# Supplementary material for: Wide-range IR spectra of diarylethene derivatives and their simulation using the density functional theory
Source: Sci Rep. 2022 Oct 7;12:16834. doi: 10.1038/s41598-022-20264-x (PMC9546887; doi:10.1038/s41598-022-20264-x)
Supplement: Supplementary file 1 — Supplementary Information 1. [file 41598_2022_20264_MOESM1_ESM.zip]

Archive with 116 entries (103 files):
- IR_files/
- IR_files/.DS_Store
- __MACOSX/IR_files/._.DS_Store
- IR_files/2_0068/
- IR_files/4_0097/
- IR_files/3_3cz/
- IR_files/1_0018/
- IR_files/2_0068/closed/
- IR_files/2_0068/open/
- IR_files/4_0097/.DS_Store
- __MACOSX/IR_files/4_0097/._.DS_Store
- IR_files/4_0097/closed/
- IR_files/4_0097/open/
- IR_files/3_3cz/.DS_Store
- __MACOSX/IR_files/3_3cz/._.DS_Store
- IR_files/3_3cz/closed/
- IR_files/3_3cz/open/
- IR_files/1_0018/closed/
- IR_files/1_0018/open/
- IR_files/2_0068/closed/closed_wb97xd.log
- IR_files/2_0068/closed/closed_lc-wpbe.log
- IR_files/2_0068/closed/closed_b3lyp.log
- IR_files/2_0068/closed/closed_cam-b3lypD3.log
- IR_files/2_0068/closed/closed_wb97xdD3.log
- IR_files/2_0068/closed/closed_PBE0D3.log
- IR_files/2_0068/closed/closed_m06lD3.log
- IR_files/2_0068/closed/closed_b3lypD3.log
- IR_files/2_0068/closed/closed_m06l.log
- IR_files/2_0068/closed/closed_cam-b3lyp.log
- IR_files/2_0068/closed/closed_PBE0.log
- IR_files/2_0068/closed/closed_lc-wpbeD3.log
- IR_files/2_0068/open/open_lc-wpbe_air_D3.log
- IR_files/2_0068/open/open_cam-b3lyp_air_D3.log
- IR_files/2_0068/open/open_b3lyp_air.log
- IR_files/2_0068/open/open_PBE0_air_D3.log
- IR_files/2_0068/open/open_pbe0_air.log
- IR_files/2_0068/open/open_lc-wpbe_air.log
- IR_files/2_0068/open/open_b3lyp_air_D3.log
- IR_files/2_0068/open/open_cam-b3lyp_air.log
- IR_files/2_0068/open/open_m06l_air.log
- IR_files/2_0068/open/open_m06l_air_D3.log
- IR_files/2_0068/open/open_wb97xd_air.log
- IR_files/4_0097/closed/closed_wb97xd.log
- IR_files/4_0097/closed/closed_lc-wpbe.log
- IR_files/4_0097/closed/.DS_Store
- __MACOSX/IR_files/4_0097/closed/._.DS_Store
- IR_files/4_0097/closed/closed_b3lyp.log
- IR_files/4_0097/closed/closed_lc-wpbe_air_D3.log
- IR_files/4_0097/closed/closed_cam-b3lypD3.log
- IR_files/4_0097/closed/closed_PBE0D3.log
- IR_files/4_0097/closed/closed_b3lypD3.log
- IR_files/4_0097/closed/closed_m06l.log
- IR_files/4_0097/closed/closed_cam-b3lyp.log
- IR_files/4_0097/closed/closed_PBE0.log
- IR_files/4_0097/open/open_lc-wpbe_air_D3.log
- IR_files/4_0097/open/open_cam-b3lyp_air_D3.log
- IR_files/4_0097/open/open_b3lyp.log
- __MACOSX/IR_files/4_0097/open/._open_b3lyp.log
- IR_files/4_0097/open/open_b3lypD3.log
- IR_files/4_0097/open/.DS_Store
- __MACOSX/IR_files/4_0097/open/._.DS_Store
- IR_files/4_0097/open/open_PBE0_air_D3.log
- IR_files/4_0097/open/open_pbe0_air.log
- IR_files/4_0097/open/open_lc-wpbe_air.log
- IR_files/4_0097/open/open_cam-b3lyp_air.log
- IR_files/4_0097/open/open_wb97xd_air.log
- IR_files/3_3cz/closed/open_lc-wpbe_air_D3.log
- IR_files/3_3cz/closed/closed_wb97xd.log
- IR_files/3_3cz/closed/closed_lc-wpbe.log
- IR_files/3_3cz/closed/.DS_Store
- __MACOSX/IR_files/3_3cz/closed/._.DS_Store
- IR_files/3_3cz/closed/closed_b3lyp.log
- IR_files/3_3cz/closed/closed_cam-b3lypD3.log
- IR_files/3_3cz/closed/closed_PBE0D3.log
- IR_files/3_3cz/closed/closed_m06lD3.log
- IR_files/3_3cz/closed/closed_b3lypD3.log
- IR_files/3_3cz/closed/closed_cam-b3lyp.log
- IR_files/3_3cz/closed/closed_PBE0.log
- IR_files/3_3cz/closed/closed_lc-wpbeD3.log
- IR_files/3_3cz/open/open_cam-b3lyp_air_D3.log
- IR_files/3_3cz/open/open_b3lyp_air.log
- IR_files/3_3cz/open/.DS_Store
- __MACOSX/IR_files/3_3cz/open/._.DS_Store
- IR_files/3_3cz/open/open_PBE0_air_D3.log
- IR_files/3_3cz/open/open_pbe0_air.log
- IR_files/3_3cz/open/open_lc-wpbe_air.log
- IR_files/3_3cz/open/open_b3lyp_air_D3.log
- IR_files/3_3cz/open/open_cam-b3lyp_air.log
- IR_files/3_3cz/open/open_m06l_air_D3.log
- IR_files/3_3cz/open/open_wb97xd_air.log
- IR_files/1_0018/closed/closed_wb97xd.log
- IR_files/1_0018/closed/closed_lc-wpbe.log
- IR_files/1_0018/closed/closed_pbe0_D3.log
- IR_files/1_0018/closed/closed_b3lyp.log
- IR_files/1_0018/closed/closed_cam-b3lypD3.log
- IR_files/1_0018/closed/closed_wb97xdD3.log
- IR_files/1_0018/closed/closed_PBE0D3.log
- IR_files/1_0018/closed/pbe0.log
- IR_files/1_0018/closed/closed_m06lD3.log
- IR_files/1_0018/closed/closed_b3lypD3.log
- IR_files/1_0018/closed/closed_m06l.log
- IR_files/1_0018/closed/closed_cam-b3lyp.log
- IR_files/1_0018/closed/closed_PBE0.log
- IR_files/1_0018/closed/closed_lc-wpbed3.log
- IR_files/1_0018/open/open_lc-wpbe_air_D3.log
- IR_files/1_0018/open/open_cam-b3lyp_air_D3.log
- IR_files/1_0018/open/open_b3lyp_air.log
- IR_files/1_0018/open/open_PBE0_air_D3.log
- IR_files/1_0018/open/open_pbe0_air.log
- IR_files/1_0018/open/open_lc-wpbe_air.log
- IR_files/1_0018/open/open_b3lyp_air_D3.log
- IR_files/1_0018/open/open_cam-b3lyp_air.log
- IR_files/1_0018/open/open_m06l_air.log
- IR_files/1_0018/open/open_m06l_air_D3.log
- IR_files/1_0018/open/open_WB97XD_air.log
- IR_files/1_0018/open/open_WB97XD_air_D3.log
