# Supplementary material for: Wide-range IR spectra of diarylethene derivatives and their simulation using the density functional theory
Source: Sci Rep. 2022 Oct 7;12:16834. doi: 10.1038/s41598-022-20264-x (PMC9546887; doi:10.1038/s41598-022-20264-x)
Supplement: Supplementary file 1 — Supplementary Information 1. [file 41598_2022_20264_MOESM1_ESM.zip › IR_files/2_0068/closed/closed_wb97xd.log]

 Entering Gaussian System, Link 0=g09
 Input=closed_wb97xd.gjf
 Output=closed_wb97xd.log
 AtFile(1): /pbs_home/ewapastorczak/DAE/0068/Def2SVP.gbs
            H     0
            S   3   1.00
                 13.0107010              0.19682158E-01
                  1.9622572              0.13796524
                  0.44453796             0.47831935
            S   1   1.00
                  0.12194962             1.0000000
            P   1   1.00
                  0.8000000              1.0000000
            ****
            C     0
            S   5   1.00
               1238.4016938              0.54568832082E-02
                186.29004992             0.40638409211E-01
                 42.251176346            0.18025593888
                 11.676557932            0.46315121755
                  3.5930506482           0.44087173314
            S   1   1.00
                  0.40245147363          1.0000000
            S   1   1.00
                  0.13090182668          1.0000000
            P   3   1.00
                  9.4680970621           0.38387871728E-01
                  2.0103545142           0.21117025112
                  0.54771004707          0.51328172114
            P   1   1.00
                  0.15268613795          1.0000000
            D   1   1.00
                  0.8000000              1.0000000
            ****
            F     0
            S   5   1.00
               2894.8325990             -0.53408255515E-02
                435.41939120            -0.39904258866E-01
                 98.843328866           -0.17912768038
                 27.485198001           -0.46758090825
                  8.5405498171          -0.44653131020
            S   1   1.00
                  1.0654578038           1.0000000
            S   1   1.00
                  0.33247346748          1.0000000
            P   3   1.00
                 22.696633924           -0.45212874436E-01
                  4.9872339257          -0.23754317067
                  1.3491613954          -0.51287353587
            P   1   1.00
                  0.34829881977          1.0000000
            D   1   1.00
                  1.4000000              1.0000000
            ****
            S     0
            S   5   1.00
               9184.9303010             -0.22294387756E-02
               1381.5105503             -0.16683029937E-01
                313.87147580            -0.75262436116E-01
                 88.053870623           -0.19376827038
                 27.039914905           -0.17718020803
            S   3   1.00
                 45.648731303           -0.10736062573
                  4.9664522326           0.65066293018
                  2.0116242047           0.59712155354
            S   1   1.00
                  0.35661077013          1.0000000
            S   1   1.00
                  0.13507221477          1.0000000
            P   5   1.00
                261.98233439            -0.92729929822E-02
                 61.306894736           -0.66547669241E-01
                 19.103729887           -0.24828595903
                  6.6567720378          -0.48703847402
                  2.3959635161          -0.39337850312
            P   1   1.00
                  0.61776161679          1.0000000
            P   1   1.00
                  0.16993376871          1.0000000
            D   1   1.00
                  0.5500000              1.0000000
            ****
 Initial command:
 /pbs_home/pkowalski/g09d01/g09/l1.exe "/pbs_home/daria/obliczenia/0068/closed/WB97XD/Gau-4639.inp" -scrdir="/pbs_home/daria/obliczenia/0068/closed/WB97XD/"
 Entering Link 1 = /pbs_home/pkowalski/g09d01/g09/l1.exe PID=      4640.
  
 Copyright (c) 1988,1990,1992,1993,1995,1998,2003,2009,2013,
            Gaussian, Inc.  All Rights Reserved.
  
 This is part of the Gaussian(R) 09 program.  It is based on
 the Gaussian(R) 03 system (copyright 2003, Gaussian, Inc.),
 the Gaussian(R) 98 system (copyright 1998, Gaussian, Inc.),
 the Gaussian(R) 94 system (copyright 1995, Gaussian, Inc.),
 the Gaussian 92(TM) system (copyright 1992, Gaussian, Inc.),
 the Gaussian 90(TM) system (copyright 1990, Gaussian, Inc.),
 the Gaussian 88(TM) system (copyright 1988, Gaussian, Inc.),
 the Gaussian 86(TM) system (copyright 1986, Carnegie Mellon
 University), and the Gaussian 82(TM) system (copyright 1983,
 Carnegie Mellon University). Gaussian is a federally registered
 trademark of Gaussian, Inc.
  
 This software contains proprietary and confidential information,
 including trade secrets, belonging to Gaussian, Inc.
  
 This software is provided under written license and may be
 used, copied, transmitted, or stored only in accord with that
 written license.
  
 The following legend is applicable only to US Government
 contracts under FAR:
  
                    RESTRICTED RIGHTS LEGEND
  
 Use, reproduction and disclosure by the US Government is
 subject to restrictions as set forth in subparagraphs (a)
 and (c) of the Commercial Computer Software - Restricted
 Rights clause in FAR 52.227-19.
  
 Gaussian, Inc.
 340 Quinnipiac St., Bldg. 40, Wallingford CT 06492
  
  
 ---------------------------------------------------------------
 Warning -- This program may not be used in any manner that
 competes with the business of Gaussian, Inc. or will provide
 assistance to any competitor of Gaussian, Inc.  The licensee
 of this program is prohibited from giving any competitor of
 Gaussian, Inc. access to this program.  By using this program,
 the user acknowledges that Gaussian, Inc. is engaged in the
 business of creating and licensing software in the field of
 computational chemistry and represents and warrants to the
 licensee that it is not a competitor of Gaussian, Inc. and that
 it will not use this program in any manner prohibited above.
 ---------------------------------------------------------------
  

 Cite this work as:
 Gaussian 09, Revision D.01,
 M. J. Frisch, G. W. Trucks, H. B. Schlegel, G. E. Scuseria, 
 M. A. Robb, J. R. Cheeseman, G. Scalmani, V. Barone, B. Mennucci, 
 G. A. Petersson, H. Nakatsuji, M. Caricato, X. Li, H. P. Hratchian, 
 A. F. Izmaylov, J. Bloino, G. Zheng, J. L. Sonnenberg, M. Hada, 
 M. Ehara, K. Toyota, R. Fukuda, J. Hasegawa, M. Ishida, T. Nakajima, 
 Y. Honda, O. Kitao, H. Nakai, T. Vreven, J. A. Montgomery, Jr., 
 J. E. Peralta, F. Ogliaro, M. Bearpark, J. J. Heyd, E. Brothers, 
 K. N. Kudin, V. N. Staroverov, T. Keith, R. Kobayashi, J. Normand, 
 K. Raghavachari, A. Rendell, J. C. Burant, S. S. Iyengar, J. Tomasi, 
 M. Cossi, N. Rega, J. M. Millam, M. Klene, J. E. Knox, J. B. Cross, 
 V. Bakken, C. Adamo, J. Jaramillo, R. Gomperts, R. E. Stratmann, 
 O. Yazyev, A. J. Austin, R. Cammi, C. Pomelli, J. W. Ochterski, 
 R. L. Martin, K. Morokuma, V. G. Zakrzewski, G. A. Voth, 
 P. Salvador, J. J. Dannenberg, S. Dapprich, A. D. Daniels, 
 O. Farkas, J. B. Foresman, J. V. Ortiz, J. Cioslowski, 
 and D. J. Fox, Gaussian, Inc., Wallingford CT, 2013.
 
 ******************************************
 Gaussian 09:  ES64L-G09RevD.01 24-Apr-2013
                 2-Dec-2018 
 ******************************************
 %chk=dae0068freq_closed_wb97xd.chk
 %NProcShared=8
 Will use up to    8 processors via shared memory.
 %Mem=4GB
 ----------------------------
 #P opt freq=Raman wB97XD/Gen
 ----------------------------
 1/14=-1,18=20,19=15,26=3,38=1/1,3;
 2/9=110,12=2,17=6,18=5,40=1/2;
 3/5=7,11=2,16=1,25=1,30=1,71=1,74=-58/1,2,3;
 4//1;
 5/5=2,38=5/2;
 6/7=2,8=2,9=2,10=2,28=1/1;
 7//1,2,3,16;
 1/14=-1,18=20,19=15,26=3/3(2);
 2/9=110/2;
 99//99;
 2/9=110/2;
 3/5=7,6=1,11=2,16=1,25=1,30=1,71=1,74=-58,82=7/1,2,3;
 4/5=5,16=3,69=1/1;
 5/5=2,38=5/2;
 7//1,2,3,16;
 1/14=-1,18=20,19=15,26=3/3(-5);
 2/9=110/2;
 6/7=2,8=2,9=2,10=2,19=2,28=1/1;
 99/9=1/99;
 Leave Link    1 at Sun Dec  2 16:53:38 2018, MaxMem=   536870912 cpu:         0.6
 (Enter /pbs_home/pkowalski/g09d01/g09/l101.exe)
 -------------------
 Title Card Required
 -------------------
 Symbolic Z-matrix:
 Charge =  0 Multiplicity = 1
 C                    -1.6065   -0.26959  -0.91071 
 S                    -3.07653   0.69467  -0.92483 
 C                    -4.00507  -0.6501   -0.21208 
 C                    -3.30184  -1.78078  -0.10991 
 C                    -1.92396  -1.74337  -0.72873 
 C                    -5.42257  -0.39035   0.18007 
 H                    -3.7322   -2.70337   0.28325 
 C                    -0.34709   0.17473  -1.01257 
 C                     0.12249   1.59421  -1.10398 
 C                     0.80111  -0.6719   -0.5503 
 C                     1.18299   1.71352   0.04292 
 C                     1.34285   0.25954   0.58994 
 F                    -0.84661   2.50814  -0.96281 
 F                     0.72871   1.82606  -2.29112 
 F                     2.3505    2.1706   -0.41461 
 F                     0.7454    2.53677   0.99973 
 F                     2.59949   0.03013   0.97723 
 F                     0.55136   0.12338   1.66973 
 C                    -0.74026  -2.68646   0.19094 
 C                     0.40764  -1.8911    0.46462 
 C                    -1.24465  -2.26316   1.5394 
 H                    -0.43432  -1.92771   2.19791 
 H                    -1.7798   -3.0783    2.05104 
 H                    -1.95552  -1.42783   1.43249 
 C                    -1.66073  -1.91991  -2.25626 
 H                    -1.73221  -2.97944  -2.5407 
 H                    -0.65542  -1.55056  -2.50492 
 H                    -2.40642  -1.35581  -2.83495 
 H                    -5.8728   -1.29659   0.60687 
 H                    -6.02246  -0.08195  -0.69057 
 H                    -5.48459   0.41607   0.9269 
 S                     1.26378  -2.04284   1.49005 
 C                     0.9871   -3.27994   2.12992 
 C                    -0.28368  -3.77188   1.33243 
 C                     0.49407  -3.42424   3.40098 
 H                     0.92789  -4.39968   3.47328 
 H                     0.93657  -2.78191   4.13345 
 H                    -0.55995  -3.48897   3.57348 
 H                    -0.81799  -4.20553   2.26627 
 
 NAtoms=     39 NQM=       39 NQMF=       0 NMMI=      0 NMMIF=      0
                NMic=       0 NMicF=      0.
                    Isotopes and Nuclear Properties:
 (Nuclear quadrupole moments (NQMom) in fm**2, nuclear magnetic moments (NMagM)
  in nuclear magnetons)

  Atom         1           2           3           4           5           6           7           8           9          10
 IAtWgt=          12          32          12          12          12          12           1          12          12          12
 AtmWgt=  12.0000000  31.9720718  12.0000000  12.0000000  12.0000000  12.0000000   1.0078250  12.0000000  12.0000000  12.0000000
 NucSpn=           0           0           0           0           0           0           1           0           0           0
 AtZEff=   0.0000000   0.0000000   0.0000000   0.0000000   0.0000000   0.0000000   0.0000000   0.0000000   0.0000000   0.0000000
 NQMom=    0.0000000   0.0000000   0.0000000   0.0000000   0.0000000   0.0000000   0.0000000   0.0000000   0.0000000   0.0000000
 NMagM=    0.0000000   0.0000000   0.0000000   0.0000000   0.0000000   0.0000000   2.7928460   0.0000000   0.0000000   0.0000000
 AtZNuc=   6.0000000  16.0000000   6.0000000   6.0000000   6.0000000   6.0000000   1.0000000   6.0000000   6.0000000   6.0000000

  Atom        11          12          13          14          15          16          17          18          19          20
 IAtWgt=          12          12          19          19          19          19          19          19          12          12
 AtmWgt=  12.0000000  12.0000000  18.9984033  18.9984033  18.9984033  18.9984033  18.9984033  18.9984033  12.0000000  12.0000000
 NucSpn=           0           0           1           1           1           1           1           1           0           0
 AtZEff=   0.0000000   0.0000000   0.0000000   0.0000000   0.0000000   0.0000000   0.0000000   0.0000000   0.0000000   0.0000000
 NQMom=    0.0000000   0.0000000   0.0000000   0.0000000   0.0000000   0.0000000   0.0000000   0.0000000   0.0000000   0.0000000
 NMagM=    0.0000000   0.0000000   2.6288670   2.6288670   2.6288670   2.6288670   2.6288670   2.6288670   0.0000000   0.0000000
 AtZNuc=   6.0000000   6.0000000   9.0000000   9.0000000   9.0000000   9.0000000   9.0000000   9.0000000   6.0000000   6.0000000

  Atom        21          22          23          24          25          26          27          28          29          30
 IAtWgt=          12           1           1           1          12           1           1           1           1           1
 AtmWgt=  12.0000000   1.0078250   1.0078250   1.0078250  12.0000000   1.0078250   1.0078250   1.0078250   1.0078250   1.0078250
 NucSpn=           0           1           1           1           0           1           1           1           1           1
 AtZEff=   0.0000000   0.0000000   0.0000000   0.0000000   0.0000000   0.0000000   0.0000000   0.0000000   0.0000000   0.0000000
 NQMom=    0.0000000   0.0000000   0.0000000   0.0000000   0.0000000   0.0000000   0.0000000   0.0000000   0.0000000   0.0000000
 NMagM=    0.0000000   2.7928460   2.7928460   2.7928460   0.0000000   2.7928460   2.7928460   2.7928460   2.7928460   2.7928460
 AtZNuc=   6.0000000   1.0000000   1.0000000   1.0000000   6.0000000   1.0000000   1.0000000   1.0000000   1.0000000   1.0000000

  Atom        31          32          33          34          35          36          37          38          39
 IAtWgt=           1          32          12          12          12           1           1           1           1
 AtmWgt=   1.0078250  31.9720718  12.0000000  12.0000000  12.0000000   1.0078250   1.0078250   1.0078250   1.0078250
 NucSpn=           1           0           0           0           0           1           1           1           1
 AtZEff=   0.0000000   0.0000000   0.0000000   0.0000000   0.0000000   0.0000000   0.0000000   0.0000000   0.0000000
 NQMom=    0.0000000   0.0000000   0.0000000   0.0000000   0.0000000   0.0000000   0.0000000   0.0000000   0.0000000
 NMagM=    2.7928460   0.0000000   0.0000000   0.0000000   0.0000000   2.7928460   2.7928460   2.7928460   2.7928460
 AtZNuc=   1.0000000  16.0000000   6.0000000   6.0000000   6.0000000   1.0000000   1.0000000   1.0000000   1.0000000
 Leave Link  101 at Sun Dec  2 16:53:38 2018, MaxMem=   536870912 cpu:         2.2
 (Enter /pbs_home/pkowalski/g09d01/g09/l103.exe)

 GradGradGradGradGradGradGradGradGradGradGradGradGradGradGradGradGradGrad
 Berny optimization.
 Initialization pass.
                           ----------------------------
                           !    Initial Parameters    !
                           ! (Angstroms and Degrees)  !
 --------------------------                            --------------------------
 ! Name  Definition              Value          Derivative Info.                !
 --------------------------------------------------------------------------------
 ! R1    R(1,2)                  1.7581         estimate D2E/DX2                !
 ! R2    R(1,5)                  1.5185         estimate D2E/DX2                !
 ! R3    R(1,8)                  1.3394         estimate D2E/DX2                !
 ! R4    R(2,3)                  1.7829         estimate D2E/DX2                !
 ! R5    R(3,4)                  1.3354         estimate D2E/DX2                !
 ! R6    R(3,6)                  1.4935         estimate D2E/DX2                !
 ! R7    R(4,5)                  1.5109         estimate D2E/DX2                !
 ! R8    R(4,7)                  1.0913         estimate D2E/DX2                !
 ! R9    R(5,19)                 1.771          estimate D2E/DX2                !
 ! R10   R(5,25)                 1.5601         estimate D2E/DX2                !
 ! R11   R(6,29)                 1.0982         estimate D2E/DX2                !
 ! R12   R(6,30)                 1.1014         estimate D2E/DX2                !
 ! R13   R(6,31)                 1.1009         estimate D2E/DX2                !
 ! R14   R(8,9)                  1.4979         estimate D2E/DX2                !
 ! R15   R(8,10)                 1.4996         estimate D2E/DX2                !
 ! R16   R(9,11)                 1.5666         estimate D2E/DX2                !
 ! R17   R(9,13)                 1.3395         estimate D2E/DX2                !
 ! R18   R(9,14)                 1.353          estimate D2E/DX2                !
 ! R19   R(10,12)                1.5688         estimate D2E/DX2                !
 ! R20   R(10,20)                1.6344         estimate D2E/DX2                !
 ! R21   R(11,12)                1.5617         estimate D2E/DX2                !
 ! R22   R(11,15)                1.3347         estimate D2E/DX2                !
 ! R23   R(11,16)                1.3359         estimate D2E/DX2                !
 ! R24   R(12,17)                1.3348         estimate D2E/DX2                !
 ! R25   R(12,18)                1.3457         estimate D2E/DX2                !
 ! R26   R(19,20)                1.4231         estimate D2E/DX2                !
 ! R27   R(19,21)                1.5006         estimate D2E/DX2                !
 ! R28   R(19,34)                1.64           estimate D2E/DX2                !
 ! R29   R(20,32)                1.3444         estimate D2E/DX2                !
 ! R30   R(21,22)                1.0967         estimate D2E/DX2                !
 ! R31   R(21,23)                1.1012         estimate D2E/DX2                !
 ! R32   R(21,24)                1.1021         estimate D2E/DX2                !
 ! R33   R(21,34)                1.8007         estimate D2E/DX2                !
 ! R34   R(25,26)                1.0994         estimate D2E/DX2                !
 ! R35   R(25,27)                1.0995         estimate D2E/DX2                !
 ! R36   R(25,28)                1.0996         estimate D2E/DX2                !
 ! R37   R(32,33)                1.42           estimate D2E/DX2                !
 ! R38   R(33,34)                1.5789         estimate D2E/DX2                !
 ! R39   R(33,35)                1.3709         estimate D2E/DX2                !
 ! R40   R(34,39)                1.16           estimate D2E/DX2                !
 ! R41   R(35,36)                1.07           estimate D2E/DX2                !
 ! R42   R(35,37)                1.07           estimate D2E/DX2                !
 ! R43   R(35,38)                1.07           estimate D2E/DX2                !
 ! A1    A(2,1,5)              111.0059         estimate D2E/DX2                !
 ! A2    A(2,1,8)              127.133          estimate D2E/DX2                !
 ! A3    A(5,1,8)              121.8466         estimate D2E/DX2                !
 ! A4    A(1,2,3)               91.0641         estimate D2E/DX2                !
 ! A5    A(2,3,4)              113.2628         estimate D2E/DX2                !
 ! A6    A(2,3,6)              117.911          estimate D2E/DX2                !
 ! A7    A(4,3,6)              128.8258         estimate D2E/DX2                !
 ! A8    A(3,4,5)              115.3362         estimate D2E/DX2                !
 ! A9    A(3,4,7)              122.3893         estimate D2E/DX2                !
 ! A10   A(5,4,7)              121.8778         estimate D2E/DX2                !
 ! A11   A(1,5,4)              105.2928         estimate D2E/DX2                !
 ! A12   A(1,5,19)             116.0614         estimate D2E/DX2                !
 ! A13   A(1,5,25)              87.5478         estimate D2E/DX2                !
 ! A14   A(4,5,19)             112.5608         estimate D2E/DX2                !
 ! A15   A(4,5,25)             123.5109         estimate D2E/DX2                !
 ! A16   A(19,5,25)            109.599          estimate D2E/DX2                !
 ! A17   A(3,6,29)             110.3424         estimate D2E/DX2                !
 ! A18   A(3,6,30)             110.9837         estimate D2E/DX2                !
 ! A19   A(3,6,31)             111.0387         estimate D2E/DX2                !
 ! A20   A(29,6,30)            108.3592         estimate D2E/DX2                !
 ! A21   A(29,6,31)            108.5252         estimate D2E/DX2                !
 ! A22   A(30,6,31)            107.486          estimate D2E/DX2                !
 ! A23   A(1,8,9)              127.8631         estimate D2E/DX2                !
 ! A24   A(1,8,10)             120.6124         estimate D2E/DX2                !
 ! A25   A(9,8,10)             108.2874         estimate D2E/DX2                !
 ! A26   A(8,9,11)             103.869          estimate D2E/DX2                !
 ! A27   A(8,9,13)             114.4131         estimate D2E/DX2                !
 ! A28   A(8,9,14)             110.8793         estimate D2E/DX2                !
 ! A29   A(11,9,13)            111.1381         estimate D2E/DX2                !
 ! A30   A(11,9,14)            109.026          estimate D2E/DX2                !
 ! A31   A(13,9,14)            107.4403         estimate D2E/DX2                !
 ! A32   A(8,10,12)             98.815          estimate D2E/DX2                !
 ! A33   A(8,10,20)            115.3551         estimate D2E/DX2                !
 ! A34   A(12,10,20)            94.2837         estimate D2E/DX2                !
 ! A35   A(9,11,12)            104.763          estimate D2E/DX2                !
 ! A36   A(9,11,15)            111.5473         estimate D2E/DX2                !
 ! A37   A(9,11,16)            110.4588         estimate D2E/DX2                !
 ! A38   A(12,11,15)           110.4493         estimate D2E/DX2                !
 ! A39   A(12,11,16)           110.8793         estimate D2E/DX2                !
 ! A40   A(15,11,16)           108.7241         estimate D2E/DX2                !
 ! A41   A(10,12,11)           105.2388         estimate D2E/DX2                !
 ! A42   A(10,12,17)           115.7166         estimate D2E/DX2                !
 ! A43   A(10,12,18)           108.6636         estimate D2E/DX2                !
 ! A44   A(11,12,17)           110.9782         estimate D2E/DX2                !
 ! A45   A(11,12,18)           108.3645         estimate D2E/DX2                !
 ! A46   A(17,12,18)           107.6687         estimate D2E/DX2                !
 ! A47   A(5,19,20)            109.9613         estimate D2E/DX2                !
 ! A48   A(5,19,21)             95.2655         estimate D2E/DX2                !
 ! A49   A(5,19,34)            154.1549         estimate D2E/DX2                !
 ! A50   A(20,19,21)            86.5979         estimate D2E/DX2                !
 ! A51   A(20,19,34)            90.6578         estimate D2E/DX2                !
 ! A52   A(10,20,19)           119.4511         estimate D2E/DX2                !
 ! A53   A(10,20,32)           113.8602         estimate D2E/DX2                !
 ! A54   A(19,20,32)           126.6745         estimate D2E/DX2                !
 ! A55   A(19,21,22)           112.1771         estimate D2E/DX2                !
 ! A56   A(19,21,23)           111.8418         estimate D2E/DX2                !
 ! A57   A(19,21,24)           110.0864         estimate D2E/DX2                !
 ! A58   A(22,21,23)           107.8496         estimate D2E/DX2                !
 ! A59   A(22,21,24)           107.6379         estimate D2E/DX2                !
 ! A60   A(22,21,34)            86.0425         estimate D2E/DX2                !
 ! A61   A(23,21,24)           107.0188         estimate D2E/DX2                !
 ! A62   A(23,21,34)            72.0939         estimate D2E/DX2                !
 ! A63   A(5,25,26)            110.5743         estimate D2E/DX2                !
 ! A64   A(5,25,27)            109.7373         estimate D2E/DX2                !
 ! A65   A(5,25,28)            110.049          estimate D2E/DX2                !
 ! A66   A(26,25,27)           108.9464         estimate D2E/DX2                !
 ! A67   A(26,25,28)           108.3098         estimate D2E/DX2                !
 ! A68   A(27,25,28)           109.1894         estimate D2E/DX2                !
 ! A69   A(20,32,33)           108.5382         estimate D2E/DX2                !
 ! A70   A(32,33,34)           101.5759         estimate D2E/DX2                !
 ! A71   A(32,33,35)           125.4193         estimate D2E/DX2                !
 ! A72   A(34,33,35)            98.3983         estimate D2E/DX2                !
 ! A73   A(19,34,33)           111.6798         estimate D2E/DX2                !
 ! A74   A(19,34,39)           132.8056         estimate D2E/DX2                !
 ! A75   A(21,34,33)            96.339          estimate D2E/DX2                !
 ! A76   A(21,34,39)            88.5599         estimate D2E/DX2                !
 ! A77   A(33,34,39)            94.622          estimate D2E/DX2                !
 ! A78   A(33,35,36)            90.7335         estimate D2E/DX2                !
 ! A79   A(33,35,37)           115.0089         estimate D2E/DX2                !
 ! A80   A(33,35,38)           120.6698         estimate D2E/DX2                !
 ! A81   A(36,35,37)           109.4712         estimate D2E/DX2                !
 ! A82   A(36,35,38)           109.4712         estimate D2E/DX2                !
 ! A83   A(37,35,38)           109.4712         estimate D2E/DX2                !
 ! A84   L(24,21,34,22,-1)     193.6804         estimate D2E/DX2                !
 ! A85   L(24,21,34,22,-2)     184.9069         estimate D2E/DX2                !
 ! D1    D(5,1,2,3)             16.3814         estimate D2E/DX2                !
 ! D2    D(8,1,2,3)           -162.2454         estimate D2E/DX2                !
 ! D3    D(2,1,5,4)            -21.0862         estimate D2E/DX2                !
 ! D4    D(2,1,5,19)          -146.2904         estimate D2E/DX2                !
 ! D5    D(2,1,5,25)           103.051          estimate D2E/DX2                !
 ! D6    D(8,1,5,4)            157.625          estimate D2E/DX2                !
 ! D7    D(8,1,5,19)            32.4208         estimate D2E/DX2                !
 ! D8    D(8,1,5,25)           -78.2378         estimate D2E/DX2                !
 ! D9    D(2,1,8,9)              2.8461         estimate D2E/DX2                !
 ! D10   D(2,1,8,10)           160.0408         estimate D2E/DX2                !
 ! D11   D(5,1,8,9)           -175.6447         estimate D2E/DX2                !
 ! D12   D(5,1,8,10)           -18.4501         estimate D2E/DX2                !
 ! D13   D(1,2,3,4)             -6.5126         estimate D2E/DX2                !
 ! D14   D(1,2,3,6)            173.6901         estimate D2E/DX2                !
 ! D15   D(2,3,4,5)             -5.6002         estimate D2E/DX2                !
 ! D16   D(2,3,4,7)           -178.4911         estimate D2E/DX2                !
 ! D17   D(6,3,4,5)            174.1699         estimate D2E/DX2                !
 ! D18   D(6,3,4,7)              1.279          estimate D2E/DX2                !
 ! D19   D(2,3,6,29)          -179.7606         estimate D2E/DX2                !
 ! D20   D(2,3,6,30)            60.1081         estimate D2E/DX2                !
 ! D21   D(2,3,6,31)           -59.3853         estimate D2E/DX2                !
 ! D22   D(4,3,6,29)             0.4783         estimate D2E/DX2                !
 ! D23   D(4,3,6,30)          -119.6529         estimate D2E/DX2                !
 ! D24   D(4,3,6,31)           120.8537         estimate D2E/DX2                !
 ! D25   D(3,4,5,1)             17.01           estimate D2E/DX2                !
 ! D26   D(3,4,5,19)           144.3689         estimate D2E/DX2                !
 ! D27   D(3,4,5,25)           -80.3357         estimate D2E/DX2                !
 ! D28   D(7,4,5,1)           -170.0591         estimate D2E/DX2                !
 ! D29   D(7,4,5,19)           -42.7002         estimate D2E/DX2                !
 ! D30   D(7,4,5,25)            92.5952         estimate D2E/DX2                !
 ! D31   D(1,5,19,20)           -7.0382         estimate D2E/DX2                !
 ! D32   D(1,5,19,21)           81.2467         estimate D2E/DX2                !
 ! D33   D(1,5,19,34)          134.025          estimate D2E/DX2                !
 ! D34   D(4,5,19,20)         -128.4455         estimate D2E/DX2                !
 ! D35   D(4,5,19,21)          -40.1606         estimate D2E/DX2                !
 ! D36   D(4,5,19,34)           12.6177         estimate D2E/DX2                !
 ! D37   D(25,5,19,20)          90.0605         estimate D2E/DX2                !
 ! D38   D(25,5,19,21)         178.3453         estimate D2E/DX2                !
 ! D39   D(25,5,19,34)        -128.8764         estimate D2E/DX2                !
 ! D40   D(1,5,25,26)          175.9151         estimate D2E/DX2                !
 ! D41   D(1,5,25,27)           55.7082         estimate D2E/DX2                !
 ! D42   D(1,5,25,28)          -64.4687         estimate D2E/DX2                !
 ! D43   D(4,5,25,26)          -77.3308         estimate D2E/DX2                !
 ! D44   D(4,5,25,27)          162.4623         estimate D2E/DX2                !
 ! D45   D(4,5,25,28)           42.2854         estimate D2E/DX2                !
 ! D46   D(19,5,25,26)          59.0731         estimate D2E/DX2                !
 ! D47   D(19,5,25,27)         -61.1338         estimate D2E/DX2                !
 ! D48   D(19,5,25,28)         178.6894         estimate D2E/DX2                !
 ! D49   D(1,8,9,11)           126.7868         estimate D2E/DX2                !
 ! D50   D(1,8,9,13)             5.4555         estimate D2E/DX2                !
 ! D51   D(1,8,9,14)          -116.2404         estimate D2E/DX2                !
 ! D52   D(10,8,9,11)          -32.6447         estimate D2E/DX2                !
 ! D53   D(10,8,9,13)         -153.9761         estimate D2E/DX2                !
 ! D54   D(10,8,9,14)           84.3281         estimate D2E/DX2                !
 ! D55   D(1,8,10,12)         -117.1697         estimate D2E/DX2                !
 ! D56   D(1,8,10,20)          -18.1292         estimate D2E/DX2                !
 ! D57   D(9,8,10,12)           44.0294         estimate D2E/DX2                !
 ! D58   D(9,8,10,20)          143.0699         estimate D2E/DX2                !
 ! D59   D(8,9,11,12)            6.5628         estimate D2E/DX2                !
 ! D60   D(8,9,11,15)          126.0684         estimate D2E/DX2                !
 ! D61   D(8,9,11,16)         -112.8889         estimate D2E/DX2                !
 ! D62   D(13,9,11,12)         130.0601         estimate D2E/DX2                !
 ! D63   D(13,9,11,15)        -110.4344         estimate D2E/DX2                !
 ! D64   D(13,9,11,16)          10.6083         estimate D2E/DX2                !
 ! D65   D(14,9,11,12)        -111.696          estimate D2E/DX2                !
 ! D66   D(14,9,11,15)           7.8095         estimate D2E/DX2                !
 ! D67   D(14,9,11,16)         128.8522         estimate D2E/DX2                !
 ! D68   D(8,10,12,11)         -37.9082         estimate D2E/DX2                !
 ! D69   D(8,10,12,17)        -160.8002         estimate D2E/DX2                !
 ! D70   D(8,10,12,18)          77.9843         estimate D2E/DX2                !
 ! D71   D(20,10,12,11)       -154.4068         estimate D2E/DX2                !
 ! D72   D(20,10,12,17)         82.7012         estimate D2E/DX2                !
 ! D73   D(20,10,12,18)        -38.5143         estimate D2E/DX2                !
 ! D74   D(8,10,20,19)          43.3822         estimate D2E/DX2                !
 ! D75   D(8,10,20,32)        -137.8992         estimate D2E/DX2                !
 ! D76   D(12,10,20,19)        145.2439         estimate D2E/DX2                !
 ! D77   D(12,10,20,32)        -36.0375         estimate D2E/DX2                !
 ! D78   D(9,11,12,10)          19.7614         estimate D2E/DX2                !
 ! D79   D(9,11,12,17)         145.643          estimate D2E/DX2                !
 ! D80   D(9,11,12,18)         -96.3366         estimate D2E/DX2                !
 ! D81   D(15,11,12,10)       -100.4779         estimate D2E/DX2                !
 ! D82   D(15,11,12,17)         25.4038         estimate D2E/DX2                !
 ! D83   D(15,11,12,18)        143.4242         estimate D2E/DX2                !
 ! D84   D(16,11,12,10)        138.9306         estimate D2E/DX2                !
 ! D85   D(16,11,12,17)        -95.1878         estimate D2E/DX2                !
 ! D86   D(16,11,12,18)         22.8327         estimate D2E/DX2                !
 ! D87   D(5,19,20,10)         -27.3994         estimate D2E/DX2                !
 ! D88   D(5,19,20,32)         154.0617         estimate D2E/DX2                !
 ! D89   D(21,19,20,10)       -121.7706         estimate D2E/DX2                !
 ! D90   D(21,19,20,32)         59.6905         estimate D2E/DX2                !
 ! D91   D(34,19,20,10)        168.5024         estimate D2E/DX2                !
 ! D92   D(34,19,20,32)        -10.0364         estimate D2E/DX2                !
 ! D93   D(5,19,21,22)        -131.2614         estimate D2E/DX2                !
 ! D94   D(5,19,21,23)         107.407          estimate D2E/DX2                !
 ! D95   D(5,19,21,24)         -11.4295         estimate D2E/DX2                !
 ! D96   D(20,19,21,22)        -21.5089         estimate D2E/DX2                !
 ! D97   D(20,19,21,23)       -142.8405         estimate D2E/DX2                !
 ! D98   D(20,19,21,24)         98.3231         estimate D2E/DX2                !
 ! D99   D(5,19,34,33)        -138.1728         estimate D2E/DX2                !
 ! D100  D(5,19,34,39)         -19.069          estimate D2E/DX2                !
 ! D101  D(20,19,34,33)          5.6172         estimate D2E/DX2                !
 ! D102  D(20,19,34,39)        124.7209         estimate D2E/DX2                !
 ! D103  D(10,20,32,33)       -167.9531         estimate D2E/DX2                !
 ! D104  D(19,20,32,33)         10.6556         estimate D2E/DX2                !
 ! D105  D(22,21,34,33)         -6.2396         estimate D2E/DX2                !
 ! D106  D(22,21,34,39)         88.2518         estimate D2E/DX2                !
 ! D107  D(23,21,34,33)       -116.4364         estimate D2E/DX2                !
 ! D108  D(23,21,34,39)        -21.945          estimate D2E/DX2                !
 ! D109  D(20,32,33,34)         -4.1267         estimate D2E/DX2                !
 ! D110  D(20,32,33,35)       -113.3113         estimate D2E/DX2                !
 ! D111  D(32,33,34,19)         -1.3203         estimate D2E/DX2                !
 ! D112  D(32,33,34,21)        -52.2342         estimate D2E/DX2                !
 ! D113  D(32,33,34,39)       -141.2952         estimate D2E/DX2                !
 ! D114  D(35,33,34,19)        127.6002         estimate D2E/DX2                !
 ! D115  D(35,33,34,21)         76.6863         estimate D2E/DX2                !
 ! D116  D(35,33,34,39)        -12.3747         estimate D2E/DX2                !
 ! D117  D(32,33,35,36)       -154.9529         estimate D2E/DX2                !
 ! D118  D(32,33,35,37)        -43.0014         estimate D2E/DX2                !
 ! D119  D(32,33,35,38)         91.7707         estimate D2E/DX2                !
 ! D120  D(34,33,35,36)         94.3211         estimate D2E/DX2                !
 ! D121  D(34,33,35,37)       -153.7274         estimate D2E/DX2                !
 ! D122  D(34,33,35,38)        -18.9552         estimate D2E/DX2                !
 --------------------------------------------------------------------------------
 Trust Radius=3.00D-01 FncErr=1.00D-07 GrdErr=1.00D-06
 Number of steps in this run=    234 maximum allowed number of steps=    234.
 GradGradGradGradGradGradGradGradGradGradGradGradGradGradGradGradGradGrad

 Leave Link  103 at Sun Dec  2 16:53:38 2018, MaxMem=   536870912 cpu:         0.2
 (Enter /pbs_home/pkowalski/g09d01/g09/l202.exe)
                          Input orientation:                          
 ---------------------------------------------------------------------
 Center     Atomic      Atomic             Coordinates (Angstroms)
 Number     Number       Type             X           Y           Z
 ---------------------------------------------------------------------
      1          6           0       -1.606504   -0.269585   -0.910707
      2         16           0       -3.076531    0.694673   -0.924828
      3          6           0       -4.005071   -0.650095   -0.212078
      4          6           0       -3.301836   -1.780777   -0.109910
      5          6           0       -1.923959   -1.743374   -0.728731
      6          6           0       -5.422566   -0.390353    0.180068
      7          1           0       -3.732203   -2.703373    0.283251
      8          6           0       -0.347091    0.174731   -1.012565
      9          6           0        0.122492    1.594210   -1.103983
     10          6           0        0.801113   -0.671900   -0.550297
     11          6           0        1.182987    1.713524    0.042924
     12          6           0        1.342848    0.259544    0.589943
     13          9           0       -0.846614    2.508144   -0.962807
     14          9           0        0.728710    1.826061   -2.291123
     15          9           0        2.350497    2.170599   -0.414610
     16          9           0        0.745402    2.536775    0.999727
     17          9           0        2.599489    0.030130    0.977227
     18          9           0        0.551360    0.123376    1.669726
     19          6           0       -0.740259   -2.686459    0.190939
     20          6           0        0.407638   -1.891100    0.464620
     21          6           0       -1.244651   -2.263165    1.539405
     22          1           0       -0.434317   -1.927707    2.197907
     23          1           0       -1.779798   -3.078304    2.051038
     24          1           0       -1.955525   -1.427826    1.432491
     25          6           0       -1.660730   -1.919908   -2.256256
     26          1           0       -1.732211   -2.979444   -2.540697
     27          1           0       -0.655421   -1.550561   -2.504920
     28          1           0       -2.406416   -1.355809   -2.834949
     29          1           0       -5.872802   -1.296587    0.606871
     30          1           0       -6.022458   -0.081954   -0.690565
     31          1           0       -5.484591    0.416074    0.926903
     32         16           0        1.263781   -2.042836    1.490052
     33          6           0        0.987100   -3.279936    2.129921
     34          6           0       -0.283682   -3.771883    1.332426
     35          6           0        0.494073   -3.424243    3.400980
     36          1           0        0.927885   -4.399682    3.473279
     37          1           0        0.936575   -2.781914    4.133446
     38          1           0       -0.559945   -3.488974    3.573479
     39          1           0       -0.817992   -4.205526    2.266270
 ---------------------------------------------------------------------
                    Distance matrix (angstroms):
                    1          2          3          4          5
     1  C    0.000000
     2  S    1.758116   0.000000
     3  C    2.527052   1.782863   0.000000
     4  C    2.408138   2.615857   1.335447   0.000000
     5  C    1.518534   2.703877   2.406910   1.510921   0.000000
     6  C    3.970731   2.811042   1.493498   2.552423   3.859641
     7  H    3.444917   3.665526   2.129732   1.091318   2.283736
     8  C    1.339370   2.779907   3.834310   3.656407   2.499240
     9  C    2.549611   3.327914   4.782173   4.909658   3.932969
    10  C    2.467463   4.128428   4.818119   4.272908   2.933584
    11  C    3.552942   4.485320   5.706809   5.687454   4.711551
    12  C    3.351210   4.691991   5.483696   5.121113   4.052482
    13  F    2.880265   2.874482   4.529229   5.015017   4.392137
    14  F    3.427901   4.198412   5.732579   5.832004   4.713660
    15  F    4.675304   5.647239   6.956334   6.903266   5.804208
    16  F    4.129997   4.658801   5.847359   6.021020   5.332235
    17  F    4.620011   6.023009   6.745173   6.267925   5.149485
    18  F    3.386655   4.496630   4.990041   4.651884   3.919765
    19  C    2.793793   4.258539   3.868875   2.733578   1.770974
    20  C    2.928755   4.555900   4.633575   3.755324   2.623406
    21  C    3.179363   4.263453   3.645491   2.680475   2.424063
    22  H    3.713068   4.858976   4.493396   3.683785   3.289107
    23  H    4.085446   4.977213   3.996215   2.944465   3.087060
    24  H    2.637028   3.364314   2.740459   2.077530   2.184365
    25  C    2.130025   3.257794   3.359616   2.705436   1.560059
    26  H    3.164807   4.232891   4.001778   3.131972   2.201785
    27  H    2.255431   3.660538   4.157898   3.576672   2.191167
    28  H    2.349988   2.881334   3.151694   2.899691   2.195250
    29  H    4.643175   3.759036   2.139404   2.712578   4.192471
    30  H    4.425417   3.055571   2.149787   3.259593   4.422609
    31  H    4.345860   3.050455   2.150110   3.265816   4.481344
    32  S    4.140846   5.671324   5.709446   4.844937   3.895429
    33  C    5.003440   6.453069   6.109238   5.065500   4.359722
    34  C    4.364355   5.731083   5.097037   3.892825   3.324714
    35  C    5.740639   6.958973   6.402530   5.425519   5.072151
    36  H    6.534536   7.831420   7.209391   6.130942   5.731132
    37  H    6.182437   7.333336   6.917232   6.080499   5.736025
    38  H    5.618512   6.638590   5.853082   4.899312   4.839077
    39  H    5.119235   6.268657   5.379663   4.206557   4.031797
                    6          7          8          9         10
     6  C    0.000000
     7  H    2.866712   0.000000
     8  C    5.244248   4.628348   0.000000
     9  C    6.027848   5.937366   1.497927   0.000000
    10  C    6.272709   5.037126   1.499616   2.429475   0.000000
    11  C    6.933862   6.612551   2.413106   1.566615   2.487566
    12  C    6.808905   5.884648   2.330476   2.477900   1.568825
    13  F    5.535954   6.085983   2.386800   1.339542   3.605253
    14  F    6.989812   6.858784   2.349244   1.352981   3.045575
    15  F    8.205646   7.825717   3.408522   2.402387   3.240186
    16  F    6.876318   6.929750   3.289698   2.387895   3.563885
    17  F    8.072523   6.931375   3.558443   3.593507   2.461774
    18  F    6.178251   5.316177   2.829229   3.168713   2.371359
    19  C    5.214999   2.993416   3.128803   4.554699   2.642670
    20  C    6.026981   4.222673   2.649406   3.832651   1.634420
    21  C    4.776002   2.821280   3.641635   4.871953   3.329284
    22  H    5.596227   3.891480   3.838618   4.859672   3.264348
    23  H    4.898507   2.660363   4.692606   5.950231   4.383928
    24  H    3.829529   2.470700   3.336697   4.459210   3.478782
    25  C    4.735675   3.369556   2.767657   4.105684   3.244764
    26  H    5.265422   3.471436   3.768629   5.140270   3.962850
    27  H    5.592934   4.309229   2.301916   3.529497   2.591155
    28  H    4.372595   3.646479   3.147134   4.253731   3.996949
    29  H    1.098241   2.581848   5.943133   6.872211   6.802236
    30  H    1.101355   3.614612   5.690287   6.382856   6.850462
    31  H    1.100879   3.635396   5.496698   6.078806   6.547968
    32  S    7.010991   5.181943   3.711550   4.610820   2.501310
    33  C    7.296261   5.100435   4.856954   5.912950   3.744330
    34  C    6.258658   3.759625   4.591161   5.907285   3.785673
    35  C    7.388192   5.301066   5.756697   6.754083   4.825169
    36  H    8.200499   5.896623   6.532504   7.584637   5.486492
    37  H    7.860498   6.052079   6.072148   6.873417   5.138868
    38  H    6.690424   4.637456   5.873657   6.941407   5.176284
    39  H    6.333236   3.831638   5.491736   6.773482   4.800111
                   11         12         13         14         15
    11  C    0.000000
    12  C    1.561680   0.000000
    13  F    2.400457   3.501568   0.000000
    14  F    2.380506   3.336418   2.170554   0.000000
    15  F    1.334666   2.382565   3.261284   2.504037   0.000000
    16  F    1.335925   2.389696   2.527227   3.366762   2.170429
    17  F    2.390233   1.334828   4.666895   4.172205   2.565310
    18  F    2.360934   1.345707   3.817287   4.314964   3.431104
    19  C    4.804230   3.630078   5.322249   5.355496   5.788823
    20  C    3.711106   2.348530   4.792082   4.638372   4.587499
    21  C    4.893561   3.736401   5.402304   5.940443   6.033368
    22  H    4.529700   3.244677   5.462314   5.966138   5.601477
    23  H    5.980989   4.798640   6.415800   7.014255   7.119673
    24  H    4.652873   3.799522   4.739092   5.626562   5.907814
    25  C    5.155073   4.676787   4.684383   4.443301   6.017795
    26  H    6.098969   5.454167   5.778204   5.404747   6.907365
    27  H    4.530507   4.104599   4.346004   3.655557   5.220341
    28  H    5.530530   5.328811   4.568153   4.499895   6.397016
    29  H    7.691746   7.381560   6.496340   7.856797   8.982619
    30  H    7.461916   7.483586   5.794142   7.195872   8.675052
    31  H    6.849919   6.837541   5.427577   7.137847   8.140431
    32  S    4.026282   2.473338   5.584058   5.436171   4.749918
    33  C    5.415586   3.876339   6.813908   6.758964   6.167805
    34  C    5.822681   4.410134   6.709972   6.744777   6.730833
    35  C    6.176390   4.710906   7.485539   7.747309   7.021916
    36  H    7.014535   5.494925   8.399152   8.486924   7.765829
    37  H    6.082932   4.687424   7.558854   7.908966   6.871054
    38  H    6.524463   5.154949   7.524992   8.018965   7.510413
    39  H    6.631918   5.236044   7.449908   7.716357   7.607984
                   16         17         18         19         20
    16  F    0.000000
    17  F    3.117918   0.000000
    18  F    2.512179   2.164043   0.000000
    19  C    5.490309   4.376302   3.427865   0.000000
    20  C    4.472863   2.959409   2.351818   1.423083   0.000000
    21  C    5.224078   4.511392   2.989685   1.500650   2.005905
    22  H    4.770636   3.811452   2.336124   2.167309   1.927307
    23  H    6.245879   5.476640   3.978750   2.166600   2.951449
    24  H    4.816674   4.804274   2.957529   2.145339   2.595368
    25  C    6.021040   5.692761   4.947897   2.724633   3.417915
    26  H    7.007270   6.340106   5.707000   2.920898   3.846476
    27  H    5.563377   5.021789   4.656828   2.926622   3.172417
    28  H    6.308003   6.443027   5.588248   3.701716   4.369507
    29  H    7.658304   8.583534   6.664519   5.333642   6.310120
    30  H    7.451091   8.782486   6.987719   5.955008   6.778909
    31  H    6.581450   8.093444   6.088527   5.716296   6.344693
    32  S    4.634865   2.518788   2.287422   2.473484   1.344438
    33  C    5.930420   3.858113   3.461817   2.663763   2.244519
    34  C    6.400692   4.784782   3.998013   1.640000   2.183656
    35  C    6.431401   4.715936   3.947927   3.517423   3.313640
    36  H    7.366559   5.352361   4.883915   4.060984   3.951666
    37  H    6.176180   4.542532   3.828710   4.285352   3.812297
    38  H    6.681151   5.395057   4.231826   3.481110   3.626903
    39  H    7.036118   5.592995   4.579343   2.573055   3.178786
                   21         22         23         24         25
    21  C    0.000000
    22  H    1.096722   0.000000
    23  H    1.101182   1.776447   0.000000
    24  H    1.102072   1.774772   1.771315   0.000000
    25  C    3.833795   4.619926   4.461932   3.733082   0.000000
    26  H    4.171091   5.024445   4.593046   4.271254   1.099378
    27  H    4.148682   4.723104   4.935076   4.148317   1.099499
    28  H    4.616055   5.435612   5.218477   4.291798   1.099609
    29  H    4.819094   5.701476   4.691782   4.005488   5.131040
    30  H    5.705952   6.555715   5.873216   4.781076   4.985391
    31  H    5.052778   5.710869   5.215348   4.013713   5.496473
    32  S    2.518574   1.843326   3.263475   3.278030   4.754230
    33  C    2.522547   1.963052   2.775356   3.546232   5.300870
    34  C    1.800703   2.042727   1.798838   2.880915   4.266697
    35  C    2.799416   2.132818   2.666928   3.723058   6.237829
    36  H    3.608945   3.097229   3.331719   4.616361   6.758533
    37  H    3.428687   2.520977   3.435542   4.182458   6.951067
    38  H    2.471617   2.084595   1.993619   3.283261   6.136734
    39  H    2.117342   2.310918   1.497339   3.115250   5.136876
                   26         27         28         29         30
    26  H    0.000000
    27  H    1.789543   0.000000
    28  H    1.782506   1.792437   0.000000
    29  H    5.466597   6.080198   4.885228   0.000000
    30  H    5.497695   5.852672   4.392817   1.783556   0.000000
    31  H    6.134668   6.242270   5.173611   1.785031   1.775820
    32  S    5.108830   4.459313   5.713841   7.229642   7.854262
    33  C    5.412912   5.212519   6.314122   7.301480   8.204641
    34  C    4.210377   4.449458   5.264069   6.155630   7.116292
    35  C    6.360638   6.301720   7.181787   7.271249   8.389089
    36  H    6.727637   6.809053   7.757349   8.005925   9.180830
    37  H    7.190662   6.936756   7.859255   7.810924   8.887576
    38  H    6.246358   6.380713   7.001985   6.467903   7.721976
    39  H    5.044404   5.462557   6.055280   6.063549   7.268644
                   31         32         33         34         35
    31  H    0.000000
    32  S    7.204436   0.000000
    33  C    7.549207   1.420000   0.000000
    34  C    6.689759   2.325745   1.578891   0.000000
    35  C    7.524195   2.480400   1.370946   2.237113   0.000000
    36  H    8.413999   3.098505   1.749842   2.538756   1.070000
    37  H    7.857507   2.764206   2.065113   3.211663   1.070000
    38  H    6.819524   3.123774   2.126243   2.275672   1.070000
    39  H    6.703002   3.100568   2.033142   1.160000   1.902494
                   36         37         38         39
    36  H    0.000000
    37  H    1.747302   0.000000
    38  H    1.747303   1.747303   0.000000
    39  H    2.131350   2.931130   1.512888   0.000000
 Stoichiometry    C17H14F6S2
 Framework group  C1[X(C17H14F6S2)]
 Deg. of freedom   111
 Full point group                 C1      NOp   1
 Largest Abelian subgroup         C1      NOp   1
 Largest concise Abelian subgroup C1      NOp   1
                         Standard orientation:                         
 ---------------------------------------------------------------------
 Center     Atomic      Atomic             Coordinates (Angstroms)
 Number     Number       Type             X           Y           Z
 ---------------------------------------------------------------------
      1          6           0        1.519400   -0.004729    0.498129
      2         16           0        3.044159    0.131444   -0.366476
      3          6           0        3.110423   -1.635442   -0.595222
      4          6           0        2.142733   -2.287960    0.053790
      5          6           0        1.274824   -1.434147    0.948564
      6          6           0        4.201208   -2.189026   -1.452117
      7          1           0        2.057750   -3.375822    0.036218
      8          6           0        0.634804    0.972393    0.736108
      9          6           0        0.694345    2.397763    0.279423
     10          6           0       -0.788407    0.647194    1.078987
     11          6           0       -0.684855    2.623169   -0.428589
     12          6           0       -1.491372    1.314202   -0.154768
     13          9           0        1.712176    2.672284   -0.547035
     14          9           0        0.790931    3.238662    1.334940
     15          9           0       -1.326749    3.680070    0.073673
     16          9           0       -0.511515    2.810088   -1.739966
     17          9           0       -2.792077    1.576059   -0.008601
     18          9           0       -1.355341    0.501925   -1.219018
     19          6           0       -0.414196   -1.966382    0.965464
     20          6           0       -1.273336   -0.865129    0.692915
     21          6           0       -0.479043   -2.265485   -0.503645
     22          1           0       -1.362776   -1.821706   -0.977855
     23          1           0       -0.498359   -3.348713   -0.700738
     24          1           0        0.411235   -1.860975   -1.011916
     25          6           0        1.695914   -0.983712    2.381594
     26          1           0        1.576821   -1.810015    3.096907
     27          1           0        1.070117   -0.139223    2.704263
     28          1           0        2.750892   -0.673626    2.384514
     29          1           0        4.122430   -3.282845   -1.511165
     30          1           0        5.191647   -1.934121   -1.043417
     31          1           0        4.148886   -1.778990   -2.472444
     32         16           0       -2.504226   -0.920871    0.155034
     33          6           0       -2.922272   -2.277582    0.123834
     34          6           0       -1.633313   -3.018580    0.655251
     35          6           0       -3.126790   -3.020084   -1.010342
     36          1           0       -3.808885   -3.657016   -0.486925
     37          1           0       -3.645110   -2.511810   -1.796409
     38          1           0       -2.336679   -3.609297   -1.426818
     39          1           0       -1.734098   -3.915578   -0.073334
 ---------------------------------------------------------------------
 Rotational constants (GHZ):      0.2485293      0.2480571      0.1493338
 Leave Link  202 at Sun Dec  2 16:53:38 2018, MaxMem=   536870912 cpu:         0.2
 (Enter /pbs_home/pkowalski/g09d01/g09/l301.exe)
 General basis read from cards:  (5D, 7F)
 Centers:       7     22     23     24     26     27     28     29     30     31
 Centers:      36     37     38     39
 S 3 1.00
     Exponent=  1.3010701000D+01 Coefficients=  1.9682158000D-02
     Exponent=  1.9622572000D+00 Coefficients=  1.3796524000D-01
     Exponent=  4.4453796000D-01 Coefficients=  4.7831935000D-01
 S 1 1.00
     Exponent=  1.2194962000D-01 Coefficients=  1.0000000000D+00
 P 1 1.00
     Exponent=  8.0000000000D-01 Coefficients=  1.0000000000D+00
 ****
 Centers:       1      3      4      5      6      8      9     10     11     12
 Centers:      19     20     21     25     33     34     35
 S 5 1.00
     Exponent=  1.2384016938D+03 Coefficients=  5.4568832082D-03
     Exponent=  1.8629004992D+02 Coefficients=  4.0638409211D-02
     Exponent=  4.2251176346D+01 Coefficients=  1.8025593888D-01
     Exponent=  1.1676557932D+01 Coefficients=  4.6315121755D-01
     Exponent=  3.5930506482D+00 Coefficients=  4.4087173314D-01
 S 1 1.00
     Exponent=  4.0245147363D-01 Coefficients=  1.0000000000D+00
 S 1 1.00
     Exponent=  1.3090182668D-01 Coefficients=  1.0000000000D+00
 P 3 1.00
     Exponent=  9.4680970621D+00 Coefficients=  3.8387871728D-02
     Exponent=  2.0103545142D+00 Coefficients=  2.1117025112D-01
     Exponent=  5.4771004707D-01 Coefficients=  5.1328172114D-01
 P 1 1.00
     Exponent=  1.5268613795D-01 Coefficients=  1.0000000000D+00
 D 1 1.00
     Exponent=  8.0000000000D-01 Coefficients=  1.0000000000D+00
 ****
 Centers:      13     14     15     16     17     18
 S 5 1.00
     Exponent=  2.8948325990D+03 Coefficients= -5.3408255515D-03
     Exponent=  4.3541939120D+02 Coefficients= -3.9904258866D-02
     Exponent=  9.8843328866D+01 Coefficients= -1.7912768038D-01
     Exponent=  2.7485198001D+01 Coefficients= -4.6758090825D-01
     Exponent=  8.5405498171D+00 Coefficients= -4.4653131020D-01
 S 1 1.00
     Exponent=  1.0654578038D+00 Coefficients=  1.0000000000D+00
 S 1 1.00
     Exponent=  3.3247346748D-01 Coefficients=  1.0000000000D+00
 P 3 1.00
     Exponent=  2.2696633924D+01 Coefficients= -4.5212874436D-02
     Exponent=  4.9872339257D+00 Coefficients= -2.3754317067D-01
     Exponent=  1.3491613954D+00 Coefficients= -5.1287353587D-01
 P 1 1.00
     Exponent=  3.4829881977D-01 Coefficients=  1.0000000000D+00
 D 1 1.00
     Exponent=  1.4000000000D+00 Coefficients=  1.0000000000D+00
 ****
 Centers:       2     32
 S 5 1.00
     Exponent=  9.1849303010D+03 Coefficients= -2.2294387756D-03
     Exponent=  1.3815105503D+03 Coefficients= -1.6683029937D-02
     Exponent=  3.1387147580D+02 Coefficients= -7.5262436116D-02
     Exponent=  8.8053870623D+01 Coefficients= -1.9376827038D-01
     Exponent=  2.7039914905D+01 Coefficients= -1.7718020803D-01
 S 3 1.00
     Exponent=  4.5648731303D+01 Coefficients= -1.0736062573D-01
     Exponent=  4.9664522326D+00 Coefficients=  6.5066293018D-01
     Exponent=  2.0116242047D+00 Coefficients=  5.9712155354D-01
 S 1 1.00
     Exponent=  3.5661077013D-01 Coefficients=  1.0000000000D+00
 S 1 1.00
     Exponent=  1.3507221477D-01 Coefficients=  1.0000000000D+00
 P 5 1.00
     Exponent=  2.6198233439D+02 Coefficients= -9.2729929822D-03
     Exponent=  6.1306894736D+01 Coefficients= -6.6547669241D-02
     Exponent=  1.9103729887D+01 Coefficients= -2.4828595903D-01
     Exponent=  6.6567720378D+00 Coefficients= -4.8703847402D-01
     Exponent=  2.3959635161D+00 Coefficients= -3.9337850312D-01
 P 1 1.00
     Exponent=  6.1776161679D-01 Coefficients=  1.0000000000D+00
 P 1 1.00
     Exponent=  1.6993376871D-01 Coefficients=  1.0000000000D+00
 D 1 1.00
     Exponent=  5.5000000000D-01 Coefficients=  1.0000000000D+00
 ****
 Ernie: Thresh=  0.10000D-02 Tol=  0.10000D-05 Strict=F.
 There are   453 symmetry adapted cartesian basis functions of A   symmetry.
 There are   428 symmetry adapted basis functions of A   symmetry.
   428 basis functions,   747 primitive gaussians,   453 cartesian basis functions
   101 alpha electrons      101 beta electrons
       nuclear repulsion energy      3014.5302911874 Hartrees.
 IExCor= 4639 DFT=T Ex+Corr=wB97XD ExCW=0 ScaHFX=  1.000000
 ScaDFX=  1.000000  1.000000  1.000000  1.000000 ScalE2=  1.000000  1.000000
 IRadAn=      0 IRanWt=     -1 IRanGd=            0 ICorTp=0 IEmpDi=121
  HFx wShort=  0.000000 wLong=  0.200000 cFull=  0.222036 cShort=  0.000000 cLong=  0.777964
  DFx wShort=  0.000000 wLong=  0.200000 cFull=  0.000000 cShort=  0.000000 cLong=  1.000000
 NAtoms=   39 NActive=   39 NUniq=   39 SFac= 1.00D+00 NAtFMM=   60 NAOKFM=F Big=F
 Integral buffers will be    131072 words long.
 Raffenetti 2 integral format.
 Two-electron integral symmetry is turned on.
 R6Disp:  Grimme-D2 Dispersion energy=       -0.0385951088 Hartrees.
 Nuclear repulsion after empirical dispersion term =     3014.4916960786 Hartrees.
 Leave Link  301 at Sun Dec  2 16:53:39 2018, MaxMem=   536870912 cpu:         1.5
 (Enter /pbs_home/pkowalski/g09d01/g09/l302.exe)
 NPDir=0 NMtPBC=     1 NCelOv=     1 NCel=       1 NClECP=     1 NCelD=      1
         NCelK=      1 NCelE2=     1 NClLst=     1 CellRange=     0.0.
 One-electron integrals computed using PRISM.
 NBasis=   428 RedAO= T EigKep=  2.58D-04  NBF=   428
 NBsUse=   428 1.00D-06 EigRej= -1.00D+00 NBFU=   428
 Precomputing XC quadrature grid using
 IXCGrd= 4 IRadAn=           0 IRanWt=          -1 IRanGd=           0 AccXCQ= 0.00D+00.
 Generated NRdTot=       0 NPtTot=           0 NUsed=           0 NTot=          32
 NSgBfM=   444   447   447   447   448 MxSgAt=    39 MxSgA2=    39.
 Leave Link  302 at Sun Dec  2 16:53:40 2018, MaxMem=   536870912 cpu:         8.0
 (Enter /pbs_home/pkowalski/g09d01/g09/l303.exe)
 DipDrv:  MaxL=1.
 Leave Link  303 at Sun Dec  2 16:53:40 2018, MaxMem=   536870912 cpu:         1.0
 (Enter /pbs_home/pkowalski/g09d01/g09/l401.exe)
 ExpMin= 1.22D-01 ExpMax= 9.18D+03 ExpMxC= 1.38D+03 IAcc=1 IRadAn=         1 AccDes= 0.00D+00
 Harris functional with IExCor= 4639 and IRadAn=       1 diagonalized for initial guess.
 HarFok:  IExCor= 4639 AccDes= 0.00D+00 IRadAn=         1 IDoV= 1 UseB2=F ITyADJ=14
 ICtDFT=  3500011 ScaDFX=  1.000000  1.000000  1.000000  1.000000
 FoFCou: FMM=F IPFlag=           0 FMFlag=      100000 FMFlg1=           0
         NFxFlg=           0 DoJE=T BraDBF=F KetDBF=T FulRan=T
         wScrn=  0.000000 ICntrl=     500 IOpCl=  0 I1Cent=   200000004 NGrid=           0
         NMat0=    1 NMatS0=      1 NMatT0=    0 NMatD0=    1 NMtDS0=    0 NMtDT0=    0
 Petite list used in FoFCou.
 Harris En= -1987.22530324273    
 JPrj=0 DoOrth=F DoCkMO=F.
 Leave Link  401 at Sun Dec  2 16:53:42 2018, MaxMem=   536870912 cpu:        16.5
 (Enter /pbs_home/pkowalski/g09d01/g09/l502.exe)
 Closed shell SCF:
 Using DIIS extrapolation, IDIIS=  1040.
 Integral symmetry usage will be decided dynamically.
 IVT=      641221 IEndB=      641221 NGot=   536870912 MDV=   536451994
 LenX=   536451994 LenY=   536246332
 Requested convergence on RMS density matrix=1.00D-08 within 128 cycles.
 Requested convergence on MAX density matrix=1.00D-06.
 Requested convergence on             energy=1.00D-06.
 No special actions if energy rises.
 Fock matrices will be formed incrementally for  20 cycles.
 Integral accuracy reduced to 1.0D-05 until final iterations.

 Cycle   1  Pass 0  IDiag  1:
 FoFJK:  IHMeth= 1 ICntrl=       0 DoSepK=T KAlg= 0 I1Cent=   0 FoldK=F
 IRaf=         1 NMat=   1 IRICut=       1 DoRegI=T DoRafI=F ISym2E= 0.
 FoFCou: FMM=F IPFlag=           0 FMFlag=      100000 FMFlg1=           0
         NFxFlg=           0 DoJE=T BraDBF=F KetDBF=F FulRan=T
         wScrn=  0.000000 ICntrl=     500 IOpCl=  0 I1Cent=           0 NGrid=           0
         NMat0=    1 NMatS0=      1 NMatT0=    0 NMatD0=    1 NMtDS0=    0 NMtDT0=    0
 Symmetry not used in FoFCou.
 E= -2048.57241267696    
 DIIS: error= 3.84D-02 at cycle   1 NSaved=   1.
 NSaved= 1 IEnMin= 1 EnMin= -2048.57241267696     IErMin= 1 ErrMin= 3.84D-02
 ErrMax= 3.84D-02  0.00D+00 EMaxC= 1.00D-01 BMatC= 1.37D+00 BMatP= 1.37D+00
 IDIUse=3 WtCom= 6.16D-01 WtEn= 3.84D-01
 Coeff-Com:  0.100D+01
 Coeff-En:   0.100D+01
 Coeff:      0.100D+01
 Gap=     0.171 Goal=   None    Shift=    0.000
 GapD=    0.171 DampG=1.000 DampE=0.500 DampFc=0.5000 IDamp=-1.
 Damping current iteration by 5.00D-01
 RMSDP=6.58D-03 MaxDP=4.85D-01              OVMax= 2.52D-01

 Cycle   2  Pass 0  IDiag  1:
 RMSU=  3.13D-03    CP:  9.52D-01
 E= -2048.91995961549     Delta-E=       -0.347546938525 Rises=F Damp=T
 DIIS: error= 1.15D-02 at cycle   2 NSaved=   2.
 NSaved= 2 IEnMin= 2 EnMin= -2048.91995961549     IErMin= 2 ErrMin= 1.15D-02
 ErrMax= 1.15D-02  0.00D+00 EMaxC= 1.00D-01 BMatC= 1.45D-01 BMatP= 1.37D+00
 IDIUse=3 WtCom= 8.85D-01 WtEn= 1.15D-01
 Coeff-Com: -0.153D+00 0.115D+01
 Coeff-En:   0.000D+00 0.100D+01
 Coeff:     -0.135D+00 0.114D+01
 Gap=     0.249 Goal=   None    Shift=    0.000
 RMSDP=2.18D-03 MaxDP=2.10D-01 DE=-3.48D-01 OVMax= 1.86D-01

 Cycle   3  Pass 0  IDiag  1:
 RMSU=  2.01D-03    CP:  9.28D-01  1.22D+00
 E= -2049.23817135483     Delta-E=       -0.318211739342 Rises=F Damp=F
 DIIS: error= 5.62D-03 at cycle   3 NSaved=   3.
 NSaved= 3 IEnMin= 3 EnMin= -2049.23817135483     IErMin= 3 ErrMin= 5.62D-03
 ErrMax= 5.62D-03  0.00D+00 EMaxC= 1.00D-01 BMatC= 5.62D-02 BMatP= 1.45D-01
 IDIUse=3 WtCom= 9.44D-01 WtEn= 5.62D-02
 Coeff-Com: -0.150D+00 0.473D+00 0.677D+00
 Coeff-En:   0.000D+00 0.000D+00 0.100D+01
 Coeff:     -0.142D+00 0.447D+00 0.695D+00
 Gap=     0.193 Goal=   None    Shift=    0.000
 RMSDP=1.21D-03 MaxDP=4.56D-02 DE=-3.18D-01 OVMax= 9.54D-02

 Cycle   4  Pass 0  IDiag  1:
 RMSU=  8.55D-04    CP:  9.20D-01  1.39D+00  6.72D-01
 E= -2049.27896262040     Delta-E=       -0.040791265576 Rises=F Damp=F
 DIIS: error= 2.43D-03 at cycle   4 NSaved=   4.
 NSaved= 4 IEnMin= 4 EnMin= -2049.27896262040     IErMin= 4 ErrMin= 2.43D-03
 ErrMax= 2.43D-03  0.00D+00 EMaxC= 1.00D-01 BMatC= 9.90D-03 BMatP= 5.62D-02
 IDIUse=3 WtCom= 9.76D-01 WtEn= 2.43D-02
 Coeff-Com: -0.540D-01 0.124D+00 0.363D+00 0.566D+00
 Coeff-En:   0.000D+00 0.000D+00 0.134D+00 0.866D+00
 Coeff:     -0.526D-01 0.121D+00 0.358D+00 0.574D+00
 Gap=     0.207 Goal=   None    Shift=    0.000
 RMSDP=4.68D-04 MaxDP=1.79D-02 DE=-4.08D-02 OVMax= 3.67D-02

 Cycle   5  Pass 0  IDiag  1:
 RMSU=  2.15D-04    CP:  9.19D-01  1.38D+00  8.04D-01  6.26D-01
 E= -2049.28850263411     Delta-E=       -0.009540013707 Rises=F Damp=F
 DIIS: error= 4.60D-04 at cycle   5 NSaved=   5.
 NSaved= 5 IEnMin= 5 EnMin= -2049.28850263411     IErMin= 5 ErrMin= 4.60D-04
 ErrMax= 4.60D-04  0.00D+00 EMaxC= 1.00D-01 BMatC= 3.90D-04 BMatP= 9.90D-03
 IDIUse=3 WtCom= 9.95D-01 WtEn= 4.60D-03
 Coeff-Com: -0.113D-01 0.187D-01 0.112D+00 0.251D+00 0.630D+00
 Coeff-En:   0.000D+00 0.000D+00 0.000D+00 0.000D+00 0.100D+01
 Coeff:     -0.112D-01 0.187D-01 0.112D+00 0.249D+00 0.631D+00
 Gap=     0.203 Goal=   None    Shift=    0.000
 RMSDP=9.78D-05 MaxDP=4.65D-03 DE=-9.54D-03 OVMax= 6.73D-03

 Cycle   6  Pass 0  IDiag  1:
 RMSU=  7.89D-05    CP:  9.19D-01  1.38D+00  8.12D-01  6.79D-01  8.59D-01
 E= -2049.28892130940     Delta-E=       -0.000418675292 Rises=F Damp=F
 DIIS: error= 1.59D-04 at cycle   6 NSaved=   6.
 NSaved= 6 IEnMin= 6 EnMin= -2049.28892130940     IErMin= 6 ErrMin= 1.59D-04
 ErrMax= 1.59D-04  0.00D+00 EMaxC= 1.00D-01 BMatC= 3.58D-05 BMatP= 3.90D-04
 IDIUse=3 WtCom= 9.98D-01 WtEn= 1.59D-03
 Coeff-Com:  0.452D-02-0.122D-01-0.127D-01 0.176D-02 0.210D+00 0.809D+00
 Coeff-En:   0.000D+00 0.000D+00 0.000D+00 0.000D+00 0.000D+00 0.100D+01
 Coeff:      0.452D-02-0.122D-01-0.127D-01 0.176D-02 0.210D+00 0.809D+00
 Gap=     0.204 Goal=   None    Shift=    0.000
 RMSDP=4.21D-05 MaxDP=1.73D-03 DE=-4.19D-04 OVMax= 4.09D-03

 Cycle   7  Pass 0  IDiag  1:
 RMSU=  2.98D-05    CP:  9.19D-01  1.38D+00  8.19D-01  6.94D-01  9.61D-01
                    CP:  1.03D+00
 E= -2049.28898174553     Delta-E=       -0.000060436127 Rises=F Damp=F
 DIIS: error= 6.75D-05 at cycle   7 NSaved=   7.
 NSaved= 7 IEnMin= 7 EnMin= -2049.28898174553     IErMin= 7 ErrMin= 6.75D-05
 ErrMax= 6.75D-05  0.00D+00 EMaxC= 1.00D-01 BMatC= 9.82D-06 BMatP= 3.58D-05
 IDIUse=1 WtCom= 1.00D+00 WtEn= 0.00D+00
 Coeff-Com:  0.405D-02-0.885D-02-0.226D-01-0.379D-01 0.109D-01 0.388D+00
 Coeff-Com:  0.666D+00
 Coeff:      0.405D-02-0.885D-02-0.226D-01-0.379D-01 0.109D-01 0.388D+00
 Coeff:      0.666D+00
 Gap=     0.204 Goal=   None    Shift=    0.000
 RMSDP=2.08D-05 MaxDP=7.79D-04 DE=-6.04D-05 OVMax= 1.93D-03

 Cycle   8  Pass 0  IDiag  1:
 RMSU=  1.41D-05    CP:  9.19D-01  1.38D+00  8.22D-01  6.99D-01  9.89D-01
                    CP:  1.18D+00  1.04D+00
 E= -2049.28899841308     Delta-E=       -0.000016667547 Rises=F Damp=F
 DIIS: error= 2.51D-05 at cycle   8 NSaved=   8.
 NSaved= 8 IEnMin= 8 EnMin= -2049.28899841308     IErMin= 8 ErrMin= 2.51D-05
 ErrMax= 2.51D-05  0.00D+00 EMaxC= 1.00D-01 BMatC= 1.53D-06 BMatP= 9.82D-06
 IDIUse=1 WtCom= 1.00D+00 WtEn= 0.00D+00
 Coeff-Com:  0.880D-03-0.148D-02-0.658D-02-0.167D-01-0.297D-01 0.839D-02
 Coeff-Com:  0.275D+00 0.771D+00
 Coeff:      0.880D-03-0.148D-02-0.658D-02-0.167D-01-0.297D-01 0.839D-02
 Coeff:      0.275D+00 0.771D+00
 Gap=     0.204 Goal=   None    Shift=    0.000
 RMSDP=1.18D-05 MaxDP=5.48D-04 DE=-1.67D-05 OVMax= 1.61D-03

 Cycle   9  Pass 0  IDiag  1:
 RMSU=  6.99D-06    CP:  9.19D-01  1.38D+00  8.22D-01  7.00D-01  1.01D+00
                    CP:  1.24D+00  1.27D+00  1.18D+00
 E= -2049.28900339579     Delta-E=       -0.000004982714 Rises=F Damp=F
 DIIS: error= 1.30D-05 at cycle   9 NSaved=   9.
 NSaved= 9 IEnMin= 9 EnMin= -2049.28900339579     IErMin= 9 ErrMin= 1.30D-05
 ErrMax= 1.30D-05  0.00D+00 EMaxC= 1.00D-01 BMatC= 3.72D-07 BMatP= 1.53D-06
 IDIUse=1 WtCom= 1.00D+00 WtEn= 0.00D+00
 Coeff-Com: -0.522D-03 0.130D-02 0.244D-02 0.898D-03-0.138D-01-0.873D-01
 Coeff-Com: -0.356D-01 0.312D+00 0.820D+00
 Coeff:     -0.522D-03 0.130D-02 0.244D-02 0.898D-03-0.138D-01-0.873D-01
 Coeff:     -0.356D-01 0.312D+00 0.820D+00
 Gap=     0.204 Goal=   None    Shift=    0.000
 RMSDP=8.02D-06 MaxDP=2.23D-04 DE=-4.98D-06 OVMax= 1.23D-03

 Initial convergence to 1.0D-05 achieved.  Increase integral accuracy.
 Cycle  10  Pass 1  IDiag  1:
 E= -2049.28781413234     Delta-E=        0.001189263448 Rises=F Damp=F
 DIIS: error= 7.64D-05 at cycle   1 NSaved=   1.
 NSaved= 1 IEnMin= 1 EnMin= -2049.28781413234     IErMin= 1 ErrMin= 7.64D-05
 ErrMax= 7.64D-05  0.00D+00 EMaxC= 1.00D-01 BMatC= 1.22D-05 BMatP= 1.22D-05
 IDIUse=1 WtCom= 1.00D+00 WtEn= 0.00D+00
 Coeff-Com:  0.100D+01
 Coeff:      0.100D+01
 Gap=     0.204 Goal=   None    Shift=    0.000
 RMSDP=8.02D-06 MaxDP=2.23D-04 DE= 1.19D-03 OVMax= 8.39D-04

 Cycle  11  Pass 1  IDiag  1:
 RMSU=  7.58D-05    CP:  1.00D+00
 E= -2049.28782612244     Delta-E=       -0.000011990100 Rises=F Damp=F
 DIIS: error= 3.04D-05 at cycle   2 NSaved=   2.
 NSaved= 2 IEnMin= 2 EnMin= -2049.28782612244     IErMin= 2 ErrMin= 3.04D-05
 ErrMax= 3.04D-05  0.00D+00 EMaxC= 1.00D-01 BMatC= 8.68D-07 BMatP= 1.22D-05
 IDIUse=1 WtCom= 1.00D+00 WtEn= 0.00D+00
 Coeff-Com:  0.574D-01 0.943D+00
 Coeff:      0.574D-01 0.943D+00
 Gap=     0.204 Goal=   None    Shift=    0.000
 RMSDP=9.24D-06 MaxDP=5.95D-04 DE=-1.20D-05 OVMax= 6.08D-04

 Cycle  12  Pass 1  IDiag  1:
 RMSU=  8.15D-06    CP:  1.00D+00  1.06D+00
 E= -2049.28782676067     Delta-E=       -0.000000638229 Rises=F Damp=F
 DIIS: error= 2.29D-05 at cycle   3 NSaved=   3.
 NSaved= 3 IEnMin= 3 EnMin= -2049.28782676067     IErMin= 3 ErrMin= 2.29D-05
 ErrMax= 2.29D-05  0.00D+00 EMaxC= 1.00D-01 BMatC= 6.21D-07 BMatP= 8.68D-07
 IDIUse=1 WtCom= 1.00D+00 WtEn= 0.00D+00
 Coeff-Com: -0.396D-01 0.459D+00 0.581D+00
 Coeff:     -0.396D-01 0.459D+00 0.581D+00
 Gap=     0.204 Goal=   None    Shift=    0.000
 RMSDP=4.33D-06 MaxDP=2.01D-04 DE=-6.38D-07 OVMax= 3.18D-04

 Cycle  13  Pass 1  IDiag  1:
 RMSU=  3.44D-06    CP:  1.00D+00  1.07D+00  6.93D-01
 E= -2049.28782743924     Delta-E=       -0.000000678567 Rises=F Damp=F
 DIIS: error= 6.40D-06 at cycle   4 NSaved=   4.
 NSaved= 4 IEnMin= 4 EnMin= -2049.28782743924     IErMin= 4 ErrMin= 6.40D-06
 ErrMax= 6.40D-06  0.00D+00 EMaxC= 1.00D-01 BMatC= 5.82D-08 BMatP= 6.21D-07
 IDIUse=1 WtCom= 1.00D+00 WtEn= 0.00D+00
 Coeff-Com: -0.230D-01 0.145D+00 0.279D+00 0.599D+00
 Coeff:     -0.230D-01 0.145D+00 0.279D+00 0.599D+00
 Gap=     0.204 Goal=   None    Shift=    0.000
 RMSDP=1.54D-06 MaxDP=4.11D-05 DE=-6.79D-07 OVMax= 2.03D-04

 Cycle  14  Pass 1  IDiag  1:
 RMSU=  1.24D-06    CP:  1.00D+00  1.07D+00  7.94D-01  1.10D+00
 E= -2049.28782755051     Delta-E=       -0.000000111268 Rises=F Damp=F
 DIIS: error= 2.66D-06 at cycle   5 NSaved=   5.
 NSaved= 5 IEnMin= 5 EnMin= -2049.28782755051     IErMin= 5 ErrMin= 2.66D-06
 ErrMax= 2.66D-06  0.00D+00 EMaxC= 1.00D-01 BMatC= 9.42D-09 BMatP= 5.82D-08
 IDIUse=1 WtCom= 1.00D+00 WtEn= 0.00D+00
 Coeff-Com:  0.252D-02-0.653D-01-0.497D-01 0.166D+00 0.946D+00
 Coeff:      0.252D-02-0.653D-01-0.497D-01 0.166D+00 0.946D+00
 Gap=     0.204 Goal=   None    Shift=    0.000
 RMSDP=1.64D-06 MaxDP=5.49D-05 DE=-1.11D-07 OVMax= 2.87D-04

 Cycle  15  Pass 1  IDiag  1:
 RMSU=  6.42D-07    CP:  1.00D+00  1.07D+00  8.71D-01  1.46D+00  1.49D+00
 E= -2049.28782761939     Delta-E=       -0.000000068887 Rises=F Damp=F
 DIIS: error= 1.96D-06 at cycle   6 NSaved=   6.
 NSaved= 6 IEnMin= 6 EnMin= -2049.28782761939     IErMin= 6 ErrMin= 1.96D-06
 ErrMax= 1.96D-06  0.00D+00 EMaxC= 1.00D-01 BMatC= 3.08D-09 BMatP= 9.42D-09
 IDIUse=1 WtCom= 1.00D+00 WtEn= 0.00D+00
 Coeff-Com:  0.731D-02-0.618D-01-0.934D-01-0.126D+00 0.275D+00 0.998D+00
 Coeff:      0.731D-02-0.618D-01-0.934D-01-0.126D+00 0.275D+00 0.998D+00
 Gap=     0.204 Goal=   None    Shift=    0.000
 RMSDP=1.39D-06 MaxDP=4.85D-05 DE=-6.89D-08 OVMax= 2.53D-04

 Cycle  16  Pass 1  IDiag  1:
 RMSU=  3.61D-07    CP:  1.00D+00  1.07D+00  9.28D-01  1.74D+00  2.02D+00
                    CP:  1.68D+00
 E= -2049.28782765420     Delta-E=       -0.000000034805 Rises=F Damp=F
 DIIS: error= 7.36D-07 at cycle   7 NSaved=   7.
 NSaved= 7 IEnMin= 7 EnMin= -2049.28782765420     IErMin= 7 ErrMin= 7.36D-07
 ErrMax= 7.36D-07  0.00D+00 EMaxC= 1.00D-01 BMatC= 1.37D-09 BMatP= 3.08D-09
 IDIUse=1 WtCom= 1.00D+00 WtEn= 0.00D+00
 Coeff-Com:  0.250D-02-0.506D-02-0.241D-01-0.123D+00-0.245D+00 0.450D+00
 Coeff-Com:  0.944D+00
 Coeff:      0.250D-02-0.506D-02-0.241D-01-0.123D+00-0.245D+00 0.450D+00
 Coeff:      0.944D+00
 Gap=     0.204 Goal=   None    Shift=    0.000
 RMSDP=1.03D-06 MaxDP=3.90D-05 DE=-3.48D-08 OVMax= 1.87D-04

 Cycle  17  Pass 1  IDiag  1:
 RMSU=  1.86D-07    CP:  1.00D+00  1.07D+00  9.67D-01  1.94D+00  2.43D+00
                    CP:  2.37D+00  1.43D+00
 E= -2049.28782766699     Delta-E=       -0.000000012797 Rises=F Damp=F
 DIIS: error= 5.43D-07 at cycle   8 NSaved=   8.
 NSaved= 8 IEnMin= 8 EnMin= -2049.28782766699     IErMin= 8 ErrMin= 5.43D-07
 ErrMax= 5.43D-07  0.00D+00 EMaxC= 1.00D-01 BMatC= 3.37D-10 BMatP= 1.37D-09
 IDIUse=1 WtCom= 1.00D+00 WtEn= 0.00D+00
 Coeff-Com: -0.121D-02 0.182D-01 0.204D-01-0.201D-01-0.218D+00-0.842D-01
 Coeff-Com:  0.478D+00 0.806D+00
 Coeff:     -0.121D-02 0.182D-01 0.204D-01-0.201D-01-0.218D+00-0.842D-01
 Coeff:      0.478D+00 0.806D+00
 Gap=     0.204 Goal=   None    Shift=    0.000
 RMSDP=4.82D-07 MaxDP=1.89D-05 DE=-1.28D-08 OVMax= 8.90D-05

 Cycle  18  Pass 1  IDiag  1:
 RMSU=  9.83D-08    CP:  1.00D+00  1.07D+00  9.84D-01  2.02D+00  2.61D+00
                    CP:  2.72D+00  1.83D+00  1.06D+00
 E= -2049.28782766941     Delta-E=       -0.000000002416 Rises=F Damp=F
 DIIS: error= 1.42D-07 at cycle   9 NSaved=   9.
 NSaved= 9 IEnMin= 9 EnMin= -2049.28782766941     IErMin= 9 ErrMin= 1.42D-07
 ErrMax= 1.42D-07  0.00D+00 EMaxC= 1.00D-01 BMatC= 5.50D-11 BMatP= 3.37D-10
 IDIUse=1 WtCom= 1.00D+00 WtEn= 0.00D+00
 Coeff-Com: -0.873D-03 0.806D-02 0.123D-01 0.137D-01-0.411D-01-0.111D+00
 Coeff-Com: -0.480D-02 0.319D+00 0.805D+00
 Coeff:     -0.873D-03 0.806D-02 0.123D-01 0.137D-01-0.411D-01-0.111D+00
 Coeff:     -0.480D-02 0.319D+00 0.805D+00
 Gap=     0.204 Goal=   None    Shift=    0.000
 RMSDP=1.56D-07 MaxDP=5.83D-06 DE=-2.42D-09 OVMax= 2.82D-05

 Cycle  19  Pass 1  IDiag  1:
 RMSU=  3.75D-08    CP:  1.00D+00  1.07D+00  9.89D-01  2.04D+00  2.67D+00
                    CP:  2.85D+00  1.96D+00  1.30D+00  1.14D+00
 E= -2049.28782766961     Delta-E=       -0.000000000197 Rises=F Damp=F
 DIIS: error= 4.78D-08 at cycle  10 NSaved=  10.
 NSaved=10 IEnMin=10 EnMin= -2049.28782766961     IErMin=10 ErrMin= 4.78D-08
 ErrMax= 4.78D-08  0.00D+00 EMaxC= 1.00D-01 BMatC= 5.32D-12 BMatP= 5.50D-11
 IDIUse=1 WtCom= 1.00D+00 WtEn= 0.00D+00
 Coeff-Com: -0.800D-04-0.423D-03 0.330D-03 0.685D-02 0.202D-01-0.170D-01
 Coeff-Com: -0.722D-01-0.224D-01 0.196D+00 0.889D+00
 Coeff:     -0.800D-04-0.423D-03 0.330D-03 0.685D-02 0.202D-01-0.170D-01
 Coeff:     -0.722D-01-0.224D-01 0.196D+00 0.889D+00
 Gap=     0.204 Goal=   None    Shift=    0.000
 RMSDP=4.20D-08 MaxDP=1.44D-06 DE=-1.97D-10 OVMax= 7.52D-06

 Cycle  20  Pass 1  IDiag  1:
 RMSU=  1.34D-08    CP:  1.00D+00  1.07D+00  9.89D-01  2.05D+00  2.68D+00
                    CP:  2.87D+00  2.00D+00  1.37D+00  1.33D+00  1.31D+00
 E= -2049.28782766965     Delta-E=       -0.000000000038 Rises=F Damp=F
 DIIS: error= 2.41D-08 at cycle  11 NSaved=  11.
 NSaved=11 IEnMin=11 EnMin= -2049.28782766965     IErMin=11 ErrMin= 2.41D-08
 ErrMax= 2.41D-08  0.00D+00 EMaxC= 1.00D-01 BMatC= 1.49D-12 BMatP= 5.32D-12
 IDIUse=1 WtCom= 1.00D+00 WtEn= 0.00D+00
 Coeff-Com:  0.134D-03-0.164D-02-0.228D-02 0.713D-04 0.152D-01 0.148D-01
 Coeff-Com: -0.288D-01-0.668D-01-0.839D-01 0.337D+00 0.816D+00
 Coeff:      0.134D-03-0.164D-02-0.228D-02 0.713D-04 0.152D-01 0.148D-01
 Coeff:     -0.288D-01-0.668D-01-0.839D-01 0.337D+00 0.816D+00
 Gap=     0.204 Goal=   None    Shift=    0.000
 RMSDP=1.89D-08 MaxDP=5.52D-07 DE=-3.82D-11 OVMax= 3.33D-06

 Cycle  21  Pass 1  IDiag  1:
 RMSU=  6.07D-09    CP:  1.00D+00  1.07D+00  9.90D-01  2.05D+00  2.68D+00
                    CP:  2.88D+00  2.01D+00  1.40D+00  1.41D+00  1.54D+00
                    CP:  1.36D+00
 E= -2049.28782766982     Delta-E=       -0.000000000179 Rises=F Damp=F
 DIIS: error= 8.15D-09 at cycle  12 NSaved=  12.
 NSaved=12 IEnMin=12 EnMin= -2049.28782766982     IErMin=12 ErrMin= 8.15D-09
 ErrMax= 8.15D-09  0.00D+00 EMaxC= 1.00D-01 BMatC= 1.94D-13 BMatP= 1.49D-12
 IDIUse=1 WtCom= 1.00D+00 WtEn= 0.00D+00
 Coeff-Com:  0.369D-04-0.206D-03-0.523D-03-0.107D-02-0.980D-03 0.662D-02
 Coeff-Com:  0.667D-02-0.676D-02-0.546D-01-0.908D-01 0.144D+00 0.998D+00
 Coeff:      0.369D-04-0.206D-03-0.523D-03-0.107D-02-0.980D-03 0.662D-02
 Coeff:      0.667D-02-0.676D-02-0.546D-01-0.908D-01 0.144D+00 0.998D+00
 Gap=     0.204 Goal=   None    Shift=    0.000
 RMSDP=8.44D-09 MaxDP=2.58D-07 DE=-1.79D-10 OVMax= 1.44D-06

 SCF Done:  E(RwB97XD) =  -2049.28782767     A.U. after   21 cycles
            NFock= 21  Conv=0.84D-08     -V/T= 2.0042
 KE= 2.040727269632D+03 PE=-1.086418628537D+04 EE= 3.759679491987D+03
 Leave Link  502 at Sun Dec  2 17:01:21 2018, MaxMem=   536870912 cpu:      3656.5
 (Enter /pbs_home/pkowalski/g09d01/g09/l601.exe)
 Copying SCF densities to generalized density rwf, IOpCl= 0 IROHF=0.

 **********************************************************************

            Population analysis using the SCF density.

 **********************************************************************

 Orbital symmetries:
       Occupied  (A) (A) (A) (A) (A) (A) (A) (A) (A) (A) (A) (A)
                 (A) (A) (A) (A) (A) (A) (A) (A) (A) (A) (A) (A)
                 (A) (A) (A) (A) (A) (A) (A) (A) (A) (A) (A) (A)
                 (A) (A) (A) (A) (A) (A) (A) (A) (A) (A) (A) (A)
                 (A) (A) (A) (A) (A) (A) (A) (A) (A) (A) (A) (A)
                 (A) (A) (A) (A) (A) (A) (A) (A) (A) (A) (A) (A)
                 (A) (A) (A) (A) (A) (A) (A) (A) (A) (A) (A) (A)
                 (A) (A) (A) (A) (A) (A) (A) (A) (A) (A) (A) (A)
                 (A) (A) (A) (A) (A)
       Virtual   (A) (A) (A) (A) (A) (A) (A) (A) (A) (A) (A) (A)
                 (A) (A) (A) (A) (A) (A) (A) (A) (A) (A) (A) (A)
                 (A) (A) (A) (A) (A) (A) (A) (A) (A) (A) (A) (A)
                 (A) (A) (A) (A) (A) (A) (A) (A) (A) (A) (A) (A)
                 (A) (A) (A) (A) (A) (A) (A) (A) (A) (A) (A) (A)
                 (A) (A) (A) (A) (A) (A) (A) (A) (A) (A) (A) (A)
                 (A) (A) (A) (A) (A) (A) (A) (A) (A) (A) (A) (A)
                 (A) (A) (A) (A) (A) (A) (A) (A) (A) (A) (A) (A)
                 (A) (A) (A) (A) (A) (A) (A) (A) (A) (A) (A) (A)
                 (A) (A) (A) (A) (A) (A) (A) (A) (A) (A) (A) (A)
                 (A) (A) (A) (A) (A) (A) (A) (A) (A) (A) (A) (A)
                 (A) (A) (A) (A) (A) (A) (A) (A) (A) (A) (A) (A)
                 (A) (A) (A) (A) (A) (A) (A) (A) (A) (A) (A) (A)
                 (A) (A) (A) (A) (A) (A) (A) (A) (A) (A) (A) (A)
                 (A) (A) (A) (A) (A) (A) (A) (A) (A) (A) (A) (A)
                 (A) (A) (A) (A) (A) (A) (A) (A) (A) (A) (A) (A)
                 (A) (A) (A) (A) (A) (A) (A) (A) (A) (A) (A) (A)
                 (A) (A) (A) (A) (A) (A) (A) (A) (A) (A) (A) (A)
                 (A) (A) (A) (A) (A) (A) (A) (A) (A) (A) (A) (A)
                 (A) (A) (A) (A) (A) (A) (A) (A) (A) (A) (A) (A)
                 (A) (A) (A) (A) (A) (A) (A) (A) (A) (A) (A) (A)
                 (A) (A) (A) (A) (A) (A) (A) (A) (A) (A) (A) (A)
                 (A) (A) (A) (A) (A) (A) (A) (A) (A) (A) (A) (A)
                 (A) (A) (A) (A) (A) (A) (A) (A) (A) (A) (A) (A)
                 (A) (A) (A) (A) (A) (A) (A) (A) (A) (A) (A) (A)
                 (A) (A) (A) (A) (A) (A) (A) (A) (A) (A) (A) (A)
                 (A) (A) (A) (A) (A) (A) (A) (A) (A) (A) (A) (A)
                 (A) (A) (A)
 The electronic state is 1-A.
 Alpha  occ. eigenvalues --  -89.03564 -89.03156 -24.83692 -24.83390 -24.83158
 Alpha  occ. eigenvalues --  -24.82957 -24.82270 -24.81900 -10.46610 -10.46261
 Alpha  occ. eigenvalues --  -10.45680 -10.41608 -10.39801 -10.38765 -10.35970
 Alpha  occ. eigenvalues --  -10.34790 -10.33957 -10.33874 -10.32876 -10.32650
 Alpha  occ. eigenvalues --  -10.32507 -10.32442 -10.31440 -10.30566 -10.29009
 Alpha  occ. eigenvalues --   -8.11192  -8.08736  -6.06423  -6.05733  -6.05659
 Alpha  occ. eigenvalues --   -6.04161  -6.03794  -6.03200  -1.37687  -1.35966
 Alpha  occ. eigenvalues --   -1.34281  -1.30227  -1.29160  -1.27974  -1.15336
 Alpha  occ. eigenvalues --   -1.01374  -0.98276  -0.96936  -0.94425  -0.90250
 Alpha  occ. eigenvalues --   -0.86145  -0.83962  -0.82680  -0.80960  -0.79019
 Alpha  occ. eigenvalues --   -0.78384  -0.77631  -0.73729  -0.72160  -0.71776
 Alpha  occ. eigenvalues --   -0.68600  -0.68099  -0.67312  -0.66452  -0.64986
 Alpha  occ. eigenvalues --   -0.64711  -0.63816  -0.63439  -0.62529  -0.61400
 Alpha  occ. eigenvalues --   -0.60169  -0.58643  -0.58394  -0.56358  -0.55148
 Alpha  occ. eigenvalues --   -0.54991  -0.54045  -0.53877  -0.53475  -0.53161
 Alpha  occ. eigenvalues --   -0.52749  -0.52281  -0.51796  -0.51418  -0.51246
 Alpha  occ. eigenvalues --   -0.50383  -0.49853  -0.49407  -0.49276  -0.48503
 Alpha  occ. eigenvalues --   -0.48233  -0.47193  -0.46770  -0.46269  -0.44828
 Alpha  occ. eigenvalues --   -0.43592  -0.43249  -0.41585  -0.41242  -0.39617
 Alpha  occ. eigenvalues --   -0.39015  -0.37704  -0.36163  -0.33579  -0.31034
 Alpha  occ. eigenvalues --   -0.23635
 Alpha virt. eigenvalues --   -0.03192  -0.00089   0.03620   0.06536   0.07703
 Alpha virt. eigenvalues --    0.09082   0.09850   0.12601   0.13711   0.14664
 Alpha virt. eigenvalues --    0.15743   0.16057   0.16204   0.17567   0.18320
 Alpha virt. eigenvalues --    0.18799   0.19794   0.20217   0.20929   0.20963
 Alpha virt. eigenvalues --    0.21601   0.22005   0.22811   0.23719   0.24004
 Alpha virt. eigenvalues --    0.24474   0.25974   0.27654   0.27841   0.28285
 Alpha virt. eigenvalues --    0.29537   0.30634   0.30819   0.32027   0.33986
 Alpha virt. eigenvalues --    0.34344   0.36141   0.36632   0.37904   0.38078
 Alpha virt. eigenvalues --    0.39829   0.40444   0.41727   0.42066   0.43958
 Alpha virt. eigenvalues --    0.44159   0.45089   0.46354   0.46795   0.47540
 Alpha virt. eigenvalues --    0.49162   0.49401   0.50120   0.50944   0.51919
 Alpha virt. eigenvalues --    0.52598   0.53670   0.54426   0.55045   0.55250
 Alpha virt. eigenvalues --    0.56117   0.57020   0.58308   0.59049   0.60516
 Alpha virt. eigenvalues --    0.60816   0.61329   0.61987   0.62503   0.63204
 Alpha virt. eigenvalues --    0.63500   0.64453   0.64866   0.65282   0.66139
 Alpha virt. eigenvalues --    0.66721   0.66939   0.68294   0.68911   0.69301
 Alpha virt. eigenvalues --    0.69899   0.70260   0.70942   0.71508   0.71918
 Alpha virt. eigenvalues --    0.72300   0.72655   0.73044   0.73537   0.73819
 Alpha virt. eigenvalues --    0.74314   0.74797   0.75295   0.75883   0.76347
 Alpha virt. eigenvalues --    0.76695   0.77239   0.78203   0.79025   0.79284
 Alpha virt. eigenvalues --    0.80126   0.80565   0.81449   0.81973   0.82913
 Alpha virt. eigenvalues --    0.83732   0.84852   0.85269   0.86518   0.86694
 Alpha virt. eigenvalues --    0.87780   0.89902   0.90691   0.91543   0.92952
 Alpha virt. eigenvalues --    0.94871   0.95432   0.96616   0.96977   0.98032
 Alpha virt. eigenvalues --    0.99359   0.99539   1.02279   1.02853   1.03823
 Alpha virt. eigenvalues --    1.04009   1.05180   1.07260   1.08341   1.12698
 Alpha virt. eigenvalues --    1.13441   1.14101   1.15067   1.17881   1.18199
 Alpha virt. eigenvalues --    1.19360   1.21327   1.21863   1.23283   1.24082
 Alpha virt. eigenvalues --    1.24764   1.27387   1.28910   1.29055   1.29759
 Alpha virt. eigenvalues --    1.31275   1.32785   1.34524   1.36407   1.37963
 Alpha virt. eigenvalues --    1.39036   1.39619   1.42085   1.42954   1.44683
 Alpha virt. eigenvalues --    1.45429   1.46617   1.46905   1.48264   1.49480
 Alpha virt. eigenvalues --    1.50169   1.50475   1.51798   1.51899   1.54382
 Alpha virt. eigenvalues --    1.54916   1.55599   1.57747   1.58539   1.59074
 Alpha virt. eigenvalues --    1.60025   1.60948   1.62257   1.62736   1.63024
 Alpha virt. eigenvalues --    1.63512   1.65313   1.66327   1.67422   1.68853
 Alpha virt. eigenvalues --    1.69536   1.70119   1.71036   1.72638   1.73662
 Alpha virt. eigenvalues --    1.74008   1.77451   1.78021   1.78395   1.78931
 Alpha virt. eigenvalues --    1.79496   1.81410   1.81708   1.82843   1.83460
 Alpha virt. eigenvalues --    1.83991   1.84684   1.85535   1.85754   1.86244
 Alpha virt. eigenvalues --    1.87360   1.88507   1.89611   1.89833   1.92252
 Alpha virt. eigenvalues --    1.92980   1.93785   1.94327   1.94553   1.95410
 Alpha virt. eigenvalues --    1.97430   1.99037   2.00525   2.01176   2.02643
 Alpha virt. eigenvalues --    2.03603   2.04188   2.04915   2.05348   2.06762
 Alpha virt. eigenvalues --    2.08128   2.08497   2.08967   2.10619   2.11883
 Alpha virt. eigenvalues --    2.13541   2.14522   2.14964   2.16044   2.17625
 Alpha virt. eigenvalues --    2.18506   2.19535   2.20389   2.21174   2.22050
 Alpha virt. eigenvalues --    2.23135   2.25665   2.26168   2.26507   2.28057
 Alpha virt. eigenvalues --    2.29140   2.30864   2.32230   2.32977   2.34615
 Alpha virt. eigenvalues --    2.34860   2.35641   2.36140   2.37902   2.39513
 Alpha virt. eigenvalues --    2.40416   2.40863   2.43480   2.45953   2.47941
 Alpha virt. eigenvalues --    2.49231   2.50103   2.51388   2.53596   2.55047
 Alpha virt. eigenvalues --    2.55454   2.56575   2.57367   2.58477   2.61826
 Alpha virt. eigenvalues --    2.62666   2.64488   2.66255   2.67124   2.68868
 Alpha virt. eigenvalues --    2.69838   2.71240   2.71519   2.74082   2.75364
 Alpha virt. eigenvalues --    2.76769   2.79871   2.82865   2.85164   2.88303
 Alpha virt. eigenvalues --    2.88469   2.91462   2.92405   2.95885   2.98119
 Alpha virt. eigenvalues --    2.99435   3.01248   3.04171   3.05580   3.06704
 Alpha virt. eigenvalues --    3.08264   3.08712   3.09555   3.10456   3.14822
 Alpha virt. eigenvalues --    3.15003   3.15618   3.16141   3.16463   3.17094
 Alpha virt. eigenvalues --    3.17989   3.18622   3.21076   3.21253   3.22634
 Alpha virt. eigenvalues --    3.23525   3.24614   3.25351   3.25551   3.28038
 Alpha virt. eigenvalues --    3.30292   3.32264   3.36735   3.42808   3.46711
 Alpha virt. eigenvalues --    3.48753   3.52735   3.56748   3.59140   3.64828
 Alpha virt. eigenvalues --    3.74219   3.80243   3.84461   3.89546   3.96235
 Alpha virt. eigenvalues --    4.01010   4.02008
          Condensed to atoms (all electrons):
               1          2          3          4          5          6
     1  C    5.916448   0.256082  -0.064985  -0.023564   0.112993   0.005282
     2  S    0.256082  15.569921   0.261173  -0.070944  -0.067434  -0.055956
     3  C   -0.064985   0.261173   5.091868   0.570701  -0.013639   0.391370
     4  C   -0.023564  -0.070944   0.570701   5.094354   0.230689  -0.051118
     5  C    0.112993  -0.067434  -0.013639   0.230689   5.558390   0.008830
     6  C    0.005282  -0.055956   0.391370  -0.051118   0.008830   4.507148
     7  H    0.008552   0.005890  -0.040365   0.434128  -0.053600  -0.010938
     8  C    0.230008  -0.047906   0.009080   0.004054   0.022379  -0.000054
     9  C   -0.064844  -0.000488   0.000356  -0.000498   0.008955   0.000003
    10  C    0.016316   0.003858  -0.000466   0.004998  -0.067790   0.000003
    11  C    0.011345  -0.000280   0.000007   0.000042  -0.000656   0.000000
    12  C    0.021127   0.000389   0.000044  -0.000211  -0.001818   0.000001
    13  F   -0.011083   0.003435   0.000247  -0.000024   0.000349   0.000000
    14  F   -0.001647   0.000142  -0.000001   0.000001  -0.000104   0.000000
    15  F   -0.000283   0.000000   0.000000   0.000000   0.000000   0.000000
    16  F   -0.000592  -0.000011   0.000000   0.000000  -0.000001   0.000000
    17  F   -0.000237   0.000000   0.000000   0.000000   0.000003   0.000000
    18  F   -0.005293  -0.000090   0.000016  -0.000102   0.000653   0.000000
    19  C    0.008825   0.001961   0.007350  -0.081076   0.205575  -0.000099
    20  C   -0.082365   0.000499  -0.000023   0.005350  -0.001819   0.000004
    21  C   -0.010867   0.001140  -0.003808  -0.038920  -0.035813   0.000047
    22  H   -0.000378  -0.000012   0.000057  -0.000203   0.007310  -0.000001
    23  H    0.000562  -0.000066   0.000135   0.007339  -0.007524   0.000012
    24  H   -0.005650   0.000363   0.002372   0.005340  -0.024367  -0.000704
    25  C   -0.143848  -0.008220  -0.005945  -0.027507   0.377635  -0.000452
    26  H    0.018532  -0.000630  -0.000969  -0.001037  -0.021798   0.000044
    27  H   -0.030973   0.000205   0.000354   0.004352  -0.008076   0.000008
    28  H   -0.008627   0.012986   0.002353  -0.012709  -0.013716  -0.000507
    29  H   -0.000285   0.004180  -0.011681  -0.014967   0.000589   0.397546
    30  H    0.000144  -0.000424  -0.010709   0.004357  -0.000912   0.378703
    31  H   -0.000047   0.002601  -0.017290  -0.000090   0.000021   0.388085
    32  S    0.001365  -0.000037   0.000013   0.000094   0.011801   0.000000
    33  C   -0.000348   0.000006  -0.000010  -0.000284   0.000128   0.000000
    34  C    0.002626   0.000004  -0.000094   0.000451  -0.007529   0.000003
    35  C   -0.000013   0.000000   0.000002  -0.000056   0.000112   0.000000
    36  H    0.000000   0.000000   0.000000   0.000002   0.000004   0.000000
    37  H    0.000001   0.000000   0.000000  -0.000001  -0.000003   0.000000
    38  H   -0.000002   0.000000   0.000003   0.000053  -0.000028   0.000000
    39  H   -0.000097  -0.000001  -0.000003  -0.000360   0.000932   0.000000
               7          8          9         10         11         12
     1  C    0.008552   0.230008  -0.064844   0.016316   0.011345   0.021127
     2  S    0.005890  -0.047906  -0.000488   0.003858  -0.000280   0.000389
     3  C   -0.040365   0.009080   0.000356  -0.000466   0.000007   0.000044
     4  C    0.434128   0.004054  -0.000498   0.004998   0.000042  -0.000211
     5  C   -0.053600   0.022379   0.008955  -0.067790  -0.000656  -0.001818
     6  C   -0.010938  -0.000054   0.000003   0.000003   0.000000   0.000001
     7  H    0.631371  -0.000475   0.000003   0.000004   0.000000   0.000000
     8  C   -0.000475   5.920720   0.247782   0.027877  -0.085697  -0.054170
     9  C    0.000003   0.247782   4.678277   0.002732   0.147349  -0.078906
    10  C    0.000004   0.027877   0.002732   5.929154  -0.052244   0.355562
    11  C    0.000000  -0.085697   0.147349  -0.052244   4.893096   0.130014
    12  C    0.000000  -0.054170  -0.078906   0.355562   0.130014   5.001373
    13  F    0.000000  -0.054008   0.361490   0.002614  -0.034665   0.001068
    14  F    0.000000  -0.039463   0.322180   0.007723  -0.031913  -0.004370
    15  F    0.000000  -0.002055  -0.022945   0.003349   0.347265  -0.049325
    16  F    0.000000   0.003107  -0.037557   0.001444   0.338896  -0.038776
    17  F    0.000000   0.005329   0.001845  -0.037969  -0.025070   0.301359
    18  F    0.000000   0.028441  -0.000114  -0.119772  -0.015399   0.253337
    19  C   -0.003613  -0.080730   0.000498  -0.012294  -0.001417   0.027630
    20  C    0.000250   0.034987   0.012624   0.159251  -0.001407  -0.039721
    21  C    0.003484   0.004649   0.000297  -0.009254  -0.000038  -0.004467
    22  H    0.000303   0.001113  -0.000016  -0.006122  -0.000073  -0.001534
    23  H   -0.000554  -0.000141   0.000008  -0.001508  -0.000006   0.000088
    24  H   -0.004418   0.003273  -0.000253   0.001597   0.000074   0.000412
    25  C   -0.001795  -0.030173  -0.000993  -0.003165  -0.000245   0.000594
    26  H    0.001071   0.002227   0.000015   0.000001   0.000006  -0.000021
    27  H   -0.000071  -0.008893   0.002599   0.009511  -0.000241   0.000952
    28  H   -0.000190  -0.010293  -0.000316  -0.000598   0.000026  -0.000058
    29  H    0.004737   0.000002   0.000000   0.000000   0.000000   0.000000
    30  H   -0.000050   0.000004   0.000000   0.000000   0.000000   0.000000
    31  H    0.000272  -0.000010   0.000001  -0.000001   0.000000   0.000000
    32  S    0.000014   0.027657  -0.001093  -0.158494   0.002379  -0.080203
    33  C    0.000052  -0.000837  -0.000009   0.011259   0.000061  -0.001301
    34  C   -0.000279  -0.000145  -0.000059   0.013636   0.000072  -0.000690
    35  C   -0.000016   0.000044   0.000001  -0.002063  -0.000010   0.000627
    36  H    0.000001  -0.000001   0.000000   0.000094   0.000000  -0.000020
    37  H    0.000000  -0.000002   0.000000   0.000013  -0.000001   0.000013
    38  H    0.000001   0.000000   0.000000  -0.000143  -0.000001   0.000000
    39  H    0.000025   0.000016   0.000000  -0.000088  -0.000001   0.000010
              13         14         15         16         17         18
     1  C   -0.011083  -0.001647  -0.000283  -0.000592  -0.000237  -0.005293
     2  S    0.003435   0.000142   0.000000  -0.000011   0.000000  -0.000090
     3  C    0.000247  -0.000001   0.000000   0.000000   0.000000   0.000016
     4  C   -0.000024   0.000001   0.000000   0.000000   0.000000  -0.000102
     5  C    0.000349  -0.000104   0.000000  -0.000001   0.000003   0.000653
     6  C    0.000000   0.000000   0.000000   0.000000   0.000000   0.000000
     7  H    0.000000   0.000000   0.000000   0.000000   0.000000   0.000000
     8  C   -0.054008  -0.039463  -0.002055   0.003107   0.005329   0.028441
     9  C    0.361490   0.322180  -0.022945  -0.037557   0.001845  -0.000114
    10  C    0.002614   0.007723   0.003349   0.001444  -0.037969  -0.119772
    11  C   -0.034665  -0.031913   0.347265   0.338896  -0.025070  -0.015399
    12  C    0.001068  -0.004370  -0.049325  -0.038776   0.301359   0.253337
    13  F    8.960881  -0.042436   0.000312   0.000352  -0.000001   0.000003
    14  F   -0.042436   8.990196  -0.000156   0.000360  -0.000002  -0.000001
    15  F    0.000312  -0.000156   8.945625  -0.040656   0.000487   0.000294
    16  F    0.000352   0.000360  -0.040656   8.964889   0.000084  -0.000954
    17  F   -0.000001  -0.000002   0.000487   0.000084   9.008633  -0.041071
    18  F    0.000003  -0.000001   0.000294  -0.000954  -0.041071   9.136686
    19  C   -0.000006  -0.000006   0.000002   0.000007  -0.000944  -0.013418
    20  C    0.000014   0.000090   0.000209   0.000065  -0.019230   0.000994
    21  C   -0.000001   0.000000   0.000000  -0.000007   0.000121  -0.000578
    22  H    0.000001   0.000000  -0.000001   0.000001   0.000029   0.019020
    23  H    0.000000   0.000000   0.000000   0.000000   0.000000  -0.000073
    24  H    0.000000   0.000000   0.000000   0.000005   0.000013   0.001837
    25  C   -0.000014   0.000024   0.000000   0.000000   0.000000   0.000008
    26  H    0.000000  -0.000002   0.000000   0.000000   0.000000   0.000000
    27  H    0.000002   0.000408  -0.000002  -0.000001  -0.000006   0.000016
    28  H    0.000000   0.000026   0.000000   0.000000   0.000000   0.000001
    29  H    0.000000   0.000000   0.000000   0.000000   0.000000   0.000000
    30  H    0.000000   0.000000   0.000000   0.000000   0.000000   0.000000
    31  H   -0.000001   0.000000   0.000000   0.000000   0.000000   0.000000
    32  S    0.000001   0.000000  -0.000092  -0.000101  -0.008333  -0.025771
    33  C    0.000000   0.000000   0.000000  -0.000001   0.001265  -0.006258
    34  C    0.000000   0.000000   0.000000   0.000000  -0.000057   0.002177
    35  C    0.000000   0.000000   0.000000   0.000000  -0.000054   0.000982
    36  H    0.000000   0.000000   0.000000   0.000000   0.000001  -0.000013
    37  H    0.000000   0.000000   0.000000   0.000000  -0.000032  -0.000077
    38  H    0.000000   0.000000   0.000000   0.000000   0.000001  -0.000036
    39  H    0.000000   0.000000   0.000000   0.000000   0.000002   0.000007
              19         20         21         22         23         24
     1  C    0.008825  -0.082365  -0.010867  -0.000378   0.000562  -0.005650
     2  S    0.001961   0.000499   0.001140  -0.000012  -0.000066   0.000363
     3  C    0.007350  -0.000023  -0.003808   0.000057   0.000135   0.002372
     4  C   -0.081076   0.005350  -0.038920  -0.000203   0.007339   0.005340
     5  C    0.205575  -0.001819  -0.035813   0.007310  -0.007524  -0.024367
     6  C   -0.000099   0.000004   0.000047  -0.000001   0.000012  -0.000704
     7  H   -0.003613   0.000250   0.003484   0.000303  -0.000554  -0.004418
     8  C   -0.080730   0.034987   0.004649   0.001113  -0.000141   0.003273
     9  C    0.000498   0.012624   0.000297  -0.000016   0.000008  -0.000253
    10  C   -0.012294   0.159251  -0.009254  -0.006122  -0.001508   0.001597
    11  C   -0.001417  -0.001407  -0.000038  -0.000073  -0.000006   0.000074
    12  C    0.027630  -0.039721  -0.004467  -0.001534   0.000088   0.000412
    13  F   -0.000006   0.000014  -0.000001   0.000001   0.000000   0.000000
    14  F   -0.000006   0.000090   0.000000   0.000000   0.000000   0.000000
    15  F    0.000002   0.000209   0.000000  -0.000001   0.000000   0.000000
    16  F    0.000007   0.000065  -0.000007   0.000001   0.000000   0.000005
    17  F   -0.000944  -0.019230   0.000121   0.000029   0.000000   0.000013
    18  F   -0.013418   0.000994  -0.000578   0.019020  -0.000073   0.001837
    19  C    5.944975   0.070271   0.112262  -0.041351  -0.021531   0.000596
    20  C    0.070271   6.071188  -0.130074  -0.036586   0.030975  -0.012988
    21  C    0.112262  -0.130074   5.157447   0.441755   0.380234   0.367800
    22  H   -0.041351  -0.036586   0.441755   0.605871  -0.028179   0.000798
    23  H   -0.021531   0.030975   0.380234  -0.028179   0.758092  -0.035612
    24  H    0.000596  -0.012988   0.367800   0.000798  -0.035612   0.579153
    25  C   -0.072343  -0.004973   0.008235  -0.000300  -0.000167   0.003855
    26  H   -0.001715  -0.000727  -0.000011  -0.000003  -0.000058  -0.000100
    27  H   -0.005747   0.000058   0.000775  -0.000013   0.000037  -0.000199
    28  H    0.005191   0.000096  -0.000304   0.000017   0.000017  -0.000116
    29  H   -0.000015   0.000000   0.000042   0.000001  -0.000005   0.000002
    30  H   -0.000010   0.000000  -0.000020   0.000000   0.000002   0.000019
    31  H    0.000027  -0.000001   0.000101   0.000000  -0.000008  -0.000064
    32  S   -0.193777   0.435115  -0.077427  -0.037800   0.009590  -0.006685
    33  C   -0.011646  -0.151268  -0.065639  -0.037733  -0.035039   0.010942
    34  C    0.256342  -0.160947  -0.109138   0.004845  -0.074310   0.006040
    35  C    0.012727   0.026011   0.010119   0.012435   0.003138  -0.001567
    36  H   -0.000644  -0.002533  -0.000142   0.000998  -0.002089   0.000072
    37  H   -0.000222  -0.000189  -0.003220   0.001598  -0.000059   0.000031
    38  H    0.004702   0.005755   0.013109   0.001505   0.025745  -0.002464
    39  H   -0.022513   0.010010  -0.035025  -0.006023  -0.030439   0.003391
              25         26         27         28         29         30
     1  C   -0.143848   0.018532  -0.030973  -0.008627  -0.000285   0.000144
     2  S   -0.008220  -0.000630   0.000205   0.012986   0.004180  -0.000424
     3  C   -0.005945  -0.000969   0.000354   0.002353  -0.011681  -0.010709
     4  C   -0.027507  -0.001037   0.004352  -0.012709  -0.014967   0.004357
     5  C    0.377635  -0.021798  -0.008076  -0.013716   0.000589  -0.000912
     6  C   -0.000452   0.000044   0.000008  -0.000507   0.397546   0.378703
     7  H   -0.001795   0.001071  -0.000071  -0.000190   0.004737  -0.000050
     8  C   -0.030173   0.002227  -0.008893  -0.010293   0.000002   0.000004
     9  C   -0.000993   0.000015   0.002599  -0.000316   0.000000   0.000000
    10  C   -0.003165   0.000001   0.009511  -0.000598   0.000000   0.000000
    11  C   -0.000245   0.000006  -0.000241   0.000026   0.000000   0.000000
    12  C    0.000594  -0.000021   0.000952  -0.000058   0.000000   0.000000
    13  F   -0.000014   0.000000   0.000002   0.000000   0.000000   0.000000
    14  F    0.000024  -0.000002   0.000408   0.000026   0.000000   0.000000
    15  F    0.000000   0.000000  -0.000002   0.000000   0.000000   0.000000
    16  F    0.000000   0.000000  -0.000001   0.000000   0.000000   0.000000
    17  F    0.000000   0.000000  -0.000006   0.000000   0.000000   0.000000
    18  F    0.000008   0.000000   0.000016   0.000001   0.000000   0.000000
    19  C   -0.072343  -0.001715  -0.005747   0.005191  -0.000015  -0.000010
    20  C   -0.004973  -0.000727   0.000058   0.000096   0.000000   0.000000
    21  C    0.008235  -0.000011   0.000775  -0.000304   0.000042  -0.000020
    22  H   -0.000300  -0.000003  -0.000013   0.000017   0.000001   0.000000
    23  H   -0.000167  -0.000058   0.000037   0.000017  -0.000005   0.000002
    24  H    0.003855  -0.000100  -0.000199  -0.000116   0.000002   0.000019
    25  C    4.614718   0.359015   0.423526   0.393861   0.000012   0.000098
    26  H    0.359015   0.678817  -0.025732  -0.025914  -0.000003  -0.000008
    27  H    0.423526  -0.025732   0.559173  -0.009969   0.000000  -0.000002
    28  H    0.393861  -0.025914  -0.009969   0.618107   0.000000   0.000066
    29  H    0.000012  -0.000003   0.000000   0.000000   0.606879  -0.017858
    30  H    0.000098  -0.000008  -0.000002   0.000066  -0.017858   0.596914
    31  H   -0.000030   0.000002   0.000000   0.000000  -0.018161  -0.019535
    32  S   -0.000302  -0.000060   0.000006   0.000027   0.000000   0.000000
    33  C   -0.000045   0.000055  -0.000064  -0.000004   0.000000   0.000000
    34  C   -0.000907  -0.000113  -0.000114   0.000045   0.000000   0.000000
    35  C    0.000000   0.000000   0.000000   0.000000   0.000000   0.000000
    36  H    0.000000   0.000000   0.000000   0.000000   0.000000   0.000000
    37  H    0.000000   0.000000   0.000000   0.000000   0.000000   0.000000
    38  H    0.000002   0.000000   0.000001   0.000000   0.000000   0.000000
    39  H    0.000008  -0.000006   0.000005   0.000000   0.000000   0.000000
              31         32         33         34         35         36
     1  C   -0.000047   0.001365  -0.000348   0.002626  -0.000013   0.000000
     2  S    0.002601  -0.000037   0.000006   0.000004   0.000000   0.000000
     3  C   -0.017290   0.000013  -0.000010  -0.000094   0.000002   0.000000
     4  C   -0.000090   0.000094  -0.000284   0.000451  -0.000056   0.000002
     5  C    0.000021   0.011801   0.000128  -0.007529   0.000112   0.000004
     6  C    0.388085   0.000000   0.000000   0.000003   0.000000   0.000000
     7  H    0.000272   0.000014   0.000052  -0.000279  -0.000016   0.000001
     8  C   -0.000010   0.027657  -0.000837  -0.000145   0.000044  -0.000001
     9  C    0.000001  -0.001093  -0.000009  -0.000059   0.000001   0.000000
    10  C   -0.000001  -0.158494   0.011259   0.013636  -0.002063   0.000094
    11  C    0.000000   0.002379   0.000061   0.000072  -0.000010   0.000000
    12  C    0.000000  -0.080203  -0.001301  -0.000690   0.000627  -0.000020
    13  F   -0.000001   0.000001   0.000000   0.000000   0.000000   0.000000
    14  F    0.000000   0.000000   0.000000   0.000000   0.000000   0.000000
    15  F    0.000000  -0.000092   0.000000   0.000000   0.000000   0.000000
    16  F    0.000000  -0.000101  -0.000001   0.000000   0.000000   0.000000
    17  F    0.000000  -0.008333   0.001265  -0.000057  -0.000054   0.000001
    18  F    0.000000  -0.025771  -0.006258   0.002177   0.000982  -0.000013
    19  C    0.000027  -0.193777  -0.011646   0.256342   0.012727  -0.000644
    20  C   -0.000001   0.435115  -0.151268  -0.160947   0.026011  -0.002533
    21  C    0.000101  -0.077427  -0.065639  -0.109138   0.010119  -0.000142
    22  H    0.000000  -0.037800  -0.037733   0.004845   0.012435   0.000998
    23  H   -0.000008   0.009590  -0.035039  -0.074310   0.003138  -0.002089
    24  H   -0.000064  -0.006685   0.010942   0.006040  -0.001567   0.000072
    25  C   -0.000030  -0.000302  -0.000045  -0.000907   0.000000   0.000000
    26  H    0.000002  -0.000060   0.000055  -0.000113   0.000000   0.000000
    27  H    0.000000   0.000006  -0.000064  -0.000114   0.000000   0.000000
    28  H    0.000000   0.000027  -0.000004   0.000045   0.000000   0.000000
    29  H   -0.018161   0.000000   0.000000   0.000000   0.000000   0.000000
    30  H   -0.019535   0.000000   0.000000   0.000000   0.000000   0.000000
    31  H    0.595769   0.000000   0.000000   0.000000   0.000000   0.000000
    32  S    0.000000  15.669497   0.303461  -0.023224  -0.137541   0.014599
    33  C    0.000000   0.303461   5.595212   0.434850   0.307895  -0.039031
    34  C    0.000000  -0.023224   0.434850   5.524966  -0.152182   0.000979
    35  C    0.000000  -0.137541   0.307895  -0.152182   4.693526   0.351209
    36  H    0.000000   0.014599  -0.039031   0.000979   0.351209   0.632971
    37  H    0.000000  -0.008241  -0.008124   0.015085   0.376014  -0.002131
    38  H    0.000000  -0.004872  -0.035721  -0.084765   0.452796  -0.032888
    39  H    0.000000   0.010134  -0.055840   0.371133   0.010054   0.005385
              37         38         39
     1  C    0.000001  -0.000002  -0.000097
     2  S    0.000000   0.000000  -0.000001
     3  C    0.000000   0.000003  -0.000003
     4  C   -0.000001   0.000053  -0.000360
     5  C   -0.000003  -0.000028   0.000932
     6  C    0.000000   0.000000   0.000000
     7  H    0.000000   0.000001   0.000025
     8  C   -0.000002   0.000000   0.000016
     9  C    0.000000   0.000000   0.000000
    10  C    0.000013  -0.000143  -0.000088
    11  C   -0.000001  -0.000001  -0.000001
    12  C    0.000013   0.000000   0.000010
    13  F    0.000000   0.000000   0.000000
    14  F    0.000000   0.000000   0.000000
    15  F    0.000000   0.000000   0.000000
    16  F    0.000000   0.000000   0.000000
    17  F   -0.000032   0.000001   0.000002
    18  F   -0.000077  -0.000036   0.000007
    19  C   -0.000222   0.004702  -0.022513
    20  C   -0.000189   0.005755   0.010010
    21  C   -0.003220   0.013109  -0.035025
    22  H    0.001598   0.001505  -0.006023
    23  H   -0.000059   0.025745  -0.030439
    24  H    0.000031  -0.002464   0.003391
    25  C    0.000000   0.000002   0.000008
    26  H    0.000000   0.000000  -0.000006
    27  H    0.000000   0.000001   0.000005
    28  H    0.000000   0.000000   0.000000
    29  H    0.000000   0.000000   0.000000
    30  H    0.000000   0.000000   0.000000
    31  H    0.000000   0.000000   0.000000
    32  S   -0.008241  -0.004872   0.010134
    33  C   -0.008124  -0.035721  -0.055840
    34  C    0.015085  -0.084765   0.371133
    35  C    0.376014   0.452796   0.010054
    36  H   -0.002131  -0.032888   0.005385
    37  H    0.602585  -0.028425  -0.000743
    38  H   -0.028425   0.663994  -0.011312
    39  H   -0.000743  -0.011312   0.666679
 Mulliken charges:
               1
     1  C   -0.154183
     2  S    0.127663
     3  C   -0.167510
     4  C   -0.042636
     5  C   -0.220718
     6  C    0.042741
     7  H    0.026208
     8  C   -0.157696
     9  C    0.421075
    10  C   -0.079028
    11  C    0.378734
    12  C    0.260990
    13  F   -0.188528
    14  F   -0.201050
    15  F   -0.182027
    16  F   -0.190555
    17  F   -0.186167
    18  F   -0.215450
    19  C   -0.093825
    20  C   -0.218964
    21  C    0.023134
    22  H    0.098670
    23  H    0.021393
    24  H    0.107201
    25  C    0.119835
    26  H    0.019125
    27  H    0.088119
    28  H    0.050501
    29  H    0.048988
    30  H    0.069223
    31  H    0.068360
    32  S    0.278298
    33  C   -0.215984
    34  C   -0.018701
    35  C    0.035809
    36  H    0.073176
    37  H    0.056131
    38  H    0.032991
    39  H    0.084659
 Sum of Mulliken charges =   0.00000
 Mulliken charges with hydrogens summed into heavy atoms:
               1
     1  C   -0.154183
     2  S    0.127663
     3  C   -0.167510
     4  C   -0.016428
     5  C   -0.220718
     6  C    0.229311
     8  C   -0.157696
     9  C    0.421075
    10  C   -0.079028
    11  C    0.378734
    12  C    0.260990
    13  F   -0.188528
    14  F   -0.201050
    15  F   -0.182027
    16  F   -0.190555
    17  F   -0.186167
    18  F   -0.215450
    19  C   -0.093825
    20  C   -0.218964
    21  C    0.250399
    25  C    0.277579
    32  S    0.278298
    33  C   -0.215984
    34  C    0.065959
    35  C    0.198107
 Electronic spatial extent (au):  <R**2>=           7345.8001
 Charge=              0.0000 electrons
 Dipole moment (field-independent basis, Debye):
    X=              1.2633    Y=             -8.8671    Z=             -2.5709  Tot=              9.3183
 Quadrupole moment (field-independent basis, Debye-Ang):
   XX=           -147.8035   YY=           -152.0705   ZZ=           -159.7971
   XY=              1.7327   XZ=              2.0903   YZ=              4.5889
 Traceless Quadrupole moment (field-independent basis, Debye-Ang):
   XX=              5.4202   YY=              1.1532   ZZ=             -6.5734
   XY=              1.7327   XZ=              2.0903   YZ=              4.5889
 Octapole moment (field-independent basis, Debye-Ang**2):
  XXX=              8.9847  YYY=             22.1414  ZZZ=            -33.7137  XYY=             -9.4089
  XXY=            -14.0932  XXZ=            -37.2876  XZZ=              1.2709  YZZ=             23.2769
  YYZ=            -29.7127  XYZ=              1.7926
 Hexadecapole moment (field-independent basis, Debye-Ang**3):
 XXXX=          -4097.2138 YYYY=          -3878.9520 ZZZZ=           -998.4613 XXXY=            -79.3803
 XXXZ=            -24.1143 YYYX=             -0.9968 YYYZ=             28.9699 ZZZX=             24.0690
 ZZZY=              2.3887 XXYY=          -1321.3338 XXZZ=           -857.5960 YYZZ=           -854.2030
 XXYZ=             55.3255 YYXZ=              9.3086 ZZXY=            -19.4235
 N-N= 3.014491696079D+03 E-N=-1.086418628710D+04  KE= 2.040727269632D+03
 No NMR shielding tensors so no spin-rotation constants.
 Leave Link  601 at Sun Dec  2 17:01:22 2018, MaxMem=   536870912 cpu:         3.9
 (Enter /pbs_home/pkowalski/g09d01/g09/l701.exe)
 Compute integral first derivatives.
 ... and contract with generalized density number  0.
 R6Disp: Adding Grimme-D2 dispersion energy 1st derivatives to the gradient.
 Leave Link  701 at Sun Dec  2 17:01:23 2018, MaxMem=   536870912 cpu:         3.8
 (Enter /pbs_home/pkowalski/g09d01/g09/l702.exe)
 L702 exits ... SP integral derivatives will be done elsewhere.
 Leave Link  702 at Sun Dec  2 17:01:23 2018, MaxMem=   536870912 cpu:         0.2
 (Enter /pbs_home/pkowalski/g09d01/g09/l703.exe)
 Compute integral first derivatives, UseDBF=F ICtDFT=           0.
 Integral derivatives from FoFJK, PRISM(SPDF).
 Calling FoFJK, ICntrl=      2127 FMM=F ISym2X=0 I1Cent= 0 IOpClX= 0 NMat=1 NMatS=1 NMatT=0.
 FoFJK:  IHMeth= 1 ICntrl=    2127 DoSepK=T KAlg= 0 I1Cent=   0 FoldK=F
 IRaf=         1 NMat=   1 IRICut=       1 DoRegI=T DoRafI=F ISym2E= 0.
 FoFCou: FMM=F IPFlag=           0 FMFlag=      100000 FMFlg1=         800
         NFxFlg=           0 DoJE=F BraDBF=F KetDBF=F FulRan=T
         wScrn=  0.000000 ICntrl=    2527 IOpCl=  0 I1Cent=           0 NGrid=           0
         NMat0=    1 NMatS0=      1 NMatT0=    0 NMatD0=    1 NMtDS0=    0 NMtDT0=    0
 Symmetry not used in FoFCou.
 Leave Link  703 at Sun Dec  2 17:03:19 2018, MaxMem=   536870912 cpu:       924.8
 (Enter /pbs_home/pkowalski/g09d01/g09/l716.exe)
 Dipole        = 4.97019199D-01-3.48858296D+00-1.01148576D+00
 ***** Axes restored to original set *****
 -------------------------------------------------------------------
 Center     Atomic                   Forces (Hartrees/Bohr)
 Number     Number              X              Y              Z
 -------------------------------------------------------------------
      1        6           0.010798306    0.021524086    0.037034784
      2       16          -0.009919837   -0.002200985    0.004758250
      3        6           0.002168720    0.013245492   -0.006374125
      4        6           0.003071263   -0.019979923   -0.021824013
      5        6           0.022258037   -0.011943881   -0.041358737
      6        6          -0.000169219   -0.002201897    0.001286227
      7        1          -0.000441362   -0.000434431   -0.000717965
      8        6           0.007738943   -0.013980436    0.032050757
      9        6           0.007209350   -0.003635458   -0.004998146
     10        6          -0.010858698   -0.012458883    0.069713186
     11        6          -0.000145317   -0.006156256    0.002264755
     12        6           0.004589201    0.020492770   -0.072088814
     13        9          -0.002212978    0.001797612    0.000372985
     14        9          -0.001810854    0.000952620    0.001351284
     15        9          -0.000202938    0.000026306    0.000059614
     16        9          -0.001304767    0.004353065    0.002075032
     17        9           0.015293963    0.015531847    0.002670309
     18        9          -0.015849606    0.051822876    0.033690675
     19        6           0.002784076    0.007895770    0.040195291
     20        6          -0.230334347    0.127912917   -0.508817153
     21        6          -0.076509499    0.027752052    0.093851032
     22        1          -0.053127312    0.012351607    0.007537490
     23        1          -0.033959332    0.026741292    0.007090464
     24        1           0.003548576   -0.001500567    0.004127882
     25        6          -0.016235426   -0.051403144   -0.005473532
     26        1          -0.001824216   -0.004343384   -0.005609812
     27        1          -0.003895742   -0.006854742    0.001117872
     28        1           0.000839601   -0.000738289    0.000367346
     29        1          -0.000448197   -0.000073040    0.000034295
     30        1           0.000813810   -0.000364141    0.000173169
     31        1           0.000593110    0.000292286   -0.000422762
     32       16           0.462482924    0.186203064    0.219566962
     33        6          -0.154465518   -0.271500881   -0.030725428
     34        6           0.042519671   -0.026571834    0.019784398
     35        6           0.037592273   -0.045875586    0.112501004
     36        1          -0.003244005   -0.030601250    0.045874071
     37        1           0.010031210    0.009211747    0.017081855
     38        1          -0.018255503    0.010598514    0.010004469
     39        1           0.000881638   -0.025886914   -0.068224972
 -------------------------------------------------------------------
 Cartesian Forces:  Max     0.508817153 RMS     0.082666735
 Leave Link  716 at Sun Dec  2 17:03:19 2018, MaxMem=   536870912 cpu:         0.2
 (Enter /pbs_home/pkowalski/g09d01/g09/l103.exe)

 GradGradGradGradGradGradGradGradGradGradGradGradGradGradGradGradGradGrad
 Berny optimization.
 FormGI is forming the generalized inverse of G from B-inverse, IUseBI=4.
 Internal  Forces:  Max     0.462538827 RMS     0.046826601
 Search for a local minimum.
 Step number   1 out of a maximum of  234
 All quantities printed in internal units (Hartrees-Bohrs-Radians)
 RMS Force = .46827D-01 SwitMx=.10000D-02 MixMth= 1
 Mixed Optimization -- RFO/linear search
 Second derivative matrix not updated -- first step.
 ITU=  0
     Eigenvalues ---    0.00230   0.00318   0.00565   0.00852   0.00876
     Eigenvalues ---    0.01031   0.01166   0.01406   0.01490   0.01599
     Eigenvalues ---    0.01724   0.01831   0.01972   0.02217   0.02473
     Eigenvalues ---    0.02924   0.03175   0.03860   0.04089   0.04342
     Eigenvalues ---    0.04780   0.05051   0.05570   0.05620   0.06208
     Eigenvalues ---    0.06290   0.06477   0.06710   0.07088   0.07311
     Eigenvalues ---    0.07344   0.07389   0.07632   0.08814   0.08992
     Eigenvalues ---    0.09167   0.09503   0.09601   0.10166   0.10784
     Eigenvalues ---    0.10943   0.11865   0.12187   0.12308   0.12339
     Eigenvalues ---    0.12415   0.12825   0.13211   0.14474   0.14822
     Eigenvalues ---    0.15356   0.15807   0.16000   0.16000   0.16000
     Eigenvalues ---    0.16000   0.16000   0.16000   0.16000   0.16000
     Eigenvalues ---    0.16000   0.16418   0.17648   0.18075   0.18613
     Eigenvalues ---    0.19383   0.20875   0.21859   0.22453   0.23123
     Eigenvalues ---    0.23761   0.24868   0.25000   0.25646   0.25972
     Eigenvalues ---    0.26359   0.26813   0.26948   0.27549   0.27832
     Eigenvalues ---    0.28375   0.29087   0.29768   0.30682   0.31632
     Eigenvalues ---    0.33069   0.33454   0.33533   0.33552   0.33585
     Eigenvalues ---    0.33725   0.33738   0.33751   0.33877   0.34047
     Eigenvalues ---    0.34661   0.37084   0.37230   0.37230   0.37230
     Eigenvalues ---    0.50795   0.54392   0.54742   0.55500   0.55945
     Eigenvalues ---    0.57308   0.58128   0.58380   0.58417   0.99401
     Eigenvalues ---    1.48566
 RFO step:  Lambda=-4.79261350D-01 EMin= 2.30000000D-03
 Linear search not attempted -- first point.
 Maximum step size (   0.300) exceeded in Quadratic search.
    -- Step size scaled by   0.510
 Iteration  1 RMS(Cart)=  0.07675102 RMS(Int)=  0.00165794
 Iteration  2 RMS(Cart)=  0.00216320 RMS(Int)=  0.00023367
 Iteration  3 RMS(Cart)=  0.00000640 RMS(Int)=  0.00023365
 Iteration  4 RMS(Cart)=  0.00000000 RMS(Int)=  0.00023365
 ITry= 1 IFail=0 DXMaxC= 4.03D-01 DCOld= 1.00D+10 DXMaxT= 3.00D-01 DXLimC= 3.00D+00 Rises=F
 Variable       Old X    -DE/DX   Delta X   Delta X   Delta X     New X
                                 (Linear)    (Quad)   (Total)
    R1        3.32236   0.00724   0.00000   0.00477   0.00479   3.32714
    R2        2.86961   0.02461   0.00000   0.01402   0.01408   2.88369
    R3        2.53104   0.01052   0.00000   0.00442   0.00451   2.53555
    R4        3.36912  -0.00827   0.00000  -0.00561  -0.00558   3.36354
    R5        2.52363   0.00553   0.00000   0.00260   0.00259   2.52622
    R6        2.82230  -0.00088   0.00000  -0.00055  -0.00055   2.82175
    R7        2.85523  -0.00938   0.00000  -0.00613  -0.00616   2.84907
    R8        2.06229   0.00028   0.00000   0.00017   0.00017   2.06247
    R9        3.34666  -0.02624   0.00000  -0.02458  -0.02462   3.32204
   R10        2.94808   0.01300   0.00000   0.00887   0.00887   2.95695
   R11        2.07537   0.00026   0.00000   0.00016   0.00016   2.07553
   R12        2.08126  -0.00068   0.00000  -0.00043  -0.00043   2.08083
   R13        2.08036  -0.00011   0.00000  -0.00007  -0.00007   2.08029
   R14        2.83067   0.00864   0.00000   0.00498   0.00510   2.83577
   R15        2.83386   0.00317   0.00000   0.00367   0.00372   2.83759
   R16        2.96047  -0.03323   0.00000  -0.02294  -0.02300   2.93748
   R17        2.53137   0.00286   0.00000   0.00139   0.00139   2.53275
   R18        2.55676  -0.00183   0.00000  -0.00091  -0.00091   2.55585
   R19        2.96465   0.05510   0.00000   0.03836   0.03841   3.00306
   R20        3.08861  -0.00146   0.00000   0.00282   0.00278   3.09139
   R21        2.95115  -0.02570   0.00000  -0.01706  -0.01719   2.93396
   R22        2.52215  -0.00019   0.00000  -0.00009  -0.00009   2.52206
   R23        2.52453   0.00459   0.00000   0.00221   0.00221   2.52674
   R24        2.52246   0.01250   0.00000   0.00599   0.00599   2.52845
   R25        2.54302   0.03111   0.00000   0.01527   0.01527   2.55828
   R26        2.68924   0.08727   0.00000   0.05670   0.05680   2.74604
   R27        2.83582   0.10429   0.00000   0.07144   0.07124   2.90706
   R28        3.09915   0.03682   0.00000  -0.00473  -0.00472   3.09443
   R29        2.54062   0.46254   0.00000   0.12263   0.12276   2.66338
   R30        2.07250  -0.03095   0.00000  -0.01924  -0.01924   2.05326
   R31        2.08093   0.00000   0.00000   0.00000   0.00000   2.08093
   R32        2.08261  -0.00383   0.00000  -0.00240  -0.00240   2.08022
   R33        3.40284   0.09694   0.00000   0.06968   0.06983   3.47266
   R34        2.07752   0.00576   0.00000   0.00359   0.00359   2.08112
   R35        2.07775  -0.00612   0.00000  -0.00382  -0.00382   2.07393
   R36        2.07796  -0.00114   0.00000  -0.00071  -0.00071   2.07725
   R37        2.68341   0.32478   0.00000   0.11530   0.11519   2.79860
   R38        2.98367   0.02461   0.00000  -0.00428  -0.00447   2.97920
   R39        2.59071   0.16853   0.00000   0.08701   0.08701   2.67772
   R40        2.19208  -0.04565   0.00000  -0.03071  -0.03071   2.16137
   R41        2.02201   0.02968   0.00000   0.01776   0.01776   2.03977
   R42        2.02201   0.02137   0.00000   0.01279   0.01279   2.03480
   R43        2.02201   0.01896   0.00000   0.01135   0.01135   2.03335
    A1        1.93742  -0.00674   0.00000  -0.00419  -0.00431   1.93311
    A2        2.21889  -0.00102   0.00000  -0.00023  -0.00035   2.21854
    A3        2.12662   0.00839   0.00000   0.00500   0.00491   2.13153
    A4        1.58937   0.00271   0.00000   0.00137   0.00143   1.59079
    A5        1.97681   0.00266   0.00000   0.00165   0.00165   1.97846
    A6        2.05794   0.00106   0.00000   0.00085   0.00085   2.05878
    A7        2.24843  -0.00372   0.00000  -0.00250  -0.00250   2.24594
    A8        2.01300   0.00301   0.00000   0.00199   0.00193   2.01493
    A9        2.13610  -0.00104   0.00000  -0.00052  -0.00050   2.13560
   A10        2.12717  -0.00161   0.00000  -0.00113  -0.00110   2.12607
   A11        1.83771  -0.00100   0.00000  -0.00080  -0.00069   1.83701
   A12        2.02565   0.00496   0.00000   0.00103   0.00100   2.02666
   A13        1.52800   0.01727   0.00000   0.01953   0.01961   1.54761
   A14        1.96456   0.00397   0.00000   0.00594   0.00582   1.97038
   A15        2.15567  -0.01467   0.00000  -0.01463  -0.01470   2.14097
   A16        1.91286  -0.00616   0.00000  -0.00743  -0.00752   1.90535
   A17        1.92584   0.00094   0.00000   0.00077   0.00077   1.92661
   A18        1.93703  -0.00094   0.00000  -0.00077  -0.00077   1.93626
   A19        1.93799  -0.00086   0.00000  -0.00069  -0.00069   1.93730
   A20        1.89123   0.00004   0.00000   0.00003   0.00003   1.89126
   A21        1.89412   0.00035   0.00000   0.00032   0.00032   1.89444
   A22        1.87598   0.00050   0.00000   0.00035   0.00035   1.87634
   A23        2.23163  -0.00389   0.00000  -0.00326  -0.00338   2.22825
   A24        2.10508   0.00367   0.00000   0.00377   0.00358   2.10867
   A25        1.88997   0.00870   0.00000   0.00742   0.00744   1.89741
   A26        1.81286   0.02283   0.00000   0.01605   0.01609   1.82895
   A27        1.99689  -0.00449   0.00000  -0.00232  -0.00253   1.99435
   A28        1.93521  -0.00897   0.00000  -0.00670  -0.00658   1.92863
   A29        1.93973   0.00358   0.00000   0.00462   0.00468   1.94441
   A30        1.90286  -0.01666   0.00000  -0.01324  -0.01333   1.88953
   A31        1.87519   0.00288   0.00000   0.00095   0.00095   1.87614
   A32        1.72465  -0.03163   0.00000  -0.02194  -0.02190   1.70275
   A33        2.01333  -0.01312   0.00000  -0.00653  -0.00631   2.00701
   A34        1.64556   0.08642   0.00000   0.07254   0.07244   1.71800
   A35        1.82846  -0.01316   0.00000  -0.00886  -0.00906   1.81939
   A36        1.94687   0.00107   0.00000   0.00038   0.00046   1.94733
   A37        1.92787   0.00575   0.00000   0.00381   0.00385   1.93172
   A38        1.92770   0.00715   0.00000   0.00451   0.00448   1.93219
   A39        1.93521   0.00185   0.00000   0.00154   0.00168   1.93689
   A40        1.89759  -0.00268   0.00000  -0.00140  -0.00145   1.89615
   A41        1.83676   0.02794   0.00000   0.01981   0.01983   1.85660
   A42        2.01964  -0.00116   0.00000   0.00171   0.00178   2.02142
   A43        1.89654   0.03186   0.00000   0.02730   0.02764   1.92418
   A44        1.93693  -0.01681   0.00000  -0.01457  -0.01475   1.92218
   A45        1.89132  -0.05760   0.00000  -0.04542  -0.04569   1.84563
   A46        1.87917   0.01153   0.00000   0.00780   0.00696   1.88613
   A47        1.91919  -0.02281   0.00000  -0.00619  -0.00605   1.91314
   A48        1.66270  -0.03475   0.00000  -0.02643  -0.02645   1.63625
   A49        2.69051  -0.03228   0.00000  -0.01427  -0.01436   2.67615
   A50        1.51142   0.07947   0.00000   0.05657   0.05664   1.56806
   A51        1.58228   0.06135   0.00000   0.02884   0.02874   1.61102
   A52        2.08481   0.02689   0.00000   0.01127   0.01081   2.09563
   A53        1.98724   0.04800   0.00000   0.03180   0.03157   2.01881
   A54        2.21089  -0.07506   0.00000  -0.04325  -0.04259   2.16830
   A55        1.95786   0.04334   0.00000   0.02278   0.02312   1.98098
   A56        1.95201  -0.00246   0.00000   0.00790   0.00806   1.96007
   A57        1.92137   0.00093   0.00000   0.00381   0.00342   1.92479
   A58        1.88233  -0.00273   0.00000  -0.00311  -0.00383   1.87850
   A59        1.87864  -0.02288   0.00000  -0.01723  -0.01728   1.86135
   A60        1.50173   0.04904   0.00000   0.03282   0.03307   1.53479
   A61        1.86783  -0.01992   0.00000  -0.01702  -0.01694   1.85089
   A62        1.25828   0.01861   0.00000   0.02989   0.02956   1.28783
   A63        1.92988   0.00491   0.00000   0.00386   0.00386   1.93374
   A64        1.91528   0.00101   0.00000   0.00084   0.00084   1.91612
   A65        1.92072  -0.00052   0.00000  -0.00039  -0.00039   1.92033
   A66        1.90147  -0.00342   0.00000  -0.00277  -0.00277   1.89870
   A67        1.89036  -0.00284   0.00000  -0.00234  -0.00234   1.88803
   A68        1.90572   0.00073   0.00000   0.00071   0.00071   1.90642
   A69        1.89435  -0.09435   0.00000  -0.01741  -0.01691   1.87744
   A70        1.77283   0.00789   0.00000  -0.00054  -0.00096   1.77187
   A71        2.18898  -0.00869   0.00000   0.00093   0.00036   2.18934
   A72        1.71737   0.05727   0.00000   0.05435   0.05421   1.77158
   A73        1.94918   0.10398   0.00000   0.03555   0.03474   1.98392
   A74        2.31789  -0.01042   0.00000   0.00037  -0.00036   2.31754
   A75        1.68143   0.11328   0.00000   0.06080   0.06093   1.74236
   A76        1.54566  -0.01758   0.00000  -0.00806  -0.00849   1.53717
   A77        1.65146  -0.02261   0.00000   0.01328   0.01311   1.66458
   A78        1.58360   0.06983   0.00000   0.05668   0.05648   1.64007
   A79        2.00728  -0.00644   0.00000  -0.00582  -0.00590   2.00138
   A80        2.10609   0.00021   0.00000  -0.00026  -0.00040   2.10569
   A81        1.91063  -0.02583   0.00000  -0.02009  -0.02020   1.89044
   A82        1.91063  -0.02307   0.00000  -0.01697  -0.01725   1.89338
   A83        1.91063  -0.00887   0.00000  -0.00809  -0.00817   1.90246
   A84        3.38036   0.02617   0.00000   0.01559   0.01579   3.39615
   A85        3.22723   0.00236   0.00000   0.01454   0.01395   3.24119
    D1        0.28591  -0.00157   0.00000  -0.00032  -0.00033   0.28558
    D2       -2.83172  -0.03127   0.00000  -0.02746  -0.02740  -2.85912
    D3       -0.36802   0.00263   0.00000   0.00067   0.00066  -0.36736
    D4       -2.55325  -0.00512   0.00000  -0.00715  -0.00708  -2.56033
    D5        1.79858  -0.00764   0.00000  -0.00885  -0.00881   1.78977
    D6        2.75108   0.03036   0.00000   0.02607   0.02608   2.77715
    D7        0.56585   0.02261   0.00000   0.01825   0.01834   0.58419
    D8       -1.36551   0.02009   0.00000   0.01655   0.01661  -1.34890
    D9        0.04967  -0.01926   0.00000  -0.01957  -0.01953   0.03014
   D10        2.79324   0.01147   0.00000   0.00904   0.00905   2.80229
   D11       -3.06558  -0.05169   0.00000  -0.04927  -0.04930  -3.11488
   D12       -0.32202  -0.02096   0.00000  -0.02066  -0.02071  -0.34273
   D13       -0.11367  -0.00200   0.00000  -0.00127  -0.00128  -0.11494
   D14        3.03146  -0.00187   0.00000  -0.00170  -0.00171   3.02976
   D15       -0.09774   0.00155   0.00000   0.00043   0.00043  -0.09732
   D16       -3.11526  -0.00155   0.00000  -0.00248  -0.00247  -3.11773
   D17        3.03984   0.00141   0.00000   0.00092   0.00092   3.04076
   D18        0.02232  -0.00169   0.00000  -0.00198  -0.00198   0.02035
   D19       -3.13742  -0.00007   0.00000   0.00028   0.00028  -3.13714
   D20        1.04908  -0.00012   0.00000   0.00023   0.00023   1.04931
   D21       -1.03647   0.00044   0.00000   0.00075   0.00074  -1.03572
   D22        0.00835   0.00007   0.00000  -0.00024  -0.00024   0.00811
   D23       -2.08834   0.00002   0.00000  -0.00029  -0.00029  -2.08863
   D24        2.10929   0.00058   0.00000   0.00023   0.00023   2.10952
   D25        0.29688  -0.00220   0.00000  -0.00036  -0.00034   0.29654
   D26        2.51971   0.00597   0.00000   0.00429   0.00430   2.52401
   D27       -1.40212  -0.01783   0.00000  -0.01898  -0.01897  -1.42109
   D28       -2.96809   0.00092   0.00000   0.00257   0.00258  -2.96551
   D29       -0.74526   0.00909   0.00000   0.00722   0.00722  -0.73804
   D30        1.61609  -0.01471   0.00000  -0.01605  -0.01604   1.60005
   D31       -0.12284  -0.02520   0.00000  -0.01889  -0.01878  -0.14162
   D32        1.41802   0.04522   0.00000   0.03143   0.03160   1.44962
   D33        2.33918   0.02671   0.00000   0.02530   0.02511   2.36429
   D34       -2.24180  -0.03100   0.00000  -0.02352  -0.02347  -2.26527
   D35       -0.70093   0.03941   0.00000   0.02681   0.02691  -0.67402
   D36        0.22022   0.02091   0.00000   0.02067   0.02042   0.24064
   D37        1.57185  -0.00589   0.00000   0.00078   0.00092   1.57277
   D38        3.11271   0.06453   0.00000   0.05111   0.05130  -3.11917
   D39       -2.24932   0.04602   0.00000   0.04498   0.04481  -2.20450
   D40        3.07030   0.00257   0.00000   0.00089   0.00090   3.07120
   D41        0.97229   0.00305   0.00000   0.00134   0.00136   0.97365
   D42       -1.12519   0.00183   0.00000   0.00018   0.00020  -1.12499
   D43       -1.34968   0.01080   0.00000   0.01091   0.01081  -1.33886
   D44        2.83550   0.01128   0.00000   0.01137   0.01127   2.84677
   D45        0.73802   0.01006   0.00000   0.01020   0.01010   0.74812
   D46        1.03102  -0.00843   0.00000  -0.00660  -0.00652   1.02451
   D47       -1.06699  -0.00796   0.00000  -0.00615  -0.00606  -1.07305
   D48        3.11872  -0.00918   0.00000  -0.00731  -0.00722   3.11149
   D49        2.21285   0.03310   0.00000   0.03199   0.03216   2.24501
   D50        0.09522   0.01566   0.00000   0.01665   0.01671   0.11193
   D51       -2.02878   0.02204   0.00000   0.02224   0.02230  -2.00647
   D52       -0.56976   0.00595   0.00000   0.00654   0.00675  -0.56301
   D53       -2.68739  -0.01149   0.00000  -0.00880  -0.00871  -2.69609
   D54        1.47180  -0.00512   0.00000  -0.00320  -0.00311   1.46869
   D55       -2.04500  -0.05378   0.00000  -0.04544  -0.04536  -2.09036
   D56       -0.31641   0.02493   0.00000   0.02399   0.02391  -0.29251
   D57        0.76846  -0.03091   0.00000  -0.02398  -0.02378   0.74467
   D58        2.49704   0.04780   0.00000   0.04546   0.04549   2.54253
   D59        0.11454  -0.00958   0.00000  -0.00792  -0.00784   0.10671
   D60        2.20031  -0.00839   0.00000  -0.00767  -0.00768   2.19263
   D61       -1.97028  -0.00712   0.00000  -0.00658  -0.00656  -1.97684
   D62        2.26998   0.00129   0.00000   0.00190   0.00203   2.27201
   D63       -1.92744   0.00248   0.00000   0.00215   0.00219  -1.92526
   D64        0.18515   0.00375   0.00000   0.00323   0.00331   0.18846
   D65       -1.94946  -0.00342   0.00000  -0.00243  -0.00232  -1.95179
   D66        0.13630  -0.00223   0.00000  -0.00218  -0.00217   0.13413
   D67        2.24889  -0.00096   0.00000  -0.00109  -0.00104   2.24785
   D68       -0.66162   0.01032   0.00000   0.00918   0.00908  -0.65254
   D69       -2.80649   0.01161   0.00000   0.01188   0.01188  -2.79461
   D70        1.36108  -0.02711   0.00000  -0.02044  -0.02051   1.34057
   D71       -2.69491   0.01066   0.00000   0.00412   0.00418  -2.69073
   D72        1.44341   0.01194   0.00000   0.00682   0.00698   1.45039
   D73       -0.67220  -0.02677   0.00000  -0.02549  -0.02541  -0.69761
   D74        0.75716  -0.02580   0.00000  -0.02813  -0.02822   0.72895
   D75       -2.40680  -0.03441   0.00000  -0.03666  -0.03680  -2.44359
   D76        2.53498  -0.02034   0.00000  -0.01760  -0.01766   2.51732
   D77       -0.62897  -0.02896   0.00000  -0.02614  -0.02624  -0.65522
   D78        0.34490   0.00274   0.00000   0.00179   0.00169   0.34659
   D79        2.54195   0.00973   0.00000   0.00824   0.00799   2.54994
   D80       -1.68139  -0.02117   0.00000  -0.01846  -0.01814  -1.69953
   D81       -1.75367   0.00544   0.00000   0.00418   0.00412  -1.74955
   D82        0.44338   0.01242   0.00000   0.01062   0.01042   0.45380
   D83        2.50322  -0.01848   0.00000  -0.01608  -0.01571   2.48752
   D84        2.42480   0.00284   0.00000   0.00193   0.00184   2.42663
   D85       -1.66134   0.00982   0.00000   0.00838   0.00813  -1.65321
   D86        0.39851  -0.02108   0.00000  -0.01832  -0.01799   0.38051
   D87       -0.47821   0.02163   0.00000   0.02102   0.02130  -0.45691
   D88        2.68888   0.02948   0.00000   0.02957   0.02953   2.71842
   D89       -2.12530   0.02930   0.00000   0.02860   0.02908  -2.09622
   D90        1.04180   0.03715   0.00000   0.03715   0.03731   1.07911
   D91        2.94092   0.02251   0.00000   0.01392   0.01372   2.95464
   D92       -0.17517   0.03036   0.00000   0.02247   0.02195  -0.15322
   D93       -2.29094  -0.00284   0.00000   0.00047   0.00067  -2.29028
   D94        1.87461  -0.02862   0.00000  -0.01754  -0.01743   1.85718
   D95       -0.19948  -0.00271   0.00000  -0.00378  -0.00360  -0.20308
   D96       -0.37540  -0.01863   0.00000  -0.00062  -0.00116  -0.37656
   D97       -2.49304  -0.04441   0.00000  -0.01863  -0.01925  -2.51229
   D98        1.71606  -0.01850   0.00000  -0.00487  -0.00542   1.71064
   D99       -2.41157  -0.05186   0.00000  -0.04800  -0.04838  -2.45995
   D100      -0.33282   0.03343   0.00000   0.02013   0.02008  -0.31274
   D101       0.09804  -0.01140   0.00000  -0.00984  -0.01044   0.08759
   D102       2.17679   0.07388   0.00000   0.05829   0.05801   2.23480
   D103      -2.93134  -0.02155   0.00000  -0.01453  -0.01407  -2.94541
   D104       0.18598  -0.02917   0.00000  -0.02286  -0.02218   0.16379
   D105      -0.10890   0.01200   0.00000  -0.02193  -0.02101  -0.12991
   D106       1.54028  -0.01455   0.00000  -0.01045  -0.01002   1.53027
   D107      -2.03220   0.03664   0.00000  -0.00072  -0.00068  -2.03288
   D108      -0.38301   0.01009   0.00000   0.01077   0.01031  -0.37270
   D109      -0.07203  -0.00045   0.00000   0.00270   0.00287  -0.06915
   D110      -1.97765  -0.07806   0.00000  -0.06859  -0.06825  -2.04590
   D111      -0.02304   0.01757   0.00000   0.00690   0.00703  -0.01601
   D112      -0.91166  -0.02701   0.00000  -0.02621  -0.02687  -0.93853
   D113      -2.46607  -0.01573   0.00000  -0.02434  -0.02529  -2.49135
   D114       2.22704   0.03289   0.00000   0.02850   0.02928   2.25632
   D115       1.33843  -0.01169   0.00000  -0.00461  -0.00463   1.33380
   D116      -0.21598  -0.00042   0.00000  -0.00274  -0.00304  -0.21902
   D117      -2.70444   0.02686   0.00000   0.02176   0.02198  -2.68245
   D118      -0.75052   0.03207   0.00000   0.02685   0.02702  -0.72349
   D119       1.60170   0.00886   0.00000   0.00518   0.00524   1.60694
   D120       1.64621  -0.02644   0.00000  -0.02229  -0.02237   1.62384
   D121      -2.68305  -0.02122   0.00000  -0.01720  -0.01733  -2.70038
   D122      -0.33083  -0.04443   0.00000  -0.03887  -0.03912  -0.36995
         Item               Value     Threshold  Converged?
 Maximum Force            0.462539     0.000450     NO 
 RMS     Force            0.046827     0.000300     NO 
 Maximum Displacement     0.403231     0.001800     NO 
 RMS     Displacement     0.077408     0.001200     NO 
 Predicted change in Energy=-2.156646D-01
 Lowest energy point so far.  Saving SCF results.
 GradGradGradGradGradGradGradGradGradGradGradGradGradGradGradGradGradGrad

 Leave Link  103 at Sun Dec  2 17:03:19 2018, MaxMem=   536870912 cpu:         1.5
 (Enter /pbs_home/pkowalski/g09d01/g09/l202.exe)
                          Input orientation:                          
 ---------------------------------------------------------------------
 Center     Atomic      Atomic             Coordinates (Angstroms)
 Number     Number       Type             X           Y           Z
 ---------------------------------------------------------------------
      1          6           0       -1.594283   -0.250533   -0.880615
      2         16           0       -3.072422    0.705741   -0.903612
      3          6           0       -4.000739   -0.647057   -0.213513
      4          6           0       -3.294386   -1.777505   -0.112354
      5          6           0       -1.912103   -1.733579   -0.712697
      6          6           0       -5.423246   -0.398280    0.166281
      7          1           0       -3.726100   -2.703793    0.270777
      8          6           0       -0.335948    0.201185   -0.993958
      9          6           0        0.118495    1.624743   -1.131205
     10          6           0        0.825150   -0.633076   -0.535021
     11          6           0        1.204149    1.802372   -0.032977
     12          6           0        1.391055    0.377016    0.553494
     13          9           0       -0.860878    2.530535   -1.001932
     14          9           0        0.698792    1.822618   -2.336755
     15          9           0        2.350211    2.256110   -0.544711
     16          9           0        0.788510    2.656443    0.908099
     17          9           0        2.666041    0.190917    0.914078
     18          9           0        0.628439    0.336756    1.671317
     19          6           0       -0.741091   -2.677850    0.196952
     20          6           0        0.436259   -1.868965    0.463719
     21          6           0       -1.323571   -2.272626    1.561880
     22          1           0       -0.572686   -1.932241    2.269606
     23          1           0       -1.882820   -3.093178    2.037842
     24          1           0       -2.040364   -1.446017    1.440655
     25          6           0       -1.649495   -1.925825   -2.243227
     26          1           0       -1.723999   -2.988564   -2.522249
     27          1           0       -0.644876   -1.563575   -2.496160
     28          1           0       -2.393921   -1.365245   -2.826228
     29          1           0       -5.873705   -1.310226    0.580723
     30          1           0       -6.015066   -0.085534   -0.708033
     31          1           0       -5.496477    0.401633    0.919031
     32         16           0        1.326810   -2.093345    1.532824
     33          6           0        0.968813   -3.392153    2.147773
     34          6           0       -0.313731   -3.788977    1.321307
     35          6           0        0.515441   -3.574296    3.477863
     36          1           0        0.875868   -4.589766    3.541259
     37          1           0        1.034319   -2.984503    4.214303
     38          1           0       -0.536509   -3.570956    3.704083
     39          1           0       -0.871155   -4.253844    2.205239
 ---------------------------------------------------------------------
                    Distance matrix (angstroms):
                    1          2          3          4          5
     1  C    0.000000
     2  S    1.760649   0.000000
     3  C    2.528494   1.779908   0.000000
     4  C    2.410854   2.615697   1.336817   0.000000
     5  C    1.525985   2.707965   2.406681   1.507663   0.000000
     6  C    3.972251   2.808898   1.493205   2.551852   3.857947
     7  H    3.448019   3.664889   2.130757   1.091410   2.280159
     8  C    1.341754   2.784067   3.841784   3.666715   2.511311
     9  C    2.552071   3.328410   4.792841   4.925556   3.946746
    10  C    2.473748   4.137555   4.836606   4.296386   2.955542
    11  C    3.572693   4.499963   5.755272   5.749664   4.761932
    12  C    3.370865   4.706787   5.541522   5.199872   4.119308
    13  F    2.878705   2.868879   4.536234   5.027178   4.401295
    14  F    3.417089   4.186092   5.717783   5.818446   4.701157
    15  F    4.685630   5.651319   6.990897   6.951148   5.840647
    16  F    4.162657   4.689811   5.925203   6.113204   5.403016
    17  F    4.643939   6.041441   6.813195   6.360420   5.225848
    18  F    3.434787   4.523581   5.094091   4.800014   4.052674
    19  C    2.789436   4.253826   3.862370   2.724996   1.757947
    20  C    2.923980   4.561749   4.651737   3.775968   2.630036
    21  C    3.182440   4.243560   3.600239   2.632928   2.410527
    22  H    3.714256   4.824618   4.423700   3.620127   3.275307
    23  H    4.084271   4.949655   3.941787   2.889092   3.068359
    24  H    2.648861   3.345265   2.686574   2.023436   2.176251
    25  C    2.160177   3.277870   3.359068   2.695976   1.564751
    26  H    3.195090   4.252778   3.999557   3.120957   2.210170
    27  H    2.288108   3.684968   4.160805   3.570462   2.194426
    28  H    2.380632   2.906166   3.150228   2.888928   2.198825
    29  H    4.644557   3.756934   2.139768   2.711382   4.188849
    30  H    4.427226   3.053444   2.148807   3.258788   4.421581
    31  H    4.346396   3.048040   2.149335   3.265211   4.479889
    32  S    4.213482   5.755375   5.790010   4.915467   3.957569
    33  C    5.060669   6.514235   6.148793   5.088233   4.385525
    34  C    4.359915   5.723908   5.081472   3.871137   3.304031
    35  C    5.873216   7.098507   6.526167   5.534699   5.180926
    36  H    6.669599   7.961674   7.309210   6.216808   5.833243
    37  H    6.351561   7.528365   7.100775   6.238147   5.875503
    38  H    5.758780   6.778779   5.991463   5.038605   4.977565
    39  H    5.106065   6.253640   5.352902   4.168397   3.993702
                    6          7          8          9         10
     6  C    0.000000
     7  H    2.864719   0.000000
     8  C    5.252249   4.640214   0.000000
     9  C    6.040446   5.956735   1.500624   0.000000
    10  C    6.292011   5.064687   1.501587   2.439784   0.000000
    11  C    6.986054   6.686191   2.420575   1.554446   2.515372
    12  C    6.869186   5.979681   2.325524   2.452436   1.589150
    13  F    5.545979   6.101433   2.387778   1.340276   3.615125
    14  F    6.976886   6.845969   2.345812   1.352498   3.048385
    15  F    8.244873   7.885887   3.411743   2.392312   3.267002
    16  F    6.961863   7.037046   3.303107   2.381613   3.592336
    17  F    8.145117   7.046465   3.557056   3.567777   2.483493
    18  F    6.279196   5.492583   2.837625   3.126193   2.418098
    19  C    5.207683   2.986035   3.141855   4.584234   2.677684
    20  C    6.048569   4.249636   2.647008   3.853668   1.635891
    21  C    4.718920   2.761340   3.691537   4.951944   3.420835
    22  H    5.504993   3.812431   3.906201   4.969445   3.392301
    23  H    4.826990   2.582987   4.736818   6.025520   4.472674
    24  H    3.763731   2.406725   3.397889   4.550242   3.574260
    25  C    4.730785   3.352274   2.794683   4.119335   3.273077
    26  H    5.255682   3.448260   3.799587   5.158720   3.999444
    27  H    5.592793   4.295345   2.338039   3.551226   2.621616
    28  H    4.366571   3.627375   3.169569   4.257390   4.018472
    29  H    1.098325   2.578818   5.952372   6.888483   6.824813
    30  H    1.101130   3.612854   5.693535   6.381590   6.864276
    31  H    1.100843   3.632924   5.507337   6.101424   6.568702
    32  S    7.092528   5.243788   3.796611   4.730883   2.580703
    33  C    7.331303   5.102858   4.948227   6.053427   3.851042
    34  C    6.240036   3.731689   4.613278   5.959027   3.834411
    35  C    7.504775   5.388306   5.914077   6.959244   4.984970
    36  H    8.284797   5.952399   6.707451   7.811892   5.681022
    37  H    8.048302   6.188035   6.257173   7.117467   5.303681
    38  H    6.816312   4.765822   6.028338   7.127715   5.334346
    39  H    6.304304   3.780940   5.510770   6.831475   4.847311
                   11         12         13         14         15
    11  C    0.000000
    12  C    1.552585   0.000000
    13  F    2.394458   3.482555   0.000000
    14  F    2.358641   3.304925   2.171513   0.000000
    15  F    1.334619   2.378451   3.255065   2.475181   0.000000
    16  F    1.337093   2.384239   2.526766   3.351475   2.170215
    17  F    2.372937   1.338001   4.645865   4.135267   2.548104
    18  F    2.320365   1.353785   3.765234   4.275205   3.399882
    19  C    4.889705   3.742375   5.345928   5.361636   5.869427
    20  C    3.783527   2.442156   4.815215   4.641052   4.657938
    21  C    5.053568   3.925129   5.464208   6.005025   6.200310
    22  H    4.733537   3.483388   5.540973   6.077350   5.831466
    23  H    6.146875   4.996377   6.473850   7.068724   7.294039
    24  H    4.821876   3.985617   4.813562   5.696997   6.076559
    25  C    5.189214   4.729658   4.692747   4.424254   6.030853
    26  H    6.141953   5.521855   5.789369   5.389972   6.929390
    27  H    4.562429   4.148649   4.363612   3.646526   5.231509
    28  H    5.548167   5.365075   4.566769   4.468437   6.389547
    29  H    7.756347   7.458167   6.510351   7.843730   9.034276
    30  H    7.492460   7.527020   5.787560   7.167264   8.688373
    31  H    6.911351   6.897269   5.450789   7.141477   8.194641
    32  S    4.200403   2.658175   5.708873   5.541012   4.927601
    33  C    5.638629   4.114201   6.953174   6.883149   6.407855
    34  C    5.949893   4.566325   6.755223   6.774704   6.864523
    35  C    6.458241   4.993145   7.696218   7.935369   7.317180
    36  H    7.330918   5.819027   8.622966   8.700636   8.107703
    37  H    6.401750   4.982830   7.824098   8.132487   7.200265
    38  H    6.772604   5.406311   7.712326   8.191967   7.767889
    39  H    6.781906   5.412090   7.504255   7.747117   7.766526
                   16         17         18         19         20
    16  F    0.000000
    17  F    3.099029   0.000000
    18  F    2.447258   2.178648   0.000000
    19  C    5.594649   4.511391   3.624530   0.000000
    20  C    4.560798   3.068854   2.521990   1.453139   0.000000
    21  C    5.402225   4.733466   3.260551   1.538349   2.113268
    22  H    4.976202   4.103001   2.636096   2.209115   2.069590
    23  H    6.439756   5.721911   4.266756   2.205656   3.058543
    24  H    5.011619   5.010698   3.217762   2.179982   2.695729
    25  C    6.072224   5.750915   5.062797   2.710205   3.417772
    26  H    7.067255   6.417936   5.846171   2.908041   3.851782
    27  H    5.608219   5.066571   4.753994   2.916113   3.165912
    28  H    6.344055   6.481878   5.679734   3.687057   4.368914
    29  H    7.760589   8.677086   6.795574   5.325543   6.335735
    30  H    7.511256   8.835683   7.069356   5.945915   6.795089
    31  H    6.677226   8.165239   6.171283   5.711244   6.368696
    32  S    4.820844   2.719235   2.532251   2.530300   1.409401
    33  C    6.176959   4.152226   3.774603   2.690669   2.332327
    34  C    6.552031   4.988430   4.246394   1.637502   2.232574
    35  C    6.745396   5.037351   4.309606   3.625861   3.464027
    36  H    7.710299   5.741231   5.275274   4.177843   4.131254
    37  H    6.543064   4.861820   4.202651   4.402866   3.958406
    38  H    6.953683   5.673812   4.556254   3.624840   3.787216
    39  H    7.224204   5.825355   4.858751   2.556148   3.229531
                   21         22         23         24         25
    21  C    0.000000
    22  H    1.086539   0.000000
    23  H    1.101183   1.765768   0.000000
    24  H    1.100804   1.754324   1.759145   0.000000
    25  C    3.834754   4.639528   4.443501   3.735503   0.000000
    26  H    4.165696   5.040160   4.564055   4.264288   1.101280
    27  H    4.175053   4.780549   4.942607   4.178483   1.097479
    28  H    4.607003   5.441131   5.187114   4.282268   1.099232
    29  H    4.753168   5.598217   4.607524   3.930958   5.118360
    30  H    5.652079   6.472724   5.801828   4.718689   4.980131
    31  H    4.997805   5.613799   5.150141   3.953558   5.496927
    32  S    2.656597   2.043744   3.399476   3.430072   4.810927
    33  C    2.617563   2.126595   2.869369   3.652753   5.318508
    34  C    1.837654   2.100903   1.859999   2.912896   4.238101
    35  C    2.957584   2.310898   2.838448   3.900247   6.335240
    36  H    3.758272   3.282963   3.479999   4.774945   6.850862
    37  H    3.619636   2.733417   3.641221   4.417435   7.072718
    38  H    2.625674   2.178169   2.194809   3.449645   6.270223
    39  H    2.131623   2.341594   1.548752   3.136164   5.080781
                   26         27         28         29         30
    26  H    0.000000
    27  H    1.787675   0.000000
    28  H    1.782235   1.790932   0.000000
    29  H    5.446587   6.072236   4.870240   0.000000
    30  H    5.489282   5.849867   4.386012   1.783464   0.000000
    31  H    6.129228   6.250088   5.174425   1.785277   1.775839
    32  S    5.152909   4.516737   5.777136   7.305285   7.934475
    33  C    5.405851   5.245360   6.336956   7.321893   8.237956
    34  C    4.171623   4.431154   5.234855   6.132372   7.094993
    35  C    6.431136   6.409234   7.286004   7.371609   8.505334
    36  H    6.788909   6.922494   7.850728   8.067025   9.264424
    37  H    7.279386   7.061801   7.996493   7.982913   9.073436
    38  H    6.365260   6.518001   7.138634   6.584220   7.850447
    39  H    4.967637   5.421430   5.998206   6.027391   7.233379
                   31         32         33         34         35
    31  H    0.000000
    32  S    7.291015   0.000000
    33  C    7.596222   1.480955   0.000000
    34  C    6.677117   2.368815   1.576526   0.000000
    35  C    7.648450   2.575794   1.416990   2.320419   0.000000
    36  H    8.508638   3.235626   1.839761   2.642838   1.079400
    37  H    8.060771   2.840782   2.107372   3.291480   1.076770
    38  H    6.938246   3.220196   2.172571   2.403078   1.076004
    39  H    6.687405   3.154513   2.032559   1.143747   2.001001
                   36         37         38         39
    36  H    0.000000
    37  H    1.747845   0.000000
    38  H    1.749083   1.752641   0.000000
    39  H    2.224833   3.046045   1.680732   0.000000
 Stoichiometry    C17H14F6S2
 Framework group  C1[X(C17H14F6S2)]
 Deg. of freedom   111
 Full point group                 C1      NOp   1
 RotChk:  IX=3 Diff= 1.60D+00
 Largest Abelian subgroup         C1      NOp   1
 Largest concise Abelian subgroup C1      NOp   1
                         Standard orientation:                         
 ---------------------------------------------------------------------
 Center     Atomic      Atomic             Coordinates (Angstroms)
 Number     Number       Type             X           Y           Z
 ---------------------------------------------------------------------
      1          6           0        0.520057   -1.406918    0.470788
      2         16           0        1.190412   -2.794008   -0.381554
      3          6           0       -0.431765   -3.497363   -0.586264
      4          6           0       -1.387130   -2.824031    0.062568
      5          6           0       -0.903863   -1.695368    0.937564
      6          6           0       -0.561612   -4.725046   -1.426261
      7          1           0       -2.431912   -3.139550    0.055223
      8          6           0        1.126296   -0.234469    0.711918
      9          6           0        2.500773    0.191789    0.286491
     10          6           0        0.326061    0.989652    1.052383
     11          6           0        2.293172    1.568682   -0.404428
     12          6           0        0.792602    1.891178   -0.170314
     13          9           0        3.119344   -0.675389   -0.526966
     14          9           0        3.295277    0.374617    1.365652
     15          9           0        3.068307    2.510956    0.136399
     16          9           0        2.567193    1.487623   -1.710628
     17          9           0        0.622929    3.209853   -0.020142
     18          9           0        0.154349    1.511970   -1.302378
     19          6           0       -2.004738   -0.324929    0.956242
     20          6           0       -1.266268    0.897678    0.688835
     21          6           0       -2.339979   -0.444769   -0.540345
     22          1           0       -2.268125    0.497113   -1.077244
     23          1           0       -3.349525   -0.849965   -0.711333
     24          1           0       -1.644795   -1.142126   -1.032465
     25          6           0       -0.345229   -1.925344    2.380992
     26          1           0       -1.165070   -2.110233    3.092676
     27          1           0        0.214022   -1.039621    2.708393
     28          1           0        0.321737   -2.799044    2.391743
     29          1           0       -1.610301   -5.048298   -1.471846
     30          1           0        0.038099   -5.550469   -1.012124
     31          1           0       -0.207245   -4.540490   -2.452039
     32         16           0       -1.839460    2.069694    0.155691
     33          6           0       -3.309026    1.886447    0.151040
     34          6           0       -3.442731    0.401015    0.661969
     35          6           0       -4.130491    1.863268   -1.003309
     36          1           0       -5.010240    2.199118   -0.475720
     37          1           0       -3.880509    2.600033   -1.747701
     38          1           0       -4.361008    0.933765   -1.493890
     39          1           0       -4.323728    0.133277   -0.016498
 ---------------------------------------------------------------------
 Rotational constants (GHZ):      0.2462521      0.2378126      0.1448781
 Leave Link  202 at Sun Dec  2 17:03:20 2018, MaxMem=   536870912 cpu:         0.0
 (Enter /pbs_home/pkowalski/g09d01/g09/l301.exe)
 Basis read from rwf:  (5D, 7F)
 No pseudopotential information found on rwf file.
 There are   453 symmetry adapted cartesian basis functions of A   symmetry.
 There are   428 symmetry adapted basis functions of A   symmetry.
   428 basis functions,   747 primitive gaussians,   453 cartesian basis functions
   101 alpha electrons      101 beta electrons
       nuclear repulsion energy      2974.7923010265 Hartrees.
 IExCor= 4639 DFT=T Ex+Corr=wB97XD ExCW=0 ScaHFX=  1.000000
 ScaDFX=  1.000000  1.000000  1.000000  1.000000 ScalE2=  1.000000  1.000000
 IRadAn=      0 IRanWt=     -1 IRanGd=            0 ICorTp=0 IEmpDi=121
  HFx wShort=  0.000000 wLong=  0.200000 cFull=  0.222036 cShort=  0.000000 cLong=  0.777964
  DFx wShort=  0.000000 wLong=  0.200000 cFull=  0.000000 cShort=  0.000000 cLong=  1.000000
 NAtoms=   39 NActive=   39 NUniq=   39 SFac= 1.00D+00 NAtFMM=   60 NAOKFM=F Big=F
 Integral buffers will be    131072 words long.
 Raffenetti 2 integral format.
 Two-electron integral symmetry is turned on.
 R6Disp:  Grimme-D2 Dispersion energy=       -0.0380424956 Hartrees.
 Nuclear repulsion after empirical dispersion term =     2974.7542585309 Hartrees.
 No density basis found on file   724.
 Leave Link  301 at Sun Dec  2 17:03:20 2018, MaxMem=   536870912 cpu:         0.5
 (Enter /pbs_home/pkowalski/g09d01/g09/l302.exe)
 NPDir=0 NMtPBC=     1 NCelOv=     1 NCel=       1 NClECP=     1 NCelD=      1
         NCelK=      1 NCelE2=     1 NClLst=     1 CellRange=     0.0.
 One-electron integrals computed using PRISM.
 NBasis=   428 RedAO= T EigKep=  2.73D-04  NBF=   428
 NBsUse=   428 1.00D-06 EigRej= -1.00D+00 NBFU=   428
 Precomputing XC quadrature grid using
 IXCGrd= 4 IRadAn=           0 IRanWt=          -1 IRanGd=           0 AccXCQ= 0.00D+00.
 Generated NRdTot=       0 NPtTot=           0 NUsed=           0 NTot=          32
 NSgBfM=   444   444   446   447   447 MxSgAt=    39 MxSgA2=    39.
 Leave Link  302 at Sun Dec  2 17:03:21 2018, MaxMem=   536870912 cpu:         7.3
 (Enter /pbs_home/pkowalski/g09d01/g09/l303.exe)
 DipDrv:  MaxL=1.
 Leave Link  303 at Sun Dec  2 17:03:21 2018, MaxMem=   536870912 cpu:         0.9
 (Enter /pbs_home/pkowalski/g09d01/g09/l401.exe)
 Initial guess from the checkpoint file:  "dae0068freq_closed_wb97xd.chk"
 B after Tr=     0.000000    0.000000    0.000000
         Rot=    0.822276   -0.001892    0.002223    0.569081 Ang= -69.37 deg.
 Guess basis will be translated and rotated to current coordinates.
 JPrj=2 DoOrth=T DoCkMO=T.
 Generating alternative initial guess.
 ExpMin= 1.22D-01 ExpMax= 9.18D+03 ExpMxC= 1.38D+03 IAcc=1 IRadAn=         1 AccDes= 0.00D+00
 Harris functional with IExCor= 4639 and IRadAn=       1 diagonalized for initial guess.
 HarFok:  IExCor= 4639 AccDes= 0.00D+00 IRadAn=         1 IDoV= 1 UseB2=F ITyADJ=14
 ICtDFT=  3500011 ScaDFX=  1.000000  1.000000  1.000000  1.000000
 FoFCou: FMM=F IPFlag=           0 FMFlag=      100000 FMFlg1=           0
         NFxFlg=           0 DoJE=T BraDBF=F KetDBF=T FulRan=T
         wScrn=  0.000000 ICntrl=     500 IOpCl=  0 I1Cent=   200000004 NGrid=           0
         NMat0=    1 NMatS0=      1 NMatT0=    0 NMatD0=    1 NMtDS0=    0 NMtDT0=    0
 Petite list used in FoFCou.
 Harris En= -1987.44832157111    
 Leave Link  401 at Sun Dec  2 17:03:24 2018, MaxMem=   536870912 cpu:        23.0
 (Enter /pbs_home/pkowalski/g09d01/g09/l502.exe)
 Closed shell SCF:
 Using DIIS extrapolation, IDIIS=  1040.
 Integral symmetry usage will be decided dynamically.
 IVT=      641221 IEndB=      641221 NGot=   536870912 MDV=   536451994
 LenX=   536451994 LenY=   536246332
 Requested convergence on RMS density matrix=1.00D-08 within 128 cycles.
 Requested convergence on MAX density matrix=1.00D-06.
 Requested convergence on             energy=1.00D-06.
 No special actions if energy rises.
 Fock matrices will be formed incrementally for  20 cycles.
 Integral accuracy reduced to 1.0D-05 until final iterations.

 Cycle   1  Pass 0  IDiag  1:
 FoFJK:  IHMeth= 1 ICntrl=       0 DoSepK=T KAlg= 0 I1Cent=   0 FoldK=F
 IRaf=         1 NMat=   1 IRICut=       1 DoRegI=T DoRafI=F ISym2E= 0.
 FoFCou: FMM=F IPFlag=           0 FMFlag=      100000 FMFlg1=           0
         NFxFlg=           0 DoJE=T BraDBF=F KetDBF=F FulRan=T
         wScrn=  0.000000 ICntrl=     500 IOpCl=  0 I1Cent=           0 NGrid=           0
         NMat0=    1 NMatS0=      1 NMatT0=    0 NMatD0=    1 NMtDS0=    0 NMtDT0=    0
 Symmetry not used in FoFCou.
 E= -2049.45786155636    
 DIIS: error= 4.72D-03 at cycle   1 NSaved=   1.
 NSaved= 1 IEnMin= 1 EnMin= -2049.45786155636     IErMin= 1 ErrMin= 4.72D-03
 ErrMax= 4.72D-03  0.00D+00 EMaxC= 1.00D-01 BMatC= 2.67D-02 BMatP= 2.67D-02
 IDIUse=3 WtCom= 9.53D-01 WtEn= 4.72D-02
 Coeff-Com:  0.100D+01
 Coeff-En:   0.100D+01
 Coeff:      0.100D+01
 Gap=     0.765 Goal=   None    Shift=    0.000
 GapD=    0.765 DampG=2.000 DampE=1.000 DampFc=2.0000 IDamp=-1.
 RMSDP=1.07D-03 MaxDP=5.52D-02              OVMax= 2.40D-02

 Cycle   2  Pass 0  IDiag  1:
 RMSU=  1.07D-03    CP:  9.95D-01
 E= -2049.48145708858     Delta-E=       -0.023595532224 Rises=F Damp=F
 DIIS: error= 1.22D-03 at cycle   2 NSaved=   2.
 NSaved= 2 IEnMin= 2 EnMin= -2049.48145708858     IErMin= 2 ErrMin= 1.22D-03
 ErrMax= 1.22D-03  0.00D+00 EMaxC= 1.00D-01 BMatC= 1.85D-03 BMatP= 2.67D-02
 IDIUse=3 WtCom= 9.88D-01 WtEn= 1.22D-02
 Coeff-Com:  0.349D-01 0.965D+00
 Coeff-En:   0.000D+00 0.100D+01
 Coeff:      0.345D-01 0.965D+00
 Gap=     0.205 Goal=   None    Shift=    0.000
 RMSDP=3.13D-04 MaxDP=1.68D-02 DE=-2.36D-02 OVMax= 1.93D-02

 Cycle   3  Pass 0  IDiag  1:
 RMSU=  3.12D-04    CP:  9.96D-01  9.95D-01
 E= -2049.48221690540     Delta-E=       -0.000759816817 Rises=F Damp=F
 DIIS: error= 1.27D-03 at cycle   3 NSaved=   3.
 NSaved= 3 IEnMin= 3 EnMin= -2049.48221690540     IErMin= 2 ErrMin= 1.22D-03
 ErrMax= 1.27D-03  0.00D+00 EMaxC= 1.00D-01 BMatC= 1.77D-03 BMatP= 1.85D-03
 IDIUse=3 WtCom= 9.87D-01 WtEn= 1.27D-02
 Coeff-Com: -0.485D-01 0.511D+00 0.537D+00
 Coeff-En:   0.000D+00 0.370D+00 0.630D+00
 Coeff:     -0.478D-01 0.509D+00 0.539D+00
 Gap=     0.206 Goal=   None    Shift=    0.000
 RMSDP=1.83D-04 MaxDP=1.05D-02 DE=-7.60D-04 OVMax= 1.31D-02

 Cycle   4  Pass 0  IDiag  1:
 RMSU=  9.58D-05    CP:  9.94D-01  1.08D+00  5.93D-01
 E= -2049.48394278094     Delta-E=       -0.001725875541 Rises=F Damp=F
 DIIS: error= 1.98D-04 at cycle   4 NSaved=   4.
 NSaved= 4 IEnMin= 4 EnMin= -2049.48394278094     IErMin= 4 ErrMin= 1.98D-04
 ErrMax= 1.98D-04  0.00D+00 EMaxC= 1.00D-01 BMatC= 4.45D-05 BMatP= 1.77D-03
 IDIUse=3 WtCom= 9.98D-01 WtEn= 1.98D-03
 Coeff-Com: -0.133D-01 0.429D-01 0.135D+00 0.835D+00
 Coeff-En:   0.000D+00 0.000D+00 0.000D+00 0.100D+01
 Coeff:     -0.133D-01 0.428D-01 0.135D+00 0.836D+00
 Gap=     0.208 Goal=   None    Shift=    0.000
 RMSDP=4.55D-05 MaxDP=2.22D-03 DE=-1.73D-03 OVMax= 4.50D-03

 Cycle   5  Pass 0  IDiag  1:
 RMSU=  3.81D-05    CP:  9.94D-01  1.08D+00  6.49D-01  1.16D+00
 E= -2049.48400723468     Delta-E=       -0.000064453739 Rises=F Damp=F
 DIIS: error= 9.50D-05 at cycle   5 NSaved=   5.
 NSaved= 5 IEnMin= 5 EnMin= -2049.48400723468     IErMin= 5 ErrMin= 9.50D-05
 ErrMax= 9.50D-05  0.00D+00 EMaxC= 1.00D-01 BMatC= 1.65D-05 BMatP= 4.45D-05
 IDIUse=1 WtCom= 1.00D+00 WtEn= 0.00D+00
 Coeff-Com:  0.541D-03-0.559D-01-0.109D-01 0.433D+00 0.633D+00
 Coeff:      0.541D-03-0.559D-01-0.109D-01 0.433D+00 0.633D+00
 Gap=     0.207 Goal=   None    Shift=    0.000
 RMSDP=2.26D-05 MaxDP=8.99D-04 DE=-6.45D-05 OVMax= 2.49D-03

 Cycle   6  Pass 0  IDiag  1:
 RMSU=  1.46D-05    CP:  9.94D-01  1.09D+00  6.75D-01  1.31D+00  8.36D-01
 E= -2049.48403220167     Delta-E=       -0.000024966994 Rises=F Damp=F
 DIIS: error= 3.32D-05 at cycle   6 NSaved=   6.
 NSaved= 6 IEnMin= 6 EnMin= -2049.48403220167     IErMin= 6 ErrMin= 3.32D-05
 ErrMax= 3.32D-05  0.00D+00 EMaxC= 1.00D-01 BMatC= 1.91D-06 BMatP= 1.65D-05
 IDIUse=1 WtCom= 1.00D+00 WtEn= 0.00D+00
 Coeff-Com:  0.198D-02-0.317D-01-0.230D-01 0.887D-01 0.281D+00 0.683D+00
 Coeff:      0.198D-02-0.317D-01-0.230D-01 0.887D-01 0.281D+00 0.683D+00
 Gap=     0.207 Goal=   None    Shift=    0.000
 RMSDP=1.09D-05 MaxDP=5.58D-04 DE=-2.50D-05 OVMax= 1.53D-03

 Cycle   7  Pass 0  IDiag  1:
 RMSU=  7.14D-06    CP:  9.94D-01  1.09D+00  6.80D-01  1.38D+00  9.28D-01
                    CP:  1.20D+00
 E= -2049.48403693703     Delta-E=       -0.000004735359 Rises=F Damp=F
 DIIS: error= 1.61D-05 at cycle   7 NSaved=   7.
 NSaved= 7 IEnMin= 7 EnMin= -2049.48403693703     IErMin= 7 ErrMin= 1.61D-05
 ErrMax= 1.61D-05  0.00D+00 EMaxC= 1.00D-01 BMatC= 3.61D-07 BMatP= 1.91D-06
 IDIUse=1 WtCom= 1.00D+00 WtEn= 0.00D+00
 Coeff-Com:  0.554D-03 0.357D-02-0.477D-02-0.813D-01-0.587D-01 0.182D+00
 Coeff-Com:  0.958D+00
 Coeff:      0.554D-03 0.357D-02-0.477D-02-0.813D-01-0.587D-01 0.182D+00
 Coeff:      0.958D+00
 Gap=     0.207 Goal=   None    Shift=    0.000
 RMSDP=9.53D-06 MaxDP=3.34D-04 DE=-4.74D-06 OVMax= 1.62D-03

 Initial convergence to 1.0D-05 achieved.  Increase integral accuracy.
 Cycle   8  Pass 1  IDiag  1:
 E= -2049.48408841870     Delta-E=       -0.000051481670 Rises=F Damp=F
 DIIS: error= 7.37D-05 at cycle   1 NSaved=   1.
 NSaved= 1 IEnMin= 1 EnMin= -2049.48408841870     IErMin= 1 ErrMin= 7.37D-05
 ErrMax= 7.37D-05  0.00D+00 EMaxC= 1.00D-01 BMatC= 1.06D-05 BMatP= 1.06D-05
 IDIUse=1 WtCom= 1.00D+00 WtEn= 0.00D+00
 Coeff-Com:  0.100D+01
 Coeff:      0.100D+01
 Gap=     0.207 Goal=   None    Shift=    0.000
 RMSDP=9.53D-06 MaxDP=3.34D-04 DE=-5.15D-05 OVMax= 1.04D-03

 Cycle   9  Pass 1  IDiag  1:
 RMSU=  7.12D-05    CP:  1.00D+00
 E= -2049.48409848857     Delta-E=       -0.000010069867 Rises=F Damp=F
 DIIS: error= 3.33D-05 at cycle   2 NSaved=   2.
 NSaved= 2 IEnMin= 2 EnMin= -2049.48409848857     IErMin= 2 ErrMin= 3.33D-05
 ErrMax= 3.33D-05  0.00D+00 EMaxC= 1.00D-01 BMatC= 1.01D-06 BMatP= 1.06D-05
 IDIUse=1 WtCom= 1.00D+00 WtEn= 0.00D+00
 Coeff-Com:  0.104D+00 0.896D+00
 Coeff:      0.104D+00 0.896D+00
 Gap=     0.207 Goal=   None    Shift=    0.000
 RMSDP=8.48D-06 MaxDP=5.48D-04 DE=-1.01D-05 OVMax= 5.93D-04

 Cycle  10  Pass 1  IDiag  1:
 RMSU=  7.61D-06    CP:  1.00D+00  1.05D+00
 E= -2049.48409913187     Delta-E=       -0.000000643299 Rises=F Damp=F
 DIIS: error= 2.48D-05 at cycle   3 NSaved=   3.
 NSaved= 3 IEnMin= 3 EnMin= -2049.48409913187     IErMin= 3 ErrMin= 2.48D-05
 ErrMax= 2.48D-05  0.00D+00 EMaxC= 1.00D-01 BMatC= 7.62D-07 BMatP= 1.01D-06
 IDIUse=1 WtCom= 1.00D+00 WtEn= 0.00D+00
 Coeff-Com: -0.296D-01 0.463D+00 0.567D+00
 Coeff:     -0.296D-01 0.463D+00 0.567D+00
 Gap=     0.207 Goal=   None    Shift=    0.000
 RMSDP=4.33D-06 MaxDP=1.56D-04 DE=-6.43D-07 OVMax= 4.07D-04

 Cycle  11  Pass 1  IDiag  1:
 RMSU=  3.52D-06    CP:  1.00D+00  1.07D+00  6.99D-01
 E= -2049.48409998076     Delta-E=       -0.000000848890 Rises=F Damp=F
 DIIS: error= 6.47D-06 at cycle   4 NSaved=   4.
 NSaved= 4 IEnMin= 4 EnMin= -2049.48409998076     IErMin= 4 ErrMin= 6.47D-06
 ErrMax= 6.47D-06  0.00D+00 EMaxC= 1.00D-01 BMatC= 8.00D-08 BMatP= 7.62D-07
 IDIUse=1 WtCom= 1.00D+00 WtEn= 0.00D+00
 Coeff-Com: -0.237D-01 0.145D+00 0.288D+00 0.590D+00
 Coeff:     -0.237D-01 0.145D+00 0.288D+00 0.590D+00
 Gap=     0.207 Goal=   None    Shift=    0.000
 RMSDP=1.65D-06 MaxDP=5.35D-05 DE=-8.49D-07 OVMax= 2.48D-04

 Cycle  12  Pass 1  IDiag  1:
 RMSU=  1.39D-06    CP:  1.00D+00  1.07D+00  8.01D-01  1.11D+00
 E= -2049.48410013872     Delta-E=       -0.000000157968 Rises=F Damp=F
 DIIS: error= 2.54D-06 at cycle   5 NSaved=   5.
 NSaved= 5 IEnMin= 5 EnMin= -2049.48410013872     IErMin= 5 ErrMin= 2.54D-06
 ErrMax= 2.54D-06  0.00D+00 EMaxC= 1.00D-01 BMatC= 1.15D-08 BMatP= 8.00D-08
 IDIUse=1 WtCom= 1.00D+00 WtEn= 0.00D+00
 Coeff-Com:  0.157D-02-0.679D-01-0.496D-01 0.123D+00 0.993D+00
 Coeff:      0.157D-02-0.679D-01-0.496D-01 0.123D+00 0.993D+00
 Gap=     0.207 Goal=   None    Shift=    0.000
 RMSDP=1.83D-06 MaxDP=7.26D-05 DE=-1.58D-07 OVMax= 3.38D-04

 Cycle  13  Pass 1  IDiag  1:
 RMSU=  6.24D-07    CP:  1.00D+00  1.07D+00  9.03D-01  1.48D+00  1.56D+00
 E= -2049.48410023261     Delta-E=       -0.000000093883 Rises=F Damp=F
 DIIS: error= 1.69D-06 at cycle   6 NSaved=   6.
 NSaved= 6 IEnMin= 6 EnMin= -2049.48410023261     IErMin= 6 ErrMin= 1.69D-06
 ErrMax= 1.69D-06  0.00D+00 EMaxC= 1.00D-01 BMatC= 3.85D-09 BMatP= 1.15D-08
 IDIUse=1 WtCom= 1.00D+00 WtEn= 0.00D+00
 Coeff-Com:  0.908D-02-0.790D-01-0.121D+00-0.167D+00 0.295D+00 0.106D+01
 Coeff:      0.908D-02-0.790D-01-0.121D+00-0.167D+00 0.295D+00 0.106D+01
 Gap=     0.207 Goal=   None    Shift=    0.000
 RMSDP=1.73D-06 MaxDP=5.51D-05 DE=-9.39D-08 OVMax= 3.35D-04

 Cycle  14  Pass 1  IDiag  1:
 RMSU=  4.15D-07    CP:  1.00D+00  1.07D+00  9.84D-01  1.83D+00  2.19D+00
                    CP:  1.61D+00
 E= -2049.48410028196     Delta-E=       -0.000000049353 Rises=F Damp=F
 DIIS: error= 8.41D-07 at cycle   7 NSaved=   7.
 NSaved= 7 IEnMin= 7 EnMin= -2049.48410028196     IErMin= 7 ErrMin= 8.41D-07
 ErrMax= 8.41D-07  0.00D+00 EMaxC= 1.00D-01 BMatC= 1.60D-09 BMatP= 3.85D-09
 IDIUse=1 WtCom= 1.00D+00 WtEn= 0.00D+00
 Coeff-Com:  0.330D-02-0.112D-01-0.333D-01-0.106D+00-0.259D+00 0.479D+00
 Coeff-Com:  0.928D+00
 Coeff:      0.330D-02-0.112D-01-0.333D-01-0.106D+00-0.259D+00 0.479D+00
 Coeff:      0.928D+00
 Gap=     0.207 Goal=   None    Shift=    0.000
 RMSDP=1.05D-06 MaxDP=3.86D-05 DE=-4.94D-08 OVMax= 1.98D-04

 Cycle  15  Pass 1  IDiag  1:
 RMSU=  1.61D-07    CP:  1.00D+00  1.08D+00  1.03D+00  2.03D+00  2.58D+00
                    CP:  2.20D+00  1.32D+00
 E= -2049.48410029466     Delta-E=       -0.000000012699 Rises=F Damp=F
 DIIS: error= 3.64D-07 at cycle   8 NSaved=   8.
 NSaved= 8 IEnMin= 8 EnMin= -2049.48410029466     IErMin= 8 ErrMin= 3.64D-07
 ErrMax= 3.64D-07  0.00D+00 EMaxC= 1.00D-01 BMatC= 2.22D-10 BMatP= 1.60D-09
 IDIUse=1 WtCom= 1.00D+00 WtEn= 0.00D+00
 Coeff-Com: -0.537D-03 0.129D-01 0.137D-01-0.477D-02-0.185D+00 0.121D-01
 Coeff-Com:  0.380D+00 0.771D+00
 Coeff:     -0.537D-03 0.129D-01 0.137D-01-0.477D-02-0.185D+00 0.121D-01
 Coeff:      0.380D+00 0.771D+00
 Gap=     0.207 Goal=   None    Shift=    0.000
 RMSDP=2.88D-07 MaxDP=1.18D-05 DE=-1.27D-08 OVMax= 5.54D-05

 Cycle  16  Pass 1  IDiag  1:
 RMSU=  7.72D-08    CP:  1.00D+00  1.08D+00  1.05D+00  2.08D+00  2.68D+00
                    CP:  2.39D+00  1.54D+00  1.03D+00
 E= -2049.48410029575     Delta-E=       -0.000000001094 Rises=F Damp=F
 DIIS: error= 1.94D-07 at cycle   9 NSaved=   9.
 NSaved= 9 IEnMin= 9 EnMin= -2049.48410029575     IErMin= 9 ErrMin= 1.94D-07
 ErrMax= 1.94D-07  0.00D+00 EMaxC= 1.00D-01 BMatC= 4.97D-11 BMatP= 2.22D-10
 IDIUse=1 WtCom= 1.00D+00 WtEn= 0.00D+00
 Coeff-Com: -0.699D-03 0.680D-02 0.104D-01 0.146D-01-0.414D-01-0.627D-01
 Coeff-Com: -0.159D-01 0.326D+00 0.763D+00
 Coeff:     -0.699D-03 0.680D-02 0.104D-01 0.146D-01-0.414D-01-0.627D-01
 Coeff:     -0.159D-01 0.326D+00 0.763D+00
 Gap=     0.207 Goal=   None    Shift=    0.000
 RMSDP=1.15D-07 MaxDP=3.41D-06 DE=-1.09D-09 OVMax= 2.14D-05

 Cycle  17  Pass 1  IDiag  1:
 RMSU=  3.34D-08    CP:  1.00D+00  1.08D+00  1.05D+00  2.09D+00  2.72D+00
                    CP:  2.46D+00  1.61D+00  1.23D+00  1.11D+00
 E= -2049.48410029594     Delta-E=       -0.000000000185 Rises=F Damp=F
 DIIS: error= 5.39D-08 at cycle  10 NSaved=  10.
 NSaved=10 IEnMin=10 EnMin= -2049.48410029594     IErMin=10 ErrMin= 5.39D-08
 ErrMax= 5.39D-08  0.00D+00 EMaxC= 1.00D-01 BMatC= 5.24D-12 BMatP= 4.97D-11
 IDIUse=1 WtCom= 1.00D+00 WtEn= 0.00D+00
 Coeff-Com: -0.107D-03-0.845D-04 0.591D-03 0.532D-02 0.147D-01-0.127D-01
 Coeff-Com: -0.693D-01-0.205D-01 0.181D+00 0.901D+00
 Coeff:     -0.107D-03-0.845D-04 0.591D-03 0.532D-02 0.147D-01-0.127D-01
 Coeff:     -0.693D-01-0.205D-01 0.181D+00 0.901D+00
 Gap=     0.207 Goal=   None    Shift=    0.000
 RMSDP=3.78D-08 MaxDP=1.32D-06 DE=-1.85D-10 OVMax= 7.03D-06

 Cycle  18  Pass 1  IDiag  1:
 RMSU=  1.37D-08    CP:  1.00D+00  1.08D+00  1.05D+00  2.10D+00  2.73D+00
                    CP:  2.48D+00  1.64D+00  1.31D+00  1.36D+00  1.25D+00
 E= -2049.48410029597     Delta-E=       -0.000000000035 Rises=F Damp=F
 DIIS: error= 2.52D-08 at cycle  11 NSaved=  11.
 NSaved=11 IEnMin=11 EnMin= -2049.48410029597     IErMin=11 ErrMin= 2.52D-08
 ErrMax= 2.52D-08  0.00D+00 EMaxC= 1.00D-01 BMatC= 1.41D-12 BMatP= 5.24D-12
 IDIUse=1 WtCom= 1.00D+00 WtEn= 0.00D+00
 Coeff-Com:  0.128D-03-0.157D-02-0.237D-02-0.124D-02 0.127D-01 0.134D-01
 Coeff-Com: -0.217D-01-0.738D-01-0.123D+00 0.289D+00 0.909D+00
 Coeff:      0.128D-03-0.157D-02-0.237D-02-0.124D-02 0.127D-01 0.134D-01
 Coeff:     -0.217D-01-0.738D-01-0.123D+00 0.289D+00 0.909D+00
 Gap=     0.207 Goal=   None    Shift=    0.000
 RMSDP=1.88D-08 MaxDP=6.96D-07 DE=-3.46D-11 OVMax= 3.52D-06

 Cycle  19  Pass 1  IDiag  1:
 RMSU=  6.10D-09    CP:  1.00D+00  1.08D+00  1.05D+00  2.10D+00  2.73D+00
                    CP:  2.49D+00  1.65D+00  1.35D+00  1.47D+00  1.58D+00
                    CP:  1.31D+00
 E= -2049.48410029585     Delta-E=        0.000000000120 Rises=F Damp=F
 DIIS: error= 1.15D-08 at cycle  12 NSaved=  12.
 NSaved=12 IEnMin=11 EnMin= -2049.48410029597     IErMin=12 ErrMin= 1.15D-08
 ErrMax= 1.15D-08  0.00D+00 EMaxC= 1.00D-01 BMatC= 2.87D-13 BMatP= 1.41D-12
 IDIUse=1 WtCom= 1.00D+00 WtEn= 0.00D+00
 Coeff-Com:  0.583D-04-0.431D-03-0.904D-03-0.117D-02 0.303D-03 0.737D-02
 Coeff-Com:  0.516D-02-0.167D-01-0.805D-01-0.868D-01 0.255D+00 0.918D+00
 Coeff:      0.583D-04-0.431D-03-0.904D-03-0.117D-02 0.303D-03 0.737D-02
 Coeff:      0.516D-02-0.167D-01-0.805D-01-0.868D-01 0.255D+00 0.918D+00
 Gap=     0.207 Goal=   None    Shift=    0.000
 RMSDP=9.63D-09 MaxDP=3.58D-07 DE= 1.20D-10 OVMax= 1.88D-06

 SCF Done:  E(RwB97XD) =  -2049.48410030     A.U. after   19 cycles
            NFock= 19  Conv=0.96D-08     -V/T= 2.0049
 KE= 2.039443291087D+03 PE=-1.078417877352D+04 EE= 3.720497123607D+03
 Leave Link  502 at Sun Dec  2 17:10:15 2018, MaxMem=   536870912 cpu:      3271.7
 (Enter /pbs_home/pkowalski/g09d01/g09/l701.exe)
 Compute integral first derivatives.
 ... and contract with generalized density number  0.
 R6Disp: Adding Grimme-D2 dispersion energy 1st derivatives to the gradient.
 Leave Link  701 at Sun Dec  2 17:10:16 2018, MaxMem=   536870912 cpu:         3.6
 (Enter /pbs_home/pkowalski/g09d01/g09/l702.exe)
 L702 exits ... SP integral derivatives will be done elsewhere.
 Leave Link  702 at Sun Dec  2 17:10:16 2018, MaxMem=   536870912 cpu:         0.2
 (Enter /pbs_home/pkowalski/g09d01/g09/l703.exe)
 Compute integral first derivatives, UseDBF=F ICtDFT=           0.
 Integral derivatives from FoFJK, PRISM(SPDF).
 Calling FoFJK, ICntrl=      2127 FMM=F ISym2X=0 I1Cent= 0 IOpClX= 0 NMat=1 NMatS=1 NMatT=0.
 FoFJK:  IHMeth= 1 ICntrl=    2127 DoSepK=T KAlg= 0 I1Cent=   0 FoldK=F
 IRaf=         1 NMat=   1 IRICut=       1 DoRegI=T DoRafI=F ISym2E= 0.
 FoFCou: FMM=F IPFlag=           0 FMFlag=      100000 FMFlg1=         800
         NFxFlg=           0 DoJE=F BraDBF=F KetDBF=F FulRan=T
         wScrn=  0.000000 ICntrl=    2527 IOpCl=  0 I1Cent=           0 NGrid=           0
         NMat0=    1 NMatS0=      1 NMatT0=    0 NMatD0=    1 NMtDS0=    0 NMtDT0=    0
 Symmetry not used in FoFCou.
 Leave Link  703 at Sun Dec  2 17:12:07 2018, MaxMem=   536870912 cpu:       886.9
 (Enter /pbs_home/pkowalski/g09d01/g09/l716.exe)
 Dipole        =-3.27219488D+00-1.76855999D+00-9.59950183D-01
 ***** Axes restored to original set *****
 -------------------------------------------------------------------
 Center     Atomic                   Forces (Hartrees/Bohr)
 Number     Number              X              Y              Z
 -------------------------------------------------------------------
      1        6           0.011961589    0.018026578    0.032257848
      2       16          -0.008130583   -0.001964029    0.004198336
      3        6           0.002424004    0.010458998   -0.005954756
      4        6          -0.000467096   -0.017729299   -0.022570475
      5        6           0.024460736   -0.012207755   -0.045325695
      6        6          -0.000056658   -0.002084921    0.001233039
      7        1          -0.000758855   -0.000265033   -0.001102788
      8        6           0.003871513   -0.016053660    0.029858016
      9        6           0.004002809   -0.002583634   -0.008757945
     10        6          -0.012502866   -0.011319975    0.077012559
     11        6           0.000848121   -0.004412747    0.000449144
     12        6           0.000711573    0.003131485   -0.053530667
     13        9          -0.002326100    0.001212199    0.000278552
     14        9          -0.002808153    0.000702252   -0.001085226
     15        9           0.000130556    0.000611639   -0.000096072
     16        9          -0.000344317    0.003355565    0.000503735
     17        9           0.006617384    0.003408192    0.004826257
     18        9          -0.004084355    0.015779679    0.019935665
     19        6           0.007057315    0.021229001    0.060895050
     20        6          -0.151408124    0.121877490   -0.359807567
     21        6          -0.056066930    0.024423812    0.071630966
     22        1          -0.025623262    0.010674719    0.007062787
     23        1          -0.025453015    0.022855682    0.003208391
     24        1           0.004963698   -0.000575300    0.002453839
     25        6          -0.017418815   -0.048108346   -0.002294054
     26        1          -0.001745514   -0.002926583   -0.004255256
     27        1          -0.002357219   -0.005212985    0.001324039
     28        1           0.000843406   -0.000084732    0.000387189
     29        1          -0.000458960   -0.000039239   -0.000047914
     30        1           0.000622203   -0.000219295    0.000150720
     31        1           0.000361464    0.000307827   -0.000380039
     32       16           0.320896297    0.131463693    0.156347477
     33        6          -0.160968747   -0.173400842   -0.049060126
     34        6           0.053392488   -0.022362410    0.026605325
     35        6           0.041347378   -0.043043513    0.063836799
     36        1          -0.003770826   -0.020947987    0.034551954
     37        1           0.008726345    0.006873212    0.011402847
     38        1          -0.015637440    0.009576642    0.002711778
     39        1          -0.000851047   -0.020426378   -0.058853731
 -------------------------------------------------------------------
 Cartesian Forces:  Max     0.359807567 RMS     0.060090813
 Leave Link  716 at Sun Dec  2 17:12:07 2018, MaxMem=   536870912 cpu:         0.2
 (Enter /pbs_home/pkowalski/g09d01/g09/l103.exe)

 GradGradGradGradGradGradGradGradGradGradGradGradGradGradGradGradGradGrad
 Berny optimization.
 Using GEDIIS/GDIIS optimizer.
 FormGI is forming the generalized inverse of G from B-inverse, IUseBI=4.
 Internal  Forces:  Max     0.300487566 RMS     0.030576533
 Search for a local minimum.
 Step number   2 out of a maximum of  234
 All quantities printed in internal units (Hartrees-Bohrs-Radians)
 RMS Force = .30577D-01 SwitMx=.10000D-02 MixMth= 1
 Mixed Optimization -- RFO/linear search
 Update second derivatives using D2CorX and points    1    2
 DE= -1.96D-01 DEPred=-2.16D-01 R= 9.10D-01
 TightC=F SS=  1.41D+00  RLast= 3.75D-01 DXNew= 5.0454D-01 1.1246D+00
 Trust test= 9.10D-01 RLast= 3.75D-01 DXMaxT set to 5.05D-01
 ITU=  1  0
 Use linear search instead of GDIIS.
 Linear search step of   0.600 exceeds DXMaxT=   0.505 but not scaled.
 Quartic linear search produced a step of  2.00000.
 Iteration  1 RMS(Cart)=  0.14915321 RMS(Int)=  0.00655324
 Iteration  2 RMS(Cart)=  0.01165660 RMS(Int)=  0.00139368
 Iteration  3 RMS(Cart)=  0.00013936 RMS(Int)=  0.00139280
 Iteration  4 RMS(Cart)=  0.00000016 RMS(Int)=  0.00139280
 ITry= 1 IFail=0 DXMaxC= 8.29D-01 DCOld= 1.00D+10 DXMaxT= 5.05D-01 DXLimC= 3.00D+00 Rises=F
 Variable       Old X    -DE/DX   Delta X   Delta X   Delta X     New X
                                 (Linear)    (Quad)   (Total)
    R1        3.32714   0.00651   0.00957   0.00000   0.00967   3.33682
    R2        2.88369   0.01721   0.02816   0.00000   0.02843   2.91213
    R3        2.53555   0.00239   0.00901   0.00000   0.00948   2.54502
    R4        3.36354  -0.00814  -0.01117   0.00000  -0.01103   3.35251
    R5        2.52622   0.00304   0.00518   0.00000   0.00513   2.53135
    R6        2.82175  -0.00055  -0.00111   0.00000  -0.00111   2.82064
    R7        2.84907  -0.00609  -0.01232   0.00000  -0.01251   2.83656
    R8        2.06247   0.00014   0.00035   0.00000   0.00035   2.06282
    R9        3.32204  -0.02189  -0.04923   0.00000  -0.04947   3.27257
   R10        2.95695   0.00819   0.01773   0.00000   0.01773   2.97468
   R11        2.07553   0.00021   0.00032   0.00000   0.00032   2.07585
   R12        2.08083  -0.00051  -0.00085   0.00000  -0.00085   2.07998
   R13        2.08029  -0.00007  -0.00013   0.00000  -0.00013   2.08016
   R14        2.83577   0.00303   0.01019   0.00000   0.01076   2.84653
   R15        2.83759  -0.00818   0.00745   0.00000   0.00784   2.84542
   R16        2.93748  -0.01148  -0.04599   0.00000  -0.04634   2.89114
   R17        2.53275   0.00255   0.00277   0.00000   0.00277   2.53553
   R18        2.55585  -0.00014  -0.00182   0.00000  -0.00182   2.55403
   R19        3.00306   0.00655   0.07682   0.00000   0.07712   3.08018
   R20        3.09139  -0.04637   0.00556   0.00000   0.00537   3.09676
   R21        2.93396  -0.00857  -0.03437   0.00000  -0.03504   2.89892
   R22        2.52206   0.00035  -0.00018   0.00000  -0.00018   2.52188
   R23        2.52674   0.00261   0.00442   0.00000   0.00442   2.53116
   R24        2.52845   0.00713   0.01199   0.00000   0.01199   2.54044
   R25        2.55828   0.01830   0.03053   0.00000   0.03053   2.58881
   R26        2.74604   0.05119   0.11360   0.00000   0.11406   2.86009
   R27        2.90706   0.07559   0.14248   0.00000   0.14115   3.04821
   R28        3.09443   0.01466  -0.00944   0.00000  -0.00847   3.08596
   R29        2.66338   0.30049   0.24552   0.00000   0.24588   2.90926
   R30        2.05326  -0.00976  -0.03849   0.00000  -0.03849   2.01477
   R31        2.08093  -0.00272   0.00000   0.00000   0.00000   2.08094
   R32        2.08022  -0.00393  -0.00479   0.00000  -0.00479   2.07543
   R33        3.47266   0.06874   0.13965   0.00000   0.14019   3.61285
   R34        2.08112   0.00402   0.00719   0.00000   0.00719   2.08830
   R35        2.07393  -0.00418  -0.00764   0.00000  -0.00764   2.06630
   R36        2.07725  -0.00082  -0.00143   0.00000  -0.00143   2.07582
   R37        2.79860   0.21946   0.23038   0.00000   0.22955   3.02815
   R38        2.97920  -0.01497  -0.00894   0.00000  -0.00968   2.96952
   R39        2.67772   0.10192   0.17402   0.00000   0.17402   2.85175
   R40        2.16137  -0.03677  -0.06143   0.00000  -0.06143   2.09994
   R41        2.03977   0.02047   0.03553   0.00000   0.03553   2.07530
   R42        2.03480   0.01577   0.02559   0.00000   0.02559   2.06039
   R43        2.03335   0.01589   0.02269   0.00000   0.02269   2.05605
    A1        1.93311  -0.00362  -0.00862   0.00000  -0.00928   1.92383
    A2        2.21854   0.00139  -0.00070   0.00000  -0.00138   2.21716
    A3        2.13153   0.00218   0.00981   0.00000   0.00924   2.14077
    A4        1.59079   0.00181   0.00285   0.00000   0.00318   1.59398
    A5        1.97846   0.00154   0.00330   0.00000   0.00330   1.98176
    A6        2.05878   0.00140   0.00169   0.00000   0.00169   2.06048
    A7        2.24594  -0.00293  -0.00499   0.00000  -0.00499   2.24094
    A8        2.01493   0.00413   0.00386   0.00000   0.00352   2.01845
    A9        2.13560  -0.00134  -0.00100   0.00000  -0.00085   2.13475
   A10        2.12607  -0.00235  -0.00221   0.00000  -0.00205   2.12402
   A11        1.83701  -0.00307  -0.00138   0.00000  -0.00074   1.83628
   A12        2.02666  -0.00518   0.00201   0.00000   0.00183   2.02848
   A13        1.54761   0.02420   0.03923   0.00000   0.03973   1.58734
   A14        1.97038   0.01093   0.01164   0.00000   0.01093   1.98131
   A15        2.14097  -0.01788  -0.02940   0.00000  -0.02983   2.11114
   A16        1.90535  -0.00735  -0.01503   0.00000  -0.01554   1.88980
   A17        1.92661   0.00087   0.00155   0.00000   0.00155   1.92816
   A18        1.93626  -0.00080  -0.00154   0.00000  -0.00154   1.93472
   A19        1.93730  -0.00054  -0.00138   0.00000  -0.00138   1.93593
   A20        1.89126  -0.00004   0.00007   0.00000   0.00007   1.89133
   A21        1.89444   0.00025   0.00064   0.00000   0.00064   1.89508
   A22        1.87634   0.00027   0.00071   0.00000   0.00070   1.87704
   A23        2.22825  -0.00240  -0.00675   0.00000  -0.00756   2.22069
   A24        2.10867   0.00709   0.00717   0.00000   0.00619   2.11485
   A25        1.89741   0.00039   0.01488   0.00000   0.01499   1.91241
   A26        1.82895   0.00860   0.03218   0.00000   0.03231   1.86126
   A27        1.99435  -0.00309  -0.00507   0.00000  -0.00629   1.98806
   A28        1.92863  -0.00344  -0.01316   0.00000  -0.01241   1.91622
   A29        1.94441   0.00527   0.00936   0.00000   0.00970   1.95411
   A30        1.88953  -0.00810  -0.02666   0.00000  -0.02717   1.86236
   A31        1.87614   0.00036   0.00190   0.00000   0.00193   1.87806
   A32        1.70275  -0.00481  -0.04380   0.00000  -0.04357   1.65917
   A33        2.00701  -0.01036  -0.01263   0.00000  -0.01144   1.99557
   A34        1.71800   0.03562   0.14487   0.00000   0.14422   1.86222
   A35        1.81939  -0.00719  -0.01813   0.00000  -0.01923   1.80017
   A36        1.94733   0.00015   0.00092   0.00000   0.00137   1.94869
   A37        1.93172   0.00322   0.00770   0.00000   0.00797   1.93969
   A38        1.93219   0.00294   0.00897   0.00000   0.00879   1.94098
   A39        1.93689   0.00283   0.00336   0.00000   0.00418   1.94107
   A40        1.89615  -0.00191  -0.00289   0.00000  -0.00314   1.89301
   A41        1.85660   0.00943   0.03966   0.00000   0.03968   1.89628
   A42        2.02142  -0.00029   0.00356   0.00000   0.00383   2.02525
   A43        1.92418   0.01138   0.05528   0.00000   0.05701   1.98119
   A44        1.92218  -0.00333  -0.02950   0.00000  -0.03032   1.89187
   A45        1.84563  -0.01823  -0.09137   0.00000  -0.09268   1.75295
   A46        1.88613  -0.00077   0.01391   0.00000   0.00874   1.89487
   A47        1.91314  -0.01528  -0.01209   0.00000  -0.01123   1.90191
   A48        1.63625  -0.01822  -0.05290   0.00000  -0.05294   1.58331
   A49        2.67615  -0.01872  -0.02873   0.00000  -0.02933   2.64682
   A50        1.56806   0.04465   0.11328   0.00000   0.11346   1.68152
   A51        1.61102   0.04095   0.05748   0.00000   0.05672   1.66773
   A52        2.09563   0.02653   0.02162   0.00000   0.01889   2.11451
   A53        2.01881   0.01668   0.06314   0.00000   0.06171   2.08051
   A54        2.16830  -0.04333  -0.08517   0.00000  -0.08114   2.08716
   A55        1.98098   0.02908   0.04625   0.00000   0.04812   2.02911
   A56        1.96007  -0.00321   0.01612   0.00000   0.01683   1.97690
   A57        1.92479   0.00142   0.00684   0.00000   0.00458   1.92937
   A58        1.87850  -0.00093  -0.00765   0.00000  -0.01178   1.86672
   A59        1.86135  -0.01523  -0.03456   0.00000  -0.03474   1.82662
   A60        1.53479   0.03469   0.06614   0.00000   0.06726   1.60205
   A61        1.85089  -0.01462  -0.03387   0.00000  -0.03336   1.81754
   A62        1.28783   0.01541   0.05912   0.00000   0.05686   1.34470
   A63        1.93374   0.00398   0.00771   0.00000   0.00771   1.94145
   A64        1.91612   0.00002   0.00169   0.00000   0.00168   1.91780
   A65        1.92033  -0.00051  -0.00078   0.00000  -0.00078   1.91955
   A66        1.89870  -0.00234  -0.00554   0.00000  -0.00556   1.89315
   A67        1.88803  -0.00207  -0.00467   0.00000  -0.00467   1.88335
   A68        1.90642   0.00085   0.00141   0.00000   0.00141   1.90783
   A69        1.87744  -0.07603  -0.03383   0.00000  -0.03107   1.84637
   A70        1.77187   0.01635  -0.00192   0.00000  -0.00414   1.76773
   A71        2.18934  -0.01084   0.00072   0.00000  -0.00284   2.18650
   A72        1.77158   0.03287   0.10841   0.00000   0.10722   1.87880
   A73        1.98392   0.06392   0.06948   0.00000   0.06457   2.04849
   A74        2.31754  -0.00850  -0.00072   0.00000  -0.00480   2.31273
   A75        1.74236   0.06550   0.12186   0.00000   0.12220   1.86457
   A76        1.53717  -0.01017  -0.01698   0.00000  -0.01940   1.51777
   A77        1.66458  -0.00914   0.02622   0.00000   0.02495   1.68953
   A78        1.64007   0.05384   0.11295   0.00000   0.11177   1.75184
   A79        2.00138  -0.00452  -0.01181   0.00000  -0.01227   1.98911
   A80        2.10569  -0.00981  -0.00079   0.00000  -0.00170   2.10399
   A81        1.89044  -0.01870  -0.04040   0.00000  -0.04089   1.84954
   A82        1.89338  -0.01582  -0.03450   0.00000  -0.03610   1.85729
   A83        1.90246  -0.00158  -0.01634   0.00000  -0.01675   1.88571
   A84        3.39615   0.01946   0.03157   0.00000   0.03252   3.42867
   A85        3.24119   0.00396   0.02791   0.00000   0.02434   3.26553
    D1        0.28558  -0.00298  -0.00066   0.00000  -0.00071   0.28487
    D2       -2.85912  -0.02134  -0.05481   0.00000  -0.05438  -2.91350
    D3       -0.36736   0.00307   0.00132   0.00000   0.00125  -0.36611
    D4       -2.56033  -0.00522  -0.01416   0.00000  -0.01378  -2.57411
    D5        1.78977  -0.00859  -0.01762   0.00000  -0.01741   1.77236
    D6        2.77715   0.02036   0.05215   0.00000   0.05215   2.82930
    D7        0.58419   0.01207   0.03667   0.00000   0.03712   0.62131
    D8       -1.34890   0.00870   0.03321   0.00000   0.03349  -1.31541
    D9        0.03014  -0.00625  -0.03907   0.00000  -0.03884  -0.00870
   D10        2.80229   0.01258   0.01811   0.00000   0.01814   2.82043
   D11       -3.11488  -0.02653  -0.09860   0.00000  -0.09869   3.06961
   D12       -0.34273  -0.00770  -0.04143   0.00000  -0.04171  -0.38444
   D13       -0.11494   0.00164  -0.00256   0.00000  -0.00259  -0.11753
   D14        3.02976  -0.00040  -0.00341   0.00000  -0.00343   3.02632
   D15       -0.09732  -0.00207   0.00085   0.00000   0.00085  -0.09647
   D16       -3.11773  -0.00599  -0.00494   0.00000  -0.00489  -3.12262
   D17        3.04076   0.00025   0.00184   0.00000   0.00182   3.04258
   D18        0.02035  -0.00367  -0.00395   0.00000  -0.00392   0.01643
   D19       -3.13714   0.00113   0.00056   0.00000   0.00055  -3.13659
   D20        1.04931   0.00113   0.00045   0.00000   0.00045   1.04976
   D21       -1.03572   0.00166   0.00149   0.00000   0.00148  -1.03425
   D22        0.00811  -0.00128  -0.00047   0.00000  -0.00046   0.00765
   D23       -2.08863  -0.00128  -0.00058   0.00000  -0.00056  -2.08919
   D24        2.10952  -0.00075   0.00046   0.00000   0.00047   2.10999
   D25        0.29654  -0.00027  -0.00068   0.00000  -0.00055   0.29599
   D26        2.52401  -0.00184   0.00860   0.00000   0.00866   2.53267
   D27       -1.42109  -0.02164  -0.03793   0.00000  -0.03785  -1.45894
   D28       -2.96551   0.00370   0.00517   0.00000   0.00524  -2.96027
   D29       -0.73804   0.00213   0.01445   0.00000   0.01444  -0.72359
   D30        1.60005  -0.01767  -0.03208   0.00000  -0.03207   1.56798
   D31       -0.14162  -0.02386  -0.03757   0.00000  -0.03692  -0.17854
   D32        1.44962   0.01601   0.06320   0.00000   0.06409   1.51371
   D33        2.36429   0.01875   0.05023   0.00000   0.04910   2.41339
   D34       -2.26527  -0.02466  -0.04695   0.00000  -0.04664  -2.31192
   D35       -0.67402   0.01521   0.05382   0.00000   0.05436  -0.61966
   D36        0.24064   0.01795   0.04085   0.00000   0.03937   0.28001
   D37        1.57277  -0.00124   0.00183   0.00000   0.00262   1.57539
   D38       -3.11917   0.03863   0.10260   0.00000   0.10362  -3.01555
   D39       -2.20450   0.04137   0.08963   0.00000   0.08863  -2.11587
   D40        3.07120  -0.00079   0.00181   0.00000   0.00189   3.07310
   D41        0.97365  -0.00043   0.00272   0.00000   0.00280   0.97645
   D42       -1.12499  -0.00118   0.00039   0.00000   0.00047  -1.12452
   D43       -1.33886   0.00845   0.02162   0.00000   0.02101  -1.31785
   D44        2.84677   0.00882   0.02253   0.00000   0.02191   2.86868
   D45        0.74812   0.00807   0.02021   0.00000   0.01959   0.76771
   D46        1.02451  -0.00330  -0.01303   0.00000  -0.01249   1.01201
   D47       -1.07305  -0.00294  -0.01212   0.00000  -0.01159  -1.08464
   D48        3.11149  -0.00368  -0.01445   0.00000  -0.01391   3.09758
   D49        2.24501   0.02279   0.06433   0.00000   0.06533   2.31034
   D50        0.11193   0.01203   0.03342   0.00000   0.03385   0.14578
   D51       -2.00647   0.01638   0.04461   0.00000   0.04496  -1.96152
   D52       -0.56301   0.00452   0.01349   0.00000   0.01467  -0.54834
   D53       -2.69609  -0.00623  -0.01741   0.00000  -0.01681  -2.71291
   D54        1.46869  -0.00189  -0.00623   0.00000  -0.00571   1.46298
   D55       -2.09036  -0.02616  -0.09073   0.00000  -0.09015  -2.18051
   D56       -0.29251   0.00911   0.04782   0.00000   0.04747  -0.24503
   D57        0.74467  -0.01140  -0.04757   0.00000  -0.04635   0.69833
   D58        2.54253   0.02387   0.09098   0.00000   0.09127   2.63380
   D59        0.10671  -0.00296  -0.01568   0.00000  -0.01518   0.09152
   D60        2.19263  -0.00368  -0.01537   0.00000  -0.01545   2.17717
   D61       -1.97684  -0.00379  -0.01312   0.00000  -0.01299  -1.98983
   D62        2.27201   0.00195   0.00406   0.00000   0.00489   2.27690
   D63       -1.92526   0.00123   0.00437   0.00000   0.00462  -1.92064
   D64        0.18846   0.00112   0.00662   0.00000   0.00708   0.19554
   D65       -1.95179   0.00043  -0.00465   0.00000  -0.00400  -1.95579
   D66        0.13413  -0.00028  -0.00434   0.00000  -0.00427   0.12987
   D67        2.24785  -0.00039  -0.00209   0.00000  -0.00181   2.24604
   D68       -0.65254   0.00345   0.01816   0.00000   0.01759  -0.63495
   D69       -2.79461   0.00074   0.02376   0.00000   0.02368  -2.77094
   D70        1.34057  -0.00731  -0.04102   0.00000  -0.04146   1.29912
   D71       -2.69073   0.00734   0.00836   0.00000   0.00865  -2.68208
   D72        1.45039   0.00463   0.01396   0.00000   0.01474   1.46512
   D73       -0.69761  -0.00342  -0.05082   0.00000  -0.05040  -0.74801
   D74        0.72895  -0.01457  -0.05643   0.00000  -0.05706   0.67189
   D75       -2.44359  -0.01928  -0.07359   0.00000  -0.07428  -2.51787
   D76        2.51732  -0.00449  -0.03533   0.00000  -0.03556   2.48176
   D77       -0.65522  -0.00920  -0.05249   0.00000  -0.05278  -0.70799
   D78        0.34659  -0.00088   0.00338   0.00000   0.00280   0.34939
   D79        2.54994   0.00297   0.01598   0.00000   0.01436   2.56429
   D80       -1.69953  -0.00963  -0.03627   0.00000  -0.03434  -1.73386
   D81       -1.74955   0.00163   0.00824   0.00000   0.00797  -1.74157
   D82        0.45380   0.00548   0.02084   0.00000   0.01953   0.47333
   D83        2.48752  -0.00712  -0.03141   0.00000  -0.02917   2.45835
   D84        2.42663   0.00019   0.00367   0.00000   0.00316   2.42979
   D85       -1.65321   0.00404   0.01627   0.00000   0.01472  -1.63849
   D86        0.38051  -0.00857  -0.03598   0.00000  -0.03398   0.34654
   D87       -0.45691   0.01761   0.04260   0.00000   0.04425  -0.41266
   D88        2.71842   0.02148   0.05907   0.00000   0.05886   2.77728
   D89       -2.09622   0.02136   0.05816   0.00000   0.06121  -2.03501
   D90        1.07911   0.02523   0.07463   0.00000   0.07582   1.15492
   D91        2.95464   0.01240   0.02744   0.00000   0.02617   2.98081
   D92       -0.15322   0.01627   0.04391   0.00000   0.04078  -0.11243
   D93       -2.29028  -0.00463   0.00133   0.00000   0.00263  -2.28765
   D94        1.85718  -0.02305  -0.03485   0.00000  -0.03422   1.82296
   D95       -0.20308  -0.00360  -0.00719   0.00000  -0.00603  -0.20910
   D96       -0.37656  -0.01726  -0.00232   0.00000  -0.00556  -0.38212
   D97       -2.51229  -0.03568  -0.03851   0.00000  -0.04241  -2.55470
   D98        1.71064  -0.01622  -0.01084   0.00000  -0.01421   1.69643
   D99       -2.45995  -0.04376  -0.09675   0.00000  -0.09879  -2.55874
   D100      -0.31274   0.01930   0.04016   0.00000   0.03960  -0.27314
   D101       0.08759  -0.00955  -0.02089   0.00000  -0.02413   0.06346
   D102       2.23480   0.05352   0.11602   0.00000   0.11426   2.34906
   D103      -2.94541  -0.01140  -0.02815   0.00000  -0.02511  -2.97052
   D104       0.16379  -0.01488  -0.04437   0.00000  -0.04012   0.12368
   D105      -0.12991   0.01150  -0.04202   0.00000  -0.03639  -0.16630
   D106       1.53027  -0.00071  -0.02003   0.00000  -0.01769   1.51258
   D107      -2.03288   0.02571  -0.00136   0.00000  -0.00074  -2.03362
   D108      -0.37270   0.01349   0.02063   0.00000   0.01796  -0.35474
   D109      -0.06915  -0.00249   0.00574   0.00000   0.00635  -0.06280
   D110      -2.04590  -0.05478  -0.13650   0.00000  -0.13434  -2.18024
   D111      -0.01601   0.01383   0.01407   0.00000   0.01489  -0.00112
   D112      -0.93853  -0.01886  -0.05374   0.00000  -0.05788  -0.99641
   D113      -2.49135  -0.01289  -0.05057   0.00000  -0.05617  -2.54753
   D114       2.25632   0.02338   0.05855   0.00000   0.06313   2.31945
   D115       1.33380  -0.00931  -0.00926   0.00000  -0.00963   1.32417
   D116      -0.21902  -0.00334  -0.00609   0.00000  -0.00793  -0.22695
   D117      -2.68245   0.02215   0.04397   0.00000   0.04536  -2.63709
   D118      -0.72349   0.02806   0.05405   0.00000   0.05511  -0.66838
   D119       1.60694   0.00802   0.01048   0.00000   0.01095   1.61789
   D120       1.62384  -0.02231  -0.04474   0.00000  -0.04530   1.57855
   D121      -2.70038  -0.01640  -0.03466   0.00000  -0.03555  -2.73593
   D122      -0.36995  -0.03644  -0.07823   0.00000  -0.07971  -0.44966
         Item               Value     Threshold  Converged?
 Maximum Force            0.300488     0.000450     NO 
 RMS     Force            0.030577     0.000300     NO 
 Maximum Displacement     0.829394     0.001800     NO 
 RMS     Displacement     0.156092     0.001200     NO 
 Predicted change in Energy=-1.269557D-01
 Lowest energy point so far.  Saving SCF results.
 GradGradGradGradGradGradGradGradGradGradGradGradGradGradGradGradGradGrad

 Leave Link  103 at Sun Dec  2 17:12:07 2018, MaxMem=   536870912 cpu:         0.6
 (Enter /pbs_home/pkowalski/g09d01/g09/l202.exe)
                          Input orientation:                          
 ---------------------------------------------------------------------
 Center     Atomic      Atomic             Coordinates (Angstroms)
 Number     Number       Type             X           Y           Z
 ---------------------------------------------------------------------
      1          6           0       -1.565901   -0.210196   -0.814559
      2         16           0       -3.060568    0.728802   -0.861337
      3          6           0       -3.988161   -0.638168   -0.214577
      4          6           0       -3.275162   -1.767425   -0.110854
      5          6           0       -1.883955   -1.711263   -0.671678
      6          6           0       -5.420963   -0.410871    0.136602
      7          1           0       -3.709360   -2.700219    0.253766
      8          6           0       -0.309955    0.256931   -0.949390
      9          6           0        0.111641    1.684327   -1.181338
     10          6           0        0.875444   -0.551229   -0.492292
     11          6           0        1.237697    1.975625   -0.187450
     12          6           0        1.479033    0.613343    0.475292
     13          9           0       -0.890286    2.570799   -1.078438
     14          9           0        0.642782    1.809453   -2.417813
     15          9           0        2.337136    2.414284   -0.803700
     16          9           0        0.861662    2.892973    0.713185
     17          9           0        2.785661    0.512950    0.775140
     18          9           0        0.775508    0.775653    1.639530
     19          6           0       -0.739577   -2.654182    0.222930
     20          6           0        0.496380   -1.818009    0.475707
     21          6           0       -1.487737   -2.288565    1.604410
     22          1           0       -0.867156   -1.944803    2.400292
     23          1           0       -2.092806   -3.117327    2.003976
     24          1           0       -2.212629   -1.478564    1.447491
     25          6           0       -1.619730   -1.940077   -2.206517
     26          1           0       -1.699600   -3.009993   -2.471296
     27          1           0       -0.616142   -1.592775   -2.466902
     28          1           0       -2.360626   -1.388708   -2.801256
     29          1           0       -5.871666   -1.333078    0.527868
     30          1           0       -5.995016   -0.092006   -0.746735
     31          1           0       -5.518626    0.377807    0.898277
     32         16           0        1.450191   -2.198767    1.622604
     33          6           0        0.920694   -3.604052    2.181693
     34          6           0       -0.371829   -3.813318    1.312844
     35          6           0        0.557373   -3.889412    3.618317
     36          1           0        0.779861   -4.963647    3.668917
     37          1           0        1.215574   -3.412177    4.344812
     38          1           0       -0.467627   -3.771127    3.963504
     39          1           0       -0.972777   -4.328431    2.092832
 ---------------------------------------------------------------------
                    Distance matrix (angstroms):
                    1          2          3          4          5
     1  C    0.000000
     2  S    1.765767   0.000000
     3  C    2.531893   1.774073   0.000000
     4  C    2.416969   2.615421   1.339533   0.000000
     5  C    1.541031   2.715567   2.405859   1.501045   0.000000
     6  C    3.975736   2.804675   1.492619   2.550674   3.854188
     7  H    3.454844   3.663683   2.132869   1.091595   2.273012
     8  C    1.346769   2.792183   3.856209   3.686952   2.535426
     9  C    2.556930   3.328413   4.810092   4.952874   3.971421
    10  C    2.486027   4.155342   4.872303   4.341908   2.998690
    11  C    3.609881   4.525900   5.843136   5.863633   4.855135
    12  C    3.407867   4.733697   5.650877   5.349205   4.246060
    13  F    2.874025   2.854857   4.543188   5.044209   4.414622
    14  F    3.395245   4.159955   5.682493   5.785016   4.672133
    15  F    4.703373   5.655031   7.047972   7.033109   5.903827
    16  F    4.225722   4.748331   6.070460   6.285831   5.536718
    17  F    4.688942   6.074788   6.941850   6.535952   5.370821
    18  F    3.532230   4.579521   5.303692   5.093036   4.312676
    19  C    2.780695   4.243491   3.848250   2.706833   1.731769
    20  C    2.915966   4.574474   4.688243   3.817217   2.644595
    21  C    3.190163   4.202167   3.504945   2.531522   2.381353
    22  H    3.719191   4.753677   4.276156   3.483649   3.244291
    23  H    4.083281   4.892780   3.828913   2.773573   3.029812
    24  H    2.672805   3.304868   2.573178   1.908102   2.157094
    25  C    2.221021   3.317897   3.357419   2.676205   1.574135
    26  H    3.255997   4.292178   3.994477   3.098073   2.226951
    27  H    2.354528   3.734002   4.165903   3.556944   2.200958
    28  H    2.442835   2.955851   3.146918   2.866717   2.205982
    29  H    4.647859   3.752801   2.140495   2.708958   4.181361
    30  H    4.431210   3.049237   2.146847   3.257143   4.419100
    31  H    4.347825   3.043269   2.147783   3.263969   4.476584
    32  S    4.357866   5.923476   5.948645   5.051722   4.076509
    33  C    5.165166   6.624508   6.215741   5.121931   4.426108
    34  C    4.351338   5.708523   5.049004   3.826478   3.262436
    35  C    6.139651   7.381375   6.776691   5.753075   5.395227
    36  H    6.942583   8.226547   7.518333   6.398884   6.042739
    37  H    6.678953   7.908040   7.453994   6.536428   6.137212
    38  H    6.059400   7.088850   6.298091   5.338302   5.266302
    39  H    5.075882   6.217844   5.294782   4.088515   3.914375
                    6          7          8          9         10
     6  C    0.000000
     7  H    2.860844   0.000000
     8  C    5.267612   4.663504   0.000000
     9  C    6.061066   5.990310   1.506320   0.000000
    10  C    6.329294   5.118124   1.505734   2.460872   0.000000
    11  C    7.080828   6.821405   2.435095   1.529925   2.570826
    12  C    6.983815   6.160210   2.314569   2.400249   1.629959
    13  F    5.558212   6.124180   2.389021   1.341744   3.634340
    14  F    6.944342   6.812901   2.339722   1.351532   3.055255
    15  F    8.309860   7.989774   3.417966   2.372399   3.320811
    16  F    7.121743   7.238032   3.329498   2.369087   3.649095
    17  F    8.283107   7.265094   3.552800   3.514302   2.527408
    18  F    6.485591   5.840896   2.854787   3.037055   2.513020
    19  C    5.191847   2.970300   3.167568   4.638879   2.746315
    20  C    6.091796   4.302999   2.643190   3.893607   1.638732
    21  C    4.598963   2.632357   3.793233   5.109038   3.605430
    22  H    5.311723   3.640927   4.047033   5.191985   3.653184
    23  H    4.678528   2.418773   4.825614   6.169416   4.650454
    24  H    3.626542   2.271040   3.518117   4.724071   3.762832
    25  C    4.719964   3.316227   2.850039   4.145472   3.330669
    26  H    5.234989   3.400155   3.862656   5.194346   4.073430
    27  H    5.591192   4.265731   2.412055   3.594682   2.684908
    28  H    4.353486   3.587799   3.216020   4.263775   4.062614
    29  H    1.098494   2.572892   5.970180   6.915640   6.868444
    30  H    1.100679   3.609432   5.699363   6.374597   6.890490
    31  H    1.100772   3.628096   5.527995   6.142613   6.609154
    32  S    7.253795   5.361543   3.967836   4.973150   2.741806
    33  C    7.388871   5.096196   5.121071   6.319137   4.058568
    34  C    6.201124   3.674200   4.657087   6.056301   3.931340
    35  C    7.743584   5.562320   6.229636   7.368984   5.304879
    36  H    8.464942   6.077785   7.054849   8.256334   6.065825
    37  H    8.411927   6.441935   6.619530   7.598116   5.630124
    38  H    7.104368   5.041610   6.355048   7.521099   5.659126
    39  H    6.241832   3.677244   5.542562   6.931768   4.936197
                   11         12         13         14         15
    11  C    0.000000
    12  C    1.534042   0.000000
    13  F    2.382520   3.443746   0.000000
    14  F    2.314316   3.240379   2.173447   0.000000
    15  F    1.334523   2.369716   3.242874   2.417027   0.000000
    16  F    1.339430   2.373700   2.526466   3.320403   2.169587
    17  F    2.337134   1.344345   4.602508   4.058054   2.511769
    18  F    2.234146   1.369942   3.658520   4.189080   3.330641
    19  C    5.051053   3.957605   5.386715   5.367353   6.017432
    20  C    3.921860   2.622418   4.857967   4.642453   4.789318
    21  C    5.368619   4.300895   5.582834   6.124634   6.522687
    22  H    5.147483   3.969174   5.700242   6.291939   6.287663
    23  H    6.467825   5.386354   6.580434   7.163018   7.622739
    24  H    5.148709   4.353115   4.952398   5.822800   6.397069
    25  C    5.251118   4.828497   4.706661   4.384356   6.048566
    26  H    6.220937   5.649306   5.808639   5.358795   6.964115
    27  H    4.622348   4.232402   4.397537   3.628010   5.248297
    28  H    5.576616   5.430189   4.561545   4.404057   6.365685
    29  H    7.874150   7.604216   6.529520   7.809647   9.121417
    30  H    7.543211   7.606068   5.767047   7.104112   8.701120
    31  H    7.027070   7.014387   5.489822   7.142059   8.291982
    32  S    4.554887   3.037288   5.960052   5.748279   5.287141
    33  C    6.070101   4.583663   7.213659   7.109060   6.865803
    34  C    6.193006   4.870576   6.836956   6.823693   7.113458
    35  C    7.024626   5.568021   8.117238   8.301760   7.903061
    36  H    7.952024   6.464588   9.060610   9.107248   8.767171
    37  H    7.040619   5.589938   8.345196   8.563097   7.855746
    38  H    7.291345   5.931331   8.112943   8.549684   8.297725
    39  H    7.058824   5.748820   7.593624   7.786499   8.050443
                   16         17         18         19         20
    16  F    0.000000
    17  F    3.061065   0.000000
    18  F    2.312700   2.203837   0.000000
    19  C    5.794415   4.771055   4.008242   0.000000
    20  C    4.731086   3.280828   2.856479   1.513496   0.000000
    21  C    5.758671   5.176689   3.809586   1.613043   2.330690
    22  H    5.407330   4.693053   3.267719   2.293557   2.362062
    23  H    6.820464   6.203901   4.849261   2.284264   3.275319
    24  H    5.394516   5.422277   3.747978   2.247557   2.897985
    25  C    6.167685   5.857908   5.282465   2.680826   3.418647
    26  H    7.179554   6.562624   6.111969   2.882203   3.863675
    27  H    5.693750   5.149483   4.940539   2.894307   3.153948
    28  H    6.408372   6.549136   5.851528   3.657175   4.368669
    29  H    7.951828   8.855410   7.061690   5.308168   6.386696
    30  H    7.619416   8.932097   7.230981   5.926604   6.827274
    31  H    6.860641   8.306299   6.350107   5.699856   6.417201
    32  S    5.205691   3.139280   3.050025   2.638480   1.539514
    33  C    6.661181   4.733518   4.415521   2.737792   2.506068
    34  C    6.845102   5.382886   4.741493   1.633018   2.331489
    35  C    7.384655   5.694709   5.072081   3.838819   3.764363
    36  H    8.394613   6.510783   6.087528   4.417822   4.491324
    37  H    7.284840   5.533024   5.005011   4.624618   4.246008
    38  H    7.532716   6.253228   5.255421   3.913236   4.112020
    39  H    7.577418   6.269061   5.414208   2.520719   3.328022
                   21         22         23         24         25
    21  C    0.000000
    22  H    1.066172   0.000000
    23  H    1.101185   1.741865   0.000000
    24  H    1.098268   1.713332   1.734813   0.000000
    25  C    3.829103   4.667878   4.397497   3.730455   0.000000
    26  H    4.144481   5.055686   4.493795   4.238557   1.105083
    27  H    4.221301   4.886360   4.949096   4.228981   1.093438
    28  H    4.580564   5.440202   5.113718   4.252273   1.098476
    29  H    4.614188   5.378225   4.431955   3.775636   5.091589
    30  H    5.537898   6.295362   5.652099   4.587332   4.968849
    31  H    4.884283   5.411722   5.017447   3.831105   5.496701
    32  S    2.939357   2.457518   3.679949   3.737059   4.914622
    33  C    2.804336   2.448938   3.057722   3.856742   5.336567
    34  C    1.911840   2.217936   1.980865   2.976197   4.177582
    35  C    3.286489   2.700809   3.197759   4.265863   6.516777
    36  H    4.069430   3.665446   3.799098   5.102503   7.029989
    37  H    4.010013   3.205014   4.063475   4.887322   7.288755
    38  H    2.967144   2.436948   2.628385   3.825075   6.538291
    39  H    2.159813   2.405695   1.652009   3.174183   4.960563
                   26         27         28         29         30
    26  H    0.000000
    27  H    1.783931   0.000000
    28  H    1.781684   1.787920   0.000000
    29  H    5.404921   6.054471   4.838757   0.000000
    30  H    5.471687   5.843249   4.371646   1.783280   0.000000
    31  H    6.116876   6.264340   5.174947   1.785768   1.775876
    32  S    5.228699   4.621798   5.894833   7.453688   8.092176
    33  C    5.373002   5.293065   6.364322   7.350416   8.290790
    34  C    4.089990   4.390556   5.172994   6.084076   7.050550
    35  C    6.553678   6.609204   7.481922   7.577484   8.741154
    36  H    6.904108   7.138619   8.031562   8.203051   9.440860
    37  H    7.424239   7.284563   8.243175   8.313886   9.430801
    38  H    6.595736   6.790979   7.417637   6.852103   8.140903
    39  H    4.806018   5.329369   5.875388   5.951501   7.157745
                   31         32         33         34         35
    31  H    0.000000
    32  S    7.465105   0.000000
    33  C    7.679010   1.602428   0.000000
    34  C    6.650331   2.454075   1.571403   0.000000
    35  C    7.907309   2.763743   1.509079   2.486848   0.000000
    36  H    8.710828   3.504469   2.019943   2.863691   1.098200
    37  H    8.461208   2.989620   2.191542   3.445808   1.090310
    38  H    7.219547   3.410301   2.264994   2.652726   1.088012
    39  H    6.651344   3.259963   2.029249   1.111242   2.204814
                   36         37         38         39
    36  H    0.000000
    37  H    1.747495   0.000000
    38  H    1.750746   1.762784   0.000000
    39  H    2.441165   3.271058   2.016229   0.000000
 Stoichiometry    C17H14F6S2
 Framework group  C1[X(C17H14F6S2)]
 Deg. of freedom   111
 Full point group                 C1      NOp   1
 RotChk:  IX=3 Diff= 1.63D-01
 Largest Abelian subgroup         C1      NOp   1
 Largest concise Abelian subgroup C1      NOp   1
                         Standard orientation:                         
 ---------------------------------------------------------------------
 Center     Atomic      Atomic             Coordinates (Angstroms)
 Number     Number       Type             X           Y           Z
 ---------------------------------------------------------------------
      1          6           0        0.317988   -1.419362    0.414606
      2         16           0        0.816184   -2.902247   -0.404410
      3          6           0       -0.870089   -3.430124   -0.563040
      4          6           0       -1.740724   -2.640474    0.079452
      5          6           0       -1.135233   -1.547389    0.911126
      6          6           0       -1.148817   -4.658504   -1.363856
      7          1           0       -2.813367   -2.842670    0.090945
      8          6           0        1.076374   -0.333523    0.658717
      9          6           0        2.525874   -0.134815    0.300298
     10          6           0        0.450860    0.996388    0.986291
     11          6           0        2.630258    1.243887   -0.354648
     12          6           0        1.212820    1.810484   -0.202587
     13          9           0        3.030042   -1.101403   -0.481879
     14          9           0        3.273234   -0.088025    1.425421
     15          9           0        3.527414    2.015478    0.262371
     16          9           0        2.975238    1.140847   -1.644781
     17          9           0        1.303208    3.142123   -0.041868
     18          9           0        0.708235    1.554931   -1.450316
     19          6           0       -2.070654   -0.090049    0.924093
     20          6           0       -1.153518    1.085632    0.664656
     21          6           0       -2.497131   -0.326123   -0.613533
     22          1           0       -2.381640    0.507290   -1.268366
     23          1           0       -3.532487   -0.683299   -0.727863
     24          1           0       -1.887886   -1.120683   -1.064851
     25          6           0       -0.637043   -1.827320    2.377873
     26          1           0       -1.486360   -1.911721    3.079831
     27          1           0        0.009585   -1.011733    2.712981
     28          1           0       -0.076935   -2.771714    2.410257
     29          1           0       -2.227060   -4.867463   -1.384261
     30          1           0       -0.634458   -5.531511   -0.933987
     31          1           0       -0.794594   -4.541336   -2.399471
     32         16           0       -1.743713    2.410767    0.149105
     33          6           0       -3.334818    2.225750    0.193019
     34          6           0       -3.457690    0.729831    0.658245
     35          6           0       -4.267330    2.418841   -0.977646
     36          1           0       -5.181364    2.728302   -0.453415
     37          1           0       -3.996889    3.252248   -1.626547
     38          1           0       -4.544761    1.576863   -1.608419
     39          1           0       -4.374425    0.486756    0.079133
 ---------------------------------------------------------------------
 Rotational constants (GHZ):      0.2433822      0.2179990      0.1363916
 Leave Link  202 at Sun Dec  2 17:12:07 2018, MaxMem=   536870912 cpu:         0.0
 (Enter /pbs_home/pkowalski/g09d01/g09/l301.exe)
 Basis read from rwf:  (5D, 7F)
 No pseudopotential information found on rwf file.
 There are   453 symmetry adapted cartesian basis functions of A   symmetry.
 There are   428 symmetry adapted basis functions of A   symmetry.
   428 basis functions,   747 primitive gaussians,   453 cartesian basis functions
   101 alpha electrons      101 beta electrons
       nuclear repulsion energy      2906.7384589203 Hartrees.
 IExCor= 4639 DFT=T Ex+Corr=wB97XD ExCW=0 ScaHFX=  1.000000
 ScaDFX=  1.000000  1.000000  1.000000  1.000000 ScalE2=  1.000000  1.000000
 IRadAn=      0 IRanWt=     -1 IRanGd=            0 ICorTp=0 IEmpDi=121
  HFx wShort=  0.000000 wLong=  0.200000 cFull=  0.222036 cShort=  0.000000 cLong=  0.777964
  DFx wShort=  0.000000 wLong=  0.200000 cFull=  0.000000 cShort=  0.000000 cLong=  1.000000
 NAtoms=   39 NActive=   39 NUniq=   39 SFac= 1.00D+00 NAtFMM=   60 NAOKFM=F Big=F
 Integral buffers will be    131072 words long.
 Raffenetti 2 integral format.
 Two-electron integral symmetry is turned on.
 R6Disp:  Grimme-D2 Dispersion energy=       -0.0370601334 Hartrees.
 Nuclear repulsion after empirical dispersion term =     2906.7013987869 Hartrees.
 No density basis found on file   724.
 Leave Link  301 at Sun Dec  2 17:12:07 2018, MaxMem=   536870912 cpu:         0.6
 (Enter /pbs_home/pkowalski/g09d01/g09/l302.exe)
 NPDir=0 NMtPBC=     1 NCelOv=     1 NCel=       1 NClECP=     1 NCelD=      1
         NCelK=      1 NCelE2=     1 NClLst=     1 CellRange=     0.0.
 One-electron integrals computed using PRISM.
 NBasis=   428 RedAO= T EigKep=  3.03D-04  NBF=   428
 NBsUse=   428 1.00D-06 EigRej= -1.00D+00 NBFU=   428
 Precomputing XC quadrature grid using
 IXCGrd= 4 IRadAn=           0 IRanWt=          -1 IRanGd=           0 AccXCQ= 0.00D+00.
 Generated NRdTot=       0 NPtTot=           0 NUsed=           0 NTot=          32
 NSgBfM=   440   443   443   444   447 MxSgAt=    39 MxSgA2=    39.
 Leave Link  302 at Sun Dec  2 17:12:08 2018, MaxMem=   536870912 cpu:         7.3
 (Enter /pbs_home/pkowalski/g09d01/g09/l303.exe)
 DipDrv:  MaxL=1.
 Leave Link  303 at Sun Dec  2 17:12:09 2018, MaxMem=   536870912 cpu:         0.9
 (Enter /pbs_home/pkowalski/g09d01/g09/l401.exe)
 Initial guess from the checkpoint file:  "dae0068freq_closed_wb97xd.chk"
 B after Tr=     0.000000    0.000000    0.000000
         Rot=    0.997926    0.000821    0.006179    0.064073 Ang=   7.38 deg.
 Guess basis will be translated and rotated to current coordinates.
 JPrj=2 DoOrth=T DoCkMO=T.
 Generating alternative initial guess.
 ExpMin= 1.22D-01 ExpMax= 9.18D+03 ExpMxC= 1.38D+03 IAcc=1 IRadAn=         1 AccDes= 0.00D+00
 Harris functional with IExCor= 4639 and IRadAn=       1 diagonalized for initial guess.
 HarFok:  IExCor= 4639 AccDes= 0.00D+00 IRadAn=         1 IDoV= 1 UseB2=F ITyADJ=14
 ICtDFT=  3500011 ScaDFX=  1.000000  1.000000  1.000000  1.000000
 FoFCou: FMM=F IPFlag=           0 FMFlag=      100000 FMFlg1=           0
         NFxFlg=           0 DoJE=T BraDBF=F KetDBF=T FulRan=T
         wScrn=  0.000000 ICntrl=     500 IOpCl=  0 I1Cent=   200000004 NGrid=           0
         NMat0=    1 NMatS0=      1 NMatT0=    0 NMatD0=    1 NMtDS0=    0 NMtDT0=    0
 Petite list used in FoFCou.
 Harris En= -1987.69061785226    
 Leave Link  401 at Sun Dec  2 17:12:11 2018, MaxMem=   536870912 cpu:        20.2
 (Enter /pbs_home/pkowalski/g09d01/g09/l502.exe)
 Closed shell SCF:
 Using DIIS extrapolation, IDIIS=  1040.
 Integral symmetry usage will be decided dynamically.
 IVT=      641221 IEndB=      641221 NGot=   536870912 MDV=   536451994
 LenX=   536451994 LenY=   536246332
 Requested convergence on RMS density matrix=1.00D-08 within 128 cycles.
 Requested convergence on MAX density matrix=1.00D-06.
 Requested convergence on             energy=1.00D-06.
 No special actions if energy rises.
 Fock matrices will be formed incrementally for  20 cycles.
 Integral accuracy reduced to 1.0D-05 until final iterations.

 Cycle   1  Pass 0  IDiag  1:
 FoFJK:  IHMeth= 1 ICntrl=       0 DoSepK=T KAlg= 0 I1Cent=   0 FoldK=F
 IRaf=         1 NMat=   1 IRICut=       1 DoRegI=T DoRafI=F ISym2E= 0.
 FoFCou: FMM=F IPFlag=           0 FMFlag=      100000 FMFlg1=           0
         NFxFlg=           0 DoJE=T BraDBF=F KetDBF=F FulRan=T
         wScrn=  0.000000 ICntrl=     500 IOpCl=  0 I1Cent=           0 NGrid=           0
         NMat0=    1 NMatS0=      1 NMatT0=    0 NMatD0=    1 NMtDS0=    0 NMtDT0=    0
 Symmetry not used in FoFCou.
 E= -2049.58350589154    
 DIIS: error= 7.55D-03 at cycle   1 NSaved=   1.
 NSaved= 1 IEnMin= 1 EnMin= -2049.58350589154     IErMin= 1 ErrMin= 7.55D-03
 ErrMax= 7.55D-03  0.00D+00 EMaxC= 1.00D-01 BMatC= 7.97D-02 BMatP= 7.97D-02
 IDIUse=3 WtCom= 9.25D-01 WtEn= 7.55D-02
 Coeff-Com:  0.100D+01
 Coeff-En:   0.100D+01
 Coeff:      0.100D+01
 Gap=     0.710 Goal=   None    Shift=    0.000
 GapD=    0.710 DampG=2.000 DampE=1.000 DampFc=2.0000 IDamp=-1.
 RMSDP=1.61D-03 MaxDP=9.35D-02              OVMax= 3.99D-02

 Cycle   2  Pass 0  IDiag  1:
 RMSU=  1.61D-03    CP:  9.91D-01
 E= -2049.66139689865     Delta-E=       -0.077891007106 Rises=F Damp=F
 DIIS: error= 1.78D-03 at cycle   2 NSaved=   2.
 NSaved= 2 IEnMin= 2 EnMin= -2049.66139689865     IErMin= 2 ErrMin= 1.78D-03
 ErrMax= 1.78D-03  0.00D+00 EMaxC= 1.00D-01 BMatC= 4.97D-03 BMatP= 7.97D-02
 IDIUse=3 WtCom= 9.82D-01 WtEn= 1.78D-02
 Coeff-Com:  0.869D-02 0.991D+00
 Coeff-En:   0.000D+00 0.100D+01
 Coeff:      0.853D-02 0.991D+00
 Gap=     0.210 Goal=   None    Shift=    0.000
 RMSDP=4.55D-04 MaxDP=2.87D-02 DE=-7.79D-02 OVMax= 3.74D-02

 Cycle   3  Pass 0  IDiag  1:
 RMSU=  4.52D-04    CP:  9.92D-01  1.04D+00
 E= -2049.66421950356     Delta-E=       -0.002822604914 Rises=F Damp=F
 DIIS: error= 1.78D-03 at cycle   3 NSaved=   3.
 NSaved= 3 IEnMin= 3 EnMin= -2049.66421950356     IErMin= 3 ErrMin= 1.78D-03
 ErrMax= 1.78D-03  0.00D+00 EMaxC= 1.00D-01 BMatC= 4.82D-03 BMatP= 4.97D-03
 IDIUse=3 WtCom= 9.82D-01 WtEn= 1.78D-02
 Coeff-Com: -0.556D-01 0.521D+00 0.535D+00
 Coeff-En:   0.000D+00 0.306D+00 0.694D+00
 Coeff:     -0.546D-01 0.517D+00 0.538D+00
 Gap=     0.215 Goal=   None    Shift=    0.000
 RMSDP=2.55D-04 MaxDP=1.47D-02 DE=-2.82D-03 OVMax= 2.08D-02

 Cycle   4  Pass 0  IDiag  1:
 RMSU=  1.49D-04    CP:  9.90D-01  1.11D+00  6.20D-01
 E= -2049.66894411722     Delta-E=       -0.004724613658 Rises=F Damp=F
 DIIS: error= 3.18D-04 at cycle   4 NSaved=   4.
 NSaved= 4 IEnMin= 4 EnMin= -2049.66894411722     IErMin= 4 ErrMin= 3.18D-04
 ErrMax= 3.18D-04  0.00D+00 EMaxC= 1.00D-01 BMatC= 1.31D-04 BMatP= 4.82D-03
 IDIUse=3 WtCom= 9.97D-01 WtEn= 3.18D-03
 Coeff-Com: -0.120D-01 0.180D-01 0.123D+00 0.871D+00
 Coeff-En:   0.000D+00 0.000D+00 0.000D+00 0.100D+01
 Coeff:     -0.120D-01 0.179D-01 0.123D+00 0.871D+00
 Gap=     0.214 Goal=   None    Shift=    0.000
 RMSDP=7.47D-05 MaxDP=3.05D-03 DE=-4.72D-03 OVMax= 1.02D-02

 Cycle   5  Pass 0  IDiag  1:
 RMSU=  6.04D-05    CP:  9.90D-01  1.12D+00  6.94D-01  1.14D+00
 E= -2049.66916733311     Delta-E=       -0.000223215884 Rises=F Damp=F
 DIIS: error= 1.43D-04 at cycle   5 NSaved=   5.
 NSaved= 5 IEnMin= 5 EnMin= -2049.66916733311     IErMin= 5 ErrMin= 1.43D-04
 ErrMax= 1.43D-04  0.00D+00 EMaxC= 1.00D-01 BMatC= 4.64D-05 BMatP= 1.31D-04
 IDIUse=3 WtCom= 9.99D-01 WtEn= 1.43D-03
 Coeff-Com:  0.171D-02-0.638D-01-0.145D-01 0.439D+00 0.637D+00
 Coeff-En:   0.000D+00 0.000D+00 0.000D+00 0.000D+00 0.100D+01
 Coeff:      0.171D-02-0.637D-01-0.145D-01 0.439D+00 0.638D+00
 Gap=     0.214 Goal=   None    Shift=    0.000
 RMSDP=3.81D-05 MaxDP=1.30D-03 DE=-2.23D-04 OVMax= 4.84D-03

 Cycle   6  Pass 0  IDiag  1:
 RMSU=  2.46D-05    CP:  9.90D-01  1.12D+00  7.25D-01  1.30D+00  8.88D-01
 E= -2049.66924243812     Delta-E=       -0.000075105019 Rises=F Damp=F
 DIIS: error= 5.24D-05 at cycle   6 NSaved=   6.
 NSaved= 6 IEnMin= 6 EnMin= -2049.66924243812     IErMin= 6 ErrMin= 5.24D-05
 ErrMax= 5.24D-05  0.00D+00 EMaxC= 1.00D-01 BMatC= 5.63D-06 BMatP= 4.64D-05
 IDIUse=1 WtCom= 1.00D+00 WtEn= 0.00D+00
 Coeff-Com:  0.228D-02-0.316D-01-0.230D-01 0.962D-01 0.268D+00 0.688D+00
 Coeff:      0.228D-02-0.316D-01-0.230D-01 0.962D-01 0.268D+00 0.688D+00
 Gap=     0.215 Goal=   None    Shift=    0.000
 RMSDP=1.91D-05 MaxDP=7.36D-04 DE=-7.51D-05 OVMax= 3.18D-03

 Cycle   7  Pass 0  IDiag  1:
 RMSU=  1.20D-05    CP:  9.90D-01  1.12D+00  7.33D-01  1.37D+00  1.01D+00
                    CP:  1.23D+00
 E= -2049.66926077247     Delta-E=       -0.000018334349 Rises=F Damp=F
 DIIS: error= 5.11D-05 at cycle   7 NSaved=   7.
 NSaved= 7 IEnMin= 7 EnMin= -2049.66926077247     IErMin= 7 ErrMin= 5.11D-05
 ErrMax= 5.11D-05  0.00D+00 EMaxC= 1.00D-01 BMatC= 1.36D-06 BMatP= 5.63D-06
 IDIUse=1 WtCom= 1.00D+00 WtEn= 0.00D+00
 Coeff-Com:  0.226D-03 0.108D-01-0.380D-02-0.110D+00-0.130D+00 0.170D+00
 Coeff-Com:  0.106D+01
 Coeff:      0.226D-03 0.108D-01-0.380D-02-0.110D+00-0.130D+00 0.170D+00
 Coeff:      0.106D+01
 Gap=     0.215 Goal=   None    Shift=    0.000
 RMSDP=2.08D-05 MaxDP=6.49D-04 DE=-1.83D-05 OVMax= 4.05D-03

 Cycle   8  Pass 0  IDiag  1:
 RMSU=  6.13D-06    CP:  9.90D-01  1.12D+00  7.43D-01  1.44D+00  1.14D+00
                    CP:  1.76D+00  1.55D+00
 E= -2049.66927144341     Delta-E=       -0.000010670940 Rises=F Damp=F
 DIIS: error= 1.67D-05 at cycle   8 NSaved=   8.
 NSaved= 8 IEnMin= 8 EnMin= -2049.66927144341     IErMin= 8 ErrMin= 1.67D-05
 ErrMax= 1.67D-05  0.00D+00 EMaxC= 1.00D-01 BMatC= 5.46D-07 BMatP= 1.36D-06
 IDIUse=1 WtCom= 1.00D+00 WtEn= 0.00D+00
 Coeff-Com: -0.493D-03 0.127D-01 0.403D-02-0.674D-01-0.121D+00-0.144D+00
 Coeff-Com:  0.500D+00 0.815D+00
 Coeff:     -0.493D-03 0.127D-01 0.403D-02-0.674D-01-0.121D+00-0.144D+00
 Coeff:      0.500D+00 0.815D+00
 Gap=     0.215 Goal=   None    Shift=    0.000
 RMSDP=1.18D-05 MaxDP=3.84D-04 DE=-1.07D-05 OVMax= 2.38D-03

 Cycle   9  Pass 0  IDiag  1:
 RMSU=  3.46D-06    CP:  9.90D-01  1.12D+00  7.47D-01  1.47D+00  1.21D+00
                    CP:  2.05D+00  2.01D+00  1.25D+00
 E= -2049.66927380910     Delta-E=       -0.000002365689 Rises=F Damp=F
 DIIS: error= 1.09D-05 at cycle   9 NSaved=   9.
 NSaved= 9 IEnMin= 9 EnMin= -2049.66927380910     IErMin= 9 ErrMin= 1.09D-05
 ErrMax= 1.09D-05  0.00D+00 EMaxC= 1.00D-01 BMatC= 1.55D-07 BMatP= 5.46D-07
 IDIUse=1 WtCom= 1.00D+00 WtEn= 0.00D+00
 Coeff-Com: -0.274D-03 0.247D-02 0.256D-02 0.312D-02-0.117D-01-0.137D+00
 Coeff-Com: -0.725D-01 0.371D+00 0.843D+00
 Coeff:     -0.274D-03 0.247D-02 0.256D-02 0.312D-02-0.117D-01-0.137D+00
 Coeff:     -0.725D-01 0.371D+00 0.843D+00
 Gap=     0.215 Goal=   None    Shift=    0.000
 RMSDP=6.87D-06 MaxDP=1.91D-04 DE=-2.37D-06 OVMax= 1.36D-03

 Initial convergence to 1.0D-05 achieved.  Increase integral accuracy.
 Cycle  10  Pass 1  IDiag  1:
 E= -2049.66938864275     Delta-E=       -0.000114833643 Rises=F Damp=F
 DIIS: error= 1.06D-04 at cycle   1 NSaved=   1.
 NSaved= 1 IEnMin= 1 EnMin= -2049.66938864275     IErMin= 1 ErrMin= 1.06D-04
 ErrMax= 1.06D-04  0.00D+00 EMaxC= 1.00D-01 BMatC= 1.07D-05 BMatP= 1.07D-05
 IDIUse=3 WtCom= 9.99D-01 WtEn= 1.06D-03
 Coeff-Com:  0.100D+01
 Coeff-En:   0.100D+01
 Coeff:      0.100D+01
 Gap=     0.215 Goal=   None    Shift=    0.000
 RMSDP=6.87D-06 MaxDP=1.91D-04 DE=-1.15D-04 OVMax= 5.77D-04

 Cycle  11  Pass 1  IDiag  1:
 RMSU=  6.43D-05    CP:  1.00D+00
 E= -2049.66939862228     Delta-E=       -0.000009979536 Rises=F Damp=F
 DIIS: error= 2.89D-05 at cycle   2 NSaved=   2.
 NSaved= 2 IEnMin= 2 EnMin= -2049.66939862228     IErMin= 2 ErrMin= 2.89D-05
 ErrMax= 2.89D-05  0.00D+00 EMaxC= 1.00D-01 BMatC= 9.94D-07 BMatP= 1.07D-05
 IDIUse=1 WtCom= 1.00D+00 WtEn= 0.00D+00
 Coeff-Com:  0.112D+00 0.888D+00
 Coeff:      0.112D+00 0.888D+00
 Gap=     0.215 Goal=   None    Shift=    0.000
 RMSDP=7.71D-06 MaxDP=5.65D-04 DE=-9.98D-06 OVMax= 3.67D-04

 Cycle  12  Pass 1  IDiag  1:
 RMSU=  7.06D-06    CP:  1.00D+00  1.05D+00
 E= -2049.66939924902     Delta-E=       -0.000000626737 Rises=F Damp=F
 DIIS: error= 1.71D-05 at cycle   3 NSaved=   3.
 NSaved= 3 IEnMin= 3 EnMin= -2049.66939924902     IErMin= 3 ErrMin= 1.71D-05
 ErrMax= 1.71D-05  0.00D+00 EMaxC= 1.00D-01 BMatC= 5.12D-07 BMatP= 9.94D-07
 IDIUse=1 WtCom= 1.00D+00 WtEn= 0.00D+00
 Coeff-Com: -0.312D-01 0.406D+00 0.625D+00
 Coeff:     -0.312D-01 0.406D+00 0.625D+00
 Gap=     0.215 Goal=   None    Shift=    0.000
 RMSDP=3.62D-06 MaxDP=1.70D-04 DE=-6.27D-07 OVMax= 2.48D-04

 Cycle  13  Pass 1  IDiag  1:
 RMSU=  2.39D-06    CP:  1.00D+00  1.06D+00  6.38D-01
 E= -2049.66939976931     Delta-E=       -0.000000520295 Rises=F Damp=F
 DIIS: error= 6.56D-06 at cycle   4 NSaved=   4.
 NSaved= 4 IEnMin= 4 EnMin= -2049.66939976931     IErMin= 4 ErrMin= 6.56D-06
 ErrMax= 6.56D-06  0.00D+00 EMaxC= 1.00D-01 BMatC= 5.85D-08 BMatP= 5.12D-07
 IDIUse=1 WtCom= 1.00D+00 WtEn= 0.00D+00
 Coeff-Com: -0.229D-01 0.155D+00 0.329D+00 0.539D+00
 Coeff:     -0.229D-01 0.155D+00 0.329D+00 0.539D+00
 Gap=     0.215 Goal=   None    Shift=    0.000
 RMSDP=1.06D-06 MaxDP=4.05D-05 DE=-5.20D-07 OVMax= 1.04D-04

 Cycle  14  Pass 1  IDiag  1:
 RMSU=  9.21D-07    CP:  1.00D+00  1.06D+00  7.01D-01  8.96D-01
 E= -2049.66939983887     Delta-E=       -0.000000069557 Rises=F Damp=F
 DIIS: error= 1.81D-06 at cycle   5 NSaved=   5.
 NSaved= 5 IEnMin= 5 EnMin= -2049.66939983887     IErMin= 5 ErrMin= 1.81D-06
 ErrMax= 1.81D-06  0.00D+00 EMaxC= 1.00D-01 BMatC= 5.43D-09 BMatP= 5.85D-08
 IDIUse=1 WtCom= 1.00D+00 WtEn= 0.00D+00
 Coeff-Com: -0.396D-02-0.310D-02 0.365D-01 0.212D+00 0.759D+00
 Coeff:     -0.396D-02-0.310D-02 0.365D-01 0.212D+00 0.759D+00
 Gap=     0.215 Goal=   None    Shift=    0.000
 RMSDP=6.05D-07 MaxDP=1.94D-05 DE=-6.96D-08 OVMax= 1.04D-04

 Cycle  15  Pass 1  IDiag  1:
 RMSU=  4.10D-07    CP:  1.00D+00  1.07D+00  7.27D-01  1.04D+00  1.24D+00
 E= -2049.66939985524     Delta-E=       -0.000000016366 Rises=F Damp=F
 DIIS: error= 1.05D-06 at cycle   6 NSaved=   6.
 NSaved= 6 IEnMin= 6 EnMin= -2049.66939985524     IErMin= 6 ErrMin= 1.05D-06
 ErrMax= 1.05D-06  0.00D+00 EMaxC= 1.00D-01 BMatC= 1.10D-09 BMatP= 5.43D-09
 IDIUse=1 WtCom= 1.00D+00 WtEn= 0.00D+00
 Coeff-Com:  0.339D-02-0.342D-01-0.554D-01-0.449D-01 0.226D+00 0.905D+00
 Coeff:      0.339D-02-0.342D-01-0.554D-01-0.449D-01 0.226D+00 0.905D+00
 Gap=     0.215 Goal=   None    Shift=    0.000
 RMSDP=5.15D-07 MaxDP=1.42D-05 DE=-1.64D-08 OVMax= 1.05D-04

 Cycle  16  Pass 1  IDiag  1:
 RMSU=  2.35D-07    CP:  1.00D+00  1.07D+00  7.41D-01  1.16D+00  1.55D+00
                    CP:  1.48D+00
 E= -2049.66939986358     Delta-E=       -0.000000008339 Rises=F Damp=F
 DIIS: error= 5.34D-07 at cycle   7 NSaved=   7.
 NSaved= 7 IEnMin= 7 EnMin= -2049.66939986358     IErMin= 7 ErrMin= 5.34D-07
 ErrMax= 5.34D-07  0.00D+00 EMaxC= 1.00D-01 BMatC= 5.08D-10 BMatP= 1.10D-09
 IDIUse=1 WtCom= 1.00D+00 WtEn= 0.00D+00
 Coeff-Com:  0.229D-02-0.119D-01-0.279D-01-0.727D-01-0.149D+00 0.366D+00
 Coeff-Com:  0.893D+00
 Coeff:      0.229D-02-0.119D-01-0.279D-01-0.727D-01-0.149D+00 0.366D+00
 Coeff:      0.893D+00
 Gap=     0.215 Goal=   None    Shift=    0.000
 RMSDP=3.76D-07 MaxDP=1.23D-05 DE=-8.34D-09 OVMax= 7.43D-05

 Cycle  17  Pass 1  IDiag  1:
 RMSU=  9.21D-08    CP:  1.00D+00  1.07D+00  7.51D-01  1.23D+00  1.76D+00
                    CP:  2.02D+00  1.51D+00
 E= -2049.66939986705     Delta-E=       -0.000000003471 Rises=F Damp=F
 DIIS: error= 3.58D-07 at cycle   8 NSaved=   8.
 NSaved= 8 IEnMin= 8 EnMin= -2049.66939986705     IErMin= 8 ErrMin= 3.58D-07
 ErrMax= 3.58D-07  0.00D+00 EMaxC= 1.00D-01 BMatC= 1.03D-10 BMatP= 5.08D-10
 IDIUse=1 WtCom= 1.00D+00 WtEn= 0.00D+00
 Coeff-Com: -0.401D-03 0.899D-02 0.134D-01-0.108D-01-0.166D+00-0.176D+00
 Coeff-Com:  0.260D+00 0.107D+01
 Coeff:     -0.401D-03 0.899D-02 0.134D-01-0.108D-01-0.166D+00-0.176D+00
 Coeff:      0.260D+00 0.107D+01
 Gap=     0.215 Goal=   None    Shift=    0.000
 RMSDP=3.07D-07 MaxDP=8.55D-06 DE=-3.47D-09 OVMax= 6.39D-05

 Cycle  18  Pass 1  IDiag  1:
 RMSU=  5.29D-08    CP:  1.00D+00  1.07D+00  7.59D-01  1.28D+00  1.92D+00
                    CP:  2.46D+00  2.08D+00  1.38D+00
 E= -2049.66939986850     Delta-E=       -0.000000001455 Rises=F Damp=F
 DIIS: error= 1.37D-07 at cycle   9 NSaved=   9.
 NSaved= 9 IEnMin= 9 EnMin= -2049.66939986850     IErMin= 9 ErrMin= 1.37D-07
 ErrMax= 1.37D-07  0.00D+00 EMaxC= 1.00D-01 BMatC= 3.35D-11 BMatP= 1.03D-10
 IDIUse=1 WtCom= 1.00D+00 WtEn= 0.00D+00
 Coeff-Com: -0.631D-03 0.594D-02 0.117D-01 0.107D-01-0.354D-01-0.132D+00
 Coeff-Com: -0.144D+00 0.451D+00 0.833D+00
 Coeff:     -0.631D-03 0.594D-02 0.117D-01 0.107D-01-0.354D-01-0.132D+00
 Coeff:     -0.144D+00 0.451D+00 0.833D+00
 Gap=     0.215 Goal=   None    Shift=    0.000
 RMSDP=1.13D-07 MaxDP=3.12D-06 DE=-1.46D-09 OVMax= 2.24D-05

 Cycle  19  Pass 1  IDiag  1:
 RMSU=  2.20D-08    CP:  1.00D+00  1.07D+00  7.62D-01  1.29D+00  1.97D+00
                    CP:  2.62D+00  2.31D+00  1.75D+00  1.16D+00
 E= -2049.66939986861     Delta-E=       -0.000000000111 Rises=F Damp=F
 DIIS: error= 3.35D-08 at cycle  10 NSaved=  10.
 NSaved=10 IEnMin=10 EnMin= -2049.66939986861     IErMin=10 ErrMin= 3.35D-08
 ErrMax= 3.35D-08  0.00D+00 EMaxC= 1.00D-01 BMatC= 2.68D-12 BMatP= 3.35D-11
 IDIUse=1 WtCom= 1.00D+00 WtEn= 0.00D+00
 Coeff-Com: -0.143D-03 0.592D-03 0.188D-02 0.495D-02 0.117D-01-0.121D-01
 Coeff-Com: -0.914D-01 0.939D-02 0.232D+00 0.844D+00
 Coeff:     -0.143D-03 0.592D-03 0.188D-02 0.495D-02 0.117D-01-0.121D-01
 Coeff:     -0.914D-01 0.939D-02 0.232D+00 0.844D+00
 Gap=     0.215 Goal=   None    Shift=    0.000
 RMSDP=2.49D-08 MaxDP=7.92D-07 DE=-1.11D-10 OVMax= 4.69D-06

 Cycle  20  Pass 1  IDiag  1:
 RMSU=  9.47D-09    CP:  1.00D+00  1.07D+00  7.63D-01  1.29D+00  1.98D+00
                    CP:  2.65D+00  2.36D+00  1.83D+00  1.32D+00  1.09D+00
 E= -2049.66939986861     Delta-E=        0.000000000000 Rises=F Damp=F
 DIIS: error= 2.28D-08 at cycle  11 NSaved=  11.
 NSaved=11 IEnMin=10 EnMin= -2049.66939986861     IErMin=11 ErrMin= 2.28D-08
 ErrMax= 2.28D-08  0.00D+00 EMaxC= 1.00D-01 BMatC= 9.66D-13 BMatP= 2.68D-12
 IDIUse=1 WtCom= 1.00D+00 WtEn= 0.00D+00
 Coeff-Com:  0.511D-04-0.825D-03-0.129D-02 0.312D-03 0.115D-01 0.203D-01
 Coeff-Com: -0.171D-01-0.731D-01-0.612D-01 0.410D+00 0.711D+00
 Coeff:      0.511D-04-0.825D-03-0.129D-02 0.312D-03 0.115D-01 0.203D-01
 Coeff:     -0.171D-01-0.731D-01-0.612D-01 0.410D+00 0.711D+00
 Gap=     0.215 Goal=   None    Shift=    0.000
 RMSDP=7.76D-09 MaxDP=2.62D-07 DE= 0.00D+00 OVMax= 1.14D-06

 SCF Done:  E(RwB97XD) =  -2049.66939987     A.U. after   20 cycles
            NFock= 20  Conv=0.78D-08     -V/T= 2.0058
 KE= 2.037749571570D+03 PE=-1.064723354460D+04 EE= 3.653113174371D+03
 Leave Link  502 at Sun Dec  2 17:18:41 2018, MaxMem=   536870912 cpu:      3103.0
 (Enter /pbs_home/pkowalski/g09d01/g09/l701.exe)
 Compute integral first derivatives.
 ... and contract with generalized density number  0.
 R6Disp: Adding Grimme-D2 dispersion energy 1st derivatives to the gradient.
 Leave Link  701 at Sun Dec  2 17:18:41 2018, MaxMem=   536870912 cpu:         3.6
 (Enter /pbs_home/pkowalski/g09d01/g09/l702.exe)
 L702 exits ... SP integral derivatives will be done elsewhere.
 Leave Link  702 at Sun Dec  2 17:18:41 2018, MaxMem=   536870912 cpu:         0.2
 (Enter /pbs_home/pkowalski/g09d01/g09/l703.exe)
 Compute integral first derivatives, UseDBF=F ICtDFT=           0.
 Integral derivatives from FoFJK, PRISM(SPDF).
 Calling FoFJK, ICntrl=      2127 FMM=F ISym2X=0 I1Cent= 0 IOpClX= 0 NMat=1 NMatS=1 NMatT=0.
 FoFJK:  IHMeth= 1 ICntrl=    2127 DoSepK=T KAlg= 0 I1Cent=   0 FoldK=F
 IRaf=         1 NMat=   1 IRICut=       1 DoRegI=T DoRafI=F ISym2E= 0.
 FoFCou: FMM=F IPFlag=           0 FMFlag=      100000 FMFlg1=         800
         NFxFlg=           0 DoJE=F BraDBF=F KetDBF=F FulRan=T
         wScrn=  0.000000 ICntrl=    2527 IOpCl=  0 I1Cent=           0 NGrid=           0
         NMat0=    1 NMatS0=      1 NMatT0=    0 NMatD0=    1 NMtDS0=    0 NMtDT0=    0
 Symmetry not used in FoFCou.
 Leave Link  703 at Sun Dec  2 17:20:26 2018, MaxMem=   536870912 cpu:       834.8
 (Enter /pbs_home/pkowalski/g09d01/g09/l716.exe)
 Dipole        =-3.69505051D+00-1.45002351D+00-8.61954730D-01
 ***** Axes restored to original set *****
 -------------------------------------------------------------------
 Center     Atomic                   Forces (Hartrees/Bohr)
 Number     Number              X              Y              Z
 -------------------------------------------------------------------
      1        6           0.013782558    0.012249980    0.023043885
      2       16          -0.004585787   -0.001339801    0.003209366
      3        6           0.002788843    0.004294578   -0.005870311
      4        6          -0.009158809   -0.012716955   -0.026276553
      5        6           0.030076418   -0.013462942   -0.052605417
      6        6          -0.000209411   -0.001976866    0.001409309
      7        1          -0.001303331    0.000284285   -0.002248898
      8        6          -0.004123232   -0.019666710    0.025092013
      9        6          -0.004695029   -0.001886317   -0.017115124
     10        6          -0.016489151   -0.009155485    0.087644842
     11        6           0.002655306    0.001307190   -0.004324953
     12        6           0.003686491   -0.013574256   -0.021549137
     13        9          -0.002189562    0.000187324    0.000286068
     14        9          -0.005230451   -0.000621479   -0.006200052
     15        9           0.000742894    0.001362779    0.000018697
     16        9           0.001765014    0.003113552   -0.004148660
     17        9          -0.002872493   -0.008561254    0.007331137
     18        9           0.004696044   -0.023586351    0.008519645
     19        6           0.010860997    0.039106504    0.089420840
     20        6          -0.058414126    0.093449777   -0.173750251
     21        6          -0.032071308    0.016879111    0.039086861
     22        1           0.010095938    0.008773215    0.015926223
     23        1          -0.011705987    0.014873036   -0.002623453
     24        1           0.008125037    0.001070993    0.001200683
     25        6          -0.019900894   -0.041239446    0.003260375
     26        1          -0.001604651   -0.000083943   -0.001546597
     27        1           0.000687926   -0.002207335    0.001278434
     28        1           0.000704399    0.000946936    0.000181218
     29        1          -0.000290166    0.000040995   -0.000103418
     30        1           0.000221719   -0.000098162    0.000003808
     31        1           0.000159403    0.000404918   -0.000242948
     32       16           0.139567414    0.055605605    0.067234296
     33        6          -0.149649672   -0.046948127   -0.056764907
     34        6           0.071256847   -0.016719535    0.030789319
     35        6           0.038596605   -0.033945005    0.001520767
     36        1          -0.002528537   -0.004382488    0.014736124
     37        1           0.004727605    0.004376018    0.001525745
     38        1          -0.009937147    0.010302828   -0.005616641
     39        1          -0.008237713   -0.016457165   -0.041732335
 -------------------------------------------------------------------
 Cartesian Forces:  Max     0.173750251 RMS     0.034715864
 Leave Link  716 at Sun Dec  2 17:20:26 2018, MaxMem=   536870912 cpu:         0.2
 (Enter /pbs_home/pkowalski/g09d01/g09/l103.exe)

 GradGradGradGradGradGradGradGradGradGradGradGradGradGradGradGradGradGrad
 Berny optimization.
 Using GEDIIS/GDIIS optimizer.
 FormGI is forming the generalized inverse of G from B-inverse, IUseBI=4.
 Internal  Forces:  Max     0.098201466 RMS     0.015665442
 Search for a local minimum.
 Step number   3 out of a maximum of  234
 All quantities printed in internal units (Hartrees-Bohrs-Radians)
 RMS Force = .15665D-01 SwitMx=.10000D-02 MixMth= 1
 Mixed Optimization -- RFO/linear search
 Update second derivatives using D2CorX and points    2    3
 ITU=  0  1  0
 Use linear search instead of GDIIS.
 Linear search step of   0.532 exceeds DXMaxT=   0.505 but not scaled.
 Quartic linear search produced a step of  0.88883.
 Iteration  1 RMS(Cart)=  0.13619457 RMS(Int)=  0.00502719
 Iteration  2 RMS(Cart)=  0.00746790 RMS(Int)=  0.00156054
 Iteration  3 RMS(Cart)=  0.00006893 RMS(Int)=  0.00156028
 Iteration  4 RMS(Cart)=  0.00000009 RMS(Int)=  0.00156028
 ITry= 1 IFail=0 DXMaxC= 7.50D-01 DCOld= 1.00D+10 DXMaxT= 5.05D-01 DXLimC= 3.00D+00 Rises=F
 Variable       Old X    -DE/DX   Delta X   Delta X   Delta X     New X
                                 (Linear)    (Quad)   (Total)
    R1        3.33682   0.00466   0.00860   0.00000   0.00872   3.34554
    R2        2.91213   0.00363   0.02527   0.00000   0.02546   2.93759
    R3        2.54502  -0.01139   0.00842   0.00000   0.00890   2.55393
    R4        3.35251  -0.00672  -0.00980   0.00000  -0.00965   3.34286
    R5        2.53135  -0.00170   0.00456   0.00000   0.00449   2.53584
    R6        2.82064   0.00012  -0.00098   0.00000  -0.00098   2.81966
    R7        2.83656   0.00039  -0.01112   0.00000  -0.01133   2.82524
    R8        2.06282  -0.00048   0.00031   0.00000   0.00031   2.06313
    R9        3.27257  -0.01109  -0.04397   0.00000  -0.04431   3.22826
   R10        2.97468  -0.00029   0.01576   0.00000   0.01576   2.99045
   R11        2.07585   0.00004   0.00028   0.00000   0.00028   2.07614
   R12        2.07998  -0.00015  -0.00076   0.00000  -0.00076   2.07923
   R13        2.08016   0.00012  -0.00012   0.00000  -0.00012   2.08004
   R14        2.84653  -0.00487   0.00957   0.00000   0.01008   2.85662
   R15        2.84542  -0.01469   0.00696   0.00000   0.00756   2.85298
   R16        2.89114   0.01315  -0.04119   0.00000  -0.04164   2.84950
   R17        2.53553   0.00177   0.00247   0.00000   0.00247   2.53800
   R18        2.55403   0.00357  -0.00162   0.00000  -0.00162   2.55240
   R19        3.08018  -0.03842   0.06854   0.00000   0.06892   3.14910
   R20        3.09676  -0.09184   0.00477   0.00000   0.00466   3.10142
   R21        2.89892   0.01804  -0.03115   0.00000  -0.03184   2.86708
   R22        2.52188   0.00106  -0.00016   0.00000  -0.00016   2.52172
   R23        2.53116  -0.00116   0.00392   0.00000   0.00392   2.53508
   R24        2.54044  -0.00051   0.01066   0.00000   0.01066   2.55110
   R25        2.58881   0.00203   0.02714   0.00000   0.02714   2.61595
   R26        2.86009   0.00509   0.10138   0.00000   0.10179   2.96189
   R27        3.04821   0.04198   0.12546   0.00000   0.12382   3.17203
   R28        3.08596  -0.01352  -0.00753   0.00000  -0.00516   3.08080
   R29        2.90926   0.09820   0.21854   0.00000   0.21837   3.12763
   R30        2.01477   0.02060  -0.03421   0.00000  -0.03421   1.98056
   R31        2.08094  -0.00571   0.00000   0.00000   0.00000   2.08094
   R32        2.07543  -0.00474  -0.00426   0.00000  -0.00426   2.07117
   R33        3.61285   0.02607   0.12461   0.00000   0.12468   3.73753
   R34        2.08830   0.00057   0.00639   0.00000   0.00639   2.09469
   R35        2.06630  -0.00038  -0.00679   0.00000  -0.00679   2.05951
   R36        2.07582  -0.00010  -0.00127   0.00000  -0.00127   2.07455
   R37        3.02815   0.07979   0.20403   0.00000   0.20290   3.23105
   R38        2.96952  -0.06849  -0.00860   0.00000  -0.00892   2.96060
   R39        2.85175   0.00864   0.15468   0.00000   0.15468   3.00642
   R40        2.09994  -0.01720  -0.05460   0.00000  -0.05460   2.04535
   R41        2.07530   0.00445   0.03158   0.00000   0.03158   2.10687
   R42        2.06039   0.00579   0.02274   0.00000   0.02274   2.08313
   R43        2.05605   0.00870   0.02017   0.00000   0.02017   2.07621
    A1        1.92383   0.00064  -0.00825   0.00000  -0.00897   1.91485
    A2        2.21716   0.00302  -0.00123   0.00000  -0.00201   2.21515
    A3        2.14077  -0.00408   0.00821   0.00000   0.00757   2.14834
    A4        1.59398   0.00081   0.00283   0.00000   0.00320   1.59717
    A5        1.98176  -0.00021   0.00293   0.00000   0.00291   1.98467
    A6        2.06048   0.00208   0.00151   0.00000   0.00152   2.06200
    A7        2.24094  -0.00186  -0.00444   0.00000  -0.00443   2.23652
    A8        2.01845   0.00480   0.00313   0.00000   0.00275   2.02120
    A9        2.13475  -0.00198  -0.00076   0.00000  -0.00059   2.13416
   A10        2.12402  -0.00236  -0.00182   0.00000  -0.00164   2.12237
   A11        1.83628  -0.00451  -0.00065   0.00000   0.00008   1.83635
   A12        2.02848  -0.01407   0.00162   0.00000   0.00135   2.02984
   A13        1.58734   0.02812   0.03531   0.00000   0.03590   1.62324
   A14        1.98131   0.02066   0.00972   0.00000   0.00896   1.99027
   A15        2.11114  -0.02275  -0.02651   0.00000  -0.02701   2.08413
   A16        1.88980  -0.00907  -0.01382   0.00000  -0.01439   1.87541
   A17        1.92816   0.00060   0.00138   0.00000   0.00138   1.92954
   A18        1.93472  -0.00042  -0.00137   0.00000  -0.00137   1.93334
   A19        1.93593  -0.00031  -0.00122   0.00000  -0.00123   1.93470
   A20        1.89133  -0.00010   0.00006   0.00000   0.00006   1.89139
   A21        1.89508   0.00018   0.00057   0.00000   0.00057   1.89566
   A22        1.87704   0.00005   0.00062   0.00000   0.00062   1.87766
   A23        2.22069  -0.00068  -0.00672   0.00000  -0.00784   2.21285
   A24        2.11485   0.00947   0.00550   0.00000   0.00456   2.11942
   A25        1.91241  -0.00639   0.01333   0.00000   0.01350   1.92590
   A26        1.86126  -0.00625   0.02872   0.00000   0.02875   1.89000
   A27        1.98806  -0.00037  -0.00559   0.00000  -0.00694   1.98112
   A28        1.91622  -0.00041  -0.01103   0.00000  -0.01015   1.90607
   A29        1.95411   0.00698   0.00862   0.00000   0.00899   1.96310
   A30        1.86236   0.00293  -0.02415   0.00000  -0.02463   1.83773
   A31        1.87806  -0.00264   0.00171   0.00000   0.00172   1.87979
   A32        1.65917   0.02164  -0.03873   0.00000  -0.03859   1.62059
   A33        1.99557  -0.00447  -0.01017   0.00000  -0.00905   1.98652
   A34        1.86222  -0.01010   0.12819   0.00000   0.12742   1.98964
   A35        1.80017   0.00135  -0.01709   0.00000  -0.01820   1.78196
   A36        1.94869  -0.00073   0.00121   0.00000   0.00165   1.95034
   A37        1.93969  -0.00117   0.00708   0.00000   0.00738   1.94707
   A38        1.94098  -0.00226   0.00782   0.00000   0.00758   1.94856
   A39        1.94107   0.00458   0.00372   0.00000   0.00460   1.94567
   A40        1.89301  -0.00158  -0.00279   0.00000  -0.00306   1.88995
   A41        1.89628  -0.01245   0.03527   0.00000   0.03526   1.93153
   A42        2.02525   0.00049   0.00340   0.00000   0.00348   2.02873
   A43        1.98119  -0.01295   0.05067   0.00000   0.05212   2.03331
   A44        1.89187   0.01117  -0.02695   0.00000  -0.02760   1.86427
   A45        1.75295   0.02662  -0.08238   0.00000  -0.08342   1.66953
   A46        1.89487  -0.00806   0.00777   0.00000   0.00194   1.89681
   A47        1.90191  -0.00638  -0.00998   0.00000  -0.00900   1.89292
   A48        1.58331   0.00904  -0.04705   0.00000  -0.04704   1.53627
   A49        2.64682   0.00028  -0.02607   0.00000  -0.02682   2.61999
   A50        1.68152  -0.00013   0.10085   0.00000   0.10070   1.78223
   A51        1.66773   0.01384   0.05041   0.00000   0.04940   1.71713
   A52        2.11451   0.02451   0.01679   0.00000   0.01381   2.12833
   A53        2.08051  -0.01664   0.05485   0.00000   0.05314   2.13365
   A54        2.08716  -0.00796  -0.07212   0.00000  -0.06755   2.01961
   A55        2.02911   0.01247   0.04277   0.00000   0.04471   2.07381
   A56        1.97690  -0.00751   0.01496   0.00000   0.01534   1.99223
   A57        1.92937   0.00239   0.00407   0.00000   0.00167   1.93103
   A58        1.86672   0.00177  -0.01047   0.00000  -0.01480   1.85192
   A59        1.82662  -0.00511  -0.03087   0.00000  -0.03093   1.79569
   A60        1.60205   0.01497   0.05978   0.00000   0.06066   1.66271
   A61        1.81754  -0.00575  -0.02965   0.00000  -0.02907   1.78846
   A62        1.34470   0.00832   0.05054   0.00000   0.04770   1.39240
   A63        1.94145   0.00177   0.00685   0.00000   0.00684   1.94829
   A64        1.91780  -0.00126   0.00149   0.00000   0.00149   1.91929
   A65        1.91955  -0.00028  -0.00069   0.00000  -0.00069   1.91887
   A66        1.89315  -0.00039  -0.00494   0.00000  -0.00495   1.88820
   A67        1.88335  -0.00070  -0.00415   0.00000  -0.00415   1.87920
   A68        1.90783   0.00087   0.00126   0.00000   0.00126   1.90909
   A69        1.84637  -0.05180  -0.02762   0.00000  -0.02498   1.82138
   A70        1.76773   0.02673  -0.00368   0.00000  -0.00562   1.76211
   A71        2.18650  -0.01500  -0.00252   0.00000  -0.00686   2.17964
   A72        1.87880   0.00475   0.09530   0.00000   0.09345   1.97225
   A73        2.04849   0.01936   0.05739   0.00000   0.05183   2.10032
   A74        2.31273  -0.00580  -0.00427   0.00000  -0.00844   2.30429
   A75        1.86457   0.00824   0.10862   0.00000   0.10841   1.97297
   A76        1.51777  -0.00112  -0.01724   0.00000  -0.01978   1.49799
   A77        1.68953   0.00663   0.02218   0.00000   0.02052   1.71005
   A78        1.75184   0.02664   0.09934   0.00000   0.09811   1.84995
   A79        1.98911  -0.00368  -0.01091   0.00000  -0.01137   1.97773
   A80        2.10399  -0.01860  -0.00151   0.00000  -0.00262   2.10137
   A81        1.84954  -0.00616  -0.03635   0.00000  -0.03672   1.81282
   A82        1.85729  -0.00226  -0.03209   0.00000  -0.03378   1.82351
   A83        1.88571   0.00661  -0.01489   0.00000  -0.01533   1.87038
   A84        3.42867   0.00987   0.02890   0.00000   0.02974   3.45840
   A85        3.26553   0.00535   0.02164   0.00000   0.01770   3.28323
    D1        0.28487  -0.00493  -0.00063   0.00000  -0.00069   0.28418
    D2       -2.91350  -0.01331  -0.04833   0.00000  -0.04775  -2.96125
    D3       -0.36611   0.00486   0.00111   0.00000   0.00102  -0.36509
    D4       -2.57411  -0.00880  -0.01225   0.00000  -0.01184  -2.58595
    D5        1.77236  -0.01063  -0.01547   0.00000  -0.01523   1.75713
    D6        2.82930   0.01255   0.04635   0.00000   0.04627   2.87557
    D7        0.62131  -0.00112   0.03299   0.00000   0.03340   0.65471
    D8       -1.31541  -0.00294   0.02977   0.00000   0.03001  -1.28539
    D9       -0.00870   0.00317  -0.03452   0.00000  -0.03422  -0.04292
   D10        2.82043   0.01262   0.01612   0.00000   0.01611   2.83654
   D11        3.06961  -0.00600  -0.08772   0.00000  -0.08767   2.98195
   D12       -0.38444   0.00345  -0.03707   0.00000  -0.03734  -0.42178
   D13       -0.11753   0.00530  -0.00230   0.00000  -0.00231  -0.11984
   D14        3.02632   0.00152  -0.00305   0.00000  -0.00307   3.02326
   D15       -0.09647  -0.00432   0.00075   0.00000   0.00072  -0.09574
   D16       -3.12262  -0.00867  -0.00434   0.00000  -0.00431  -3.12692
   D17        3.04258  -0.00005   0.00162   0.00000   0.00158   3.04416
   D18        0.01643  -0.00440  -0.00348   0.00000  -0.00345   0.01298
   D19       -3.13659   0.00218   0.00049   0.00000   0.00048  -3.13611
   D20        1.04976   0.00219   0.00040   0.00000   0.00039   1.05015
   D21       -1.03425   0.00260   0.00131   0.00000   0.00131  -1.03294
   D22        0.00765  -0.00225  -0.00041   0.00000  -0.00041   0.00724
   D23       -2.08919  -0.00224  -0.00050   0.00000  -0.00050  -2.08969
   D24        2.10999  -0.00183   0.00042   0.00000   0.00042   2.11041
   D25        0.29599  -0.00003  -0.00049   0.00000  -0.00032   0.29568
   D26        2.53267  -0.00742   0.00770   0.00000   0.00773   2.54040
   D27       -1.45894  -0.02278  -0.03364   0.00000  -0.03357  -1.49252
   D28       -2.96027   0.00432   0.00465   0.00000   0.00475  -2.95552
   D29       -0.72359  -0.00307   0.01284   0.00000   0.01280  -0.71080
   D30        1.56798  -0.01843  -0.02851   0.00000  -0.02851   1.53947
   D31       -0.17854  -0.01873  -0.03282   0.00000  -0.03215  -0.21069
   D32        1.51371  -0.01607   0.05696   0.00000   0.05781   1.57152
   D33        2.41339   0.01482   0.04364   0.00000   0.04242   2.45581
   D34       -2.31192  -0.01857  -0.04146   0.00000  -0.04114  -2.35306
   D35       -0.61966  -0.01591   0.04832   0.00000   0.04881  -0.57085
   D36        0.28001   0.01499   0.03499   0.00000   0.03343   0.31345
   D37        1.57539   0.00373   0.00233   0.00000   0.00314   1.57853
   D38       -3.01555   0.00639   0.09210   0.00000   0.09310  -2.92245
   D39       -2.11587   0.03729   0.07878   0.00000   0.07772  -2.03815
   D40        3.07310  -0.00345   0.00168   0.00000   0.00175   3.07485
   D41        0.97645  -0.00328   0.00249   0.00000   0.00254   0.97899
   D42       -1.12452  -0.00338   0.00042   0.00000   0.00048  -1.12404
   D43       -1.31785   0.00420   0.01868   0.00000   0.01798  -1.29988
   D44        2.86868   0.00437   0.01948   0.00000   0.01877   2.88745
   D45        0.76771   0.00427   0.01741   0.00000   0.01671   0.78442
   D46        1.01201   0.00261  -0.01110   0.00000  -0.01046   1.00155
   D47       -1.08464   0.00278  -0.01030   0.00000  -0.00967  -1.09431
   D48        3.09758   0.00268  -0.01237   0.00000  -0.01173   3.08585
   D49        2.31034   0.01290   0.05807   0.00000   0.05911   2.36945
   D50        0.14578   0.00882   0.03009   0.00000   0.03060   0.17638
   D51       -1.96152   0.01277   0.03996   0.00000   0.04032  -1.92120
   D52       -0.54834   0.00207   0.01304   0.00000   0.01427  -0.53407
   D53       -2.71291  -0.00200  -0.01494   0.00000  -0.01424  -2.72714
   D54        1.46298   0.00195  -0.00507   0.00000  -0.00452   1.45847
   D55       -2.18051   0.00035  -0.08012   0.00000  -0.07934  -2.25985
   D56       -0.24503  -0.00105   0.04220   0.00000   0.04201  -0.20302
   D57        0.69833   0.00868  -0.04120   0.00000  -0.03978   0.65855
   D58        2.63380   0.00729   0.08112   0.00000   0.08157   2.71537
   D59        0.09152   0.00266  -0.01350   0.00000  -0.01296   0.07856
   D60        2.17717   0.00042  -0.01374   0.00000  -0.01385   2.16332
   D61       -1.98983  -0.00293  -0.01155   0.00000  -0.01144  -2.00127
   D62        2.27690   0.00234   0.00435   0.00000   0.00528   2.28218
   D63       -1.92064   0.00010   0.00411   0.00000   0.00439  -1.91625
   D64        0.19554  -0.00325   0.00629   0.00000   0.00680   0.20234
   D65       -1.95579   0.00477  -0.00355   0.00000  -0.00281  -1.95859
   D66        0.12987   0.00253  -0.00379   0.00000  -0.00370   0.12617
   D67        2.24604  -0.00083  -0.00160   0.00000  -0.00129   2.24476
   D68       -0.63495  -0.00212   0.01563   0.00000   0.01505  -0.61991
   D69       -2.77094  -0.00735   0.02104   0.00000   0.02089  -2.75004
   D70        1.29912   0.01590  -0.03685   0.00000  -0.03743   1.26168
   D71       -2.68208  -0.00304   0.00769   0.00000   0.00798  -2.67410
   D72        1.46512  -0.00826   0.01310   0.00000   0.01382   1.47895
   D73       -0.74801   0.01499  -0.04479   0.00000  -0.04450  -0.79251
   D74        0.67189  -0.00801  -0.05071   0.00000  -0.05151   0.62038
   D75       -2.51787  -0.01060  -0.06602   0.00000  -0.06669  -2.58456
   D76        2.48176   0.01009  -0.03161   0.00000  -0.03163   2.45013
   D77       -0.70799   0.00751  -0.04691   0.00000  -0.04681  -0.75480
   D78        0.34939  -0.00333   0.00249   0.00000   0.00194   0.35133
   D79        2.56429  -0.00355   0.01276   0.00000   0.01089   2.57518
   D80       -1.73386   0.00322  -0.03052   0.00000  -0.02847  -1.76234
   D81       -1.74157  -0.00214   0.00709   0.00000   0.00689  -1.73468
   D82        0.47333  -0.00236   0.01736   0.00000   0.01584   0.48917
   D83        2.45835   0.00441  -0.02592   0.00000  -0.02352   2.43483
   D84        2.42979  -0.00172   0.00281   0.00000   0.00235   2.43214
   D85       -1.63849  -0.00193   0.01308   0.00000   0.01130  -1.62719
   D86        0.34654   0.00483  -0.03020   0.00000  -0.02806   0.31848
   D87       -0.41266   0.01432   0.03933   0.00000   0.04110  -0.37156
   D88        2.77728   0.01715   0.05232   0.00000   0.05221   2.82949
   D89       -2.03501   0.00556   0.05440   0.00000   0.05824  -1.97677
   D90        1.15492   0.00839   0.06739   0.00000   0.06935   1.22428
   D91        2.98081   0.00044   0.02326   0.00000   0.02169   3.00250
   D92       -0.11243   0.00326   0.03625   0.00000   0.03280  -0.07963
   D93       -2.28765  -0.01033   0.00233   0.00000   0.00406  -2.28360
   D94        1.82296  -0.01684  -0.03042   0.00000  -0.02979   1.79317
   D95       -0.20910  -0.00645  -0.00536   0.00000  -0.00390  -0.21301
   D96       -0.38212  -0.01566  -0.00494   0.00000  -0.00857  -0.39069
   D97       -2.55470  -0.02217  -0.03769   0.00000  -0.04241  -2.59711
   D98        1.69643  -0.01178  -0.01263   0.00000  -0.01653   1.67990
   D99       -2.55874  -0.03571  -0.08781   0.00000  -0.08988  -2.64862
   D100      -0.27314   0.00121   0.03520   0.00000   0.03432  -0.23882
   D101       0.06346  -0.00642  -0.02145   0.00000  -0.02451   0.03895
   D102       2.34906   0.03050   0.10156   0.00000   0.09970   2.44876
   D103      -2.97052   0.00005  -0.02232   0.00000  -0.01845  -2.98897
   D104       0.12368  -0.00158  -0.03566   0.00000  -0.03071   0.09296
   D105      -0.16630   0.00917  -0.03234   0.00000  -0.02600  -0.19230
   D106       1.51258   0.01559  -0.01572   0.00000  -0.01357   1.49901
   D107      -2.03362   0.01112  -0.00066   0.00000   0.00078  -2.03284
   D108      -0.35474   0.01755   0.01596   0.00000   0.01321  -0.34153
   D109      -0.06280  -0.00454   0.00564   0.00000   0.00557  -0.05723
   D110      -2.18024  -0.02658  -0.11940   0.00000  -0.11684  -2.29708
   D111      -0.00112   0.00917   0.01323   0.00000   0.01425   0.01313
   D112      -0.99641  -0.00664  -0.05144   0.00000  -0.05646  -1.05286
   D113      -2.54753  -0.00838  -0.04993   0.00000  -0.05593  -2.60346
   D114       2.31945   0.01056   0.05611   0.00000   0.06122   2.38067
   D115       1.32417  -0.00525  -0.00856   0.00000  -0.00949   1.31468
   D116      -0.22695  -0.00700  -0.00705   0.00000  -0.00897  -0.23592
   D117      -2.63709   0.01497   0.04032   0.00000   0.04200  -2.59509
   D118      -0.66838   0.02130   0.04898   0.00000   0.05019  -0.61820
   D119       1.61789   0.00710   0.00973   0.00000   0.01043   1.62832
   D120       1.57855  -0.01682  -0.04026   0.00000  -0.04097   1.53757
   D121      -2.73593  -0.01049  -0.03160   0.00000  -0.03278  -2.76871
   D122      -0.44966  -0.02470  -0.07085   0.00000  -0.07254  -0.52220
         Item               Value     Threshold  Converged?
 Maximum Force            0.098201     0.000450     NO 
 RMS     Force            0.015665     0.000300     NO 
 Maximum Displacement     0.749960     0.001800     NO 
 RMS     Displacement     0.139400     0.001200     NO 
 Predicted change in Energy=-7.301326D-03
 Lowest energy point so far.  Saving SCF results.
 GradGradGradGradGradGradGradGradGradGradGradGradGradGradGradGradGradGrad

 Leave Link  103 at Sun Dec  2 17:20:26 2018, MaxMem=   536870912 cpu:         0.7
 (Enter /pbs_home/pkowalski/g09d01/g09/l202.exe)
                          Input orientation:                          
 ---------------------------------------------------------------------
 Center     Atomic      Atomic             Coordinates (Angstroms)
 Number     Number       Type             X           Y           Z
 ---------------------------------------------------------------------
      1          6           0       -1.536622   -0.171476   -0.748917
      2         16           0       -3.046090    0.750575   -0.823627
      3          6           0       -3.972578   -0.627108   -0.213018
      4          6           0       -3.253274   -1.754473   -0.101790
      5          6           0       -1.854219   -1.688111   -0.624683
      6          6           0       -5.414635   -0.418544    0.108432
      7          1           0       -3.689356   -2.692167    0.248210
      8          6           0       -0.282964    0.309804   -0.901260
      9          6           0        0.106985    1.734937   -1.220696
     10          6           0        0.922543   -0.473531   -0.440360
     11          6           0        1.257937    2.122289   -0.326832
     12          6           0        1.547138    0.822570    0.400470
     13          9           0       -0.916923    2.600650   -1.143651
     14          9           0        0.597905    1.790228   -2.477781
     15          9           0        2.312717    2.537560   -1.030904
     16          9           0        0.912110    3.096898    0.527675
     17          9           0        2.875736    0.795399    0.638265
     18          9           0        0.894473    1.172514    1.570026
     19          6           0       -0.734841   -2.625722    0.262020
     20          6           0        0.552905   -1.765145    0.502316
     21          6           0       -1.639023   -2.298469    1.637863
     22          1           0       -1.145602   -1.958031    2.497564
     23          1           0       -2.280911   -3.131749    1.963802
     24          1           0       -2.366194   -1.502179    1.441923
     25          6           0       -1.585325   -1.955302   -2.161086
     26          1           0       -1.669296   -3.032349   -2.409298
     27          1           0       -0.582213   -1.622221   -2.426771
     28          1           0       -2.321873   -1.414672   -2.769684
     29          1           0       -5.865242   -1.348703    0.480961
     30          1           0       -5.971020   -0.097189   -0.784753
     31          1           0       -5.536270    0.362227    0.874696
     32         16           0        1.555907   -2.294660    1.707662
     33          6           0        0.866832   -3.775754    2.212585
     34          6           0       -0.420941   -3.824262    1.321645
     35          6           0        0.591469   -4.182118    3.725894
     36          1           0        0.707196   -5.290029    3.772409
     37          1           0        1.357084   -3.806942    4.424637
     38          1           0       -0.388248   -3.988782    4.184025
     39          1           0       -1.056496   -4.371402    2.005890
 ---------------------------------------------------------------------
                    Distance matrix (angstroms):
                    1          2          3          4          5
     1  C    0.000000
     2  S    1.770382   0.000000
     3  C    2.535482   1.768964   0.000000
     4  C    2.423128   2.615194   1.341910   0.000000
     5  C    1.554504   2.721640   2.404711   1.495050   0.000000
     6  C    3.979331   2.800996   1.492099   2.549584   3.850431
     7  H    3.461562   3.662663   2.134810   1.091759   2.266671
     8  C    1.351480   2.799138   3.868427   3.704475   2.556756
     9  C    2.560943   3.326938   4.820529   4.971848   3.989838
    10  C    2.496786   4.170777   4.902803   4.380970   3.036378
    11  C    3.639928   4.544564   5.910197   5.952391   4.928832
    12  C    3.437847   4.754087   5.739790   5.471505   4.350136
    13  F    2.867843   2.838758   4.541093   5.050853   4.420557
    14  F    3.375419   4.134707   5.644641   5.748201   4.641737
    15  F    4.715485   5.652706   7.084418   7.089785   5.948501
    16  F    4.278813   4.795685   6.186842   6.425142   5.645955
    17  F    4.725254   6.099768   7.046106   6.679393   5.489566
    18  F    3.618567   4.629865   5.486900   5.344720   4.533788
    19  C    2.772755   4.233188   3.834456   2.689598   1.708322
    20  C    2.910583   4.586910   4.720892   3.853837   2.659005
    21  C    3.198641   4.163585   3.415360   2.434775   2.353287
    22  H    3.726167   4.688146   4.136472   3.352665   3.213008
    23  H    4.083629   4.840218   3.724716   2.666280   2.994397
    24  H    2.694205   3.266478   2.466789   1.798225   2.137183
    25  C    2.275661   3.353267   3.355301   2.657647   1.582476
    26  H    3.310448   4.326711   3.989227   3.076775   2.241880
    27  H    2.414695   3.777687   4.169595   3.543669   2.206776
    28  H    2.499131   2.999987   3.143505   2.846161   2.212351
    29  H    4.651388   3.749204   2.141141   2.706773   4.174440
    30  H    4.435165   3.045559   2.145103   3.255637   4.416413
    31  H    4.349499   3.039097   2.146402   3.262823   4.473201
    32  S    4.484019   6.071183   6.085547   5.166637   4.175727
    33  C    5.247658   6.709486   6.262381   5.139765   4.451119
    34  C    4.344516   5.694097   5.019075   3.785803   3.225775
    35  C    6.374791   7.632918   6.998832   5.943625   5.579335
    36  H    7.188651   8.467562   7.715358   6.572283   6.234508
    37  H    6.953835   8.228195   7.747547   6.779128   6.348035
    38  H    6.342279   7.389330   6.594107   5.618604   5.528637
    39  H    5.045678   6.180558   5.238971   4.014532   3.841397
                    6          7          8          9         10
     6  C    0.000000
     7  H    2.857532   0.000000
     8  C    5.280532   4.683655   0.000000
     9  C    6.073907   6.014079   1.511656   0.000000
    10  C    6.361134   5.163922   1.509732   2.480200   0.000000
    11  C    7.153217   6.927148   2.447334   1.507888   2.619859
    12  C    7.077565   6.308520   2.303628   2.352580   1.666430
    13  F    5.559916   6.134947   2.389274   1.343050   3.650869
    14  F    6.907808   6.775212   2.335166   1.350674   3.062855
    15  F    8.351563   8.062943   3.423049   2.354884   3.368678
    16  F    7.249952   7.400328   3.352304   2.357958   3.699346
    17  F    8.395513   7.444172   3.547298   3.464744   2.566822
    18  F    6.668776   6.139581   2.870170   2.953741   2.598442
    19  C    5.176455   2.955294   3.189785   4.682143   2.805742
    20  C    6.130254   4.349795   2.640856   3.926600   1.641200
    21  C    4.486482   2.507987   3.884473   5.242926   3.769752
    22  H    5.128608   3.474080   4.176030   5.388177   3.887462
    23  H    4.541378   2.262787   4.903536   6.287107   4.807102
    24  H    3.499351   2.142844   3.621276   4.866732   3.926436
    25  C    4.709135   3.282473   2.900692   4.167267   3.383187
    26  H    5.215218   3.355401   3.919960   5.224458   4.140278
    27  H    5.588237   4.237292   2.479810   3.633197   2.744014
    28  H    4.340622   3.551012   3.259138   4.268343   4.103381
    29  H    1.098644   2.567791   5.985232   6.933395   6.905707
    30  H    1.100279   3.606511   5.703788   6.363087   6.912413
    31  H    1.100709   3.623935   5.545628   6.174247   6.644105
    32  S    7.393633   5.459010   4.119606   5.187707   2.886461
    33  C    7.426651   5.078561   5.264014   6.537010   4.236259
    34  C    6.165046   3.621663   4.695833   6.135707   4.017089
    35  C    7.957626   5.713117   6.507884   7.727549   5.587566
    36  H    8.639035   6.204719   7.360824   8.639532   6.402535
    37  H    8.715908   6.644684   6.928386   8.009055   5.913430
    38  H    7.390644   5.298033   6.659508   7.887789   5.954837
    39  H    6.182136   3.583465   5.564491   7.003707   5.009404
                   11         12         13         14         15
    11  C    0.000000
    12  C    1.517193   0.000000
    13  F    2.371928   3.408442   0.000000
    14  F    2.274311   3.181467   2.175176   0.000000
    15  F    1.334439   2.361384   3.232223   2.364855   0.000000
    16  F    1.341506   2.364743   2.526847   3.292244   2.168807
    17  F    2.304197   1.349985   4.562721   3.985968   2.477548
    18  F    2.152265   1.384302   3.561568   4.105394   3.261840
    19  C    5.182810   4.137307   5.415166   5.365010   6.133412
    20  C    4.036917   2.774011   4.891806   4.639362   4.894995
    21  C    5.638751   4.628569   5.679755   6.217701   6.791594
    22  H    5.513912   4.402317   5.838863   6.468641   6.679850
    23  H    6.736124   5.721416   6.661616   7.227800   7.887379
    24  H    5.422139   4.669395   5.061501   5.915226   6.657820
    25  C    5.298621   4.908204   4.715786   4.346928   6.054573
    26  H    6.282966   5.753316   5.822251   5.329366   6.984289
    27  H    4.670895   4.301677   4.426180   3.611106   5.256695
    28  H    5.593985   5.479450   4.554194   4.345308   6.334266
    29  H    7.964923   7.724265   6.536254   7.770412   9.179748
    30  H    7.575857   7.666382   5.740300   7.041268   8.696136
    31  H    7.120586   7.114174   5.515672   7.134871   8.364806
    32  S    4.872103   3.380229   6.181337   5.926382   5.605609
    33  C    6.433390   4.989104   7.423249   7.283680   7.243530
    34  C    6.395122   5.129809   6.899506   6.855376   7.313012
    35  C    7.524248   6.084295   8.484908   8.611302   8.410938
    36  H    8.488201   7.031312   9.437597   9.444938   9.323125
    37  H    7.598820   6.136972   8.788298   8.918970   8.421928
    38  H    7.771933   6.419510   8.490244   8.874069   8.779740
    39  H    7.277789   6.027737   7.651705   7.797822   8.264833
                   16         17         18         19         20
    16  F    0.000000
    17  F    3.027368   0.000000
    18  F    2.188620   2.221665   0.000000
    19  C    5.960822   4.988176   4.334991   0.000000
    20  C    4.875359   3.459828   3.144283   1.567363   0.000000
    21  C    6.070484   5.563656   4.297782   1.678566   2.525559
    22  H    5.802323   5.216276   3.850007   2.369007   2.627384
    23  H    7.145200   6.615931   5.363283   2.354242   3.469014
    24  H    5.721419   5.779495   4.219283   2.305609   3.077848
    25  C    6.244305   5.941699   5.463866   2.654096   3.420804
    26  H    7.270291   6.678070   6.331572   2.859106   3.875756
    27  H    5.764706   5.215050   5.095639   2.874005   3.144594
    28  H    6.456430   6.596490   5.989282   3.629950   4.369573
    29  H    8.105433   9.001478   7.296324   5.291476   6.431678
    30  H    7.700788   9.004820   7.368319   5.908196   6.855671
    31  H    7.012878   8.426469   6.518781   5.688315   6.460839
    32  S    5.556594   3.526191   3.532384   2.728921   1.655070
    33  C    7.076320   5.235419   4.989890   2.773561   2.658217
    34  C    7.092945   5.716323   5.172986   1.630288   2.420669
    35  C    7.957102   6.287050   5.780282   4.022424   4.029230
    36  H    8.995045   7.180380   6.830083   4.636900   4.810626
    37  H    7.940234   6.150159   5.758281   4.806123   4.494468
    38  H    8.078779   6.790757   5.925989   4.166555   4.402875
    39  H    7.863588   6.635410   5.893324   2.488362   3.412254
                   21         22         23         24         25
    21  C    0.000000
    22  H    1.048069   0.000000
    23  H    1.101186   1.717976   0.000000
    24  H    1.096014   1.676909   1.713222   0.000000
    25  C    3.814795   4.679358   4.345408   3.714398   0.000000
    26  H    4.113272   5.050318   4.416781   4.202260   1.108463
    27  H    4.253870   4.967822   4.943822   4.261900   1.089846
    28  H    4.546851   5.424275   5.035466   4.212749   1.097804
    29  H    4.483459   5.168459   4.269134   3.631851   5.066168
    30  H    5.429632   6.125439   5.511808   4.463951   4.957943
    31  H    4.780195   5.224487   4.898101   3.721175   5.495169
    32  S    3.195695   2.834681   3.935415   4.010177   4.994969
    33  C    2.965129   2.726761   3.222564   4.026850   5.334428
    34  C    1.977818   2.321797   2.086008   3.031592   4.120464
    35  C    3.589304   3.077787   3.529704   4.598518   6.659856
    36  H    4.360099   4.019988   4.105851   5.405988   7.182091
    37  H    4.360993   3.659989   4.443714   5.298237   7.447019
    38  H    3.302201   2.746212   3.040734   4.196973   6.769672
    39  H    2.184452   2.464557   1.742900   3.204030   4.845709
                   26         27         28         29         30
    26  H    0.000000
    27  H    1.780594   0.000000
    28  H    1.781183   1.785240   0.000000
    29  H    5.366024   6.036564   4.809003   0.000000
    30  H    5.455194   5.836196   4.357980   1.783118   0.000000
    31  H    6.104199   6.275380   5.174092   1.786206   1.775906
    32  S    5.281617   4.702900   5.988170   7.581100   8.227736
    33  C    5.324134   5.316113   6.369109   7.362739   8.322987
    34  C    4.013160   4.350358   5.114552   6.039500   7.009378
    35  C    6.638795   6.766527   7.637987   7.761891   8.949796
    36  H    6.997023   7.317460   8.184903   8.340541   9.608949
    37  H    7.514096   7.448199   8.427096   8.588219   9.726311
    38  H    6.784375   7.024304   7.662833   7.118999   8.426185
    39  H    4.654296   5.237502   5.757564   5.880999   7.085841
                   31         32         33         34         35
    31  H    0.000000
    32  S    7.619177   0.000000
    33  C    7.740320   1.709798   0.000000
    34  C    6.625184   2.529153   1.566680   0.000000
    35  C    8.144298   2.926755   1.590931   2.633144   0.000000
    36  H    8.906493   3.735737   2.179809   3.070409   1.114910
    37  H    8.803544   3.115844   2.265942   3.576343   1.102345
    38  H    7.508999   3.575215   2.346739   2.867290   1.098686
    39  H    6.614773   3.350588   2.024033   1.082351   2.389567
                   36         37         38         39
    36  H    0.000000
    37  H    1.745653   0.000000
    38  H    1.750049   1.771198   0.000000
    39  H    2.659901   3.463281   2.310243   0.000000
 Stoichiometry    C17H14F6S2
 Framework group  C1[X(C17H14F6S2)]
 Deg. of freedom   111
 Full point group                 C1      NOp   1
 RotChk:  IX=3 Diff= 1.17D-02
 Largest Abelian subgroup         C1      NOp   1
 Largest concise Abelian subgroup C1      NOp   1
                         Standard orientation:                         
 ---------------------------------------------------------------------
 Center     Atomic      Atomic             Coordinates (Angstroms)
 Number     Number       Type             X           Y           Z
 ---------------------------------------------------------------------
      1          6           0        0.286035   -1.378145    0.362256
      2         16           0        0.777436   -2.889969   -0.416954
      3          6           0       -0.903023   -3.429573   -0.535771
      4          6           0       -1.773650   -2.626171    0.094527
      5          6           0       -1.173120   -1.506635    0.882678
      6          6           0       -1.188052   -4.681945   -1.295166
      7          1           0       -2.844994   -2.834562    0.121594
      8          6           0        1.063716   -0.299808    0.604948
      9          6           0        2.540317   -0.164048    0.311141
     10          6           0        0.463245    1.050910    0.912008
     11          6           0        2.776806    1.189739   -0.309394
     12          6           0        1.398726    1.819750   -0.232872
     13          9           0        3.031868   -1.164957   -0.437417
     14          9           0        3.225307   -0.147008    1.475107
     15          9           0        3.679516    1.895988    0.374018
     16          9           0        3.198522    1.083427   -1.578446
     17          9           0        1.584543    3.145584   -0.059388
     18          9           0        1.068924    1.587823   -1.557158
     19          6           0       -2.106204   -0.075652    0.880783
     20          6           0       -1.150198    1.139743    0.624868
     21          6           0       -2.600089   -0.468932   -0.674528
     22          1           0       -2.543353    0.262696   -1.422827
     23          1           0       -3.617402   -0.886517   -0.732052
     24          1           0       -1.987247   -1.281845   -1.080538
     25          6           0       -0.707222   -1.767486    2.372351
     26          1           0       -1.570772   -1.843440    3.063150
     27          1           0       -0.070957   -0.950348    2.711787
     28          1           0       -0.149920   -2.711522    2.430517
     29          1           0       -2.265503   -4.896693   -1.294512
     30          1           0       -0.663492   -5.538553   -0.846086
     31          1           0       -0.848072   -4.593554   -2.338316
     32         16           0       -1.883821    2.539154    0.132221
     33          6           0       -3.556175    2.193086    0.215163
     34          6           0       -3.527661    0.684602    0.637239
     35          6           0       -4.606326    2.495368   -0.941068
     36          1           0       -5.573115    2.710920   -0.429326
     37          1           0       -4.388948    3.422423   -1.496478
     38          1           0       -4.854178    1.723595   -1.682717
     39          1           0       -4.440751    0.373892    0.146108
 ---------------------------------------------------------------------
 Rotational constants (GHZ):      0.2419471      0.2021084      0.1293835
 Leave Link  202 at Sun Dec  2 17:20:26 2018, MaxMem=   536870912 cpu:         0.0
 (Enter /pbs_home/pkowalski/g09d01/g09/l301.exe)
 Basis read from rwf:  (5D, 7F)
 No pseudopotential information found on rwf file.
 There are   453 symmetry adapted cartesian basis functions of A   symmetry.
 There are   428 symmetry adapted basis functions of A   symmetry.
   428 basis functions,   747 primitive gaussians,   453 cartesian basis functions
   101 alpha electrons      101 beta electrons
       nuclear repulsion energy      2857.3013865656 Hartrees.
 IExCor= 4639 DFT=T Ex+Corr=wB97XD ExCW=0 ScaHFX=  1.000000
 ScaDFX=  1.000000  1.000000  1.000000  1.000000 ScalE2=  1.000000  1.000000
 IRadAn=      0 IRanWt=     -1 IRanGd=            0 ICorTp=0 IEmpDi=121
  HFx wShort=  0.000000 wLong=  0.200000 cFull=  0.222036 cShort=  0.000000 cLong=  0.777964
  DFx wShort=  0.000000 wLong=  0.200000 cFull=  0.000000 cShort=  0.000000 cLong=  1.000000
 NAtoms=   39 NActive=   39 NUniq=   39 SFac= 1.00D+00 NAtFMM=   60 NAOKFM=F Big=F
 Integral buffers will be    131072 words long.
 Raffenetti 2 integral format.
 Two-electron integral symmetry is turned on.
 R6Disp:  Grimme-D2 Dispersion energy=       -0.0362339547 Hartrees.
 Nuclear repulsion after empirical dispersion term =     2857.2651526109 Hartrees.
 No density basis found on file   724.
 Leave Link  301 at Sun Dec  2 17:20:27 2018, MaxMem=   536870912 cpu:         0.5
 (Enter /pbs_home/pkowalski/g09d01/g09/l302.exe)
 NPDir=0 NMtPBC=     1 NCelOv=     1 NCel=       1 NClECP=     1 NCelD=      1
         NCelK=      1 NCelE2=     1 NClLst=     1 CellRange=     0.0.
 One-electron integrals computed using PRISM.
 NBasis=   428 RedAO= T EigKep=  3.18D-04  NBF=   428
 NBsUse=   428 1.00D-06 EigRej= -1.00D+00 NBFU=   428
 Precomputing XC quadrature grid using
 IXCGrd= 4 IRadAn=           0 IRanWt=          -1 IRanGd=           0 AccXCQ= 0.00D+00.
 Generated NRdTot=       0 NPtTot=           0 NUsed=           0 NTot=          32
 NSgBfM=   440   440   440   443   443 MxSgAt=    39 MxSgA2=    39.
 Leave Link  302 at Sun Dec  2 17:20:27 2018, MaxMem=   536870912 cpu:         7.2
 (Enter /pbs_home/pkowalski/g09d01/g09/l303.exe)
 DipDrv:  MaxL=1.
 Leave Link  303 at Sun Dec  2 17:20:28 2018, MaxMem=   536870912 cpu:         0.9
 (Enter /pbs_home/pkowalski/g09d01/g09/l401.exe)
 Initial guess from the checkpoint file:  "dae0068freq_closed_wb97xd.chk"
 B after Tr=     0.000000    0.000000    0.000000
         Rot=    0.999965    0.002348    0.005566    0.005763 Ang=   0.96 deg.
 Guess basis will be translated and rotated to current coordinates.
 JPrj=2 DoOrth=T DoCkMO=T.
 Generating alternative initial guess.
 ExpMin= 1.22D-01 ExpMax= 9.18D+03 ExpMxC= 1.38D+03 IAcc=1 IRadAn=         1 AccDes= 0.00D+00
 Harris functional with IExCor= 4639 and IRadAn=       1 diagonalized for initial guess.
 HarFok:  IExCor= 4639 AccDes= 0.00D+00 IRadAn=         1 IDoV= 1 UseB2=F ITyADJ=14
 ICtDFT=  3500011 ScaDFX=  1.000000  1.000000  1.000000  1.000000
 FoFCou: FMM=F IPFlag=           0 FMFlag=      100000 FMFlg1=           0
         NFxFlg=           0 DoJE=T BraDBF=F KetDBF=T FulRan=T
         wScrn=  0.000000 ICntrl=     500 IOpCl=  0 I1Cent=   200000004 NGrid=           0
         NMat0=    1 NMatS0=      1 NMatT0=    0 NMatD0=    1 NMtDS0=    0 NMtDT0=    0
 Petite list used in FoFCou.
 Harris En= -1987.76254393749    
 Leave Link  401 at Sun Dec  2 17:20:30 2018, MaxMem=   536870912 cpu:        20.0
 (Enter /pbs_home/pkowalski/g09d01/g09/l502.exe)
 Closed shell SCF:
 Using DIIS extrapolation, IDIIS=  1040.
 Integral symmetry usage will be decided dynamically.
 IVT=      641221 IEndB=      641221 NGot=   536870912 MDV=   536451994
 LenX=   536451994 LenY=   536246332
 Requested convergence on RMS density matrix=1.00D-08 within 128 cycles.
 Requested convergence on MAX density matrix=1.00D-06.
 Requested convergence on             energy=1.00D-06.
 No special actions if energy rises.
 Fock matrices will be formed incrementally for  20 cycles.
 Integral accuracy reduced to 1.0D-05 until final iterations.

 Cycle   1  Pass 0  IDiag  1:
 FoFJK:  IHMeth= 1 ICntrl=       0 DoSepK=T KAlg= 0 I1Cent=   0 FoldK=F
 IRaf=         1 NMat=   1 IRICut=       1 DoRegI=T DoRafI=F ISym2E= 0.
 FoFCou: FMM=F IPFlag=           0 FMFlag=      100000 FMFlg1=           0
         NFxFlg=           0 DoJE=T BraDBF=F KetDBF=F FulRan=T
         wScrn=  0.000000 ICntrl=     500 IOpCl=  0 I1Cent=           0 NGrid=           0
         NMat0=    1 NMatS0=      1 NMatT0=    0 NMatD0=    1 NMtDS0=    0 NMtDT0=    0
 Symmetry not used in FoFCou.
 E= -2049.63812224537    
 DIIS: error= 5.35D-03 at cycle   1 NSaved=   1.
 NSaved= 1 IEnMin= 1 EnMin= -2049.63812224537     IErMin= 1 ErrMin= 5.35D-03
 ErrMax= 5.35D-03  0.00D+00 EMaxC= 1.00D-01 BMatC= 4.51D-02 BMatP= 4.51D-02
 IDIUse=3 WtCom= 9.46D-01 WtEn= 5.35D-02
 Coeff-Com:  0.100D+01
 Coeff-En:   0.100D+01
 Coeff:      0.100D+01
 Gap=     0.686 Goal=   None    Shift=    0.000
 GapD=    0.686 DampG=2.000 DampE=1.000 DampFc=2.0000 IDamp=-1.
 RMSDP=1.14D-03 MaxDP=5.53D-02              OVMax= 3.04D-02

 Cycle   2  Pass 0  IDiag  1:
 RMSU=  1.13D-03    CP:  9.95D-01
 E= -2049.69023026572     Delta-E=       -0.052108020349 Rises=F Damp=F
 DIIS: error= 1.88D-03 at cycle   2 NSaved=   2.
 NSaved= 2 IEnMin= 2 EnMin= -2049.69023026572     IErMin= 2 ErrMin= 1.88D-03
 ErrMax= 1.88D-03  0.00D+00 EMaxC= 1.00D-01 BMatC= 2.76D-03 BMatP= 4.51D-02
 IDIUse=3 WtCom= 9.81D-01 WtEn= 1.88D-02
 Coeff-Com: -0.195D-01 0.102D+01
 Coeff-En:   0.000D+00 0.100D+01
 Coeff:     -0.191D-01 0.102D+01
 Gap=     0.209 Goal=   None    Shift=    0.000
 RMSDP=3.24D-04 MaxDP=2.14D-02 DE=-5.21D-02 OVMax= 3.26D-02

 Cycle   3  Pass 0  IDiag  1:
 RMSU=  3.13D-04    CP:  9.95D-01  1.07D+00
 E= -2049.69221661905     Delta-E=       -0.001986353331 Rises=F Damp=F
 DIIS: error= 1.56D-03 at cycle   3 NSaved=   3.
 NSaved= 3 IEnMin= 3 EnMin= -2049.69221661905     IErMin= 3 ErrMin= 1.56D-03
 ErrMax= 1.56D-03  0.00D+00 EMaxC= 1.00D-01 BMatC= 2.87D-03 BMatP= 2.76D-03
 IDIUse=3 WtCom= 9.84D-01 WtEn= 1.56D-02
 Coeff-Com: -0.692D-01 0.546D+00 0.523D+00
 Coeff-En:   0.000D+00 0.250D+00 0.750D+00
 Coeff:     -0.681D-01 0.541D+00 0.527D+00
 Gap=     0.216 Goal=   None    Shift=    0.000
 RMSDP=1.79D-04 MaxDP=1.18D-02 DE=-1.99D-03 OVMax= 1.64D-02

 Cycle   4  Pass 0  IDiag  1:
 RMSU=  1.16D-04    CP:  9.95D-01  1.13D+00  6.31D-01
 E= -2049.69511849617     Delta-E=       -0.002901877125 Rises=F Damp=F
 DIIS: error= 2.38D-04 at cycle   4 NSaved=   4.
 NSaved= 4 IEnMin= 4 EnMin= -2049.69511849617     IErMin= 4 ErrMin= 2.38D-04
 ErrMax= 2.38D-04  0.00D+00 EMaxC= 1.00D-01 BMatC= 8.87D-05 BMatP= 2.76D-03
 IDIUse=3 WtCom= 9.98D-01 WtEn= 2.38D-03
 Coeff-Com: -0.133D-01 0.129D-01 0.128D+00 0.873D+00
 Coeff-En:   0.000D+00 0.000D+00 0.000D+00 0.100D+01
 Coeff:     -0.132D-01 0.129D-01 0.127D+00 0.873D+00
 Gap=     0.215 Goal=   None    Shift=    0.000
 RMSDP=6.04D-05 MaxDP=2.69D-03 DE=-2.90D-03 OVMax= 9.75D-03

 Cycle   5  Pass 0  IDiag  1:
 RMSU=  4.90D-05    CP:  9.94D-01  1.15D+00  7.20D-01  1.12D+00
 E= -2049.69528483562     Delta-E=       -0.000166339446 Rises=F Damp=F
 DIIS: error= 1.38D-04 at cycle   5 NSaved=   5.
 NSaved= 5 IEnMin= 5 EnMin= -2049.69528483562     IErMin= 5 ErrMin= 1.38D-04
 ErrMax= 1.38D-04  0.00D+00 EMaxC= 1.00D-01 BMatC= 3.08D-05 BMatP= 8.87D-05
 IDIUse=3 WtCom= 9.99D-01 WtEn= 1.38D-03
 Coeff-Com:  0.269D-02-0.681D-01-0.116D-01 0.439D+00 0.638D+00
 Coeff-En:   0.000D+00 0.000D+00 0.000D+00 0.000D+00 0.100D+01
 Coeff:      0.269D-02-0.680D-01-0.116D-01 0.438D+00 0.639D+00
 Gap=     0.215 Goal=   None    Shift=    0.000
 RMSDP=3.15D-05 MaxDP=1.08D-03 DE=-1.66D-04 OVMax= 4.27D-03

 Cycle   6  Pass 0  IDiag  1:
 RMSU=  2.02D-05    CP:  9.94D-01  1.15D+00  7.58D-01  1.30D+00  9.09D-01
 E= -2049.69533863638     Delta-E=       -0.000053800763 Rises=F Damp=F
 DIIS: error= 5.57D-05 at cycle   6 NSaved=   6.
 NSaved= 6 IEnMin= 6 EnMin= -2049.69533863638     IErMin= 6 ErrMin= 5.57D-05
 ErrMax= 5.57D-05  0.00D+00 EMaxC= 1.00D-01 BMatC= 3.85D-06 BMatP= 3.08D-05
 IDIUse=1 WtCom= 1.00D+00 WtEn= 0.00D+00
 Coeff-Com:  0.304D-02-0.319D-01-0.245D-01 0.841D-01 0.246D+00 0.724D+00
 Coeff:      0.304D-02-0.319D-01-0.245D-01 0.841D-01 0.246D+00 0.724D+00
 Gap=     0.215 Goal=   None    Shift=    0.000
 RMSDP=1.69D-05 MaxDP=6.26D-04 DE=-5.38D-05 OVMax= 3.19D-03

 Cycle   7  Pass 0  IDiag  1:
 RMSU=  1.03D-05    CP:  9.94D-01  1.15D+00  7.71D-01  1.37D+00  1.07D+00
                    CP:  1.22D+00
 E= -2049.69535446484     Delta-E=       -0.000015828458 Rises=F Damp=F
 DIIS: error= 3.97D-05 at cycle   7 NSaved=   7.
 NSaved= 7 IEnMin= 7 EnMin= -2049.69535446484     IErMin= 7 ErrMin= 3.97D-05
 ErrMax= 3.97D-05  0.00D+00 EMaxC= 1.00D-01 BMatC= 1.14D-06 BMatP= 3.85D-06
 IDIUse=1 WtCom= 1.00D+00 WtEn= 0.00D+00
 Coeff-Com: -0.535D-04 0.155D-01-0.545D-02-0.126D+00-0.181D+00 0.179D+00
 Coeff-Com:  0.112D+01
 Coeff:     -0.535D-04 0.155D-01-0.545D-02-0.126D+00-0.181D+00 0.179D+00
 Coeff:      0.112D+01
 Gap=     0.215 Goal=   None    Shift=    0.000
 RMSDP=1.96D-05 MaxDP=6.06D-04 DE=-1.58D-05 OVMax= 4.10D-03

 Cycle   8  Pass 0  IDiag  1:
 RMSU=  4.83D-06    CP:  9.94D-01  1.15D+00  7.86D-01  1.46D+00  1.23D+00
                    CP:  1.82D+00  1.61D+00
 E= -2049.69536396220     Delta-E=       -0.000009497362 Rises=F Damp=F
 DIIS: error= 2.09D-05 at cycle   8 NSaved=   8.
 NSaved= 8 IEnMin= 8 EnMin= -2049.69536396220     IErMin= 8 ErrMin= 2.09D-05
 ErrMax= 2.09D-05  0.00D+00 EMaxC= 1.00D-01 BMatC= 3.98D-07 BMatP= 1.14D-06
 IDIUse=1 WtCom= 1.00D+00 WtEn= 0.00D+00
 Coeff-Com: -0.783D-03 0.145D-01 0.315D-02-0.690D-01-0.140D+00-0.132D+00
 Coeff-Com:  0.508D+00 0.817D+00
 Coeff:     -0.783D-03 0.145D-01 0.315D-02-0.690D-01-0.140D+00-0.132D+00
 Coeff:      0.508D+00 0.817D+00
 Gap=     0.215 Goal=   None    Shift=    0.000
 RMSDP=9.99D-06 MaxDP=3.40D-04 DE=-9.50D-06 OVMax= 2.12D-03

 Initial convergence to 1.0D-05 achieved.  Increase integral accuracy.
 Cycle   9  Pass 1  IDiag  1:
 E= -2049.69532637815     Delta-E=        0.000037584051 Rises=F Damp=F
 DIIS: error= 9.02D-05 at cycle   1 NSaved=   1.
 NSaved= 1 IEnMin= 1 EnMin= -2049.69532637815     IErMin= 1 ErrMin= 9.02D-05
 ErrMax= 9.02D-05  0.00D+00 EMaxC= 1.00D-01 BMatC= 1.02D-05 BMatP= 1.02D-05
 IDIUse=1 WtCom= 1.00D+00 WtEn= 0.00D+00
 Coeff-Com:  0.100D+01
 Coeff:      0.100D+01
 Gap=     0.215 Goal=   None    Shift=    0.000
 RMSDP=9.99D-06 MaxDP=3.40D-04 DE= 3.76D-05 OVMax= 7.94D-04

 Cycle  10  Pass 1  IDiag  1:
 RMSU=  5.91D-05    CP:  1.00D+00
 E= -2049.69533591548     Delta-E=       -0.000009537324 Rises=F Damp=F
 DIIS: error= 2.19D-05 at cycle   2 NSaved=   2.
 NSaved= 2 IEnMin= 2 EnMin= -2049.69533591548     IErMin= 2 ErrMin= 2.19D-05
 ErrMax= 2.19D-05  0.00D+00 EMaxC= 1.00D-01 BMatC= 9.94D-07 BMatP= 1.02D-05
 IDIUse=1 WtCom= 1.00D+00 WtEn= 0.00D+00
 Coeff-Com:  0.117D+00 0.883D+00
 Coeff:      0.117D+00 0.883D+00
 Gap=     0.216 Goal=   None    Shift=    0.000
 RMSDP=7.05D-06 MaxDP=5.17D-04 DE=-9.54D-06 OVMax= 4.35D-04

 Cycle  11  Pass 1  IDiag  1:
 RMSU=  6.51D-06    CP:  1.00D+00  1.05D+00
 E= -2049.69533663981     Delta-E=       -0.000000724338 Rises=F Damp=F
 DIIS: error= 1.33D-05 at cycle   3 NSaved=   3.
 NSaved= 3 IEnMin= 3 EnMin= -2049.69533663981     IErMin= 3 ErrMin= 1.33D-05
 ErrMax= 1.33D-05  0.00D+00 EMaxC= 1.00D-01 BMatC= 5.11D-07 BMatP= 9.94D-07
 IDIUse=1 WtCom= 1.00D+00 WtEn= 0.00D+00
 Coeff-Com: -0.333D-01 0.406D+00 0.627D+00
 Coeff:     -0.333D-01 0.406D+00 0.627D+00
 Gap=     0.215 Goal=   None    Shift=    0.000
 RMSDP=3.08D-06 MaxDP=1.51D-04 DE=-7.24D-07 OVMax= 3.40D-04

 Cycle  12  Pass 1  IDiag  1:
 RMSU=  2.32D-06    CP:  1.00D+00  1.06D+00  7.36D-01
 E= -2049.69533718429     Delta-E=       -0.000000544476 Rises=F Damp=F
 DIIS: error= 5.94D-06 at cycle   4 NSaved=   4.
 NSaved= 4 IEnMin= 4 EnMin= -2049.69533718429     IErMin= 4 ErrMin= 5.94D-06
 ErrMax= 5.94D-06  0.00D+00 EMaxC= 1.00D-01 BMatC= 5.53D-08 BMatP= 5.11D-07
 IDIUse=1 WtCom= 1.00D+00 WtEn= 0.00D+00
 Coeff-Com: -0.240D-01 0.152D+00 0.325D+00 0.547D+00
 Coeff:     -0.240D-01 0.152D+00 0.325D+00 0.547D+00
 Gap=     0.216 Goal=   None    Shift=    0.000
 RMSDP=1.00D-06 MaxDP=3.72D-05 DE=-5.44D-07 OVMax= 1.32D-04

 Cycle  13  Pass 1  IDiag  1:
 RMSU=  9.47D-07    CP:  1.00D+00  1.06D+00  7.80D-01  1.06D+00
 E= -2049.69533725985     Delta-E=       -0.000000075561 Rises=F Damp=F
 DIIS: error= 3.02D-06 at cycle   5 NSaved=   5.
 NSaved= 5 IEnMin= 5 EnMin= -2049.69533725985     IErMin= 5 ErrMin= 3.02D-06
 ErrMax= 3.02D-06  0.00D+00 EMaxC= 1.00D-01 BMatC= 5.86D-09 BMatP= 5.53D-08
 IDIUse=1 WtCom= 1.00D+00 WtEn= 0.00D+00
 Coeff-Com: -0.129D-02-0.275D-01-0.249D-02 0.158D+00 0.873D+00
 Coeff:     -0.129D-02-0.275D-01-0.249D-02 0.158D+00 0.873D+00
 Gap=     0.216 Goal=   None    Shift=    0.000
 RMSDP=9.20D-07 MaxDP=2.39D-05 DE=-7.56D-08 OVMax= 1.85D-04

 Cycle  14  Pass 1  IDiag  1:
 RMSU=  5.67D-07    CP:  1.00D+00  1.07D+00  8.29D-01  1.32D+00  1.28D+00
 E= -2049.69533729258     Delta-E=       -0.000000032727 Rises=F Damp=F
 DIIS: error= 1.77D-06 at cycle   6 NSaved=   6.
 NSaved= 6 IEnMin= 6 EnMin= -2049.69533729258     IErMin= 6 ErrMin= 1.77D-06
 ErrMax= 1.77D-06  0.00D+00 EMaxC= 1.00D-01 BMatC= 2.68D-09 BMatP= 5.86D-09
 IDIUse=1 WtCom= 1.00D+00 WtEn= 0.00D+00
 Coeff-Com:  0.595D-02-0.532D-01-0.839D-01-0.126D+00 0.365D+00 0.892D+00
 Coeff:      0.595D-02-0.532D-01-0.839D-01-0.126D+00 0.365D+00 0.892D+00
 Gap=     0.216 Goal=   None    Shift=    0.000
 RMSDP=7.61D-07 MaxDP=2.59D-05 DE=-3.27D-08 OVMax= 1.59D-04

 Cycle  15  Pass 1  IDiag  1:
 RMSU=  3.02D-07    CP:  1.00D+00  1.07D+00  8.61D-01  1.53D+00  1.71D+00
                    CP:  1.36D+00
 E= -2049.69533731010     Delta-E=       -0.000000017522 Rises=F Damp=F
 DIIS: error= 1.00D-06 at cycle   7 NSaved=   7.
 NSaved= 7 IEnMin= 7 EnMin= -2049.69533731010     IErMin= 7 ErrMin= 1.00D-06
 ErrMax= 1.00D-06  0.00D+00 EMaxC= 1.00D-01 BMatC= 8.22D-10 BMatP= 2.68D-09
 IDIUse=1 WtCom= 1.00D+00 WtEn= 0.00D+00
 Coeff-Com:  0.314D-02-0.148D-01-0.319D-01-0.126D+00-0.117D+00 0.345D+00
 Coeff-Com:  0.941D+00
 Coeff:      0.314D-02-0.148D-01-0.319D-01-0.126D+00-0.117D+00 0.345D+00
 Coeff:      0.941D+00
 Gap=     0.216 Goal=   None    Shift=    0.000
 RMSDP=5.54D-07 MaxDP=1.49D-05 DE=-1.75D-08 OVMax= 1.16D-04

 Cycle  16  Pass 1  IDiag  1:
 RMSU=  1.15D-07    CP:  1.00D+00  1.07D+00  8.86D-01  1.66D+00  2.00D+00
                    CP:  1.87D+00  1.41D+00
 E= -2049.69533731651     Delta-E=       -0.000000006414 Rises=F Damp=F
 DIIS: error= 5.00D-07 at cycle   8 NSaved=   8.
 NSaved= 8 IEnMin= 8 EnMin= -2049.69533731651     IErMin= 8 ErrMin= 5.00D-07
 ErrMax= 5.00D-07  0.00D+00 EMaxC= 1.00D-01 BMatC= 2.30D-10 BMatP= 8.22D-10
 IDIUse=1 WtCom= 1.00D+00 WtEn= 0.00D+00
 Coeff-Com: -0.599D-03 0.121D-01 0.179D-01-0.221D-01-0.178D+00-0.148D+00
 Coeff-Com:  0.460D+00 0.859D+00
 Coeff:     -0.599D-03 0.121D-01 0.179D-01-0.221D-01-0.178D+00-0.148D+00
 Coeff:      0.460D+00 0.859D+00
 Gap=     0.216 Goal=   None    Shift=    0.000
 RMSDP=3.00D-07 MaxDP=9.19D-06 DE=-6.41D-09 OVMax= 6.56D-05

 Cycle  17  Pass 1  IDiag  1:
 RMSU=  5.83D-08    CP:  1.00D+00  1.07D+00  8.96D-01  1.73D+00  2.14D+00
                    CP:  2.15D+00  1.81D+00  1.09D+00
 E= -2049.69533731800     Delta-E=       -0.000000001483 Rises=F Damp=F
 DIIS: error= 1.62D-07 at cycle   9 NSaved=   9.
 NSaved= 9 IEnMin= 9 EnMin= -2049.69533731800     IErMin= 9 ErrMin= 1.62D-07
 ErrMax= 1.62D-07  0.00D+00 EMaxC= 1.00D-01 BMatC= 3.52D-11 BMatP= 2.30D-10
 IDIUse=1 WtCom= 1.00D+00 WtEn= 0.00D+00
 Coeff-Com: -0.728D-03 0.716D-02 0.127D-01 0.980D-02-0.514D-01-0.115D+00
 Coeff-Com:  0.108D-01 0.351D+00 0.775D+00
 Coeff:     -0.728D-03 0.716D-02 0.127D-01 0.980D-02-0.514D-01-0.115D+00
 Coeff:      0.108D-01 0.351D+00 0.775D+00
 Gap=     0.216 Goal=   None    Shift=    0.000
 RMSDP=8.93D-08 MaxDP=2.68D-06 DE=-1.48D-09 OVMax= 1.79D-05

 Cycle  18  Pass 1  IDiag  1:
 RMSU=  2.03D-08    CP:  1.00D+00  1.07D+00  9.00D-01  1.74D+00  2.18D+00
                    CP:  2.23D+00  1.93D+00  1.31D+00  1.06D+00
 E= -2049.69533731802     Delta-E=       -0.000000000019 Rises=F Damp=F
 DIIS: error= 4.70D-08 at cycle  10 NSaved=  10.
 NSaved=10 IEnMin=10 EnMin= -2049.69533731802     IErMin=10 ErrMin= 4.70D-08
 ErrMax= 4.70D-08  0.00D+00 EMaxC= 1.00D-01 BMatC= 5.10D-12 BMatP= 3.52D-11
 IDIUse=1 WtCom= 1.00D+00 WtEn= 0.00D+00
 Coeff-Com: -0.245D-03 0.154D-02 0.326D-02 0.709D-02 0.241D-02-0.300D-01
 Coeff-Com: -0.597D-01 0.364D-01 0.330D+00 0.710D+00
 Coeff:     -0.245D-03 0.154D-02 0.326D-02 0.709D-02 0.241D-02-0.300D-01
 Coeff:     -0.597D-01 0.364D-01 0.330D+00 0.710D+00
 Gap=     0.216 Goal=   None    Shift=    0.000
 RMSDP=1.95D-08 MaxDP=5.50D-07 DE=-1.91D-11 OVMax= 3.73D-06

 Cycle  19  Pass 1  IDiag  1:
 RMSU=  8.38D-09    CP:  1.00D+00  1.07D+00  9.01D-01  1.74D+00  2.18D+00
                    CP:  2.25D+00  1.96D+00  1.36D+00  1.18D+00  1.06D+00
 E= -2049.69533731804     Delta-E=       -0.000000000024 Rises=F Damp=F
 DIIS: error= 1.95D-08 at cycle  11 NSaved=  11.
 NSaved=11 IEnMin=11 EnMin= -2049.69533731804     IErMin=11 ErrMin= 1.95D-08
 ErrMax= 1.95D-08  0.00D+00 EMaxC= 1.00D-01 BMatC= 7.57D-13 BMatP= 5.10D-12
 IDIUse=1 WtCom= 1.00D+00 WtEn= 0.00D+00
 Coeff-Com:  0.382D-04-0.727D-03-0.109D-02 0.741D-03 0.115D-01 0.104D-01
 Coeff-Com: -0.249D-01-0.513D-01-0.117D-01 0.285D+00 0.782D+00
 Coeff:      0.382D-04-0.727D-03-0.109D-02 0.741D-03 0.115D-01 0.104D-01
 Coeff:     -0.249D-01-0.513D-01-0.117D-01 0.285D+00 0.782D+00
 Gap=     0.216 Goal=   None    Shift=    0.000
 RMSDP=5.87D-09 MaxDP=1.90D-07 DE=-2.36D-11 OVMax= 5.94D-07

 SCF Done:  E(RwB97XD) =  -2049.69533732     A.U. after   19 cycles
            NFock= 19  Conv=0.59D-08     -V/T= 2.0063
 KE= 2.036872043895D+03 PE=-1.054780452368D+04 EE= 3.603971989854D+03
 Leave Link  502 at Sun Dec  2 17:26:30 2018, MaxMem=   536870912 cpu:      2868.2
 (Enter /pbs_home/pkowalski/g09d01/g09/l701.exe)
 Compute integral first derivatives.
 ... and contract with generalized density number  0.
 R6Disp: Adding Grimme-D2 dispersion energy 1st derivatives to the gradient.
 Leave Link  701 at Sun Dec  2 17:26:31 2018, MaxMem=   536870912 cpu:         3.6
 (Enter /pbs_home/pkowalski/g09d01/g09/l702.exe)
 L702 exits ... SP integral derivatives will be done elsewhere.
 Leave Link  702 at Sun Dec  2 17:26:31 2018, MaxMem=   536870912 cpu:         0.2
 (Enter /pbs_home/pkowalski/g09d01/g09/l703.exe)
 Compute integral first derivatives, UseDBF=F ICtDFT=           0.
 Integral derivatives from FoFJK, PRISM(SPDF).
 Calling FoFJK, ICntrl=      2127 FMM=F ISym2X=0 I1Cent= 0 IOpClX= 0 NMat=1 NMatS=1 NMatT=0.
 FoFJK:  IHMeth= 1 ICntrl=    2127 DoSepK=T KAlg= 0 I1Cent=   0 FoldK=F
 IRaf=         1 NMat=   1 IRICut=       1 DoRegI=T DoRafI=F ISym2E= 0.
 FoFCou: FMM=F IPFlag=           0 FMFlag=      100000 FMFlg1=         800
         NFxFlg=           0 DoJE=F BraDBF=F KetDBF=F FulRan=T
         wScrn=  0.000000 ICntrl=    2527 IOpCl=  0 I1Cent=           0 NGrid=           0
         NMat0=    1 NMatS0=      1 NMatT0=    0 NMatD0=    1 NMtDS0=    0 NMtDT0=    0
 Symmetry not used in FoFCou.
 Leave Link  703 at Sun Dec  2 17:28:11 2018, MaxMem=   536870912 cpu:       795.1
 (Enter /pbs_home/pkowalski/g09d01/g09/l716.exe)
 Dipole        =-3.78199850D+00-1.52360350D+00-7.76922060D-01
 ***** Axes restored to original set *****
 -------------------------------------------------------------------
 Center     Atomic                   Forces (Hartrees/Bohr)
 Number     Number              X              Y              Z
 -------------------------------------------------------------------
      1        6           0.014186530    0.007608428    0.014970697
      2       16          -0.000481575   -0.000368445    0.002358336
      3        6           0.002462593   -0.001921153   -0.006153799
      4        6          -0.018217139   -0.007537144   -0.032268780
      5        6           0.035228292   -0.015645869   -0.057995923
      6        6          -0.000118908   -0.001506009    0.001500485
      7        1          -0.001933314    0.001058503   -0.004077389
      8        6          -0.010193992   -0.022036211    0.021088584
      9        6          -0.015291253   -0.002501606   -0.025415492
     10        6          -0.022643789   -0.007155808    0.091113816
     11        6           0.004511397    0.008291519   -0.010159006
     12        6           0.014618391   -0.016562125    0.002831199
     13        9          -0.001737236   -0.000515237    0.000435030
     14        9          -0.008388315   -0.003013477   -0.011031529
     15        9           0.001582497    0.002160619    0.000666498
     16        9           0.003588882    0.006306820   -0.011396964
     17        9          -0.007890199   -0.014270945    0.009465294
     18        9           0.007135067   -0.049788382    0.012285933
     19        6           0.009967117    0.047390009    0.103163318
     20        6          -0.019690406    0.066116604   -0.085107404
     21        6          -0.019441021    0.011114660    0.020459610
     22        1           0.027964815    0.009074703    0.029372375
     23        1          -0.002353825    0.007804218   -0.006141239
     24        1           0.011391445    0.002653705    0.001969654
     25        6          -0.022214574   -0.034774097    0.007265385
     26        1          -0.001524087    0.002419342    0.000849568
     27        1           0.003517421    0.000055478    0.000974077
     28        1           0.000613785    0.001755613   -0.000314740
     29        1          -0.000170470    0.000097589   -0.000188128
     30        1          -0.000204807    0.000050125   -0.000132821
     31        1          -0.000168133    0.000473025   -0.000056791
     32       16           0.051126923    0.020516002    0.020102886
     33        6          -0.128705395    0.013853527   -0.051792608
     34        6           0.086682412   -0.011861308    0.028911944
     35        6           0.030254201   -0.023678398   -0.023728640
     36        1          -0.000621009    0.007429810    0.000163863
     37        1           0.000282640    0.004121585   -0.006026450
     38        1          -0.004329622    0.011290568   -0.010292877
     39        1          -0.018795339   -0.018506239   -0.027667973
 -------------------------------------------------------------------
 Cartesian Forces:  Max     0.128705395 RMS     0.027212637
 Leave Link  716 at Sun Dec  2 17:28:11 2018, MaxMem=   536870912 cpu:         0.2
 (Enter /pbs_home/pkowalski/g09d01/g09/l103.exe)

 GradGradGradGradGradGradGradGradGradGradGradGradGradGradGradGradGradGrad
 Berny optimization.
 Using GEDIIS/GDIIS optimizer.
 FormGI is forming the generalized inverse of G from B-inverse, IUseBI=4.
 Internal  Forces:  Max     0.111102355 RMS     0.016871589
 Search for a local minimum.
 Step number   4 out of a maximum of  234
 All quantities printed in internal units (Hartrees-Bohrs-Radians)
 RMS Force = .16872D-01 SwitMx=.10000D-02 MixMth= 1
 Mixed Optimization -- RFO/linear search
 Update second derivatives using D2CorX and points    3    4
 ITU=  0  0  1  0
 Use linear search instead of GDIIS.
     Eigenvalues ---    0.00230   0.00312   0.00580   0.00838   0.00852
     Eigenvalues ---    0.00998   0.01145   0.01379   0.01434   0.01485
     Eigenvalues ---    0.01595   0.01685   0.01970   0.02041   0.02473
     Eigenvalues ---    0.02488   0.02921   0.03679   0.04225   0.04345
     Eigenvalues ---    0.04438   0.04622   0.05056   0.05460   0.05582
     Eigenvalues ---    0.05755   0.05866   0.06473   0.06947   0.07327
     Eigenvalues ---    0.07353   0.07596   0.07645   0.08353   0.08528
     Eigenvalues ---    0.09043   0.09322   0.09634   0.10140   0.10177
     Eigenvalues ---    0.11410   0.12033   0.12614   0.12901   0.13135
     Eigenvalues ---    0.13370   0.13544   0.15090   0.15246   0.15642
     Eigenvalues ---    0.15883   0.15992   0.16000   0.16000   0.16000
     Eigenvalues ---    0.16000   0.16000   0.16000   0.16000   0.16027
     Eigenvalues ---    0.16337   0.16645   0.17391   0.18607   0.18943
     Eigenvalues ---    0.20743   0.21248   0.22561   0.22922   0.23421
     Eigenvalues ---    0.23869   0.24926   0.25010   0.25718   0.26102
     Eigenvalues ---    0.26449   0.26828   0.26958   0.27524   0.28259
     Eigenvalues ---    0.29074   0.29844   0.30004   0.30869   0.31695
     Eigenvalues ---    0.33070   0.33438   0.33533   0.33551   0.33585
     Eigenvalues ---    0.33725   0.33742   0.33758   0.33877   0.34519
     Eigenvalues ---    0.34661   0.37183   0.37230   0.37240   0.37739
     Eigenvalues ---    0.44464   0.54410   0.54971   0.55509   0.55742
     Eigenvalues ---    0.57305   0.58128   0.58351   0.58418   0.63129
     Eigenvalues ---    1.26687
 RFO step:  Lambda=-1.73750728D-01 EMin= 2.30016291D-03
 Quartic linear search produced a step of -0.23735.
 Maximum step size (   0.505) exceeded in Quadratic search.
    -- Step size scaled by   0.947
 Iteration  1 RMS(Cart)=  0.14313154 RMS(Int)=  0.00544162
 Iteration  2 RMS(Cart)=  0.01135139 RMS(Int)=  0.00122431
 Iteration  3 RMS(Cart)=  0.00003454 RMS(Int)=  0.00122413
 Iteration  4 RMS(Cart)=  0.00000007 RMS(Int)=  0.00122413
 ITry= 1 IFail=0 DXMaxC= 7.01D-01 DCOld= 1.00D+10 DXMaxT= 5.05D-01 DXLimC= 3.00D+00 Rises=F
 Variable       Old X    -DE/DX   Delta X   Delta X   Delta X     New X
                                 (Linear)    (Quad)   (Total)
    R1        3.34554   0.00226  -0.00207   0.00658   0.00443   3.34997
    R2        2.93759  -0.00677  -0.00604   0.00111  -0.00594   2.93164
    R3        2.55393  -0.02204  -0.00211  -0.01906  -0.02015   2.53377
    R4        3.34286  -0.00498   0.00229  -0.01001  -0.00662   3.33623
    R5        2.53584  -0.00557  -0.00107  -0.00316  -0.00369   2.53215
    R6        2.81966   0.00076   0.00023   0.00078   0.00101   2.82067
    R7        2.82524   0.00691   0.00269   0.00453   0.00658   2.83181
    R8        2.06313  -0.00144  -0.00007  -0.00181  -0.00188   2.06124
    R9        3.22826   0.00284   0.01052  -0.01221  -0.00192   3.22634
   R10        2.99045  -0.00670  -0.00374  -0.00664  -0.01038   2.98007
   R11        2.07614  -0.00008  -0.00007  -0.00001  -0.00008   2.07606
   R12        2.07923   0.00022   0.00018   0.00002   0.00020   2.07943
   R13        2.08004   0.00032   0.00003   0.00041   0.00044   2.08048
   R14        2.85662  -0.01021  -0.00239  -0.01243  -0.01421   2.84241
   R15        2.85298  -0.01471  -0.00179  -0.02992  -0.03070   2.82228
   R16        2.84950   0.02942   0.00988   0.05102   0.06039   2.90988
   R17        2.53800   0.00102  -0.00059   0.00207   0.00148   2.53948
   R18        2.55240   0.00710   0.00038   0.00707   0.00745   2.55986
   R19        3.14910  -0.05354  -0.01636  -0.10215  -0.11813   3.03096
   R20        3.10142  -0.11110  -0.00111  -0.25247  -0.25427   2.84715
   R21        2.86708   0.04404   0.00756   0.06839   0.07514   2.94222
   R22        2.52172   0.00157   0.00004   0.00166   0.00170   2.52342
   R23        2.53508  -0.00361  -0.00093  -0.00260  -0.00353   2.53155
   R24        2.55110  -0.00581  -0.00253  -0.00279  -0.00532   2.54578
   R25        2.61595  -0.00557  -0.00644   0.00100  -0.00544   2.61051
   R26        2.96189  -0.01881  -0.02416  -0.00307  -0.02790   2.93399
   R27        3.17203   0.02843  -0.02939   0.08471   0.05715   3.22918
   R28        3.08080  -0.02657   0.00122  -0.08210  -0.08300   2.99780
   R29        3.12763   0.00353  -0.05183   0.06581   0.01473   3.14236
   R30        1.98056   0.04021   0.00812   0.05404   0.06216   2.04272
   R31        2.08094  -0.00635   0.00000  -0.01129  -0.01129   2.06965
   R32        2.07117  -0.00598   0.00101  -0.01061  -0.00960   2.06157
   R33        3.73753  -0.00082  -0.02959   0.04789   0.01778   3.75531
   R34        2.09469  -0.00242  -0.00152  -0.00128  -0.00280   2.09189
   R35        2.05951   0.00301   0.00161   0.00200   0.00361   2.06312
   R36        2.07455   0.00063   0.00030   0.00042   0.00072   2.07527
   R37        3.23105   0.00808  -0.04816   0.06741   0.01972   3.25077
   R38        2.96060  -0.09682   0.00212  -0.19794  -0.19629   2.76431
   R39        3.00642  -0.04215  -0.03671  -0.00603  -0.04274   2.96368
   R40        2.04535   0.00290   0.01296  -0.01838  -0.00542   2.03992
   R41        2.10687  -0.00745  -0.00749   0.00009  -0.00741   2.09947
   R42        2.08313  -0.00222  -0.00540   0.00509  -0.00031   2.08282
   R43        2.07621   0.00156  -0.00479   0.01066   0.00588   2.08209
    A1        1.91485   0.00401   0.00213   0.00481   0.00583   1.92069
    A2        2.21515   0.00163   0.00048   0.00806   0.01077   2.22592
    A3        2.14834  -0.00612  -0.00180  -0.01571  -0.01863   2.12970
    A4        1.59717   0.00060  -0.00076   0.00272   0.00203   1.59920
    A5        1.98467  -0.00178  -0.00069  -0.00006  -0.00062   1.98405
    A6        2.06200   0.00242  -0.00036   0.00418   0.00371   2.06571
    A7        2.23652  -0.00064   0.00105  -0.00410  -0.00317   2.23335
    A8        2.02120   0.00525  -0.00065   0.00747   0.00524   2.02644
    A9        2.13416  -0.00291   0.00014  -0.00446  -0.00362   2.13054
   A10        2.12237  -0.00192   0.00039  -0.00173  -0.00053   2.12184
   A11        1.83635  -0.00533  -0.00002  -0.00540  -0.00336   1.83299
   A12        2.02984  -0.01716  -0.00032  -0.04684  -0.04694   1.98290
   A13        1.62324   0.02754  -0.00852   0.09134   0.08280   1.70604
   A14        1.99027   0.02891  -0.00213   0.07004   0.06729   2.05756
   A15        2.08413  -0.02702   0.00641  -0.08622  -0.07924   2.00489
   A16        1.87541  -0.01078   0.00342  -0.02875  -0.02453   1.85088
   A17        1.92954   0.00028  -0.00033   0.00137   0.00104   1.93059
   A18        1.93334  -0.00002   0.00033  -0.00076  -0.00044   1.93291
   A19        1.93470   0.00013   0.00029  -0.00024   0.00005   1.93475
   A20        1.89139  -0.00022  -0.00002  -0.00052  -0.00053   1.89086
   A21        1.89566   0.00005  -0.00014   0.00055   0.00042   1.89607
   A22        1.87766  -0.00024  -0.00015  -0.00044  -0.00058   1.87708
   A23        2.21285  -0.00070   0.00186   0.00509   0.00742   2.22027
   A24        2.11942   0.01095  -0.00108   0.02630   0.02391   2.14333
   A25        1.92590  -0.00836  -0.00320  -0.02174  -0.02445   1.90146
   A26        1.89000  -0.01281  -0.00682  -0.02001  -0.02678   1.86322
   A27        1.98112   0.00252   0.00165   0.00034   0.00193   1.98305
   A28        1.90607  -0.00264   0.00241  -0.00900  -0.00615   1.89992
   A29        1.96310   0.00708  -0.00213   0.01717   0.01547   1.97857
   A30        1.83773   0.01098   0.00585   0.01991   0.02501   1.86274
   A31        1.87979  -0.00451  -0.00041  -0.00729  -0.00798   1.87181
   A32        1.62059   0.03485   0.00916   0.06836   0.07834   1.69892
   A33        1.98652  -0.00058   0.00215  -0.00213   0.00044   1.98696
   A34        1.98964  -0.02890  -0.03024  -0.03659  -0.06838   1.92126
   A35        1.78196   0.00680   0.00432   0.01178   0.01438   1.79635
   A36        1.95034  -0.00055  -0.00039  -0.00578  -0.00562   1.94473
   A37        1.94707  -0.00568  -0.00175  -0.00585  -0.00753   1.93954
   A38        1.94856  -0.00587  -0.00180  -0.01046  -0.01193   1.93663
   A39        1.94567   0.00875  -0.00109   0.02278   0.02242   1.96809
   A40        1.88995  -0.00300   0.00073  -0.01109  -0.01065   1.87929
   A41        1.93153  -0.02772  -0.00837  -0.04641  -0.05390   1.87764
   A42        2.02873   0.00179  -0.00083  -0.00584  -0.00666   2.02207
   A43        2.03331  -0.03018  -0.01237  -0.06421  -0.07547   1.95784
   A44        1.86427   0.01916   0.00655   0.04601   0.05168   1.91595
   A45        1.66953   0.05839   0.01980   0.12388   0.14225   1.81178
   A46        1.89681  -0.00807  -0.00046  -0.02196  -0.02969   1.86712
   A47        1.89292  -0.00336   0.00214   0.00250   0.00424   1.89716
   A48        1.53627   0.03074   0.01117   0.07080   0.08350   1.61977
   A49        2.61999   0.01342   0.00637   0.01849   0.02151   2.64150
   A50        1.78223  -0.02460  -0.02390  -0.04004  -0.06597   1.71626
   A51        1.71713  -0.00186  -0.01172   0.01570   0.00202   1.71915
   A52        2.12833   0.02386  -0.00328   0.05264   0.04850   2.17683
   A53        2.13365  -0.03305  -0.01261  -0.04682  -0.05821   2.07544
   A54        2.01961   0.00898   0.01603  -0.00635   0.00942   2.02902
   A55        2.07381   0.00563  -0.01061   0.01763   0.00658   2.08039
   A56        1.99223  -0.01290  -0.00364  -0.02265  -0.02591   1.96632
   A57        1.93103   0.00296  -0.00040   0.00626   0.00613   1.93716
   A58        1.85192   0.00430   0.00351   0.00964   0.01333   1.86525
   A59        1.79569  -0.00019   0.00734  -0.00438   0.00290   1.79859
   A60        1.66271   0.00356  -0.01440   0.02336   0.00717   1.66989
   A61        1.78846   0.00079   0.00690  -0.00841  -0.00156   1.78690
   A62        1.39240   0.00241  -0.01132   0.02772   0.01843   1.41083
   A63        1.94829  -0.00053  -0.00162   0.00194   0.00032   1.94861
   A64        1.91929  -0.00204  -0.00035  -0.00483  -0.00518   1.91411
   A65        1.91887   0.00035   0.00016   0.00022   0.00038   1.91925
   A66        1.88820   0.00119   0.00117   0.00091   0.00209   1.89028
   A67        1.87920   0.00040   0.00099  -0.00029   0.00070   1.87990
   A68        1.90909   0.00071  -0.00030   0.00219   0.00189   1.91098
   A69        1.82138  -0.04200   0.00593  -0.09377  -0.08724   1.73414
   A70        1.76211   0.03237   0.00133   0.06615   0.06730   1.82941
   A71        2.17964  -0.01857   0.00163  -0.03818  -0.03709   2.14255
   A72        1.97225  -0.00703  -0.02218   0.02117   0.00039   1.97264
   A73        2.10032   0.00234  -0.01230   0.01788   0.00754   2.10786
   A74        2.30429  -0.00500   0.00200  -0.01945  -0.02155   2.28275
   A75        1.97297  -0.01879  -0.02573  -0.02359  -0.05004   1.92293
   A76        1.49799   0.00280   0.00469   0.02296   0.03211   1.53010
   A77        1.71005   0.01312  -0.00487   0.05733   0.05354   1.76359
   A78        1.84995   0.00746  -0.02329   0.05575   0.03293   1.88288
   A79        1.97773  -0.00487   0.00270  -0.01520  -0.01307   1.96466
   A80        2.10137  -0.01993   0.00062  -0.05693  -0.05651   2.04486
   A81        1.81282   0.00321   0.00872  -0.00196   0.00682   1.81964
   A82        1.82351   0.00801   0.00802   0.01036   0.01911   1.84262
   A83        1.87038   0.01029   0.00364   0.01861   0.02134   1.89172
   A84        3.45840   0.00338  -0.00706   0.01899   0.01007   3.46848
   A85        3.28323   0.00591  -0.00420   0.02818   0.02584   3.30906
    D1        0.28418  -0.00703   0.00016  -0.02674  -0.02688   0.25731
    D2       -2.96125  -0.01255   0.01133  -0.05809  -0.04808  -3.00932
    D3       -0.36509   0.00782  -0.00024   0.02572   0.02548  -0.33961
    D4       -2.58595  -0.01380   0.00281  -0.02910  -0.02663  -2.61258
    D5        1.75713  -0.01240   0.00362  -0.03491  -0.02984   1.72729
    D6        2.87557   0.01256  -0.01098   0.05400   0.04332   2.91889
    D7        0.65471  -0.00906  -0.00793  -0.00081  -0.00879   0.64592
    D8       -1.28539  -0.00765  -0.00712  -0.00663  -0.01200  -1.29739
    D9       -0.04292   0.00505   0.00812   0.01277   0.02015  -0.02277
   D10        2.83654   0.01372  -0.00382   0.05969   0.05579   2.89232
   D11        2.98195  -0.00052   0.02081  -0.02110  -0.00175   2.98020
   D12       -0.42178   0.00815   0.00886   0.02582   0.03389  -0.38789
   D13       -0.11984   0.00756   0.00055   0.02452   0.02476  -0.09508
   D14        3.02326   0.00336   0.00073   0.01046   0.01115   3.03440
   D15       -0.09574  -0.00429  -0.00017  -0.01389  -0.01348  -0.10922
   D16       -3.12692  -0.00842   0.00102  -0.02675  -0.02508   3.13118
   D17        3.04416   0.00041  -0.00038   0.00188   0.00172   3.04588
   D18        0.01298  -0.00372   0.00082  -0.01098  -0.00988   0.00310
   D19       -3.13611   0.00236  -0.00011   0.00806   0.00777  -3.12834
   D20        1.05015   0.00247  -0.00009   0.00830   0.00804   1.05819
   D21       -1.03294   0.00270  -0.00031   0.00950   0.00902  -1.02392
   D22        0.00724  -0.00252   0.00010  -0.00831  -0.00805  -0.00081
   D23       -2.08969  -0.00241   0.00012  -0.00807  -0.00778  -2.09746
   D24        2.11041  -0.00219  -0.00010  -0.00687  -0.00680   2.10361
   D25        0.29568  -0.00198   0.00007  -0.00733  -0.00758   0.28810
   D26        2.54040  -0.00816  -0.00183  -0.02325  -0.02388   2.51652
   D27       -1.49252  -0.02120   0.00797  -0.08027  -0.07219  -1.56471
   D28       -2.95552   0.00205  -0.00113   0.00523   0.00375  -2.95177
   D29       -0.71080  -0.00413  -0.00304  -0.01068  -0.01256  -0.72335
   D30        1.53947  -0.01717   0.00677  -0.06770  -0.06087   1.47860
   D31       -0.21069  -0.01529   0.00763  -0.07473  -0.06543  -0.27613
   D32        1.57152  -0.03110  -0.01372  -0.09324  -0.10622   1.46530
   D33        2.45581   0.01641  -0.01007   0.08427   0.07600   2.53181
   D34       -2.35306  -0.01855   0.00976  -0.08868  -0.07791  -2.43097
   D35       -0.57085  -0.03435  -0.01159  -0.10719  -0.11869  -0.68954
   D36        0.31345   0.01315  -0.00794   0.07032   0.06353   0.37697
   D37        1.57853   0.00403  -0.00075  -0.00227  -0.00125   1.57728
   D38       -2.92245  -0.01177  -0.02210  -0.02077  -0.04203  -2.96448
   D39       -2.03815   0.03573  -0.01845   0.15674   0.14019  -1.89797
   D40        3.07485  -0.00386  -0.00041  -0.01132  -0.01091   3.06394
   D41        0.97899  -0.00365  -0.00060  -0.01050  -0.01028   0.96871
   D42       -1.12404  -0.00346  -0.00011  -0.01029  -0.00958  -1.13361
   D43       -1.29988  -0.00002  -0.00427   0.01672   0.01051  -1.28937
   D44        2.88745   0.00019  -0.00446   0.01754   0.01114   2.89859
   D45        0.78442   0.00038  -0.00397   0.01775   0.01184   0.79626
   D46        1.00155   0.00639   0.00248   0.01027   0.01387   1.01542
   D47       -1.09431   0.00661   0.00229   0.01108   0.01449  -1.07981
   D48        3.08585   0.00679   0.00278   0.01129   0.01519   3.10105
   D49        2.36945   0.00923  -0.01403   0.04954   0.03612   2.40558
   D50        0.17638   0.00807  -0.00726   0.04233   0.03515   0.21152
   D51       -1.92120   0.01402  -0.00957   0.05774   0.04833  -1.87287
   D52       -0.53407  -0.00098  -0.00339   0.00125  -0.00103  -0.53510
   D53       -2.72714  -0.00215   0.00338  -0.00596  -0.00201  -2.72915
   D54        1.45847   0.00380   0.00107   0.00945   0.01117   1.46964
   D55       -2.25985   0.01220   0.01883  -0.01315   0.00607  -2.25377
   D56       -0.20302  -0.00233  -0.00997  -0.01922  -0.02946  -0.23248
   D57        0.65855   0.02012   0.00944   0.02924   0.03904   0.69758
   D58        2.71537   0.00559  -0.01936   0.02317   0.00351   2.71888
   D59        0.07856   0.00445   0.00308   0.01175   0.01514   0.09369
   D60        2.16332   0.00123   0.00329   0.00356   0.00674   2.17006
   D61       -2.00127  -0.00704   0.00272  -0.01895  -0.01596  -2.01723
   D62        2.28218   0.00309  -0.00125   0.00933   0.00827   2.29045
   D63       -1.91625  -0.00013  -0.00104   0.00113  -0.00013  -1.91637
   D64        0.20234  -0.00840  -0.00161  -0.02138  -0.02282   0.17952
   D65       -1.95859   0.00798   0.00067   0.02149   0.02262  -1.93597
   D66        0.12617   0.00476   0.00088   0.01329   0.01422   0.14039
   D67        2.24476  -0.00352   0.00031  -0.00922  -0.00848   2.23628
   D68       -0.61991  -0.00452  -0.00357  -0.00349  -0.00795  -0.62786
   D69       -2.75004  -0.00899  -0.00496  -0.02306  -0.02853  -2.77857
   D70        1.26168   0.03370   0.00888   0.08549   0.09222   1.35391
   D71       -2.67410  -0.01392  -0.00189  -0.02663  -0.02643  -2.70053
   D72        1.47895  -0.01838  -0.00328  -0.04620  -0.04700   1.43194
   D73       -0.79251   0.02431   0.01056   0.06235   0.07375  -0.71876
   D74        0.62038  -0.00941   0.01223  -0.03610  -0.02363   0.59675
   D75       -2.58456  -0.01315   0.01583  -0.04687  -0.02899  -2.61355
   D76        2.45013   0.01674   0.00751   0.02616   0.03292   2.48306
   D77       -0.75480   0.01300   0.01111   0.01538   0.02756  -0.72724
   D78        0.35133  -0.00357  -0.00046  -0.01298  -0.01390   0.33743
   D79        2.57518  -0.00633  -0.00258  -0.01890  -0.02336   2.55182
   D80       -1.76234   0.01061   0.00676   0.01305   0.02192  -1.74041
   D81       -1.73468  -0.00408  -0.00164  -0.00806  -0.00988  -1.74457
   D82        0.48917  -0.00684  -0.00376  -0.01398  -0.01935   0.46982
   D83        2.43483   0.01010   0.00558   0.01797   0.02594   2.46077
   D84        2.43214  -0.00226  -0.00056  -0.00249  -0.00341   2.42874
   D85       -1.62719  -0.00502  -0.00268  -0.00842  -0.01287  -1.64006
   D86        0.31848   0.01192   0.00666   0.02354   0.03242   0.35089
   D87       -0.37156   0.01534  -0.00976   0.07118   0.06170  -0.30985
   D88        2.82949   0.02035  -0.01239   0.08286   0.06930   2.89880
   D89       -1.97677  -0.00864  -0.01382   0.00794  -0.00588  -1.98265
   D90        1.22428  -0.00363  -0.01646   0.01963   0.00172   1.22600
   D91        3.00250  -0.00484  -0.00515  -0.00907  -0.01131   2.99119
   D92       -0.07963   0.00017  -0.00779   0.00261  -0.00371  -0.08334
   D93       -2.28360  -0.01633  -0.00096  -0.06558  -0.06356  -2.34716
   D94        1.79317  -0.01508   0.00707  -0.07398  -0.06346   1.72971
   D95       -0.21301  -0.01000   0.00093  -0.05343  -0.04954  -0.26254
   D96       -0.39069  -0.01403   0.00203  -0.04923  -0.04768  -0.43837
   D97       -2.59711  -0.01278   0.01007  -0.05762  -0.04758  -2.64469
   D98        1.67990  -0.00771   0.00392  -0.03708  -0.03366   1.64624
   D99       -2.64862  -0.03473   0.02133  -0.16516  -0.14452  -2.79315
   D100      -0.23882  -0.00911  -0.00815  -0.03341  -0.04216  -0.28097
   D101       0.03895  -0.00507   0.00582  -0.01503  -0.00955   0.02940
   D102       2.44876   0.02055  -0.02366   0.11672   0.09282   2.54158
   D103      -2.98897   0.00445   0.00438   0.01102   0.01117  -2.97780
   D104       0.09296   0.00156   0.00729   0.00302   0.00787   0.10083
   D105      -0.19230   0.00755   0.00617   0.02059   0.02485  -0.16745
   D106       1.49901   0.02340   0.00322   0.09305   0.09483   1.59383
   D107      -2.03284   0.00364  -0.00018   0.01329   0.01144  -2.02139
   D108      -0.34153   0.01950  -0.00313   0.08576   0.08142  -0.26011
   D109      -0.05723  -0.00466  -0.00132  -0.01375  -0.01425  -0.07149
   D110      -2.29708  -0.01333   0.02773  -0.08306  -0.05450  -2.35158
   D111       0.01313   0.00713  -0.00338   0.02087   0.01760   0.03073
   D112      -1.05286   0.00043   0.01340  -0.00303   0.01173  -1.04113
   D113      -2.60346  -0.00571   0.01328  -0.04929  -0.03605  -2.63951
   D114       2.38067   0.00410  -0.01453   0.03963   0.02550   2.40617
   D115       1.31468  -0.00261   0.00225   0.01573   0.01963   1.33431
   D116      -0.23592  -0.00875   0.00213  -0.03053  -0.02815  -0.26407
   D117      -2.59509   0.01087  -0.00997   0.03966   0.02883  -2.56626
   D118      -0.61820   0.01671  -0.01191   0.06279   0.04992  -0.56827
   D119       1.62832   0.00689  -0.00247   0.01666   0.01417   1.64249
   D120       1.53757  -0.01373   0.00972  -0.04987  -0.03980   1.49778
   D121      -2.76871  -0.00789   0.00778  -0.02675  -0.01870  -2.78742
   D122      -0.52220  -0.01772   0.01722  -0.07288  -0.05446  -0.57666
         Item               Value     Threshold  Converged?
 Maximum Force            0.111102     0.000450     NO 
 RMS     Force            0.016872     0.000300     NO 
 Maximum Displacement     0.701361     0.001800     NO 
 RMS     Displacement     0.147665     0.001200     NO 
 Predicted change in Energy=-1.328610D-01
 Lowest energy point so far.  Saving SCF results.
 GradGradGradGradGradGradGradGradGradGradGradGradGradGradGradGradGradGrad

 Leave Link  103 at Sun Dec  2 17:28:11 2018, MaxMem=   536870912 cpu:         0.7
 (Enter /pbs_home/pkowalski/g09d01/g09/l202.exe)
                          Input orientation:                          
 ---------------------------------------------------------------------
 Center     Atomic      Atomic             Coordinates (Angstroms)
 Number     Number       Type             X           Y           Z
 ---------------------------------------------------------------------
      1          6           0       -1.596953   -0.156642   -0.711080
      2         16           0       -3.101827    0.769946   -0.850182
      3          6           0       -4.062364   -0.615424   -0.325811
      4          6           0       -3.347490   -1.738073   -0.170564
      5          6           0       -1.913388   -1.671325   -0.600086
      6          6           0       -5.523830   -0.418256   -0.095159
      7          1           0       -3.802153   -2.673354    0.158519
      8          6           0       -0.342109    0.300751   -0.829155
      9          6           0        0.087633    1.709244   -1.135578
     10          6           0        0.850226   -0.486091   -0.393582
     11          6           0        1.277677    2.021633   -0.209657
     12          6           0        1.537120    0.658218    0.495960
     13          9           0       -0.907778    2.607545   -1.045567
     14          9           0        0.558222    1.757077   -2.404927
     15          9           0        2.348609    2.410484   -0.906092
     16          9           0        0.974863    3.001794    0.651863
     17          9           0        2.855594    0.509171    0.728921
     18          9           0        0.923889    0.801370    1.725505
     19          6           0       -0.764893   -2.544777    0.312563
     20          6           0        0.513361   -1.676922    0.465735
     21          6           0       -1.514735   -2.145140    1.795146
     22          1           0       -0.903147   -1.816548    2.623680
     23          1           0       -2.157133   -2.947688    2.172937
     24          1           0       -2.219294   -1.322089    1.667379
     25          6           0       -1.654123   -2.053760   -2.107868
     26          1           0       -1.744509   -3.144490   -2.273850
     27          1           0       -0.647757   -1.745073   -2.397478
     28          1           0       -2.390094   -1.555553   -2.752962
     29          1           0       -5.992404   -1.354083    0.238897
     30          1           0       -6.023720   -0.091431   -1.019359
     31          1           0       -5.699231    0.355176    0.668455
     32         16           0        1.611425   -2.180005    1.608665
     33          6           0        0.874825   -3.664548    2.069910
     34          6           0       -0.381347   -3.707260    1.321567
     35          6           0        0.712019   -4.101922    3.567177
     36          1           0        0.796638   -5.208845    3.610335
     37          1           0        1.535533   -3.741649    4.205008
     38          1           0       -0.242255   -3.858704    4.061302
     39          1           0       -0.996320   -4.298197    1.983292
 ---------------------------------------------------------------------
                    Distance matrix (angstroms):
                    1          2          3          4          5
     1  C    0.000000
     2  S    1.772726   0.000000
     3  C    2.537156   1.765459   0.000000
     4  C    2.420219   2.610056   1.339958   0.000000
     5  C    1.551359   2.726671   2.410031   1.498530   0.000000
     6  C    3.983486   2.801425   1.492635   2.546382   3.854922
     7  H    3.457304   3.655715   2.130108   1.090764   2.268695
     8  C    1.340815   2.799398   3.864328   3.690916   2.531891
     9  C    2.549424   3.337123   4.825172   4.961383   3.964730
    10  C    2.489584   4.171910   4.914759   4.386116   3.014131
    11  C    3.641402   4.599679   5.956811   5.960628   4.896250
    12  C    3.455916   4.831605   5.801007   5.481411   4.305123
    13  F    2.868374   2.868587   4.566945   5.059863   4.417966
    14  F    3.343085   4.097269   5.594756   5.697634   4.595677
    15  F    4.711223   5.692253   7.112905   7.084989   5.909265
    16  F    4.295063   4.884330   6.278038   6.467260   5.634484
    17  F    4.726742   6.168666   7.087688   6.658636   5.409622
    18  F    3.634471   4.779282   5.574757   5.318696   4.424108
    19  C    2.728252   4.219079   3.873401   2.748452   1.707304
    20  C    2.854746   4.559428   4.763463   3.913411   2.650494
    21  C    3.200321   4.244331   3.650877   2.718217   2.473977
    22  H    3.789100   4.857145   4.485850   3.713323   3.381471
    23  H    4.052320   4.883902   3.913196   2.893460   3.062380
    24  H    2.720780   3.390219   2.805190   2.196338   2.314507
    25  C    2.356553   3.413347   3.323275   2.592354   1.576985
    26  H    3.375094   4.380862   3.945057   2.995224   2.236117
    27  H    2.503602   3.839519   4.150596   3.499679   2.199518
    28  H    2.599097   3.087892   3.093765   2.760199   2.208059
    29  H    4.653634   3.748737   2.142327   2.703826   4.176470
    30  H    4.437967   3.050910   2.145342   3.254856   4.423424
    31  H    4.358183   3.037236   2.147083   3.258271   4.477556
    32  S    4.446225   6.079711   6.195320   5.286946   4.190662
    33  C    5.113610   6.633659   6.277935   5.153540   4.344646
    34  C    4.268050   5.671233   5.081653   3.860331   3.191385
    35  C    6.260996   7.602209   7.078541   6.003173   5.492417
    36  H    7.066022   8.416661   7.759038   6.596609   6.130738
    37  H    6.843440   8.210636   7.850991   6.855936   6.266597
    38  H    6.190000   7.329681   6.660244   5.661116   5.413488
    39  H    4.977237   6.176392   5.319342   4.089172   3.796751
                    6          7          8          9         10
     6  C    0.000000
     7  H    2.848507   0.000000
     8  C    5.282609   4.668266   0.000000
     9  C    6.090751   6.001025   1.504136   0.000000
    10  C    6.381399   5.170451   1.493489   2.439591   0.000000
    11  C    7.226802   6.926986   2.443137   1.539844   2.550534
    12  C    7.166954   6.302465   2.327061   2.422309   1.603917
    13  F    5.600596   6.141264   2.384976   1.343834   3.617492
    14  F    6.859917   6.724050   2.326916   1.354617   3.026975
    15  F    8.404444   8.050508   3.420066   2.378321   3.301207
    16  F    7.381585   7.434418   3.350143   2.377563   3.643327
    17  F    8.470772   7.401312   3.563194   3.546567   2.504409
    18  F    6.809948   6.071625   2.894764   3.115983   2.480627
    19  C    5.228366   3.043880   3.095044   4.573906   2.710247
    20  C    6.192457   4.439698   2.513913   3.769823   1.506646
    21  C    4.756913   2.861789   3.774174   5.100294   3.624364
    22  H    5.540579   3.900688   4.088984   5.248321   3.734743
    23  H    4.782984   2.615192   4.781132   6.137774   4.657326
    24  H    3.852715   2.570607   3.519960   4.729425   3.790568
    25  C    4.658380   3.183464   2.983322   4.259022   3.415864
    26  H    5.144153   3.220604   3.990433   5.311416   4.163549
    27  H    5.553126   4.164738   2.595853   3.750400   2.800818
    28  H    4.263526   3.423465   3.367661   4.406128   4.148505
    29  H    1.098602   2.558151   5.983731   6.945503   6.926400
    30  H    1.100386   3.604037   5.698305   6.372172   6.913645
    31  H    1.100940   3.609838   5.562783   6.210945   6.688127
    32  S    7.544445   5.626113   3.989162   4.997907   2.730891
    33  C    7.494580   5.148786   5.060544   6.306542   4.021441
    34  C    6.266562   3.758132   4.548770   5.966241   3.851550
    35  C    8.115905   5.834166   6.310503   7.501694   5.364788
    36  H    8.753785   6.284316   7.166692   8.419402   6.191820
    37  H    8.909040   6.782788   6.723789   7.767272   5.675856
    38  H    7.550356   5.413837   6.420873   7.623545   5.693332
    39  H    6.314448   3.720566   5.430302   6.855046   4.857099
                   11         12         13         14         15
    11  C    0.000000
    12  C    1.556955   0.000000
    13  F    2.412105   3.486217   0.000000
    14  F    2.325256   3.252826   2.172628   0.000000
    15  F    1.335336   2.386357   3.265325   2.424651   0.000000
    16  F    1.339637   2.415117   2.565353   3.326691   2.159642
    17  F    2.378717   1.347168   4.659931   4.081200   2.558377
    18  F    2.314964   1.381422   3.781019   4.255297   3.397702
    19  C    5.029603   3.948680   5.330230   5.257503   5.977761
    20  C    3.836619   2.549876   4.760286   4.476054   4.685822
    21  C    5.401740   4.342870   5.570104   6.096315   6.555595
    22  H    5.245515   4.075115   5.747694   6.339817   6.395389
    23  H    6.493753   5.427919   6.540662   7.103858   7.648015
    24  H    5.189658   4.405052   4.951986   5.812016   6.435883
    25  C    5.367261   4.931407   4.838727   4.416469   6.115194
    26  H    6.331139   5.735984   5.940934   5.417113   7.034352
    27  H    4.762555   4.349882   4.565146   3.703984   5.335831
    28  H    5.719895   5.556912   4.737493   4.448282   6.449471
    29  H    8.028121   7.798023   6.572500   7.718796   9.222552
    30  H    7.644020   7.747545   5.784290   6.975581   8.738896
    31  H    7.226715   7.244747   5.564985   7.111028   8.454065
    32  S    4.590365   3.049450   6.025941   5.720033   5.285833
    33  C    6.139331   4.647823   7.226550   7.036933   6.923485
    34  C    6.157697   4.839374   6.764408   6.680459   7.059881
    35  C    7.216812   5.724692   8.301692   8.367649   8.068457
    36  H    8.191676   6.683567   9.256263   9.206753   8.992269
    37  H    7.264378   5.754639   8.593635   8.653460   8.039476
    38  H    7.424935   6.023323   8.266523   8.601737   8.407752
    39  H    7.065433   5.761642   7.541293   7.638024   8.033896
                   16         17         18         19         20
    16  F    0.000000
    17  F    3.123501   0.000000
    18  F    2.448912   2.193181   0.000000
    19  C    5.822914   4.754775   4.005632   0.000000
    20  C    4.705104   3.214704   2.810246   1.552601   0.000000
    21  C    5.830619   5.223216   3.825397   1.708808   2.469764
    22  H    5.534564   4.809076   3.316364   2.427075   2.585095
    23  H    6.893432   6.257994   4.873226   2.358317   3.414810
    24  H    5.470820   5.476194   3.793686   2.333618   3.006203
    25  C    6.331375   5.912152   5.430715   2.624941   3.385769
    26  H    7.330183   6.597486   6.219726   2.829989   3.841492
    27  H    5.870615   5.208594   5.094451   2.827997   3.090441
    28  H    6.609476   6.625997   6.049316   3.607947   4.336449
    29  H    8.227211   9.055325   7.395342   5.361907   6.517719
    30  H    7.832061   9.069698   7.523339   5.953837   6.888593
    31  H    7.179721   8.556425   6.721768   5.734464   6.539634
    32  S    5.307705   3.090886   3.061855   2.731269   1.662867
    33  C    6.816230   4.810575   4.479448   2.651572   2.579669
    34  C    6.877443   5.348580   4.711110   1.586368   2.378072
    35  C    7.683159   5.823469   5.242034   3.898523   3.941958
    36  H    8.729199   6.725887   6.300116   4.517847   4.737430
    37  H    7.642854   5.647585   5.211628   4.677135   4.392049
    38  H    7.757067   6.307120   5.341548   4.006569   4.273082
    39  H    7.677769   6.286611   5.455203   2.432977   3.384258
                   21         22         23         24         25
    21  C    0.000000
    22  H    1.080963   0.000000
    23  H    1.095210   1.747892   0.000000
    24  H    1.090935   1.700366   1.703533   0.000000
    25  C    3.906571   4.796643   4.401979   3.886805   0.000000
    26  H    4.196216   5.143649   4.470224   4.368049   1.106983
    27  H    4.299976   5.028156   4.961168   4.378550   1.091758
    28  H    4.668956   5.584568   5.124138   4.429795   1.098184
    29  H    4.805954   5.639291   4.581418   4.034593   4.981720
    30  H    5.698254   6.516750   5.770567   4.817337   4.912124
    31  H    5.003100   5.616201   5.071374   3.990116   5.465697
    32  S    3.131912   2.735952   3.887129   3.926051   4.948976
    33  C    2.845013   2.623538   3.117254   3.901630   5.142378
    34  C    1.987226   2.354266   2.110734   3.030954   4.014356
    35  C    3.453625   2.953283   3.392373   4.464224   6.480720
    36  H    4.245427   3.920515   3.987946   5.289405   6.975575
    37  H    4.202430   3.486226   4.288994   5.137369   7.271539
    38  H    3.113032   2.583396   2.839477   4.009235   6.581022
    39  H    2.222568   2.564637   1.790902   3.233062   4.712515
                   26         27         28         29         30
    26  H    0.000000
    27  H    1.782278   0.000000
    28  H    1.780744   1.788303   0.000000
    29  H    5.250149   5.972319   4.687050   0.000000
    30  H    5.404310   5.790918   4.283955   1.782829   0.000000
    31  H    6.045217   6.271235   5.129070   1.786627   1.775800
    32  S    5.221728   4.619767   5.951965   7.770240   8.340509
    33  C    5.098983   5.095114   6.194162   7.473265   8.360662
    34  C    3.886122   4.213365   5.026599   6.180095   7.098629
    35  C    6.408494   6.555976   7.486738   7.973540   9.082429
    36  H    6.733694   7.083629   7.999585   8.503933   9.702540
    37  H    7.286349   7.235046   8.282687   8.837440   9.887386
    38  H    6.549887   6.807914   7.506790   7.344938   8.569177
    39  H    4.473710   5.082428   5.647725   6.055706   7.210239
                   31         32         33         34         35
    31  H    0.000000
    32  S    7.794667   0.000000
    33  C    7.832016   1.720231   0.000000
    34  C    6.723826   2.527068   1.462809   0.000000
    35  C    8.329011   2.887640   1.568314   2.528630   0.000000
    36  H    9.044850   3.720811   2.182630   2.980078   1.110991
    37  H    9.035098   3.030757   2.236319   3.462635   1.102181
    38  H    7.684190   3.502797   2.291551   2.747440   1.101795
    39  H    6.745373   3.380446   1.977422   1.079480   2.337870
                   36         37         38         39
    36  H    0.000000
    37  H    1.747073   0.000000
    38  H    1.762257   1.787424   0.000000
    39  H    2.586745   3.414096   2.253862   0.000000
 Stoichiometry    C17H14F6S2
 Framework group  C1[X(C17H14F6S2)]
 Deg. of freedom   111
 Full point group                 C1      NOp   1
 RotChk:  IX=3 Diff= 5.15D-02
 Largest Abelian subgroup         C1      NOp   1
 Largest concise Abelian subgroup C1      NOp   1
                         Standard orientation:                         
 ---------------------------------------------------------------------
 Center     Atomic      Atomic             Coordinates (Angstroms)
 Number     Number       Type             X           Y           Z
 ---------------------------------------------------------------------
      1          6           0        0.339672   -1.414428    0.311921
      2         16           0        0.923371   -2.922432   -0.414562
      3          6           0       -0.713694   -3.579191   -0.488944
      4          6           0       -1.633668   -2.798585    0.093970
      5          6           0       -1.112765   -1.598627    0.824965
      6          6           0       -0.922861   -4.885161   -1.180790
      7          1           0       -2.690298   -3.068185    0.118731
      8          6           0        1.041882   -0.297504    0.551012
      9          6           0        2.503973   -0.067382    0.283132
     10          6           0        0.396895    1.009684    0.876222
     11          6           0        2.629142    1.347992   -0.310306
     12          6           0        1.176209    1.898136   -0.208155
     13          9           0        3.067315   -1.017764   -0.481924
     14          9           0        3.168763   -0.055500    1.463344
     15          9           0        3.475655    2.100394    0.397105
     16          9           0        3.079590    1.304812   -1.571202
     17          9           0        1.206451    3.223636    0.030586
     18          9           0        0.669373    1.729172   -1.482084
     19          6           0       -2.042297   -0.167413    0.775106
     20          6           0       -1.084506    1.042450    0.603535
     21          6           0       -2.454077   -0.392303   -0.868027
     22          1           0       -2.387827    0.445623   -1.547713
     23          1           0       -3.450250   -0.828605   -0.997506
     24          1           0       -1.809336   -1.138943   -1.333836
     25          6           0       -0.771830   -1.844278    2.344932
     26          1           0       -1.688047   -1.930616    2.960159
     27          1           0       -0.178912   -1.011349    2.727831
     28          1           0       -0.205604   -2.778661    2.455947
     29          1           0       -1.984791   -5.166133   -1.163847
     30          1           0       -0.345719   -5.683163   -0.689924
     31          1           0       -0.589871   -4.831233   -2.228778
     32         16           0       -1.791477    2.485377    0.175424
     33          6           0       -3.446079    2.022811    0.262130
     34          6           0       -3.419120    0.591660    0.563608
     35          6           0       -4.490947    2.396641   -0.846072
     36          1           0       -5.474330    2.546169   -0.351199
     37          1           0       -4.275274    3.367889   -1.320376
     38          1           0       -4.669305    1.654026   -1.640216
     39          1           0       -4.340632    0.266305    0.105091
 ---------------------------------------------------------------------
 Rotational constants (GHZ):      0.2342753      0.2182459      0.1322931
 Leave Link  202 at Sun Dec  2 17:28:11 2018, MaxMem=   536870912 cpu:         0.0
 (Enter /pbs_home/pkowalski/g09d01/g09/l301.exe)
 Basis read from rwf:  (5D, 7F)
 No pseudopotential information found on rwf file.
 There are   453 symmetry adapted cartesian basis functions of A   symmetry.
 There are   428 symmetry adapted basis functions of A   symmetry.
   428 basis functions,   747 primitive gaussians,   453 cartesian basis functions
   101 alpha electrons      101 beta electrons
       nuclear repulsion energy      2878.6218880501 Hartrees.
 IExCor= 4639 DFT=T Ex+Corr=wB97XD ExCW=0 ScaHFX=  1.000000
 ScaDFX=  1.000000  1.000000  1.000000  1.000000 ScalE2=  1.000000  1.000000
 IRadAn=      0 IRanWt=     -1 IRanGd=            0 ICorTp=0 IEmpDi=121
  HFx wShort=  0.000000 wLong=  0.200000 cFull=  0.222036 cShort=  0.000000 cLong=  0.777964
  DFx wShort=  0.000000 wLong=  0.200000 cFull=  0.000000 cShort=  0.000000 cLong=  1.000000
 NAtoms=   39 NActive=   39 NUniq=   39 SFac= 1.00D+00 NAtFMM=   60 NAOKFM=F Big=F
 Integral buffers will be    131072 words long.
 Raffenetti 2 integral format.
 Two-electron integral symmetry is turned on.
 R6Disp:  Grimme-D2 Dispersion energy=       -0.0368391765 Hartrees.
 Nuclear repulsion after empirical dispersion term =     2878.5850488735 Hartrees.
 No density basis found on file   724.
 Leave Link  301 at Sun Dec  2 17:28:11 2018, MaxMem=   536870912 cpu:         0.6
 (Enter /pbs_home/pkowalski/g09d01/g09/l302.exe)
 NPDir=0 NMtPBC=     1 NCelOv=     1 NCel=       1 NClECP=     1 NCelD=      1
         NCelK=      1 NCelE2=     1 NClLst=     1 CellRange=     0.0.
 One-electron integrals computed using PRISM.
 NBasis=   428 RedAO= T EigKep=  2.95D-04  NBF=   428
 NBsUse=   428 1.00D-06 EigRej= -1.00D+00 NBFU=   428
 Precomputing XC quadrature grid using
 IXCGrd= 4 IRadAn=           0 IRanWt=          -1 IRanGd=           0 AccXCQ= 0.00D+00.
 Generated NRdTot=       0 NPtTot=           0 NUsed=           0 NTot=          32
 NSgBfM=   439   441   442   444   444 MxSgAt=    39 MxSgA2=    39.
 Leave Link  302 at Sun Dec  2 17:28:12 2018, MaxMem=   536870912 cpu:         7.3
 (Enter /pbs_home/pkowalski/g09d01/g09/l303.exe)
 DipDrv:  MaxL=1.
 Leave Link  303 at Sun Dec  2 17:28:13 2018, MaxMem=   536870912 cpu:         0.9
 (Enter /pbs_home/pkowalski/g09d01/g09/l401.exe)
 Initial guess from the checkpoint file:  "dae0068freq_closed_wb97xd.chk"
 B after Tr=     0.000000    0.000000    0.000000
         Rot=    0.999760   -0.004421    0.000988   -0.021447 Ang=  -2.51 deg.
 Guess basis will be translated and rotated to current coordinates.
 JPrj=2 DoOrth=T DoCkMO=T.
 Generating alternative initial guess.
 ExpMin= 1.22D-01 ExpMax= 9.18D+03 ExpMxC= 1.38D+03 IAcc=1 IRadAn=         1 AccDes= 0.00D+00
 Harris functional with IExCor= 4639 and IRadAn=       1 diagonalized for initial guess.
 HarFok:  IExCor= 4639 AccDes= 0.00D+00 IRadAn=         1 IDoV= 1 UseB2=F ITyADJ=14
 ICtDFT=  3500011 ScaDFX=  1.000000  1.000000  1.000000  1.000000
 FoFCou: FMM=F IPFlag=           0 FMFlag=      100000 FMFlg1=           0
         NFxFlg=           0 DoJE=T BraDBF=F KetDBF=T FulRan=T
         wScrn=  0.000000 ICntrl=     500 IOpCl=  0 I1Cent=   200000004 NGrid=           0
         NMat0=    1 NMatS0=      1 NMatT0=    0 NMatD0=    1 NMtDS0=    0 NMtDT0=    0
 Petite list used in FoFCou.
 Harris En= -1987.86498491589    
 Leave Link  401 at Sun Dec  2 17:28:15 2018, MaxMem=   536870912 cpu:        20.1
 (Enter /pbs_home/pkowalski/g09d01/g09/l502.exe)
 Closed shell SCF:
 Using DIIS extrapolation, IDIIS=  1040.
 Integral symmetry usage will be decided dynamically.
 IVT=      641221 IEndB=      641221 NGot=   536870912 MDV=   536451994
 LenX=   536451994 LenY=   536246332
 Requested convergence on RMS density matrix=1.00D-08 within 128 cycles.
 Requested convergence on MAX density matrix=1.00D-06.
 Requested convergence on             energy=1.00D-06.
 No special actions if energy rises.
 Fock matrices will be formed incrementally for  20 cycles.
 Integral accuracy reduced to 1.0D-05 until final iterations.

 Cycle   1  Pass 0  IDiag  1:
 FoFJK:  IHMeth= 1 ICntrl=       0 DoSepK=T KAlg= 0 I1Cent=   0 FoldK=F
 IRaf=         1 NMat=   1 IRICut=       1 DoRegI=T DoRafI=F ISym2E= 0.
 FoFCou: FMM=F IPFlag=           0 FMFlag=      100000 FMFlg1=           0
         NFxFlg=           0 DoJE=T BraDBF=F KetDBF=F FulRan=T
         wScrn=  0.000000 ICntrl=     500 IOpCl=  0 I1Cent=           0 NGrid=           0
         NMat0=    1 NMatS0=      1 NMatT0=    0 NMatD0=    1 NMtDS0=    0 NMtDT0=    0
 Symmetry not used in FoFCou.
 E= -2049.77414364012    
 DIIS: error= 5.19D-03 at cycle   1 NSaved=   1.
 NSaved= 1 IEnMin= 1 EnMin= -2049.77414364012     IErMin= 1 ErrMin= 5.19D-03
 ErrMax= 5.19D-03  0.00D+00 EMaxC= 1.00D-01 BMatC= 3.85D-02 BMatP= 3.85D-02
 IDIUse=3 WtCom= 9.48D-01 WtEn= 5.19D-02
 Coeff-Com:  0.100D+01
 Coeff-En:   0.100D+01
 Coeff:      0.100D+01
 Gap=     0.692 Goal=   None    Shift=    0.000
 GapD=    0.692 DampG=2.000 DampE=1.000 DampFc=2.0000 IDamp=-1.
 RMSDP=1.37D-03 MaxDP=6.74D-02              OVMax= 3.75D-02

 Cycle   2  Pass 0  IDiag  1:
 RMSU=  1.37D-03    CP:  1.00D+00
 E= -2049.82202774802     Delta-E=       -0.047884107899 Rises=F Damp=F
 DIIS: error= 8.07D-04 at cycle   2 NSaved=   2.
 NSaved= 2 IEnMin= 2 EnMin= -2049.82202774802     IErMin= 2 ErrMin= 8.07D-04
 ErrMax= 8.07D-04  0.00D+00 EMaxC= 1.00D-01 BMatC= 1.83D-03 BMatP= 3.85D-02
 IDIUse=3 WtCom= 9.92D-01 WtEn= 8.07D-03
 Coeff-Com: -0.571D-01 0.106D+01
 Coeff-En:   0.000D+00 0.100D+01
 Coeff:     -0.567D-01 0.106D+01
 Gap=     0.234 Goal=   None    Shift=    0.000
 RMSDP=2.84D-04 MaxDP=1.44D-02 DE=-4.79D-02 OVMax= 2.12D-02

 Cycle   3  Pass 0  IDiag  1:
 RMSU=  2.55D-04    CP:  9.99D-01  1.09D+00
 E= -2049.82451462255     Delta-E=       -0.002486874528 Rises=F Damp=F
 DIIS: error= 9.38D-04 at cycle   3 NSaved=   3.
 NSaved= 3 IEnMin= 3 EnMin= -2049.82451462255     IErMin= 2 ErrMin= 8.07D-04
 ErrMax= 9.38D-04  0.00D+00 EMaxC= 1.00D-01 BMatC= 1.36D-03 BMatP= 1.83D-03
 IDIUse=3 WtCom= 9.91D-01 WtEn= 9.38D-03
 Coeff-Com: -0.688D-01 0.509D+00 0.560D+00
 Coeff-En:   0.000D+00 0.000D+00 0.100D+01
 Coeff:     -0.681D-01 0.504D+00 0.564D+00
 Gap=     0.233 Goal=   None    Shift=    0.000
 RMSDP=1.60D-04 MaxDP=7.36D-03 DE=-2.49D-03 OVMax= 1.08D-02

 Cycle   4  Pass 0  IDiag  1:
 RMSU=  1.20D-04    CP:  9.99D-01  1.15D+00  7.45D-01
 E= -2049.82589775138     Delta-E=       -0.001383128827 Rises=F Damp=F
 DIIS: error= 2.02D-04 at cycle   4 NSaved=   4.
 NSaved= 4 IEnMin= 4 EnMin= -2049.82589775138     IErMin= 4 ErrMin= 2.02D-04
 ErrMax= 2.02D-04  0.00D+00 EMaxC= 1.00D-01 BMatC= 9.64D-05 BMatP= 1.36D-03
 IDIUse=3 WtCom= 9.98D-01 WtEn= 2.02D-03
 Coeff-Com: -0.123D-01-0.121D-02 0.181D+00 0.832D+00
 Coeff-En:   0.000D+00 0.000D+00 0.000D+00 0.100D+01
 Coeff:     -0.123D-01-0.120D-02 0.181D+00 0.833D+00
 Gap=     0.233 Goal=   None    Shift=    0.000
 RMSDP=5.94D-05 MaxDP=2.31D-03 DE=-1.38D-03 OVMax= 6.80D-03

 Cycle   5  Pass 0  IDiag  1:
 RMSU=  4.26D-05    CP:  9.99D-01  1.16D+00  8.94D-01  1.09D+00
 E= -2049.82604316867     Delta-E=       -0.000145417291 Rises=F Damp=F
 DIIS: error= 1.45D-04 at cycle   5 NSaved=   5.
 NSaved= 5 IEnMin= 5 EnMin= -2049.82604316867     IErMin= 5 ErrMin= 1.45D-04
 ErrMax= 1.45D-04  0.00D+00 EMaxC= 1.00D-01 BMatC= 2.56D-05 BMatP= 9.64D-05
 IDIUse=3 WtCom= 9.99D-01 WtEn= 1.45D-03
 Coeff-Com:  0.319D-02-0.709D-01 0.156D-01 0.419D+00 0.633D+00
 Coeff-En:   0.000D+00 0.000D+00 0.000D+00 0.000D+00 0.100D+01
 Coeff:      0.319D-02-0.708D-01 0.155D-01 0.419D+00 0.633D+00
 Gap=     0.233 Goal=   None    Shift=    0.000
 RMSDP=2.70D-05 MaxDP=1.22D-03 DE=-1.45D-04 OVMax= 3.58D-03

 Cycle   6  Pass 0  IDiag  1:
 RMSU=  1.75D-05    CP:  9.99D-01  1.16D+00  9.35D-01  1.23D+00  9.72D-01
 E= -2049.82608534723     Delta-E=       -0.000042178568 Rises=F Damp=F
 DIIS: error= 4.17D-05 at cycle   6 NSaved=   6.
 NSaved= 6 IEnMin= 6 EnMin= -2049.82608534723     IErMin= 6 ErrMin= 4.17D-05
 ErrMax= 4.17D-05  0.00D+00 EMaxC= 1.00D-01 BMatC= 2.56D-06 BMatP= 2.56D-05
 IDIUse=1 WtCom= 1.00D+00 WtEn= 0.00D+00
 Coeff-Com:  0.283D-02-0.236D-01-0.199D-01 0.120D-01 0.202D+00 0.827D+00
 Coeff:      0.283D-02-0.236D-01-0.199D-01 0.120D-01 0.202D+00 0.827D+00
 Gap=     0.233 Goal=   None    Shift=    0.000
 RMSDP=1.61D-05 MaxDP=6.17D-04 DE=-4.22D-05 OVMax= 2.77D-03

 Cycle   7  Pass 0  IDiag  1:
 RMSU=  9.66D-06    CP:  9.99D-01  1.16D+00  9.60D-01  1.29D+00  1.13D+00
                    CP:  1.28D+00
 E= -2049.82609535720     Delta-E=       -0.000010009966 Rises=F Damp=F
 DIIS: error= 2.57D-05 at cycle   7 NSaved=   7.
 NSaved= 7 IEnMin= 7 EnMin= -2049.82609535720     IErMin= 7 ErrMin= 2.57D-05
 ErrMax= 2.57D-05  0.00D+00 EMaxC= 1.00D-01 BMatC= 7.01D-07 BMatP= 2.56D-06
 IDIUse=1 WtCom= 1.00D+00 WtEn= 0.00D+00
 Coeff-Com:  0.307D-03 0.918D-02-0.101D-01-0.105D+00-0.767D-01 0.269D+00
 Coeff-Com:  0.913D+00
 Coeff:      0.307D-03 0.918D-02-0.101D-01-0.105D+00-0.767D-01 0.269D+00
 Coeff:      0.913D+00
 Gap=     0.234 Goal=   None    Shift=    0.000
 RMSDP=1.19D-05 MaxDP=3.61D-04 DE=-1.00D-05 OVMax= 2.25D-03

 Cycle   8  Pass 0  IDiag  1:
 RMSU=  4.82D-06    CP:  9.99D-01  1.16D+00  9.70D-01  1.33D+00  1.25D+00
                    CP:  1.67D+00  1.37D+00
 E= -2049.82609918940     Delta-E=       -0.000003832196 Rises=F Damp=F
 DIIS: error= 1.27D-05 at cycle   8 NSaved=   8.
 NSaved= 8 IEnMin= 8 EnMin= -2049.82609918940     IErMin= 8 ErrMin= 1.27D-05
 ErrMax= 1.27D-05  0.00D+00 EMaxC= 1.00D-01 BMatC= 2.15D-07 BMatP= 7.01D-07
 IDIUse=1 WtCom= 1.00D+00 WtEn= 0.00D+00
 Coeff-Com: -0.633D-03 0.103D-01 0.217D-02-0.502D-01-0.844D-01-0.135D+00
 Coeff-Com:  0.397D+00 0.861D+00
 Coeff:     -0.633D-03 0.103D-01 0.217D-02-0.502D-01-0.844D-01-0.135D+00
 Coeff:      0.397D+00 0.861D+00
 Gap=     0.234 Goal=   None    Shift=    0.000
 RMSDP=7.15D-06 MaxDP=2.57D-04 DE=-3.83D-06 OVMax= 1.43D-03

 Initial convergence to 1.0D-05 achieved.  Increase integral accuracy.
 Cycle   9  Pass 1  IDiag  1:
 E= -2049.82587676077     Delta-E=        0.000222428628 Rises=F Damp=F
 DIIS: error= 1.22D-04 at cycle   1 NSaved=   1.
 NSaved= 1 IEnMin= 1 EnMin= -2049.82587676077     IErMin= 1 ErrMin= 1.22D-04
 ErrMax= 1.22D-04  0.00D+00 EMaxC= 1.00D-01 BMatC= 1.03D-05 BMatP= 1.03D-05
 IDIUse=3 WtCom= 9.99D-01 WtEn= 1.22D-03
 Coeff-Com:  0.100D+01
 Coeff-En:   0.100D+01
 Coeff:      0.100D+01
 Gap=     0.234 Goal=   None    Shift=    0.000
 RMSDP=7.15D-06 MaxDP=2.57D-04 DE= 2.22D-04 OVMax= 5.71D-04

 Cycle  10  Pass 1  IDiag  1:
 RMSU=  6.73D-05    CP:  1.00D+00
 E= -2049.82588605896     Delta-E=       -0.000009298189 Rises=F Damp=F
 DIIS: error= 2.36D-05 at cycle   2 NSaved=   2.
 NSaved= 2 IEnMin= 2 EnMin= -2049.82588605896     IErMin= 2 ErrMin= 2.36D-05
 ErrMax= 2.36D-05  0.00D+00 EMaxC= 1.00D-01 BMatC= 1.01D-06 BMatP= 1.03D-05
 IDIUse=1 WtCom= 1.00D+00 WtEn= 0.00D+00
 Coeff-Com:  0.119D+00 0.881D+00
 Coeff:      0.119D+00 0.881D+00
 Gap=     0.234 Goal=   None    Shift=    0.000
 RMSDP=7.65D-06 MaxDP=5.09D-04 DE=-9.30D-06 OVMax= 4.46D-04

 Cycle  11  Pass 1  IDiag  1:
 RMSU=  6.94D-06    CP:  1.00D+00  1.05D+00
 E= -2049.82588665400     Delta-E=       -0.000000595039 Rises=F Damp=F
 DIIS: error= 1.62D-05 at cycle   3 NSaved=   3.
 NSaved= 3 IEnMin= 3 EnMin= -2049.82588665400     IErMin= 3 ErrMin= 1.62D-05
 ErrMax= 1.62D-05  0.00D+00 EMaxC= 1.00D-01 BMatC= 5.92D-07 BMatP= 1.01D-06
 IDIUse=1 WtCom= 1.00D+00 WtEn= 0.00D+00
 Coeff-Com: -0.324D-01 0.425D+00 0.607D+00
 Coeff:     -0.324D-01 0.425D+00 0.607D+00
 Gap=     0.234 Goal=   None    Shift=    0.000
 RMSDP=3.47D-06 MaxDP=1.56D-04 DE=-5.95D-07 OVMax= 2.74D-04

 Cycle  12  Pass 1  IDiag  1:
 RMSU=  2.25D-06    CP:  1.00D+00  1.06D+00  6.48D-01
 E= -2049.82588722634     Delta-E=       -0.000000572342 Rises=F Damp=F
 DIIS: error= 5.48D-06 at cycle   4 NSaved=   4.
 NSaved= 4 IEnMin= 4 EnMin= -2049.82588722634     IErMin= 4 ErrMin= 5.48D-06
 ErrMax= 5.48D-06  0.00D+00 EMaxC= 1.00D-01 BMatC= 4.54D-08 BMatP= 5.92D-07
 IDIUse=1 WtCom= 1.00D+00 WtEn= 0.00D+00
 Coeff-Com: -0.233D-01 0.154D+00 0.295D+00 0.574D+00
 Coeff:     -0.233D-01 0.154D+00 0.295D+00 0.574D+00
 Gap=     0.234 Goal=   None    Shift=    0.000
 RMSDP=8.58D-07 MaxDP=3.72D-05 DE=-5.72D-07 OVMax= 8.30D-05

 Cycle  13  Pass 1  IDiag  1:
 RMSU=  7.87D-07    CP:  1.00D+00  1.06D+00  6.87D-01  9.29D-01
 E= -2049.82588727455     Delta-E=       -0.000000048215 Rises=F Damp=F
 DIIS: error= 1.38D-06 at cycle   5 NSaved=   5.
 NSaved= 5 IEnMin= 5 EnMin= -2049.82588727455     IErMin= 5 ErrMin= 1.38D-06
 ErrMax= 1.38D-06  0.00D+00 EMaxC= 1.00D-01 BMatC= 3.12D-09 BMatP= 4.54D-08
 IDIUse=1 WtCom= 1.00D+00 WtEn= 0.00D+00
 Coeff-Com: -0.197D-02-0.143D-01 0.156D-02 0.161D+00 0.854D+00
 Coeff:     -0.197D-02-0.143D-01 0.156D-02 0.161D+00 0.854D+00
 Gap=     0.234 Goal=   None    Shift=    0.000
 RMSDP=4.95D-07 MaxDP=1.53D-05 DE=-4.82D-08 OVMax= 8.12D-05

 Cycle  14  Pass 1  IDiag  1:
 RMSU=  3.33D-07    CP:  1.00D+00  1.06D+00  7.03D-01  1.07D+00  1.20D+00
 E= -2049.82588728382     Delta-E=       -0.000000009267 Rises=F Damp=F
 DIIS: error= 6.98D-07 at cycle   6 NSaved=   6.
 NSaved= 6 IEnMin= 6 EnMin= -2049.82588728382     IErMin= 6 ErrMin= 6.98D-07
 ErrMax= 6.98D-07  0.00D+00 EMaxC= 1.00D-01 BMatC= 7.20D-10 BMatP= 3.12D-09
 IDIUse=1 WtCom= 1.00D+00 WtEn= 0.00D+00
 Coeff-Com:  0.329D-02-0.318D-01-0.507D-01-0.531D-01 0.276D+00 0.856D+00
 Coeff:      0.329D-02-0.318D-01-0.507D-01-0.531D-01 0.276D+00 0.856D+00
 Gap=     0.234 Goal=   None    Shift=    0.000
 RMSDP=3.19D-07 MaxDP=8.66D-06 DE=-9.27D-09 OVMax= 5.81D-05

 Cycle  15  Pass 1  IDiag  1:
 RMSU=  1.64D-07    CP:  1.00D+00  1.06D+00  7.12D-01  1.15D+00  1.41D+00
                    CP:  1.30D+00
 E= -2049.82588728743     Delta-E=       -0.000000003608 Rises=F Damp=F
 DIIS: error= 3.93D-07 at cycle   7 NSaved=   7.
 NSaved= 7 IEnMin= 7 EnMin= -2049.82588728743     IErMin= 7 ErrMin= 3.93D-07
 ErrMax= 3.93D-07  0.00D+00 EMaxC= 1.00D-01 BMatC= 1.61D-10 BMatP= 7.20D-10
 IDIUse=1 WtCom= 1.00D+00 WtEn= 0.00D+00
 Coeff-Com:  0.106D-02-0.327D-02-0.893D-02-0.450D-01-0.133D+00 0.154D+00
 Coeff-Com:  0.104D+01
 Coeff:      0.106D-02-0.327D-02-0.893D-02-0.450D-01-0.133D+00 0.154D+00
 Coeff:      0.104D+01
 Gap=     0.234 Goal=   None    Shift=    0.000
 RMSDP=2.15D-07 MaxDP=6.61D-06 DE=-3.61D-09 OVMax= 4.33D-05

 Cycle  16  Pass 1  IDiag  1:
 RMSU=  5.84D-08    CP:  1.00D+00  1.06D+00  7.17D-01  1.19D+00  1.53D+00
                    CP:  1.69D+00  1.50D+00
 E= -2049.82588728863     Delta-E=       -0.000000001200 Rises=F Damp=F
 DIIS: error= 1.92D-07 at cycle   8 NSaved=   8.
 NSaved= 8 IEnMin= 8 EnMin= -2049.82588728863     IErMin= 8 ErrMin= 1.92D-07
 ErrMax= 1.92D-07  0.00D+00 EMaxC= 1.00D-01 BMatC= 4.48D-11 BMatP= 1.61D-10
 IDIUse=1 WtCom= 1.00D+00 WtEn= 0.00D+00
 Coeff-Com: -0.491D-03 0.743D-02 0.115D-01-0.283D-02-0.126D+00-0.172D+00
 Coeff-Com:  0.390D+00 0.892D+00
 Coeff:     -0.491D-03 0.743D-02 0.115D-01-0.283D-02-0.126D+00-0.172D+00
 Coeff:      0.390D+00 0.892D+00
 Gap=     0.234 Goal=   None    Shift=    0.000
 RMSDP=1.18D-07 MaxDP=3.19D-06 DE=-1.20D-09 OVMax= 2.42D-05

 Cycle  17  Pass 1  IDiag  1:
 RMSU=  3.01D-08    CP:  1.00D+00  1.07D+00  7.20D-01  1.21D+00  1.59D+00
                    CP:  1.91D+00  1.87D+00  1.31D+00
 E= -2049.82588728876     Delta-E=       -0.000000000136 Rises=F Damp=F
 DIIS: error= 8.66D-08 at cycle   9 NSaved=   9.
 NSaved= 9 IEnMin= 9 EnMin= -2049.82588728876     IErMin= 9 ErrMin= 8.66D-08
 ErrMax= 8.66D-08  0.00D+00 EMaxC= 1.00D-01 BMatC= 1.32D-11 BMatP= 4.48D-11
 IDIUse=1 WtCom= 1.00D+00 WtEn= 0.00D+00
 Coeff-Com: -0.466D-03 0.435D-02 0.791D-02 0.777D-02-0.343D-01-0.120D+00
 Coeff-Com: -0.509D-01 0.422D+00 0.763D+00
 Coeff:     -0.466D-03 0.435D-02 0.791D-02 0.777D-02-0.343D-01-0.120D+00
 Coeff:     -0.509D-01 0.422D+00 0.763D+00
 Gap=     0.234 Goal=   None    Shift=    0.000
 RMSDP=4.98D-08 MaxDP=1.70D-06 DE=-1.36D-10 OVMax= 9.67D-06

 Cycle  18  Pass 1  IDiag  1:
 RMSU=  1.26D-08    CP:  1.00D+00  1.07D+00  7.21D-01  1.21D+00  1.61D+00
                    CP:  1.99D+00  2.04D+00  1.61D+00  1.06D+00
 E= -2049.82588728891     Delta-E=       -0.000000000142 Rises=F Damp=F
 DIIS: error= 3.32D-08 at cycle  10 NSaved=  10.
 NSaved=10 IEnMin=10 EnMin= -2049.82588728891     IErMin=10 ErrMin= 3.32D-08
 ErrMax= 3.32D-08  0.00D+00 EMaxC= 1.00D-01 BMatC= 1.22D-12 BMatP= 1.32D-11
 IDIUse=1 WtCom= 1.00D+00 WtEn= 0.00D+00
 Coeff-Com: -0.818D-04 0.283D-03 0.100D-02 0.316D-02 0.975D-02-0.122D-01
 Coeff-Com: -0.776D-01 0.121D-01 0.254D+00 0.810D+00
 Coeff:     -0.818D-04 0.283D-03 0.100D-02 0.316D-02 0.975D-02-0.122D-01
 Coeff:     -0.776D-01 0.121D-01 0.254D+00 0.810D+00
 Gap=     0.234 Goal=   None    Shift=    0.000
 RMSDP=1.18D-08 MaxDP=3.15D-07 DE=-1.42D-10 OVMax= 2.04D-06

 Cycle  19  Pass 1  IDiag  1:
 RMSU=  4.83D-09    CP:  1.00D+00  1.07D+00  7.22D-01  1.21D+00  1.61D+00
                    CP:  2.01D+00  2.07D+00  1.69D+00  1.24D+00  1.06D+00
 E= -2049.82588728892     Delta-E=       -0.000000000016 Rises=F Damp=F
 DIIS: error= 1.50D-08 at cycle  11 NSaved=  11.
 NSaved=11 IEnMin=11 EnMin= -2049.82588728892     IErMin=11 ErrMin= 1.50D-08
 ErrMax= 1.50D-08  0.00D+00 EMaxC= 1.00D-01 BMatC= 3.91D-13 BMatP= 1.22D-12
 IDIUse=1 WtCom= 1.00D+00 WtEn= 0.00D+00
 Coeff-Com:  0.337D-04-0.558D-03-0.764D-03 0.112D-03 0.992D-02 0.131D-01
 Coeff-Com: -0.286D-01-0.640D-01-0.129D-01 0.406D+00 0.678D+00
 Coeff:      0.337D-04-0.558D-03-0.764D-03 0.112D-03 0.992D-02 0.131D-01
 Coeff:     -0.286D-01-0.640D-01-0.129D-01 0.406D+00 0.678D+00
 Gap=     0.234 Goal=   None    Shift=    0.000
 RMSDP=4.67D-09 MaxDP=1.48D-07 DE=-1.64D-11 OVMax= 7.18D-07

 SCF Done:  E(RwB97XD) =  -2049.82588729     A.U. after   19 cycles
            NFock= 19  Conv=0.47D-08     -V/T= 2.0063
 KE= 2.037032301861D+03 PE=-1.059073542154D+04 EE= 3.625292183513D+03
 Leave Link  502 at Sun Dec  2 17:34:19 2018, MaxMem=   536870912 cpu:      2900.3
 (Enter /pbs_home/pkowalski/g09d01/g09/l701.exe)
 Compute integral first derivatives.
 ... and contract with generalized density number  0.
 R6Disp: Adding Grimme-D2 dispersion energy 1st derivatives to the gradient.
 Leave Link  701 at Sun Dec  2 17:34:20 2018, MaxMem=   536870912 cpu:         3.6
 (Enter /pbs_home/pkowalski/g09d01/g09/l702.exe)
 L702 exits ... SP integral derivatives will be done elsewhere.
 Leave Link  702 at Sun Dec  2 17:34:20 2018, MaxMem=   536870912 cpu:         0.2
 (Enter /pbs_home/pkowalski/g09d01/g09/l703.exe)
 Compute integral first derivatives, UseDBF=F ICtDFT=           0.
 Integral derivatives from FoFJK, PRISM(SPDF).
 Calling FoFJK, ICntrl=      2127 FMM=F ISym2X=0 I1Cent= 0 IOpClX= 0 NMat=1 NMatS=1 NMatT=0.
 FoFJK:  IHMeth= 1 ICntrl=    2127 DoSepK=T KAlg= 0 I1Cent=   0 FoldK=F
 IRaf=         1 NMat=   1 IRICut=       1 DoRegI=T DoRafI=F ISym2E= 0.
 FoFCou: FMM=F IPFlag=           0 FMFlag=      100000 FMFlg1=         800
         NFxFlg=           0 DoJE=F BraDBF=F KetDBF=F FulRan=T
         wScrn=  0.000000 ICntrl=    2527 IOpCl=  0 I1Cent=           0 NGrid=           0
         NMat0=    1 NMatS0=      1 NMatT0=    0 NMatD0=    1 NMtDS0=    0 NMtDT0=    0
 Symmetry not used in FoFCou.
 Leave Link  703 at Sun Dec  2 17:36:02 2018, MaxMem=   536870912 cpu:       818.6
 (Enter /pbs_home/pkowalski/g09d01/g09/l716.exe)
 Dipole        =-3.15462042D+00-1.56084143D+00-6.91975508D-01
 ***** Axes restored to original set *****
 -------------------------------------------------------------------
 Center     Atomic                   Forces (Hartrees/Bohr)
 Number     Number              X              Y              Z
 -------------------------------------------------------------------
      1        6           0.002879174   -0.002170027    0.007684288
      2       16           0.002935350    0.000302857    0.000322628
      3        6           0.004024704   -0.002749928    0.000502096
      4        6          -0.003288829   -0.012169731   -0.008151642
      5        6           0.033905243   -0.024139725   -0.040964227
      6        6          -0.000451087   -0.000776592    0.000361552
      7        1          -0.000689889   -0.000887385   -0.001184592
      8        6          -0.000974941   -0.008407568    0.009603177
      9        6          -0.006912856   -0.002485025   -0.017707948
     10        6          -0.026362263   -0.009624801    0.083944507
     11        6           0.000576394   -0.000280939    0.000946773
     12        6           0.005236904   -0.008806405   -0.009526529
     13        9           0.002677442    0.000038313    0.003331902
     14        9          -0.004001851    0.000112429   -0.003329738
     15        9           0.000701112   -0.002332684    0.000560453
     16        9          -0.000181418   -0.004411265    0.000149670
     17        9          -0.006311375   -0.003731985    0.001522365
     18        9           0.006589594   -0.010645022   -0.009368246
     19        6           0.006347078    0.058555051    0.099069424
     20        6          -0.008549861    0.044682048   -0.081625984
     21        6          -0.021235577    0.024874602    0.014577773
     22        1           0.014913253    0.000476663    0.003976055
     23        1          -0.003836959    0.002736198   -0.003686770
     24        1           0.002512956    0.007335148   -0.007921243
     25        6          -0.015764782   -0.021596869    0.008903362
     26        1          -0.001198985    0.002674244    0.001538944
     27        1           0.003350587    0.000587067   -0.000354678
     28        1           0.000800995    0.002034841   -0.000351733
     29        1           0.000170465    0.000102414   -0.000133249
     30        1          -0.000318247    0.000129920   -0.000142917
     31        1           0.000019262    0.000215666   -0.000173635
     32       16           0.043717806    0.001777343    0.019172926
     33        6          -0.099383389    0.013273793   -0.024644917
     34        6           0.066189039   -0.025400517    0.006951613
     35        6           0.026244042   -0.019733322   -0.018600463
     36        1          -0.000818909    0.005207609   -0.000010206
     37        1          -0.001585014    0.003087391   -0.003418977
     38        1          -0.000476205    0.008476823   -0.006743392
     39        1          -0.021448964   -0.016330634   -0.025078421
 -------------------------------------------------------------------
 Cartesian Forces:  Max     0.099383389 RMS     0.022296019
 Leave Link  716 at Sun Dec  2 17:36:03 2018, MaxMem=   536870912 cpu:         0.2
 (Enter /pbs_home/pkowalski/g09d01/g09/l103.exe)

 GradGradGradGradGradGradGradGradGradGradGradGradGradGradGradGradGradGrad
 Berny optimization.
 Using GEDIIS/GDIIS optimizer.
 FormGI is forming the generalized inverse of G from B-inverse, IUseBI=4.
 Internal  Forces:  Max     0.070122028 RMS     0.009919597
 Search for a local minimum.
 Step number   5 out of a maximum of  234
 All quantities printed in internal units (Hartrees-Bohrs-Radians)
 RMS Force = .99196D-02 SwitMx=.10000D-02 MixMth= 1
 Mixed Optimization -- RFO/linear search
 Update second derivatives using D2CorX and points    4    5
 DE= -1.31D-01 DEPred=-1.33D-01 R= 9.83D-01
 TightC=F SS=  1.41D+00  RLast= 6.89D-01 DXNew= 8.4853D-01 2.0657D+00
 Trust test= 9.83D-01 RLast= 6.89D-01 DXMaxT set to 8.49D-01
 ITU=  1  0  0  1  0
 Use linear search instead of GDIIS.
     Eigenvalues ---    0.00230   0.00314   0.00589   0.00852   0.00901
     Eigenvalues ---    0.01019   0.01132   0.01364   0.01412   0.01474
     Eigenvalues ---    0.01610   0.01704   0.01964   0.01987   0.02473
     Eigenvalues ---    0.02519   0.02905   0.03564   0.04186   0.04228
     Eigenvalues ---    0.04382   0.04622   0.05369   0.05469   0.05605
     Eigenvalues ---    0.05649   0.05855   0.06632   0.07144   0.07319
     Eigenvalues ---    0.07356   0.07426   0.07646   0.08447   0.08815
     Eigenvalues ---    0.09151   0.09356   0.09635   0.09981   0.10381
     Eigenvalues ---    0.11240   0.12021   0.12292   0.12846   0.13104
     Eigenvalues ---    0.13230   0.13296   0.13934   0.15339   0.15701
     Eigenvalues ---    0.15897   0.15947   0.15988   0.16000   0.16000
     Eigenvalues ---    0.16000   0.16000   0.16000   0.16005   0.16135
     Eigenvalues ---    0.16413   0.16681   0.17576   0.18712   0.19000
     Eigenvalues ---    0.20052   0.21562   0.22269   0.23084   0.23466
     Eigenvalues ---    0.23896   0.24396   0.24999   0.25461   0.26176
     Eigenvalues ---    0.26820   0.26941   0.27034   0.28056   0.28437
     Eigenvalues ---    0.29110   0.29916   0.30607   0.31630   0.32905
     Eigenvalues ---    0.33070   0.33438   0.33533   0.33579   0.33585
     Eigenvalues ---    0.33725   0.33739   0.33752   0.33877   0.34653
     Eigenvalues ---    0.35229   0.37225   0.37230   0.37307   0.41131
     Eigenvalues ---    0.44502   0.54412   0.54742   0.55490   0.55961
     Eigenvalues ---    0.57320   0.58122   0.58343   0.58423   0.63596
     Eigenvalues ---    1.25830
 RFO step:  Lambda=-1.10106186D-01 EMin= 2.30068540D-03
 Quartic linear search produced a step of  0.96984.
 Iteration  1 RMS(Cart)=  0.15645979 RMS(Int)=  0.01810131
 Iteration  2 RMS(Cart)=  0.03654601 RMS(Int)=  0.00360726
 Iteration  3 RMS(Cart)=  0.00038427 RMS(Int)=  0.00359640
 Iteration  4 RMS(Cart)=  0.00000391 RMS(Int)=  0.00359640
 Iteration  5 RMS(Cart)=  0.00000005 RMS(Int)=  0.00359640
 ITry= 1 IFail=0 DXMaxC= 8.40D-01 DCOld= 1.00D+10 DXMaxT= 8.49D-01 DXLimC= 3.00D+00 Rises=F
 Variable       Old X    -DE/DX   Delta X   Delta X   Delta X     New X
                                 (Linear)    (Quad)   (Total)
    R1        3.34997  -0.00250   0.00430  -0.01418  -0.00993   3.34004
    R2        2.93164  -0.01079  -0.00576  -0.03560  -0.04217   2.88947
    R3        2.53377  -0.00904  -0.01955  -0.00501  -0.02524   2.50854
    R4        3.33623   0.00170  -0.00642   0.01764   0.01280   3.34904
    R5        2.53215  -0.00322  -0.00358  -0.00297  -0.00585   2.52630
    R6        2.82067   0.00052   0.00098   0.00114   0.00212   2.82279
    R7        2.83181  -0.00155   0.00638  -0.01506  -0.00971   2.82210
    R8        2.06124   0.00069  -0.00182   0.00406   0.00223   2.06348
    R9        3.22634  -0.03308  -0.00186  -0.21086  -0.21326   3.01307
   R10        2.98007  -0.00747  -0.01006  -0.02454  -0.03460   2.94547
   R11        2.07606  -0.00020  -0.00008  -0.00069  -0.00077   2.07529
   R12        2.07943   0.00030   0.00020   0.00092   0.00112   2.08055
   R13        2.08048   0.00004   0.00042  -0.00021   0.00022   2.08069
   R14        2.84241  -0.00380  -0.01378  -0.00163  -0.01442   2.82799
   R15        2.82228  -0.00509  -0.02977  -0.00371  -0.03237   2.78991
   R16        2.90988   0.00736   0.05857  -0.00387   0.05345   2.96333
   R17        2.53948  -0.00174   0.00144  -0.00509  -0.00365   2.53583
   R18        2.55986   0.00173   0.00723  -0.00104   0.00619   2.56605
   R19        3.03096  -0.03027  -0.11457  -0.05642  -0.17046   2.86050
   R20        2.84715  -0.07012  -0.24660  -0.16729  -0.41292   2.43423
   R21        2.94222  -0.00021   0.07287  -0.05879   0.01250   2.95472
   R22        2.52342  -0.00041   0.00164  -0.00220  -0.00056   2.52286
   R23        2.53155  -0.00309  -0.00343  -0.00472  -0.00814   2.52341
   R24        2.54578  -0.00550  -0.00516  -0.00868  -0.01384   2.53193
   R25        2.61051  -0.01237  -0.00528  -0.02528  -0.03056   2.57995
   R26        2.93399  -0.01657  -0.02705  -0.03289  -0.06117   2.87282
   R27        3.22918   0.00367   0.05543  -0.03082   0.02485   3.25403
   R28        2.99780  -0.02644  -0.08049  -0.11699  -0.20880   2.78901
   R29        3.14236   0.01675   0.01429   0.03634   0.05227   3.19463
   R30        2.04272   0.01163   0.06029  -0.00501   0.05528   2.09800
   R31        2.06965  -0.00103  -0.01095   0.00444  -0.00651   2.06314
   R32        2.06157   0.00484  -0.00931   0.02552   0.01621   2.07778
   R33        3.75531   0.01758   0.01724   0.14298   0.16591   3.92122
   R34        2.09189  -0.00277  -0.00271  -0.00790  -0.01061   2.08128
   R35        2.06312   0.00335   0.00350   0.00942   0.01292   2.07604
   R36        2.07527   0.00060   0.00070   0.00161   0.00231   2.07758
   R37        3.25077   0.01292   0.01912   0.03224   0.05406   3.30483
   R38        2.76431  -0.06234  -0.19037  -0.14236  -0.33354   2.43077
   R39        2.96368  -0.02909  -0.04145  -0.03713  -0.07858   2.88511
   R40        2.03992   0.00579  -0.00526   0.02600   0.02073   2.06066
   R41        2.09947  -0.00525  -0.00718  -0.01067  -0.01786   2.08161
   R42        2.08282  -0.00216  -0.00030  -0.00569  -0.00600   2.07682
   R43        2.08209  -0.00074   0.00570  -0.00537   0.00033   2.08242
    A1        1.92069   0.00105   0.00566  -0.00473  -0.00114   1.91955
    A2        2.22592   0.00570   0.01045   0.02682   0.03977   2.26569
    A3        2.12970  -0.00717  -0.01807  -0.02348  -0.04255   2.08715
    A4        1.59920  -0.00161   0.00197  -0.00757  -0.00546   1.59374
    A5        1.98405   0.00020  -0.00060   0.00473   0.00431   1.98836
    A6        2.06571   0.00045   0.00360  -0.00229   0.00114   2.06685
    A7        2.23335  -0.00067  -0.00307  -0.00239  -0.00562   2.22773
    A8        2.02644  -0.00251   0.00508  -0.02364  -0.02092   2.00552
    A9        2.13054   0.00162  -0.00351   0.01483   0.01239   2.14294
   A10        2.12184   0.00105  -0.00052   0.00918   0.00977   2.13161
   A11        1.83299   0.00300  -0.00326   0.02403   0.02386   1.85685
   A12        1.98290  -0.00677  -0.04552  -0.00852  -0.05644   1.92646
   A13        1.70604   0.01170   0.08030   0.02877   0.11348   1.81952
   A14        2.05756   0.00335   0.06526  -0.04765   0.01663   2.07419
   A15        2.00489  -0.01072  -0.07685  -0.01029  -0.08822   1.91667
   A16        1.85088   0.00032  -0.02379   0.02633   0.00355   1.85443
   A17        1.93059  -0.00016   0.00101  -0.00182  -0.00080   1.92978
   A18        1.93291   0.00031  -0.00042   0.00231   0.00189   1.93480
   A19        1.93475  -0.00008   0.00005  -0.00058  -0.00054   1.93421
   A20        1.89086  -0.00006  -0.00052   0.00013  -0.00038   1.89048
   A21        1.89607   0.00018   0.00040   0.00081   0.00121   1.89729
   A22        1.87708  -0.00020  -0.00057  -0.00083  -0.00140   1.87568
   A23        2.22027   0.00230   0.00720   0.01816   0.02604   2.24631
   A24        2.14333   0.00042   0.02319  -0.02043  -0.00154   2.14179
   A25        1.90146  -0.00211  -0.02371   0.00367  -0.01771   1.88375
   A26        1.86322  -0.00801  -0.02597  -0.01183  -0.03840   1.82482
   A27        1.98305   0.00248   0.00188   0.01048   0.01253   1.99559
   A28        1.89992   0.00197  -0.00596   0.01020   0.00488   1.90480
   A29        1.97857   0.00313   0.01500  -0.00491   0.01096   1.98954
   A30        1.86274   0.00205   0.02426  -0.00887   0.01450   1.87724
   A31        1.87181  -0.00147  -0.00774   0.00454  -0.00373   1.86808
   A32        1.69892   0.01233   0.07597   0.02005   0.09820   1.79712
   A33        1.98696   0.00055   0.00043   0.01308   0.01330   2.00026
   A34        1.92126  -0.00230  -0.06632   0.06718  -0.00364   1.91762
   A35        1.79635   0.00425   0.01395   0.01571   0.02596   1.82231
   A36        1.94473  -0.00140  -0.00545  -0.00521  -0.00979   1.93494
   A37        1.93954   0.00031  -0.00730   0.01374   0.00773   1.94727
   A38        1.93663  -0.00365  -0.01157  -0.01230  -0.02286   1.91377
   A39        1.96809  -0.00187   0.02174  -0.03692  -0.01422   1.95387
   A40        1.87929   0.00221  -0.01033   0.02342   0.01225   1.89154
   A41        1.87764  -0.00415  -0.05227   0.01872  -0.03296   1.84467
   A42        2.02207   0.00023  -0.00646   0.00896   0.00372   2.02579
   A43        1.95784  -0.00671  -0.07319   0.01444  -0.05669   1.90116
   A44        1.91595   0.00500   0.05012  -0.00269   0.04546   1.96141
   A45        1.81178   0.00975   0.13796  -0.05867   0.07694   1.88872
   A46        1.86712  -0.00271  -0.02880   0.01099  -0.02855   1.83858
   A47        1.89716   0.00558   0.00411   0.04791   0.05096   1.94811
   A48        1.61977  -0.00733   0.08099  -0.08297   0.01567   1.63544
   A49        2.64150  -0.01471   0.02086  -0.10289  -0.09829   2.54322
   A50        1.71626  -0.00098  -0.06398   0.02336  -0.04287   1.67340
   A51        1.71915   0.01203   0.00196   0.07132   0.07164   1.79079
   A52        2.17683   0.00740   0.04704  -0.01186   0.03579   2.21262
   A53        2.07544  -0.00062  -0.05646   0.06402   0.00910   2.08454
   A54        2.02902  -0.00683   0.00913  -0.05197  -0.04507   1.98396
   A55        2.08039  -0.00189   0.00639  -0.03102  -0.02565   2.05474
   A56        1.96632  -0.00695  -0.02513  -0.01819  -0.04248   1.92384
   A57        1.93716  -0.00073   0.00594  -0.02432  -0.01739   1.91977
   A58        1.86525   0.00506   0.01293   0.02605   0.03731   1.90256
   A59        1.79859   0.00431   0.00281   0.04247   0.04485   1.84345
   A60        1.66989   0.00812   0.00696   0.03420   0.03699   1.70687
   A61        1.78690   0.00167  -0.00151   0.01695   0.01422   1.80113
   A62        1.41083  -0.00088   0.01787   0.00016   0.02136   1.43219
   A63        1.94861  -0.00177   0.00031  -0.01071  -0.01041   1.93820
   A64        1.91411  -0.00030  -0.00502   0.00213  -0.00291   1.91120
   A65        1.91925   0.00001   0.00037  -0.00048  -0.00011   1.91914
   A66        1.89028   0.00112   0.00203   0.00548   0.00749   1.89777
   A67        1.87990   0.00113   0.00068   0.00710   0.00778   1.88768
   A68        1.91098  -0.00013   0.00183  -0.00336  -0.00154   1.90944
   A69        1.73414  -0.02403  -0.08461  -0.04824  -0.13015   1.60399
   A70        1.82941   0.02073   0.06527   0.05627   0.12191   1.95132
   A71        2.14255  -0.01690  -0.03597  -0.04760  -0.09190   2.05064
   A72        1.97264   0.00521   0.00038   0.05316   0.05528   2.02792
   A73        2.10786  -0.00188   0.00731  -0.02626  -0.01880   2.08906
   A74        2.28275  -0.00720  -0.02090  -0.04256  -0.07775   2.20499
   A75        1.92293  -0.00154  -0.04853   0.01236  -0.03266   1.89027
   A76        1.53010   0.00389   0.03114   0.03573   0.07777   1.60787
   A77        1.76359   0.01519   0.05193   0.10161   0.15476   1.91835
   A78        1.88288   0.00524   0.03194   0.00959   0.04235   1.92523
   A79        1.96466  -0.00263  -0.01268  -0.00658  -0.02155   1.94311
   A80        2.04486  -0.01364  -0.05481  -0.04146  -0.09770   1.94716
   A81        1.81964   0.00259   0.00662   0.01729   0.02386   1.84350
   A82        1.84262   0.00587   0.01853   0.02334   0.04347   1.88608
   A83        1.89172   0.00497   0.02069   0.00677   0.02342   1.91513
   A84        3.46848   0.01243   0.00977   0.07666   0.08184   3.55032
   A85        3.30906   0.00699   0.02506   0.05574   0.08646   3.39552
    D1        0.25731  -0.00107  -0.02606   0.01572  -0.00985   0.24746
    D2       -3.00932  -0.00552  -0.04663   0.00094  -0.04600  -3.05532
    D3       -0.33961  -0.00010   0.02471  -0.02365  -0.00033  -0.33994
    D4       -2.61258  -0.00199  -0.02583   0.02562  -0.00004  -2.61262
    D5        1.72729  -0.00633  -0.02894  -0.01663  -0.04161   1.68568
    D6        2.91889   0.00301   0.04201  -0.01398   0.02500   2.94389
    D7        0.64592   0.00112  -0.00853   0.03529   0.02529   0.67121
    D8       -1.29739  -0.00321  -0.01164  -0.00696  -0.01628  -1.31368
    D9       -0.02277  -0.00118   0.01954  -0.02658  -0.00798  -0.03075
   D10        2.89232   0.00234   0.05411  -0.01775   0.03722   2.92954
   D11        2.98020  -0.00544  -0.00169  -0.04119  -0.04368   2.93652
   D12       -0.38789  -0.00192   0.03287  -0.03236   0.00152  -0.38637
   D13       -0.09508   0.00183   0.02401  -0.00948   0.01407  -0.08101
   D14        3.03440   0.00070   0.01081  -0.00616   0.00427   3.03868
   D15       -0.10922  -0.00120  -0.01307   0.00161  -0.01139  -0.12062
   D16        3.13118  -0.00293  -0.02432  -0.00293  -0.02694   3.10424
   D17        3.04588   0.00004   0.00167  -0.00211  -0.00057   3.04531
   D18        0.00310  -0.00168  -0.00958  -0.00665  -0.01612  -0.01302
   D19       -3.12834   0.00069   0.00754  -0.00132   0.00612  -3.12222
   D20        1.05819   0.00066   0.00780  -0.00181   0.00589   1.06408
   D21       -1.02392   0.00076   0.00875  -0.00189   0.00676  -1.01716
   D22       -0.00081  -0.00061  -0.00780   0.00259  -0.00511  -0.00592
   D23       -2.09746  -0.00064  -0.00754   0.00210  -0.00534  -2.10281
   D24        2.10361  -0.00054  -0.00659   0.00202  -0.00447   2.09914
   D25        0.28810   0.00082  -0.00735   0.01375   0.00745   0.29555
   D26        2.51652  -0.00324  -0.02316  -0.01240  -0.03592   2.48060
   D27       -1.56471  -0.01020  -0.07002  -0.02933  -0.09896  -1.66367
   D28       -2.95177   0.00257   0.00363   0.01862   0.02307  -2.92871
   D29       -0.72335  -0.00148  -0.01218  -0.00752  -0.02031  -0.74366
   D30        1.47860  -0.00844  -0.05903  -0.02446  -0.08335   1.39525
   D31       -0.27613  -0.00984  -0.06346  -0.04953  -0.11458  -0.39071
   D32        1.46530  -0.01286  -0.10301  -0.04877  -0.14873   1.31657
   D33        2.53181   0.01389   0.07371   0.08961   0.15601   2.68782
   D34       -2.43097  -0.01080  -0.07556  -0.03438  -0.11076  -2.54172
   D35       -0.68954  -0.01381  -0.11511  -0.03361  -0.14491  -0.83445
   D36        0.37697   0.01294   0.06161   0.10477   0.15983   0.53680
   D37        1.57728   0.00115  -0.00121  -0.00527  -0.00543   1.57185
   D38       -2.96448  -0.00186  -0.04076  -0.00451  -0.03958  -3.00406
   D39       -1.89797   0.02489   0.13596   0.13387   0.26516  -1.63281
   D40        3.06394  -0.00225  -0.01058  -0.00437  -0.01217   3.05177
   D41        0.96871  -0.00231  -0.00997  -0.00578  -0.01298   0.95573
   D42       -1.13361  -0.00197  -0.00929  -0.00266  -0.00918  -1.14280
   D43       -1.28937   0.00415   0.01019   0.03563   0.04133  -1.24803
   D44        2.89859   0.00409   0.01080   0.03423   0.04053   2.93912
   D45        0.79626   0.00444   0.01148   0.03734   0.04433   0.84059
   D46        1.01542   0.00038   0.01345  -0.01444   0.00074   1.01615
   D47       -1.07981   0.00031   0.01406  -0.01584  -0.00007  -1.07988
   D48        3.10105   0.00066   0.01474  -0.01273   0.00373   3.10478
   D49        2.40558   0.00777   0.03503   0.04846   0.08475   2.49032
   D50        0.21152   0.00809   0.03409   0.05653   0.09110   0.30263
   D51       -1.87287   0.00699   0.04687   0.03701   0.08426  -1.78862
   D52       -0.53510   0.00446  -0.00100   0.04359   0.04396  -0.49114
   D53       -2.72915   0.00477  -0.00195   0.05167   0.05032  -2.67883
   D54        1.46964   0.00368   0.01083   0.03215   0.04347   1.51311
   D55       -2.25377  -0.00210   0.00589  -0.06266  -0.05804  -2.31181
   D56       -0.23248   0.00227  -0.02857   0.03036   0.00253  -0.22995
   D57        0.69758   0.00132   0.03786  -0.05286  -0.01624   0.68135
   D58        2.71888   0.00569   0.00340   0.04016   0.04433   2.76320
   D59        0.09369   0.00193   0.01468  -0.00131   0.01348   0.10717
   D60        2.17006  -0.00060   0.00653  -0.00924  -0.00335   2.16671
   D61       -2.01723   0.00148  -0.01548   0.02625   0.01079  -2.00644
   D62        2.29045   0.00125   0.00802  -0.00007   0.00823   2.29868
   D63       -1.91637  -0.00128  -0.00012  -0.00800  -0.00859  -1.92497
   D64        0.17952   0.00080  -0.02214   0.02749   0.00554   0.18506
   D65       -1.93597   0.00254   0.02194  -0.00302   0.01964  -1.91633
   D66        0.14039   0.00002   0.01379  -0.01095   0.00281   0.14320
   D67        2.23628   0.00209  -0.00822   0.02454   0.01695   2.25323
   D68       -0.62786   0.00263  -0.00771   0.04654   0.03869  -0.58917
   D69       -2.77857  -0.00081  -0.02767   0.02910   0.00266  -2.77591
   D70        1.35391   0.00841   0.08944  -0.00540   0.08287   1.43678
   D71       -2.70053  -0.00319  -0.02563  -0.00124  -0.02697  -2.72750
   D72        1.43194  -0.00664  -0.04559  -0.01868  -0.06300   1.36895
   D73       -0.71876   0.00258   0.07152  -0.05318   0.01721  -0.70155
   D74        0.59675  -0.00500  -0.02292  -0.04477  -0.07083   0.52592
   D75       -2.61355  -0.00602  -0.02812  -0.04318  -0.07586  -2.68941
   D76        2.48306   0.00892   0.03193   0.02575   0.05589   2.53895
   D77       -0.72724   0.00791   0.02673   0.02734   0.05086  -0.67638
   D78        0.33743  -0.00368  -0.01348  -0.02742  -0.04266   0.29477
   D79        2.55182  -0.00293  -0.02266  -0.00512  -0.03103   2.52079
   D80       -1.74041   0.00103   0.02126  -0.02323   0.00079  -1.73962
   D81       -1.74457  -0.00271  -0.00959  -0.02435  -0.03463  -1.77920
   D82        0.46982  -0.00195  -0.01876  -0.00205  -0.02300   0.44681
   D83        2.46077   0.00200   0.02516  -0.02016   0.00882   2.46959
   D84        2.42874  -0.00163  -0.00330  -0.01997  -0.02473   2.40400
   D85       -1.64006  -0.00088  -0.01248   0.00234  -0.01311  -1.65317
   D86        0.35089   0.00307   0.03144  -0.01577   0.01872   0.36961
   D87       -0.30985   0.00661   0.05984   0.04573   0.11694  -0.19291
   D88        2.89880   0.00740   0.06721   0.04008   0.12000   3.01879
   D89       -1.98265   0.01379  -0.00570   0.11760   0.10805  -1.87459
   D90        1.22600   0.01458   0.00167   0.11195   0.11111   1.33711
   D91        2.99119   0.00021  -0.01097   0.01316  -0.00613   2.98507
   D92       -0.08334   0.00100  -0.00360   0.00752  -0.00307  -0.08641
   D93       -2.34716  -0.01427  -0.06165  -0.08190  -0.13874  -2.48589
   D94        1.72971  -0.01301  -0.06155  -0.07324  -0.12913   1.60058
   D95       -0.26254  -0.01040  -0.04804  -0.06793  -0.11156  -0.37410
   D96       -0.43837  -0.00997  -0.04625  -0.04512  -0.08929  -0.52766
   D97       -2.64469  -0.00871  -0.04615  -0.03645  -0.07968  -2.72438
   D98        1.64624  -0.00610  -0.03264  -0.03115  -0.06211   1.58413
   D99       -2.79315  -0.02456  -0.14016  -0.13437  -0.26074  -3.05389
   D100      -0.28097  -0.00571  -0.04088  -0.02739  -0.06793  -0.34890
   D101       0.02940  -0.00191  -0.00926   0.00007  -0.00177   0.02763
   D102       2.54158   0.01694   0.09002   0.10705   0.19104   2.73262
   D103      -2.97780  -0.00128   0.01083  -0.01839  -0.00290  -2.98070
   D104       0.10083  -0.00167   0.00763  -0.01584  -0.00442   0.09641
   D105      -0.16745   0.00354   0.02410   0.00593   0.02576  -0.14169
   D106       1.59383   0.02112   0.09197   0.12768   0.21565   1.80948
   D107      -2.02139  -0.00041   0.01110  -0.01575  -0.00927  -2.03066
   D108      -0.26011   0.01716   0.07896   0.10600   0.18062  -0.07950
   D109      -0.07149  -0.00106  -0.01382   0.00739  -0.00743  -0.07892
   D110      -2.35158  -0.01589  -0.05286  -0.08953  -0.13728  -2.48886
   D111       0.03073   0.00265   0.01707  -0.00396   0.00930   0.04003
   D112      -1.04113   0.00370   0.01138   0.02920   0.04318  -0.99796
   D113      -2.63951  -0.00586  -0.03496  -0.05000  -0.09132  -2.73082
   D114       2.40617   0.00230   0.02474   0.02488   0.05402   2.46019
   D115       1.33431   0.00336   0.01904   0.05803   0.08789   1.42220
   D116      -0.26407  -0.00621  -0.02730  -0.02117  -0.04660  -0.31067
   D117      -2.56626   0.00898   0.02796   0.03979   0.06359  -2.50267
   D118      -0.56827   0.01385   0.04842   0.06296   0.10633  -0.46194
   D119       1.64249   0.00623   0.01374   0.02915   0.04158   1.68407
   D120       1.49778  -0.01214  -0.03860  -0.05984  -0.09558   1.40219
   D121      -2.78742  -0.00726  -0.01814  -0.03667  -0.05284  -2.84026
   D122      -0.57666  -0.01489  -0.05281  -0.07048  -0.11759  -0.69425
         Item               Value     Threshold  Converged?
 Maximum Force            0.070122     0.000450     NO 
 RMS     Force            0.009920     0.000300     NO 
 Maximum Displacement     0.839844     0.001800     NO 
 RMS     Displacement     0.180634     0.001200     NO 
 Predicted change in Energy=-1.232534D-01
 Lowest energy point so far.  Saving SCF results.
 GradGradGradGradGradGradGradGradGradGradGradGradGradGradGradGradGradGrad

 Leave Link  103 at Sun Dec  2 17:36:03 2018, MaxMem=   536870912 cpu:         0.6
 (Enter /pbs_home/pkowalski/g09d01/g09/l202.exe)
                          Input orientation:                          
 ---------------------------------------------------------------------
 Center     Atomic      Atomic             Coordinates (Angstroms)
 Number     Number       Type             X           Y           Z
 ---------------------------------------------------------------------
      1          6           0       -1.631513   -0.145259   -0.611739
      2         16           0       -3.165115    0.711651   -0.805983
      3          6           0       -4.078596   -0.733609   -0.339513
      4          6           0       -3.319097   -1.817375   -0.150274
      5          6           0       -1.882086   -1.650906   -0.521099
      6          6           0       -5.558622   -0.616761   -0.174659
      7          1           0       -3.728092   -2.776829    0.173014
      8          6           0       -0.387138    0.307656   -0.704203
      9          6           0        0.083790    1.688056   -1.039253
     10          6           0        0.782397   -0.476300   -0.260095
     11          6           0        1.339138    1.908728   -0.125785
     12          6           0        1.569272    0.522905    0.560722
     13          9           0       -0.855485    2.638287   -0.914661
     14          9           0        0.506464    1.713310   -2.329440
     15          9           0        2.408664    2.230595   -0.857123
     16          9           0        1.131961    2.879767    0.767111
     17          9           0        2.869338    0.248935    0.733765
     18          9           0        1.040919    0.576707    1.818442
     19          6           0       -0.768610   -2.345542    0.384397
     20          6           0        0.496230   -1.505532    0.459686
     21          6           0       -1.449593   -1.771416    1.858093
     22          1           0       -0.751273   -1.462349    2.663949
     23          1           0       -2.153628   -2.503261    2.258952
     24          1           0       -2.083235   -0.894309    1.662882
     25          6           0       -1.647847   -2.166958   -1.973093
     26          1           0       -1.711427   -3.265589   -2.017554
     27          1           0       -0.651296   -1.857020   -2.316218
     28          1           0       -2.411397   -1.752078   -2.646562
     29          1           0       -5.989657   -1.578710    0.133397
     30          1           0       -6.035200   -0.310532   -1.118720
     31          1           0       -5.809351    0.141473    0.583321
     32         16           0        1.640163   -2.097733    1.554491
     33          6           0        0.683991   -3.527705    1.869697
     34          6           0       -0.448847   -3.488525    1.261640
     35          6           0        0.662759   -4.060105    3.300435
     36          1           0        0.640812   -5.161426    3.298239
     37          1           0        1.577194   -3.783349    3.843606
     38          1           0       -0.220883   -3.701821    3.852840
     39          1           0       -1.166324   -4.132505    1.771153
 ---------------------------------------------------------------------
                    Distance matrix (angstroms):
                    1          2          3          4          5
     1  C    0.000000
     2  S    1.767473   0.000000
     3  C    2.531496   1.772235   0.000000
     4  C    2.420095   2.617181   1.336861   0.000000
     5  C    1.529044   2.703516   2.387271   1.493393   0.000000
     6  C    3.979389   2.809292   1.493756   2.541169   3.834891
     7  H    3.454945   3.666725   2.135483   1.091945   2.270955
     8  C    1.327460   2.809044   3.852803   3.663192   2.470700
     9  C    2.546778   3.400466   4.866164   4.965679   3.909197
    10  C    2.461748   4.158374   4.868446   4.316572   2.923575
    11  C    3.644144   4.709985   6.031539   5.965199   4.817007
    12  C    3.473634   4.931321   5.855567   5.466130   4.219913
    13  F    2.905532   3.009673   4.699886   5.148456   4.427864
    14  F    3.312963   4.099358   5.565069   5.643529   4.504800
    15  F    4.693392   5.777267   7.151151   7.049322   5.795645
    16  F    4.323055   5.063617   6.436692   6.535798   5.592045
    17  F    4.714174   6.244963   7.098669   6.583912   5.268787
    18  F    3.683600   4.959489   5.708163   5.349505   4.356566
    19  C    2.564787   4.062840   3.752116   2.658913   1.594450
    20  C    2.743280   4.463549   4.707825   3.876341   2.576715
    21  C    2.962693   4.025660   3.580247   2.744211   2.421183
    22  H    3.638638   4.753245   4.541247   3.826176   3.385089
    23  H    3.751486   4.555502   3.686352   2.762812   2.920433
    24  H    2.437012   3.137653   2.831408   2.380533   2.320059
    25  C    2.437379   3.456970   3.260615   2.497589   1.558673
    26  H    3.423326   4.404493   3.851004   2.858087   2.208100
    27  H    2.606951   3.898482   4.112881   3.436575   2.186270
    28  H    2.707506   3.166352   3.023128   2.656997   2.192715
    29  H    4.647949   3.755825   2.142427   2.696168   4.160014
    30  H    4.435854   3.062687   2.148129   3.253564   4.404783
    31  H    4.354850   3.040930   2.147768   3.252171   4.455983
    32  S    4.382759   6.046088   6.176754   5.251579   4.112659
    33  C    4.791662   6.320366   5.947252   4.798982   3.977817
    34  C    4.010696   5.412454   4.829941   3.608958   2.934140
    35  C    5.991228   7.367832   6.840705   5.726466   5.185036
    36  H    6.753764   8.113123   7.423720   6.225416   5.768545
    37  H    6.586471   8.019551   7.667291   6.617386   5.963605
    38  H    5.879752   7.060586   6.424022   5.401388   5.108541
    39  H    4.668266   5.839747   4.948609   3.699479   3.453269
                    6          7          8          9         10
     6  C    0.000000
     7  H    2.852650   0.000000
     8  C    5.280076   4.630932   0.000000
     9  C    6.156014   5.994601   1.496508   0.000000
    10  C    6.343150   5.081785   1.476357   2.404075   0.000000
    11  C    7.345718   6.908006   2.424465   1.568126   2.452826
    12  C    7.255790   6.253050   2.339638   2.474703   1.513712
    13  F    5.767360   6.225625   2.386521   1.341901   3.579352
    14  F    6.845259   6.659962   2.327184   1.357893   3.025346
    15  F    8.488276   7.987193   3.396703   2.394276   3.213793
    16  F    7.607663   7.481320   3.329892   2.404535   3.527114
    17  F    8.520867   7.279820   3.560315   3.601936   2.422612
    18  F    6.996481   6.057813   2.911266   3.212104   2.344349
    19  C    5.123030   2.998204   2.893100   4.361568   2.512978
    20  C    6.152523   4.420778   2.328653   3.551891   1.288137
    21  C    4.727518   3.006976   3.466512   4.765902   3.338537
    22  H    5.646532   4.098057   3.822298   4.933162   3.445936
    23  H    4.590788   2.627721   4.449947   5.783713   4.367427
    24  H    3.941053   2.910179   3.150326   4.320433   3.476265
    25  C    4.575110   3.050432   3.053389   4.328020   3.420347
    26  H    5.021300   3.017352   4.030721   5.358963   4.133758
    27  H    5.496031   4.063127   2.711861   3.839082   2.861731
    28  H    4.159840   3.276250   3.480358   4.543559   4.186067
    29  H    1.098197   2.559636   5.970608   6.995257   6.872471
    30  H    1.100978   3.615791   5.696893   6.437601   6.873452
    31  H    1.101054   3.607836   5.575458   6.305060   6.674140
    32  S    7.550215   5.584605   3.872666   4.845824   2.580220
    33  C    7.184928   4.786337   4.741547   6.002199   3.722469
    34  C    6.034881   3.527757   4.275434   5.689886   3.592373
    35  C    7.914447   5.541402   6.018035   7.225611   5.053252
    36  H    8.434926   5.877130   6.854712   8.126470   5.884913
    37  H    8.780296   6.529348   6.424755   7.483905   5.329976
    38  H    7.364089   5.166938   6.072082   7.285340   5.322292
    39  H    5.953060   3.309768   5.142912   6.583320   4.614252
                   11         12         13         14         15
    11  C    0.000000
    12  C    1.563572   0.000000
    13  F    2.443553   3.539921   0.000000
    14  F    2.363817   3.301463   2.170734   0.000000
    15  F    1.335042   2.372987   3.290013   2.460420   0.000000
    16  F    1.335329   2.405958   2.614692   3.367565   2.165532
    17  F    2.415626   1.339842   4.722353   4.136520   2.582658
    18  F    2.375549   1.365252   3.913606   4.333870   3.429973
    19  C    4.775112   3.704696   5.151082   5.046286   5.707667
    20  C    3.565170   2.296995   4.570252   4.259140   4.398867
    21  C    5.025560   4.007571   5.242767   5.788342   6.186650
    22  H    4.849391   3.708063   5.443577   6.049847   6.001748
    23  H    6.111631   5.089367   6.180010   6.775611   7.275563
    24  H    4.771686   4.069897   4.542063   5.426311   6.024334
    25  C    5.380134   4.899534   4.983824   4.452474   6.085980
    26  H    6.297483   5.635884   6.066693   5.459465   6.966333
    27  H    4.789643   4.344162   4.713156   3.753377   5.310453
    28  H    5.815697   5.595350   4.969472   4.541299   6.503597
    29  H    8.120384   7.857277   6.726159   7.687818   9.274898
    30  H    7.764786   7.832186   5.963777   6.953787   8.821825
    31  H    7.397765   7.388510   5.746201   7.130524   8.600877
    32  S    4.354959   2.803631   5.895325   5.558259   5.014070
    33  C    5.828033   4.347940   6.938450   6.718073   6.600611
    34  C    5.852536   4.544850   6.514559   6.392775   6.735196
    35  C    6.915449   5.415882   8.058571   8.065497   7.739921
    36  H    7.886614   6.377120   8.990159   8.885428   8.662235
    37  H    6.943520   5.414907   8.354427   8.334640   7.678263
    38  H    7.052757   5.647213   7.957937   8.250652   8.018218
    39  H    6.809714   5.533667   7.290669   7.333937   7.757410
                   16         17         18         19         20
    16  F    0.000000
    17  F    3.152914   0.000000
    18  F    2.533312   2.151064   0.000000
    19  C    5.573373   4.481968   3.724300   0.000000
    20  C    4.441791   2.963936   2.545313   1.520232   0.000000
    21  C    5.430300   4.898887   3.423142   1.721958   2.410905
    22  H    5.098876   4.445552   2.843340   2.444727   2.533162
    23  H    6.480561   5.927138   4.459302   2.336045   3.354783
    24  H    5.038208   5.167035   3.456649   2.338555   2.911171
    25  C    6.380085   5.793840   5.397489   2.522441   3.309526
    26  H    7.321518   6.395706   6.087159   2.739482   3.756098
    27  H    5.926556   5.111977   5.087438   2.746950   3.024236
    28  H    6.757407   6.581552   6.105570   3.498237   4.261908
    29  H    8.425975   9.065458   7.544149   5.283026   6.494502
    30  H    8.068616   9.112382   7.712689   5.842739   6.824879
    31  H    7.464171   8.680659   6.974321   5.624401   6.518303
    32  S    5.064952   2.773322   2.753433   2.689371   1.690527
    33  C    6.517060   4.508779   4.120221   2.390329   2.472361
    34  C    6.580172   5.025695   4.365265   1.475878   2.338496
    35  C    7.402682   5.479472   4.882554   3.673122   3.824059
    36  H    8.444443   6.388651   5.939365   4.290239   4.630751
    37  H    7.352562   5.253576   4.837248   4.419979   4.219934
    38  H    7.393863   5.906485   4.902726   3.764252   4.105049
    39  H    7.447293   6.046467   5.201041   2.296630   3.374169
                   21         22         23         24         25
    21  C    0.000000
    22  H    1.110215   0.000000
    23  H    1.091765   1.792797   0.000000
    24  H    1.099512   1.760378   1.717260   0.000000
    25  C    3.856649   4.775194   4.275408   3.876791   0.000000
    26  H    4.161941   5.107842   4.366371   4.393952   1.101367
    27  H    4.250821   4.996782   4.858684   4.337106   1.098595
    28  H    4.606230   5.571489   4.969385   4.406219   1.099406
    29  H    4.860441   5.818754   4.481953   4.250630   4.861548
    30  H    5.658921   6.599633   5.593151   4.867867   4.839952
    31  H    4.928659   5.699598   4.813177   4.015251   5.402058
    32  S    3.121738   2.711748   3.879892   3.914546   4.822826
    33  C    2.763488   2.637521   3.041888   3.825583   4.696396
    34  C    2.075022   2.482605   2.207183   3.092277   3.694271
    35  C    3.432271   3.025383   3.382379   4.499370   6.060776
    36  H    4.235090   4.002924   3.994353   5.320067   6.480103
    37  H    4.141446   3.492906   4.250739   5.147898   6.844530
    38  H    3.035656   2.590369   2.777144   4.018258   6.191407
    39  H    2.379610   2.845890   1.966508   3.367248   4.256127
                   26         27         28         29         30
    26  H    0.000000
    27  H    1.788057   0.000000
    28  H    1.782224   1.793905   0.000000
    29  H    5.076948   5.880150   4.534553   0.000000
    30  H    5.313688   5.728180   4.188593   1.782736   0.000000
    31  H    5.930060   6.245545   5.056064   1.787169   1.775461
    32  S    5.035529   4.504566   5.846663   7.778370   8.321739
    33  C    4.573560   4.700645   5.755942   7.165954   8.026728
    34  C    3.520927   3.937495   4.705411   5.968325   6.853692
    35  C    5.877842   6.174716   7.081257   7.774451   8.857251
    36  H    6.114318   6.641594   7.502019   8.174057   9.360013
    37  H    6.740645   6.827909   7.883983   8.711103   9.727984
    38  H    6.072359   6.453357   7.130363   7.184748   8.368007
    39  H    3.924664   4.706345   5.170382   5.698128   6.831164
                   31         32         33         34         35
    31  H    0.000000
    32  S    7.839163   0.000000
    33  C    7.568430   1.748839   0.000000
    34  C    6.509379   2.526663   1.286308   0.000000
    35  C    8.180720   2.802595   1.526733   2.391455   0.000000
    36  H    8.780441   3.664093   2.170632   2.851963   1.101542
    37  H    8.977457   2.843468   2.181624   3.295195   1.099008
    38  H    7.529386   3.364372   2.186771   2.609939   1.101972
    39  H    6.421491   3.473270   1.949143   1.090452   2.385265
                   36         37         38         39
    36  H    0.000000
    37  H    1.753092   0.000000
    38  H    1.783409   1.799948   0.000000
    39  H    2.580002   3.455989   2.326536   0.000000
 Stoichiometry    C17H14F6S2
 Framework group  C1[X(C17H14F6S2)]
 Deg. of freedom   111
 Full point group                 C1      NOp   1
 RotChk:  IX=0 Diff= 1.32D+00
 Largest Abelian subgroup         C1      NOp   1
 Largest concise Abelian subgroup C1      NOp   1
                         Standard orientation:                         
 ---------------------------------------------------------------------
 Center     Atomic      Atomic             Coordinates (Angstroms)
 Number     Number       Type             X           Y           Z
 ---------------------------------------------------------------------
      1          6           0       -0.995736   -1.072203    0.235202
      2         16           0       -1.973201   -2.396772   -0.408258
      3          6           0       -3.424878   -1.380184   -0.407366
      4          6           0       -3.238709   -0.169674    0.128550
      5          6           0       -1.904001    0.037634    0.765574
      6          6           0       -4.677412   -1.928824   -1.008580
      7          1           0       -4.026556    0.585142    0.172085
      8          6           0        0.312087   -1.009327    0.453823
      9          6           0        1.347281   -2.070289    0.248227
     10          6           0        1.011349    0.256350    0.751691
     11          6           0        2.604748   -1.296770   -0.280419
     12          6           0        2.205526    0.211463   -0.177421
     13          9           0        0.954802   -3.079795   -0.543957
     14          9           0        1.674589   -2.611672    1.449746
     15          9           0        3.667886   -1.533520    0.491609
     16          9           0        2.907011   -1.648671   -1.532579
     17          9           0        3.241884    0.991772    0.157625
     18          9           0        1.819151    0.636204   -1.416058
     19          6           0       -1.192308    1.456556    0.615825
     20          6           0        0.318811    1.318270    0.523629
     21          6           0       -1.465747    1.539489   -1.082260
     22          1           0       -0.667148    1.983322   -1.712998
     23          1           0       -2.407587    2.051746   -1.288369
     24          1           0       -1.635191    0.530717   -1.485488
     25          6           0       -1.999481   -0.243135    2.295775
     26          1           0       -2.561459    0.552543    2.809668
     27          1           0       -0.988699   -0.293679    2.723183
     28          1           0       -2.518098   -1.196616    2.470717
     29          1           0       -5.486667   -1.188224   -0.957067
     30          1           0       -5.003572   -2.835353   -0.475682
     31          1           0       -4.517550   -2.204477   -2.062515
     32         16           0        1.113203    2.769330    0.175420
     33          6           0       -0.376329    3.678982    0.286171
     34          6           0       -1.391897    2.911825    0.472396
     35          6           0       -0.573262    4.831112   -0.696034
     36          1           0       -1.097574    5.666408   -0.205346
     37          1           0        0.390253    5.241387   -1.029399
     38          1           0       -1.167941    4.520814   -1.570341
     39          1           0       -2.300395    3.408832    0.130779
 ---------------------------------------------------------------------
 Rotational constants (GHZ):      0.2444787      0.2278047      0.1374923
 Leave Link  202 at Sun Dec  2 17:36:03 2018, MaxMem=   536870912 cpu:         0.0
 (Enter /pbs_home/pkowalski/g09d01/g09/l301.exe)
 Basis read from rwf:  (5D, 7F)
 No pseudopotential information found on rwf file.
 There are   453 symmetry adapted cartesian basis functions of A   symmetry.
 There are   428 symmetry adapted basis functions of A   symmetry.
   428 basis functions,   747 primitive gaussians,   453 cartesian basis functions
   101 alpha electrons      101 beta electrons
       nuclear repulsion energy      2931.5183565767 Hartrees.
 IExCor= 4639 DFT=T Ex+Corr=wB97XD ExCW=0 ScaHFX=  1.000000
 ScaDFX=  1.000000  1.000000  1.000000  1.000000 ScalE2=  1.000000  1.000000
 IRadAn=      0 IRanWt=     -1 IRanGd=            0 ICorTp=0 IEmpDi=121
  HFx wShort=  0.000000 wLong=  0.200000 cFull=  0.222036 cShort=  0.000000 cLong=  0.777964
  DFx wShort=  0.000000 wLong=  0.200000 cFull=  0.000000 cShort=  0.000000 cLong=  1.000000
 NAtoms=   39 NActive=   39 NUniq=   39 SFac= 1.00D+00 NAtFMM=   60 NAOKFM=F Big=F
 Integral buffers will be    131072 words long.
 Raffenetti 2 integral format.
 Two-electron integral symmetry is turned on.
 R6Disp:  Grimme-D2 Dispersion energy=       -0.0384878360 Hartrees.
[truncated: 1,831,946 more chars]
