# Supplementary material for: Wide-range IR spectra of diarylethene derivatives and their simulation using the density functional theory
Source: Sci Rep. 2022 Oct 7;12:16834. doi: 10.1038/s41598-022-20264-x (PMC9546887; doi:10.1038/s41598-022-20264-x)
Supplement: Supplementary file 1 — Supplementary Information 1. [file 41598_2022_20264_MOESM1_ESM.zip › IR_files/2_0068/closed/closed_lc-wpbe.log]

 Entering Gaussian System, Link 0=g09
 Input=closed_lc-wpbe.gjf
 Output=closed_lc-wpbe.log
 AtFile(1): /pbs_home/ewapastorczak/DAE/0068/Def2SVP.gbs
            H     0
            S   3   1.00
                 13.0107010              0.19682158E-01
                  1.9622572              0.13796524
                  0.44453796             0.47831935
            S   1   1.00
                  0.12194962             1.0000000
            P   1   1.00
                  0.8000000              1.0000000
            ****
            C     0
            S   5   1.00
               1238.4016938              0.54568832082E-02
                186.29004992             0.40638409211E-01
                 42.251176346            0.18025593888
                 11.676557932            0.46315121755
                  3.5930506482           0.44087173314
            S   1   1.00
                  0.40245147363          1.0000000
            S   1   1.00
                  0.13090182668          1.0000000
            P   3   1.00
                  9.4680970621           0.38387871728E-01
                  2.0103545142           0.21117025112
                  0.54771004707          0.51328172114
            P   1   1.00
                  0.15268613795          1.0000000
            D   1   1.00
                  0.8000000              1.0000000
            ****
            F     0
            S   5   1.00
               2894.8325990             -0.53408255515E-02
                435.41939120            -0.39904258866E-01
                 98.843328866           -0.17912768038
                 27.485198001           -0.46758090825
                  8.5405498171          -0.44653131020
            S   1   1.00
                  1.0654578038           1.0000000
            S   1   1.00
                  0.33247346748          1.0000000
            P   3   1.00
                 22.696633924           -0.45212874436E-01
                  4.9872339257          -0.23754317067
                  1.3491613954          -0.51287353587
            P   1   1.00
                  0.34829881977          1.0000000
            D   1   1.00
                  1.4000000              1.0000000
            ****
            S     0
            S   5   1.00
               9184.9303010             -0.22294387756E-02
               1381.5105503             -0.16683029937E-01
                313.87147580            -0.75262436116E-01
                 88.053870623           -0.19376827038
                 27.039914905           -0.17718020803
            S   3   1.00
                 45.648731303           -0.10736062573
                  4.9664522326           0.65066293018
                  2.0116242047           0.59712155354
            S   1   1.00
                  0.35661077013          1.0000000
            S   1   1.00
                  0.13507221477          1.0000000
            P   5   1.00
                261.98233439            -0.92729929822E-02
                 61.306894736           -0.66547669241E-01
                 19.103729887           -0.24828595903
                  6.6567720378          -0.48703847402
                  2.3959635161          -0.39337850312
            P   1   1.00
                  0.61776161679          1.0000000
            P   1   1.00
                  0.16993376871          1.0000000
            D   1   1.00
                  0.5500000              1.0000000
            ****
 Initial command:
 /pbs_home/pkowalski/g09d01/g09/l1.exe "/pbs_home/daria/obliczenia/0068/closed/LC-WPBE/Gau-65047.inp" -scrdir="/pbs_home/daria/obliczenia/0068/closed/LC-WPBE/"
 Entering Link 1 = /pbs_home/pkowalski/g09d01/g09/l1.exe PID=     65048.
  
 Copyright (c) 1988,1990,1992,1993,1995,1998,2003,2009,2013,
            Gaussian, Inc.  All Rights Reserved.
  
 This is part of the Gaussian(R) 09 program.  It is based on
 the Gaussian(R) 03 system (copyright 2003, Gaussian, Inc.),
 the Gaussian(R) 98 system (copyright 1998, Gaussian, Inc.),
 the Gaussian(R) 94 system (copyright 1995, Gaussian, Inc.),
 the Gaussian 92(TM) system (copyright 1992, Gaussian, Inc.),
 the Gaussian 90(TM) system (copyright 1990, Gaussian, Inc.),
 the Gaussian 88(TM) system (copyright 1988, Gaussian, Inc.),
 the Gaussian 86(TM) system (copyright 1986, Carnegie Mellon
 University), and the Gaussian 82(TM) system (copyright 1983,
 Carnegie Mellon University). Gaussian is a federally registered
 trademark of Gaussian, Inc.
  
 This software contains proprietary and confidential information,
 including trade secrets, belonging to Gaussian, Inc.
  
 This software is provided under written license and may be
 used, copied, transmitted, or stored only in accord with that
 written license.
  
 The following legend is applicable only to US Government
 contracts under FAR:
  
                    RESTRICTED RIGHTS LEGEND
  
 Use, reproduction and disclosure by the US Government is
 subject to restrictions as set forth in subparagraphs (a)
 and (c) of the Commercial Computer Software - Restricted
 Rights clause in FAR 52.227-19.
  
 Gaussian, Inc.
 340 Quinnipiac St., Bldg. 40, Wallingford CT 06492
  
  
 ---------------------------------------------------------------
 Warning -- This program may not be used in any manner that
 competes with the business of Gaussian, Inc. or will provide
 assistance to any competitor of Gaussian, Inc.  The licensee
 of this program is prohibited from giving any competitor of
 Gaussian, Inc. access to this program.  By using this program,
 the user acknowledges that Gaussian, Inc. is engaged in the
 business of creating and licensing software in the field of
 computational chemistry and represents and warrants to the
 licensee that it is not a competitor of Gaussian, Inc. and that
 it will not use this program in any manner prohibited above.
 ---------------------------------------------------------------
  

 Cite this work as:
 Gaussian 09, Revision D.01,
 M. J. Frisch, G. W. Trucks, H. B. Schlegel, G. E. Scuseria, 
 M. A. Robb, J. R. Cheeseman, G. Scalmani, V. Barone, B. Mennucci, 
 G. A. Petersson, H. Nakatsuji, M. Caricato, X. Li, H. P. Hratchian, 
 A. F. Izmaylov, J. Bloino, G. Zheng, J. L. Sonnenberg, M. Hada, 
 M. Ehara, K. Toyota, R. Fukuda, J. Hasegawa, M. Ishida, T. Nakajima, 
 Y. Honda, O. Kitao, H. Nakai, T. Vreven, J. A. Montgomery, Jr., 
 J. E. Peralta, F. Ogliaro, M. Bearpark, J. J. Heyd, E. Brothers, 
 K. N. Kudin, V. N. Staroverov, T. Keith, R. Kobayashi, J. Normand, 
 K. Raghavachari, A. Rendell, J. C. Burant, S. S. Iyengar, J. Tomasi, 
 M. Cossi, N. Rega, J. M. Millam, M. Klene, J. E. Knox, J. B. Cross, 
 V. Bakken, C. Adamo, J. Jaramillo, R. Gomperts, R. E. Stratmann, 
 O. Yazyev, A. J. Austin, R. Cammi, C. Pomelli, J. W. Ochterski, 
 R. L. Martin, K. Morokuma, V. G. Zakrzewski, G. A. Voth, 
 P. Salvador, J. J. Dannenberg, S. Dapprich, A. D. Daniels, 
 O. Farkas, J. B. Foresman, J. V. Ortiz, J. Cioslowski, 
 and D. J. Fox, Gaussian, Inc., Wallingford CT, 2013.
 
 ******************************************
 Gaussian 09:  ES64L-G09RevD.01 24-Apr-2013
                 5-Dec-2018 
 ******************************************
 %chk=dae0068freq_closed_lc-wpbe.chk
 %NProcShared=8
 Will use up to    8 processors via shared memory.
 %Mem=4GB
 ---------------------------------------
 #P opt Geom=Checkpoint freq LC-wPBE/Gen
 ---------------------------------------
 1/14=-1,18=20,19=15,26=3,29=2,38=1/1,3;
 2/9=110,12=2,40=1/2;
 3/5=7,11=2,14=-4,16=1,25=1,30=1,71=1,74=-41/1,2,3;
 4//1;
 5/5=2,38=5/2;
 6/7=2,8=2,9=2,10=2,28=1/1;
 7//1,2,3,16;
 1/14=-1,18=20,19=15,26=3/3(2);
 2/9=110/2;
 99//99;
 2/9=110/2;
 3/5=7,6=1,11=2,14=-2,16=1,25=1,30=1,71=1,74=-41,82=7/1,2,3;
 4/5=5,16=3,69=1/1;
 5/5=2,38=5/2;
 7//1,2,3,16;
 1/14=-1,18=20,19=15,26=3/3(-5);
 2/9=110/2;
 6/7=2,8=2,9=2,10=2,19=2,28=1/1;
 99/9=1/99;
 Leave Link    1 at Wed Dec  5 10:24:58 2018, MaxMem=   536870912 cpu:         0.8
 (Enter /pbs_home/pkowalski/g09d01/g09/l101.exe)
 -------------------
 Title Card Required
 -------------------
 Structure from the checkpoint file:  "dae0068freq_closed_lc-wpbe.chk"
 Charge =  0 Multiplicity = 1
 Redundant internal coordinates found in file.
 C,0,-1.6917582021,-0.1304647008,-0.5809325336
 S,0,-3.1679009929,0.4762139544,-1.2719686786
 C,0,-4.0780440032,-0.9067052874,-0.633083633
 C,0,-3.3096437412,-1.8243375925,-0.0484810356
 C,0,-1.8240217318,-1.5823867096,-0.1295076388
 C,0,-5.5576098111,-0.9092622782,-0.8184979091
 H,0,-3.7200381851,-2.7450802105,0.372171731
 C,0,-0.5242791172,0.501256875,-0.4237120446
 C,0,-0.0838607109,1.8534410487,-0.8976376257
 C,0,0.5783885022,-0.1501724731,0.2847482114
 C,0,1.258390317,2.0783141574,-0.1566225165
 C,0,1.8194565518,0.6559069012,0.0766034892
 F,0,-0.9596322949,2.8350104894,-0.6262023914
 F,0,0.1465415363,1.8728515467,-2.2272961542
 F,0,2.0949383071,2.8615444157,-0.8346825618
 F,0,1.0020312959,2.6322987417,1.039385152
 F,0,2.4907451425,0.2772891691,-1.0330351137
 F,0,2.6748506461,0.6188530492,1.1085350486
 C,0,-1.0588781786,-1.761435117,1.1983623566
 C,0,0.3636199099,-1.2402215692,1.0257745408
 C,0,-1.7128150273,-0.9574707923,2.3378173925
 H,0,-1.0938958013,-1.0291117872,3.2421008615
 H,0,-2.7107934691,-1.3550246825,2.5671434129
 H,0,-1.8163594155,0.1026063519,2.0677148313
 C,0,-1.2408590076,-2.4719323168,-1.2426936268
 H,0,-1.3875743352,-3.5343082404,-1.0048215606
 H,0,-0.1647716082,-2.2917076766,-1.3720871217
 H,0,-1.7483543095,-2.25520903,-2.1921387803
 H,0,-5.9994952619,-1.81057145,-0.3761765625
 H,0,-5.8178006319,-0.8829790369,-1.8867270459
 H,0,-6.0132013863,-0.0270695219,-0.3460762415
 S,0,1.5179113422,-2.2018440179,1.9062546777
 C,0,0.33131092,-3.5095958781,2.0896337376
 C,0,-0.8866022365,-3.1878901531,1.6558783689
 C,0,0.794256258,-4.7864177179,2.7052087309
 H,0,-0.0292398355,-5.5091403694,2.7588902996
 H,0,1.6125473889,-5.2295232276,2.1194760266
 H,0,1.1727671841,-4.6147164211,3.7234315146
 H,0,-1.7315464672,-3.8764476524,1.7271073822
 Recover connectivity data from disk.
 NAtoms=     39 NQM=       39 NQMF=       0 NMMI=      0 NMMIF=      0
                NMic=       0 NMicF=      0.
                    Isotopes and Nuclear Properties:
 (Nuclear quadrupole moments (NQMom) in fm**2, nuclear magnetic moments (NMagM)
  in nuclear magnetons)

  Atom         1           2           3           4           5           6           7           8           9          10
 IAtWgt=          12          32          12          12          12          12           1          12          12          12
 AtmWgt=  12.0000000  31.9720718  12.0000000  12.0000000  12.0000000  12.0000000   1.0078250  12.0000000  12.0000000  12.0000000
 NucSpn=           0           0           0           0           0           0           1           0           0           0
 AtZEff=  -3.6000000 -13.6000000  -3.6000000  -3.6000000  -3.6000000  -3.6000000  -1.0000000  -3.6000000  -3.6000000  -3.6000000
 NQMom=    0.0000000   0.0000000   0.0000000   0.0000000   0.0000000   0.0000000   0.0000000   0.0000000   0.0000000   0.0000000
 NMagM=    0.0000000   0.0000000   0.0000000   0.0000000   0.0000000   0.0000000   2.7928460   0.0000000   0.0000000   0.0000000
 AtZNuc=   6.0000000  16.0000000   6.0000000   6.0000000   6.0000000   6.0000000   1.0000000   6.0000000   6.0000000   6.0000000

  Atom        11          12          13          14          15          16          17          18          19          20
 IAtWgt=          12          12          19          19          19          19          19          19          12          12
 AtmWgt=  12.0000000  12.0000000  18.9984033  18.9984033  18.9984033  18.9984033  18.9984033  18.9984033  12.0000000  12.0000000
 NucSpn=           0           0           1           1           1           1           1           1           0           0
 AtZEff=  -3.6000000  -3.6000000  -6.7500000  -6.7500000  -6.7500000  -6.7500000  -6.7500000  -6.7500000  -3.6000000  -3.6000000
 NQMom=    0.0000000   0.0000000   0.0000000   0.0000000   0.0000000   0.0000000   0.0000000   0.0000000   0.0000000   0.0000000
 NMagM=    0.0000000   0.0000000   2.6288670   2.6288670   2.6288670   2.6288670   2.6288670   2.6288670   0.0000000   0.0000000
 AtZNuc=   6.0000000   6.0000000   9.0000000   9.0000000   9.0000000   9.0000000   9.0000000   9.0000000   6.0000000   6.0000000

  Atom        21          22          23          24          25          26          27          28          29          30
 IAtWgt=          12           1           1           1          12           1           1           1           1           1
 AtmWgt=  12.0000000   1.0078250   1.0078250   1.0078250  12.0000000   1.0078250   1.0078250   1.0078250   1.0078250   1.0078250
 NucSpn=           0           1           1           1           0           1           1           1           1           1
 AtZEff=  -3.6000000  -1.0000000  -1.0000000  -1.0000000  -3.6000000  -1.0000000  -1.0000000  -1.0000000  -1.0000000  -1.0000000
 NQMom=    0.0000000   0.0000000   0.0000000   0.0000000   0.0000000   0.0000000   0.0000000   0.0000000   0.0000000   0.0000000
 NMagM=    0.0000000   2.7928460   2.7928460   2.7928460   0.0000000   2.7928460   2.7928460   2.7928460   2.7928460   2.7928460
 AtZNuc=   6.0000000   1.0000000   1.0000000   1.0000000   6.0000000   1.0000000   1.0000000   1.0000000   1.0000000   1.0000000

  Atom        31          32          33          34          35          36          37          38          39
 IAtWgt=           1          32          12          12          12           1           1           1           1
 AtmWgt=   1.0078250  31.9720718  12.0000000  12.0000000  12.0000000   1.0078250   1.0078250   1.0078250   1.0078250
 NucSpn=           1           0           0           0           0           1           1           1           1
 AtZEff=  -1.0000000 -13.6000000  -3.6000000  -3.6000000  -3.6000000  -1.0000000  -1.0000000  -1.0000000  -1.0000000
 NQMom=    0.0000000   0.0000000   0.0000000   0.0000000   0.0000000   0.0000000   0.0000000   0.0000000   0.0000000
 NMagM=    2.7928460   0.0000000   0.0000000   0.0000000   0.0000000   2.7928460   2.7928460   2.7928460   2.7928460
 AtZNuc=   1.0000000  16.0000000   6.0000000   6.0000000   6.0000000   1.0000000   1.0000000   1.0000000   1.0000000
 Leave Link  101 at Wed Dec  5 10:24:59 2018, MaxMem=   536870912 cpu:         2.6
 (Enter /pbs_home/pkowalski/g09d01/g09/l103.exe)

 GradGradGradGradGradGradGradGradGradGradGradGradGradGradGradGradGradGrad
 Berny optimization.
 Initialization pass.
                           ----------------------------
                           !    Initial Parameters    !
                           ! (Angstroms and Degrees)  !
 --------------------------                            --------------------------
 ! Name  Definition              Value          Derivative Info.                !
 --------------------------------------------------------------------------------
 ! R1    R(1,2)                  1.7391         estimate D2E/DX2                !
 ! R2    R(1,5)                  1.5262         estimate D2E/DX2                !
 ! R3    R(1,8)                  1.3367         estimate D2E/DX2                !
 ! R4    R(2,3)                  1.7745         estimate D2E/DX2                !
 ! R5    R(3,4)                  1.332          estimate D2E/DX2                !
 ! R6    R(3,6)                  1.4911         estimate D2E/DX2                !
 ! R7    R(4,5)                  1.5074         estimate D2E/DX2                !
 ! R8    R(4,7)                  1.0923         estimate D2E/DX2                !
 ! R9    R(5,19)                 1.543          estimate D2E/DX2                !
 ! R10   R(5,25)                 1.5397         estimate D2E/DX2                !
 ! R11   R(6,29)                 1.0969         estimate D2E/DX2                !
 ! R12   R(6,30)                 1.0998         estimate D2E/DX2                !
 ! R13   R(6,31)                 1.0995         estimate D2E/DX2                !
 ! R14   R(8,9)                  1.499          estimate D2E/DX2                !
 ! R15   R(8,10)                 1.4636         estimate D2E/DX2                !
 ! R16   R(9,11)                 1.5496         estimate D2E/DX2                !
 ! R17   R(9,13)                 1.3432         estimate D2E/DX2                !
 ! R18   R(9,14)                 1.3496         estimate D2E/DX2                !
 ! R19   R(10,12)                1.4944         estimate D2E/DX2                !
 ! R20   R(10,20)                1.3355         estimate D2E/DX2                !
 ! R21   R(11,12)                1.5467         estimate D2E/DX2                !
 ! R22   R(11,15)                1.3316         estimate D2E/DX2                !
 ! R23   R(11,16)                1.3428         estimate D2E/DX2                !
 ! R24   R(12,17)                1.351          estimate D2E/DX2                !
 ! R25   R(12,18)                1.3409         estimate D2E/DX2                !
 ! R26   R(19,20)                1.5248         estimate D2E/DX2                !
 ! R27   R(19,21)                1.5402         estimate D2E/DX2                !
 ! R28   R(19,34)                1.5079         estimate D2E/DX2                !
 ! R29   R(20,32)                1.7414         estimate D2E/DX2                !
 ! R30   R(21,22)                1.0981         estimate D2E/DX2                !
 ! R31   R(21,23)                1.0985         estimate D2E/DX2                !
 ! R32   R(21,24)                1.0988         estimate D2E/DX2                !
 ! R33   R(21,34)                2.4744         estimate D2E/DX2                !
 ! R34   R(25,26)                1.0985         estimate D2E/DX2                !
 ! R35   R(25,27)                1.0987         estimate D2E/DX2                !
 ! R36   R(25,28)                1.0982         estimate D2E/DX2                !
 ! R37   R(32,33)                1.7753         estimate D2E/DX2                !
 ! R38   R(33,34)                1.3323         estimate D2E/DX2                !
 ! R39   R(33,35)                1.4911         estimate D2E/DX2                !
 ! R40   R(34,39)                1.0923         estimate D2E/DX2                !
 ! R41   R(35,36)                1.097          estimate D2E/DX2                !
 ! R42   R(35,37)                1.0996         estimate D2E/DX2                !
 ! R43   R(35,38)                1.0998         estimate D2E/DX2                !
 ! A1    A(2,1,5)              112.0755         estimate D2E/DX2                !
 ! A2    A(2,1,8)              128.55           estimate D2E/DX2                !
 ! A3    A(5,1,8)              119.3726         estimate D2E/DX2                !
 ! A4    A(1,2,3)               91.1701         estimate D2E/DX2                !
 ! A5    A(2,3,4)              113.5165         estimate D2E/DX2                !
 ! A6    A(2,3,6)              117.7411         estimate D2E/DX2                !
 ! A7    A(4,3,6)              128.74           estimate D2E/DX2                !
 ! A8    A(3,4,5)              115.7458         estimate D2E/DX2                !
 ! A9    A(3,4,7)              122.2072         estimate D2E/DX2                !
 ! A10   A(5,4,7)              121.7552         estimate D2E/DX2                !
 ! A11   A(1,5,4)              104.7147         estimate D2E/DX2                !
 ! A12   A(1,5,19)             108.7818         estimate D2E/DX2                !
 ! A13   A(1,5,25)             107.6351         estimate D2E/DX2                !
 ! A14   A(4,5,19)             115.0779         estimate D2E/DX2                !
 ! A15   A(4,5,25)             108.628          estimate D2E/DX2                !
 ! A16   A(19,5,25)            111.5523         estimate D2E/DX2                !
 ! A17   A(3,6,29)             110.5472         estimate D2E/DX2                !
 ! A18   A(3,6,30)             110.8232         estimate D2E/DX2                !
 ! A19   A(3,6,31)             110.8748         estimate D2E/DX2                !
 ! A20   A(29,6,30)            108.4211         estimate D2E/DX2                !
 ! A21   A(29,6,31)            108.6069         estimate D2E/DX2                !
 ! A22   A(30,6,31)            107.4651         estimate D2E/DX2                !
 ! A23   A(1,8,9)              130.2208         estimate D2E/DX2                !
 ! A24   A(1,8,10)             120.3046         estimate D2E/DX2                !
 ! A25   A(9,8,10)             109.4619         estimate D2E/DX2                !
 ! A26   A(8,9,11)             103.545          estimate D2E/DX2                !
 ! A27   A(8,9,13)             113.8128         estimate D2E/DX2                !
 ! A28   A(8,9,14)             112.0009         estimate D2E/DX2                !
 ! A29   A(11,9,13)            111.228          estimate D2E/DX2                !
 ! A30   A(11,9,14)            108.7333         estimate D2E/DX2                !
 ! A31   A(13,9,14)            107.4514         estimate D2E/DX2                !
 ! A32   A(8,10,12)            108.5522         estimate D2E/DX2                !
 ! A33   A(8,10,20)            120.7122         estimate D2E/DX2                !
 ! A34   A(12,10,20)           130.625          estimate D2E/DX2                !
 ! A35   A(9,11,12)            104.6464         estimate D2E/DX2                !
 ! A36   A(9,11,15)            112.7077         estimate D2E/DX2                !
 ! A37   A(9,11,16)            108.6886         estimate D2E/DX2                !
 ! A38   A(12,11,15)           112.943          estimate D2E/DX2                !
 ! A39   A(12,11,16)           108.3216         estimate D2E/DX2                !
 ! A40   A(15,11,16)           109.3194         estimate D2E/DX2                !
 ! A41   A(10,12,11)           102.4617         estimate D2E/DX2                !
 ! A42   A(10,12,17)           112.0779         estimate D2E/DX2                !
 ! A43   A(10,12,18)           114.0595         estimate D2E/DX2                !
 ! A44   A(11,12,17)           108.3069         estimate D2E/DX2                !
 ! A45   A(11,12,18)           111.8921         estimate D2E/DX2                !
 ! A46   A(17,12,18)           107.901          estimate D2E/DX2                !
 ! A47   A(5,19,20)            108.999          estimate D2E/DX2                !
 ! A48   A(5,19,21)            111.4414         estimate D2E/DX2                !
 ! A49   A(5,19,34)            115.3118         estimate D2E/DX2                !
 ! A50   A(20,19,21)           107.5416         estimate D2E/DX2                !
 ! A51   A(20,19,34)           104.544          estimate D2E/DX2                !
 ! A52   A(10,20,19)           119.4624         estimate D2E/DX2                !
 ! A53   A(10,20,32)           128.6606         estimate D2E/DX2                !
 ! A54   A(19,20,32)           111.864          estimate D2E/DX2                !
 ! A55   A(19,21,22)           109.6242         estimate D2E/DX2                !
 ! A56   A(19,21,23)           110.5648         estimate D2E/DX2                !
 ! A57   A(19,21,24)           111.206          estimate D2E/DX2                !
 ! A58   A(22,21,23)           108.4529         estimate D2E/DX2                !
 ! A59   A(22,21,24)           108.5698         estimate D2E/DX2                !
 ! A60   A(22,21,34)            88.8511         estimate D2E/DX2                !
 ! A61   A(23,21,24)           108.3525         estimate D2E/DX2                !
 ! A62   A(23,21,34)            91.9865         estimate D2E/DX2                !
 ! A63   A(5,25,26)            110.5851         estimate D2E/DX2                !
 ! A64   A(5,25,27)            111.1822         estimate D2E/DX2                !
 ! A65   A(5,25,28)            109.6356         estimate D2E/DX2                !
 ! A66   A(26,25,27)           108.3572         estimate D2E/DX2                !
 ! A67   A(26,25,28)           108.4423         estimate D2E/DX2                !
 ! A68   A(27,25,28)           108.5674         estimate D2E/DX2                !
 ! A69   A(20,32,33)            90.9145         estimate D2E/DX2                !
 ! A70   A(32,33,34)           113.5471         estimate D2E/DX2                !
 ! A71   A(32,33,35)           117.7669         estimate D2E/DX2                !
 ! A72   A(34,33,35)           128.6808         estimate D2E/DX2                !
 ! A73   A(19,34,33)           115.5726         estimate D2E/DX2                !
 ! A74   A(19,34,39)           121.8525         estimate D2E/DX2                !
 ! A75   A(21,34,33)           115.6698         estimate D2E/DX2                !
 ! A76   A(21,34,39)           106.9754         estimate D2E/DX2                !
 ! A77   A(33,34,39)           122.2557         estimate D2E/DX2                !
 ! A78   A(33,35,36)           110.5653         estimate D2E/DX2                !
 ! A79   A(33,35,37)           110.8671         estimate D2E/DX2                !
 ! A80   A(33,35,38)           110.8162         estimate D2E/DX2                !
 ! A81   A(36,35,37)           108.6168         estimate D2E/DX2                !
 ! A82   A(36,35,38)           108.4162         estimate D2E/DX2                !
 ! A83   A(37,35,38)           107.4563         estimate D2E/DX2                !
 ! A84   L(24,21,34,22,-1)     197.4209         estimate D2E/DX2                !
 ! A85   L(24,21,34,22,-2)     209.244          estimate D2E/DX2                !
 ! D1    D(5,1,2,3)             13.7403         estimate D2E/DX2                !
 ! D2    D(8,1,2,3)           -166.7801         estimate D2E/DX2                !
 ! D3    D(2,1,5,4)            -17.5361         estimate D2E/DX2                !
 ! D4    D(2,1,5,19)          -141.0528         estimate D2E/DX2                !
 ! D5    D(2,1,5,25)            97.933          estimate D2E/DX2                !
 ! D6    D(8,1,5,4)            162.9309         estimate D2E/DX2                !
 ! D7    D(8,1,5,19)            39.4143         estimate D2E/DX2                !
 ! D8    D(8,1,5,25)           -81.6            estimate D2E/DX2                !
 ! D9    D(2,1,8,9)             -6.4787         estimate D2E/DX2                !
 ! D10   D(2,1,8,10)           174.9673         estimate D2E/DX2                !
 ! D11   D(5,1,8,9)            172.9679         estimate D2E/DX2                !
 ! D12   D(5,1,8,10)            -5.5861         estimate D2E/DX2                !
 ! D13   D(1,2,3,4)             -5.5249         estimate D2E/DX2                !
 ! D14   D(1,2,3,6)            174.9907         estimate D2E/DX2                !
 ! D15   D(2,3,4,5)             -4.6069         estimate D2E/DX2                !
 ! D16   D(2,3,4,7)           -178.501          estimate D2E/DX2                !
 ! D17   D(6,3,4,5)            174.808          estimate D2E/DX2                !
 ! D18   D(6,3,4,7)              0.9139         estimate D2E/DX2                !
 ! D19   D(2,3,6,29)          -179.6675         estimate D2E/DX2                !
 ! D20   D(2,3,6,30)            60.0936         estimate D2E/DX2                !
 ! D21   D(2,3,6,31)           -59.1613         estimate D2E/DX2                !
 ! D22   D(4,3,6,29)             0.9387         estimate D2E/DX2                !
 ! D23   D(4,3,6,30)          -119.3002         estimate D2E/DX2                !
 ! D24   D(4,3,6,31)           121.4449         estimate D2E/DX2                !
 ! D25   D(3,4,5,1)             13.9409         estimate D2E/DX2                !
 ! D26   D(3,4,5,19)           133.3094         estimate D2E/DX2                !
 ! D27   D(3,4,5,25)          -100.8348         estimate D2E/DX2                !
 ! D28   D(7,4,5,1)           -172.1349         estimate D2E/DX2                !
 ! D29   D(7,4,5,19)           -52.7664         estimate D2E/DX2                !
 ! D30   D(7,4,5,25)            73.0893         estimate D2E/DX2                !
 ! D31   D(1,5,19,20)          -52.5499         estimate D2E/DX2                !
 ! D32   D(1,5,19,21)           65.9844         estimate D2E/DX2                !
 ! D33   D(1,5,19,34)         -169.7203         estimate D2E/DX2                !
 ! D34   D(4,5,19,20)         -169.6379         estimate D2E/DX2                !
 ! D35   D(4,5,19,21)          -51.1036         estimate D2E/DX2                !
 ! D36   D(4,5,19,34)           73.1918         estimate D2E/DX2                !
 ! D37   D(25,5,19,20)          66.0287         estimate D2E/DX2                !
 ! D38   D(25,5,19,21)        -175.437          estimate D2E/DX2                !
 ! D39   D(25,5,19,34)         -51.1416         estimate D2E/DX2                !
 ! D40   D(1,5,25,26)         -175.2699         estimate D2E/DX2                !
 ! D41   D(1,5,25,27)           64.3096         estimate D2E/DX2                !
 ! D42   D(1,5,25,28)          -55.7458         estimate D2E/DX2                !
 ! D43   D(4,5,25,26)          -62.4135         estimate D2E/DX2                !
 ! D44   D(4,5,25,27)          177.166          estimate D2E/DX2                !
 ! D45   D(4,5,25,28)           57.1106         estimate D2E/DX2                !
 ! D46   D(19,5,25,26)          65.4687         estimate D2E/DX2                !
 ! D47   D(19,5,25,27)         -54.9518         estimate D2E/DX2                !
 ! D48   D(19,5,25,28)        -175.0072         estimate D2E/DX2                !
 ! D49   D(1,8,9,11)           169.5914         estimate D2E/DX2                !
 ! D50   D(1,8,9,13)            48.6999         estimate D2E/DX2                !
 ! D51   D(1,8,9,14)           -73.4314         estimate D2E/DX2                !
 ! D52   D(10,8,9,11)          -11.7327         estimate D2E/DX2                !
 ! D53   D(10,8,9,13)         -132.6242         estimate D2E/DX2                !
 ! D54   D(10,8,9,14)          105.2446         estimate D2E/DX2                !
 ! D55   D(1,8,10,12)          168.9453         estimate D2E/DX2                !
 ! D56   D(1,8,10,20)          -14.4903         estimate D2E/DX2                !
 ! D57   D(9,8,10,12)           -9.8838         estimate D2E/DX2                !
 ! D58   D(9,8,10,20)          166.6807         estimate D2E/DX2                !
 ! D59   D(8,9,11,12)           28.082          estimate D2E/DX2                !
 ! D60   D(8,9,11,15)          151.1838         estimate D2E/DX2                !
 ! D61   D(8,9,11,16)          -87.4742         estimate D2E/DX2                !
 ! D62   D(13,9,11,12)         150.7051         estimate D2E/DX2                !
 ! D63   D(13,9,11,15)         -86.1931         estimate D2E/DX2                !
 ! D64   D(13,9,11,16)          35.1489         estimate D2E/DX2                !
 ! D65   D(14,9,11,12)         -91.1662         estimate D2E/DX2                !
 ! D66   D(14,9,11,15)          31.9356         estimate D2E/DX2                !
 ! D67   D(14,9,11,16)         153.2776         estimate D2E/DX2                !
 ! D68   D(8,10,12,11)          27.0778         estimate D2E/DX2                !
 ! D69   D(8,10,12,17)         -88.8206         estimate D2E/DX2                !
 ! D70   D(8,10,12,18)         148.1994         estimate D2E/DX2                !
 ! D71   D(20,10,12,11)       -149.0299         estimate D2E/DX2                !
 ! D72   D(20,10,12,17)         95.0717         estimate D2E/DX2                !
 ! D73   D(20,10,12,18)        -27.9084         estimate D2E/DX2                !
 ! D74   D(8,10,20,19)          -3.553          estimate D2E/DX2                !
 ! D75   D(8,10,20,32)         177.8738         estimate D2E/DX2                !
 ! D76   D(12,10,20,19)        172.1543         estimate D2E/DX2                !
 ! D77   D(12,10,20,32)         -6.4189         estimate D2E/DX2                !
 ! D78   D(9,11,12,10)         -33.7429         estimate D2E/DX2                !
 ! D79   D(9,11,12,17)          84.8493         estimate D2E/DX2                !
 ! D80   D(9,11,12,18)        -156.3431         estimate D2E/DX2                !
 ! D81   D(15,11,12,10)       -156.6924         estimate D2E/DX2                !
 ! D82   D(15,11,12,17)        -38.1001         estimate D2E/DX2                !
 ! D83   D(15,11,12,18)         80.7074         estimate D2E/DX2                !
 ! D84   D(16,11,12,10)         82.0687         estimate D2E/DX2                !
 ! D85   D(16,11,12,17)       -159.3391         estimate D2E/DX2                !
 ! D86   D(16,11,12,18)        -40.5315         estimate D2E/DX2                !
 ! D87   D(5,19,20,10)          37.5576         estimate D2E/DX2                !
 ! D88   D(5,19,20,32)        -143.6428         estimate D2E/DX2                !
 ! D89   D(21,19,20,10)        -83.3931         estimate D2E/DX2                !
 ! D90   D(21,19,20,32)         95.4065         estimate D2E/DX2                !
 ! D91   D(34,19,20,10)        161.3697         estimate D2E/DX2                !
 ! D92   D(34,19,20,32)        -19.8306         estimate D2E/DX2                !
 ! D93   D(5,19,21,22)        -174.685          estimate D2E/DX2                !
 ! D94   D(5,19,21,23)          65.7976         estimate D2E/DX2                !
 ! D95   D(5,19,21,24)         -54.6189         estimate D2E/DX2                !
 ! D96   D(20,19,21,22)        -55.2816         estimate D2E/DX2                !
 ! D97   D(20,19,21,23)       -174.799          estimate D2E/DX2                !
 ! D98   D(20,19,21,24)         64.7845         estimate D2E/DX2                !
 ! D99   D(5,19,34,33)         135.038          estimate D2E/DX2                !
 ! D100  D(5,19,34,39)         -51.3138         estimate D2E/DX2                !
 ! D101  D(20,19,34,33)         15.3848         estimate D2E/DX2                !
 ! D102  D(20,19,34,39)       -170.9669         estimate D2E/DX2                !
 ! D103  D(10,20,32,33)       -165.557          estimate D2E/DX2                !
 ! D104  D(19,20,32,33)         15.7815         estimate D2E/DX2                !
 ! D105  D(22,21,34,33)        -28.7033         estimate D2E/DX2                !
 ! D106  D(22,21,34,39)        111.2776         estimate D2E/DX2                !
 ! D107  D(23,21,34,33)       -137.1295         estimate D2E/DX2                !
 ! D108  D(23,21,34,39)          2.8514         estimate D2E/DX2                !
 ! D109  D(20,32,33,34)         -6.7249         estimate D2E/DX2                !
 ! D110  D(20,32,33,35)        174.0322         estimate D2E/DX2                !
 ! D111  D(32,33,34,19)         -4.6088         estimate D2E/DX2                !
 ! D112  D(32,33,34,21)        -44.8862         estimate D2E/DX2                !
 ! D113  D(32,33,34,39)       -178.2289         estimate D2E/DX2                !
 ! D114  D(35,33,34,19)        174.5331         estimate D2E/DX2                !
 ! D115  D(35,33,34,21)        134.2557         estimate D2E/DX2                !
 ! D116  D(35,33,34,39)          0.913          estimate D2E/DX2                !
 ! D117  D(32,33,35,36)       -179.8734         estimate D2E/DX2                !
 ! D118  D(32,33,35,37)        -59.3479         estimate D2E/DX2                !
 ! D119  D(32,33,35,38)         59.8865         estimate D2E/DX2                !
 ! D120  D(34,33,35,36)          1.0156         estimate D2E/DX2                !
 ! D121  D(34,33,35,37)        121.5412         estimate D2E/DX2                !
 ! D122  D(34,33,35,38)       -119.2245         estimate D2E/DX2                !
 --------------------------------------------------------------------------------
 Trust Radius=3.00D-01 FncErr=1.00D-07 GrdErr=1.00D-06
 Number of steps in this run=    234 maximum allowed number of steps=    234.
 GradGradGradGradGradGradGradGradGradGradGradGradGradGradGradGradGradGrad

 Leave Link  103 at Wed Dec  5 10:24:59 2018, MaxMem=   536870912 cpu:         0.2
 (Enter /pbs_home/pkowalski/g09d01/g09/l202.exe)
                          Input orientation:                          
 ---------------------------------------------------------------------
 Center     Atomic      Atomic             Coordinates (Angstroms)
 Number     Number       Type             X           Y           Z
 ---------------------------------------------------------------------
      1          6           0       -1.691758   -0.130465   -0.580933
      2         16           0       -3.167901    0.476214   -1.271969
      3          6           0       -4.078044   -0.906705   -0.633084
      4          6           0       -3.309644   -1.824338   -0.048481
      5          6           0       -1.824022   -1.582387   -0.129508
      6          6           0       -5.557610   -0.909262   -0.818498
      7          1           0       -3.720038   -2.745080    0.372172
      8          6           0       -0.524279    0.501257   -0.423712
      9          6           0       -0.083861    1.853441   -0.897638
     10          6           0        0.578389   -0.150172    0.284748
     11          6           0        1.258390    2.078314   -0.156623
     12          6           0        1.819457    0.655907    0.076603
     13          9           0       -0.959632    2.835010   -0.626202
     14          9           0        0.146542    1.872852   -2.227296
     15          9           0        2.094938    2.861544   -0.834683
     16          9           0        1.002031    2.632299    1.039385
     17          9           0        2.490745    0.277289   -1.033035
     18          9           0        2.674851    0.618853    1.108535
     19          6           0       -1.058878   -1.761435    1.198362
     20          6           0        0.363620   -1.240222    1.025775
     21          6           0       -1.712815   -0.957471    2.337817
     22          1           0       -1.093896   -1.029112    3.242101
     23          1           0       -2.710793   -1.355025    2.567143
     24          1           0       -1.816359    0.102606    2.067715
     25          6           0       -1.240859   -2.471932   -1.242694
     26          1           0       -1.387574   -3.534308   -1.004822
     27          1           0       -0.164772   -2.291708   -1.372087
     28          1           0       -1.748354   -2.255209   -2.192139
     29          1           0       -5.999495   -1.810571   -0.376177
     30          1           0       -5.817801   -0.882979   -1.886727
     31          1           0       -6.013201   -0.027070   -0.346076
     32         16           0        1.517911   -2.201844    1.906255
     33          6           0        0.331311   -3.509596    2.089634
     34          6           0       -0.886602   -3.187890    1.655878
     35          6           0        0.794256   -4.786418    2.705209
     36          1           0       -0.029240   -5.509140    2.758890
     37          1           0        1.612547   -5.229523    2.119476
     38          1           0        1.172767   -4.614716    3.723432
     39          1           0       -1.731546   -3.876448    1.727107
 ---------------------------------------------------------------------
                    Distance matrix (angstroms):
                    1          2          3          4          5
     1  C    0.000000
     2  S    1.739134   0.000000
     3  C    2.509906   1.774542   0.000000
     4  C    2.402137   2.609512   1.332009   0.000000
     5  C    1.526223   2.710916   2.406398   1.507375   0.000000
     6  C    3.950667   2.799266   1.491140   2.546299   3.855838
     7  H    3.443623   3.658523   2.125636   1.092309   2.280004
     8  C    1.336712   2.776491   3.828242   3.647937   2.473349
     9  C    2.573231   3.398262   4.862293   4.965158   3.927225
    10  C    2.429683   4.104925   4.805946   4.246253   2.827441
    11  C    3.709733   4.837642   6.133098   6.009103   4.785680
    12  C    3.657781   5.169591   6.142143   5.698678   4.281048
    13  F    3.054849   3.295055   4.870829   5.250318   4.528496
    14  F    3.178543   3.721394   5.302318   5.510142   4.496944
    15  F    4.832761   5.794696   7.235058   7.196187   5.966912
    16  F    4.185068   5.232532   6.413179   6.295681   5.207347
    17  F    4.226582   5.667181   6.686613   6.247455   4.784555
    18  F    4.741630   6.310697   7.138778   6.566737   5.159269
    19  C    2.495294   3.944311   3.633197   2.573814   1.542965
    20  C    2.835074   4.549441   4.753043   3.871444   2.497505
    21  C    3.033724   4.147684   3.797781   2.999290   2.547662
    22  H    3.972479   5.190793   4.892564   4.045967   3.493843
    23  H    3.528224   4.277986   3.508820   2.724035   2.847803
    24  H    2.661800   3.622117   3.664456   3.228203   2.768943
    25  C    2.474613   3.522203   3.297147   2.474953   1.539660
    26  H    3.443597   4.396046   3.779036   2.744620   2.183268
    27  H    2.761989   4.085364   4.216404   3.443921   2.190948
    28  H    2.667157   3.212864   3.110718   2.686735   2.170913
    29  H    4.628313   3.748301   2.138913   2.709774   4.188973
    30  H    4.392676   3.040938   2.144513   3.249024   4.418966
    31  H    4.329055   3.034189   2.144986   3.260055   4.473828
    32  S    4.558365   6.263381   6.280154   5.221953   3.961890
    33  C    4.758494   6.279453   5.799193   4.546227   3.644747
    34  C    3.872912   5.215580   4.541856   3.261173   2.577596
    35  C    6.217467   7.694928   7.066518   5.761833   5.015657
    36  H    6.545879   7.869148   7.005763   5.676280   5.194562
    37  H    6.649138   8.179855   7.658079   6.365791   5.492681
    38  H    6.844090   8.349431   7.765281   6.488879   5.746382
    39  H    4.400116   5.477521   4.460485   3.139150   2.952674
                    6          7          8          9         10
     6  C    0.000000
     7  H    2.857375   0.000000
     8  C    5.242122   4.624393   0.000000
     9  C    6.131943   5.998383   1.498992   0.000000
    10  C    6.280433   5.021719   1.463609   2.418900   0.000000
    11  C    7.471382   6.951943   2.395069   1.549616   2.371363
    12  C    7.594213   6.506925   2.401526   2.450684   1.494436
    13  F    5.932786   6.305078   2.382633   1.343180   3.479462
    14  F    6.500939   6.559952   2.363089   1.349612   3.254149
    15  F    8.531163   8.167294   3.549670   2.401541   3.552955
    16  F    7.682661   7.187442   3.001935   2.353261   2.913949
    17  F    8.138178   7.048628   3.084122   3.021785   2.361437
    18  F    8.591973   7.263118   3.549090   3.627592   2.380164
    19  C    5.003250   2.954982   2.834907   4.290828   2.472145
    20  C    6.210623   4.400916   2.433541   3.670218   1.335460
    21  C    4.974645   3.329903   3.341639   4.585072   3.180635
    22  H    6.035526   4.251784   4.013063   5.144581   3.509274
    23  H    4.445856   2.787244   4.143892   5.403678   4.180875
    24  H    4.832293   3.822065   2.834714   3.854905   2.996278
    25  C    4.610447   2.971318   3.166081   4.490720   3.321642
    26  H    4.931002   2.821237   4.167584   5.544276   4.120725
    27  H    5.594669   3.985964   2.971416   4.172997   2.807768
    28  H    4.267188   3.271574   3.496255   4.618147   3.997484
    29  H    1.096936   2.574734   5.943467   6.977940   6.816326
    30  H    1.099774   3.601479   5.663735   6.429958   6.794376
    31  H    1.099550   3.627955   5.514837   6.244808   6.622851
    32  S    7.691427   5.484946   4.111696   5.183900   2.778730
    33  C    7.063877   4.466272   4.809977   6.152912   3.821568
    34  C    5.756127   3.142028   4.250386   5.707877   3.640594
    35  C    8.233775   5.476219   6.283962   7.605216   5.234501
    36  H    8.032401   5.192152   6.819010   8.220753   5.933728
    37  H    8.871725   6.136937   6.623872   7.883474   5.498683
    38  H    8.925104   6.218201   6.800879   8.048009   5.666567
    39  H    5.470197   2.658936   5.024720   6.514275   4.615336
                   11         12         13         14         15
    11  C    0.000000
    12  C    1.546749   0.000000
    13  F    2.390129   3.600800   0.000000
    14  F    2.359261   3.096377   2.170915   0.000000
    15  F    1.331551   2.402326   3.061792   2.590972   0.000000
    16  F    1.342778   2.345476   2.581356   3.461189   2.181543
    17  F    2.351699   1.351028   4.314227   3.076909   2.621904
    18  F    2.395206   1.340878   4.596753   4.369511   3.023584
    19  C    4.685018   3.922588   4.946332   5.137724   5.954139
    20  C    3.634743   2.572098   4.592117   4.507862   4.825272
    21  C    4.926082   4.493664   4.871921   5.684030   6.256886
    22  H    5.171138   4.620312   5.469300   6.314616   6.475031
    23  H    5.912794   5.547053   5.551614   6.447496   7.242025
    24  H    4.278456   4.182084   3.931565   5.043200   5.597669
    25  C    5.303823   4.570498   5.350027   4.665991   6.303966
    26  H    6.262755   5.386319   6.394897   5.751985   7.284489
    27  H    4.753928   3.837225   5.241315   4.262846   5.652530
    28  H    5.653606   5.133329   5.383732   4.542329   6.541770
    29  H    8.237022   8.211244   6.858875   7.400542   9.357283
    30  H    7.863523   8.034335   6.246132   6.579055   8.817011
    31  H    7.572620   7.873731   5.814511   6.714992   8.621181
    32  S    4.758421   3.406654   6.158041   5.964063   5.786501
    33  C    6.093429   4.859864   7.021135   6.902229   7.228654
    34  C    5.968171   4.958996   6.441161   6.462007   7.189446
    35  C    7.451848   6.130212   8.500623   8.312341   8.527246
    36  H    8.229682   6.972815   9.052587   8.909925   9.353837
    37  H    7.662280   6.233332   8.898964   8.455018   8.627000
    38  H    7.736847   6.441819   8.886218   8.863004   8.804617
    39  H    6.924402   5.989660   7.153851   7.226269   8.161206
                   16         17         18         19         20
    16  F    0.000000
    17  F    3.472357   0.000000
    18  F    2.618601   2.176438   0.000000
    19  C    4.855669   4.662119   4.428834   0.000000
    20  C    3.924814   3.326590   2.967288   1.524779   0.000000
    21  C    4.684310   5.527856   4.821570   1.540243   2.472445
    22  H    4.759285   5.730019   4.633718   2.171265   2.661019
    23  H    5.658433   6.533126   5.918521   2.183473   3.441078
    24  H    3.924300   5.310020   4.621418   2.191849   2.764261
    25  C    6.024252   4.639725   5.514890   2.548858   3.039311
    26  H    6.922141   5.437870   6.182097   2.846953   3.528858
    27  H    5.605575   3.710319   4.763224   2.772693   2.671060
    28  H    6.472642   5.072182   6.222493   3.494952   3.980653
    29  H    8.412151   8.767828   9.129663   5.185681   6.540642
    30  H    8.211542   8.432493   9.129744   5.739060   6.842532
    31  H    7.629235   8.537075   8.832630   5.471621   6.634573
    32  S    4.938272   3.966350   3.151380   2.708305   1.741365
    33  C    6.267037   5.362342   4.847559   2.404799   2.506571
    34  C    6.149927   5.535720   5.241643   1.507904   2.398645
    35  C    7.606280   6.518717   5.941629   3.854246   3.947335
    36  H    8.384703   7.362866   6.898411   4.188162   4.624035
    37  H    7.959119   6.405821   6.029427   4.473544   4.320941
    38  H    7.729973   6.949299   6.040214   4.415589   4.395371
    39  H    7.092897   6.534498   6.325085   2.281520   3.439662
                   21         22         23         24         25
    21  C    0.000000
    22  H    1.098145   0.000000
    23  H    1.098454   1.782174   0.000000
    24  H    1.098836   1.783794   1.781609   0.000000
    25  C    3.916171   4.713461   4.233562   4.232996   0.000000
    26  H    4.233097   4.939495   4.388521   4.780323   1.098522
    27  H    4.235566   4.873207   4.783005   4.504744   1.098721
    28  H    4.712313   5.609152   4.938359   4.869319   1.098165
    29  H    5.144820   6.145528   4.436915   5.208789   4.881892
    30  H    5.890945   6.974346   5.450989   5.711438   4.887530
    31  H    5.153858   6.170792   4.599588   4.843210   5.436592
    32  S    3.488883   3.159323   4.363006   4.056343   4.195192
    33  C    3.279236   3.084185   3.758270   4.202496   3.827907
    34  C    2.474356   2.686893   2.741801   3.444042   3.006628
    35  C    4.591429   4.239189   4.907025   5.578913   5.008440
    36  H    4.871286   4.630080   4.948149   5.929858   5.167720
    37  H    5.418131   5.121384   5.822664   6.339691   5.201002
    38  H    4.860242   4.269192   5.200446   5.824896   5.922796
    39  H    2.982238   3.287723   2.832342   3.994506   3.321619
                   26         27         28         29         30
    26  H    0.000000
    27  H    1.781625   0.000000
    28  H    1.782128   1.783690   0.000000
    29  H    4.963495   5.938630   4.644095   0.000000
    30  H    5.237768   5.848599   4.305425   1.781910   0.000000
    31  H    5.842182   6.354952   5.153782   1.783809   1.773236
    32  S    4.323387   3.686058   5.241008   7.866002   8.362941
    33  C    3.539891   3.703088   4.922608   7.003286   7.779597
    34  C    2.729524   3.239253   4.052129   5.671678   6.494566
    35  C    4.482464   4.875208   6.070906   8.031541   8.946620
    36  H    4.462125   5.237864   6.168964   7.691034   8.745888
    37  H    4.651421   4.897003   6.223522   8.709805   9.494850
    38  H    5.484433   5.757577   7.006725   8.724183   9.709160
    39  H    2.774673   3.817223   4.241366   5.187199   6.222389
                   31         32         33         34         35
    31  H    0.000000
    32  S    8.155998   0.000000
    33  C    7.636328   1.775349   0.000000
    34  C    6.346702   2.610874   1.332273   0.000000
    35  C    8.848910   2.800362   1.491149   2.545912   0.000000
    36  H    8.689172   3.749516   2.139177   2.709226   1.096976
    37  H    9.554921   3.036653   2.144903   3.260205   1.099557
    38  H    9.446986   3.040265   2.144443   3.248324   1.099786
    39  H    6.119507   3.659968   2.126355   1.092298   2.857343
                   36         37         38         39
    36  H    0.000000
    37  H    1.783957   0.000000
    38  H    1.781896   1.773152   0.000000
    39  H    2.574511   3.628737   3.600748   0.000000
 Stoichiometry    C17H14F6S2
 Framework group  C1[X(C17H14F6S2)]
 Deg. of freedom   111
 Full point group                 C1      NOp   1
 RotChk:  IX=0 Diff= 1.38D-15
 Largest Abelian subgroup         C1      NOp   1
 Largest concise Abelian subgroup C1      NOp   1
                         Standard orientation:                         
 ---------------------------------------------------------------------
 Center     Atomic      Atomic             Coordinates (Angstroms)
 Number     Number       Type             X           Y           Z
 ---------------------------------------------------------------------
      1          6           0       -0.418386   -1.406292    0.201340
      2         16           0       -0.699862   -3.119990    0.108606
      3          6           0       -2.446158   -2.860257   -0.070241
      4          6           0       -2.809422   -1.584909    0.055366
      5          6           0       -1.709274   -0.624457    0.428709
      6          6           0       -3.303258   -4.054177   -0.322104
      7          1           0       -3.853020   -1.268130   -0.005407
      8          6           0        0.740390   -0.746264    0.109703
      9          6           0        2.145248   -1.263219    0.031543
     10          6           0        0.758279    0.717225    0.103912
     11          6           0        2.975629   -0.004843   -0.326598
     12          6           0        2.171285    1.176114    0.265688
     13          9           0        2.315815   -2.234283   -0.880638
     14          9           0        2.574367   -1.742487    1.217971
     15          9           0        4.223967   -0.064860    0.132835
     16          9           0        2.999861    0.128805   -1.662488
     17          9           0        2.514749    1.314207    1.565011
     18          9           0        2.445864    2.330828   -0.358168
     19          6           0       -1.659714    0.670630   -0.408571
     20          6           0       -0.363780    1.412244   -0.099519
     21          6           0       -1.671450    0.365827   -1.918308
     22          1           0       -1.539894    1.297950   -2.483782
     23          1           0       -2.627571   -0.087607   -2.212978
     24          1           0       -0.862097   -0.325776   -2.190476
     25          6           0       -1.811589   -0.320789    1.934654
     26          1           0       -2.767172    0.169301    2.165792
     27          1           0       -0.996263    0.338464    2.263006
     28          1           0       -1.754837   -1.257685    2.504716
     29          1           0       -4.355396   -3.759323   -0.418727
     30          1           0       -3.219186   -4.776800    0.502669
     31          1           0       -2.997022   -4.568823   -1.244258
     32         16           0       -0.589075    3.138973   -0.098851
     33          6           0       -2.350236    2.937724   -0.000502
     34          6           0       -2.748352    1.671331   -0.113210
     35          6           0       -3.180856    4.163709    0.174297
     36          1           0       -4.245582    3.904136    0.222633
     37          1           0       -2.906632    4.694241    1.097531
     38          1           0       -3.030731    4.860232   -0.663466
     39          1           0       -3.803361    1.388623   -0.101007
 ---------------------------------------------------------------------
 Rotational constants (GHZ):      0.2405065      0.2152402      0.1299068
 Leave Link  202 at Wed Dec  5 10:24:59 2018, MaxMem=   536870912 cpu:         0.1
 (Enter /pbs_home/pkowalski/g09d01/g09/l301.exe)
 General basis read from cards:  (5D, 7F)
 Centers:       7     22     23     24     26     27     28     29     30     31
 Centers:      36     37     38     39
 S 3 1.00
     Exponent=  1.3010701000D+01 Coefficients=  1.9682158000D-02
     Exponent=  1.9622572000D+00 Coefficients=  1.3796524000D-01
     Exponent=  4.4453796000D-01 Coefficients=  4.7831935000D-01
 S 1 1.00
     Exponent=  1.2194962000D-01 Coefficients=  1.0000000000D+00
 P 1 1.00
     Exponent=  8.0000000000D-01 Coefficients=  1.0000000000D+00
 ****
 Centers:       1      3      4      5      6      8      9     10     11     12
 Centers:      19     20     21     25     33     34     35
 S 5 1.00
     Exponent=  1.2384016938D+03 Coefficients=  5.4568832082D-03
     Exponent=  1.8629004992D+02 Coefficients=  4.0638409211D-02
     Exponent=  4.2251176346D+01 Coefficients=  1.8025593888D-01
     Exponent=  1.1676557932D+01 Coefficients=  4.6315121755D-01
     Exponent=  3.5930506482D+00 Coefficients=  4.4087173314D-01
 S 1 1.00
     Exponent=  4.0245147363D-01 Coefficients=  1.0000000000D+00
 S 1 1.00
     Exponent=  1.3090182668D-01 Coefficients=  1.0000000000D+00
 P 3 1.00
     Exponent=  9.4680970621D+00 Coefficients=  3.8387871728D-02
     Exponent=  2.0103545142D+00 Coefficients=  2.1117025112D-01
     Exponent=  5.4771004707D-01 Coefficients=  5.1328172114D-01
 P 1 1.00
     Exponent=  1.5268613795D-01 Coefficients=  1.0000000000D+00
 D 1 1.00
     Exponent=  8.0000000000D-01 Coefficients=  1.0000000000D+00
 ****
 Centers:      13     14     15     16     17     18
 S 5 1.00
     Exponent=  2.8948325990D+03 Coefficients= -5.3408255515D-03
     Exponent=  4.3541939120D+02 Coefficients= -3.9904258866D-02
     Exponent=  9.8843328866D+01 Coefficients= -1.7912768038D-01
     Exponent=  2.7485198001D+01 Coefficients= -4.6758090825D-01
     Exponent=  8.5405498171D+00 Coefficients= -4.4653131020D-01
 S 1 1.00
     Exponent=  1.0654578038D+00 Coefficients=  1.0000000000D+00
 S 1 1.00
     Exponent=  3.3247346748D-01 Coefficients=  1.0000000000D+00
 P 3 1.00
     Exponent=  2.2696633924D+01 Coefficients= -4.5212874436D-02
     Exponent=  4.9872339257D+00 Coefficients= -2.3754317067D-01
     Exponent=  1.3491613954D+00 Coefficients= -5.1287353587D-01
 P 1 1.00
     Exponent=  3.4829881977D-01 Coefficients=  1.0000000000D+00
 D 1 1.00
     Exponent=  1.4000000000D+00 Coefficients=  1.0000000000D+00
 ****
 Centers:       2     32
 S 5 1.00
     Exponent=  9.1849303010D+03 Coefficients= -2.2294387756D-03
     Exponent=  1.3815105503D+03 Coefficients= -1.6683029937D-02
     Exponent=  3.1387147580D+02 Coefficients= -7.5262436116D-02
     Exponent=  8.8053870623D+01 Coefficients= -1.9376827038D-01
     Exponent=  2.7039914905D+01 Coefficients= -1.7718020803D-01
 S 3 1.00
     Exponent=  4.5648731303D+01 Coefficients= -1.0736062573D-01
     Exponent=  4.9664522326D+00 Coefficients=  6.5066293018D-01
     Exponent=  2.0116242047D+00 Coefficients=  5.9712155354D-01
 S 1 1.00
     Exponent=  3.5661077013D-01 Coefficients=  1.0000000000D+00
 S 1 1.00
     Exponent=  1.3507221477D-01 Coefficients=  1.0000000000D+00
 P 5 1.00
     Exponent=  2.6198233439D+02 Coefficients= -9.2729929822D-03
     Exponent=  6.1306894736D+01 Coefficients= -6.6547669241D-02
     Exponent=  1.9103729887D+01 Coefficients= -2.4828595903D-01
     Exponent=  6.6567720378D+00 Coefficients= -4.8703847402D-01
     Exponent=  2.3959635161D+00 Coefficients= -3.9337850312D-01
 P 1 1.00
     Exponent=  6.1776161679D-01 Coefficients=  1.0000000000D+00
 P 1 1.00
     Exponent=  1.6993376871D-01 Coefficients=  1.0000000000D+00
 D 1 1.00
     Exponent=  5.5000000000D-01 Coefficients=  1.0000000000D+00
 ****
 Ernie: Thresh=  0.10000D-02 Tol=  0.10000D-05 Strict=F.
 There are   453 symmetry adapted cartesian basis functions of A   symmetry.
 There are   428 symmetry adapted basis functions of A   symmetry.
   428 basis functions,   747 primitive gaussians,   453 cartesian basis functions
   101 alpha electrons      101 beta electrons
       nuclear repulsion energy      2884.2993705883 Hartrees.
 IExCor=32609 DFT=T Ex+Corr=LC-wPBE ExCW=0 ScaHFX=  1.000000
 ScaDFX=  1.000000  0.000000  1.000000  1.000000 ScalE2=  1.000000  1.000000
 IRadAn=      0 IRanWt=     -1 IRanGd=            0 ICorTp=0 IEmpDi=  4
  HFx wShort=  0.000000 wLong=  0.400000 cFull=  0.000000 cShort=  0.000000 cLong=  1.000000
  DFx wShort=  0.000000 wLong=  0.400000 cFull=  0.000000 cShort=  0.000000 cLong=  1.000000
 NAtoms=   39 NActive=   39 NUniq=   39 SFac= 1.00D+00 NAtFMM=   60 NAOKFM=F Big=F
 Integral buffers will be    131072 words long.
 Raffenetti 2 integral format.
 Two-electron integral symmetry is turned on.
 Leave Link  301 at Wed Dec  5 10:25:00 2018, MaxMem=   536870912 cpu:         2.4
 (Enter /pbs_home/pkowalski/g09d01/g09/l302.exe)
 NPDir=0 NMtPBC=     1 NCelOv=     1 NCel=       1 NClECP=     1 NCelD=      1
         NCelK=      1 NCelE2=     1 NClLst=     1 CellRange=     0.0.
 One-electron integrals computed using PRISM.
 NBasis=   428 RedAO= T EigKep=  2.65D-04  NBF=   428
 NBsUse=   428 1.00D-06 EigRej= -1.00D+00 NBFU=   428
 Precomputing XC quadrature grid using
 IXCGrd= 4 IRadAn=           0 IRanWt=          -1 IRanGd=           0 AccXCQ= 0.00D+00.
 Generated NRdTot=       0 NPtTot=           0 NUsed=           0 NTot=          32
 NSgBfM=   445   446   446   446   446 MxSgAt=    39 MxSgA2=    39.
 Leave Link  302 at Wed Dec  5 10:25:01 2018, MaxMem=   536870912 cpu:         7.7
 (Enter /pbs_home/pkowalski/g09d01/g09/l303.exe)
 DipDrv:  MaxL=1.
 Leave Link  303 at Wed Dec  5 10:25:01 2018, MaxMem=   536870912 cpu:         1.4
 (Enter /pbs_home/pkowalski/g09d01/g09/l401.exe)
 ExpMin= 1.22D-01 ExpMax= 9.18D+03 ExpMxC= 1.38D+03 IAcc=1 IRadAn=         1 AccDes= 0.00D+00
 Harris functional with IExCor=32609 and IRadAn=       1 diagonalized for initial guess.
 HarFok:  IExCor=32609 AccDes= 0.00D+00 IRadAn=         1 IDoV= 1 UseB2=F ITyADJ=14
 ICtDFT=  3500011 ScaDFX=  1.000000  1.000000  1.000000  1.000000
 FoFCou: FMM=F IPFlag=           0 FMFlag=      100000 FMFlg1=           0
         NFxFlg=           0 DoJE=T BraDBF=F KetDBF=T FulRan=T
         wScrn=  0.000000 ICntrl=     500 IOpCl=  0 I1Cent=   200000004 NGrid=           0
         NMat0=    1 NMatS0=      1 NMatT0=    0 NMatD0=    1 NMtDS0=    0 NMtDT0=    0
 Petite list used in FoFCou.
 Harris En= -2049.10949885020    
 JPrj=0 DoOrth=F DoCkMO=F.
 Leave Link  401 at Wed Dec  5 10:25:04 2018, MaxMem=   536870912 cpu:        18.5
 (Enter /pbs_home/pkowalski/g09d01/g09/l502.exe)
 Closed shell SCF:
 Using DIIS extrapolation, IDIIS=  1040.
 Integral symmetry usage will be decided dynamically.
 IVT=      641221 IEndB=      641221 NGot=   536870912 MDV=   536451994
 LenX=   536451994 LenY=   536246332
 Requested convergence on RMS density matrix=1.00D-08 within 128 cycles.
 Requested convergence on MAX density matrix=1.00D-06.
 Requested convergence on             energy=1.00D-06.
 No special actions if energy rises.
 Fock matrices will be formed incrementally for  20 cycles.
 Integral accuracy reduced to 1.0D-05 until final iterations.

 Cycle   1  Pass 0  IDiag  1:
 FoFJK:  IHMeth= 1 ICntrl=       0 DoSepK=T KAlg= 0 I1Cent=   0 FoldK=F
 IRaf=         1 NMat=   1 IRICut=       1 DoRegI=T DoRafI=F ISym2E= 0.
 FoFCou: FMM=F IPFlag=           0 FMFlag=      100000 FMFlg1=           0
         NFxFlg=           0 DoJE=T BraDBF=F KetDBF=F FulRan=T
         wScrn=  0.000000 ICntrl=     500 IOpCl=  0 I1Cent=           0 NGrid=           0
         NMat0=    1 NMatS0=      1 NMatT0=    0 NMatD0=    1 NMtDS0=    0 NMtDT0=    0
 Symmetry not used in FoFCou.
 E= -2048.94581934376    
 DIIS: error= 2.40D-02 at cycle   1 NSaved=   1.
 NSaved= 1 IEnMin= 1 EnMin= -2048.94581934376     IErMin= 1 ErrMin= 2.40D-02
 ErrMax= 2.40D-02  0.00D+00 EMaxC= 1.00D-01 BMatC= 5.12D-01 BMatP= 5.12D-01
 IDIUse=3 WtCom= 7.60D-01 WtEn= 2.40D-01
 Coeff-Com:  0.100D+01
 Coeff-En:   0.100D+01
 Coeff:      0.100D+01
 Gap=     0.363 Goal=   None    Shift=    0.000
 GapD=    0.363 DampG=1.000 DampE=0.500 DampFc=0.5000 IDamp=-1.
 Damping current iteration by 5.00D-01
 RMSDP=4.07D-03 MaxDP=1.33D-01              OVMax= 1.89D-01

 Cycle   2  Pass 0  IDiag  1:
 RMSU=  2.02D-03    CP:  9.87D-01
 E= -2049.21608764040     Delta-E=       -0.270268296643 Rises=F Damp=T
 DIIS: error= 6.90D-03 at cycle   2 NSaved=   2.
 NSaved= 2 IEnMin= 2 EnMin= -2049.21608764040     IErMin= 2 ErrMin= 6.90D-03
 ErrMax= 6.90D-03  0.00D+00 EMaxC= 1.00D-01 BMatC= 2.36D-02 BMatP= 5.12D-01
 IDIUse=3 WtCom= 9.31D-01 WtEn= 6.90D-02
 Coeff-Com: -0.796D-01 0.108D+01
 Coeff-En:   0.000D+00 0.100D+01
 Coeff:     -0.741D-01 0.107D+01
 Gap=     0.326 Goal=   None    Shift=    0.000
 RMSDP=1.44D-03 MaxDP=4.92D-02 DE=-2.70D-01 OVMax= 1.04D-01

 Cycle   3  Pass 0  IDiag  1:
 RMSU=  1.41D-03    CP:  9.82D-01  1.13D+00
 E= -2049.46839680075     Delta-E=       -0.252309160348 Rises=F Damp=F
 DIIS: error= 2.66D-03 at cycle   3 NSaved=   3.
 NSaved= 3 IEnMin= 3 EnMin= -2049.46839680075     IErMin= 3 ErrMin= 2.66D-03
 ErrMax= 2.66D-03  0.00D+00 EMaxC= 1.00D-01 BMatC= 7.88D-03 BMatP= 2.36D-02
 IDIUse=3 WtCom= 9.73D-01 WtEn= 2.66D-02
 Coeff-Com: -0.508D-01 0.375D+00 0.676D+00
 Coeff-En:   0.000D+00 0.000D+00 0.100D+01
 Coeff:     -0.495D-01 0.365D+00 0.685D+00
 Gap=     0.295 Goal=   None    Shift=    0.000
 RMSDP=3.97D-04 MaxDP=1.31D-02 DE=-2.52D-01 OVMax= 2.61D-02

 Cycle   4  Pass 0  IDiag  1:
 RMSU=  3.48D-04    CP:  9.82D-01  1.22D+00  9.33D-01
 E= -2049.47556985993     Delta-E=       -0.007173059174 Rises=F Damp=F
 DIIS: error= 1.07D-03 at cycle   4 NSaved=   4.
 NSaved= 4 IEnMin= 4 EnMin= -2049.47556985993     IErMin= 4 ErrMin= 1.07D-03
 ErrMax= 1.07D-03  0.00D+00 EMaxC= 1.00D-01 BMatC= 1.33D-03 BMatP= 7.88D-03
 IDIUse=3 WtCom= 9.89D-01 WtEn= 1.07D-02
 Coeff-Com: -0.166D-02-0.245D-01 0.267D+00 0.759D+00
 Coeff-En:   0.000D+00 0.000D+00 0.000D+00 0.100D+01
 Coeff:     -0.164D-02-0.243D-01 0.264D+00 0.761D+00
 Gap=     0.299 Goal=   None    Shift=    0.000
 RMSDP=1.62D-04 MaxDP=4.22D-03 DE=-7.17D-03 OVMax= 1.40D-02

 Cycle   5  Pass 0  IDiag  1:
 RMSU=  1.15D-04    CP:  9.81D-01  1.21D+00  1.01D+00  8.85D-01
 E= -2049.47722661836     Delta-E=       -0.001656758430 Rises=F Damp=F
 DIIS: error= 4.07D-04 at cycle   5 NSaved=   5.
 NSaved= 5 IEnMin= 5 EnMin= -2049.47722661836     IErMin= 5 ErrMin= 4.07D-04
 ErrMax= 4.07D-04  0.00D+00 EMaxC= 1.00D-01 BMatC= 8.80D-05 BMatP= 1.33D-03
 IDIUse=3 WtCom= 9.96D-01 WtEn= 4.07D-03
 Coeff-Com:  0.461D-02-0.359D-01 0.185D-01 0.197D+00 0.816D+00
 Coeff-En:   0.000D+00 0.000D+00 0.000D+00 0.000D+00 0.100D+01
 Coeff:      0.459D-02-0.358D-01 0.184D-01 0.196D+00 0.817D+00
 Gap=     0.301 Goal=   None    Shift=    0.000
 RMSDP=6.25D-05 MaxDP=2.62D-03 DE=-1.66D-03 OVMax= 6.37D-03

 Cycle   6  Pass 0  IDiag  1:
 RMSU=  3.83D-05    CP:  9.81D-01  1.21D+00  1.03D+00  9.83D-01  1.14D+00
 E= -2049.47741676598     Delta-E=       -0.000190147627 Rises=F Damp=F
 DIIS: error= 1.75D-04 at cycle   6 NSaved=   6.
 NSaved= 6 IEnMin= 6 EnMin= -2049.47741676598     IErMin= 6 ErrMin= 1.75D-04
 ErrMax= 1.75D-04  0.00D+00 EMaxC= 1.00D-01 BMatC= 1.58D-05 BMatP= 8.80D-05
 IDIUse=3 WtCom= 9.98D-01 WtEn= 1.75D-03
 Coeff-Com:  0.213D-02-0.812D-02-0.385D-01-0.783D-01 0.213D+00 0.910D+00
 Coeff-En:   0.000D+00 0.000D+00 0.000D+00 0.000D+00 0.000D+00 0.100D+01
 Coeff:      0.212D-02-0.811D-02-0.384D-01-0.782D-01 0.212D+00 0.910D+00
 Gap=     0.301 Goal=   None    Shift=    0.000
 RMSDP=3.62D-05 MaxDP=1.63D-03 DE=-1.90D-04 OVMax= 5.18D-03

 Cycle   7  Pass 0  IDiag  1:
 RMSU=  1.74D-05    CP:  9.81D-01  1.21D+00  1.04D+00  1.00D+00  1.36D+00
                    CP:  1.26D+00
 E= -2049.47746579099     Delta-E=       -0.000049025006 Rises=F Damp=F
 DIIS: error= 5.05D-05 at cycle   7 NSaved=   7.
 NSaved= 7 IEnMin= 7 EnMin= -2049.47746579099     IErMin= 7 ErrMin= 5.05D-05
 ErrMax= 5.05D-05  0.00D+00 EMaxC= 1.00D-01 BMatC= 2.22D-06 BMatP= 1.58D-05
 IDIUse=1 WtCom= 1.00D+00 WtEn= 0.00D+00
 Coeff-Com: -0.137D-03 0.290D-02-0.826D-02-0.409D-01-0.837D-01 0.202D+00
 Coeff-Com:  0.928D+00
 Coeff:     -0.137D-03 0.290D-02-0.826D-02-0.409D-01-0.837D-01 0.202D+00
 Coeff:      0.928D+00
 Gap=     0.302 Goal=   None    Shift=    0.000
 RMSDP=1.40D-05 MaxDP=5.85D-04 DE=-4.90D-05 OVMax= 1.97D-03

 Cycle   8  Pass 0  IDiag  1:
 RMSU=  7.11D-06    CP:  9.81D-01  1.21D+00  1.04D+00  1.01D+00  1.42D+00
                    CP:  1.47D+00  1.12D+00
 E= -2049.47747090951     Delta-E=       -0.000005118518 Rises=F Damp=F
 DIIS: error= 2.14D-05 at cycle   8 NSaved=   8.
 NSaved= 8 IEnMin= 8 EnMin= -2049.47747090951     IErMin= 8 ErrMin= 2.14D-05
 ErrMax= 2.14D-05  0.00D+00 EMaxC= 1.00D-01 BMatC= 4.25D-07 BMatP= 2.22D-06
 IDIUse=1 WtCom= 1.00D+00 WtEn= 0.00D+00
 Coeff-Com: -0.273D-03 0.218D-02 0.205D-02-0.580D-02-0.625D-01-0.306D-01
 Coeff-Com:  0.352D+00 0.743D+00
 Coeff:     -0.273D-03 0.218D-02 0.205D-02-0.580D-02-0.625D-01-0.306D-01
 Coeff:      0.352D+00 0.743D+00
 Gap=     0.302 Goal=   None    Shift=    0.000
 RMSDP=4.55D-06 MaxDP=1.81D-04 DE=-5.12D-06 OVMax= 6.68D-04

 Initial convergence to 1.0D-05 achieved.  Increase integral accuracy.
 Cycle   9  Pass 1  IDiag  1:
 E= -2049.47750392409     Delta-E=       -0.000033014582 Rises=F Damp=F
 DIIS: error= 9.71D-05 at cycle   1 NSaved=   1.
 NSaved= 1 IEnMin= 1 EnMin= -2049.47750392409     IErMin= 1 ErrMin= 9.71D-05
 ErrMax= 9.71D-05  0.00D+00 EMaxC= 1.00D-01 BMatC= 3.25D-06 BMatP= 3.25D-06
 IDIUse=1 WtCom= 1.00D+00 WtEn= 0.00D+00
 Coeff-Com:  0.100D+01
 Coeff:      0.100D+01
 Gap=     0.302 Goal=   None    Shift=    0.000
 RMSDP=4.55D-06 MaxDP=1.81D-04 DE=-3.30D-05 OVMax= 2.17D-04

 Cycle  10  Pass 1  IDiag  1:
 RMSU=  7.64D-05    CP:  1.00D+00
 E= -2049.47750681869     Delta-E=       -0.000002894603 Rises=F Damp=F
 DIIS: error= 1.05D-05 at cycle   2 NSaved=   2.
 NSaved= 2 IEnMin= 2 EnMin= -2049.47750681869     IErMin= 2 ErrMin= 1.05D-05
 ErrMax= 1.05D-05  0.00D+00 EMaxC= 1.00D-01 BMatC= 1.14D-07 BMatP= 3.25D-06
 IDIUse=1 WtCom= 1.00D+00 WtEn= 0.00D+00
 Coeff-Com:  0.156D-01 0.984D+00
 Coeff:      0.156D-01 0.984D+00
 Gap=     0.302 Goal=   None    Shift=    0.000
 RMSDP=5.35D-06 MaxDP=1.70D-04 DE=-2.89D-06 OVMax= 1.27D-04

 Cycle  11  Pass 1  IDiag  1:
 RMSU=  2.50D-06    CP:  1.00D+00  1.06D+00
 E= -2049.47750686175     Delta-E=       -0.000000043056 Rises=F Damp=F
 DIIS: error= 1.17D-05 at cycle   3 NSaved=   3.
 NSaved= 3 IEnMin= 3 EnMin= -2049.47750686175     IErMin= 2 ErrMin= 1.05D-05
 ErrMax= 1.17D-05  0.00D+00 EMaxC= 1.00D-01 BMatC= 1.14D-07 BMatP= 1.14D-07
 IDIUse=1 WtCom= 1.00D+00 WtEn= 0.00D+00
 Coeff-Com: -0.253D-01 0.509D+00 0.516D+00
 Coeff:     -0.253D-01 0.509D+00 0.516D+00
 Gap=     0.302 Goal=   None    Shift=    0.000
 RMSDP=1.17D-06 MaxDP=5.39D-05 DE=-4.31D-08 OVMax= 4.81D-05

 Cycle  12  Pass 1  IDiag  1:
 RMSU=  9.20D-07    CP:  1.00D+00  1.07D+00  7.87D-01
 E= -2049.47750694798     Delta-E=       -0.000000086227 Rises=F Damp=F
 DIIS: error= 1.65D-06 at cycle   4 NSaved=   4.
 NSaved= 4 IEnMin= 4 EnMin= -2049.47750694798     IErMin= 4 ErrMin= 1.65D-06
 ErrMax= 1.65D-06  0.00D+00 EMaxC= 1.00D-01 BMatC= 1.36D-09 BMatP= 1.14D-07
 IDIUse=1 WtCom= 1.00D+00 WtEn= 0.00D+00
 Coeff-Com: -0.506D-02 0.371D-01 0.874D-01 0.881D+00
 Coeff:     -0.506D-02 0.371D-01 0.874D-01 0.881D+00
 Gap=     0.302 Goal=   None    Shift=    0.000
 RMSDP=3.39D-07 MaxDP=1.07D-05 DE=-8.62D-08 OVMax= 3.66D-05

 Cycle  13  Pass 1  IDiag  1:
 RMSU=  2.17D-07    CP:  1.00D+00  1.07D+00  8.64D-01  1.15D+00
 E= -2049.47750695122     Delta-E=       -0.000000003246 Rises=F Damp=F
 DIIS: error= 6.95D-07 at cycle   5 NSaved=   5.
 NSaved= 5 IEnMin= 5 EnMin= -2049.47750695122     IErMin= 5 ErrMin= 6.95D-07
 ErrMax= 6.95D-07  0.00D+00 EMaxC= 1.00D-01 BMatC= 3.23D-10 BMatP= 1.36D-09
 IDIUse=1 WtCom= 1.00D+00 WtEn= 0.00D+00
 Coeff-Com:  0.326D-02-0.782D-01-0.690D-01 0.203D+00 0.941D+00
 Coeff:      0.326D-02-0.782D-01-0.690D-01 0.203D+00 0.941D+00
 Gap=     0.302 Goal=   None    Shift=    0.000
 RMSDP=1.92D-07 MaxDP=6.82D-06 DE=-3.25D-09 OVMax= 2.12D-05

 Cycle  14  Pass 1  IDiag  1:
 RMSU=  1.02D-07    CP:  1.00D+00  1.07D+00  8.89D-01  1.29D+00  1.31D+00
 E= -2049.47750695223     Delta-E=       -0.000000001013 Rises=F Damp=F
 DIIS: error= 3.25D-07 at cycle   6 NSaved=   6.
 NSaved= 6 IEnMin= 6 EnMin= -2049.47750695223     IErMin= 6 ErrMin= 3.25D-07
 ErrMax= 3.25D-07  0.00D+00 EMaxC= 1.00D-01 BMatC= 4.21D-11 BMatP= 3.23D-10
 IDIUse=1 WtCom= 1.00D+00 WtEn= 0.00D+00
 Coeff-Com:  0.152D-02-0.269D-01-0.292D-01-0.402D-01 0.249D+00 0.846D+00
 Coeff:      0.152D-02-0.269D-01-0.292D-01-0.402D-01 0.249D+00 0.846D+00
 Gap=     0.302 Goal=   None    Shift=    0.000
 RMSDP=6.35D-08 MaxDP=2.39D-06 DE=-1.01D-09 OVMax= 9.84D-06

 Cycle  15  Pass 1  IDiag  1:
 RMSU=  3.52D-08    CP:  1.00D+00  1.07D+00  8.97D-01  1.30D+00  1.49D+00
                    CP:  1.26D+00
 E= -2049.47750695232     Delta-E=       -0.000000000082 Rises=F Damp=F
 DIIS: error= 1.08D-07 at cycle   7 NSaved=   7.
 NSaved= 7 IEnMin= 7 EnMin= -2049.47750695232     IErMin= 7 ErrMin= 1.08D-07
 ErrMax= 1.08D-07  0.00D+00 EMaxC= 1.00D-01 BMatC= 1.17D-11 BMatP= 4.21D-11
 IDIUse=1 WtCom= 1.00D+00 WtEn= 0.00D+00
 Coeff-Com: -0.209D-03 0.802D-02 0.527D-02-0.532D-01-0.137D+00 0.292D+00
 Coeff-Com:  0.885D+00
 Coeff:     -0.209D-03 0.802D-02 0.527D-02-0.532D-01-0.137D+00 0.292D+00
 Coeff:      0.885D+00
 Gap=     0.302 Goal=   None    Shift=    0.000
 RMSDP=3.42D-08 MaxDP=1.16D-06 DE=-8.19D-11 OVMax= 4.56D-06

 Cycle  16  Pass 1  IDiag  1:
 RMSU=  1.51D-08    CP:  1.00D+00  1.07D+00  8.96D-01  1.31D+00  1.55D+00
                    CP:  1.50D+00  1.20D+00
 E= -2049.47750695237     Delta-E=       -0.000000000056 Rises=F Damp=F
 DIIS: error= 3.85D-08 at cycle   8 NSaved=   8.
 NSaved= 8 IEnMin= 8 EnMin= -2049.47750695237     IErMin= 8 ErrMin= 3.85D-08
 ErrMax= 3.85D-08  0.00D+00 EMaxC= 1.00D-01 BMatC= 1.43D-12 BMatP= 1.17D-11
 IDIUse=1 WtCom= 1.00D+00 WtEn= 0.00D+00
 Coeff-Com: -0.286D-03 0.669D-02 0.594D-02-0.137D-01-0.890D-01 0.898D-03
 Coeff-Com:  0.324D+00 0.766D+00
 Coeff:     -0.286D-03 0.669D-02 0.594D-02-0.137D-01-0.890D-01 0.898D-03
 Coeff:      0.324D+00 0.766D+00
 Gap=     0.302 Goal=   None    Shift=    0.000
 RMSDP=1.04D-08 MaxDP=4.33D-07 DE=-5.64D-11 OVMax= 1.22D-06

 Cycle  17  Pass 1  IDiag  1:
 RMSU=  6.01D-09    CP:  1.00D+00  1.07D+00  8.96D-01  1.31D+00  1.58D+00
                    CP:  1.54D+00  1.32D+00  1.11D+00
 E= -2049.47750695231     Delta-E=        0.000000000060 Rises=F Damp=F
 DIIS: error= 9.88D-09 at cycle   9 NSaved=   9.
 NSaved= 9 IEnMin= 8 EnMin= -2049.47750695237     IErMin= 9 ErrMin= 9.88D-09
 ErrMax= 9.88D-09  0.00D+00 EMaxC= 1.00D-01 BMatC= 1.67D-13 BMatP= 1.43D-12
 IDIUse=1 WtCom= 1.00D+00 WtEn= 0.00D+00
 Coeff-Com: -0.477D-04 0.684D-03 0.865D-03 0.376D-02-0.421D-02-0.375D-01
 Coeff-Com: -0.412D-01 0.208D+00 0.870D+00
 Coeff:     -0.477D-04 0.684D-03 0.865D-03 0.376D-02-0.421D-02-0.375D-01
 Coeff:     -0.412D-01 0.208D+00 0.870D+00
 Gap=     0.302 Goal=   None    Shift=    0.000
 RMSDP=3.96D-09 MaxDP=1.67D-07 DE= 6.00D-11 OVMax= 4.12D-07

 SCF Done:  E(RLC-wPBE) =  -2049.47750695     A.U. after   17 cycles
            NFock= 17  Conv=0.40D-08     -V/T= 2.0064
 KE= 2.036435855316D+03 PE=-1.060179778542D+04 EE= 3.631585052562D+03
 Leave Link  502 at Wed Dec  5 10:28:30 2018, MaxMem=   536870912 cpu:      1637.3
 (Enter /pbs_home/pkowalski/g09d01/g09/l601.exe)
 Copying SCF densities to generalized density rwf, IOpCl= 0 IROHF=0.

 **********************************************************************

            Population analysis using the SCF density.

 **********************************************************************

 Orbital symmetries:
       Occupied  (A) (A) (A) (A) (A) (A) (A) (A) (A) (A) (A) (A)
                 (A) (A) (A) (A) (A) (A) (A) (A) (A) (A) (A) (A)
                 (A) (A) (A) (A) (A) (A) (A) (A) (A) (A) (A) (A)
                 (A) (A) (A) (A) (A) (A) (A) (A) (A) (A) (A) (A)
                 (A) (A) (A) (A) (A) (A) (A) (A) (A) (A) (A) (A)
                 (A) (A) (A) (A) (A) (A) (A) (A) (A) (A) (A) (A)
                 (A) (A) (A) (A) (A) (A) (A) (A) (A) (A) (A) (A)
                 (A) (A) (A) (A) (A) (A) (A) (A) (A) (A) (A) (A)
                 (A) (A) (A) (A) (A)
       Virtual   (A) (A) (A) (A) (A) (A) (A) (A) (A) (A) (A) (A)
                 (A) (A) (A) (A) (A) (A) (A) (A) (A) (A) (A) (A)
                 (A) (A) (A) (A) (A) (A) (A) (A) (A) (A) (A) (A)
                 (A) (A) (A) (A) (A) (A) (A) (A) (A) (A) (A) (A)
                 (A) (A) (A) (A) (A) (A) (A) (A) (A) (A) (A) (A)
                 (A) (A) (A) (A) (A) (A) (A) (A) (A) (A) (A) (A)
                 (A) (A) (A) (A) (A) (A) (A) (A) (A) (A) (A) (A)
                 (A) (A) (A) (A) (A) (A) (A) (A) (A) (A) (A) (A)
                 (A) (A) (A) (A) (A) (A) (A) (A) (A) (A) (A) (A)
                 (A) (A) (A) (A) (A) (A) (A) (A) (A) (A) (A) (A)
                 (A) (A) (A) (A) (A) (A) (A) (A) (A) (A) (A) (A)
                 (A) (A) (A) (A) (A) (A) (A) (A) (A) (A) (A) (A)
                 (A) (A) (A) (A) (A) (A) (A) (A) (A) (A) (A) (A)
                 (A) (A) (A) (A) (A) (A) (A) (A) (A) (A) (A) (A)
                 (A) (A) (A) (A) (A) (A) (A) (A) (A) (A) (A) (A)
                 (A) (A) (A) (A) (A) (A) (A) (A) (A) (A) (A) (A)
                 (A) (A) (A) (A) (A) (A) (A) (A) (A) (A) (A) (A)
                 (A) (A) (A) (A) (A) (A) (A) (A) (A) (A) (A) (A)
                 (A) (A) (A) (A) (A) (A) (A) (A) (A) (A) (A) (A)
                 (A) (A) (A) (A) (A) (A) (A) (A) (A) (A) (A) (A)
                 (A) (A) (A) (A) (A) (A) (A) (A) (A) (A) (A) (A)
                 (A) (A) (A) (A) (A) (A) (A) (A) (A) (A) (A) (A)
                 (A) (A) (A) (A) (A) (A) (A) (A) (A) (A) (A) (A)
                 (A) (A) (A) (A) (A) (A) (A) (A) (A) (A) (A) (A)
                 (A) (A) (A) (A) (A) (A) (A) (A) (A) (A) (A) (A)
                 (A) (A) (A) (A) (A) (A) (A) (A) (A) (A) (A) (A)
                 (A) (A) (A) (A) (A) (A) (A) (A) (A) (A) (A) (A)
                 (A) (A) (A)
 The electronic state is 1-A.
 Alpha  occ. eigenvalues --  -88.28935 -88.28845 -24.51050 -24.51007 -24.50647
 Alpha  occ. eigenvalues --  -24.50245 -24.50039 -24.49924 -10.30109 -10.30058
 Alpha  occ. eigenvalues --  -10.29902 -10.18392 -10.18329 -10.17375 -10.17307
 Alpha  occ. eigenvalues --  -10.17097 -10.17072 -10.15006 -10.14944 -10.14444
 Alpha  occ. eigenvalues --  -10.14395 -10.14002 -10.13964 -10.12837 -10.12816
 Alpha  occ. eigenvalues --   -7.92864  -7.92763  -5.94954  -5.94856  -5.94419
 Alpha  occ. eigenvalues --   -5.94323  -5.93752  -5.93645  -1.40480  -1.38010
 Alpha  occ. eigenvalues --   -1.36892  -1.32732  -1.31037  -1.30626  -1.07966
 Alpha  occ. eigenvalues --   -1.03955  -1.02197  -0.96946  -0.93632  -0.93284
 Alpha  occ. eigenvalues --   -0.90518  -0.88574  -0.87233  -0.85149  -0.83793
 Alpha  occ. eigenvalues --   -0.81996  -0.80499  -0.76756  -0.75528  -0.74773
 Alpha  occ. eigenvalues --   -0.72283  -0.71318  -0.70863  -0.69850  -0.68242
 Alpha  occ. eigenvalues --   -0.67777  -0.67342  -0.66473  -0.66308  -0.63089
 Alpha  occ. eigenvalues --   -0.61176  -0.59754  -0.59523  -0.59155  -0.58348
 Alpha  occ. eigenvalues --   -0.58025  -0.57594  -0.57130  -0.56273  -0.56089
 Alpha  occ. eigenvalues --   -0.55896  -0.55850  -0.55383  -0.54825  -0.54567
 Alpha  occ. eigenvalues --   -0.54185  -0.53329  -0.53054  -0.52484  -0.51993
 Alpha  occ. eigenvalues --   -0.51713  -0.51663  -0.50593  -0.49219  -0.47865
 Alpha  occ. eigenvalues --   -0.47750  -0.47023  -0.46760  -0.46310  -0.44371
 Alpha  occ. eigenvalues --   -0.43174  -0.43112  -0.42633  -0.39268  -0.34435
 Alpha  occ. eigenvalues --   -0.29565
 Alpha virt. eigenvalues --    0.00628   0.08288   0.08361   0.10463   0.12130
 Alpha virt. eigenvalues --    0.12554   0.13755   0.15177   0.16725   0.17214
 Alpha virt. eigenvalues --    0.17851   0.18482   0.19426   0.19704   0.20978
 Alpha virt. eigenvalues --    0.21262   0.21719   0.21962   0.22912   0.23286
 Alpha virt. eigenvalues --    0.23443   0.23953   0.24735   0.24797   0.27162
 Alpha virt. eigenvalues --    0.28126   0.28619   0.29661   0.32000   0.32181
 Alpha virt. eigenvalues --    0.32951   0.33701   0.34281   0.34516   0.35635
 Alpha virt. eigenvalues --    0.35845   0.37908   0.38315   0.39412   0.39897
 Alpha virt. eigenvalues --    0.40302   0.41683   0.42476   0.45016   0.46525
 Alpha virt. eigenvalues --    0.47343   0.48320   0.49538   0.49829   0.51339
 Alpha virt. eigenvalues --    0.51782   0.51966   0.53189   0.53224   0.54135
 Alpha virt. eigenvalues --    0.54382   0.56291   0.56466   0.57304   0.57908
 Alpha virt. eigenvalues --    0.59724   0.60080   0.60734   0.61696   0.63167
 Alpha virt. eigenvalues --    0.63774   0.64243   0.64749   0.65596   0.65768
 Alpha virt. eigenvalues --    0.66419   0.67221   0.67860   0.68986   0.69301
 Alpha virt. eigenvalues --    0.70415   0.70708   0.71569   0.71949   0.72288
 Alpha virt. eigenvalues --    0.72645   0.73709   0.73836   0.74416   0.74545
 Alpha virt. eigenvalues --    0.74768   0.75437   0.75761   0.76098   0.76779
 Alpha virt. eigenvalues --    0.77168   0.77336   0.77781   0.78036   0.78957
 Alpha virt. eigenvalues --    0.79276   0.79389   0.80299   0.81037   0.81109
 Alpha virt. eigenvalues --    0.82289   0.82523   0.83054   0.84738   0.85504
 Alpha virt. eigenvalues --    0.85654   0.86476   0.86926   0.88211   0.88440
 Alpha virt. eigenvalues --    0.89533   0.89983   0.91750   0.93041   0.94825
 Alpha virt. eigenvalues --    0.95393   0.95826   0.96504   0.97860   0.98926
 Alpha virt. eigenvalues --    1.00875   1.02301   1.02943   1.04767   1.04810
 Alpha virt. eigenvalues --    1.07239   1.08303   1.09210   1.10098   1.12175
 Alpha virt. eigenvalues --    1.15420   1.16469   1.19682   1.20112   1.20667
 Alpha virt. eigenvalues --    1.21761   1.23387   1.24480   1.24921   1.25819
 Alpha virt. eigenvalues --    1.26461   1.28159   1.28403   1.30166   1.30587
 Alpha virt. eigenvalues --    1.31100   1.31903   1.33403   1.35504   1.36914
 Alpha virt. eigenvalues --    1.38388   1.39484   1.40591   1.41382   1.43264
 Alpha virt. eigenvalues --    1.44089   1.47120   1.47759   1.48356   1.49604
 Alpha virt. eigenvalues --    1.50696   1.52466   1.53151   1.53445   1.54548
 Alpha virt. eigenvalues --    1.55283   1.55620   1.57350   1.58017   1.59436
 Alpha virt. eigenvalues --    1.59698   1.60351   1.60987   1.62456   1.62947
 Alpha virt. eigenvalues --    1.63016   1.65290   1.66450   1.67924   1.68243
 Alpha virt. eigenvalues --    1.68597   1.69899   1.71762   1.72637   1.74670
 Alpha virt. eigenvalues --    1.77395   1.80064   1.81456   1.81661   1.82323
 Alpha virt. eigenvalues --    1.82760   1.83368   1.84634   1.85794   1.86176
 Alpha virt. eigenvalues --    1.86845   1.87433   1.88036   1.88417   1.88499
 Alpha virt. eigenvalues --    1.89158   1.89730   1.89781   1.91329   1.92203
 Alpha virt. eigenvalues --    1.92746   1.94008   1.94620   1.95473   1.95981
 Alpha virt. eigenvalues --    1.96817   1.98663   1.99241   1.99622   2.00820
 Alpha virt. eigenvalues --    2.02908   2.03145   2.03588   2.04772   2.05110
 Alpha virt. eigenvalues --    2.07202   2.08778   2.09057   2.10111   2.10955
 Alpha virt. eigenvalues --    2.12235   2.12961   2.13509   2.14980   2.15405
 Alpha virt. eigenvalues --    2.16837   2.19598   2.20136   2.21036   2.22940
 Alpha virt. eigenvalues --    2.23532   2.24472   2.26305   2.26722   2.28422
 Alpha virt. eigenvalues --    2.28873   2.30320   2.31539   2.32407   2.33553
 Alpha virt. eigenvalues --    2.33892   2.36069   2.39314   2.39985   2.41026
 Alpha virt. eigenvalues --    2.41675   2.42225   2.43325   2.44062   2.46428
 Alpha virt. eigenvalues --    2.50354   2.50761   2.51202   2.55203   2.57314
 Alpha virt. eigenvalues --    2.59569   2.59758   2.60298   2.61349   2.63238
 Alpha virt. eigenvalues --    2.63635   2.68330   2.69309   2.69827   2.69976
 Alpha virt. eigenvalues --    2.71306   2.72069   2.73734   2.76425   2.80060
 Alpha virt. eigenvalues --    2.80937   2.82478   2.85220   2.88568   2.91897
 Alpha virt. eigenvalues --    2.94688   2.97775   2.98794   2.98949   3.01989
 Alpha virt. eigenvalues --    3.02729   3.02885   3.05001   3.08691   3.09572
 Alpha virt. eigenvalues --    3.10828   3.11589   3.14885   3.15053   3.15371
 Alpha virt. eigenvalues --    3.15807   3.16198   3.16587   3.16855   3.17019
 Alpha virt. eigenvalues --    3.18526   3.20880   3.21413   3.22964   3.24531
 Alpha virt. eigenvalues --    3.26382   3.26873   3.28359   3.29599   3.29771
 Alpha virt. eigenvalues --    3.31124   3.34562   3.40181   3.46072   3.49088
 Alpha virt. eigenvalues --    3.50337   3.53230   3.57065   3.60892   3.68151
 Alpha virt. eigenvalues --    3.70280   3.81497   3.85041   3.86611   3.98276
 Alpha virt. eigenvalues --    3.98941   4.01762
          Condensed to atoms (all electrons):
               1          2          3          4          5          6
     1  C    5.969074   0.279583  -0.067057  -0.049896   0.149060   0.005046
     2  S    0.279583  15.587689   0.242566  -0.062642  -0.067708  -0.058451
     3  C   -0.067057   0.242566   5.097154   0.629103  -0.012236   0.381585
     4  C   -0.049896  -0.062642   0.629103   4.940172   0.272734  -0.052744
     5  C    0.149060  -0.067708  -0.012236   0.272734   5.657970   0.010294
     6  C    0.005046  -0.058451   0.381585  -0.052744   0.010294   4.514740
     7  H    0.008944   0.005875  -0.042901   0.441927  -0.056066  -0.011468
     8  C    0.100486  -0.056908   0.011468   0.013986  -0.007188  -0.000079
     9  C   -0.138249  -0.003417   0.000420  -0.000532   0.012397   0.000000
    10  C   -0.013893   0.004099  -0.001175   0.004296  -0.074119  -0.000009
    11  C    0.029263  -0.000053   0.000014   0.000003  -0.000903   0.000000
    12  C    0.024439  -0.000156  -0.000006   0.000031  -0.001335   0.000000
    13  F   -0.016986   0.003005   0.000020   0.000002   0.000057   0.000000
    14  F   -0.007789  -0.000057   0.000003  -0.000001  -0.000055   0.000000
    15  F   -0.000186   0.000000   0.000000   0.000000   0.000000   0.000000
    16  F   -0.001687  -0.000001   0.000000   0.000000   0.000006   0.000000
    17  F   -0.001190  -0.000001   0.000000   0.000000  -0.000077   0.000000
    18  F   -0.000207   0.000000   0.000000   0.000000   0.000004   0.000000
    19  C    0.012837   0.004066  -0.001388  -0.065410   0.170780  -0.000386
    20  C   -0.103018   0.000956   0.000316   0.010126   0.011824   0.000018
    21  C    0.000818   0.000012   0.000762  -0.004614  -0.070588  -0.000025
    22  H   -0.001317  -0.000009   0.000041  -0.000178   0.012064   0.000002
    23  H   -0.001530   0.000045  -0.001054   0.013456  -0.015275  -0.000039
    24  H    0.010141   0.000365  -0.000747  -0.000139  -0.016291  -0.000062
    25  C   -0.046619   0.000887  -0.009551  -0.060692   0.365917  -0.000365
    26  H    0.007915  -0.000094  -0.001187  -0.001821  -0.013468   0.000016
    27  H   -0.013902  -0.000554   0.000369   0.006355  -0.007760   0.000015
    28  H   -0.000160   0.006678   0.000403  -0.003588  -0.022763  -0.000492
    29  H   -0.000286   0.004075  -0.010596  -0.016053   0.000645   0.399462
    30  H    0.000343  -0.000270  -0.014872   0.002293  -0.000721   0.384337
    31  H   -0.000177   0.001863  -0.017761   0.001986  -0.000269   0.387019
    32  S    0.000953   0.000002   0.000006  -0.000157   0.003980   0.000000
    33  C    0.000232   0.000006   0.000031  -0.000680  -0.000146   0.000000
    34  C    0.010160  -0.000166  -0.000667  -0.003959  -0.068247  -0.000006
    35  C    0.000017   0.000000   0.000000  -0.000005  -0.000369   0.000000
    36  H    0.000000   0.000000   0.000000  -0.000005  -0.000024   0.000000
    37  H   -0.000001   0.000000   0.000000   0.000000   0.000056   0.000000
    38  H    0.000000   0.000000   0.000000   0.000001  -0.000014   0.000000
    39  H    0.000226  -0.000003  -0.000041   0.001681  -0.001591   0.000004
               7          8          9         10         11         12
     1  C    0.008944   0.100486  -0.138249  -0.013893   0.029263   0.024439
     2  S    0.005875  -0.056908  -0.003417   0.004099  -0.000053  -0.000156
     3  C   -0.042901   0.011468   0.000420  -0.001175   0.000014  -0.000006
     4  C    0.441927   0.013986  -0.000532   0.004296   0.000003   0.000031
     5  C   -0.056066  -0.007188   0.012397  -0.074119  -0.000903  -0.001335
     6  C   -0.011468  -0.000079   0.000000  -0.000009   0.000000   0.000000
     7  H    0.626195  -0.000605   0.000000   0.000016   0.000000   0.000000
     8  C   -0.000605   6.178888  -0.195776   0.143181  -0.013836   0.123055
     9  C    0.000000  -0.195776   5.356611   0.084147  -0.005935  -0.241683
    10  C    0.000016   0.143181   0.084147   6.215650  -0.066835  -0.246757
    11  C    0.000000  -0.013836  -0.005935  -0.066835   5.138863   0.135536
    12  C    0.000000   0.123055  -0.241683  -0.246757   0.135536   5.247899
    13  F    0.000000  -0.049750   0.389650   0.001266  -0.035882   0.005589
    14  F    0.000000  -0.045876   0.382947  -0.009428  -0.053378   0.016600
    15  F    0.000000   0.004517  -0.041613   0.006170   0.375905  -0.041817
    16  F    0.000000   0.000385  -0.039998   0.016563   0.360228  -0.053302
    17  F    0.000000  -0.010912   0.022760  -0.046574  -0.060601   0.387225
    18  F    0.000000   0.002237   0.006768  -0.055811  -0.042847   0.398048
    19  C   -0.001513  -0.068126  -0.002248   0.006562  -0.000465   0.010941
    20  C    0.000199  -0.031816   0.029585   0.183557   0.023710  -0.132991
    21  C   -0.001607  -0.006744  -0.000521  -0.017661  -0.000040   0.000014
    22  H   -0.000009   0.001451   0.000044  -0.008108   0.000012  -0.000167
    23  H    0.000410  -0.000383  -0.000002   0.000839  -0.000001   0.000018
    24  H    0.000059  -0.004894  -0.000087   0.008966   0.000122  -0.000356
    25  C   -0.001982  -0.012227  -0.000571  -0.008164   0.000056  -0.001048
    26  H    0.001938   0.000836   0.000041  -0.000400  -0.000003   0.000009
    27  H   -0.000123   0.008693  -0.000341  -0.006163   0.000118   0.000299
    28  H   -0.000208  -0.007857  -0.000108   0.001258  -0.000002   0.000055
    29  H    0.004290   0.000005   0.000000   0.000000   0.000000   0.000000
    30  H    0.000136   0.000003   0.000000   0.000000   0.000000   0.000000
    31  H    0.000150  -0.000006   0.000000   0.000000   0.000000   0.000000
    32  S   -0.000003   0.003411  -0.000212  -0.055831   0.000225  -0.001184
    33  C   -0.000039  -0.000991  -0.000003   0.012384  -0.000001   0.000567
    34  C    0.001616   0.004199   0.000040   0.013277   0.000005  -0.000655
    35  C    0.000004  -0.000008   0.000000  -0.000012   0.000000   0.000004
    36  H   -0.000002   0.000000   0.000000   0.000004   0.000000   0.000000
    37  H    0.000000   0.000000   0.000000  -0.000006   0.000000   0.000001
    38  H    0.000000   0.000000   0.000000   0.000002   0.000000   0.000000
    39  H    0.001709   0.000019  -0.000001  -0.000595   0.000000  -0.000001
              13         14         15         16         17         18
     1  C   -0.016986  -0.007789  -0.000186  -0.001687  -0.001190  -0.000207
     2  S    0.003005  -0.000057   0.000000  -0.000001  -0.000001   0.000000
     3  C    0.000020   0.000003   0.000000   0.000000   0.000000   0.000000
     4  C    0.000002  -0.000001   0.000000   0.000000   0.000000   0.000000
     5  C    0.000057  -0.000055   0.000000   0.000006  -0.000077   0.000004
     6  C    0.000000   0.000000   0.000000   0.000000   0.000000   0.000000
     7  H    0.000000   0.000000   0.000000   0.000000   0.000000   0.000000
     8  C   -0.049750  -0.045876   0.004517   0.000385  -0.010912   0.002237
     9  C    0.389650   0.382947  -0.041613  -0.039998   0.022760   0.006768
    10  C    0.001266  -0.009428   0.006170   0.016563  -0.046574  -0.055811
    11  C   -0.035882  -0.053378   0.375905   0.360228  -0.060601  -0.042847
    12  C    0.005589   0.016600  -0.041817  -0.053302   0.387225   0.398048
    13  F    8.900543  -0.043832   0.000184  -0.000779  -0.000002  -0.000001
    14  F   -0.043832   8.916385  -0.000019   0.000372  -0.000641  -0.000002
    15  F    0.000184  -0.000019   8.875606  -0.040759  -0.000164   0.000182
    16  F   -0.000779   0.000372  -0.040759   8.911512   0.000388  -0.000361
    17  F   -0.000002  -0.000641  -0.000164   0.000388   8.914109  -0.043189
    18  F   -0.000001  -0.000002   0.000182  -0.000361  -0.043189   8.895315
    19  C   -0.000012   0.000002   0.000000  -0.000027   0.000068   0.000002
    20  C   -0.000162  -0.000562  -0.000174  -0.003073  -0.007124  -0.013381
    21  C   -0.000021  -0.000001   0.000000  -0.000033  -0.000001   0.000034
    22  H    0.000000   0.000000   0.000000   0.000003   0.000000  -0.000002
    23  H    0.000000   0.000000   0.000000   0.000000   0.000000   0.000000
    24  H    0.000275   0.000005   0.000001   0.000272   0.000001   0.000005
    25  C    0.000000   0.000035   0.000000   0.000000  -0.000042  -0.000001
    26  H    0.000000  -0.000001   0.000000   0.000000   0.000000   0.000000
    27  H    0.000000   0.000041   0.000000  -0.000001   0.000669   0.000016
    28  H    0.000000   0.000013   0.000000   0.000000  -0.000001   0.000000
    29  H    0.000000   0.000000   0.000000   0.000000   0.000000   0.000000
    30  H    0.000000   0.000000   0.000000   0.000000   0.000000   0.000000
    31  H    0.000000   0.000000   0.000000   0.000000   0.000000   0.000000
    32  S    0.000000   0.000000   0.000000  -0.000008   0.000070   0.003218
    33  C    0.000000   0.000000   0.000000   0.000000  -0.000001   0.000096
    34  C    0.000000   0.000000   0.000000   0.000000   0.000003  -0.000010
    35  C    0.000000   0.000000   0.000000   0.000000   0.000000   0.000000
    36  H    0.000000   0.000000   0.000000   0.000000   0.000000   0.000000
    37  H    0.000000   0.000000   0.000000   0.000000   0.000000   0.000000
    38  H    0.000000   0.000000   0.000000   0.000000   0.000000   0.000000
    39  H    0.000000   0.000000   0.000000   0.000000   0.000000   0.000000
              19         20         21         22         23         24
     1  C    0.012837  -0.103018   0.000818  -0.001317  -0.001530   0.010141
     2  S    0.004066   0.000956   0.000012  -0.000009   0.000045   0.000365
     3  C   -0.001388   0.000316   0.000762   0.000041  -0.001054  -0.000747
     4  C   -0.065410   0.010126  -0.004614  -0.000178   0.013456  -0.000139
     5  C    0.170780   0.011824  -0.070588   0.012064  -0.015275  -0.016291
     6  C   -0.000386   0.000018  -0.000025   0.000002  -0.000039  -0.000062
     7  H   -0.001513   0.000199  -0.001607  -0.000009   0.000410   0.000059
     8  C   -0.068126  -0.031816  -0.006744   0.001451  -0.000383  -0.004894
     9  C   -0.002248   0.029585  -0.000521   0.000044  -0.000002  -0.000087
    10  C    0.006562   0.183557  -0.017661  -0.008108   0.000839   0.008966
    11  C   -0.000465   0.023710  -0.000040   0.000012  -0.000001   0.000122
    12  C    0.010941  -0.132991   0.000014  -0.000167   0.000018  -0.000356
    13  F   -0.000012  -0.000162  -0.000021   0.000000   0.000000   0.000275
    14  F    0.000002  -0.000562  -0.000001   0.000000   0.000000   0.000005
    15  F    0.000000  -0.000174   0.000000   0.000000   0.000000   0.000001
    16  F   -0.000027  -0.003073  -0.000033   0.000003   0.000000   0.000272
    17  F    0.000068  -0.007124  -0.000001   0.000000   0.000000   0.000001
    18  F    0.000002  -0.013381   0.000034  -0.000002   0.000000   0.000005
    19  C    5.649461   0.156088   0.362090  -0.022978  -0.013476  -0.008476
    20  C    0.156088   5.876889  -0.046245   0.000071   0.008042  -0.013401
    21  C    0.362090  -0.046245   4.567262   0.391882   0.389060   0.400029
    22  H   -0.022978   0.000071   0.391882   0.613566  -0.019700  -0.018018
    23  H   -0.013476   0.008042   0.389060  -0.019700   0.611365  -0.017705
    24  H   -0.008476  -0.013401   0.400029  -0.018018  -0.017705   0.586072
    25  C   -0.076018   0.002112   0.008643  -0.000260   0.000018   0.000170
    26  H   -0.014689  -0.001695   0.000025  -0.000004  -0.000006  -0.000011
    27  H   -0.016090   0.011588   0.000195  -0.000006  -0.000014  -0.000018
    28  H    0.011930  -0.001316  -0.000254   0.000008  -0.000004  -0.000007
    29  H   -0.000022   0.000000   0.000009   0.000000   0.000021   0.000000
    30  H   -0.000016   0.000000   0.000000   0.000000   0.000000   0.000000
    31  H    0.000060  -0.000001   0.000008  -0.000001  -0.000004   0.000010
    32  S   -0.065222   0.270610   0.000663   0.007839  -0.000069  -0.000615
    33  C   -0.013411  -0.067503  -0.009932   0.000091  -0.001367   0.000396
    34  C    0.271754  -0.049825  -0.061480  -0.003803  -0.001282   0.006459
    35  C    0.010278   0.005171  -0.000375  -0.000526   0.000015   0.000015
    36  H    0.000629  -0.000287   0.000011  -0.000003  -0.000005   0.000000
    37  H   -0.000244  -0.000222  -0.000045   0.000007   0.000002   0.000000
    38  H   -0.000725   0.000361   0.000168   0.000030  -0.000002  -0.000005
    39  H   -0.056571   0.008992  -0.001921  -0.000210   0.001933  -0.000136
              25         26         27         28         29         30
     1  C   -0.046619   0.007915  -0.013902  -0.000160  -0.000286   0.000343
     2  S    0.000887  -0.000094  -0.000554   0.006678   0.004075  -0.000270
     3  C   -0.009551  -0.001187   0.000369   0.000403  -0.010596  -0.014872
     4  C   -0.060692  -0.001821   0.006355  -0.003588  -0.016053   0.002293
     5  C    0.365917  -0.013468  -0.007760  -0.022763   0.000645  -0.000721
     6  C   -0.000365   0.000016   0.000015  -0.000492   0.399462   0.384337
     7  H   -0.001982   0.001938  -0.000123  -0.000208   0.004290   0.000136
     8  C   -0.012227   0.000836   0.008693  -0.007857   0.000005   0.000003
     9  C   -0.000571   0.000041  -0.000341  -0.000108   0.000000   0.000000
    10  C   -0.008164  -0.000400  -0.006163   0.001258   0.000000   0.000000
    11  C    0.000056  -0.000003   0.000118  -0.000002   0.000000   0.000000
    12  C   -0.001048   0.000009   0.000299   0.000055   0.000000   0.000000
    13  F    0.000000   0.000000   0.000000   0.000000   0.000000   0.000000
    14  F    0.000035  -0.000001   0.000041   0.000013   0.000000   0.000000
    15  F    0.000000   0.000000   0.000000   0.000000   0.000000   0.000000
    16  F    0.000000   0.000000  -0.000001   0.000000   0.000000   0.000000
    17  F   -0.000042   0.000000   0.000669  -0.000001   0.000000   0.000000
    18  F   -0.000001   0.000000   0.000016   0.000000   0.000000   0.000000
    19  C   -0.076018  -0.014689  -0.016090   0.011930  -0.000022  -0.000016
    20  C    0.002112  -0.001695   0.011588  -0.001316   0.000000   0.000000
    21  C    0.008643   0.000025   0.000195  -0.000254   0.000009   0.000000
    22  H   -0.000260  -0.000004  -0.000006   0.000008   0.000000   0.000000
    23  H    0.000018  -0.000006  -0.000014  -0.000004   0.000021   0.000000
    24  H    0.000170  -0.000011  -0.000018  -0.000007   0.000000   0.000000
    25  C    4.563555   0.389532   0.399560   0.391723   0.000010   0.000162
    26  H    0.389532   0.612027  -0.017579  -0.020022  -0.000005  -0.000003
    27  H    0.399560  -0.017579   0.585129  -0.017806   0.000000  -0.000004
    28  H    0.391723  -0.020022  -0.017806   0.614222  -0.000002   0.000021
    29  H    0.000010  -0.000005   0.000000  -0.000002   0.601306  -0.017269
    30  H    0.000162  -0.000003  -0.000004   0.000021  -0.017269   0.600338
    31  H   -0.000043   0.000002   0.000000   0.000007  -0.017186  -0.020405
    32  S    0.000222   0.000009   0.000128  -0.000005   0.000000   0.000000
    33  C    0.000238  -0.000818  -0.000608   0.000040   0.000000   0.000000
    34  C   -0.003002   0.012922  -0.000182  -0.000175  -0.000005   0.000001
    35  C   -0.000028  -0.000030  -0.000045   0.000001   0.000000   0.000000
    36  H    0.000009   0.000020  -0.000001   0.000000   0.000000   0.000000
    37  H    0.000007  -0.000005   0.000007   0.000000   0.000000   0.000000
    38  H    0.000000   0.000000   0.000000   0.000000   0.000000   0.000000
    39  H   -0.001614   0.000376   0.000056  -0.000009  -0.000002   0.000000
              31         32         33         34         35         36
     1  C   -0.000177   0.000953   0.000232   0.010160   0.000017   0.000000
     2  S    0.001863   0.000002   0.000006  -0.000166   0.000000   0.000000
     3  C   -0.017761   0.000006   0.000031  -0.000667   0.000000   0.000000
     4  C    0.001986  -0.000157  -0.000680  -0.003959  -0.000005  -0.000005
     5  C   -0.000269   0.003980  -0.000146  -0.068247  -0.000369  -0.000024
     6  C    0.387019   0.000000   0.000000  -0.000006   0.000000   0.000000
     7  H    0.000150  -0.000003  -0.000039   0.001616   0.000004  -0.000002
     8  C   -0.000006   0.003411  -0.000991   0.004199  -0.000008   0.000000
     9  C    0.000000  -0.000212  -0.000003   0.000040   0.000000   0.000000
    10  C    0.000000  -0.055831   0.012384   0.013277  -0.000012   0.000004
    11  C    0.000000   0.000225  -0.000001   0.000005   0.000000   0.000000
    12  C    0.000000  -0.001184   0.000567  -0.000655   0.000004   0.000000
    13  F    0.000000   0.000000   0.000000   0.000000   0.000000   0.000000
    14  F    0.000000   0.000000   0.000000   0.000000   0.000000   0.000000
    15  F    0.000000   0.000000   0.000000   0.000000   0.000000   0.000000
    16  F    0.000000  -0.000008   0.000000   0.000000   0.000000   0.000000
    17  F    0.000000   0.000070  -0.000001   0.000003   0.000000   0.000000
    18  F    0.000000   0.003218   0.000096  -0.000010   0.000000   0.000000
    19  C    0.000060  -0.065222  -0.013411   0.271754   0.010278   0.000629
    20  C   -0.000001   0.270610  -0.067503  -0.049825   0.005171  -0.000287
    21  C    0.000008   0.000663  -0.009932  -0.061480  -0.000375   0.000011
    22  H   -0.000001   0.007839   0.000091  -0.003803  -0.000526  -0.000003
    23  H   -0.000004  -0.000069  -0.001367  -0.001282   0.000015  -0.000005
    24  H    0.000010  -0.000615   0.000396   0.006459   0.000015   0.000000
    25  C   -0.000043   0.000222   0.000238  -0.003002  -0.000028   0.000009
    26  H    0.000002   0.000009  -0.000818   0.012922  -0.000030   0.000020
    27  H    0.000000   0.000128  -0.000608  -0.000182  -0.000045  -0.000001
    28  H    0.000007  -0.000005   0.000040  -0.000175   0.000001   0.000000
    29  H   -0.017186   0.000000   0.000000  -0.000005   0.000000   0.000000
    30  H   -0.020405   0.000000   0.000000   0.000001   0.000000   0.000000
    31  H    0.597278   0.000000   0.000000   0.000000   0.000000   0.000000
    32  S    0.000000  15.598597   0.236133  -0.064611  -0.058132   0.004065
    33  C    0.000000   0.236133   5.108613   0.625811   0.383114  -0.010822
    34  C    0.000000  -0.064611   0.625811   4.945345  -0.052588  -0.015966
    35  C    0.000000  -0.058132   0.383114  -0.052588   4.513601   0.399592
    36  H    0.000000   0.004065  -0.010822  -0.015966   0.399592   0.601668
    37  H    0.000000   0.002097  -0.018032   0.002045   0.386998  -0.017196
    38  H    0.000000  -0.000389  -0.014656   0.002144   0.384213  -0.017346
    39  H    0.000000   0.005908  -0.042961   0.442342  -0.011524   0.004304
              37         38         39
     1  C   -0.000001   0.000000   0.000226
     2  S    0.000000   0.000000  -0.000003
     3  C    0.000000   0.000000  -0.000041
     4  C    0.000000   0.000001   0.001681
     5  C    0.000056  -0.000014  -0.001591
     6  C    0.000000   0.000000   0.000004
     7  H    0.000000   0.000000   0.001709
     8  C    0.000000   0.000000   0.000019
     9  C    0.000000   0.000000  -0.000001
    10  C   -0.000006   0.000002  -0.000595
    11  C    0.000000   0.000000   0.000000
    12  C    0.000001   0.000000  -0.000001
    13  F    0.000000   0.000000   0.000000
    14  F    0.000000   0.000000   0.000000
    15  F    0.000000   0.000000   0.000000
    16  F    0.000000   0.000000   0.000000
    17  F    0.000000   0.000000   0.000000
    18  F    0.000000   0.000000   0.000000
    19  C   -0.000244  -0.000725  -0.056571
    20  C   -0.000222   0.000361   0.008992
    21  C   -0.000045   0.000168  -0.001921
    22  H    0.000007   0.000030  -0.000210
    23  H    0.000002  -0.000002   0.001933
    24  H    0.000000  -0.000005  -0.000136
    25  C    0.000007   0.000000  -0.001614
    26  H   -0.000005   0.000000   0.000376
    27  H    0.000007   0.000000   0.000056
    28  H    0.000000   0.000000  -0.000009
    29  H    0.000000   0.000000  -0.000002
    30  H    0.000000   0.000000   0.000000
    31  H    0.000000   0.000000   0.000000
    32  S    0.002097  -0.000389   0.005908
    33  C   -0.018032  -0.014656  -0.042961
    34  C    0.002045   0.002144   0.442342
    35  C    0.386998   0.384213  -0.011524
    36  H   -0.017196  -0.017346   0.004304
    37  H    0.597498  -0.020433   0.000154
    38  H   -0.020433   0.600931   0.000132
    39  H    0.000154   0.000132   0.626830
 Mulliken charges:
               1
     1  C   -0.145386
     2  S    0.108721
     3  C   -0.183018
     4  C   -0.015036
     5  C   -0.230576
     6  C    0.041588
     7  H    0.023060
     8  C   -0.082837
     9  C    0.385885
    10  C   -0.090697
    11  C    0.216720
    12  C    0.371130
    13  F   -0.153163
    14  F   -0.154761
    15  F   -0.137834
    16  F   -0.149700
    17  F   -0.154776
    18  F   -0.150113
    19  C   -0.240036
    20  C   -0.127418
    21  C    0.100428
    22  H    0.048189
    23  H    0.046696
    24  H    0.067603
    25  C    0.099372
    26  H    0.046172
    27  H    0.067954
    28  H    0.048422
    29  H    0.051603
    30  H    0.065926
    31  H    0.067470
    32  S    0.108298
    33  C   -0.185780
    34  C   -0.011496
    35  C    0.040618
    36  H    0.051355
    37  H    0.067312
    38  H    0.065588
    39  H    0.022516
 Sum of Mulliken charges =   0.00000
 Mulliken charges with hydrogens summed into heavy atoms:
               1
     1  C   -0.145386
     2  S    0.108721
     3  C   -0.183018
     4  C    0.008024
     5  C   -0.230576
     6  C    0.226587
     8  C   -0.082837
     9  C    0.385885
    10  C   -0.090697
    11  C    0.216720
    12  C    0.371130
    13  F   -0.153163
    14  F   -0.154761
    15  F   -0.137834
    16  F   -0.149700
    17  F   -0.154776
    18  F   -0.150113
    19  C   -0.240036
    20  C   -0.127418
    21  C    0.262916
    25  C    0.261920
    32  S    0.108298
    33  C   -0.185780
    34  C    0.011021
    35  C    0.224873
 Electronic spatial extent (au):  <R**2>=           8173.3621
 Charge=              0.0000 electrons
 Dipole moment (field-independent basis, Debye):
    X=             -7.3136    Y=              0.1247    Z=             -0.2510  Tot=              7.3189
 Quadrupole moment (field-independent basis, Debye-Ang):
   XX=           -147.8378   YY=           -147.4812   ZZ=           -158.5045
   XY=              0.3021   XZ=             -0.2772   YZ=              0.7875
 Traceless Quadrupole moment (field-independent basis, Debye-Ang):
   XX=              3.4367   YY=              3.7933   ZZ=             -7.2300
   XY=              0.3021   XZ=             -0.2772   YZ=              0.7875
 Octapole moment (field-independent basis, Debye-Ang**2):
  XXX=             21.6334  YYY=              0.8861  ZZZ=             -0.8961  XYY=            -31.1935
  XXY=             -0.8056  XXZ=             -3.8539  XZZ=             29.8314  YZZ=             -0.4603
  YYZ=             -1.3838  XYZ=             -3.6962
 Hexadecapole moment (field-independent basis, Debye-Ang**3):
 XXXX=          -4595.7658 YYYY=          -4330.3363 ZZZZ=           -785.4887 XXXY=              3.9784
 XXXZ=             -4.3199 YYYX=             -5.3676 YYYZ=             27.3266 ZZZX=             -2.2205
 ZZZY=              6.7133 XXYY=          -1405.0889 XXZZ=           -950.8623 YYZZ=           -911.8795
 XXYZ=             16.6629 YYXZ=              4.0270 ZZXY=              0.4802
 N-N= 2.884299370588D+03 E-N=-1.060179777831D+04  KE= 2.036435855316D+03
 No NMR shielding tensors so no spin-rotation constants.
 Leave Link  601 at Wed Dec  5 10:28:32 2018, MaxMem=   536870912 cpu:         6.4
 (Enter /pbs_home/pkowalski/g09d01/g09/l701.exe)
 Compute integral first derivatives.
 ... and contract with generalized density number  0.
 Leave Link  701 at Wed Dec  5 10:28:33 2018, MaxMem=   536870912 cpu:         5.3
 (Enter /pbs_home/pkowalski/g09d01/g09/l702.exe)
 L702 exits ... SP integral derivatives will be done elsewhere.
 Leave Link  702 at Wed Dec  5 10:28:34 2018, MaxMem=   536870912 cpu:         0.4
 (Enter /pbs_home/pkowalski/g09d01/g09/l703.exe)
 Compute integral first derivatives, UseDBF=F ICtDFT=           0.
 Integral derivatives from FoFJK, PRISM(SPDF).
 Calling FoFJK, ICntrl=      2127 FMM=F ISym2X=0 I1Cent= 0 IOpClX= 0 NMat=1 NMatS=1 NMatT=0.
 FoFJK:  IHMeth= 1 ICntrl=    2127 DoSepK=T KAlg= 0 I1Cent=   0 FoldK=F
 IRaf=         1 NMat=   1 IRICut=       1 DoRegI=T DoRafI=F ISym2E= 0.
 FoFCou: FMM=F IPFlag=           0 FMFlag=      100000 FMFlg1=         800
         NFxFlg=           0 DoJE=F BraDBF=F KetDBF=F FulRan=T
         wScrn=  0.000000 ICntrl=    2527 IOpCl=  0 I1Cent=           0 NGrid=           0
         NMat0=    1 NMatS0=      1 NMatT0=    0 NMatD0=    1 NMtDS0=    0 NMtDT0=    0
 Symmetry not used in FoFCou.
 Leave Link  703 at Wed Dec  5 10:29:31 2018, MaxMem=   536870912 cpu:       453.8
 (Enter /pbs_home/pkowalski/g09d01/g09/l716.exe)
 Dipole        =-2.87737587D+00 4.90601759D-02-9.87325752D-02
 ***** Axes restored to original set *****
 -------------------------------------------------------------------
 Center     Atomic                   Forces (Hartrees/Bohr)
 Number     Number              X              Y              Z
 -------------------------------------------------------------------
      1        6          -0.000011939   -0.000001838    0.000003697
      2       16           0.000000476   -0.000002159   -0.000000424
      3        6          -0.000001445    0.000003459    0.000005409
      4        6           0.000003522   -0.000002536    0.000000426
      5        6          -0.000001373    0.000009063    0.000009629
      6        6          -0.000000785    0.000001556    0.000004094
      7        1          -0.000000389    0.000001706    0.000003278
      8        6           0.000015590   -0.000009028    0.000012235
      9        6           0.000010354   -0.000017873   -0.000050571
     10        6          -0.000001708   -0.000001450   -0.000007416
     11        6          -0.000025142    0.000006381    0.000036617
     12        6           0.000016506   -0.000007385   -0.000010034
     13        9          -0.000006663    0.000011991    0.000004759
     14        9          -0.000011715    0.000003812    0.000021090
     15        9           0.000010833    0.000004298   -0.000011088
     16        9           0.000007713   -0.000008904   -0.000025769
     17        9          -0.000010493    0.000001458    0.000007759
     18        9           0.000000425   -0.000001439   -0.000007790
     19        6          -0.000006585   -0.000000063    0.000003278
     20        6           0.000004370   -0.000003918    0.000007232
     21        6           0.000018217    0.000001484   -0.000003821
     22        1           0.000008703   -0.000009388   -0.000002684
     23        1          -0.000002089    0.000008434    0.000003985
     24        1           0.000001604    0.000001555   -0.000001128
     25        6          -0.000001005   -0.000002188   -0.000001817
     26        1          -0.000001550   -0.000001052   -0.000000605
     27        1          -0.000002439   -0.000001356   -0.000000737
     28        1          -0.000003617   -0.000002712    0.000000821
     29        1          -0.000000589    0.000000871    0.000005788
     30        1          -0.000002875    0.000000654    0.000005580
     31        1          -0.000000597    0.000001170    0.000005364
     32       16           0.000017074    0.000041636   -0.000012219
     33        6          -0.000020096   -0.000025023    0.000010077
     34        6          -0.000011936   -0.000004519   -0.000006144
     35        6          -0.000001235    0.000003330   -0.000008397
     36        1           0.000001287    0.000004119    0.000000091
     37        1           0.000000735    0.000002695    0.000000569
     38        1           0.000001515   -0.000000386    0.000000042
     39        1           0.000007344   -0.000006451   -0.000001177
 -------------------------------------------------------------------
 Cartesian Forces:  Max     0.000050571 RMS     0.000010591
 Leave Link  716 at Wed Dec  5 10:29:31 2018, MaxMem=   536870912 cpu:         0.4
 (Enter /pbs_home/pkowalski/g09d01/g09/l103.exe)

 GradGradGradGradGradGradGradGradGradGradGradGradGradGradGradGradGradGrad
 Berny optimization.
 FormGI is forming the generalized inverse of G from B-inverse, IUseBI=4.
 Internal  Forces:  Max     0.000033837 RMS     0.000004963
 Search for a local minimum.
 Step number   1 out of a maximum of  234
 All quantities printed in internal units (Hartrees-Bohrs-Radians)
 RMS Force = .49630D-05 SwitMx=.10000D-02 MixMth= 2
 Mixed Optimization -- En-DIIS/RFO-DIIS
 Second derivative matrix not updated -- first step.
 ITU=  0
     Eigenvalues ---    0.00241   0.00478   0.00614   0.00725   0.00883
     Eigenvalues ---    0.00883   0.01055   0.01150   0.01326   0.01488
     Eigenvalues ---    0.01556   0.01648   0.01724   0.01808   0.01822
     Eigenvalues ---    0.02028   0.02183   0.02567   0.03031   0.04536
     Eigenvalues ---    0.04587   0.04991   0.05252   0.05463   0.05612
     Eigenvalues ---    0.05707   0.05790   0.05931   0.07339   0.07341
     Eigenvalues ---    0.07365   0.07367   0.07444   0.07873   0.08393
     Eigenvalues ---    0.09228   0.09476   0.09698   0.10351   0.10664
     Eigenvalues ---    0.10957   0.11181   0.12039   0.12261   0.12757
     Eigenvalues ---    0.13974   0.14250   0.14345   0.15472   0.15882
     Eigenvalues ---    0.16000   0.16000   0.16000   0.16000   0.16000
     Eigenvalues ---    0.16000   0.16000   0.16000   0.16000   0.16644
     Eigenvalues ---    0.16853   0.18876   0.21137   0.21748   0.23909
     Eigenvalues ---    0.24083   0.24285   0.24941   0.24997   0.24999
     Eigenvalues ---    0.26715   0.26987   0.27139   0.27158   0.27382
     Eigenvalues ---    0.28079   0.28507   0.28549   0.28604   0.30503
     Eigenvalues ---    0.30630   0.31112   0.31358   0.32387   0.33324
     Eigenvalues ---    0.33325   0.33706   0.33707   0.33731   0.33732
     Eigenvalues ---    0.33811   0.33824   0.33846   0.33854   0.33886
     Eigenvalues ---    0.33888   0.33893   0.34019   0.34023   0.34547
     Eigenvalues ---    0.34548   0.54472   0.54803   0.55104   0.55997
     Eigenvalues ---    0.56171   0.56349   0.56498   0.56587   0.57009
     Eigenvalues ---    0.59141
 RFO step:  Lambda=-3.38767004D-08 EMin= 2.41320473D-03
 Linear search not attempted -- first point.
 Iteration  1 RMS(Cart)=  0.00010378 RMS(Int)=  0.00000001
 Iteration  2 RMS(Cart)=  0.00000001 RMS(Int)=  0.00000000
 ITry= 1 IFail=0 DXMaxC= 4.97D-04 DCOld= 1.00D+10 DXMaxT= 3.00D-01 DXLimC= 3.00D+00 Rises=F
 Variable       Old X    -DE/DX   Delta X   Delta X   Delta X     New X
                                 (Linear)    (Quad)   (Total)
    R1        3.28649   0.00000   0.00000  -0.00001  -0.00001   3.28648
    R2        2.88414  -0.00001   0.00000  -0.00003  -0.00003   2.88412
    R3        2.52602   0.00000   0.00000   0.00000   0.00000   2.52602
    R4        3.35340   0.00000   0.00000  -0.00001  -0.00001   3.35339
    R5        2.51713   0.00000   0.00000   0.00000   0.00000   2.51714
    R6        2.81785   0.00000   0.00000   0.00000   0.00000   2.81785
    R7        2.84853   0.00000   0.00000  -0.00001  -0.00001   2.84852
    R8        2.06417   0.00000   0.00000   0.00000   0.00000   2.06416
    R9        2.91578  -0.00001   0.00000  -0.00001  -0.00001   2.91577
   R10        2.90954   0.00001   0.00000   0.00002   0.00002   2.90956
   R11        2.07291   0.00000   0.00000   0.00000   0.00000   2.07291
   R12        2.07827   0.00000   0.00000   0.00000   0.00000   2.07827
   R13        2.07785   0.00000   0.00000   0.00000   0.00000   2.07785
   R14        2.83268   0.00000   0.00000   0.00001   0.00001   2.83269
   R15        2.76582  -0.00001   0.00000  -0.00002  -0.00002   2.76580
   R16        2.92835   0.00000   0.00000   0.00002   0.00002   2.92837
   R17        2.53824   0.00001   0.00000   0.00003   0.00003   2.53827
   R18        2.55040  -0.00002   0.00000  -0.00004  -0.00004   2.55035
   R19        2.82407   0.00000   0.00000  -0.00001  -0.00001   2.82407
   R20        2.52365  -0.00001   0.00000  -0.00001  -0.00001   2.52364
   R21        2.92293   0.00001   0.00000   0.00002   0.00002   2.92295
   R22        2.51627   0.00001   0.00000   0.00002   0.00002   2.51629
   R23        2.53748  -0.00002   0.00000  -0.00004  -0.00004   2.53744
   R24        2.55307  -0.00002   0.00000  -0.00003  -0.00003   2.55305
   R25        2.53389   0.00000   0.00000  -0.00001  -0.00001   2.53389
   R26        2.88141   0.00000   0.00000   0.00000   0.00000   2.88141
   R27        2.91064  -0.00001   0.00000  -0.00005  -0.00005   2.91059
   R28        2.84953   0.00000   0.00000  -0.00001  -0.00001   2.84951
   R29        3.29070  -0.00002   0.00000  -0.00005  -0.00005   3.29065
   R30        2.07519   0.00000   0.00000   0.00000   0.00000   2.07520
   R31        2.07578   0.00000   0.00000   0.00001   0.00001   2.07578
   R32        2.07650   0.00000   0.00000   0.00000   0.00000   2.07650
   R33        4.67586   0.00000   0.00000   0.00003   0.00003   4.67589
   R34        2.07591   0.00000   0.00000   0.00000   0.00000   2.07591
   R35        2.07628   0.00000   0.00000   0.00000   0.00000   2.07628
   R36        2.07523   0.00000   0.00000   0.00000   0.00000   2.07523
   R37        3.35492   0.00003   0.00000   0.00013   0.00013   3.35506
   R38        2.51763   0.00000   0.00000  -0.00001  -0.00001   2.51762
   R39        2.81786  -0.00001   0.00000  -0.00003  -0.00003   2.81783
   R40        2.06414   0.00000   0.00000   0.00000   0.00000   2.06414
   R41        2.07298   0.00000   0.00000  -0.00001  -0.00001   2.07298
   R42        2.07786   0.00000   0.00000  -0.00001  -0.00001   2.07785
   R43        2.07829   0.00000   0.00000   0.00000   0.00000   2.07830
    A1        1.95609   0.00000   0.00000   0.00000   0.00000   1.95609
    A2        2.24362   0.00000   0.00000   0.00000   0.00000   2.24362
    A3        2.08344   0.00000   0.00000   0.00000   0.00000   2.08344
    A4        1.59122   0.00000   0.00000  -0.00001  -0.00001   1.59120
    A5        1.98124   0.00000   0.00000   0.00000   0.00000   1.98124
    A6        2.05497   0.00000   0.00000   0.00000   0.00000   2.05497
    A7        2.24694   0.00000   0.00000   0.00000   0.00000   2.24694
    A8        2.02015   0.00000   0.00000   0.00000   0.00000   2.02014
    A9        2.13292   0.00000   0.00000   0.00000   0.00000   2.13292
   A10        2.12503   0.00000   0.00000   0.00000   0.00000   2.12503
   A11        1.82762   0.00000   0.00000  -0.00001  -0.00001   1.82761
   A12        1.89860   0.00000   0.00000   0.00002   0.00002   1.89862
   A13        1.87859   0.00000   0.00000   0.00000   0.00000   1.87859
   A14        2.00849   0.00000   0.00000   0.00000   0.00000   2.00849
   A15        1.89592   0.00000   0.00000  -0.00001  -0.00001   1.89591
   A16        1.94695   0.00000   0.00000  -0.00001  -0.00001   1.94695
   A17        1.92941   0.00000   0.00000  -0.00001  -0.00001   1.92941
   A18        1.93423   0.00000   0.00000   0.00000   0.00000   1.93423
   A19        1.93513   0.00000   0.00000   0.00000   0.00000   1.93513
   A20        1.89231   0.00000   0.00000   0.00000   0.00000   1.89231
   A21        1.89555   0.00000   0.00000   0.00000   0.00000   1.89555
   A22        1.87562   0.00000   0.00000   0.00000   0.00000   1.87562
   A23        2.27278  -0.00001   0.00000  -0.00004  -0.00004   2.27274
   A24        2.09971   0.00000   0.00000   0.00002   0.00002   2.09973
   A25        1.91047   0.00001   0.00000   0.00002   0.00002   1.91049
   A26        1.80720  -0.00001   0.00000  -0.00003  -0.00003   1.80717
   A27        1.98641   0.00000   0.00000  -0.00001  -0.00001   1.98640
   A28        1.95478   0.00000   0.00000   0.00005   0.00005   1.95484
   A29        1.94130   0.00000   0.00000  -0.00006  -0.00006   1.94124
   A30        1.89775   0.00001   0.00000   0.00006   0.00006   1.89782
   A31        1.87538   0.00000   0.00000  -0.00001  -0.00001   1.87537
   A32        1.89459   0.00000   0.00000   0.00000   0.00000   1.89460
   A33        2.10682   0.00000   0.00000  -0.00001  -0.00001   2.10682
   A34        2.27984   0.00000   0.00000   0.00000   0.00000   2.27983
   A35        1.82642   0.00000   0.00000   0.00001   0.00001   1.82644
   A36        1.96712   0.00000   0.00000   0.00000   0.00000   1.96713
   A37        1.89697   0.00000   0.00000   0.00001   0.00001   1.89699
   A38        1.97123   0.00000   0.00000  -0.00004  -0.00004   1.97119
   A39        1.89057   0.00000   0.00000   0.00001   0.00001   1.89058
   A40        1.90798   0.00000   0.00000  -0.00001  -0.00001   1.90798
   A41        1.78829   0.00000   0.00000  -0.00001  -0.00001   1.78828
   A42        1.95613   0.00000   0.00000  -0.00002  -0.00002   1.95611
   A43        1.99071   0.00000   0.00000   0.00001   0.00001   1.99073
   A44        1.89031   0.00000   0.00000   0.00000   0.00000   1.89031
   A45        1.95289   0.00000   0.00000   0.00001   0.00001   1.95290
   A46        1.88323   0.00000   0.00000   0.00000   0.00000   1.88323
   A47        1.90239   0.00000   0.00000   0.00003   0.00003   1.90242
   A48        1.94502   0.00001   0.00000   0.00004   0.00004   1.94506
   A49        2.01257   0.00000   0.00000  -0.00003  -0.00003   2.01254
   A50        1.87695  -0.00001   0.00000  -0.00009  -0.00009   1.87687
   A51        1.82464   0.00000   0.00000   0.00000   0.00000   1.82464
   A52        2.08501   0.00000   0.00000   0.00002   0.00002   2.08503
   A53        2.24555  -0.00001   0.00000  -0.00002  -0.00002   2.24553
   A54        1.95239   0.00001   0.00000   0.00000   0.00000   1.95240
   A55        1.91330  -0.00001   0.00000  -0.00004  -0.00004   1.91327
   A56        1.92972   0.00000   0.00000   0.00001   0.00001   1.92973
   A57        1.94091   0.00000   0.00000   0.00000   0.00000   1.94091
   A58        1.89286   0.00000   0.00000   0.00001   0.00001   1.89287
   A59        1.89490   0.00001   0.00000   0.00002   0.00002   1.89492
   A60        1.55074  -0.00001   0.00000  -0.00010  -0.00010   1.55065
   A61        1.89111   0.00000   0.00000   0.00000   0.00000   1.89111
   A62        1.60547   0.00001   0.00000   0.00010   0.00010   1.60557
   A63        1.93007   0.00000   0.00000   0.00001   0.00001   1.93009
   A64        1.94050   0.00000   0.00000   0.00000   0.00000   1.94050
   A65        1.91350   0.00000   0.00000   0.00001   0.00001   1.91351
   A66        1.89119   0.00000   0.00000  -0.00001  -0.00001   1.89118
   A67        1.89267   0.00000   0.00000  -0.00002  -0.00002   1.89266
   A68        1.89486   0.00000   0.00000   0.00000   0.00000   1.89486
   A69        1.58676  -0.00001   0.00000  -0.00003  -0.00003   1.58673
   A70        1.98177   0.00000   0.00000  -0.00002  -0.00002   1.98175
   A71        2.05542   0.00000   0.00000   0.00003   0.00003   2.05545
   A72        2.24590   0.00000   0.00000  -0.00001  -0.00001   2.24590
   A73        2.01712  -0.00001   0.00000  -0.00002  -0.00002   2.01710
   A74        2.12673   0.00001   0.00000   0.00001   0.00001   2.12674
   A75        2.01882  -0.00001   0.00000  -0.00013  -0.00013   2.01869
   A76        1.86707   0.00001   0.00000   0.00011   0.00011   1.86719
   A77        2.13376   0.00000   0.00000   0.00000   0.00000   2.13376
   A78        1.92973   0.00000   0.00000  -0.00003  -0.00003   1.92970
   A79        1.93500   0.00000   0.00000   0.00000   0.00000   1.93500
   A80        1.93411   0.00000   0.00000   0.00000   0.00000   1.93411
   A81        1.89572   0.00000   0.00000   0.00002   0.00002   1.89575
   A82        1.89222   0.00000   0.00000  -0.00001  -0.00001   1.89221
   A83        1.87547   0.00000   0.00000   0.00000   0.00000   1.87547
   A84        3.44565   0.00000   0.00000  -0.00008  -0.00008   3.44557
   A85        3.65200   0.00000   0.00000   0.00009   0.00009   3.65209
    D1        0.23981   0.00000   0.00000   0.00008   0.00008   0.23989
    D2       -2.91086   0.00000   0.00000   0.00001   0.00001  -2.91086
    D3       -0.30606   0.00000   0.00000  -0.00006  -0.00006  -0.30612
    D4       -2.46184   0.00000   0.00000  -0.00007  -0.00007  -2.46191
    D5        1.70925   0.00000   0.00000  -0.00007  -0.00007   1.70918
    D6        2.84368   0.00000   0.00000   0.00001   0.00001   2.84369
    D7        0.68791   0.00000   0.00000   0.00000   0.00000   0.68790
    D8       -1.42419   0.00000   0.00000  -0.00001  -0.00001  -1.42420
    D9       -0.11307   0.00000   0.00000   0.00010   0.00010  -0.11298
   D10        3.05376   0.00000   0.00000   0.00003   0.00003   3.05379
   D11        3.01886   0.00000   0.00000   0.00002   0.00002   3.01888
   D12       -0.09750   0.00000   0.00000  -0.00005  -0.00005  -0.09754
   D13       -0.09643   0.00000   0.00000  -0.00008  -0.00008  -0.09651
   D14        3.05416   0.00000   0.00000  -0.00004  -0.00004   3.05412
   D15       -0.08041   0.00000   0.00000   0.00006   0.00006  -0.08034
   D16       -3.11543   0.00000   0.00000   0.00003   0.00003  -3.11540
   D17        3.05097   0.00000   0.00000   0.00002   0.00002   3.05099
   D18        0.01595   0.00000   0.00000  -0.00002  -0.00002   0.01593
   D19       -3.13579   0.00000   0.00000  -0.00003  -0.00003  -3.13582
   D20        1.04883   0.00000   0.00000  -0.00003  -0.00003   1.04880
   D21       -1.03256   0.00000   0.00000  -0.00004  -0.00004  -1.03260
   D22        0.01638   0.00000   0.00000   0.00001   0.00001   0.01640
   D23       -2.08218   0.00000   0.00000   0.00001   0.00001  -2.08217
   D24        2.11961   0.00000   0.00000   0.00001   0.00001   2.11962
   D25        0.24332   0.00000   0.00000   0.00000   0.00000   0.24331
   D26        2.32669   0.00000   0.00000   0.00001   0.00001   2.32670
   D27       -1.75990   0.00000   0.00000   0.00000   0.00000  -1.75990
   D28       -3.00432   0.00000   0.00000   0.00003   0.00003  -3.00429
   D29       -0.92095   0.00000   0.00000   0.00005   0.00005  -0.92090
   D30        1.27565   0.00000   0.00000   0.00003   0.00003   1.27568
   D31       -0.91717   0.00000   0.00000   0.00007   0.00007  -0.91710
   D32        1.15164  -0.00001   0.00000   0.00000   0.00000   1.15164
   D33       -2.96218   0.00000   0.00000   0.00007   0.00007  -2.96211
   D34       -2.96074   0.00000   0.00000   0.00006   0.00006  -2.96068
   D35       -0.89193  -0.00001   0.00000  -0.00001  -0.00001  -0.89193
   D36        1.27744   0.00000   0.00000   0.00007   0.00007   1.27750
   D37        1.15242   0.00000   0.00000   0.00008   0.00008   1.15250
   D38       -3.06195  -0.00001   0.00000   0.00001   0.00001  -3.06194
   D39       -0.89259   0.00000   0.00000   0.00008   0.00008  -0.89251
   D40       -3.05904   0.00000   0.00000  -0.00009  -0.00009  -3.05913
   D41        1.12241   0.00000   0.00000  -0.00009  -0.00009   1.12232
   D42       -0.97295   0.00000   0.00000  -0.00010  -0.00010  -0.97305
   D43       -1.08932   0.00000   0.00000  -0.00010  -0.00010  -1.08942
   D44        3.09213   0.00000   0.00000  -0.00010  -0.00010   3.09203
   D45        0.99677   0.00000   0.00000  -0.00011  -0.00011   0.99666
   D46        1.14264   0.00000   0.00000  -0.00011  -0.00011   1.14253
   D47       -0.95909   0.00000   0.00000  -0.00011  -0.00011  -0.95920
   D48       -3.05445   0.00000   0.00000  -0.00012  -0.00012  -3.05457
   D49        2.95993   0.00000   0.00000  -0.00009  -0.00009   2.95984
   D50        0.84997   0.00000   0.00000   0.00001   0.00001   0.84998
   D51       -1.28162   0.00000   0.00000  -0.00001  -0.00001  -1.28163
   D52       -0.20477   0.00000   0.00000  -0.00003  -0.00003  -0.20480
   D53       -2.31473   0.00000   0.00000   0.00007   0.00007  -2.31466
   D54        1.83686   0.00000   0.00000   0.00005   0.00005   1.83691
   D55        2.94865   0.00000   0.00000   0.00008   0.00008   2.94873
   D56       -0.25290   0.00000   0.00000   0.00003   0.00003  -0.25287
   D57       -0.17250   0.00000   0.00000   0.00003   0.00003  -0.17247
   D58        2.90913   0.00000   0.00000  -0.00002  -0.00002   2.90911
   D59        0.49012   0.00000   0.00000   0.00002   0.00002   0.49014
   D60        2.63865   0.00000   0.00000  -0.00001  -0.00001   2.63864
   D61       -1.52671   0.00000   0.00000  -0.00001  -0.00001  -1.52672
   D62        2.63030   0.00000   0.00000  -0.00005  -0.00005   2.63025
   D63       -1.50435   0.00000   0.00000  -0.00008  -0.00008  -1.50443
   D64        0.61346   0.00000   0.00000  -0.00007  -0.00007   0.61339
   D65       -1.59115   0.00000   0.00000  -0.00005  -0.00005  -1.59120
   D66        0.55738   0.00000   0.00000  -0.00009  -0.00009   0.55730
   D67        2.67520   0.00000   0.00000  -0.00008  -0.00008   2.67512
   D68        0.47260   0.00000   0.00000  -0.00002  -0.00002   0.47258
   D69       -1.55021   0.00000   0.00000  -0.00001  -0.00001  -1.55022
   D70        2.58657   0.00000   0.00000   0.00000   0.00000   2.58657
   D71       -2.60106   0.00000   0.00000   0.00004   0.00004  -2.60102
   D72        1.65931   0.00000   0.00000   0.00005   0.00005   1.65937
   D73       -0.48709   0.00000   0.00000   0.00006   0.00006  -0.48704
   D74       -0.06201   0.00000   0.00000   0.00005   0.00005  -0.06197
   D75        3.10448   0.00000   0.00000   0.00014   0.00014   3.10462
   D76        3.00466   0.00000   0.00000  -0.00002  -0.00002   3.00464
   D77       -0.11203   0.00000   0.00000   0.00008   0.00008  -0.11195
   D78       -0.58892   0.00000   0.00000  -0.00001  -0.00001  -0.58893
   D79        1.48090   0.00000   0.00000  -0.00004  -0.00004   1.48086
   D80       -2.72870   0.00000   0.00000  -0.00002  -0.00002  -2.72873
   D81       -2.73480   0.00000   0.00000   0.00000   0.00000  -2.73480
   D82       -0.66497   0.00000   0.00000  -0.00003  -0.00003  -0.66500
   D83        1.40861   0.00000   0.00000  -0.00002  -0.00002   1.40859
   D84        1.43237   0.00000   0.00000   0.00002   0.00002   1.43239
   D85       -2.78099   0.00000   0.00000  -0.00001  -0.00001  -2.78100
   D86       -0.70741   0.00000   0.00000   0.00000   0.00000  -0.70740
   D87        0.65550   0.00000   0.00000  -0.00009  -0.00009   0.65541
   D88       -2.50704   0.00000   0.00000  -0.00017  -0.00017  -2.50721
   D89       -1.45548  -0.00001   0.00000  -0.00010  -0.00010  -1.45558
   D90        1.66516  -0.00001   0.00000  -0.00018  -0.00018   1.66498
   D91        2.81643   0.00000   0.00000  -0.00012  -0.00012   2.81632
   D92       -0.34611  -0.00001   0.00000  -0.00020  -0.00020  -0.34631
   D93       -3.04883   0.00000   0.00000  -0.00015  -0.00015  -3.04898
   D94        1.14839   0.00000   0.00000  -0.00014  -0.00014   1.14824
   D95       -0.95328   0.00000   0.00000  -0.00015  -0.00015  -0.95343
   D96       -0.96485   0.00000   0.00000  -0.00015  -0.00015  -0.96500
   D97       -3.05082   0.00000   0.00000  -0.00015  -0.00015  -3.05096
   D98        1.13070   0.00000   0.00000  -0.00015  -0.00015   1.13055
   D99        2.35686   0.00000   0.00000   0.00014   0.00014   2.35700
   D100      -0.89559   0.00000   0.00000   0.00010   0.00010  -0.89549
   D101       0.26852   0.00000   0.00000   0.00013   0.00013   0.26864
   D102      -2.98394   0.00000   0.00000   0.00009   0.00009  -2.98385
   D103      -2.88951   0.00000   0.00000   0.00007   0.00007  -2.88944
   D104       0.27544   0.00000   0.00000   0.00016   0.00016   0.27560
   D105      -0.50097   0.00000   0.00000   0.00001   0.00001  -0.50096
   D106       1.94216   0.00000   0.00000  -0.00001  -0.00001   1.94215
   D107      -2.39336   0.00000   0.00000   0.00000   0.00000  -2.39336
   D108       0.04977   0.00000   0.00000  -0.00001  -0.00001   0.04975
   D109      -0.11737   0.00000   0.00000  -0.00008  -0.00008  -0.11746
   D110       3.03743   0.00000   0.00000  -0.00006  -0.00006   3.03737
   D111      -0.08044   0.00000   0.00000  -0.00002  -0.00002  -0.08046
   D112      -0.78341   0.00000   0.00000   0.00004   0.00004  -0.78337
   D113      -3.11068   0.00000   0.00000   0.00002   0.00002  -3.11066
   D114       3.04618   0.00000   0.00000  -0.00005  -0.00005   3.04613
   D115       2.34320   0.00000   0.00000   0.00001   0.00001   2.34322
   D116       0.01593   0.00000   0.00000  -0.00001  -0.00001   0.01593
   D117      -3.13938   0.00000   0.00000   0.00009   0.00009  -3.13929
   D118      -1.03582   0.00000   0.00000   0.00011   0.00011  -1.03571
   D119       1.04522   0.00000   0.00000   0.00012   0.00012   1.04533
   D120       0.01773   0.00000   0.00000   0.00012   0.00012   0.01785
   D121       2.12129   0.00000   0.00000   0.00014   0.00014   2.12143
   D122      -2.08086   0.00000   0.00000   0.00015   0.00015  -2.08071
         Item               Value     Threshold  Converged?
 Maximum Force            0.000034     0.000450     YES
 RMS     Force            0.000005     0.000300     YES
 Maximum Displacement     0.000497     0.001800     YES
 RMS     Displacement     0.000104     0.001200     YES
 Predicted change in Energy=-1.693824D-08
 Optimization completed.
    -- Stationary point found.
                           ----------------------------
                           !   Optimized Parameters   !
                           ! (Angstroms and Degrees)  !
 --------------------------                            --------------------------
 ! Name  Definition              Value          Derivative Info.                !
 --------------------------------------------------------------------------------
 ! R1    R(1,2)                  1.7391         -DE/DX =    0.0                 !
 ! R2    R(1,5)                  1.5262         -DE/DX =    0.0                 !
 ! R3    R(1,8)                  1.3367         -DE/DX =    0.0                 !
 ! R4    R(2,3)                  1.7745         -DE/DX =    0.0                 !
 ! R5    R(3,4)                  1.332          -DE/DX =    0.0                 !
 ! R6    R(3,6)                  1.4911         -DE/DX =    0.0                 !
 ! R7    R(4,5)                  1.5074         -DE/DX =    0.0                 !
 ! R8    R(4,7)                  1.0923         -DE/DX =    0.0                 !
 ! R9    R(5,19)                 1.543          -DE/DX =    0.0                 !
 ! R10   R(5,25)                 1.5397         -DE/DX =    0.0                 !
 ! R11   R(6,29)                 1.0969         -DE/DX =    0.0                 !
 ! R12   R(6,30)                 1.0998         -DE/DX =    0.0                 !
 ! R13   R(6,31)                 1.0995         -DE/DX =    0.0                 !
 ! R14   R(8,9)                  1.499          -DE/DX =    0.0                 !
 ! R15   R(8,10)                 1.4636         -DE/DX =    0.0                 !
 ! R16   R(9,11)                 1.5496         -DE/DX =    0.0                 !
 ! R17   R(9,13)                 1.3432         -DE/DX =    0.0                 !
 ! R18   R(9,14)                 1.3496         -DE/DX =    0.0                 !
 ! R19   R(10,12)                1.4944         -DE/DX =    0.0                 !
 ! R20   R(10,20)                1.3355         -DE/DX =    0.0                 !
 ! R21   R(11,12)                1.5467         -DE/DX =    0.0                 !
 ! R22   R(11,15)                1.3316         -DE/DX =    0.0                 !
 ! R23   R(11,16)                1.3428         -DE/DX =    0.0                 !
 ! R24   R(12,17)                1.351          -DE/DX =    0.0                 !
 ! R25   R(12,18)                1.3409         -DE/DX =    0.0                 !
 ! R26   R(19,20)                1.5248         -DE/DX =    0.0                 !
 ! R27   R(19,21)                1.5402         -DE/DX =    0.0                 !
 ! R28   R(19,34)                1.5079         -DE/DX =    0.0                 !
 ! R29   R(20,32)                1.7414         -DE/DX =    0.0                 !
 ! R30   R(21,22)                1.0981         -DE/DX =    0.0                 !
 ! R31   R(21,23)                1.0985         -DE/DX =    0.0                 !
 ! R32   R(21,24)                1.0988         -DE/DX =    0.0                 !
 ! R33   R(21,34)                2.4744         -DE/DX =    0.0                 !
 ! R34   R(25,26)                1.0985         -DE/DX =    0.0                 !
 ! R35   R(25,27)                1.0987         -DE/DX =    0.0                 !
 ! R36   R(25,28)                1.0982         -DE/DX =    0.0                 !
 ! R37   R(32,33)                1.7753         -DE/DX =    0.0                 !
 ! R38   R(33,34)                1.3323         -DE/DX =    0.0                 !
 ! R39   R(33,35)                1.4911         -DE/DX =    0.0                 !
 ! R40   R(34,39)                1.0923         -DE/DX =    0.0                 !
 ! R41   R(35,36)                1.097          -DE/DX =    0.0                 !
 ! R42   R(35,37)                1.0996         -DE/DX =    0.0                 !
 ! R43   R(35,38)                1.0998         -DE/DX =    0.0                 !
 ! A1    A(2,1,5)              112.0755         -DE/DX =    0.0                 !
 ! A2    A(2,1,8)              128.55           -DE/DX =    0.0                 !
 ! A3    A(5,1,8)              119.3726         -DE/DX =    0.0                 !
 ! A4    A(1,2,3)               91.1701         -DE/DX =    0.0                 !
 ! A5    A(2,3,4)              113.5165         -DE/DX =    0.0                 !
 ! A6    A(2,3,6)              117.7411         -DE/DX =    0.0                 !
 ! A7    A(4,3,6)              128.74           -DE/DX =    0.0                 !
 ! A8    A(3,4,5)              115.7458         -DE/DX =    0.0                 !
 ! A9    A(3,4,7)              122.2072         -DE/DX =    0.0                 !
 ! A10   A(5,4,7)              121.7552         -DE/DX =    0.0                 !
 ! A11   A(1,5,4)              104.7147         -DE/DX =    0.0                 !
 ! A12   A(1,5,19)             108.7818         -DE/DX =    0.0                 !
 ! A13   A(1,5,25)             107.6351         -DE/DX =    0.0                 !
 ! A14   A(4,5,19)             115.0779         -DE/DX =    0.0                 !
 ! A15   A(4,5,25)             108.628          -DE/DX =    0.0                 !
 ! A16   A(19,5,25)            111.5523         -DE/DX =    0.0                 !
 ! A17   A(3,6,29)             110.5472         -DE/DX =    0.0                 !
 ! A18   A(3,6,30)             110.8232         -DE/DX =    0.0                 !
 ! A19   A(3,6,31)             110.8748         -DE/DX =    0.0                 !
 ! A20   A(29,6,30)            108.4211         -DE/DX =    0.0                 !
 ! A21   A(29,6,31)            108.6069         -DE/DX =    0.0                 !
 ! A22   A(30,6,31)            107.4651         -DE/DX =    0.0                 !
 ! A23   A(1,8,9)              130.2208         -DE/DX =    0.0                 !
 ! A24   A(1,8,10)             120.3046         -DE/DX =    0.0                 !
 ! A25   A(9,8,10)             109.4619         -DE/DX =    0.0                 !
 ! A26   A(8,9,11)             103.545          -DE/DX =    0.0                 !
 ! A27   A(8,9,13)             113.8128         -DE/DX =    0.0                 !
 ! A28   A(8,9,14)             112.0009         -DE/DX =    0.0                 !
 ! A29   A(11,9,13)            111.228          -DE/DX =    0.0                 !
 ! A30   A(11,9,14)            108.7333         -DE/DX =    0.0                 !
 ! A31   A(13,9,14)            107.4514         -DE/DX =    0.0                 !
 ! A32   A(8,10,12)            108.5522         -DE/DX =    0.0                 !
 ! A33   A(8,10,20)            120.7122         -DE/DX =    0.0                 !
 ! A34   A(12,10,20)           130.625          -DE/DX =    0.0                 !
 ! A35   A(9,11,12)            104.6464         -DE/DX =    0.0                 !
 ! A36   A(9,11,15)            112.7077         -DE/DX =    0.0                 !
 ! A37   A(9,11,16)            108.6886         -DE/DX =    0.0                 !
 ! A38   A(12,11,15)           112.943          -DE/DX =    0.0                 !
 ! A39   A(12,11,16)           108.3216         -DE/DX =    0.0                 !
 ! A40   A(15,11,16)           109.3194         -DE/DX =    0.0                 !
 ! A41   A(10,12,11)           102.4617         -DE/DX =    0.0                 !
 ! A42   A(10,12,17)           112.0779         -DE/DX =    0.0                 !
 ! A43   A(10,12,18)           114.0595         -DE/DX =    0.0                 !
 ! A44   A(11,12,17)           108.3069         -DE/DX =    0.0                 !
 ! A45   A(11,12,18)           111.8921         -DE/DX =    0.0                 !
 ! A46   A(17,12,18)           107.901          -DE/DX =    0.0                 !
 ! A47   A(5,19,20)            108.999          -DE/DX =    0.0                 !
 ! A48   A(5,19,21)            111.4414         -DE/DX =    0.0                 !
 ! A49   A(5,19,34)            115.3118         -DE/DX =    0.0                 !
 ! A50   A(20,19,21)           107.5416         -DE/DX =    0.0                 !
 ! A51   A(20,19,34)           104.544          -DE/DX =    0.0                 !
 ! A52   A(10,20,19)           119.4624         -DE/DX =    0.0                 !
 ! A53   A(10,20,32)           128.6606         -DE/DX =    0.0                 !
 ! A54   A(19,20,32)           111.864          -DE/DX =    0.0                 !
 ! A55   A(19,21,22)           109.6242         -DE/DX =    0.0                 !
 ! A56   A(19,21,23)           110.5648         -DE/DX =    0.0                 !
 ! A57   A(19,21,24)           111.206          -DE/DX =    0.0                 !
 ! A58   A(22,21,23)           108.4529         -DE/DX =    0.0                 !
 ! A59   A(22,21,24)           108.5698         -DE/DX =    0.0                 !
 ! A60   A(22,21,34)            88.8511         -DE/DX =    0.0                 !
 ! A61   A(23,21,24)           108.3525         -DE/DX =    0.0                 !
 ! A62   A(23,21,34)            91.9865         -DE/DX =    0.0                 !
 ! A63   A(5,25,26)            110.5851         -DE/DX =    0.0                 !
 ! A64   A(5,25,27)            111.1822         -DE/DX =    0.0                 !
 ! A65   A(5,25,28)            109.6356         -DE/DX =    0.0                 !
 ! A66   A(26,25,27)           108.3572         -DE/DX =    0.0                 !
 ! A67   A(26,25,28)           108.4423         -DE/DX =    0.0                 !
 ! A68   A(27,25,28)           108.5674         -DE/DX =    0.0                 !
 ! A69   A(20,32,33)            90.9145         -DE/DX =    0.0                 !
 ! A70   A(32,33,34)           113.5471         -DE/DX =    0.0                 !
 ! A71   A(32,33,35)           117.7669         -DE/DX =    0.0                 !
 ! A72   A(34,33,35)           128.6808         -DE/DX =    0.0                 !
 ! A73   A(19,34,33)           115.5726         -DE/DX =    0.0                 !
 ! A74   A(19,34,39)           121.8525         -DE/DX =    0.0                 !
 ! A75   A(21,34,33)           115.6698         -DE/DX =    0.0                 !
 ! A76   A(21,34,39)           106.9754         -DE/DX =    0.0                 !
 ! A77   A(33,34,39)           122.2557         -DE/DX =    0.0                 !
 ! A78   A(33,35,36)           110.5653         -DE/DX =    0.0                 !
 ! A79   A(33,35,37)           110.8671         -DE/DX =    0.0                 !
 ! A80   A(33,35,38)           110.8162         -DE/DX =    0.0                 !
 ! A81   A(36,35,37)           108.6168         -DE/DX =    0.0                 !
 ! A82   A(36,35,38)           108.4162         -DE/DX =    0.0                 !
 ! A83   A(37,35,38)           107.4563         -DE/DX =    0.0                 !
 ! A84   L(24,21,34,22,-1)     197.4209         -DE/DX =    0.0                 !
 ! A85   L(24,21,34,22,-2)     209.244          -DE/DX =    0.0                 !
 ! D1    D(5,1,2,3)             13.7403         -DE/DX =    0.0                 !
 ! D2    D(8,1,2,3)           -166.7801         -DE/DX =    0.0                 !
 ! D3    D(2,1,5,4)            -17.5361         -DE/DX =    0.0                 !
 ! D4    D(2,1,5,19)          -141.0528         -DE/DX =    0.0                 !
 ! D5    D(2,1,5,25)            97.933          -DE/DX =    0.0                 !
 ! D6    D(8,1,5,4)            162.9309         -DE/DX =    0.0                 !
 ! D7    D(8,1,5,19)            39.4143         -DE/DX =    0.0                 !
 ! D8    D(8,1,5,25)           -81.6            -DE/DX =    0.0                 !
 ! D9    D(2,1,8,9)             -6.4787         -DE/DX =    0.0                 !
 ! D10   D(2,1,8,10)           174.9673         -DE/DX =    0.0                 !
 ! D11   D(5,1,8,9)            172.9679         -DE/DX =    0.0                 !
 ! D12   D(5,1,8,10)            -5.5861         -DE/DX =    0.0                 !
 ! D13   D(1,2,3,4)             -5.5249         -DE/DX =    0.0                 !
 ! D14   D(1,2,3,6)            174.9907         -DE/DX =    0.0                 !
 ! D15   D(2,3,4,5)             -4.6069         -DE/DX =    0.0                 !
 ! D16   D(2,3,4,7)           -178.501          -DE/DX =    0.0                 !
 ! D17   D(6,3,4,5)            174.808          -DE/DX =    0.0                 !
 ! D18   D(6,3,4,7)              0.9139         -DE/DX =    0.0                 !
 ! D19   D(2,3,6,29)          -179.6675         -DE/DX =    0.0                 !
 ! D20   D(2,3,6,30)            60.0936         -DE/DX =    0.0                 !
 ! D21   D(2,3,6,31)           -59.1613         -DE/DX =    0.0                 !
 ! D22   D(4,3,6,29)             0.9387         -DE/DX =    0.0                 !
 ! D23   D(4,3,6,30)          -119.3002         -DE/DX =    0.0                 !
 ! D24   D(4,3,6,31)           121.4449         -DE/DX =    0.0                 !
 ! D25   D(3,4,5,1)             13.9409         -DE/DX =    0.0                 !
 ! D26   D(3,4,5,19)           133.3094         -DE/DX =    0.0                 !
 ! D27   D(3,4,5,25)          -100.8348         -DE/DX =    0.0                 !
 ! D28   D(7,4,5,1)           -172.1349         -DE/DX =    0.0                 !
 ! D29   D(7,4,5,19)           -52.7664         -DE/DX =    0.0                 !
 ! D30   D(7,4,5,25)            73.0893         -DE/DX =    0.0                 !
 ! D31   D(1,5,19,20)          -52.5499         -DE/DX =    0.0                 !
 ! D32   D(1,5,19,21)           65.9844         -DE/DX =    0.0                 !
 ! D33   D(1,5,19,34)         -169.7203         -DE/DX =    0.0                 !
 ! D34   D(4,5,19,20)         -169.6379         -DE/DX =    0.0                 !
 ! D35   D(4,5,19,21)          -51.1036         -DE/DX =    0.0                 !
 ! D36   D(4,5,19,34)           73.1918         -DE/DX =    0.0                 !
 ! D37   D(25,5,19,20)          66.0287         -DE/DX =    0.0                 !
 ! D38   D(25,5,19,21)        -175.437          -DE/DX =    0.0                 !
 ! D39   D(25,5,19,34)         -51.1416         -DE/DX =    0.0                 !
 ! D40   D(1,5,25,26)         -175.2699         -DE/DX =    0.0                 !
 ! D41   D(1,5,25,27)           64.3096         -DE/DX =    0.0                 !
 ! D42   D(1,5,25,28)          -55.7458         -DE/DX =    0.0                 !
 ! D43   D(4,5,25,26)          -62.4135         -DE/DX =    0.0                 !
 ! D44   D(4,5,25,27)          177.166          -DE/DX =    0.0                 !
 ! D45   D(4,5,25,28)           57.1106         -DE/DX =    0.0                 !
 ! D46   D(19,5,25,26)          65.4687         -DE/DX =    0.0                 !
 ! D47   D(19,5,25,27)         -54.9518         -DE/DX =    0.0                 !
 ! D48   D(19,5,25,28)        -175.0072         -DE/DX =    0.0                 !
 ! D49   D(1,8,9,11)           169.5914         -DE/DX =    0.0                 !
 ! D50   D(1,8,9,13)            48.6999         -DE/DX =    0.0                 !
 ! D51   D(1,8,9,14)           -73.4314         -DE/DX =    0.0                 !
 ! D52   D(10,8,9,11)          -11.7327         -DE/DX =    0.0                 !
 ! D53   D(10,8,9,13)         -132.6242         -DE/DX =    0.0                 !
 ! D54   D(10,8,9,14)          105.2446         -DE/DX =    0.0                 !
 ! D55   D(1,8,10,12)          168.9453         -DE/DX =    0.0                 !
 ! D56   D(1,8,10,20)          -14.4903         -DE/DX =    0.0                 !
 ! D57   D(9,8,10,12)           -9.8838         -DE/DX =    0.0                 !
 ! D58   D(9,8,10,20)          166.6807         -DE/DX =    0.0                 !
 ! D59   D(8,9,11,12)           28.082          -DE/DX =    0.0                 !
 ! D60   D(8,9,11,15)          151.1838         -DE/DX =    0.0                 !
 ! D61   D(8,9,11,16)          -87.4742         -DE/DX =    0.0                 !
 ! D62   D(13,9,11,12)         150.7051         -DE/DX =    0.0                 !
 ! D63   D(13,9,11,15)         -86.1931         -DE/DX =    0.0                 !
 ! D64   D(13,9,11,16)          35.1489         -DE/DX =    0.0                 !
 ! D65   D(14,9,11,12)         -91.1662         -DE/DX =    0.0                 !
 ! D66   D(14,9,11,15)          31.9356         -DE/DX =    0.0                 !
 ! D67   D(14,9,11,16)         153.2776         -DE/DX =    0.0                 !
 ! D68   D(8,10,12,11)          27.0778         -DE/DX =    0.0                 !
 ! D69   D(8,10,12,17)         -88.8206         -DE/DX =    0.0                 !
 ! D70   D(8,10,12,18)         148.1994         -DE/DX =    0.0                 !
 ! D71   D(20,10,12,11)       -149.0299         -DE/DX =    0.0                 !
 ! D72   D(20,10,12,17)         95.0717         -DE/DX =    0.0                 !
 ! D73   D(20,10,12,18)        -27.9084         -DE/DX =    0.0                 !
 ! D74   D(8,10,20,19)          -3.553          -DE/DX =    0.0                 !
 ! D75   D(8,10,20,32)         177.8738         -DE/DX =    0.0                 !
 ! D76   D(12,10,20,19)        172.1543         -DE/DX =    0.0                 !
 ! D77   D(12,10,20,32)         -6.4189         -DE/DX =    0.0                 !
 ! D78   D(9,11,12,10)         -33.7429         -DE/DX =    0.0                 !
 ! D79   D(9,11,12,17)          84.8493         -DE/DX =    0.0                 !
 ! D80   D(9,11,12,18)        -156.3431         -DE/DX =    0.0                 !
 ! D81   D(15,11,12,10)       -156.6924         -DE/DX =    0.0                 !
 ! D82   D(15,11,12,17)        -38.1001         -DE/DX =    0.0                 !
 ! D83   D(15,11,12,18)         80.7074         -DE/DX =    0.0                 !
 ! D84   D(16,11,12,10)         82.0687         -DE/DX =    0.0                 !
 ! D85   D(16,11,12,17)       -159.3391         -DE/DX =    0.0                 !
 ! D86   D(16,11,12,18)        -40.5315         -DE/DX =    0.0                 !
 ! D87   D(5,19,20,10)          37.5576         -DE/DX =    0.0                 !
 ! D88   D(5,19,20,32)        -143.6428         -DE/DX =    0.0                 !
 ! D89   D(21,19,20,10)        -83.3931         -DE/DX =    0.0                 !
 ! D90   D(21,19,20,32)         95.4065         -DE/DX =    0.0                 !
 ! D91   D(34,19,20,10)        161.3697         -DE/DX =    0.0                 !
 ! D92   D(34,19,20,32)        -19.8306         -DE/DX =    0.0                 !
 ! D93   D(5,19,21,22)        -174.685          -DE/DX =    0.0                 !
 ! D94   D(5,19,21,23)          65.7976         -DE/DX =    0.0                 !
 ! D95   D(5,19,21,24)         -54.6189         -DE/DX =    0.0                 !
 ! D96   D(20,19,21,22)        -55.2816         -DE/DX =    0.0                 !
 ! D97   D(20,19,21,23)       -174.799          -DE/DX =    0.0                 !
 ! D98   D(20,19,21,24)         64.7845         -DE/DX =    0.0                 !
 ! D99   D(5,19,34,33)         135.038          -DE/DX =    0.0                 !
 ! D100  D(5,19,34,39)         -51.3138         -DE/DX =    0.0                 !
 ! D101  D(20,19,34,33)         15.3848         -DE/DX =    0.0                 !
 ! D102  D(20,19,34,39)       -170.9669         -DE/DX =    0.0                 !
 ! D103  D(10,20,32,33)       -165.557          -DE/DX =    0.0                 !
 ! D104  D(19,20,32,33)         15.7815         -DE/DX =    0.0                 !
 ! D105  D(22,21,34,33)        -28.7033         -DE/DX =    0.0                 !
 ! D106  D(22,21,34,39)        111.2776         -DE/DX =    0.0                 !
 ! D107  D(23,21,34,33)       -137.1295         -DE/DX =    0.0                 !
 ! D108  D(23,21,34,39)          2.8514         -DE/DX =    0.0                 !
 ! D109  D(20,32,33,34)         -6.7249         -DE/DX =    0.0                 !
 ! D110  D(20,32,33,35)        174.0322         -DE/DX =    0.0                 !
 ! D111  D(32,33,34,19)         -4.6088         -DE/DX =    0.0                 !
 ! D112  D(32,33,34,21)        -44.8862         -DE/DX =    0.0                 !
 ! D113  D(32,33,34,39)       -178.2289         -DE/DX =    0.0                 !
 ! D114  D(35,33,34,19)        174.5331         -DE/DX =    0.0                 !
 ! D115  D(35,33,34,21)        134.2557         -DE/DX =    0.0                 !
 ! D116  D(35,33,34,39)          0.913          -DE/DX =    0.0                 !
 ! D117  D(32,33,35,36)       -179.8734         -DE/DX =    0.0                 !
 ! D118  D(32,33,35,37)        -59.3479         -DE/DX =    0.0                 !
 ! D119  D(32,33,35,38)         59.8865         -DE/DX =    0.0                 !
 ! D120  D(34,33,35,36)          1.0156         -DE/DX =    0.0                 !
 ! D121  D(34,33,35,37)        121.5412         -DE/DX =    0.0                 !
 ! D122  D(34,33,35,38)       -119.2245         -DE/DX =    0.0                 !
 --------------------------------------------------------------------------------
 Lowest energy point so far.  Saving SCF results.
 GradGradGradGradGradGradGradGradGradGradGradGradGradGradGradGradGradGrad

 Largest change from initial coordinates is atom   16       0.000 Angstoms.
 Leave Link  103 at Wed Dec  5 10:29:32 2018, MaxMem=   536870912 cpu:         3.6
 (Enter /pbs_home/pkowalski/g09d01/g09/l202.exe)
                          Input orientation:                          
 ---------------------------------------------------------------------
 Center     Atomic      Atomic             Coordinates (Angstroms)
 Number     Number       Type             X           Y           Z
 ---------------------------------------------------------------------
      1          6           0       -1.691758   -0.130465   -0.580933
      2         16           0       -3.167901    0.476214   -1.271969
      3          6           0       -4.078044   -0.906705   -0.633084
      4          6           0       -3.309644   -1.824338   -0.048481
      5          6           0       -1.824022   -1.582387   -0.129508
      6          6           0       -5.557610   -0.909262   -0.818498
      7          1           0       -3.720038   -2.745080    0.372172
      8          6           0       -0.524279    0.501257   -0.423712
      9          6           0       -0.083861    1.853441   -0.897638
     10          6           0        0.578389   -0.150172    0.284748
     11          6           0        1.258390    2.078314   -0.156623
     12          6           0        1.819457    0.655907    0.076603
     13          9           0       -0.959632    2.835010   -0.626202
     14          9           0        0.146542    1.872852   -2.227296
     15          9           0        2.094938    2.861544   -0.834683
     16          9           0        1.002031    2.632299    1.039385
     17          9           0        2.490745    0.277289   -1.033035
     18          9           0        2.674851    0.618853    1.108535
     19          6           0       -1.058878   -1.761435    1.198362
     20          6           0        0.363620   -1.240222    1.025775
     21          6           0       -1.712815   -0.957471    2.337817
     22          1           0       -1.093896   -1.029112    3.242101
     23          1           0       -2.710793   -1.355025    2.567143
     24          1           0       -1.816359    0.102606    2.067715
     25          6           0       -1.240859   -2.471932   -1.242694
     26          1           0       -1.387574   -3.534308   -1.004822
     27          1           0       -0.164772   -2.291708   -1.372087
     28          1           0       -1.748354   -2.255209   -2.192139
     29          1           0       -5.999495   -1.810571   -0.376177
     30          1           0       -5.817801   -0.882979   -1.886727
     31          1           0       -6.013201   -0.027070   -0.346076
     32         16           0        1.517911   -2.201844    1.906255
     33          6           0        0.331311   -3.509596    2.089634
     34          6           0       -0.886602   -3.187890    1.655878
     35          6           0        0.794256   -4.786418    2.705209
     36          1           0       -0.029240   -5.509140    2.758890
     37          1           0        1.612547   -5.229523    2.119476
     38          1           0        1.172767   -4.614716    3.723432
     39          1           0       -1.731546   -3.876448    1.727107
 ---------------------------------------------------------------------
                    Distance matrix (angstroms):
                    1          2          3          4          5
     1  C    0.000000
     2  S    1.739134   0.000000
     3  C    2.509906   1.774542   0.000000
     4  C    2.402137   2.609512   1.332009   0.000000
     5  C    1.526223   2.710916   2.406398   1.507375   0.000000
     6  C    3.950667   2.799266   1.491140   2.546299   3.855838
     7  H    3.443623   3.658523   2.125636   1.092309   2.280004
     8  C    1.336712   2.776491   3.828242   3.647937   2.473349
     9  C    2.573231   3.398262   4.862293   4.965158   3.927225
    10  C    2.429683   4.104925   4.805946   4.246253   2.827441
    11  C    3.709733   4.837642   6.133098   6.009103   4.785680
    12  C    3.657781   5.169591   6.142143   5.698678   4.281048
    13  F    3.054849   3.295055   4.870829   5.250318   4.528496
    14  F    3.178543   3.721394   5.302318   5.510142   4.496944
    15  F    4.832761   5.794696   7.235058   7.196187   5.966912
    16  F    4.185068   5.232532   6.413179   6.295681   5.207347
    17  F    4.226582   5.667181   6.686613   6.247455   4.784555
    18  F    4.741630   6.310697   7.138778   6.566737   5.159269
    19  C    2.495294   3.944311   3.633197   2.573814   1.542965
    20  C    2.835074   4.549441   4.753043   3.871444   2.497505
    21  C    3.033724   4.147684   3.797781   2.999290   2.547662
    22  H    3.972479   5.190793   4.892564   4.045967   3.493843
    23  H    3.528224   4.277986   3.508820   2.724035   2.847803
    24  H    2.661800   3.622117   3.664456   3.228203   2.768943
    25  C    2.474613   3.522203   3.297147   2.474953   1.539660
    26  H    3.443597   4.396046   3.779036   2.744620   2.183268
    27  H    2.761989   4.085364   4.216404   3.443921   2.190948
    28  H    2.667157   3.212864   3.110718   2.686735   2.170913
    29  H    4.628313   3.748301   2.138913   2.709774   4.188973
    30  H    4.392676   3.040938   2.144513   3.249024   4.418966
    31  H    4.329055   3.034189   2.144986   3.260055   4.473828
    32  S    4.558365   6.263381   6.280154   5.221953   3.961890
    33  C    4.758494   6.279453   5.799193   4.546227   3.644747
    34  C    3.872912   5.215580   4.541856   3.261173   2.577596
    35  C    6.217467   7.694928   7.066518   5.761833   5.015657
    36  H    6.545879   7.869148   7.005763   5.676280   5.194562
    37  H    6.649138   8.179855   7.658079   6.365791   5.492681
    38  H    6.844090   8.349431   7.765281   6.488879   5.746382
    39  H    4.400116   5.477521   4.460485   3.139150   2.952674
                    6          7          8          9         10
     6  C    0.000000
     7  H    2.857375   0.000000
     8  C    5.242122   4.624393   0.000000
     9  C    6.131943   5.998383   1.498992   0.000000
    10  C    6.280433   5.021719   1.463609   2.418900   0.000000
    11  C    7.471382   6.951943   2.395069   1.549616   2.371363
    12  C    7.594213   6.506925   2.401526   2.450684   1.494436
    13  F    5.932786   6.305078   2.382633   1.343180   3.479462
    14  F    6.500939   6.559952   2.363089   1.349612   3.254149
    15  F    8.531163   8.167294   3.549670   2.401541   3.552955
    16  F    7.682661   7.187442   3.001935   2.353261   2.913949
    17  F    8.138178   7.048628   3.084122   3.021785   2.361437
    18  F    8.591973   7.263118   3.549090   3.627592   2.380164
    19  C    5.003250   2.954982   2.834907   4.290828   2.472145
    20  C    6.210623   4.400916   2.433541   3.670218   1.335460
    21  C    4.974645   3.329903   3.341639   4.585072   3.180635
    22  H    6.035526   4.251784   4.013063   5.144581   3.509274
    23  H    4.445856   2.787244   4.143892   5.403678   4.180875
    24  H    4.832293   3.822065   2.834714   3.854905   2.996278
    25  C    4.610447   2.971318   3.166081   4.490720   3.321642
    26  H    4.931002   2.821237   4.167584   5.544276   4.120725
    27  H    5.594669   3.985964   2.971416   4.172997   2.807768
    28  H    4.267188   3.271574   3.496255   4.618147   3.997484
    29  H    1.096936   2.574734   5.943467   6.977940   6.816326
    30  H    1.099774   3.601479   5.663735   6.429958   6.794376
    31  H    1.099550   3.627955   5.514837   6.244808   6.622851
    32  S    7.691427   5.484946   4.111696   5.183900   2.778730
    33  C    7.063877   4.466272   4.809977   6.152912   3.821568
    34  C    5.756127   3.142028   4.250386   5.707877   3.640594
    35  C    8.233775   5.476219   6.283962   7.605216   5.234501
    36  H    8.032401   5.192152   6.819010   8.220753   5.933728
    37  H    8.871725   6.136937   6.623872   7.883474   5.498683
    38  H    8.925104   6.218201   6.800879   8.048009   5.666567
    39  H    5.470197   2.658936   5.024720   6.514275   4.615336
                   11         12         13         14         15
    11  C    0.000000
    12  C    1.546749   0.000000
    13  F    2.390129   3.600800   0.000000
    14  F    2.359261   3.096377   2.170915   0.000000
    15  F    1.331551   2.402326   3.061792   2.590972   0.000000
    16  F    1.342778   2.345476   2.581356   3.461189   2.181543
    17  F    2.351699   1.351028   4.314227   3.076909   2.621904
    18  F    2.395206   1.340878   4.596753   4.369511   3.023584
    19  C    4.685018   3.922588   4.946332   5.137724   5.954139
    20  C    3.634743   2.572098   4.592117   4.507862   4.825272
    21  C    4.926082   4.493664   4.871921   5.684030   6.256886
    22  H    5.171138   4.620312   5.469300   6.314616   6.475031
    23  H    5.912794   5.547053   5.551614   6.447496   7.242025
    24  H    4.278456   4.182084   3.931565   5.043200   5.597669
    25  C    5.303823   4.570498   5.350027   4.665991   6.303966
    26  H    6.262755   5.386319   6.394897   5.751985   7.284489
    27  H    4.753928   3.837225   5.241315   4.262846   5.652530
    28  H    5.653606   5.133329   5.383732   4.542329   6.541770
    29  H    8.237022   8.211244   6.858875   7.400542   9.357283
    30  H    7.863523   8.034335   6.246132   6.579055   8.817011
    31  H    7.572620   7.873731   5.814511   6.714992   8.621181
    32  S    4.758421   3.406654   6.158041   5.964063   5.786501
    33  C    6.093429   4.859864   7.021135   6.902229   7.228654
    34  C    5.968171   4.958996   6.441161   6.462007   7.189446
    35  C    7.451848   6.130212   8.500623   8.312341   8.527246
    36  H    8.229682   6.972815   9.052587   8.909925   9.353837
    37  H    7.662280   6.233332   8.898964   8.455018   8.627000
    38  H    7.736847   6.441819   8.886218   8.863004   8.804617
    39  H    6.924402   5.989660   7.153851   7.226269   8.161206
                   16         17         18         19         20
    16  F    0.000000
    17  F    3.472357   0.000000
    18  F    2.618601   2.176438   0.000000
    19  C    4.855669   4.662119   4.428834   0.000000
    20  C    3.924814   3.326590   2.967288   1.524779   0.000000
    21  C    4.684310   5.527856   4.821570   1.540243   2.472445
    22  H    4.759285   5.730019   4.633718   2.171265   2.661019
    23  H    5.658433   6.533126   5.918521   2.183473   3.441078
    24  H    3.924300   5.310020   4.621418   2.191849   2.764261
    25  C    6.024252   4.639725   5.514890   2.548858   3.039311
    26  H    6.922141   5.437870   6.182097   2.846953   3.528858
    27  H    5.605575   3.710319   4.763224   2.772693   2.671060
    28  H    6.472642   5.072182   6.222493   3.494952   3.980653
    29  H    8.412151   8.767828   9.129663   5.185681   6.540642
    30  H    8.211542   8.432493   9.129744   5.739060   6.842532
    31  H    7.629235   8.537075   8.832630   5.471621   6.634573
    32  S    4.938272   3.966350   3.151380   2.708305   1.741365
    33  C    6.267037   5.362342   4.847559   2.404799   2.506571
    34  C    6.149927   5.535720   5.241643   1.507904   2.398645
    35  C    7.606280   6.518717   5.941629   3.854246   3.947335
    36  H    8.384703   7.362866   6.898411   4.188162   4.624035
    37  H    7.959119   6.405821   6.029427   4.473544   4.320941
    38  H    7.729973   6.949299   6.040214   4.415589   4.395371
    39  H    7.092897   6.534498   6.325085   2.281520   3.439662
                   21         22         23         24         25
    21  C    0.000000
    22  H    1.098145   0.000000
    23  H    1.098454   1.782174   0.000000
    24  H    1.098836   1.783794   1.781609   0.000000
    25  C    3.916171   4.713461   4.233562   4.232996   0.000000
    26  H    4.233097   4.939495   4.388521   4.780323   1.098522
    27  H    4.235566   4.873207   4.783005   4.504744   1.098721
    28  H    4.712313   5.609152   4.938359   4.869319   1.098165
    29  H    5.144820   6.145528   4.436915   5.208789   4.881892
    30  H    5.890945   6.974346   5.450989   5.711438   4.887530
    31  H    5.153858   6.170792   4.599588   4.843210   5.436592
    32  S    3.488883   3.159323   4.363006   4.056343   4.195192
    33  C    3.279236   3.084185   3.758270   4.202496   3.827907
    34  C    2.474356   2.686893   2.741801   3.444042   3.006628
    35  C    4.591429   4.239189   4.907025   5.578913   5.008440
    36  H    4.871286   4.630080   4.948149   5.929858   5.167720
    37  H    5.418131   5.121384   5.822664   6.339691   5.201002
    38  H    4.860242   4.269192   5.200446   5.824896   5.922796
    39  H    2.982238   3.287723   2.832342   3.994506   3.321619
                   26         27         28         29         30
    26  H    0.000000
    27  H    1.781625   0.000000
    28  H    1.782128   1.783690   0.000000
    29  H    4.963495   5.938630   4.644095   0.000000
    30  H    5.237768   5.848599   4.305425   1.781910   0.000000
    31  H    5.842182   6.354952   5.153782   1.783809   1.773236
    32  S    4.323387   3.686058   5.241008   7.866002   8.362941
    33  C    3.539891   3.703088   4.922608   7.003286   7.779597
    34  C    2.729524   3.239253   4.052129   5.671678   6.494566
    35  C    4.482464   4.875208   6.070906   8.031541   8.946620
    36  H    4.462125   5.237864   6.168964   7.691034   8.745888
    37  H    4.651421   4.897003   6.223522   8.709805   9.494850
    38  H    5.484433   5.757577   7.006725   8.724183   9.709160
    39  H    2.774673   3.817223   4.241366   5.187199   6.222389
                   31         32         33         34         35
    31  H    0.000000
    32  S    8.155998   0.000000
    33  C    7.636328   1.775349   0.000000
    34  C    6.346702   2.610874   1.332273   0.000000
    35  C    8.848910   2.800362   1.491149   2.545912   0.000000
    36  H    8.689172   3.749516   2.139177   2.709226   1.096976
    37  H    9.554921   3.036653   2.144903   3.260205   1.099557
    38  H    9.446986   3.040265   2.144443   3.248324   1.099786
    39  H    6.119507   3.659968   2.126355   1.092298   2.857343
                   36         37         38         39
    36  H    0.000000
    37  H    1.783957   0.000000
    38  H    1.781896   1.773152   0.000000
    39  H    2.574511   3.628737   3.600748   0.000000
 Stoichiometry    C17H14F6S2
 Framework group  C1[X(C17H14F6S2)]
 Deg. of freedom   111
 Full point group                 C1      NOp   1
 RotChk:  IX=0 Diff= 2.68D-15
 Largest Abelian subgroup         C1      NOp   1
 Largest concise Abelian subgroup C1      NOp   1
                         Standard orientation:                         
 ---------------------------------------------------------------------
 Center     Atomic      Atomic             Coordinates (Angstroms)
 Number     Number       Type             X           Y           Z
 ---------------------------------------------------------------------
      1          6           0       -0.418386   -1.406292    0.201340
      2         16           0       -0.699862   -3.119990    0.108606
      3          6           0       -2.446158   -2.860257   -0.070241
      4          6           0       -2.809422   -1.584909    0.055366
      5          6           0       -1.709274   -0.624457    0.428709
      6          6           0       -3.303258   -4.054177   -0.322104
      7          1           0       -3.853020   -1.268130   -0.005407
      8          6           0        0.740390   -0.746264    0.109703
      9          6           0        2.145248   -1.263219    0.031543
     10          6           0        0.758279    0.717225    0.103912
     11          6           0        2.975629   -0.004843   -0.326598
     12          6           0        2.171285    1.176114    0.265688
     13          9           0        2.315815   -2.234283   -0.880638
     14          9           0        2.574367   -1.742487    1.217971
     15          9           0        4.223967   -0.064860    0.132835
     16          9           0        2.999861    0.128805   -1.662488
     17          9           0        2.514749    1.314207    1.565011
     18          9           0        2.445864    2.330828   -0.358168
     19          6           0       -1.659714    0.670630   -0.408571
     20          6           0       -0.363780    1.412244   -0.099519
     21          6           0       -1.671450    0.365827   -1.918308
     22          1           0       -1.539894    1.297950   -2.483782
     23          1           0       -2.627571   -0.087607   -2.212978
     24          1           0       -0.862097   -0.325776   -2.190476
     25          6           0       -1.811589   -0.320789    1.934654
     26          1           0       -2.767172    0.169301    2.165792
     27          1           0       -0.996263    0.338464    2.263006
     28          1           0       -1.754837   -1.257685    2.504716
     29          1           0       -4.355396   -3.759323   -0.418727
     30          1           0       -3.219186   -4.776800    0.502669
     31          1           0       -2.997022   -4.568823   -1.244258
     32         16           0       -0.589075    3.138973   -0.098851
     33          6           0       -2.350236    2.937724   -0.000502
     34          6           0       -2.748352    1.671331   -0.113210
     35          6           0       -3.180856    4.163709    0.174297
     36          1           0       -4.245582    3.904136    0.222633
     37          1           0       -2.906632    4.694241    1.097531
     38          1           0       -3.030731    4.860232   -0.663466
     39          1           0       -3.803361    1.388623   -0.101007
 ---------------------------------------------------------------------
 Rotational constants (GHZ):      0.2405065      0.2152402      0.1299068
 Leave Link  202 at Wed Dec  5 10:29:32 2018, MaxMem=   536870912 cpu:         0.0
 (Enter /pbs_home/pkowalski/g09d01/g09/l9999.exe)
 1\1\GINC-NODE19\FOpt\RLC-wPBE\Gen\C17H14F6S2\DARIA\05-Dec-2018\0\\#P o
 pt Geom=Checkpoint freq LC-wPBE/Gen\\Title Card Required\\0,1\C,-1.691
 7582021,-0.1304647008,-0.5809325336\S,-3.1679009929,0.4762139544,-1.27
 19686786\C,-4.0780440032,-0.9067052874,-0.633083633\C,-3.3096437412,-1
 .8243375925,-0.0484810356\C,-1.8240217318,-1.5823867096,-0.1295076388\
 C,-5.5576098111,-0.9092622782,-0.8184979091\H,-3.7200381851,-2.7450802
 105,0.372171731\C,-0.5242791172,0.501256875,-0.4237120446\C,-0.0838607
 109,1.8534410487,-0.8976376257\C,0.5783885022,-0.1501724731,0.28474821
 14\C,1.258390317,2.0783141574,-0.1566225165\C,1.8194565518,0.655906901
 2,0.0766034892\F,-0.9596322949,2.8350104894,-0.6262023914\F,0.14654153
 63,1.8728515467,-2.2272961542\F,2.0949383071,2.8615444157,-0.834682561
 8\F,1.0020312959,2.6322987417,1.039385152\F,2.4907451425,0.2772891691,
 -1.0330351137\F,2.6748506461,0.6188530492,1.1085350486\C,-1.0588781786
 ,-1.761435117,1.1983623566\C,0.3636199099,-1.2402215692,1.0257745408\C
 ,-1.7128150273,-0.9574707923,2.3378173925\H,-1.0938958013,-1.029111787
 2,3.2421008615\H,-2.7107934691,-1.3550246825,2.5671434129\H,-1.8163594
 155,0.1026063519,2.0677148313\C,-1.2408590076,-2.4719323168,-1.2426936
 268\H,-1.3875743352,-3.5343082404,-1.0048215606\H,-0.1647716082,-2.291
 7076766,-1.3720871217\H,-1.7483543095,-2.25520903,-2.1921387803\H,-5.9
 994952619,-1.81057145,-0.3761765625\H,-5.8178006319,-0.8829790369,-1.8
 867270459\H,-6.0132013863,-0.0270695219,-0.3460762415\S,1.5179113422,-
 2.2018440179,1.9062546777\C,0.33131092,-3.5095958781,2.0896337376\C,-0
 .8866022365,-3.1878901531,1.6558783689\C,0.794256258,-4.7864177179,2.7
 052087309\H,-0.0292398355,-5.5091403694,2.7588902996\H,1.6125473889,-5
 .2295232276,2.1194760266\H,1.1727671841,-4.6147164211,3.7234315146\H,-
 1.7315464672,-3.8764476524,1.7271073822\\Version=ES64L-G09RevD.01\Stat
 e=1-A\HF=-2049.477507\RMSD=3.962e-09\RMSF=1.059e-05\Dipole=-1.7283504,
 -2.1932166,0.7028888\Quadrupole=2.4683823,1.2524595,-3.7208418,0.70169
 91,1.8234862,-2.7482753\PG=C01 [X(C17H14F6S2)]\\@


 "WHERE SHALL I START, PLEASE YOUR MAJESTY?" HE ASKED.
 "BEGIN AT THE BEGINNING," THE KING SAID GRAVELY,
 "AND GO ON TILL YOU COME TO THE END: THEN STOP." 

                                      -- LEWIS CARROLL
 Leave Link 9999 at Wed Dec  5 10:29:32 2018, MaxMem=   536870912 cpu:         0.8
 Job cpu time:       0 days  0 hours 35 minutes 44.2 seconds.
 File lengths (MBytes):  RWF=    103 Int=      0 D2E=      0 Chk=     15 Scr=      1
 Normal termination of Gaussian 09 at Wed Dec  5 10:29:33 2018.
 (Enter /pbs_home/pkowalski/g09d01/g09/l1.exe)
 Link1:  Proceeding to internal job step number  2.
 --------------------------------------------------------------------
 #P Geom=AllCheck Guess=TCheck SCRF=Check GenChk RLC-wPBE/ChkBas Freq
 --------------------------------------------------------------------
 1/10=4,29=7,30=1,38=1,40=1/1,3;
 2/12=2,40=1/2;
 3/5=7,6=2,11=2,14=-4,16=1,25=1,30=1,67=1,70=2,71=2,74=-41,82=7,116=1,140=1/1,2,3;
 4/5=101/1;
 5/5=2,98=1/2;
 8/6=4,10=90,11=11/1;
 11/6=1,8=1,9=11,15=111,16=1/1,2,10;
 10/6=1/2;
 6/7=2,8=2,9=2,10=2,18=1,28=1/1;
 7/8=1,10=1,25=1/1,2,3,16;
 1/10=4,30=1/3;
 99//99;
 Leave Link    1 at Wed Dec  5 10:29:33 2018, MaxMem=   536870912 cpu:         0.8
 (Enter /pbs_home/pkowalski/g09d01/g09/l101.exe)
 Structure from the checkpoint file:  "dae0068freq_closed_lc-wpbe.chk"
 -------------------
 Title Card Required
 -------------------
 Charge =  0 Multiplicity = 1
 Redundant internal coordinates found in file.
 C,0,-1.6917582021,-0.1304647008,-0.5809325336
 S,0,-3.1679009929,0.4762139544,-1.2719686786
 C,0,-4.0780440032,-0.9067052874,-0.633083633
 C,0,-3.3096437412,-1.8243375925,-0.0484810356
 C,0,-1.8240217318,-1.5823867096,-0.1295076388
 C,0,-5.5576098111,-0.9092622782,-0.8184979091
 H,0,-3.7200381851,-2.7450802105,0.372171731
 C,0,-0.5242791172,0.501256875,-0.4237120446
 C,0,-0.0838607109,1.8534410487,-0.8976376257
 C,0,0.5783885022,-0.1501724731,0.2847482114
 C,0,1.258390317,2.0783141574,-0.1566225165
 C,0,1.8194565518,0.6559069012,0.0766034892
 F,0,-0.9596322949,2.8350104894,-0.6262023914
 F,0,0.1465415363,1.8728515467,-2.2272961542
 F,0,2.0949383071,2.8615444157,-0.8346825618
 F,0,1.0020312959,2.6322987417,1.039385152
 F,0,2.4907451425,0.2772891691,-1.0330351137
 F,0,2.6748506461,0.6188530492,1.1085350486
 C,0,-1.0588781786,-1.761435117,1.1983623566
 C,0,0.3636199099,-1.2402215692,1.0257745408
 C,0,-1.7128150273,-0.9574707923,2.3378173925
 H,0,-1.0938958013,-1.0291117872,3.2421008615
 H,0,-2.7107934691,-1.3550246825,2.5671434129
 H,0,-1.8163594155,0.1026063519,2.0677148313
 C,0,-1.2408590076,-2.4719323168,-1.2426936268
 H,0,-1.3875743352,-3.5343082404,-1.0048215606
 H,0,-0.1647716082,-2.2917076766,-1.3720871217
 H,0,-1.7483543095,-2.25520903,-2.1921387803
 H,0,-5.9994952619,-1.81057145,-0.3761765625
 H,0,-5.8178006319,-0.8829790369,-1.8867270459
 H,0,-6.0132013863,-0.0270695219,-0.3460762415
 S,0,1.5179113422,-2.2018440179,1.9062546777
 C,0,0.33131092,-3.5095958781,2.0896337376
 C,0,-0.8866022365,-3.1878901531,1.6558783689
 C,0,0.794256258,-4.7864177179,2.7052087309
 H,0,-0.0292398355,-5.5091403694,2.7588902996
 H,0,1.6125473889,-5.2295232276,2.1194760266
 H,0,1.1727671841,-4.6147164211,3.7234315146
 H,0,-1.7315464672,-3.8764476524,1.7271073822
 Recover connectivity data from disk.
 NAtoms=     39 NQM=       39 NQMF=       0 NMMI=      0 NMMIF=      0
                NMic=       0 NMicF=      0.
                    Isotopes and Nuclear Properties:
 (Nuclear quadrupole moments (NQMom) in fm**2, nuclear magnetic moments (NMagM)
  in nuclear magnetons)

  Atom         1           2           3           4           5           6           7           8           9          10
 IAtWgt=          12          32          12          12          12          12           1          12          12          12
 AtmWgt=  12.0000000  31.9720718  12.0000000  12.0000000  12.0000000  12.0000000   1.0078250  12.0000000  12.0000000  12.0000000
 NucSpn=           0           0           0           0           0           0           1           0           0           0
 AtZEff=  -3.6000000 -13.6000000  -3.6000000  -3.6000000  -3.6000000  -3.6000000  -1.0000000  -3.6000000  -3.6000000  -3.6000000
 NQMom=    0.0000000   0.0000000   0.0000000   0.0000000   0.0000000   0.0000000   0.0000000   0.0000000   0.0000000   0.0000000
 NMagM=    0.0000000   0.0000000   0.0000000   0.0000000   0.0000000   0.0000000   2.7928460   0.0000000   0.0000000   0.0000000
 AtZNuc=   6.0000000  16.0000000   6.0000000   6.0000000   6.0000000   6.0000000   1.0000000   6.0000000   6.0000000   6.0000000

  Atom        11          12          13          14          15          16          17          18          19          20
 IAtWgt=          12          12          19          19          19          19          19          19          12          12
 AtmWgt=  12.0000000  12.0000000  18.9984033  18.9984033  18.9984033  18.9984033  18.9984033  18.9984033  12.0000000  12.0000000
 NucSpn=           0           0           1           1           1           1           1           1           0           0
 AtZEff=  -3.6000000  -3.6000000  -6.7500000  -6.7500000  -6.7500000  -6.7500000  -6.7500000  -6.7500000  -3.6000000  -3.6000000
 NQMom=    0.0000000   0.0000000   0.0000000   0.0000000   0.0000000   0.0000000   0.0000000   0.0000000   0.0000000   0.0000000
 NMagM=    0.0000000   0.0000000   2.6288670   2.6288670   2.6288670   2.6288670   2.6288670   2.6288670   0.0000000   0.0000000
 AtZNuc=   6.0000000   6.0000000   9.0000000   9.0000000   9.0000000   9.0000000   9.0000000   9.0000000   6.0000000   6.0000000

  Atom        21          22          23          24          25          26          27          28          29          30
 IAtWgt=          12           1           1           1          12           1           1           1           1           1
 AtmWgt=  12.0000000   1.0078250   1.0078250   1.0078250  12.0000000   1.0078250   1.0078250   1.0078250   1.0078250   1.0078250
 NucSpn=           0           1           1           1           0           1           1           1           1           1
 AtZEff=  -3.6000000  -1.0000000  -1.0000000  -1.0000000  -3.6000000  -1.0000000  -1.0000000  -1.0000000  -1.0000000  -1.0000000
 NQMom=    0.0000000   0.0000000   0.0000000   0.0000000   0.0000000   0.0000000   0.0000000   0.0000000   0.0000000   0.0000000
 NMagM=    0.0000000   2.7928460   2.7928460   2.7928460   0.0000000   2.7928460   2.7928460   2.7928460   2.7928460   2.7928460
 AtZNuc=   6.0000000   1.0000000   1.0000000   1.0000000   6.0000000   1.0000000   1.0000000   1.0000000   1.0000000   1.0000000

  Atom        31          32          33          34          35          36          37          38          39
 IAtWgt=           1          32          12          12          12           1           1           1           1
 AtmWgt=   1.0078250  31.9720718  12.0000000  12.0000000  12.0000000   1.0078250   1.0078250   1.0078250   1.0078250
 NucSpn=           1           0           0           0           0           1           1           1           1
 AtZEff=  -1.0000000 -13.6000000  -3.6000000  -3.6000000  -3.6000000  -1.0000000  -1.0000000  -1.0000000  -1.0000000
 NQMom=    0.0000000   0.0000000   0.0000000   0.0000000   0.0000000   0.0000000   0.0000000   0.0000000   0.0000000
 NMagM=    2.7928460   0.0000000   0.0000000   0.0000000   0.0000000   2.7928460   2.7928460   2.7928460   2.7928460
 AtZNuc=   1.0000000  16.0000000   6.0000000   6.0000000   6.0000000   1.0000000   1.0000000   1.0000000   1.0000000
 Leave Link  101 at Wed Dec  5 10:29:33 2018, MaxMem=   536870912 cpu:         2.1
 (Enter /pbs_home/pkowalski/g09d01/g09/l103.exe)

 GradGradGradGradGradGradGradGradGradGradGradGradGradGradGradGradGradGrad
 Berny optimization.
 Initialization pass.
                           ----------------------------
                           !    Initial Parameters    !
                           ! (Angstroms and Degrees)  !
 --------------------------                            --------------------------
 ! Name  Definition              Value          Derivative Info.                !
 --------------------------------------------------------------------------------
 ! R1    R(1,2)                  1.7391         calculate D2E/DX2 analytically  !
 ! R2    R(1,5)                  1.5262         calculate D2E/DX2 analytically  !
 ! R3    R(1,8)                  1.3367         calculate D2E/DX2 analytically  !
 ! R4    R(2,3)                  1.7745         calculate D2E/DX2 analytically  !
 ! R5    R(3,4)                  1.332          calculate D2E/DX2 analytically  !
 ! R6    R(3,6)                  1.4911         calculate D2E/DX2 analytically  !
 ! R7    R(4,5)                  1.5074         calculate D2E/DX2 analytically  !
 ! R8    R(4,7)                  1.0923         calculate D2E/DX2 analytically  !
 ! R9    R(5,19)                 1.543          calculate D2E/DX2 analytically  !
 ! R10   R(5,25)                 1.5397         calculate D2E/DX2 analytically  !
 ! R11   R(6,29)                 1.0969         calculate D2E/DX2 analytically  !
 ! R12   R(6,30)                 1.0998         calculate D2E/DX2 analytically  !
 ! R13   R(6,31)                 1.0995         calculate D2E/DX2 analytically  !
 ! R14   R(8,9)                  1.499          calculate D2E/DX2 analytically  !
 ! R15   R(8,10)                 1.4636         calculate D2E/DX2 analytically  !
 ! R16   R(9,11)                 1.5496         calculate D2E/DX2 analytically  !
 ! R17   R(9,13)                 1.3432         calculate D2E/DX2 analytically  !
 ! R18   R(9,14)                 1.3496         calculate D2E/DX2 analytically  !
 ! R19   R(10,12)                1.4944         calculate D2E/DX2 analytically  !
 ! R20   R(10,20)                1.3355         calculate D2E/DX2 analytically  !
 ! R21   R(11,12)                1.5467         calculate D2E/DX2 analytically  !
 ! R22   R(11,15)                1.3316         calculate D2E/DX2 analytically  !
 ! R23   R(11,16)                1.3428         calculate D2E/DX2 analytically  !
 ! R24   R(12,17)                1.351          calculate D2E/DX2 analytically  !
 ! R25   R(12,18)                1.3409         calculate D2E/DX2 analytically  !
 ! R26   R(19,20)                1.5248         calculate D2E/DX2 analytically  !
 ! R27   R(19,21)                1.5402         calculate D2E/DX2 analytically  !
 ! R28   R(19,34)                1.5079         calculate D2E/DX2 analytically  !
 ! R29   R(20,32)                1.7414         calculate D2E/DX2 analytically  !
 ! R30   R(21,22)                1.0981         calculate D2E/DX2 analytically  !
 ! R31   R(21,23)                1.0985         calculate D2E/DX2 analytically  !
 ! R32   R(21,24)                1.0988         calculate D2E/DX2 analytically  !
 ! R33   R(21,34)                2.4744         calculate D2E/DX2 analytically  !
 ! R34   R(25,26)                1.0985         calculate D2E/DX2 analytically  !
 ! R35   R(25,27)                1.0987         calculate D2E/DX2 analytically  !
 ! R36   R(25,28)                1.0982         calculate D2E/DX2 analytically  !
 ! R37   R(32,33)                1.7753         calculate D2E/DX2 analytically  !
 ! R38   R(33,34)                1.3323         calculate D2E/DX2 analytically  !
 ! R39   R(33,35)                1.4911         calculate D2E/DX2 analytically  !
 ! R40   R(34,39)                1.0923         calculate D2E/DX2 analytically  !
 ! R41   R(35,36)                1.097          calculate D2E/DX2 analytically  !
 ! R42   R(35,37)                1.0996         calculate D2E/DX2 analytically  !
 ! R43   R(35,38)                1.0998         calculate D2E/DX2 analytically  !
 ! A1    A(2,1,5)              112.0755         calculate D2E/DX2 analytically  !
 ! A2    A(2,1,8)              128.55           calculate D2E/DX2 analytically  !
 ! A3    A(5,1,8)              119.3726         calculate D2E/DX2 analytically  !
 ! A4    A(1,2,3)               91.1701         calculate D2E/DX2 analytically  !
 ! A5    A(2,3,4)              113.5165         calculate D2E/DX2 analytically  !
 ! A6    A(2,3,6)              117.7411         calculate D2E/DX2 analytically  !
 ! A7    A(4,3,6)              128.74           calculate D2E/DX2 analytically  !
 ! A8    A(3,4,5)              115.7458         calculate D2E/DX2 analytically  !
 ! A9    A(3,4,7)              122.2072         calculate D2E/DX2 analytically  !
 ! A10   A(5,4,7)              121.7552         calculate D2E/DX2 analytically  !
 ! A11   A(1,5,4)              104.7147         calculate D2E/DX2 analytically  !
 ! A12   A(1,5,19)             108.7818         calculate D2E/DX2 analytically  !
 ! A13   A(1,5,25)             107.6351         calculate D2E/DX2 analytically  !
 ! A14   A(4,5,19)             115.0779         calculate D2E/DX2 analytically  !
 ! A15   A(4,5,25)             108.628          calculate D2E/DX2 analytically  !
 ! A16   A(19,5,25)            111.5523         calculate D2E/DX2 analytically  !
 ! A17   A(3,6,29)             110.5472         calculate D2E/DX2 analytically  !
 ! A18   A(3,6,30)             110.8232         calculate D2E/DX2 analytically  !
 ! A19   A(3,6,31)             110.8748         calculate D2E/DX2 analytically  !
 ! A20   A(29,6,30)            108.4211         calculate D2E/DX2 analytically  !
 ! A21   A(29,6,31)            108.6069         calculate D2E/DX2 analytically  !
 ! A22   A(30,6,31)            107.4651         calculate D2E/DX2 analytically  !
 ! A23   A(1,8,9)              130.2208         calculate D2E/DX2 analytically  !
 ! A24   A(1,8,10)             120.3046         calculate D2E/DX2 analytically  !
 ! A25   A(9,8,10)             109.4619         calculate D2E/DX2 analytically  !
 ! A26   A(8,9,11)             103.545          calculate D2E/DX2 analytically  !
 ! A27   A(8,9,13)             113.8128         calculate D2E/DX2 analytically  !
 ! A28   A(8,9,14)             112.0009         calculate D2E/DX2 analytically  !
 ! A29   A(11,9,13)            111.228          calculate D2E/DX2 analytically  !
 ! A30   A(11,9,14)            108.7333         calculate D2E/DX2 analytically  !
 ! A31   A(13,9,14)            107.4514         calculate D2E/DX2 analytically  !
 ! A32   A(8,10,12)            108.5522         calculate D2E/DX2 analytically  !
 ! A33   A(8,10,20)            120.7122         calculate D2E/DX2 analytically  !
 ! A34   A(12,10,20)           130.625          calculate D2E/DX2 analytically  !
 ! A35   A(9,11,12)            104.6464         calculate D2E/DX2 analytically  !
 ! A36   A(9,11,15)            112.7077         calculate D2E/DX2 analytically  !
 ! A37   A(9,11,16)            108.6886         calculate D2E/DX2 analytically  !
 ! A38   A(12,11,15)           112.943          calculate D2E/DX2 analytically  !
 ! A39   A(12,11,16)           108.3216         calculate D2E/DX2 analytically  !
 ! A40   A(15,11,16)           109.3194         calculate D2E/DX2 analytically  !
 ! A41   A(10,12,11)           102.4617         calculate D2E/DX2 analytically  !
 ! A42   A(10,12,17)           112.0779         calculate D2E/DX2 analytically  !
 ! A43   A(10,12,18)           114.0595         calculate D2E/DX2 analytically  !
 ! A44   A(11,12,17)           108.3069         calculate D2E/DX2 analytically  !
 ! A45   A(11,12,18)           111.8921         calculate D2E/DX2 analytically  !
 ! A46   A(17,12,18)           107.901          calculate D2E/DX2 analytically  !
 ! A47   A(5,19,20)            108.999          calculate D2E/DX2 analytically  !
 ! A48   A(5,19,21)            111.4414         calculate D2E/DX2 analytically  !
 ! A49   A(5,19,34)            115.3118         calculate D2E/DX2 analytically  !
 ! A50   A(20,19,21)           107.5416         calculate D2E/DX2 analytically  !
 ! A51   A(20,19,34)           104.544          calculate D2E/DX2 analytically  !
 ! A52   A(10,20,19)           119.4624         calculate D2E/DX2 analytically  !
 ! A53   A(10,20,32)           128.6606         calculate D2E/DX2 analytically  !
 ! A54   A(19,20,32)           111.864          calculate D2E/DX2 analytically  !
 ! A55   A(19,21,22)           109.6242         calculate D2E/DX2 analytically  !
 ! A56   A(19,21,23)           110.5648         calculate D2E/DX2 analytically  !
 ! A57   A(19,21,24)           111.206          calculate D2E/DX2 analytically  !
 ! A58   A(22,21,23)           108.4529         calculate D2E/DX2 analytically  !
 ! A59   A(22,21,24)           108.5698         calculate D2E/DX2 analytically  !
 ! A60   A(22,21,34)            88.8511         calculate D2E/DX2 analytically  !
 ! A61   A(23,21,24)           108.3525         calculate D2E/DX2 analytically  !
 ! A62   A(23,21,34)            91.9865         calculate D2E/DX2 analytically  !
 ! A63   A(5,25,26)            110.5851         calculate D2E/DX2 analytically  !
 ! A64   A(5,25,27)            111.1822         calculate D2E/DX2 analytically  !
 ! A65   A(5,25,28)            109.6356         calculate D2E/DX2 analytically  !
 ! A66   A(26,25,27)           108.3572         calculate D2E/DX2 analytically  !
 ! A67   A(26,25,28)           108.4423         calculate D2E/DX2 analytically  !
 ! A68   A(27,25,28)           108.5674         calculate D2E/DX2 analytically  !
 ! A69   A(20,32,33)            90.9145         calculate D2E/DX2 analytically  !
 ! A70   A(32,33,34)           113.5471         calculate D2E/DX2 analytically  !
 ! A71   A(32,33,35)           117.7669         calculate D2E/DX2 analytically  !
 ! A72   A(34,33,35)           128.6808         calculate D2E/DX2 analytically  !
 ! A73   A(19,34,33)           115.5726         calculate D2E/DX2 analytically  !
 ! A74   A(19,34,39)           121.8525         calculate D2E/DX2 analytically  !
 ! A75   A(21,34,33)           115.6698         calculate D2E/DX2 analytically  !
 ! A76   A(21,34,39)           106.9754         calculate D2E/DX2 analytically  !
 ! A77   A(33,34,39)           122.2557         calculate D2E/DX2 analytically  !
 ! A78   A(33,35,36)           110.5653         calculate D2E/DX2 analytically  !
 ! A79   A(33,35,37)           110.8671         calculate D2E/DX2 analytically  !
 ! A80   A(33,35,38)           110.8162         calculate D2E/DX2 analytically  !
 ! A81   A(36,35,37)           108.6168         calculate D2E/DX2 analytically  !
 ! A82   A(36,35,38)           108.4162         calculate D2E/DX2 analytically  !
 ! A83   A(37,35,38)           107.4563         calculate D2E/DX2 analytically  !
 ! A84   L(24,21,34,22,-1)     197.4209         calculate D2E/DX2 analytically  !
 ! A85   L(24,21,34,22,-2)     209.244          calculate D2E/DX2 analytically  !
 ! D1    D(5,1,2,3)             13.7403         calculate D2E/DX2 analytically  !
 ! D2    D(8,1,2,3)           -166.7801         calculate D2E/DX2 analytically  !
 ! D3    D(2,1,5,4)            -17.5361         calculate D2E/DX2 analytically  !
 ! D4    D(2,1,5,19)          -141.0528         calculate D2E/DX2 analytically  !
 ! D5    D(2,1,5,25)            97.933          calculate D2E/DX2 analytically  !
 ! D6    D(8,1,5,4)            162.9309         calculate D2E/DX2 analytically  !
 ! D7    D(8,1,5,19)            39.4143         calculate D2E/DX2 analytically  !
 ! D8    D(8,1,5,25)           -81.6            calculate D2E/DX2 analytically  !
 ! D9    D(2,1,8,9)             -6.4787         calculate D2E/DX2 analytically  !
 ! D10   D(2,1,8,10)           174.9673         calculate D2E/DX2 analytically  !
 ! D11   D(5,1,8,9)            172.9679         calculate D2E/DX2 analytically  !
 ! D12   D(5,1,8,10)            -5.5861         calculate D2E/DX2 analytically  !
 ! D13   D(1,2,3,4)             -5.5249         calculate D2E/DX2 analytically  !
 ! D14   D(1,2,3,6)            174.9907         calculate D2E/DX2 analytically  !
 ! D15   D(2,3,4,5)             -4.6069         calculate D2E/DX2 analytically  !
 ! D16   D(2,3,4,7)           -178.501          calculate D2E/DX2 analytically  !
 ! D17   D(6,3,4,5)            174.808          calculate D2E/DX2 analytically  !
 ! D18   D(6,3,4,7)              0.9139         calculate D2E/DX2 analytically  !
 ! D19   D(2,3,6,29)          -179.6675         calculate D2E/DX2 analytically  !
 ! D20   D(2,3,6,30)            60.0936         calculate D2E/DX2 analytically  !
 ! D21   D(2,3,6,31)           -59.1613         calculate D2E/DX2 analytically  !
 ! D22   D(4,3,6,29)             0.9387         calculate D2E/DX2 analytically  !
 ! D23   D(4,3,6,30)          -119.3002         calculate D2E/DX2 analytically  !
 ! D24   D(4,3,6,31)           121.4449         calculate D2E/DX2 analytically  !
 ! D25   D(3,4,5,1)             13.9409         calculate D2E/DX2 analytically  !
 ! D26   D(3,4,5,19)           133.3094         calculate D2E/DX2 analytically  !
 ! D27   D(3,4,5,25)          -100.8348         calculate D2E/DX2 analytically  !
 ! D28   D(7,4,5,1)           -172.1349         calculate D2E/DX2 analytically  !
 ! D29   D(7,4,5,19)           -52.7664         calculate D2E/DX2 analytically  !
 ! D30   D(7,4,5,25)            73.0893         calculate D2E/DX2 analytically  !
 ! D31   D(1,5,19,20)          -52.5499         calculate D2E/DX2 analytically  !
 ! D32   D(1,5,19,21)           65.9844         calculate D2E/DX2 analytically  !
 ! D33   D(1,5,19,34)         -169.7203         calculate D2E/DX2 analytically  !
 ! D34   D(4,5,19,20)         -169.6379         calculate D2E/DX2 analytically  !
 ! D35   D(4,5,19,21)          -51.1036         calculate D2E/DX2 analytically  !
 ! D36   D(4,5,19,34)           73.1918         calculate D2E/DX2 analytically  !
 ! D37   D(25,5,19,20)          66.0287         calculate D2E/DX2 analytically  !
 ! D38   D(25,5,19,21)        -175.437          calculate D2E/DX2 analytically  !
 ! D39   D(25,5,19,34)         -51.1416         calculate D2E/DX2 analytically  !
 ! D40   D(1,5,25,26)         -175.2699         calculate D2E/DX2 analytically  !
 ! D41   D(1,5,25,27)           64.3096         calculate D2E/DX2 analytically  !
 ! D42   D(1,5,25,28)          -55.7458         calculate D2E/DX2 analytically  !
 ! D43   D(4,5,25,26)          -62.4135         calculate D2E/DX2 analytically  !
 ! D44   D(4,5,25,27)          177.166          calculate D2E/DX2 analytically  !
 ! D45   D(4,5,25,28)           57.1106         calculate D2E/DX2 analytically  !
 ! D46   D(19,5,25,26)          65.4687         calculate D2E/DX2 analytically  !
 ! D47   D(19,5,25,27)         -54.9518         calculate D2E/DX2 analytically  !
 ! D48   D(19,5,25,28)        -175.0072         calculate D2E/DX2 analytically  !
 ! D49   D(1,8,9,11)           169.5914         calculate D2E/DX2 analytically  !
 ! D50   D(1,8,9,13)            48.6999         calculate D2E/DX2 analytically  !
 ! D51   D(1,8,9,14)           -73.4314         calculate D2E/DX2 analytically  !
 ! D52   D(10,8,9,11)          -11.7327         calculate D2E/DX2 analytically  !
 ! D53   D(10,8,9,13)         -132.6242         calculate D2E/DX2 analytically  !
 ! D54   D(10,8,9,14)          105.2446         calculate D2E/DX2 analytically  !
 ! D55   D(1,8,10,12)          168.9453         calculate D2E/DX2 analytically  !
 ! D56   D(1,8,10,20)          -14.4903         calculate D2E/DX2 analytically  !
 ! D57   D(9,8,10,12)           -9.8838         calculate D2E/DX2 analytically  !
 ! D58   D(9,8,10,20)          166.6807         calculate D2E/DX2 analytically  !
 ! D59   D(8,9,11,12)           28.082          calculate D2E/DX2 analytically  !
 ! D60   D(8,9,11,15)          151.1838         calculate D2E/DX2 analytically  !
 ! D61   D(8,9,11,16)          -87.4742         calculate D2E/DX2 analytically  !
 ! D62   D(13,9,11,12)         150.7051         calculate D2E/DX2 analytically  !
 ! D63   D(13,9,11,15)         -86.1931         calculate D2E/DX2 analytically  !
 ! D64   D(13,9,11,16)          35.1489         calculate D2E/DX2 analytically  !
 ! D65   D(14,9,11,12)         -91.1662         calculate D2E/DX2 analytically  !
 ! D66   D(14,9,11,15)          31.9356         calculate D2E/DX2 analytically  !
 ! D67   D(14,9,11,16)         153.2776         calculate D2E/DX2 analytically  !
 ! D68   D(8,10,12,11)          27.0778         calculate D2E/DX2 analytically  !
 ! D69   D(8,10,12,17)         -88.8206         calculate D2E/DX2 analytically  !
 ! D70   D(8,10,12,18)         148.1994         calculate D2E/DX2 analytically  !
 ! D71   D(20,10,12,11)       -149.0299         calculate D2E/DX2 analytically  !
 ! D72   D(20,10,12,17)         95.0717         calculate D2E/DX2 analytically  !
 ! D73   D(20,10,12,18)        -27.9084         calculate D2E/DX2 analytically  !
 ! D74   D(8,10,20,19)          -3.553          calculate D2E/DX2 analytically  !
 ! D75   D(8,10,20,32)         177.8738         calculate D2E/DX2 analytically  !
 ! D76   D(12,10,20,19)        172.1543         calculate D2E/DX2 analytically  !
 ! D77   D(12,10,20,32)         -6.4189         calculate D2E/DX2 analytically  !
 ! D78   D(9,11,12,10)         -33.7429         calculate D2E/DX2 analytically  !
 ! D79   D(9,11,12,17)          84.8493         calculate D2E/DX2 analytically  !
 ! D80   D(9,11,12,18)        -156.3431         calculate D2E/DX2 analytically  !
 ! D81   D(15,11,12,10)       -156.6924         calculate D2E/DX2 analytically  !
 ! D82   D(15,11,12,17)        -38.1001         calculate D2E/DX2 analytically  !
 ! D83   D(15,11,12,18)         80.7074         calculate D2E/DX2 analytically  !
 ! D84   D(16,11,12,10)         82.0687         calculate D2E/DX2 analytically  !
 ! D85   D(16,11,12,17)       -159.3391         calculate D2E/DX2 analytically  !
 ! D86   D(16,11,12,18)        -40.5315         calculate D2E/DX2 analytically  !
 ! D87   D(5,19,20,10)          37.5576         calculate D2E/DX2 analytically  !
 ! D88   D(5,19,20,32)        -143.6428         calculate D2E/DX2 analytically  !
 ! D89   D(21,19,20,10)        -83.3931         calculate D2E/DX2 analytically  !
 ! D90   D(21,19,20,32)         95.4065         calculate D2E/DX2 analytically  !
 ! D91   D(34,19,20,10)        161.3697         calculate D2E/DX2 analytically  !
 ! D92   D(34,19,20,32)        -19.8306         calculate D2E/DX2 analytically  !
 ! D93   D(5,19,21,22)        -174.685          calculate D2E/DX2 analytically  !
 ! D94   D(5,19,21,23)          65.7976         calculate D2E/DX2 analytically  !
 ! D95   D(5,19,21,24)         -54.6189         calculate D2E/DX2 analytically  !
 ! D96   D(20,19,21,22)        -55.2816         calculate D2E/DX2 analytically  !
 ! D97   D(20,19,21,23)       -174.799          calculate D2E/DX2 analytically  !
 ! D98   D(20,19,21,24)         64.7845         calculate D2E/DX2 analytically  !
 ! D99   D(5,19,34,33)         135.038          calculate D2E/DX2 analytically  !
 ! D100  D(5,19,34,39)         -51.3138         calculate D2E/DX2 analytically  !
 ! D101  D(20,19,34,33)         15.3848         calculate D2E/DX2 analytically  !
 ! D102  D(20,19,34,39)       -170.9669         calculate D2E/DX2 analytically  !
 ! D103  D(10,20,32,33)       -165.557          calculate D2E/DX2 analytically  !
 ! D104  D(19,20,32,33)         15.7815         calculate D2E/DX2 analytically  !
 ! D105  D(22,21,34,33)        -28.7033         calculate D2E/DX2 analytically  !
 ! D106  D(22,21,34,39)        111.2776         calculate D2E/DX2 analytically  !
 ! D107  D(23,21,34,33)       -137.1295         calculate D2E/DX2 analytically  !
 ! D108  D(23,21,34,39)          2.8514         calculate D2E/DX2 analytically  !
 ! D109  D(20,32,33,34)         -6.7249         calculate D2E/DX2 analytically  !
 ! D110  D(20,32,33,35)        174.0322         calculate D2E/DX2 analytically  !
 ! D111  D(32,33,34,19)         -4.6088         calculate D2E/DX2 analytically  !
 ! D112  D(32,33,34,21)        -44.8862         calculate D2E/DX2 analytically  !
 ! D113  D(32,33,34,39)       -178.2289         calculate D2E/DX2 analytically  !
 ! D114  D(35,33,34,19)        174.5331         calculate D2E/DX2 analytically  !
 ! D115  D(35,33,34,21)        134.2557         calculate D2E/DX2 analytically  !
 ! D116  D(35,33,34,39)          0.913          calculate D2E/DX2 analytically  !
 ! D117  D(32,33,35,36)       -179.8734         calculate D2E/DX2 analytically  !
 ! D118  D(32,33,35,37)        -59.3479         calculate D2E/DX2 analytically  !
 ! D119  D(32,33,35,38)         59.8865         calculate D2E/DX2 analytically  !
 ! D120  D(34,33,35,36)          1.0156         calculate D2E/DX2 analytically  !
 ! D121  D(34,33,35,37)        121.5412         calculate D2E/DX2 analytically  !
 ! D122  D(34,33,35,38)       -119.2245         calculate D2E/DX2 analytically  !
 --------------------------------------------------------------------------------
 Trust Radius=3.00D-01 FncErr=1.00D-07 GrdErr=1.00D-07
 Number of steps in this run=      2 maximum allowed number of steps=      2.
 GradGradGradGradGradGradGradGradGradGradGradGradGradGradGradGradGradGrad

 Leave Link  103 at Wed Dec  5 10:29:33 2018, MaxMem=   536870912 cpu:         0.1
 (Enter /pbs_home/pkowalski/g09d01/g09/l202.exe)
                          Input orientation:                          
 ---------------------------------------------------------------------
 Center     Atomic      Atomic             Coordinates (Angstroms)
 Number     Number       Type             X           Y           Z
 ---------------------------------------------------------------------
      1          6           0       -1.691758   -0.130465   -0.580933
      2         16           0       -3.167901    0.476214   -1.271969
      3          6           0       -4.078044   -0.906705   -0.633084
      4          6           0       -3.309644   -1.824338   -0.048481
      5          6           0       -1.824022   -1.582387   -0.129508
      6          6           0       -5.557610   -0.909262   -0.818498
      7          1           0       -3.720038   -2.745080    0.372172
      8          6           0       -0.524279    0.501257   -0.423712
      9          6           0       -0.083861    1.853441   -0.897638
     10          6           0        0.578389   -0.150172    0.284748
     11          6           0        1.258390    2.078314   -0.156623
     12          6           0        1.819457    0.655907    0.076603
     13          9           0       -0.959632    2.835010   -0.626202
     14          9           0        0.146542    1.872852   -2.227296
     15          9           0        2.094938    2.861544   -0.834683
     16          9           0        1.002031    2.632299    1.039385
     17          9           0        2.490745    0.277289   -1.033035
     18          9           0        2.674851    0.618853    1.108535
     19          6           0       -1.058878   -1.761435    1.198362
     20          6           0        0.363620   -1.240222    1.025775
     21          6           0       -1.712815   -0.957471    2.337817
     22          1           0       -1.093896   -1.029112    3.242101
     23          1           0       -2.710793   -1.355025    2.567143
     24          1           0       -1.816359    0.102606    2.067715
     25          6           0       -1.240859   -2.471932   -1.242694
     26          1           0       -1.387574   -3.534308   -1.004822
     27          1           0       -0.164772   -2.291708   -1.372087
     28          1           0       -1.748354   -2.255209   -2.192139
     29          1           0       -5.999495   -1.810571   -0.376177
     30          1           0       -5.817801   -0.882979   -1.886727
     31          1           0       -6.013201   -0.027070   -0.346076
     32         16           0        1.517911   -2.201844    1.906255
     33          6           0        0.331311   -3.509596    2.089634
     34          6           0       -0.886602   -3.187890    1.655878
     35          6           0        0.794256   -4.786418    2.705209
     36          1           0       -0.029240   -5.509140    2.758890
     37          1           0        1.612547   -5.229523    2.119476
     38          1           0        1.172767   -4.614716    3.723432
     39          1           0       -1.731546   -3.876448    1.727107
 ---------------------------------------------------------------------
                    Distance matrix (angstroms):
                    1          2          3          4          5
     1  C    0.000000
     2  S    1.739134   0.000000
     3  C    2.509906   1.774542   0.000000
     4  C    2.402137   2.609512   1.332009   0.000000
     5  C    1.526223   2.710916   2.406398   1.507375   0.000000
     6  C    3.950667   2.799266   1.491140   2.546299   3.855838
     7  H    3.443623   3.658523   2.125636   1.092309   2.280004
     8  C    1.336712   2.776491   3.828242   3.647937   2.473349
     9  C    2.573231   3.398262   4.862293   4.965158   3.927225
    10  C    2.429683   4.104925   4.805946   4.246253   2.827441
    11  C    3.709733   4.837642   6.133098   6.009103   4.785680
    12  C    3.657781   5.169591   6.142143   5.698678   4.281048
    13  F    3.054849   3.295055   4.870829   5.250318   4.528496
    14  F    3.178543   3.721394   5.302318   5.510142   4.496944
    15  F    4.832761   5.794696   7.235058   7.196187   5.966912
    16  F    4.185068   5.232532   6.413179   6.295681   5.207347
    17  F    4.226582   5.667181   6.686613   6.247455   4.784555
    18  F    4.741630   6.310697   7.138778   6.566737   5.159269
    19  C    2.495294   3.944311   3.633197   2.573814   1.542965
    20  C    2.835074   4.549441   4.753043   3.871444   2.497505
    21  C    3.033724   4.147684   3.797781   2.999290   2.547662
    22  H    3.972479   5.190793   4.892564   4.045967   3.493843
    23  H    3.528224   4.277986   3.508820   2.724035   2.847803
    24  H    2.661800   3.622117   3.664456   3.228203   2.768943
    25  C    2.474613   3.522203   3.297147   2.474953   1.539660
    26  H    3.443597   4.396046   3.779036   2.744620   2.183268
    27  H    2.761989   4.085364   4.216404   3.443921   2.190948
    28  H    2.667157   3.212864   3.110718   2.686735   2.170913
    29  H    4.628313   3.748301   2.138913   2.709774   4.188973
    30  H    4.392676   3.040938   2.144513   3.249024   4.418966
    31  H    4.329055   3.034189   2.144986   3.260055   4.473828
    32  S    4.558365   6.263381   6.280154   5.221953   3.961890
    33  C    4.758494   6.279453   5.799193   4.546227   3.644747
    34  C    3.872912   5.215580   4.541856   3.261173   2.577596
    35  C    6.217467   7.694928   7.066518   5.761833   5.015657
    36  H    6.545879   7.869148   7.005763   5.676280   5.194562
    37  H    6.649138   8.179855   7.658079   6.365791   5.492681
    38  H    6.844090   8.349431   7.765281   6.488879   5.746382
    39  H    4.400116   5.477521   4.460485   3.139150   2.952674
                    6          7          8          9         10
     6  C    0.000000
     7  H    2.857375   0.000000
     8  C    5.242122   4.624393   0.000000
     9  C    6.131943   5.998383   1.498992   0.000000
    10  C    6.280433   5.021719   1.463609   2.418900   0.000000
    11  C    7.471382   6.951943   2.395069   1.549616   2.371363
    12  C    7.594213   6.506925   2.401526   2.450684   1.494436
    13  F    5.932786   6.305078   2.382633   1.343180   3.479462
    14  F    6.500939   6.559952   2.363089   1.349612   3.254149
    15  F    8.531163   8.167294   3.549670   2.401541   3.552955
    16  F    7.682661   7.187442   3.001935   2.353261   2.913949
    17  F    8.138178   7.048628   3.084122   3.021785   2.361437
    18  F    8.591973   7.263118   3.549090   3.627592   2.380164
    19  C    5.003250   2.954982   2.834907   4.290828   2.472145
    20  C    6.210623   4.400916   2.433541   3.670218   1.335460
    21  C    4.974645   3.329903   3.341639   4.585072   3.180635
    22  H    6.035526   4.251784   4.013063   5.144581   3.509274
    23  H    4.445856   2.787244   4.143892   5.403678   4.180875
    24  H    4.832293   3.822065   2.834714   3.854905   2.996278
    25  C    4.610447   2.971318   3.166081   4.490720   3.321642
    26  H    4.931002   2.821237   4.167584   5.544276   4.120725
    27  H    5.594669   3.985964   2.971416   4.172997   2.807768
    28  H    4.267188   3.271574   3.496255   4.618147   3.997484
    29  H    1.096936   2.574734   5.943467   6.977940   6.816326
    30  H    1.099774   3.601479   5.663735   6.429958   6.794376
    31  H    1.099550   3.627955   5.514837   6.244808   6.622851
    32  S    7.691427   5.484946   4.111696   5.183900   2.778730
    33  C    7.063877   4.466272   4.809977   6.152912   3.821568
    34  C    5.756127   3.142028   4.250386   5.707877   3.640594
    35  C    8.233775   5.476219   6.283962   7.605216   5.234501
    36  H    8.032401   5.192152   6.819010   8.220753   5.933728
    37  H    8.871725   6.136937   6.623872   7.883474   5.498683
    38  H    8.925104   6.218201   6.800879   8.048009   5.666567
    39  H    5.470197   2.658936   5.024720   6.514275   4.615336
                   11         12         13         14         15
    11  C    0.000000
    12  C    1.546749   0.000000
    13  F    2.390129   3.600800   0.000000
    14  F    2.359261   3.096377   2.170915   0.000000
    15  F    1.331551   2.402326   3.061792   2.590972   0.000000
    16  F    1.342778   2.345476   2.581356   3.461189   2.181543
    17  F    2.351699   1.351028   4.314227   3.076909   2.621904
    18  F    2.395206   1.340878   4.596753   4.369511   3.023584
    19  C    4.685018   3.922588   4.946332   5.137724   5.954139
    20  C    3.634743   2.572098   4.592117   4.507862   4.825272
    21  C    4.926082   4.493664   4.871921   5.684030   6.256886
    22  H    5.171138   4.620312   5.469300   6.314616   6.475031
    23  H    5.912794   5.547053   5.551614   6.447496   7.242025
    24  H    4.278456   4.182084   3.931565   5.043200   5.597669
    25  C    5.303823   4.570498   5.350027   4.665991   6.303966
    26  H    6.262755   5.386319   6.394897   5.751985   7.284489
    27  H    4.753928   3.837225   5.241315   4.262846   5.652530
    28  H    5.653606   5.133329   5.383732   4.542329   6.541770
    29  H    8.237022   8.211244   6.858875   7.400542   9.357283
    30  H    7.863523   8.034335   6.246132   6.579055   8.817011
    31  H    7.572620   7.873731   5.814511   6.714992   8.621181
    32  S    4.758421   3.406654   6.158041   5.964063   5.786501
    33  C    6.093429   4.859864   7.021135   6.902229   7.228654
    34  C    5.968171   4.958996   6.441161   6.462007   7.189446
    35  C    7.451848   6.130212   8.500623   8.312341   8.527246
    36  H    8.229682   6.972815   9.052587   8.909925   9.353837
    37  H    7.662280   6.233332   8.898964   8.455018   8.627000
    38  H    7.736847   6.441819   8.886218   8.863004   8.804617
    39  H    6.924402   5.989660   7.153851   7.226269   8.161206
                   16         17         18         19         20
    16  F    0.000000
    17  F    3.472357   0.000000
    18  F    2.618601   2.176438   0.000000
    19  C    4.855669   4.662119   4.428834   0.000000
    20  C    3.924814   3.326590   2.967288   1.524779   0.000000
    21  C    4.684310   5.527856   4.821570   1.540243   2.472445
    22  H    4.759285   5.730019   4.633718   2.171265   2.661019
    23  H    5.658433   6.533126   5.918521   2.183473   3.441078
    24  H    3.924300   5.310020   4.621418   2.191849   2.764261
    25  C    6.024252   4.639725   5.514890   2.548858   3.039311
    26  H    6.922141   5.437870   6.182097   2.846953   3.528858
    27  H    5.605575   3.710319   4.763224   2.772693   2.671060
    28  H    6.472642   5.072182   6.222493   3.494952   3.980653
    29  H    8.412151   8.767828   9.129663   5.185681   6.540642
    30  H    8.211542   8.432493   9.129744   5.739060   6.842532
    31  H    7.629235   8.537075   8.832630   5.471621   6.634573
    32  S    4.938272   3.966350   3.151380   2.708305   1.741365
    33  C    6.267037   5.362342   4.847559   2.404799   2.506571
    34  C    6.149927   5.535720   5.241643   1.507904   2.398645
    35  C    7.606280   6.518717   5.941629   3.854246   3.947335
    36  H    8.384703   7.362866   6.898411   4.188162   4.624035
    37  H    7.959119   6.405821   6.029427   4.473544   4.320941
    38  H    7.729973   6.949299   6.040214   4.415589   4.395371
    39  H    7.092897   6.534498   6.325085   2.281520   3.439662
                   21         22         23         24         25
    21  C    0.000000
    22  H    1.098145   0.000000
    23  H    1.098454   1.782174   0.000000
    24  H    1.098836   1.783794   1.781609   0.000000
    25  C    3.916171   4.713461   4.233562   4.232996   0.000000
    26  H    4.233097   4.939495   4.388521   4.780323   1.098522
    27  H    4.235566   4.873207   4.783005   4.504744   1.098721
    28  H    4.712313   5.609152   4.938359   4.869319   1.098165
    29  H    5.144820   6.145528   4.436915   5.208789   4.881892
    30  H    5.890945   6.974346   5.450989   5.711438   4.887530
    31  H    5.153858   6.170792   4.599588   4.843210   5.436592
    32  S    3.488883   3.159323   4.363006   4.056343   4.195192
    33  C    3.279236   3.084185   3.758270   4.202496   3.827907
    34  C    2.474356   2.686893   2.741801   3.444042   3.006628
    35  C    4.591429   4.239189   4.907025   5.578913   5.008440
    36  H    4.871286   4.630080   4.948149   5.929858   5.167720
    37  H    5.418131   5.121384   5.822664   6.339691   5.201002
    38  H    4.860242   4.269192   5.200446   5.824896   5.922796
    39  H    2.982238   3.287723   2.832342   3.994506   3.321619
                   26         27         28         29         30
    26  H    0.000000
    27  H    1.781625   0.000000
    28  H    1.782128   1.783690   0.000000
    29  H    4.963495   5.938630   4.644095   0.000000
    30  H    5.237768   5.848599   4.305425   1.781910   0.000000
    31  H    5.842182   6.354952   5.153782   1.783809   1.773236
    32  S    4.323387   3.686058   5.241008   7.866002   8.362941
    33  C    3.539891   3.703088   4.922608   7.003286   7.779597
    34  C    2.729524   3.239253   4.052129   5.671678   6.494566
    35  C    4.482464   4.875208   6.070906   8.031541   8.946620
    36  H    4.462125   5.237864   6.168964   7.691034   8.745888
    37  H    4.651421   4.897003   6.223522   8.709805   9.494850
    38  H    5.484433   5.757577   7.006725   8.724183   9.709160
    39  H    2.774673   3.817223   4.241366   5.187199   6.222389
                   31         32         33         34         35
    31  H    0.000000
    32  S    8.155998   0.000000
    33  C    7.636328   1.775349   0.000000
    34  C    6.346702   2.610874   1.332273   0.000000
    35  C    8.848910   2.800362   1.491149   2.545912   0.000000
    36  H    8.689172   3.749516   2.139177   2.709226   1.096976
    37  H    9.554921   3.036653   2.144903   3.260205   1.099557
    38  H    9.446986   3.040265   2.144443   3.248324   1.099786
    39  H    6.119507   3.659968   2.126355   1.092298   2.857343
                   36         37         38         39
    36  H    0.000000
    37  H    1.783957   0.000000
    38  H    1.781896   1.773152   0.000000
    39  H    2.574511   3.628737   3.600748   0.000000
 Stoichiometry    C17H14F6S2
 Framework group  C1[X(C17H14F6S2)]
 Deg. of freedom   111
 Full point group                 C1      NOp   1
 RotChk:  IX=0 Diff= 1.09D-15
 Largest Abelian subgroup         C1      NOp   1
 Largest concise Abelian subgroup C1      NOp   1
                         Standard orientation:                         
 ---------------------------------------------------------------------
 Center     Atomic      Atomic             Coordinates (Angstroms)
 Number     Number       Type             X           Y           Z
 ---------------------------------------------------------------------
      1          6           0       -0.418386   -1.406292    0.201340
      2         16           0       -0.699862   -3.119990    0.108606
      3          6           0       -2.446158   -2.860257   -0.070241
      4          6           0       -2.809422   -1.584909    0.055366
      5          6           0       -1.709274   -0.624457    0.428709
      6          6           0       -3.303258   -4.054177   -0.322104
      7          1           0       -3.853020   -1.268130   -0.005407
      8          6           0        0.740390   -0.746264    0.109703
      9          6           0        2.145248   -1.263219    0.031543
     10          6           0        0.758279    0.717225    0.103912
     11          6           0        2.975629   -0.004843   -0.326598
     12          6           0        2.171285    1.176114    0.265688
     13          9           0        2.315815   -2.234283   -0.880638
     14          9           0        2.574367   -1.742487    1.217971
     15          9           0        4.223967   -0.064860    0.132835
     16          9           0        2.999861    0.128805   -1.662488
     17          9           0        2.514749    1.314207    1.565011
     18          9           0        2.445864    2.330828   -0.358168
     19          6           0       -1.659714    0.670630   -0.408571
     20          6           0       -0.363780    1.412244   -0.099519
     21          6           0       -1.671450    0.365827   -1.918308
     22          1           0       -1.539894    1.297950   -2.483782
     23          1           0       -2.627571   -0.087607   -2.212978
     24          1           0       -0.862097   -0.325776   -2.190476
     25          6           0       -1.811589   -0.320789    1.934654
     26          1           0       -2.767172    0.169301    2.165792
     27          1           0       -0.996263    0.338464    2.263006
     28          1           0       -1.754837   -1.257685    2.504716
     29          1           0       -4.355396   -3.759323   -0.418727
     30          1           0       -3.219186   -4.776800    0.502669
     31          1           0       -2.997022   -4.568823   -1.244258
     32         16           0       -0.589075    3.138973   -0.098851
     33          6           0       -2.350236    2.937724   -0.000502
     34          6           0       -2.748352    1.671331   -0.113210
     35          6           0       -3.180856    4.163709    0.174297
     36          1           0       -4.245582    3.904136    0.222633
     37          1           0       -2.906632    4.694241    1.097531
     38          1           0       -3.030731    4.860232   -0.663466
     39          1           0       -3.803361    1.388623   -0.101007
 ---------------------------------------------------------------------
 Rotational constants (GHZ):      0.2405065      0.2152402      0.1299068
 Leave Link  202 at Wed Dec  5 10:29:33 2018, MaxMem=   536870912 cpu:         0.0
 (Enter /pbs_home/pkowalski/g09d01/g09/l301.exe)
 Basis read from chk: "dae0068freq_closed_lc-wpbe.chk" (5D, 7F)
 No pseudopotential information found on chk file.
 There are   453 symmetry adapted cartesian basis functions of A   symmetry.
 There are   428 symmetry adapted basis functions of A   symmetry.
   428 basis functions,   747 primitive gaussians,   453 cartesian basis functions
   101 alpha electrons      101 beta electrons
       nuclear repulsion energy      2884.2993705883 Hartrees.
 IExCor=32609 DFT=T Ex+Corr=LC-wPBE ExCW=0 ScaHFX=  1.000000
 ScaDFX=  1.000000  0.000000  1.000000  1.000000 ScalE2=  1.000000  1.000000
 IRadAn=      0 IRanWt=     -1 IRanGd=            0 ICorTp=0 IEmpDi=  4
  HFx wShort=  0.000000 wLong=  0.400000 cFull=  0.000000 cShort=  0.000000 cLong=  1.000000
  DFx wShort=  0.000000 wLong=  0.400000 cFull=  0.000000 cShort=  0.000000 cLong=  1.000000
 NAtoms=   39 NActive=   39 NUniq=   39 SFac= 1.00D+00 NAtFMM=   60 NAOKFM=F Big=F
 Integral buffers will be    131072 words long.
 Raffenetti 2 integral format.
 Two-electron integral symmetry is turned on.
 No density basis found on file 20724.
 Leave Link  301 at Wed Dec  5 10:29:33 2018, MaxMem=   536870912 cpu:         0.7
 (Enter /pbs_home/pkowalski/g09d01/g09/l302.exe)
 NPDir=0 NMtPBC=     1 NCelOv=     1 NCel=       1 NClECP=     1 NCelD=      1
         NCelK=      1 NCelE2=     1 NClLst=     1 CellRange=     0.0.
 One-electron integrals computed using PRISM.
 NBasis=   428 RedAO= T EigKep=  2.65D-04  NBF=   428
 NBsUse=   428 1.00D-06 EigRej= -1.00D+00 NBFU=   428
 Precomputing XC quadrature grid using
 IXCGrd= 4 IRadAn=           0 IRanWt=          -1 IRanGd=           0 AccXCQ= 0.00D+00.
 Generated NRdTot=       0 NPtTot=           0 NUsed=           0 NTot=          32
 NSgBfM=   443   445   445   445   446 MxSgAt=    39 MxSgA2=    39.
 Leave Link  302 at Wed Dec  5 10:29:34 2018, MaxMem=   536870912 cpu:         6.4
 (Enter /pbs_home/pkowalski/g09d01/g09/l303.exe)
 DipDrv:  MaxL=1.
 Leave Link  303 at Wed Dec  5 10:29:34 2018, MaxMem=   536870912 cpu:         1.1
 (Enter /pbs_home/pkowalski/g09d01/g09/l401.exe)
 Initial guess from the checkpoint file:  "dae0068freq_closed_lc-wpbe.chk"
 B after Tr=     0.000000    0.000000    0.000000
         Rot=    1.000000    0.000000    0.000000    0.000000 Ang=   0.00 deg.
 Guess basis will be translated and rotated to current coordinates.
 JPrj=2 DoOrth=T DoCkMO=T.
 Leave Link  401 at Wed Dec  5 10:29:35 2018, MaxMem=   536870912 cpu:         5.3
 (Enter /pbs_home/pkowalski/g09d01/g09/l502.exe)
 Closed shell SCF:
 Using DIIS extrapolation, IDIIS=  1040.
 Integral symmetry usage will be decided dynamically.
 IVT=      641221 IEndB=      641221 NGot=   536870912 MDV=   536451994
 LenX=   536451994 LenY=   536246332
 Requested convergence on RMS density matrix=1.00D-08 within 128 cycles.
 Requested convergence on MAX density matrix=1.00D-06.
 Requested convergence on             energy=1.00D-06.
 No special actions if energy rises.
 Fock matrices will be formed incrementally for  20 cycles.

 Cycle   1  Pass 1  IDiag  1:
 FoFJK:  IHMeth= 1 ICntrl=       0 DoSepK=T KAlg= 0 I1Cent=   0 FoldK=F
 IRaf=         1 NMat=   1 IRICut=       1 DoRegI=T DoRafI=F ISym2E= 0.
 FoFCou: FMM=F IPFlag=           0 FMFlag=      100000 FMFlg1=           0
         NFxFlg=           0 DoJE=T BraDBF=F KetDBF=F FulRan=T
         wScrn=  0.000000 ICntrl=     500 IOpCl=  0 I1Cent=           0 NGrid=           0
         NMat0=    1 NMatS0=      1 NMatT0=    0 NMatD0=    1 NMtDS0=    0 NMtDT0=    0
 Symmetry not used in FoFCou.
 E= -2049.47750695219    
 DIIS: error= 5.57D-09 at cycle   1 NSaved=   1.
 NSaved= 1 IEnMin= 1 EnMin= -2049.47750695219     IErMin= 1 ErrMin= 5.57D-09
 ErrMax= 5.57D-09  0.00D+00 EMaxC= 1.00D-01 BMatC= 2.87D-14 BMatP= 2.87D-14
 IDIUse=1 WtCom= 1.00D+00 WtEn= 0.00D+00
 Coeff-Com:  0.100D+01
 Coeff:      0.100D+01
 Gap=     0.302 Goal=   None    Shift=    0.000
 RMSDP=1.59D-09 MaxDP=4.00D-08              OVMax= 1.95D-07

 SCF Done:  E(RLC-wPBE) =  -2049.47750695     A.U. after    1 cycles
            NFock=  1  Conv=0.16D-08     -V/T= 2.0064
 KE= 2.036435855781D+03 PE=-1.060179777878D+04 EE= 3.631585045456D+03
 Leave Link  502 at Wed Dec  5 10:29:55 2018, MaxMem=   536870912 cpu:       154.6
 (Enter /pbs_home/pkowalski/g09d01/g09/l801.exe)
 DoSCS=F DFT=T ScalE2(SS,OS)=  1.000000  1.000000
 Range of M.O.s used for correlation:     1   428
 NBasis=   428 NAE=   101 NBE=   101 NFC=     0 NFV=     0
 NROrb=    428 NOA=   101 NOB=   101 NVA=   327 NVB=   327

 **** Warning!!: The largest alpha MO coefficient is  0.10086810D+02

 Leave Link  801 at Wed Dec  5 10:29:55 2018, MaxMem=   536870912 cpu:         0.5
 (Enter /pbs_home/pkowalski/g09d01/g09/l1101.exe)
 Using compressed storage, NAtomX=    39.
 Will process     40 centers per pass.
 Leave Link 1101 at Wed Dec  5 10:29:58 2018, MaxMem=   536870912 cpu:        13.3
 (Enter /pbs_home/pkowalski/g09d01/g09/l1102.exe)
 Symmetrizing basis deriv contribution to polar:
 IMax=3 JMax=2 DiffMx= 0.00D+00
 Leave Link 1102 at Wed Dec  5 10:29:59 2018, MaxMem=   536870912 cpu:         1.4
 (Enter /pbs_home/pkowalski/g09d01/g09/l1110.exe)
 Forming Gx(P) for the SCF density, NAtomX=    39.
 Integral derivatives from FoFJK, PRISM(SPDF).
 Do as many integral derivatives as possible in FoFJK.
 G2DrvN: MDV=     536870496.
 G2DrvN: will do    40 centers at a time, making    1 passes.
 Calling FoFCou, ICntrl=  3107 FMM=F I1Cent=   0 AccDes= 0.00D+00.
 FoFJK:  IHMeth= 1 ICntrl=    3107 DoSepK=T KAlg= 0 I1Cent=   0 FoldK=F
 IRaf=         1 NMat=   1 IRICut=       1 DoRegI=T DoRafI=F ISym2E= 0.
 FoFCou: FMM=F IPFlag=           0 FMFlag=      100000 FMFlg1=           0
         NFxFlg=           0 DoJE=F BraDBF=F KetDBF=F FulRan=T
         wScrn=  0.000000 ICntrl=    3507 IOpCl=  0 I1Cent=           0 NGrid=           0
         NMat0=    1 NMatS0=      1 NMatT0=    0 NMatD0=    1 NMtDS0=    0 NMtDT0=    0
 Symmetry not used in FoFCou.
 End of G2Drv F.D. properties file   721 does not exist.
 End of G2Drv F.D. properties file   722 does not exist.
 End of G2Drv F.D. properties file   788 does not exist.
 Leave Link 1110 at Wed Dec  5 10:35:09 2018, MaxMem=   536870912 cpu:      2473.1
 (Enter /pbs_home/pkowalski/g09d01/g09/l1002.exe)
 Minotr:  Closed shell wavefunction.
          IDoAtm=111111111111111111111111111111111111111
          Direct CPHF calculation.
          Differentiating once with respect to electric field.
                with respect to dipole field.
          Differentiating once with respect to nuclear coordinates.
          Requested convergence is 1.0D-08 RMS, and 1.0D-07 maximum.
          Secondary convergence is 1.0D-12 RMS, and 1.0D-12 maximum.
          NewPWx=T KeepS1=F KeepF1=F KeepIn=T MapXYZ=F SortEE=F KeepMc=T.
          MDV=     536870090 using IRadAn=       2.
 Generate precomputed XC quadrature information.
          Solving linear equations simultaneously, MaxMat=       0.
 FoFJK:  IHMeth= 1 ICntrl=       0 DoSepK=T KAlg= 0 I1Cent=   0 FoldK=F
 IRaf=         1 NMat= 120 IRICut=       1 DoRegI=T DoRafI=F ISym2E= 2.
 FoFCou: FMM=F IPFlag=           0 FMFlag=      100000 FMFlg1=           0
         NFxFlg=           0 DoJE=F BraDBF=F KetDBF=F FulRan=T
         wScrn=  0.000000 ICntrl=     500 IOpCl=  0 I1Cent=           0 NGrid=           0
         NMat0=  120 NMatS0=    120 NMatT0=    0 NMatD0=  120 NMtDS0=    0 NMtDT0=    0
 Integrals replicated using symmetry in FoFCou.
          There are   120 degrees of freedom in the 1st order CPHF.  IDoFFX=6 NUNeed=     3.
    117 vectors produced by pass  0 Test12= 3.30D-14 1.00D-09 XBig12= 1.08D+02 4.60D+00.
 AX will form   117 AO Fock derivatives at one time.
    117 vectors produced by pass  1 Test12= 3.30D-14 1.00D-09 XBig12= 9.87D+00 4.70D-01.
    117 vectors produced by pass  2 Test12= 3.30D-14 1.00D-09 XBig12= 3.52D-01 9.62D-02.
    117 vectors produced by pass  3 Test12= 3.30D-14 1.00D-09 XBig12= 5.48D-03 6.05D-03.
    117 vectors produced by pass  4 Test12= 3.30D-14 1.00D-09 XBig12= 8.38D-05 8.50D-04.
    117 vectors produced by pass  5 Test12= 3.30D-14 1.00D-09 XBig12= 7.34D-07 7.97D-05.
    115 vectors produced by pass  6 Test12= 3.30D-14 1.00D-09 XBig12= 5.04D-09 6.05D-06.
     53 vectors produced by pass  7 Test12= 3.30D-14 1.00D-09 XBig12= 3.25D-11 4.25D-07.
      4 vectors produced by pass  8 Test12= 3.30D-14 1.00D-09 XBig12= 1.84D-13 2.75D-08.
      3 vectors produced by pass  9 Test12= 3.30D-14 1.00D-09 XBig12= 2.48D-15 3.97D-09.
 InvSVY:  IOpt=1 It=  1 EMax= 1.24D-14
 Solved reduced A of dimension   877 with   120 vectors.
 FullF1:  Do perturbations    1 to     3.
 Isotropic polarizability for W=    0.000000      199.65 Bohr**3.
 End of Minotr F.D. properties file   721 does not exist.
 End of Minotr F.D. properties file   722 does not exist.
 End of Minotr F.D. properties file   788 does not exist.
 Leave Link 1002 at Wed Dec  5 11:06:21 2018, MaxMem=   536870912 cpu:     14949.3
 (Enter /pbs_home/pkowalski/g09d01/g09/l601.exe)
 Copying SCF densities to generalized density rwf, IOpCl= 0 IROHF=0.

 **********************************************************************

            Population analysis using the SCF density.

 **********************************************************************

 Orbital symmetries:
       Occupied  (A) (A) (A) (A) (A) (A) (A) (A) (A) (A) (A) (A)
                 (A) (A) (A) (A) (A) (A) (A) (A) (A) (A) (A) (A)
                 (A) (A) (A) (A) (A) (A) (A) (A) (A) (A) (A) (A)
                 (A) (A) (A) (A) (A) (A) (A) (A) (A) (A) (A) (A)
                 (A) (A) (A) (A) (A) (A) (A) (A) (A) (A) (A) (A)
                 (A) (A) (A) (A) (A) (A) (A) (A) (A) (A) (A) (A)
                 (A) (A) (A) (A) (A) (A) (A) (A) (A) (A) (A) (A)
                 (A) (A) (A) (A) (A) (A) (A) (A) (A) (A) (A) (A)
                 (A) (A) (A) (A) (A)
       Virtual   (A) (A) (A) (A) (A) (A) (A) (A) (A) (A) (A) (A)
                 (A) (A) (A) (A) (A) (A) (A) (A) (A) (A) (A) (A)
                 (A) (A) (A) (A) (A) (A) (A) (A) (A) (A) (A) (A)
                 (A) (A) (A) (A) (A) (A) (A) (A) (A) (A) (A) (A)
                 (A) (A) (A) (A) (A) (A) (A) (A) (A) (A) (A) (A)
                 (A) (A) (A) (A) (A) (A) (A) (A) (A) (A) (A) (A)
                 (A) (A) (A) (A) (A) (A) (A) (A) (A) (A) (A) (A)
                 (A) (A) (A) (A) (A) (A) (A) (A) (A) (A) (A) (A)
                 (A) (A) (A) (A) (A) (A) (A) (A) (A) (A) (A) (A)
                 (A) (A) (A) (A) (A) (A) (A) (A) (A) (A) (A) (A)
                 (A) (A) (A) (A) (A) (A) (A) (A) (A) (A) (A) (A)
                 (A) (A) (A) (A) (A) (A) (A) (A) (A) (A) (A) (A)
                 (A) (A) (A) (A) (A) (A) (A) (A) (A) (A) (A) (A)
                 (A) (A) (A) (A) (A) (A) (A) (A) (A) (A) (A) (A)
                 (A) (A) (A) (A) (A) (A) (A) (A) (A) (A) (A) (A)
                 (A) (A) (A) (A) (A) (A) (A) (A) (A) (A) (A) (A)
                 (A) (A) (A) (A) (A) (A) (A) (A) (A) (A) (A) (A)
                 (A) (A) (A) (A) (A) (A) (A) (A) (A) (A) (A) (A)
                 (A) (A) (A) (A) (A) (A) (A) (A) (A) (A) (A) (A)
                 (A) (A) (A) (A) (A) (A) (A) (A) (A) (A) (A) (A)
                 (A) (A) (A) (A) (A) (A) (A) (A) (A) (A) (A) (A)
                 (A) (A) (A) (A) (A) (A) (A) (A) (A) (A) (A) (A)
                 (A) (A) (A) (A) (A) (A) (A) (A) (A) (A) (A) (A)
                 (A) (A) (A) (A) (A) (A) (A) (A) (A) (A) (A) (A)
                 (A) (A) (A) (A) (A) (A) (A) (A) (A) (A) (A) (A)
                 (A) (A) (A) (A) (A) (A) (A) (A) (A) (A) (A) (A)
                 (A) (A) (A) (A) (A) (A) (A) (A) (A) (A) (A) (A)
                 (A) (A) (A)
 The electronic state is 1-A.
 Alpha  occ. eigenvalues --  -88.28935 -88.28845 -24.51050 -24.51007 -24.50647
 Alpha  occ. eigenvalues --  -24.50245 -24.50039 -24.49924 -10.30108 -10.30058
 Alpha  occ. eigenvalues --  -10.29902 -10.18392 -10.18329 -10.17375 -10.17307
 Alpha  occ. eigenvalues --  -10.17097 -10.17072 -10.15006 -10.14944 -10.14444
 Alpha  occ. eigenvalues --  -10.14395 -10.14002 -10.13964 -10.12837 -10.12816
 Alpha  occ. eigenvalues --   -7.92864  -7.92763  -5.94954  -5.94856  -5.94419
 Alpha  occ. eigenvalues --   -5.94323  -5.93752  -5.93645  -1.40480  -1.38010
 Alpha  occ. eigenvalues --   -1.36892  -1.32732  -1.31037  -1.30626  -1.07966
 Alpha  occ. eigenvalues --   -1.03955  -1.02197  -0.96946  -0.93632  -0.93284
 Alpha  occ. eigenvalues --   -0.90518  -0.88574  -0.87233  -0.85149  -0.83793
 Alpha  occ. eigenvalues --   -0.81996  -0.80499  -0.76756  -0.75528  -0.74773
 Alpha  occ. eigenvalues --   -0.72283  -0.71318  -0.70863  -0.69850  -0.68242
 Alpha  occ. eigenvalues --   -0.67777  -0.67342  -0.66473  -0.66308  -0.63089
 Alpha  occ. eigenvalues --   -0.61176  -0.59754  -0.59523  -0.59155  -0.58348
 Alpha  occ. eigenvalues --   -0.58025  -0.57594  -0.57130  -0.56273  -0.56089
 Alpha  occ. eigenvalues --   -0.55896  -0.55850  -0.55383  -0.54825  -0.54567
 Alpha  occ. eigenvalues --   -0.54185  -0.53329  -0.53054  -0.52484  -0.51993
 Alpha  occ. eigenvalues --   -0.51713  -0.51663  -0.50593  -0.49219  -0.47865
 Alpha  occ. eigenvalues --   -0.47750  -0.47023  -0.46760  -0.46310  -0.44371
 Alpha  occ. eigenvalues --   -0.43174  -0.43112  -0.42633  -0.39268  -0.34435
 Alpha  occ. eigenvalues --   -0.29565
 Alpha virt. eigenvalues --    0.00628   0.08288   0.08361   0.10463   0.12130
 Alpha virt. eigenvalues --    0.12554   0.13755   0.15177   0.16725   0.17214
 Alpha virt. eigenvalues --    0.17851   0.18482   0.19426   0.19704   0.20978
 Alpha virt. eigenvalues --    0.21262   0.21719   0.21962   0.22912   0.23286
 Alpha virt. eigenvalues --    0.23443   0.23953   0.24735   0.24797   0.27162
 Alpha virt. eigenvalues --    0.28126   0.28619   0.29661   0.32000   0.32181
 Alpha virt. eigenvalues --    0.32951   0.33701   0.34281   0.34516   0.35635
 Alpha virt. eigenvalues --    0.35845   0.37908   0.38315   0.39412   0.39897
 Alpha virt. eigenvalues --    0.40302   0.41683   0.42476   0.45016   0.46525
 Alpha virt. eigenvalues --    0.47343   0.48320   0.49538   0.49829   0.51339
 Alpha virt. eigenvalues --    0.51782   0.51966   0.53189   0.53224   0.54135
 Alpha virt. eigenvalues --    0.54382   0.56291   0.56466   0.57304   0.57908
 Alpha virt. eigenvalues --    0.59724   0.60080   0.60734   0.61696   0.63167
 Alpha virt. eigenvalues --    0.63774   0.64243   0.64749   0.65596   0.65768
 Alpha virt. eigenvalues --    0.66419   0.67221   0.67860   0.68986   0.69301
 Alpha virt. eigenvalues --    0.70415   0.70708   0.71569   0.71949   0.72288
 Alpha virt. eigenvalues --    0.72645   0.73709   0.73836   0.74416   0.74545
 Alpha virt. eigenvalues --    0.74768   0.75437   0.75761   0.76098   0.76779
 Alpha virt. eigenvalues --    0.77168   0.77336   0.77781   0.78036   0.78957
 Alpha virt. eigenvalues --    0.79276   0.79389   0.80299   0.81037   0.81109
 Alpha virt. eigenvalues --    0.82289   0.82523   0.83054   0.84738   0.85504
 Alpha virt. eigenvalues --    0.85654   0.86476   0.86926   0.88211   0.88440
 Alpha virt. eigenvalues --    0.89533   0.89983   0.91750   0.93041   0.94825
 Alpha virt. eigenvalues --    0.95393   0.95826   0.96504   0.97860   0.98926
 Alpha virt. eigenvalues --    1.00875   1.02301   1.02943   1.04767   1.04810
 Alpha virt. eigenvalues --    1.07239   1.08303   1.09210   1.10098   1.12175
 Alpha virt. eigenvalues --    1.15420   1.16469   1.19682   1.20112   1.20667
 Alpha virt. eigenvalues --    1.21761   1.23387   1.24480   1.24921   1.25819
 Alpha virt. eigenvalues --    1.26461   1.28159   1.28403   1.30166   1.30587
 Alpha virt. eigenvalues --    1.31100   1.31903   1.33403   1.35504   1.36914
 Alpha virt. eigenvalues --    1.38388   1.39484   1.40591   1.41382   1.43264
 Alpha virt. eigenvalues --    1.44089   1.47120   1.47759   1.48356   1.49604
 Alpha virt. eigenvalues --    1.50696   1.52466   1.53151   1.53445   1.54548
 Alpha virt. eigenvalues --    1.55283   1.55620   1.57350   1.58017   1.59436
 Alpha virt. eigenvalues --    1.59698   1.60351   1.60987   1.62456   1.62947
 Alpha virt. eigenvalues --    1.63016   1.65290   1.66450   1.67924   1.68243
 Alpha virt. eigenvalues --    1.68597   1.69899   1.71762   1.72637   1.74670
 Alpha virt. eigenvalues --    1.77395   1.80064   1.81456   1.81661   1.82323
 Alpha virt. eigenvalues --    1.82760   1.83368   1.84634   1.85794   1.86176
 Alpha virt. eigenvalues --    1.86845   1.87433   1.88036   1.88417   1.88499
 Alpha virt. eigenvalues --    1.89158   1.89730   1.89781   1.91329   1.92203
 Alpha virt. eigenvalues --    1.92746   1.94008   1.94620   1.95473   1.95981
 Alpha virt. eigenvalues --    1.96817   1.98663   1.99241   1.99622   2.00820
 Alpha virt. eigenvalues --    2.02908   2.03145   2.03588   2.04772   2.05110
 Alpha virt. eigenvalues --    2.07202   2.08778   2.09057   2.10111   2.10955
 Alpha virt. eigenvalues --    2.12235   2.12961   2.13509   2.14980   2.15405
 Alpha virt. eigenvalues --    2.16837   2.19598   2.20136   2.21036   2.22940
 Alpha virt. eigenvalues --    2.23532   2.24472   2.26305   2.26722   2.28422
 Alpha virt. eigenvalues --    2.28873   2.30320   2.31539   2.32407   2.33553
 Alpha virt. eigenvalues --    2.33892   2.36069   2.39314   2.39985   2.41026
 Alpha virt. eigenvalues --    2.41675   2.42225   2.43325   2.44062   2.46428
 Alpha virt. eigenvalues --    2.50354   2.50761   2.51202   2.55203   2.57314
 Alpha virt. eigenvalues --    2.59569   2.59758   2.60298   2.61349   2.63238
 Alpha virt. eigenvalues --    2.63635   2.68330   2.69309   2.69827   2.69976
 Alpha virt. eigenvalues --    2.71306   2.72069   2.73734   2.76425   2.80060
 Alpha virt. eigenvalues --    2.80937   2.82478   2.85220   2.88568   2.91897
 Alpha virt. eigenvalues --    2.94688   2.97775   2.98794   2.98949   3.01989
 Alpha virt. eigenvalues --    3.02729   3.02885   3.05001   3.08691   3.09572
 Alpha virt. eigenvalues --    3.10828   3.11589   3.14885   3.15053   3.15371
 Alpha virt. eigenvalues --    3.15807   3.16198   3.16587   3.16855   3.17019
 Alpha virt. eigenvalues --    3.18526   3.20880   3.21413   3.22964   3.24531
 Alpha virt. eigenvalues --    3.26382   3.26873   3.28359   3.29599   3.29771
 Alpha virt. eigenvalues --    3.31124   3.34562   3.40181   3.46072   3.49088
 Alpha virt. eigenvalues --    3.50337   3.53230   3.57065   3.60892   3.68151
 Alpha virt. eigenvalues --    3.70280   3.81497   3.85041   3.86611   3.98276
 Alpha virt. eigenvalues --    3.98941   4.01762
          Condensed to atoms (all electrons):
               1          2          3          4          5          6
     1  C    5.969074   0.279583  -0.067057  -0.049896   0.149060   0.005046
     2  S    0.279583  15.587689   0.242566  -0.062642  -0.067708  -0.058451
     3  C   -0.067057   0.242566   5.097153   0.629103  -0.012236   0.381585
     4  C   -0.049896  -0.062642   0.629103   4.940172   0.272734  -0.052744
     5  C    0.149060  -0.067708  -0.012236   0.272734   5.657971   0.010294
     6  C    0.005046  -0.058451   0.381585  -0.052744   0.010294   4.514740
     7  H    0.008944   0.005875  -0.042901   0.441927  -0.056066  -0.011468
     8  C    0.100486  -0.056908   0.011468   0.013986  -0.007188  -0.000079
     9  C   -0.138249  -0.003417   0.000420  -0.000532   0.012397   0.000000
    10  C   -0.013893   0.004099  -0.001175   0.004296  -0.074119  -0.000009
    11  C    0.029263  -0.000053   0.000014   0.000003  -0.000903   0.000000
    12  C    0.024439  -0.000156  -0.000006   0.000031  -0.001335   0.000000
    13  F   -0.016986   0.003005   0.000020   0.000002   0.000057   0.000000
    14  F   -0.007789  -0.000057   0.000003  -0.000001  -0.000055   0.000000
    15  F   -0.000186   0.000000   0.000000   0.000000   0.000000   0.000000
    16  F   -0.001687  -0.000001   0.000000   0.000000   0.000006   0.000000
    17  F   -0.001190  -0.000001   0.000000   0.000000  -0.000077   0.000000
    18  F   -0.000207   0.000000   0.000000   0.000000   0.000004   0.000000
    19  C    0.012837   0.004066  -0.001388  -0.065410   0.170780  -0.000386
    20  C   -0.103018   0.000956   0.000316   0.010126   0.011824   0.000018
    21  C    0.000818   0.000012   0.000762  -0.004614  -0.070588  -0.000025
    22  H   -0.001317  -0.000009   0.000041  -0.000178   0.012064   0.000002
    23  H   -0.001530   0.000045  -0.001054   0.013456  -0.015275  -0.000039
    24  H    0.010141   0.000365  -0.000747  -0.000139  -0.016291  -0.000062
    25  C   -0.046619   0.000887  -0.009551  -0.060692   0.365917  -0.000365
    26  H    0.007915  -0.000094  -0.001187  -0.001821  -0.013468   0.000016
    27  H   -0.013902  -0.000554   0.000369   0.006355  -0.007760   0.000015
    28  H   -0.000160   0.006678   0.000403  -0.003588  -0.022763  -0.000492
    29  H   -0.000286   0.004075  -0.010596  -0.016053   0.000645   0.399462
    30  H    0.000343  -0.000270  -0.014872   0.002293  -0.000721   0.384337
    31  H   -0.000177   0.001863  -0.017761   0.001986  -0.000269   0.387019
    32  S    0.000953   0.000002   0.000006  -0.000157   0.003980   0.000000
    33  C    0.000232   0.000006   0.000031  -0.000680  -0.000146   0.000000
    34  C    0.010160  -0.000166  -0.000667  -0.003959  -0.068247  -0.000006
    35  C    0.000017   0.000000   0.000000  -0.000005  -0.000369   0.000000
    36  H    0.000000   0.000000   0.000000  -0.000005  -0.000024   0.000000
    37  H   -0.000001   0.000000   0.000000   0.000000   0.000056   0.000000
    38  H    0.000000   0.000000   0.000000   0.000001  -0.000014   0.000000
    39  H    0.000226  -0.000003  -0.000041   0.001681  -0.001591   0.000004
               7          8          9         10         11         12
     1  C    0.008944   0.100486  -0.138249  -0.013893   0.029263   0.024439
     2  S    0.005875  -0.056908  -0.003417   0.004099  -0.000053  -0.000156
     3  C   -0.042901   0.011468   0.000420  -0.001175   0.000014  -0.000006
     4  C    0.441927   0.013986  -0.000532   0.004296   0.000003   0.000031
     5  C   -0.056066  -0.007188   0.012397  -0.074119  -0.000903  -0.001335
     6  C   -0.011468  -0.000079   0.000000  -0.000009   0.000000   0.000000
     7  H    0.626195  -0.000605   0.000000   0.000016   0.000000   0.000000
     8  C   -0.000605   6.178888  -0.195776   0.143181  -0.013836   0.123055
     9  C    0.000000  -0.195776   5.356611   0.084147  -0.005935  -0.241683
    10  C    0.000016   0.143181   0.084147   6.215650  -0.066835  -0.246757
    11  C    0.000000  -0.013836  -0.005935  -0.066835   5.138863   0.135536
    12  C    0.000000   0.123055  -0.241683  -0.246757   0.135536   5.247899
    13  F    0.000000  -0.049750   0.389650   0.001266  -0.035882   0.005589
    14  F    0.000000  -0.045876   0.382947  -0.009428  -0.053378   0.016600
    15  F    0.000000   0.004517  -0.041613   0.006170   0.375905  -0.041817
    16  F    0.000000   0.000385  -0.039998   0.016563   0.360228  -0.053302
    17  F    0.000000  -0.010912   0.022760  -0.046574  -0.060601   0.387225
    18  F    0.000000   0.002237   0.006768  -0.055811  -0.042847   0.398048
    19  C   -0.001513  -0.068126  -0.002248   0.006562  -0.000465   0.010941
    20  C    0.000199  -0.031816   0.029585   0.183557   0.023710  -0.132991
    21  C   -0.001607  -0.006744  -0.000521  -0.017661  -0.000040   0.000014
    22  H   -0.000009   0.001451   0.000044  -0.008108   0.000012  -0.000167
    23  H    0.000410  -0.000383  -0.000002   0.000839  -0.000001   0.000018
    24  H    0.000059  -0.004894  -0.000087   0.008966   0.000122  -0.000356
    25  C   -0.001982  -0.012227  -0.000571  -0.008164   0.000056  -0.001048
    26  H    0.001938   0.000836   0.000041  -0.000400  -0.000003   0.000009
    27  H   -0.000123   0.008693  -0.000341  -0.006163   0.000118   0.000299
    28  H   -0.000208  -0.007857  -0.000108   0.001258  -0.000002   0.000055
    29  H    0.004290   0.000005   0.000000   0.000000   0.000000   0.000000
    30  H    0.000136   0.000003   0.000000   0.000000   0.000000   0.000000
    31  H    0.000150  -0.000006   0.000000   0.000000   0.000000   0.000000
    32  S   -0.000003   0.003411  -0.000212  -0.055831   0.000225  -0.001184
    33  C   -0.000039  -0.000991  -0.000003   0.012384  -0.000001   0.000567
    34  C    0.001616   0.004199   0.000040   0.013277   0.000005  -0.000655
    35  C    0.000004  -0.000008   0.000000  -0.000012   0.000000   0.000004
    36  H   -0.000002   0.000000   0.000000   0.000004   0.000000   0.000000
    37  H    0.000000   0.000000   0.000000  -0.000006   0.000000   0.000001
    38  H    0.000000   0.000000   0.000000   0.000002   0.000000   0.000000
    39  H    0.001709   0.000019  -0.000001  -0.000595   0.000000  -0.000001
              13         14         15         16         17         18
     1  C   -0.016986  -0.007789  -0.000186  -0.001687  -0.001190  -0.000207
     2  S    0.003005  -0.000057   0.000000  -0.000001  -0.000001   0.000000
     3  C    0.000020   0.000003   0.000000   0.000000   0.000000   0.000000
     4  C    0.000002  -0.000001   0.000000   0.000000   0.000000   0.000000
     5  C    0.000057  -0.000055   0.000000   0.000006  -0.000077   0.000004
     6  C    0.000000   0.000000   0.000000   0.000000   0.000000   0.000000
     7  H    0.000000   0.000000   0.000000   0.000000   0.000000   0.000000
     8  C   -0.049750  -0.045876   0.004517   0.000385  -0.010912   0.002237
     9  C    0.389650   0.382947  -0.041613  -0.039998   0.022760   0.006768
    10  C    0.001266  -0.009428   0.006170   0.016563  -0.046574  -0.055811
    11  C   -0.035882  -0.053378   0.375905   0.360228  -0.060601  -0.042847
    12  C    0.005589   0.016600  -0.041817  -0.053302   0.387225   0.398048
    13  F    8.900543  -0.043832   0.000184  -0.000779  -0.000002  -0.000001
    14  F   -0.043832   8.916385  -0.000019   0.000372  -0.000641  -0.000002
    15  F    0.000184  -0.000019   8.875606  -0.040759  -0.000164   0.000182
    16  F   -0.000779   0.000372  -0.040759   8.911512   0.000388  -0.000361
    17  F   -0.000002  -0.000641  -0.000164   0.000388   8.914109  -0.043189
    18  F   -0.000001  -0.000002   0.000182  -0.000361  -0.043189   8.895315
    19  C   -0.000012   0.000002   0.000000  -0.000027   0.000068   0.000002
    20  C   -0.000162  -0.000562  -0.000174  -0.003073  -0.007124  -0.013381
    21  C   -0.000021  -0.000001   0.000000  -0.000033  -0.000001   0.000034
    22  H    0.000000   0.000000   0.000000   0.000003   0.000000  -0.000002
    23  H    0.000000   0.000000   0.000000   0.000000   0.000000   0.000000
    24  H    0.000275   0.000005   0.000001   0.000272   0.000001   0.000005
    25  C    0.000000   0.000035   0.000000   0.000000  -0.000042  -0.000001
    26  H    0.000000  -0.000001   0.000000   0.000000   0.000000   0.000000
    27  H    0.000000   0.000041   0.000000  -0.000001   0.000669   0.000016
    28  H    0.000000   0.000013   0.000000   0.000000  -0.000001   0.000000
    29  H    0.000000   0.000000   0.000000   0.000000   0.000000   0.000000
    30  H    0.000000   0.000000   0.000000   0.000000   0.000000   0.000000
    31  H    0.000000   0.000000   0.000000   0.000000   0.000000   0.000000
    32  S    0.000000   0.000000   0.000000  -0.000008   0.000070   0.003218
    33  C    0.000000   0.000000   0.000000   0.000000  -0.000001   0.000096
    34  C    0.000000   0.000000   0.000000   0.000000   0.000003  -0.000010
    35  C    0.000000   0.000000   0.000000   0.000000   0.000000   0.000000
    36  H    0.000000   0.000000   0.000000   0.000000   0.000000   0.000000
    37  H    0.000000   0.000000   0.000000   0.000000   0.000000   0.000000
    38  H    0.000000   0.000000   0.000000   0.000000   0.000000   0.000000
    39  H    0.000000   0.000000   0.000000   0.000000   0.000000   0.000000
              19         20         21         22         23         24
     1  C    0.012837  -0.103018   0.000818  -0.001317  -0.001530   0.010141
     2  S    0.004066   0.000956   0.000012  -0.000009   0.000045   0.000365
     3  C   -0.001388   0.000316   0.000762   0.000041  -0.001054  -0.000747
     4  C   -0.065410   0.010126  -0.004614  -0.000178   0.013456  -0.000139
     5  C    0.170780   0.011824  -0.070588   0.012064  -0.015275  -0.016291
     6  C   -0.000386   0.000018  -0.000025   0.000002  -0.000039  -0.000062
     7  H   -0.001513   0.000199  -0.001607  -0.000009   0.000410   0.000059
     8  C   -0.068126  -0.031816  -0.006744   0.001451  -0.000383  -0.004894
     9  C   -0.002248   0.029585  -0.000521   0.000044  -0.000002  -0.000087
    10  C    0.006562   0.183557  -0.017661  -0.008108   0.000839   0.008966
    11  C   -0.000465   0.023710  -0.000040   0.000012  -0.000001   0.000122
    12  C    0.010941  -0.132991   0.000014  -0.000167   0.000018  -0.000356
    13  F   -0.000012  -0.000162  -0.000021   0.000000   0.000000   0.000275
    14  F    0.000002  -0.000562  -0.000001   0.000000   0.000000   0.000005
    15  F    0.000000  -0.000174   0.000000   0.000000   0.000000   0.000001
    16  F   -0.000027  -0.003073  -0.000033   0.000003   0.000000   0.000272
    17  F    0.000068  -0.007124  -0.000001   0.000000   0.000000   0.000001
    18  F    0.000002  -0.013381   0.000034  -0.000002   0.000000   0.000005
    19  C    5.649461   0.156088   0.362090  -0.022978  -0.013476  -0.008476
    20  C    0.156088   5.876889  -0.046245   0.000071   0.008042  -0.013401
    21  C    0.362090  -0.046245   4.567262   0.391882   0.389060   0.400029
    22  H   -0.022978   0.000071   0.391882   0.613566  -0.019700  -0.018018
    23  H   -0.013476   0.008042   0.389060  -0.019700   0.611365  -0.017705
    24  H   -0.008476  -0.013401   0.400029  -0.018018  -0.017705   0.586072
    25  C   -0.076018   0.002112   0.008643  -0.000260   0.000018   0.000170
    26  H   -0.014689  -0.001695   0.000025  -0.000004  -0.000006  -0.000011
    27  H   -0.016090   0.011588   0.000195  -0.000006  -0.000014  -0.000018
    28  H    0.011930  -0.001316  -0.000254   0.000008  -0.000004  -0.000007
    29  H   -0.000022   0.000000   0.000009   0.000000   0.000021   0.000000
    30  H   -0.000016   0.000000   0.000000   0.000000   0.000000   0.000000
    31  H    0.000060  -0.000001   0.000008  -0.000001  -0.000004   0.000010
    32  S   -0.065222   0.270610   0.000663   0.007839  -0.000069  -0.000615
    33  C   -0.013411  -0.067503  -0.009932   0.000091  -0.001367   0.000396
    34  C    0.271754  -0.049825  -0.061480  -0.003803  -0.001282   0.006459
    35  C    0.010278   0.005171  -0.000375  -0.000526   0.000015   0.000015
    36  H    0.000629  -0.000287   0.000011  -0.000003  -0.000005   0.000000
    37  H   -0.000244  -0.000222  -0.000045   0.000007   0.000002   0.000000
    38  H   -0.000725   0.000361   0.000168   0.000030  -0.000002  -0.000005
    39  H   -0.056571   0.008992  -0.001921  -0.000210   0.001933  -0.000136
              25         26         27         28         29         30
     1  C   -0.046619   0.007915  -0.013902  -0.000160  -0.000286   0.000343
     2  S    0.000887  -0.000094  -0.000554   0.006678   0.004075  -0.000270
     3  C   -0.009551  -0.001187   0.000369   0.000403  -0.010596  -0.014872
     4  C   -0.060692  -0.001821   0.006355  -0.003588  -0.016053   0.002293
     5  C    0.365917  -0.013468  -0.007760  -0.022763   0.000645  -0.000721
     6  C   -0.000365   0.000016   0.000015  -0.000492   0.399462   0.384337
     7  H   -0.001982   0.001938  -0.000123  -0.000208   0.004290   0.000136
     8  C   -0.012227   0.000836   0.008693  -0.007857   0.000005   0.000003
     9  C   -0.000571   0.000041  -0.000341  -0.000108   0.000000   0.000000
    10  C   -0.008164  -0.000400  -0.006163   0.001258   0.000000   0.000000
    11  C    0.000056  -0.000003   0.000118  -0.000002   0.000000   0.000000
    12  C   -0.001048   0.000009   0.000299   0.000055   0.000000   0.000000
    13  F    0.000000   0.000000   0.000000   0.000000   0.000000   0.000000
    14  F    0.000035  -0.000001   0.000041   0.000013   0.000000   0.000000
    15  F    0.000000   0.000000   0.000000   0.000000   0.000000   0.000000
    16  F    0.000000   0.000000  -0.000001   0.000000   0.000000   0.000000
    17  F   -0.000042   0.000000   0.000669  -0.000001   0.000000   0.000000
    18  F   -0.000001   0.000000   0.000016   0.000000   0.000000   0.000000
    19  C   -0.076018  -0.014689  -0.016090   0.011930  -0.000022  -0.000016
    20  C    0.002112  -0.001695   0.011588  -0.001316   0.000000   0.000000
    21  C    0.008643   0.000025   0.000195  -0.000254   0.000009   0.000000
    22  H   -0.000260  -0.000004  -0.000006   0.000008   0.000000   0.000000
    23  H    0.000018  -0.000006  -0.000014  -0.000004   0.000021   0.000000
    24  H    0.000170  -0.000011  -0.000018  -0.000007   0.000000   0.000000
    25  C    4.563556   0.389532   0.399560   0.391723   0.000010   0.000162
    26  H    0.389532   0.612027  -0.017579  -0.020022  -0.000005  -0.000003
    27  H    0.399560  -0.017579   0.585129  -0.017806   0.000000  -0.000004
    28  H    0.391723  -0.020022  -0.017806   0.614222  -0.000002   0.000021
    29  H    0.000010  -0.000005   0.000000  -0.000002   0.601306  -0.017269
    30  H    0.000162  -0.000003  -0.000004   0.000021  -0.017269   0.600338
    31  H   -0.000043   0.000002   0.000000   0.000007  -0.017186  -0.020405
    32  S    0.000222   0.000009   0.000128  -0.000005   0.000000   0.000000
    33  C    0.000238  -0.000818  -0.000608   0.000040   0.000000   0.000000
    34  C   -0.003002   0.012922  -0.000182  -0.000175  -0.000005   0.000001
    35  C   -0.000028  -0.000030  -0.000045   0.000001   0.000000   0.000000
    36  H    0.000009   0.000020  -0.000001   0.000000   0.000000   0.000000
    37  H    0.000007  -0.000005   0.000007   0.000000   0.000000   0.000000
    38  H    0.000000   0.000000   0.000000   0.000000   0.000000   0.000000
    39  H   -0.001614   0.000376   0.000056  -0.000009  -0.000002   0.000000
              31         32         33         34         35         36
     1  C   -0.000177   0.000953   0.000232   0.010160   0.000017   0.000000
     2  S    0.001863   0.000002   0.000006  -0.000166   0.000000   0.000000
     3  C   -0.017761   0.000006   0.000031  -0.000667   0.000000   0.000000
     4  C    0.001986  -0.000157  -0.000680  -0.003959  -0.000005  -0.000005
     5  C   -0.000269   0.003980  -0.000146  -0.068247  -0.000369  -0.000024
     6  C    0.387019   0.000000   0.000000  -0.000006   0.000000   0.000000
     7  H    0.000150  -0.000003  -0.000039   0.001616   0.000004  -0.000002
     8  C   -0.000006   0.003411  -0.000991   0.004199  -0.000008   0.000000
     9  C    0.000000  -0.000212  -0.000003   0.000040   0.000000   0.000000
    10  C    0.000000  -0.055831   0.012384   0.013277  -0.000012   0.000004
    11  C    0.000000   0.000225  -0.000001   0.000005   0.000000   0.000000
    12  C    0.000000  -0.001184   0.000567  -0.000655   0.000004   0.000000
    13  F    0.000000   0.000000   0.000000   0.000000   0.000000   0.000000
    14  F    0.000000   0.000000   0.000000   0.000000   0.000000   0.000000
    15  F    0.000000   0.000000   0.000000   0.000000   0.000000   0.000000
    16  F    0.000000  -0.000008   0.000000   0.000000   0.000000   0.000000
    17  F    0.000000   0.000070  -0.000001   0.000003   0.000000   0.000000
    18  F    0.000000   0.003218   0.000096  -0.000010   0.000000   0.000000
    19  C    0.000060  -0.065222  -0.013411   0.271754   0.010278   0.000629
    20  C   -0.000001   0.270610  -0.067503  -0.049825   0.005171  -0.000287
    21  C    0.000008   0.000663  -0.009932  -0.061480  -0.000375   0.000011
    22  H   -0.000001   0.007839   0.000091  -0.003803  -0.000526  -0.000003
    23  H   -0.000004  -0.000069  -0.001367  -0.001282   0.000015  -0.000005
    24  H    0.000010  -0.000615   0.000396   0.006459   0.000015   0.000000
    25  C   -0.000043   0.000222   0.000238  -0.003002  -0.000028   0.000009
    26  H    0.000002   0.000009  -0.000818   0.012922  -0.000030   0.000020
    27  H    0.000000   0.000128  -0.000608  -0.000182  -0.000045  -0.000001
    28  H    0.000007  -0.000005   0.000040  -0.000175   0.000001   0.000000
    29  H   -0.017186   0.000000   0.000000  -0.000005   0.000000   0.000000
    30  H   -0.020405   0.000000   0.000000   0.000001   0.000000   0.000000
    31  H    0.597278   0.000000   0.000000   0.000000   0.000000   0.000000
    32  S    0.000000  15.598597   0.236133  -0.064611  -0.058132   0.004065
    33  C    0.000000   0.236133   5.108613   0.625811   0.383114  -0.010822
    34  C    0.000000  -0.064611   0.625811   4.945345  -0.052588  -0.015966
    35  C    0.000000  -0.058132   0.383114  -0.052588   4.513601   0.399592
    36  H    0.000000   0.004065  -0.010822  -0.015966   0.399592   0.601668
    37  H    0.000000   0.002097  -0.018032   0.002045   0.386998  -0.017196
    38  H    0.000000  -0.000389  -0.014656   0.002144   0.384213  -0.017346
    39  H    0.000000   0.005908  -0.042961   0.442342  -0.011524   0.004304
              37         38         39
     1  C   -0.000001   0.000000   0.000226
     2  S    0.000000   0.000000  -0.000003
     3  C    0.000000   0.000000  -0.000041
     4  C    0.000000   0.000001   0.001681
     5  C    0.000056  -0.000014  -0.001591
     6  C    0.000000   0.000000   0.000004
     7  H    0.000000   0.000000   0.001709
     8  C    0.000000   0.000000   0.000019
     9  C    0.000000   0.000000  -0.000001
    10  C   -0.000006   0.000002  -0.000595
    11  C    0.000000   0.000000   0.000000
    12  C    0.000001   0.000000  -0.000001
    13  F    0.000000   0.000000   0.000000
    14  F    0.000000   0.000000   0.000000
    15  F    0.000000   0.000000   0.000000
    16  F    0.000000   0.000000   0.000000
    17  F    0.000000   0.000000   0.000000
    18  F    0.000000   0.000000   0.000000
    19  C   -0.000244  -0.000725  -0.056571
    20  C   -0.000222   0.000361   0.008992
    21  C   -0.000045   0.000168  -0.001921
    22  H    0.000007   0.000030  -0.000210
    23  H    0.000002  -0.000002   0.001933
    24  H    0.000000  -0.000005  -0.000136
    25  C    0.000007   0.000000  -0.001614
    26  H   -0.000005   0.000000   0.000376
    27  H    0.000007   0.000000   0.000056
    28  H    0.000000   0.000000  -0.000009
    29  H    0.000000   0.000000  -0.000002
    30  H    0.000000   0.000000   0.000000
    31  H    0.000000   0.000000   0.000000
    32  S    0.002097  -0.000389   0.005908
    33  C   -0.018032  -0.014656  -0.042961
    34  C    0.002045   0.002144   0.442342
    35  C    0.386998   0.384213  -0.011524
    36  H   -0.017196  -0.017346   0.004304
    37  H    0.597498  -0.020433   0.000154
    38  H   -0.020433   0.600931   0.000132
    39  H    0.000154   0.000132   0.626830
 Mulliken charges:
               1
     1  C   -0.145386
     2  S    0.108721
     3  C   -0.183018
     4  C   -0.015036
     5  C   -0.230576
     6  C    0.041588
     7  H    0.023060
     8  C   -0.082837
     9  C    0.385885
    10  C   -0.090697
    11  C    0.216721
    12  C    0.371130
    13  F   -0.153163
    14  F   -0.154761
    15  F   -0.137834
    16  F   -0.149700
    17  F   -0.154776
    18  F   -0.150113
    19  C   -0.240036
    20  C   -0.127418
    21  C    0.100428
    22  H    0.048189
    23  H    0.046696
    24  H    0.067603
    25  C    0.099372
    26  H    0.046172
    27  H    0.067954
    28  H    0.048422
    29  H    0.051603
    30  H    0.065926
    31  H    0.067470
    32  S    0.108299
    33  C   -0.185780
    34  C   -0.011496
    35  C    0.040618
    36  H    0.051355
    37  H    0.067312
    38  H    0.065588
    39  H    0.022516
 Sum of Mulliken charges =   0.00000
 Mulliken charges with hydrogens summed into heavy atoms:
               1
     1  C   -0.145386
     2  S    0.108721
     3  C   -0.183018
     4  C    0.008024
     5  C   -0.230576
     6  C    0.226587
     8  C   -0.082837
     9  C    0.385885
    10  C   -0.090697
    11  C    0.216721
    12  C    0.371130
    13  F   -0.153163
    14  F   -0.154761
    15  F   -0.137834
    16  F   -0.149700
    17  F   -0.154776
    18  F   -0.150113
    19  C   -0.240036
    20  C   -0.127418
    21  C    0.262916
    25  C    0.261920
    32  S    0.108299
    33  C   -0.185780
    34  C    0.011021
    35  C    0.224873
 APT charges:
               1
     1  C    0.262520
     2  S   -0.273816
     3  C    0.251682
     4  C   -0.177967
     5  C    0.051193
     6  C   -0.028166
     7  H    0.055053
     8  C   -0.341306
     9  C    1.153402
    10  C   -0.302866
    11  C    1.035709
    12  C    1.142406
    13  F   -0.509440
    14  F   -0.516098
    15  F   -0.581867
    16  F   -0.489778
    17  F   -0.524351
    18  F   -0.511032
    19  C    0.049721
    20  C    0.247222
    21  C   -0.050487
    22  H    0.024857
    23  H    0.019914
    24  H    0.025255
    25  C   -0.046953
    26  H    0.019965
    27  H    0.026044
    28  H    0.024176
    29  H    0.015271
    30  H    0.024164
    31  H    0.024276
    32  S   -0.261710
    33  C    0.249231
    34  C   -0.175142
    35  C   -0.028211
    36  H    0.014746
    37  H    0.023860
    38  H    0.023755
    39  H    0.054768
 Sum of APT charges =   0.00000
 APT charges with hydrogens summed into heavy atoms:
               1
     1  C    0.262520
     2  S   -0.273816
     3  C    0.251682
     4  C   -0.122915
     5  C    0.051193
     6  C    0.035545
     8  C   -0.341306
     9  C    1.153402
    10  C   -0.302866
    11  C    1.035709
    12  C    1.142406
    13  F   -0.509440
    14  F   -0.516098
    15  F   -0.581867
    16  F   -0.489778
    17  F   -0.524351
    18  F   -0.511032
    19  C    0.049721
    20  C    0.247222
    21  C    0.019540
    25  C    0.023233
    32  S   -0.261710
    33  C    0.249231
    34  C   -0.120374
    35  C    0.034150
 Electronic spatial extent (au):  <R**2>=           8173.3621
 Charge=              0.0000 electrons
 Dipole moment (field-independent basis, Debye):
    X=             -7.3136    Y=              0.1247    Z=             -0.2510  Tot=              7.3189
 Quadrupole moment (field-independent basis, Debye-Ang):
   XX=           -147.8378   YY=           -147.4812   ZZ=           -158.5045
   XY=              0.3021   XZ=             -0.2772   YZ=              0.7875
 Traceless Quadrupole moment (field-independent basis, Debye-Ang):
   XX=              3.4367   YY=              3.7933   ZZ=             -7.2300
   XY=              0.3021   XZ=             -0.2772   YZ=              0.7875
 Octapole moment (field-independent basis, Debye-Ang**2):
  XXX=             21.6334  YYY=              0.8861  ZZZ=             -0.8961  XYY=            -31.1935
  XXY=             -0.8056  XXZ=             -3.8539  XZZ=             29.8314  YZZ=             -0.4603
  YYZ=             -1.3838  XYZ=             -3.6962
 Hexadecapole moment (field-independent basis, Debye-Ang**3):
 XXXX=          -4595.7659 YYYY=          -4330.3362 ZZZZ=           -785.4886 XXXY=              3.9784
 XXXZ=             -4.3199 YYYX=             -5.3676 YYYZ=             27.3266 ZZZX=             -2.2205
 ZZZY=              6.7133 XXYY=          -1405.0889 XXZZ=           -950.8623 YYZZ=           -911.8795
 XXYZ=             16.6629 YYXZ=              4.0270 ZZXY=              0.4802
 N-N= 2.884299370588D+03 E-N=-1.060179778069D+04  KE= 2.036435855781D+03
  Exact polarizability: 212.662   0.568 252.363   2.706   0.852 133.924
 Approx polarizability: 221.643   0.367 254.148   4.119   0.486 162.701
 No NMR shielding tensors so no spin-rotation constants.
 Leave Link  601 at Wed Dec  5 11:06:23 2018, MaxMem=   536870912 cpu:         4.7
 (Enter /pbs_home/pkowalski/g09d01/g09/l701.exe)
 Compute integral second derivatives.
 ... and contract with generalized density number  0.
 Leave Link  701 at Wed Dec  5 11:06:23 2018, MaxMem=   536870912 cpu:         3.9
 (Enter /pbs_home/pkowalski/g09d01/g09/l702.exe)
 L702 exits ... SP integral derivatives will be done elsewhere.
 Leave Link  702 at Wed Dec  5 11:06:23 2018, MaxMem=   536870912 cpu:         0.3
 (Enter /pbs_home/pkowalski/g09d01/g09/l703.exe)
 Compute integral second derivatives, UseDBF=F ICtDFT=           0.
 Integral derivatives from FoFJK, PRISM(SPDF).
 Calling FoFJK, ICntrl=    100127 FMM=F ISym2X=0 I1Cent= 0 IOpClX= 0 NMat=1 NMatS=1 NMatT=0.
 FoFJK:  IHMeth= 1 ICntrl=  100127 DoSepK=T KAlg= 0 I1Cent=   0 FoldK=F
 IRaf=         1 NMat=   1 IRICut=       1 DoRegI=T DoRafI=F ISym2E= 0.
 FoFCou: FMM=F IPFlag=           0 FMFlag=      100000 FMFlg1=         800
         NFxFlg=           0 DoJE=F BraDBF=F KetDBF=F FulRan=T
         wScrn=  0.000000 ICntrl=  100527 IOpCl=  0 I1Cent=           0 NGrid=           0
         NMat0=    1 NMatS0=      1 NMatT0=    0 NMatD0=    1 NMtDS0=    0 NMtDT0=    0
 Symmetry not used in FoFCou.
 Leave Link  703 at Wed Dec  5 11:13:30 2018, MaxMem=   536870912 cpu:      3419.2
 (Enter /pbs_home/pkowalski/g09d01/g09/l716.exe)
 Dipole        =-2.87737582D+00 4.90604471D-02-9.87327028D-02
 Polarizability= 2.12662444D+02 5.67791226D-01 2.52362975D+02
                 2.70626042D+00 8.52300775D-01 1.33924003D+02
 Full mass-weighted force constant matrix:
 Low frequencies ---   -5.6345   -3.1661   -0.0024   -0.0023   -0.0021    5.0968
 Low frequencies ---   39.2173   47.7317   74.8733
 Diagonal vibrational polarizability:
       26.3040181      12.7935049      20.3785495
 Harmonic frequencies (cm**-1), IR intensities (KM/Mole), Raman scattering
 activities (A**4/AMU), depolarization ratios for plane and unpolarized
 incident light, reduced masses (AMU), force constants (mDyne/A),
 and normal coordinates:
                      1                      2                      3
                      A                      A                      A
 Frequencies --     39.2098                47.7276                74.8718
 Red. masses --     10.5513                 8.1207                 7.6396
 Frc consts  --      0.0096                 0.0109                 0.0252
 IR Inten    --      0.0988                 0.3024                 0.1721
  Atom  AN      X      Y      Z        X      Y      Z        X      Y      Z
     1   6     0.00   0.01  -0.01     0.00   0.00  -0.09    -0.01   0.03   0.08
     2  16    -0.01   0.01   0.06     0.00   0.00  -0.05     0.02   0.01   0.25
     3   6    -0.02   0.00   0.14    -0.01  -0.01   0.01     0.05  -0.01  -0.03
     4   6     0.00   0.01   0.11    -0.01  -0.01   0.00     0.02  -0.01  -0.14
     5   6     0.02   0.02   0.02     0.01   0.00  -0.05    -0.04   0.01  -0.03
     6   6    -0.03  -0.01   0.25    -0.02  -0.01   0.06     0.10  -0.03  -0.12
     7   1    -0.01   0.01   0.15    -0.01  -0.01   0.03     0.02  -0.02  -0.31
     8   6     0.00   0.00  -0.07     0.00   0.00  -0.11    -0.01   0.02   0.03
     9   6     0.00  -0.01  -0.15     0.00  -0.01   0.00    -0.03  -0.02  -0.04
    10   6     0.00   0.00  -0.06    -0.01   0.00  -0.13     0.01   0.02   0.01
    11   6     0.03   0.03   0.05     0.05  -0.02   0.06     0.01  -0.03  -0.01
    12   6    -0.02  -0.01   0.07    -0.02   0.02  -0.10     0.02   0.01  -0.06
    13   9    -0.03   0.15  -0.32     0.08  -0.02   0.03    -0.11   0.04  -0.12
    14   9    -0.01  -0.23  -0.24    -0.12   0.01   0.05     0.00  -0.12  -0.09
    15   9    -0.02  -0.01   0.18    -0.02  -0.01   0.26    -0.02  -0.06   0.06
    16   9     0.18   0.16   0.07     0.26  -0.09   0.06     0.08  -0.04   0.00
    17   9    -0.13  -0.11   0.11    -0.10   0.17  -0.10     0.08   0.13  -0.09
    18   9     0.03   0.04   0.18     0.00  -0.04  -0.21     0.00  -0.04  -0.17
    19   6     0.00  -0.01  -0.04    -0.04   0.01  -0.02     0.02   0.02  -0.02
    20   6     0.00   0.00  -0.06    -0.02   0.00  -0.08     0.00   0.02   0.06
    21   6    -0.03  -0.07  -0.03    -0.15   0.05  -0.03     0.13   0.04  -0.02
    22   1    -0.04  -0.09  -0.06    -0.17   0.06  -0.02     0.16   0.05   0.00
    23   1    -0.03  -0.09   0.01    -0.18   0.07   0.03     0.15   0.03  -0.10
    24   1    -0.03  -0.08  -0.02    -0.18   0.04  -0.10     0.15   0.05   0.03
    25   6     0.07   0.08   0.01     0.08  -0.03  -0.03    -0.19   0.01  -0.04
    26   1     0.09   0.11   0.02     0.09  -0.05   0.03    -0.23  -0.03  -0.13
    27   1     0.10   0.08  -0.04     0.09  -0.03  -0.07    -0.24   0.05   0.03
    28   1     0.08   0.10   0.04     0.13  -0.04  -0.05    -0.20   0.02  -0.03
    29   1    -0.04  -0.01   0.29    -0.02  -0.02   0.10     0.11  -0.05  -0.32
    30   1     0.01   0.04   0.29     0.01   0.01   0.08    -0.03   0.00  -0.08
    31   1    -0.09  -0.06   0.26    -0.05  -0.04   0.07     0.27  -0.07  -0.05
    32  16    -0.01   0.00  -0.06    -0.01   0.00  -0.03    -0.02   0.02   0.17
    33   6    -0.01  -0.01  -0.07     0.00   0.00   0.12    -0.03   0.00   0.01
    34   6     0.00  -0.01  -0.06    -0.01   0.01   0.09    -0.01   0.00  -0.08
    35   6    -0.02  -0.01  -0.10     0.02   0.00   0.27    -0.05  -0.01   0.01
    36   1    -0.01  -0.01  -0.11     0.03   0.00   0.34    -0.06  -0.03  -0.11
    37   1    -0.03   0.01  -0.11     0.11  -0.07   0.28    -0.15  -0.07   0.07
    38   1    -0.01  -0.02  -0.11    -0.04   0.05   0.30     0.02   0.04   0.07
    39   1     0.00  -0.01  -0.07    -0.01   0.01   0.17    -0.01   0.00  -0.17
                      4                      5                      6
                      A                      A                      A
 Frequencies --     77.3561                87.8297               116.7511
 Red. masses --      5.1369                 5.5436                 3.9503
 Frc consts  --      0.0181                 0.0252                 0.0317
 IR Inten    --      0.0570                 0.3203                 0.1105
  Atom  AN      X      Y      Z        X      Y      Z        X      Y      Z
     1   6     0.00   0.01  -0.08     0.00   0.00   0.05     0.02   0.03   0.04
     2  16     0.00   0.00   0.10     0.03  -0.01   0.16     0.00   0.04   0.02
     3   6     0.00  -0.01   0.04     0.05  -0.03  -0.04     0.01   0.06   0.01
     4   6     0.00   0.00  -0.11     0.02  -0.03  -0.08     0.02   0.06   0.08
     5   6     0.00   0.02  -0.13    -0.02  -0.01   0.00     0.03   0.04   0.05
     6   6    -0.01  -0.04   0.21     0.10  -0.04  -0.16     0.00   0.10  -0.15
     7   1     0.01   0.00  -0.15     0.02  -0.05  -0.20     0.02   0.07   0.08
     8   6     0.00   0.00  -0.10    -0.01   0.00   0.03     0.01   0.04   0.00
     9   6     0.01   0.01  -0.01    -0.01   0.00   0.00    -0.01   0.00   0.01
    10   6     0.00   0.00  -0.09    -0.01   0.00  -0.02     0.02   0.04  -0.04
    11   6     0.00   0.00  -0.04    -0.02   0.01   0.00     0.02  -0.03  -0.01
    12   6     0.00  -0.02   0.00    -0.02  -0.01   0.02     0.04  -0.01  -0.01
    13   9     0.07  -0.05   0.06    -0.02   0.02  -0.02    -0.05  -0.02   0.02
    14   9    -0.04   0.09   0.04     0.02  -0.02  -0.02    -0.03   0.00   0.01
    15   9     0.02   0.01  -0.08    -0.01   0.02  -0.02     0.02  -0.06  -0.01
    16   9    -0.05   0.01  -0.04    -0.04   0.03   0.00     0.03  -0.04  -0.01
    17   9    -0.06  -0.13   0.03    -0.06  -0.07   0.04     0.01  -0.07   0.00
    18   9     0.05   0.02   0.10     0.01   0.02   0.08     0.12  -0.01   0.03
    19   6     0.01   0.02  -0.13    -0.03   0.01   0.01     0.02  -0.02  -0.03
    20   6     0.01   0.01  -0.07    -0.01  -0.01  -0.07     0.01   0.03  -0.05
    21   6     0.04   0.04  -0.13    -0.15   0.03   0.01     0.04  -0.10  -0.01
    22   1     0.03   0.05  -0.12    -0.11   0.03   0.01     0.00  -0.13  -0.06
    23   1     0.06   0.02  -0.16    -0.19   0.10   0.06     0.06  -0.16   0.01
    24   1     0.06   0.06  -0.13    -0.21  -0.03  -0.04     0.07  -0.08   0.03
    25   6    -0.03   0.04  -0.14    -0.09  -0.03   0.00     0.08   0.13   0.04
    26   1    -0.04   0.03  -0.16    -0.13  -0.09  -0.03     0.10   0.17   0.04
    27   1    -0.04   0.05  -0.13    -0.14   0.01   0.02     0.11   0.13  -0.02
    28   1    -0.02   0.05  -0.13    -0.05  -0.03  -0.01     0.07   0.16   0.09
    29   1     0.00  -0.05   0.11     0.11  -0.07  -0.28    -0.01   0.12  -0.04
    30   1    -0.05   0.10   0.34     0.02  -0.06  -0.17     0.05  -0.06  -0.30
    31   1     0.03  -0.21   0.31     0.23  -0.01  -0.14    -0.05   0.29  -0.27
    32  16     0.00   0.01   0.09     0.04   0.00  -0.22    -0.08   0.03  -0.05
    33   6     0.00  -0.01   0.03     0.05   0.04   0.04    -0.08  -0.06  -0.01
    34   6     0.01   0.00  -0.11     0.02   0.04   0.12    -0.02  -0.07  -0.05
    35   6    -0.01  -0.03   0.18     0.11   0.06   0.17    -0.16  -0.13   0.13
    36   1    -0.01  -0.04   0.08     0.11   0.09   0.34    -0.14  -0.21   0.09
    37   1    -0.06  -0.19   0.28     0.28   0.05   0.12    -0.21  -0.24   0.21
    38   1     0.04   0.10   0.30     0.00   0.06   0.14    -0.20   0.00   0.23
    39   1     0.01   0.00  -0.16     0.01   0.06   0.27     0.00  -0.12  -0.02
                      7                      8                      9
                      A                      A                      A
 Frequencies --    118.1057               126.5386               150.2564
 Red. masses --      5.8226                 4.9720                 1.7258
 Frc consts  --      0.0479                 0.0469                 0.0230
 IR Inten    --      0.0427                 2.4113                 0.5492
  Atom  AN      X      Y      Z        X      Y      Z        X      Y      Z
     1   6     0.00   0.06  -0.04     0.01  -0.01  -0.03    -0.01   0.01   0.01
     2  16     0.12   0.06  -0.07    -0.03  -0.02   0.13     0.03   0.01  -0.02
     3   6     0.10  -0.04   0.00    -0.01   0.01   0.01     0.03  -0.02   0.03
     4   6     0.03  -0.06  -0.02     0.01   0.02   0.03    -0.01  -0.03   0.06
     5   6    -0.02   0.01  -0.01     0.02   0.00   0.03    -0.02   0.01   0.02
     6   6     0.20  -0.13   0.11    -0.02   0.05  -0.17     0.08  -0.05  -0.03
     7   1     0.00  -0.13   0.02     0.02   0.04  -0.04    -0.02  -0.06   0.09
     8   6    -0.02   0.08  -0.03     0.01  -0.02  -0.13    -0.01   0.00  -0.01
     9   6    -0.07   0.00   0.00     0.03   0.00  -0.05    -0.02   0.00   0.00
    10   6     0.01   0.08  -0.02     0.00  -0.02  -0.13    -0.01  -0.01  -0.02
    11   6     0.00  -0.06  -0.01     0.03   0.01  -0.05    -0.02   0.00   0.00
    12   6     0.05  -0.01  -0.01    -0.01  -0.02  -0.06    -0.02   0.00  -0.01
    13   9    -0.13  -0.04   0.03     0.13  -0.04   0.02    -0.02   0.00   0.00
    14   9    -0.13  -0.01   0.02    -0.05   0.09   0.01    -0.03   0.00   0.00
    15   9    -0.01  -0.13   0.00     0.01   0.02   0.00    -0.02   0.00   0.00
    16   9     0.01  -0.07  -0.01     0.08   0.00  -0.05    -0.02   0.00   0.00
    17   9     0.03  -0.09   0.01    -0.10  -0.10  -0.02    -0.04   0.00   0.00
    18   9     0.16  -0.02   0.04     0.03   0.01   0.03    -0.02   0.00   0.00
    19   6    -0.03   0.05   0.05    -0.03   0.01   0.05    -0.02  -0.01  -0.02
    20   6    -0.02   0.07   0.02    -0.01  -0.01  -0.01    -0.01  -0.01  -0.02
    21   6    -0.08   0.12   0.04    -0.13   0.02   0.04    -0.04  -0.06  -0.01
    22   1    -0.10   0.15   0.07    -0.14   0.02   0.04    -0.02  -0.09  -0.05
    23   1    -0.09   0.14   0.05    -0.16   0.06   0.10    -0.05  -0.06   0.02
    24   1    -0.09   0.13  -0.02    -0.17  -0.01  -0.02    -0.05  -0.09   0.01
    25   6    -0.02  -0.06   0.00     0.11  -0.04   0.04    -0.01   0.06   0.01
    26   1    -0.05  -0.11   0.03     0.14  -0.02   0.11    -0.01   0.07  -0.01
    27   1    -0.06  -0.02   0.02     0.15  -0.07   0.01    -0.01   0.09  -0.03
    28   1     0.03  -0.07  -0.03     0.12  -0.05   0.02     0.00   0.09   0.05
    29   1     0.17  -0.24   0.12    -0.01   0.08  -0.16     0.03  -0.14   0.29
    30   1     0.29  -0.06   0.16    -0.05  -0.07  -0.27     0.36  -0.24  -0.22
    31   1     0.22  -0.18   0.14     0.01   0.19  -0.24    -0.08   0.20  -0.23
    32  16    -0.06   0.07   0.00    -0.01  -0.01   0.12     0.03  -0.01   0.04
    33   6    -0.06   0.05   0.01    -0.01   0.02   0.02     0.03   0.02  -0.02
    34   6    -0.04   0.04   0.08    -0.02   0.01   0.06     0.00   0.03  -0.05
    35   6    -0.08   0.05  -0.12    -0.01   0.05  -0.21     0.08   0.05   0.01
    36   1    -0.07   0.02   0.01    -0.01   0.05  -0.12     0.05   0.14  -0.32
    37   1    -0.03   0.23  -0.24     0.01   0.26  -0.34    -0.11  -0.16   0.19
    38   1    -0.18  -0.09  -0.26    -0.04  -0.15  -0.37     0.37   0.22   0.20
    39   1    -0.03   0.02   0.10    -0.03   0.03   0.01    -0.01   0.06  -0.10
                     10                     11                     12
                      A                      A                      A
 Frequencies --    165.9214               175.9634               191.7722
 Red. masses --      1.0888                 1.6794                 7.3154
 Frc consts  --      0.0177                 0.0306                 0.1585
 IR Inten    --      0.2167                 0.2458                 1.2847
  Atom  AN      X      Y      Z        X      Y      Z        X      Y      Z
     1   6     0.00   0.00   0.00     0.00  -0.01  -0.02    -0.03   0.02   0.09
     2  16     0.00   0.00   0.01    -0.03  -0.02   0.04    -0.02   0.02  -0.07
     3   6     0.00   0.00   0.01    -0.02   0.00   0.00    -0.03   0.00  -0.02
     4   6     0.00   0.00  -0.01     0.00   0.01  -0.05    -0.04  -0.01   0.00
     5   6     0.00   0.00  -0.02     0.01  -0.02  -0.02    -0.07   0.00   0.04
     6   6     0.00  -0.01   0.01    -0.05   0.01   0.03    -0.03  -0.02   0.04
     7   1     0.00   0.00   0.00     0.00   0.02  -0.07    -0.05  -0.03   0.03
     8   6     0.00   0.00   0.00     0.00   0.00  -0.01    -0.01   0.00   0.07
     9   6     0.00   0.00   0.00     0.01   0.00  -0.01     0.02   0.04  -0.03
    10   6     0.00   0.00   0.00     0.01   0.00   0.02    -0.01   0.00   0.01
    11   6     0.00   0.00   0.01     0.01   0.00  -0.01     0.05   0.02  -0.10
    12   6     0.00   0.00   0.01     0.02   0.00   0.00     0.01  -0.02  -0.07
    13   9     0.00   0.00   0.00     0.02   0.00   0.00    -0.07  -0.04   0.04
    14   9     0.00  -0.01   0.00     0.01   0.01   0.00     0.18   0.18  -0.03
    15   9     0.00   0.00   0.00     0.01  -0.01   0.01    -0.01   0.04   0.09
    16   9    -0.01   0.00   0.01     0.03   0.01   0.00     0.29  -0.02  -0.09
    17   9     0.00   0.01   0.00     0.04  -0.01   0.00     0.11  -0.21  -0.07
    18   9    -0.01   0.00   0.00     0.01   0.00   0.01    -0.05   0.06   0.06
    19   6     0.01   0.00  -0.02     0.01   0.01   0.03    -0.04  -0.01   0.02
    20   6     0.00   0.00  -0.01     0.01   0.01   0.03    -0.02  -0.02   0.01
    21   6     0.03   0.01  -0.02     0.02   0.10   0.01    -0.05  -0.09   0.03
    22   1     0.02   0.02  -0.02     0.02   0.13   0.07     0.03  -0.13  -0.02
    23   1     0.04   0.00  -0.04     0.03   0.10  -0.02    -0.09  -0.02   0.06
    24   1     0.04   0.03  -0.02     0.04   0.12  -0.02    -0.11  -0.18   0.07
    25   6    -0.02   0.02  -0.02    -0.01  -0.10  -0.01    -0.28   0.06   0.01
    26   1    -0.03   0.02  -0.04    -0.02  -0.12   0.02    -0.37  -0.04  -0.15
    27   1    -0.03   0.03  -0.02    -0.02  -0.12   0.04    -0.41   0.19   0.09
    28   1    -0.02   0.03  -0.01    -0.01  -0.14  -0.07    -0.25   0.11   0.08
    29   1    -0.05  -0.06   0.39    -0.09  -0.02   0.44    -0.04  -0.04   0.09
    30   1     0.30  -0.19  -0.18     0.25  -0.16  -0.15     0.03   0.00   0.05
    31   1    -0.23   0.22  -0.19    -0.33   0.21  -0.17    -0.07  -0.04   0.03
    32  16     0.01   0.00   0.01    -0.02   0.02  -0.05    -0.01  -0.02   0.02
    33   6     0.01   0.00   0.01    -0.02   0.00  -0.01    -0.01   0.00   0.00
    34   6     0.01   0.00  -0.01     0.00  -0.01   0.05    -0.03   0.01  -0.01
    35   6     0.00  -0.01   0.02    -0.05  -0.01  -0.02     0.02   0.02   0.02
    36   1     0.03  -0.06   0.43    -0.06  -0.01  -0.36     0.02   0.03   0.12
    37   1     0.28   0.22  -0.20    -0.29  -0.18   0.15     0.10   0.05  -0.02
    38   1    -0.32  -0.20  -0.20     0.19   0.13   0.14    -0.04  -0.01  -0.02
    39   1     0.01   0.00  -0.01     0.00  -0.03   0.07    -0.03   0.02  -0.02
                     13                     14                     15
                      A                      A                      A
 Frequencies --    209.7476               217.8798               232.3397
 Red. masses --      4.5677                 5.9857                 4.4025
 Frc consts  --      0.1184                 0.1674                 0.1400
 IR Inten    --      0.9747                 0.5239                 0.5162
  Atom  AN      X      Y      Z        X      Y      Z        X      Y      Z
     1   6     0.03   0.01   0.04    -0.02   0.02   0.02    -0.01  -0.01  -0.03
     2  16     0.00   0.01  -0.03    -0.02   0.01  -0.01     0.00  -0.01   0.02
     3   6     0.00   0.02  -0.03    -0.03  -0.01  -0.01     0.00  -0.01   0.02
     4   6     0.02   0.02  -0.05    -0.03  -0.01  -0.01     0.00  -0.01   0.03
     5   6     0.01   0.02  -0.03    -0.04  -0.01   0.04     0.01   0.01  -0.04
     6   6    -0.04   0.04   0.03    -0.06   0.01   0.02     0.05  -0.03  -0.03
     7   1     0.02   0.03  -0.04    -0.03  -0.01   0.00     0.00  -0.01   0.02
     8   6     0.05  -0.02   0.08    -0.01   0.01  -0.08     0.00  -0.03   0.00
     9   6     0.08  -0.04   0.07    -0.01   0.03  -0.06     0.00  -0.01  -0.01
    10   6     0.02   0.00  -0.03     0.04   0.02   0.01     0.00  -0.03   0.09
    11   6     0.03  -0.01   0.05     0.02   0.01   0.02     0.00  -0.01   0.01
    12   6     0.02   0.00   0.00     0.08   0.03   0.05     0.01  -0.01   0.06
    13   9     0.04   0.02   0.00     0.18   0.05  -0.04     0.04  -0.02   0.01
    14   9     0.17  -0.13   0.00    -0.16   0.07   0.02    -0.01   0.01   0.01
    15   9     0.06   0.10  -0.03     0.04  -0.19  -0.06    -0.01  -0.13   0.01
    16   9    -0.07  -0.09   0.04    -0.03   0.18   0.03     0.02   0.06   0.02
    17   9    -0.06   0.03   0.02     0.10   0.12   0.03     0.20   0.01   0.00
    18   9     0.13  -0.05  -0.03     0.15  -0.01  -0.02    -0.19   0.02   0.03
    19   6    -0.02   0.01  -0.03     0.00  -0.04   0.02    -0.01   0.00  -0.06
    20   6     0.01  -0.01  -0.06     0.02  -0.02  -0.01     0.01  -0.02  -0.01
    21   6    -0.24   0.04  -0.03    -0.10  -0.18   0.05    -0.17   0.14  -0.08
    22   1    -0.12   0.02  -0.03    -0.03  -0.27  -0.07    -0.07   0.17   0.00
    23   1    -0.37   0.25   0.08    -0.18  -0.10   0.16    -0.28   0.34  -0.03
    24   1    -0.42  -0.13  -0.14    -0.21  -0.32   0.08    -0.31   0.02  -0.23
    25   6    -0.11   0.08  -0.05    -0.22  -0.04   0.03     0.08   0.19  -0.07
    26   1    -0.18  -0.02  -0.15    -0.33  -0.22  -0.07     0.14   0.31  -0.10
    27   1    -0.21   0.21  -0.05    -0.37   0.11   0.12     0.14   0.18  -0.19
    28   1    -0.03   0.13   0.01    -0.12  -0.03   0.03     0.03   0.27   0.05
    29   1    -0.04   0.08   0.14    -0.05   0.03   0.06     0.05  -0.07  -0.11
    30   1     0.01   0.04   0.02    -0.04   0.01   0.02     0.01  -0.03  -0.03
    31   1    -0.15   0.04   0.00    -0.11  -0.01   0.01     0.14  -0.01  -0.01
    32  16    -0.02   0.00   0.05     0.01  -0.02   0.00     0.01  -0.02   0.00
    33   6    -0.02  -0.01   0.04     0.01  -0.02   0.00     0.00  -0.01   0.01
    34   6    -0.01  -0.01   0.05     0.01  -0.02   0.00     0.01  -0.01   0.02
    35   6    -0.08  -0.03  -0.05     0.01  -0.03   0.00    -0.06  -0.05  -0.03
    36   1    -0.07  -0.08  -0.20     0.01  -0.04   0.02    -0.05  -0.11  -0.10
    37   1    -0.22  -0.02  -0.02     0.02  -0.02   0.00    -0.15  -0.03  -0.01
    38   1     0.00  -0.03  -0.04    -0.01  -0.03   0.00    -0.05  -0.04  -0.02
    39   1    -0.01  -0.01   0.03     0.01  -0.02  -0.01     0.01  -0.02   0.02
                     16                     17                     18
                      A                      A                      A
 Frequencies --    238.2416               248.8939               259.8499
 Red. masses --      5.4401                 5.9847                 1.7692
 Frc consts  --      0.1819                 0.2184                 0.0704
 IR Inten    --      0.4803                 0.0374                 2.4335
  Atom  AN      X      Y      Z        X      Y      Z        X      Y      Z
     1   6    -0.02   0.01   0.05     0.01   0.03  -0.04    -0.02   0.01  -0.01
     2  16     0.00   0.02  -0.04     0.01   0.03   0.03    -0.06   0.02   0.00
     3   6     0.00   0.01   0.03     0.01   0.03  -0.03    -0.05   0.00   0.00
     4   6    -0.02   0.00   0.08     0.02   0.03  -0.07    -0.06   0.00   0.01
     5   6    -0.03   0.02   0.07     0.01   0.01  -0.03    -0.04   0.00  -0.01
     6   6     0.06  -0.03  -0.01    -0.02   0.04   0.02     0.06  -0.08  -0.01
     7   1    -0.03  -0.02   0.12     0.02   0.03  -0.09    -0.06   0.00   0.01
     8   6     0.00  -0.04  -0.06     0.00   0.04  -0.01     0.00  -0.01   0.01
     9   6     0.04  -0.04  -0.02    -0.01   0.01   0.04     0.02   0.00   0.01
    10   6    -0.01  -0.03  -0.01     0.00   0.04   0.04     0.00   0.00   0.02
    11   6     0.00  -0.01   0.00     0.00   0.02   0.01     0.00   0.00   0.01
    12   6    -0.02  -0.03  -0.04     0.02   0.03   0.00     0.02   0.00   0.01
    13   9     0.29   0.04  -0.05     0.03   0.08  -0.03     0.05   0.02  -0.01
    14   9    -0.13  -0.10   0.01    -0.17  -0.12   0.04     0.05   0.00  -0.01
    15   9     0.01   0.09  -0.02     0.00   0.19   0.02     0.01   0.02   0.00
    16   9    -0.02  -0.13  -0.02    -0.02  -0.18   0.00     0.00   0.01   0.01
    17   9    -0.01  -0.09  -0.03     0.24  -0.08  -0.04     0.04   0.00   0.00
    18   9    -0.06  -0.01  -0.01    -0.09   0.08   0.06     0.08  -0.03  -0.01
    19   6     0.00   0.02   0.07     0.00   0.00  -0.03    -0.03   0.00   0.00
    20   6     0.00   0.00   0.07     0.00   0.02  -0.03    -0.02  -0.01   0.02
    21   6     0.15   0.13   0.05    -0.11  -0.19   0.00    -0.01   0.00   0.00
    22   1     0.05   0.20   0.15     0.06  -0.30  -0.15     0.04  -0.01   0.00
    23   1     0.25  -0.01  -0.08    -0.23  -0.02   0.12    -0.02   0.03  -0.02
    24   1     0.29   0.29   0.06    -0.29  -0.41   0.05    -0.03  -0.04   0.02
    25   6    -0.16   0.16   0.04     0.06  -0.15   0.00     0.03  -0.01   0.00
    26   1    -0.22   0.11  -0.12     0.07  -0.16   0.10     0.27   0.47  -0.02
    27   1    -0.25   0.27   0.04     0.09  -0.23   0.06     0.35  -0.44   0.06
    28   1    -0.15   0.23   0.16     0.05  -0.23  -0.13    -0.47  -0.06  -0.04
    29   1     0.05  -0.09  -0.09    -0.02   0.06   0.10     0.03  -0.20  -0.05
    30   1     0.04  -0.01   0.01     0.02   0.04   0.02     0.11  -0.06   0.00
    31   1     0.16  -0.03   0.03    -0.09   0.03   0.00     0.14  -0.06   0.01
    32  16    -0.02   0.00  -0.05     0.01   0.03   0.02    -0.04  -0.01   0.00
    33   6    -0.02   0.01   0.01     0.00   0.02  -0.04    -0.04   0.01  -0.02
    34   6    -0.01   0.01   0.06     0.01   0.02  -0.07    -0.04   0.01  -0.03
    35   6    -0.04   0.01   0.01     0.00   0.01   0.02     0.02   0.05   0.02
    36   1    -0.03  -0.01  -0.03     0.01   0.00   0.10     0.01   0.10   0.08
    37   1    -0.07  -0.01   0.02     0.06   0.00   0.01     0.10   0.02   0.01
    38   1    -0.02   0.02   0.02    -0.07   0.02   0.02     0.01   0.05   0.02
    39   1    -0.01  -0.01   0.10     0.00   0.03  -0.10    -0.04   0.01  -0.04
                     19                     20                     21
                      A                      A                      A
 Frequencies --    262.0862               274.6492               277.1875
 Red. masses --      1.5656                 1.3314                 3.0336
 Frc consts  --      0.0634                 0.0592                 0.1373
 IR Inten    --      1.2358                 0.6137                 1.8001
  Atom  AN      X      Y      Z        X      Y      Z        X      Y      Z
     1   6     0.00   0.00   0.03    -0.01   0.00  -0.02     0.03  -0.03   0.02
     2  16     0.01   0.01  -0.01    -0.03   0.00   0.00     0.08  -0.07   0.00
     3   6     0.02   0.02  -0.02    -0.03  -0.01   0.02     0.06  -0.06   0.01
     4   6     0.01   0.02  -0.02    -0.03  -0.01   0.03     0.06  -0.06   0.01
     5   6     0.01   0.01   0.02    -0.01   0.00   0.00     0.02  -0.03   0.01
     6   6     0.02   0.01   0.02     0.02  -0.04  -0.02    -0.12   0.08   0.00
     7   1     0.01   0.02  -0.02    -0.03   0.00   0.04     0.05  -0.08   0.01
     8   6     0.00  -0.01  -0.01    -0.01   0.00   0.00    -0.01   0.01  -0.02
     9   6    -0.01  -0.01  -0.01     0.00   0.00   0.00    -0.02   0.02  -0.02
    10   6     0.00  -0.01  -0.02     0.00   0.00   0.01     0.00   0.01   0.01
    11   6     0.00   0.00  -0.01     0.00   0.00   0.00    -0.01   0.02  -0.01
    12   6    -0.02  -0.01  -0.01     0.00   0.00   0.00     0.01   0.01   0.00
    13   9     0.00  -0.02   0.00     0.01   0.00   0.00    -0.07   0.00   0.00
    14   9    -0.02   0.01   0.00     0.01   0.01   0.00    -0.11   0.02   0.01
    15   9    -0.01  -0.02  -0.01     0.00   0.03   0.01    -0.01   0.10   0.01
    16   9     0.00   0.00  -0.01     0.00   0.01   0.00     0.00   0.04  -0.01
    17   9    -0.08   0.00   0.00     0.02   0.00   0.00     0.04  -0.01  -0.01
    18   9    -0.05   0.01   0.00     0.04  -0.02  -0.01     0.09  -0.01  -0.01
    19   6     0.03   0.01   0.02    -0.01   0.00   0.00     0.00  -0.03   0.00
    20   6     0.02   0.01   0.01    -0.01  -0.01   0.02    -0.02  -0.02   0.02
    21   6     0.03  -0.01   0.03     0.05   0.03  -0.01     0.02   0.08  -0.02
    22   1     0.49  -0.08   0.02     0.47   0.00   0.03     0.28   0.09   0.07
    23   1    -0.15   0.42  -0.05    -0.09   0.41  -0.14    -0.06   0.33  -0.12
    24   1    -0.26  -0.38   0.10    -0.18  -0.27   0.06    -0.12  -0.09  -0.02
    25   6    -0.03  -0.01   0.02     0.05  -0.01   0.01    -0.04   0.09  -0.02
    26   1     0.07   0.21  -0.03    -0.09  -0.33   0.11     0.06   0.35  -0.16
    27   1     0.10  -0.22   0.10    -0.13   0.27  -0.09     0.09  -0.07   0.00
    28   1    -0.30  -0.04   0.00     0.43   0.02   0.01    -0.32   0.13   0.06
    29   1     0.01   0.00   0.06     0.01  -0.10  -0.07    -0.07   0.29   0.03
    30   1     0.06   0.03   0.03     0.02  -0.04  -0.02    -0.25   0.03  -0.03
    31   1    -0.01   0.00   0.02     0.10  -0.02   0.00    -0.26   0.05  -0.03
    32  16     0.05   0.02   0.00    -0.02  -0.01  -0.01    -0.04  -0.05   0.00
    33   6     0.04   0.01   0.00    -0.02   0.00  -0.02    -0.03  -0.05   0.01
    34   6     0.05   0.01   0.01    -0.02   0.00  -0.03    -0.03  -0.05   0.02
    35   6    -0.07  -0.06   0.00     0.02   0.02   0.01     0.10   0.03  -0.01
    36   1    -0.04  -0.18  -0.02     0.01   0.06   0.06     0.06   0.18   0.00
    37   1    -0.15  -0.04   0.01     0.07   0.00   0.01     0.18   0.01  -0.02
    38   1    -0.13  -0.03   0.01     0.01   0.03   0.02     0.19   0.00  -0.02
    39   1     0.05   0.01   0.02    -0.02  -0.01  -0.03    -0.03  -0.07   0.03
                     22                     23                     24
                      A                      A                      A
 Frequencies --    281.1339               306.2101               313.5073
 Red. masses --      5.5238                10.5795                 7.2681
 Frc consts  --      0.2572                 0.5845                 0.4209
 IR Inten    --      2.3423                 0.5909                 0.9351
  Atom  AN      X      Y      Z        X      Y      Z        X      Y      Z
     1   6    -0.03  -0.02  -0.02     0.01   0.01  -0.02     0.01   0.08  -0.01
     2  16    -0.09  -0.02   0.00     0.11   0.03   0.01    -0.05   0.16   0.01
     3   6    -0.08  -0.02   0.03     0.11   0.05  -0.02    -0.02   0.17  -0.07
     4   6    -0.07  -0.01   0.04     0.09   0.04  -0.04    -0.02   0.16  -0.09
     5   6    -0.02  -0.02   0.01     0.03   0.06   0.01     0.02   0.05   0.00
     6   6     0.06  -0.12  -0.03     0.02   0.12   0.03     0.14   0.05   0.06
     7   1    -0.06   0.01   0.05     0.08   0.00  -0.05     0.00   0.22  -0.11
     8   6    -0.03   0.00  -0.04     0.02  -0.06  -0.06     0.05   0.01  -0.05
     9   6    -0.04   0.00  -0.03     0.04  -0.14  -0.08     0.02  -0.06  -0.02
    10   6     0.02  -0.01   0.01    -0.06  -0.05   0.08     0.04  -0.03  -0.03
    11   6    -0.01   0.04  -0.01    -0.05  -0.04   0.00     0.08   0.00  -0.01
    12   6     0.02  -0.01   0.01    -0.06  -0.15   0.06     0.02   0.00   0.01
    13   9    -0.12  -0.04   0.00     0.09  -0.29   0.07    -0.09  -0.16   0.06
    14   9    -0.11   0.03   0.01     0.04  -0.08  -0.05    -0.09  -0.11   0.01
    15   9    -0.02   0.25   0.03    -0.08   0.14   0.09     0.13   0.07  -0.10
    16   9     0.00   0.10   0.00    -0.05   0.30   0.04     0.08   0.09   0.00
    17   9     0.06  -0.01  -0.01     0.07  -0.11   0.02    -0.04   0.06   0.02
    18   9     0.12  -0.05  -0.03    -0.06  -0.28  -0.15    -0.09   0.04   0.03
    19   6     0.04  -0.02   0.00    -0.02   0.07   0.00     0.01  -0.04   0.02
    20   6     0.04  -0.01  -0.01    -0.02   0.04   0.04     0.01  -0.07   0.00
    21   6    -0.02   0.02   0.00    -0.04  -0.08   0.03     0.02   0.00   0.01
    22   1    -0.25   0.06   0.01    -0.13  -0.14  -0.09     0.04   0.02   0.05
    23   1     0.04  -0.15   0.07    -0.01  -0.19   0.13     0.01   0.03  -0.02
    24   1     0.08   0.18  -0.09     0.00  -0.05   0.08     0.01   0.00  -0.01
    25   6    -0.02   0.05  -0.01    -0.02  -0.04   0.03    -0.03  -0.01   0.01
    26   1    -0.03   0.04  -0.03    -0.05  -0.10   0.03    -0.04  -0.03   0.01
    27   1    -0.03   0.08  -0.05    -0.06  -0.02   0.10    -0.04  -0.02   0.07
    28   1     0.00   0.08   0.04     0.01  -0.08  -0.04    -0.04  -0.04  -0.04
    29   1     0.02  -0.27  -0.12     0.04   0.23   0.10     0.08  -0.16   0.12
    30   1     0.10  -0.11  -0.02     0.00   0.13   0.04     0.35   0.14   0.12
    31   1     0.21  -0.07   0.00    -0.10   0.08   0.02     0.18   0.02   0.08
    32  16     0.14   0.00   0.00    -0.04   0.09  -0.02    -0.08  -0.15  -0.01
    33   6     0.12  -0.01   0.04    -0.06   0.12  -0.08    -0.05  -0.15   0.07
    34   6     0.11  -0.01   0.06    -0.04   0.11  -0.09    -0.04  -0.14   0.09
    35   6    -0.10  -0.17  -0.04    -0.09   0.11   0.05     0.13  -0.03  -0.04
    36   1    -0.04  -0.42  -0.15    -0.08   0.06   0.16     0.08   0.19  -0.10
    37   1    -0.33  -0.09  -0.01    -0.01   0.05   0.06     0.19  -0.01  -0.07
    38   1    -0.18  -0.14  -0.03    -0.21   0.18   0.09     0.34  -0.13  -0.09
    39   1     0.10   0.03   0.08    -0.04   0.11  -0.12    -0.02  -0.21   0.11
                     25                     26                     27
                      A                      A                      A
 Frequencies --    330.9172               342.3534               365.6638
 Red. masses --      9.7963                 3.4131                14.2637
 Frc consts  --      0.6320                 0.2357                 1.1237
 IR Inten    --      0.0918                 0.1448                 2.2710
  Atom  AN      X      Y      Z        X      Y      Z        X      Y      Z
     1   6     0.02  -0.06  -0.02    -0.02   0.06   0.00     0.00  -0.02   0.10
     2  16    -0.03  -0.12  -0.01     0.05   0.08   0.00    -0.01  -0.01  -0.01
     3   6    -0.06  -0.14   0.12     0.02   0.01   0.13     0.01   0.02  -0.08
     4   6    -0.03  -0.12   0.12    -0.02  -0.01   0.14     0.01   0.02  -0.05
     5   6    -0.02  -0.04   0.01    -0.04   0.02   0.03     0.00   0.00   0.01
     6   6    -0.09  -0.11  -0.07    -0.01   0.07  -0.02     0.01   0.00   0.02
     7   1    -0.04  -0.13   0.17    -0.04  -0.05   0.21     0.01   0.02  -0.07
     8   6     0.02  -0.02  -0.03     0.00   0.01   0.00    -0.01   0.02   0.20
     9   6     0.05  -0.06   0.01     0.00   0.00   0.00     0.01   0.13   0.15
    10   6     0.03   0.01  -0.03     0.00  -0.01   0.00    -0.03  -0.04   0.06
    11   6     0.17   0.00   0.00     0.00   0.00   0.00     0.14   0.01   0.05
    12   6     0.05   0.03   0.02     0.00   0.00   0.00    -0.01  -0.14  -0.01
    13   9    -0.08  -0.16   0.09     0.01   0.00   0.00    -0.09   0.38  -0.07
    14   9    -0.06  -0.18   0.01     0.01   0.00   0.00    -0.14   0.07   0.19
    15   9     0.27   0.05  -0.22     0.00   0.00   0.00     0.26  -0.01  -0.21
    16   9     0.19   0.04   0.00     0.00  -0.01   0.00     0.15   0.13   0.08
    17   9    -0.04   0.15   0.04     0.00   0.01   0.00    -0.10  -0.27   0.03
    18   9    -0.07   0.11   0.09     0.01   0.01   0.01    -0.12  -0.29  -0.26
    19   6    -0.02   0.04   0.01    -0.03  -0.02  -0.03    -0.01   0.00   0.00
    20   6     0.02   0.06   0.01    -0.02  -0.06   0.00    -0.01  -0.01   0.01
    21   6    -0.02   0.01   0.02    -0.06   0.15  -0.08    -0.06   0.04  -0.01
    22   1    -0.02  -0.01  -0.02    -0.13   0.26   0.09    -0.14   0.07   0.02
    23   1    -0.02   0.00   0.04    -0.05   0.17  -0.12    -0.05   0.00   0.02
    24   1    -0.03   0.00   0.03    -0.03   0.24  -0.24    -0.03   0.10  -0.09
    25   6    -0.06  -0.01   0.00    -0.07  -0.15   0.07     0.08   0.00   0.02
    26   1    -0.07   0.03  -0.08    -0.06  -0.16   0.11     0.08  -0.04   0.13
    27   1    -0.07  -0.02   0.03    -0.05  -0.24   0.23     0.09   0.02  -0.06
    28   1    -0.13   0.01   0.03    -0.13  -0.25  -0.10     0.18  -0.01   0.00
    29   1    -0.06  -0.05  -0.20     0.03   0.16  -0.13     0.00  -0.03   0.09
    30   1    -0.25  -0.21  -0.14    -0.17  -0.02  -0.09     0.10   0.06   0.07
    31   1     0.02  -0.02  -0.08     0.06   0.15  -0.04    -0.05  -0.06   0.03
    32  16    -0.03   0.13   0.00     0.05  -0.09   0.01     0.00  -0.02   0.02
    33   6    -0.05   0.14  -0.10     0.03  -0.01  -0.13    -0.01   0.01  -0.08
    34   6    -0.02   0.12  -0.10    -0.02   0.01  -0.14    -0.02   0.02  -0.07
    35   6    -0.09   0.12   0.05    -0.01  -0.07   0.02    -0.01   0.00   0.02
    36   1    -0.07   0.06   0.16     0.01  -0.17   0.13     0.00  -0.02   0.09
    37   1     0.00   0.04   0.07     0.05  -0.15   0.05     0.05  -0.06   0.03
    38   1    -0.23   0.21   0.10    -0.17   0.03   0.08    -0.09   0.06   0.05
    39   1    -0.02   0.12  -0.13    -0.03   0.04  -0.22    -0.02   0.02  -0.10
                     28                     29                     30
                      A                      A                      A
 Frequencies --    384.8733               394.7012               397.3037
 Red. masses --      5.6911                 6.2395                 4.5056
 Frc consts  --      0.4967                 0.5727                 0.4190
 IR Inten    --      0.7922                 1.1929                 1.6571
  Atom  AN      X      Y      Z        X      Y      Z        X      Y      Z
     1   6     0.01   0.01   0.02    -0.02   0.05  -0.18    -0.06   0.09  -0.05
     2  16    -0.01   0.02  -0.03     0.04   0.08   0.01     0.07   0.11   0.02
     3   6    -0.04  -0.03   0.19    -0.01  -0.03   0.22     0.01  -0.09  -0.05
     4   6    -0.03  -0.02   0.12    -0.03  -0.03   0.08    -0.07  -0.11  -0.05
     5   6     0.01   0.00  -0.04    -0.01   0.01  -0.09    -0.13  -0.01  -0.05
     6   6    -0.01  -0.01  -0.04    -0.02   0.03  -0.03    -0.12  -0.03  -0.01
     7   1    -0.03  -0.01   0.16    -0.04  -0.04   0.09    -0.09  -0.19  -0.09
     8   6     0.01   0.03   0.06     0.00   0.01  -0.13    -0.01   0.02   0.04
     9   6     0.01   0.01   0.10     0.01   0.01  -0.08     0.00  -0.01   0.05
    10   6     0.01   0.04  -0.13    -0.01  -0.01   0.10    -0.02   0.00  -0.01
    11   6    -0.01   0.03   0.02     0.04  -0.04   0.04     0.01   0.01   0.00
    12   6     0.00   0.02  -0.09     0.00  -0.08   0.13     0.00   0.03  -0.04
    13   9     0.01   0.04   0.08    -0.04   0.01  -0.09     0.03   0.00   0.05
    14   9     0.02  -0.13   0.05     0.04   0.16  -0.04     0.02  -0.08   0.02
    15   9    -0.02  -0.05   0.04     0.08   0.04  -0.03     0.02  -0.02  -0.03
    16   9    -0.06   0.16   0.04     0.01  -0.15   0.04     0.04   0.06   0.00
    17   9     0.04  -0.14  -0.10     0.00   0.05   0.13     0.01  -0.02  -0.04
    18   9    -0.03   0.05  -0.07    -0.07  -0.16  -0.01     0.03   0.04   0.00
    19   6     0.03  -0.01  -0.08     0.00   0.01  -0.05    -0.13   0.01   0.02
    20   6     0.03   0.05  -0.17     0.01   0.01   0.03    -0.08  -0.08   0.04
    21   6     0.07  -0.02  -0.10     0.05  -0.10  -0.04     0.07  -0.06   0.04
    22   1     0.18  -0.03  -0.10     0.15  -0.18  -0.15     0.18  -0.11  -0.02
    23   1     0.07   0.04  -0.18     0.04  -0.09  -0.04     0.14  -0.11  -0.10
    24   1     0.05  -0.06  -0.03     0.02  -0.19   0.10     0.14  -0.07   0.26
    25   6    -0.07  -0.10  -0.04    -0.06  -0.03  -0.11     0.08   0.05  -0.06
    26   1    -0.07  -0.07  -0.08    -0.07   0.00  -0.19     0.14   0.10   0.08
    27   1    -0.06  -0.18   0.11    -0.07  -0.07  -0.01     0.16   0.04  -0.26
    28   1    -0.19  -0.17  -0.14    -0.16  -0.05  -0.15     0.16   0.09  -0.01
    29   1     0.01   0.01  -0.20     0.02   0.12  -0.20    -0.08   0.15   0.05
    30   1    -0.17  -0.16  -0.15    -0.23  -0.14  -0.17    -0.20  -0.03  -0.01
    31   1     0.16   0.15  -0.07     0.13   0.20  -0.08    -0.27  -0.08  -0.03
    32  16    -0.03   0.08   0.01    -0.02   0.02  -0.03     0.07  -0.11  -0.02
    33   6     0.01  -0.05   0.19     0.00  -0.01   0.18     0.03   0.07   0.09
    34   6     0.04  -0.05   0.09     0.01  -0.01   0.10    -0.06   0.10   0.07
    35   6     0.06   0.00  -0.04     0.00   0.02  -0.03    -0.11   0.02   0.00
    36   1     0.02   0.10  -0.19    -0.02   0.06  -0.17    -0.07  -0.15  -0.10
    37   1    -0.05   0.15  -0.09    -0.14   0.17  -0.07    -0.29   0.12  -0.01
    38   1     0.27  -0.17  -0.14     0.15  -0.12  -0.12    -0.15  -0.01  -0.04
    39   1     0.05  -0.07   0.10     0.01  -0.02   0.13    -0.08   0.19   0.10
                     31                     32                     33
                      A                      A                      A
 Frequencies --    449.9529               455.5065               466.3728
 Red. masses --      6.1565                 5.0617                 6.3742
 Frc consts  --      0.7344                 0.6188                 0.8168
 IR Inten    --      3.2215                 2.6409                 2.1165
  Atom  AN      X      Y      Z        X      Y      Z        X      Y      Z
     1   6    -0.06   0.08   0.07     0.03   0.03  -0.18     0.02  -0.04  -0.04
     2  16     0.03   0.14   0.02     0.00   0.06   0.00    -0.01  -0.04  -0.03
     3   6    -0.04  -0.12  -0.10    -0.05  -0.05   0.11     0.00   0.05   0.28
     4   6    -0.07  -0.12  -0.01    -0.01  -0.02  -0.04     0.03   0.08  -0.07
     5   6    -0.07  -0.03   0.01     0.02  -0.03  -0.05     0.05   0.00  -0.12
     6   6    -0.14  -0.12  -0.03    -0.04  -0.04  -0.02     0.09   0.09   0.01
     7   1    -0.09  -0.17   0.04     0.01   0.02  -0.14     0.06   0.14  -0.26
     8   6    -0.04   0.05   0.08     0.04   0.03  -0.12     0.00  -0.01   0.17
     9   6    -0.03  -0.01  -0.03     0.03   0.02   0.02    -0.03   0.01   0.04
    10   6    -0.01   0.06   0.12     0.06   0.02  -0.08    -0.06   0.01   0.22
    11   6    -0.04   0.00  -0.05     0.05   0.01   0.05    -0.09   0.03  -0.11
    12   6    -0.01   0.00   0.03     0.04   0.01  -0.05    -0.05   0.04  -0.02
    13   9     0.09  -0.05   0.03    -0.06   0.02   0.01     0.07   0.03   0.05
    14   9    -0.01  -0.03  -0.04     0.05  -0.01   0.01    -0.06  -0.09   0.02
    15   9    -0.05   0.02  -0.05     0.05  -0.02   0.08    -0.14  -0.02  -0.08
    16   9     0.08  -0.01  -0.06    -0.12   0.02   0.06     0.14   0.03  -0.13
    17   9    -0.06   0.01   0.05    -0.01  -0.08  -0.04    -0.09   0.01  -0.01
    18   9    -0.01  -0.04  -0.02    -0.05   0.04  -0.06     0.09   0.02   0.00
    19   6     0.07  -0.04  -0.01     0.05   0.00   0.13     0.01   0.02   0.01
    20   6     0.04   0.09   0.05     0.04   0.02   0.13    -0.05   0.00   0.19
    21   6    -0.05   0.02  -0.03    -0.02   0.00   0.19    -0.04  -0.05   0.03
    22   1    -0.13   0.06   0.02    -0.07  -0.03   0.14    -0.09  -0.11  -0.08
    23   1    -0.10   0.06   0.07    -0.06   0.00   0.30    -0.06  -0.08   0.16
    24   1    -0.10   0.03  -0.19    -0.07  -0.03   0.14    -0.07  -0.09   0.05
    25   6     0.05   0.01   0.02    -0.02   0.05  -0.10     0.02  -0.01  -0.17
    26   1     0.10   0.04   0.15    -0.03   0.10  -0.24    -0.01  -0.03  -0.23
    27   1     0.12   0.01  -0.12    -0.05   0.11  -0.14    -0.02   0.01  -0.14
    28   1     0.14   0.03   0.05    -0.07   0.14   0.04     0.00  -0.01  -0.17
    29   1    -0.12   0.00   0.05    -0.03  -0.02  -0.09     0.09   0.06  -0.16
    30   1    -0.18  -0.08   0.01    -0.13  -0.13  -0.09    -0.04  -0.10  -0.15
    31   1    -0.29  -0.21  -0.03     0.03   0.05  -0.05     0.32   0.33  -0.05
    32  16    -0.02   0.17   0.01     0.00   0.00   0.03     0.02  -0.01   0.00
    33   6     0.06  -0.14  -0.04     0.00  -0.03  -0.27     0.01  -0.01  -0.05
    34   6     0.07  -0.14  -0.02     0.01  -0.05   0.04     0.00  -0.01   0.03
    35   6     0.16  -0.15  -0.02     0.05  -0.06   0.00     0.01  -0.02   0.00
    36   1     0.13  -0.01   0.01     0.06  -0.05   0.18     0.01  -0.03   0.03
    37   1     0.27  -0.19  -0.03     0.26  -0.30   0.08     0.05  -0.07   0.01
    38   1     0.24  -0.16  -0.02    -0.11   0.15   0.15    -0.02   0.02   0.03
    39   1     0.08  -0.17  -0.01     0.03  -0.11   0.20     0.00  -0.01   0.10
                     34                     35                     36
                      A                      A                      A
 Frequencies --    523.3481               530.0290               545.0802
 Red. masses --      3.9073                 3.0573                 5.1606
 Frc consts  --      0.6305                 0.5060                 0.9034
 IR Inten    --      1.9058                 6.4767                 0.3423
  Atom  AN      X      Y      Z        X      Y      Z        X      Y      Z
     1   6    -0.01   0.01   0.20    -0.03  -0.02  -0.07    -0.13   0.00  -0.07
     2  16     0.01   0.05  -0.05     0.01  -0.02   0.03     0.04  -0.08  -0.03
     3   6    -0.03  -0.06   0.17     0.04   0.06  -0.13     0.05   0.04   0.12
     4   6     0.02   0.00  -0.16    -0.04   0.00   0.14    -0.06   0.03  -0.15
     5   6    -0.02   0.01   0.02    -0.01  -0.01  -0.03    -0.14   0.03   0.05
     6   6    -0.04  -0.05   0.00     0.04   0.06   0.00     0.08   0.11   0.03
     7   1     0.06   0.05  -0.54    -0.08  -0.07   0.44    -0.06  -0.06  -0.51
     8   6     0.00  -0.03   0.08    -0.03  -0.01  -0.01    -0.12  -0.01  -0.10
     9   6    -0.01  -0.03  -0.03    -0.02   0.00   0.03    -0.05   0.01   0.03
    10   6     0.02  -0.04  -0.08    -0.04   0.00  -0.02    -0.09   0.00  -0.11
    11   6     0.00  -0.03  -0.01    -0.03   0.00   0.00    -0.02  -0.01   0.06
    12   6     0.01  -0.04   0.02    -0.03  -0.01   0.02    -0.05  -0.02   0.01
    13   9     0.01  -0.02  -0.06     0.00   0.03   0.02     0.01   0.03   0.04
    14   9    -0.03   0.05   0.01     0.02  -0.02   0.01     0.08  -0.02  -0.02
    15   9    -0.01   0.02   0.00    -0.03   0.00  -0.05     0.03   0.01  -0.08
    16   9     0.00   0.00  -0.01     0.05   0.00   0.00     0.05   0.00   0.10
    17   9     0.03   0.05   0.01     0.03   0.03   0.00     0.07   0.03  -0.03
    18   9    -0.02  -0.04   0.05     0.01  -0.03   0.03     0.01  -0.03   0.05
    19   6     0.02   0.00  -0.02    -0.05  -0.02  -0.04    -0.11   0.00   0.05
    20   6     0.05  -0.02  -0.18    -0.03   0.00  -0.08    -0.08   0.03  -0.05
    21   6     0.03   0.00  -0.04     0.04  -0.02  -0.06     0.01   0.02   0.07
    22   1     0.05   0.01  -0.02     0.12  -0.04  -0.06     0.07   0.05   0.13
    23   1     0.06  -0.02  -0.12     0.08  -0.04  -0.17     0.05   0.02  -0.08
    24   1     0.07   0.03   0.02     0.08  -0.03   0.06     0.06   0.05   0.14
    25   6     0.03   0.00   0.05    -0.02  -0.02  -0.06     0.00   0.04   0.10
    26   1     0.07   0.02   0.18    -0.03  -0.02  -0.09     0.05   0.07   0.25
    27   1     0.10  -0.03  -0.04    -0.04  -0.03   0.00     0.07   0.02  -0.05
    28   1     0.09  -0.01   0.02    -0.07  -0.03  -0.08     0.09   0.05   0.12
    29   1    -0.02  -0.01  -0.07     0.04   0.05   0.06     0.09   0.14   0.01
    30   1    -0.14  -0.18  -0.10     0.12   0.16   0.08     0.03   0.05  -0.02
    31   1     0.04   0.09  -0.05    -0.02  -0.04   0.04     0.13   0.19   0.01
    32  16    -0.02  -0.02   0.04     0.01   0.02   0.05     0.02   0.07   0.00
    33   6    -0.04   0.05  -0.15     0.00   0.02  -0.19     0.07  -0.10   0.02
    34   6     0.03   0.00   0.13     0.00  -0.02   0.19    -0.08  -0.03  -0.04
    35   6    -0.04   0.06   0.00     0.01  -0.01  -0.02     0.11  -0.16  -0.02
    36   1    -0.03   0.05   0.06     0.02  -0.03   0.06     0.11  -0.17  -0.03
    37   1     0.04  -0.07   0.05     0.10  -0.16   0.04     0.10  -0.14  -0.03
    38   1    -0.11   0.17   0.08    -0.08   0.13   0.08     0.13  -0.19  -0.04
    39   1     0.05  -0.08   0.47     0.01  -0.04   0.63    -0.12   0.10  -0.13
                     37                     38                     39
                      A                      A                      A
 Frequencies --    578.0282               589.0791               609.2367
 Red. masses --      8.6569                 8.3335                 5.0327
 Frc consts  --      1.7042                 1.7038                 1.1006
 IR Inten    --     15.8428                15.2021                 0.1608
  Atom  AN      X      Y      Z        X      Y      Z        X      Y      Z
     1   6     0.05   0.03   0.03    -0.02  -0.02   0.23     0.16  -0.01  -0.03
     2  16    -0.03  -0.07  -0.01     0.00  -0.02  -0.01    -0.05   0.07   0.00
     3   6    -0.03  -0.01   0.04     0.05   0.05   0.01    -0.05  -0.04   0.00
     4   6     0.06   0.03  -0.06    -0.10  -0.01   0.02     0.20   0.03  -0.01
     5   6     0.03   0.01   0.06    -0.11  -0.01  -0.08     0.19  -0.02   0.05
     6   6    -0.01  -0.03   0.00     0.07   0.12   0.02    -0.07  -0.11  -0.02
     7   1     0.10   0.11  -0.30    -0.14  -0.12   0.13     0.29   0.29  -0.17
     8   6    -0.02   0.17  -0.07     0.00  -0.05   0.16     0.12   0.01  -0.05
     9   6    -0.03   0.15  -0.09     0.04  -0.07  -0.10     0.08  -0.02   0.01
    10   6    -0.03   0.18   0.14    -0.04  -0.02   0.10    -0.13   0.01   0.02
    11   6     0.03   0.11   0.05     0.14  -0.04   0.05     0.00  -0.02   0.00
    12   6     0.02   0.17   0.08     0.03   0.02  -0.10    -0.09  -0.02  -0.01
    13   9     0.04  -0.06   0.18     0.02  -0.14  -0.14    -0.03   0.00  -0.05
    14   9    -0.02  -0.04  -0.26    -0.06   0.12  -0.02     0.00   0.00   0.08
    15   9     0.07  -0.04   0.00     0.22  -0.01   0.12     0.00  -0.03  -0.01
    16   9    -0.02  -0.08   0.06    -0.13   0.01   0.08     0.01   0.01   0.01
    17   9    -0.02  -0.15   0.18    -0.05  -0.04  -0.14     0.02   0.03  -0.07
    18   9    -0.01   0.08  -0.23     0.03   0.12   0.00     0.02  -0.04   0.06
    19   6    -0.07  -0.04  -0.08    -0.11  -0.02  -0.07    -0.17  -0.04  -0.02
    20   6    -0.10   0.01   0.00    -0.09  -0.03   0.23    -0.17  -0.01   0.04
    21   6     0.00  -0.03  -0.17    -0.03  -0.04  -0.12    -0.01  -0.01  -0.07
    22   1     0.06  -0.01  -0.13    -0.01  -0.07  -0.17     0.10   0.02   0.01
    23   1     0.04  -0.03  -0.30     0.01  -0.09  -0.17     0.07  -0.02  -0.32
    24   1     0.04  -0.01  -0.12     0.01  -0.04  -0.02     0.08   0.03   0.06
    25   6     0.00   0.02   0.13     0.03  -0.04  -0.13     0.00   0.02   0.07
    26   1     0.00   0.01   0.15     0.09  -0.04   0.09    -0.07  -0.01  -0.20
    27   1     0.00   0.00   0.16     0.11  -0.08  -0.26    -0.11   0.07   0.24
    28   1    -0.01   0.00   0.10     0.14  -0.07  -0.20    -0.13   0.04   0.12
    29   1    -0.03  -0.08  -0.01     0.09   0.16   0.02    -0.08  -0.16  -0.01
    30   1     0.01  -0.05  -0.01     0.06   0.11   0.02    -0.04  -0.10  -0.01
    31   1     0.03  -0.01   0.00     0.06   0.12   0.02    -0.05  -0.11  -0.01
    32  16     0.04  -0.06   0.02     0.02   0.09   0.00     0.05   0.07   0.00
    33   6     0.02   0.03  -0.06     0.04  -0.03  -0.02     0.04  -0.03  -0.01
    34   6    -0.02   0.01   0.10    -0.08   0.00   0.06    -0.16   0.02   0.02
    35   6    -0.01   0.00  -0.01     0.05  -0.07  -0.01     0.04  -0.08  -0.01
    36   1     0.00  -0.05  -0.01     0.05  -0.08  -0.02     0.05  -0.11  -0.01
    37   1    -0.02  -0.02   0.01     0.05  -0.07  -0.01     0.03  -0.08  -0.01
    38   1    -0.06   0.05   0.02     0.05  -0.07  -0.01     0.02  -0.07  -0.01
    39   1    -0.03   0.06   0.39    -0.10   0.11   0.26    -0.22   0.25   0.03
                     40                     41                     42
                      A                      A                      A
 Frequencies --    623.2310               643.8459               660.2824
 Red. masses --      4.5675                13.4930                10.3380
 Frc consts  --      1.0453                 3.2955                 2.6555
 IR Inten    --      4.1197                21.1932                 9.6145
  Atom  AN      X      Y      Z        X      Y      Z        X      Y      Z
     1   6     0.08  -0.01   0.17     0.00  -0.03   0.10     0.02  -0.05   0.28
     2  16    -0.03   0.00   0.00     0.00   0.05   0.00    -0.01   0.06  -0.02
     3   6     0.00   0.01  -0.02    -0.01  -0.02  -0.01    -0.02   0.00   0.00
     4   6     0.01   0.00   0.06     0.08   0.01   0.03     0.05   0.01   0.02
     5   6     0.05  -0.04  -0.08     0.10  -0.02  -0.02     0.08  -0.05  -0.03
     6   6     0.01   0.01   0.00    -0.03  -0.04  -0.01    -0.01  -0.02   0.00
     7   1     0.01   0.02   0.30     0.10   0.09   0.15     0.06   0.09   0.17
     8   6     0.03   0.06   0.11    -0.03  -0.05  -0.03    -0.10   0.05  -0.14
     9   6    -0.01   0.04  -0.05    -0.11  -0.15  -0.02    -0.09   0.19  -0.02
    10   6    -0.01   0.06  -0.11    -0.03   0.02  -0.02    -0.07  -0.04  -0.15
    11   6     0.00   0.02   0.00    -0.25  -0.03   0.25     0.00   0.00   0.06
    12   6     0.00   0.01   0.06    -0.10   0.15  -0.02    -0.08  -0.16  -0.06
    13   9     0.03  -0.04   0.03     0.02  -0.14  -0.18     0.01   0.12   0.26
    14   9    -0.04   0.02  -0.09     0.04   0.10   0.04     0.00  -0.02  -0.26
    15   9    -0.01   0.00   0.00    -0.16   0.03  -0.31     0.05   0.00  -0.03
    16   9     0.00  -0.03   0.00     0.17  -0.04   0.48     0.00  -0.01   0.10
    17   9     0.04   0.00   0.10     0.03  -0.11  -0.05     0.02   0.08  -0.21
    18   9    -0.03  -0.04  -0.03     0.05   0.19  -0.11    -0.01  -0.17   0.20
    19   6    -0.09   0.03   0.08     0.11  -0.01   0.01     0.12  -0.04  -0.02
    20   6    -0.02   0.02  -0.19    -0.01   0.01   0.04    -0.06   0.03   0.24
    21   6     0.01   0.05   0.22     0.01   0.01   0.03     0.00  -0.02  -0.05
    22   1     0.10   0.03   0.21    -0.07   0.00   0.01    -0.12  -0.01  -0.08
    23   1     0.07   0.02   0.09    -0.05   0.03   0.18    -0.08   0.01   0.15
    24   1     0.07   0.06   0.39    -0.05  -0.02  -0.08    -0.09  -0.05  -0.23
    25   6     0.02  -0.05  -0.22     0.02  -0.02  -0.08     0.03  -0.03  -0.12
    26   1     0.02  -0.03  -0.27    -0.02  -0.04  -0.18     0.01  -0.06  -0.14
    27   1     0.02  -0.04  -0.25    -0.03   0.00  -0.01     0.01  -0.02  -0.11
    28   1     0.01  -0.03  -0.18    -0.02  -0.02  -0.07     0.04  -0.03  -0.11
    29   1     0.01   0.01  -0.02    -0.03  -0.05  -0.02    -0.02  -0.03  -0.02
    30   1     0.01   0.01   0.00    -0.03  -0.05  -0.01    -0.01  -0.03  -0.01
    31   1     0.02   0.02   0.00    -0.02  -0.03  -0.01     0.00   0.00  -0.01
    32  16     0.02   0.00   0.00     0.00  -0.03  -0.01     0.06  -0.02  -0.02
    33   6     0.03  -0.03   0.01    -0.03   0.02   0.01    -0.08   0.00   0.02
    34   6    -0.12   0.03  -0.04     0.09  -0.02  -0.02     0.08  -0.07  -0.02
    35   6     0.04  -0.08  -0.01    -0.04   0.06   0.01    -0.07   0.10   0.02
    36   1     0.06  -0.13   0.01    -0.05   0.10   0.02    -0.10   0.23   0.02
    37   1     0.03  -0.09   0.00    -0.02   0.06   0.01    -0.01   0.10   0.00
    38   1     0.01  -0.06   0.00    -0.03   0.06   0.01     0.00   0.08   0.01
    39   1    -0.16   0.17  -0.33     0.12  -0.12  -0.10     0.11  -0.21  -0.01
                     43                     44                     45
                      A                      A                      A
 Frequencies --    681.2056               688.8730               693.6491
 Red. masses --      4.9468                 5.4215                 9.4616
 Frc consts  --      1.3525                 1.5158                 2.6822
 IR Inten    --      0.4749                 5.9131                 0.0884
  Atom  AN      X      Y      Z        X      Y      Z        X      Y      Z
     1   6     0.01  -0.01   0.03    -0.01  -0.02  -0.06     0.07  -0.01   0.32
     2  16    -0.14   0.05  -0.01     0.16  -0.04   0.02     0.10  -0.04  -0.02
     3   6     0.17  -0.06   0.02    -0.18   0.09  -0.01    -0.13   0.08   0.00
     4   6     0.03  -0.14  -0.03    -0.12   0.13   0.00    -0.14   0.09   0.00
     5   6    -0.03  -0.11   0.02     0.00   0.02   0.00    -0.05   0.00  -0.03
     6   6     0.12   0.12   0.03    -0.09  -0.07  -0.02    -0.05  -0.03  -0.01
     7   1    -0.01  -0.31  -0.10    -0.08   0.30   0.00    -0.11   0.19   0.06
     8   6     0.02  -0.02  -0.06    -0.01   0.00   0.07     0.05   0.01  -0.28
     9   6     0.02  -0.01   0.02     0.00  -0.01  -0.01     0.05  -0.05   0.06
    10   6     0.03  -0.01  -0.06    -0.01   0.00   0.04     0.09   0.03  -0.31
    11   6    -0.01   0.02  -0.02     0.01   0.00   0.00    -0.04   0.01  -0.04
    12   6     0.03   0.03   0.03     0.00   0.00  -0.01     0.06   0.05   0.08
    13   9    -0.02   0.01  -0.01     0.01  -0.02  -0.02    -0.05   0.03  -0.05
    14   9     0.01  -0.02   0.05    -0.01   0.01  -0.01     0.06  -0.06   0.16
    15   9    -0.03   0.00   0.00     0.02   0.00   0.01    -0.12   0.00  -0.02
    16   9     0.01   0.00  -0.04    -0.01   0.00   0.00     0.03   0.00  -0.09
    17   9     0.02  -0.01   0.09    -0.01   0.00  -0.01     0.07   0.00   0.22
    18   9     0.00   0.02  -0.05     0.01   0.01   0.00    -0.04   0.00  -0.08
    19   6    -0.01  -0.11   0.02    -0.01   0.01   0.00    -0.04   0.00  -0.04
    20   6     0.00  -0.02   0.03     0.03   0.03  -0.07    -0.06  -0.01   0.34
    21   6    -0.01  -0.01  -0.02     0.00   0.01   0.03    -0.02  -0.03  -0.12
    22   1    -0.01   0.08   0.13     0.01   0.02   0.05    -0.06  -0.06  -0.18
    23   1    -0.01   0.04  -0.10     0.00   0.02   0.00    -0.02  -0.07  -0.05
    24   1     0.01   0.04  -0.12     0.00   0.01   0.04    -0.03  -0.05  -0.10
    25   6     0.00  -0.01   0.00    -0.01   0.00   0.01     0.00  -0.02  -0.07
    26   1     0.03   0.06  -0.04    -0.02  -0.01   0.01     0.04  -0.03   0.11
    27   1     0.02   0.03  -0.15    -0.02   0.00   0.04     0.06  -0.06  -0.14
    28   1     0.02   0.08   0.15    -0.02  -0.01  -0.02     0.10  -0.05  -0.14
    29   1     0.20   0.42   0.08    -0.18  -0.38  -0.07    -0.11  -0.24  -0.05
    30   1    -0.05   0.09   0.01     0.09  -0.03   0.00     0.08   0.00   0.00
    31   1    -0.05   0.10  -0.01     0.09  -0.04   0.02     0.07   0.00   0.01
    32  16     0.14   0.07  -0.01     0.18   0.03   0.00    -0.01   0.02  -0.02
    33   6    -0.17  -0.06   0.01    -0.22  -0.10   0.00     0.04   0.01   0.00
    34   6    -0.07  -0.12  -0.02    -0.16  -0.15  -0.01    -0.03   0.04   0.02
    35   6    -0.10   0.11   0.02    -0.10   0.07   0.01     0.03  -0.04   0.00
    36   1    -0.17   0.39   0.05    -0.19   0.44   0.06     0.05  -0.10  -0.03
    37   1     0.06   0.08  -0.01     0.11   0.03  -0.02    -0.01  -0.02  -0.01
    38   1     0.06   0.06   0.01     0.11   0.02   0.00     0.00  -0.04  -0.01
    39   1    -0.04  -0.26  -0.05    -0.11  -0.36  -0.02    -0.06   0.14   0.16
                     46                     47                     48
                      A                      A                      A
 Frequencies --    704.8213               777.1110               783.6133
 Red. masses --      4.0343                10.8228                 8.8128
 Frc consts  --      1.1808                 3.8508                 3.1883
 IR Inten    --      1.6360                 9.6507                 3.0380
  Atom  AN      X      Y      Z        X      Y      Z        X      Y      Z
     1   6    -0.07   0.10   0.03     0.16   0.19  -0.08     0.00  -0.01  -0.26
     2  16    -0.06  -0.05  -0.01    -0.04  -0.11   0.00     0.00   0.01   0.01
     3   6     0.09  -0.08  -0.01     0.00   0.02   0.00    -0.01   0.01  -0.01
     4   6     0.16  -0.03   0.02    -0.14  -0.04  -0.02     0.03   0.01   0.04
     5   6     0.00   0.23  -0.05    -0.05  -0.09   0.02     0.03  -0.04   0.01
     6   6    -0.02  -0.07  -0.01     0.03   0.04   0.01     0.00   0.01  -0.01
     7   1     0.09  -0.20   0.20    -0.16  -0.11  -0.07     0.09   0.12  -0.27
     8   6    -0.03   0.03   0.00     0.08   0.45   0.14     0.05  -0.05   0.44
     9   6    -0.02  -0.03   0.01     0.04  -0.05  -0.01    -0.06   0.02  -0.02
    10   6     0.05   0.03  -0.04     0.01   0.45  -0.09     0.20  -0.09  -0.38
    11   6     0.00  -0.03   0.00    -0.01  -0.14  -0.01    -0.03  -0.02   0.02
    12   6     0.03  -0.02  -0.01    -0.01  -0.07  -0.02     0.14  -0.04  -0.01
    13   9     0.01   0.00  -0.01     0.07  -0.11  -0.13     0.03  -0.01   0.04
    14   9     0.02   0.00   0.02     0.03   0.00   0.09    -0.09   0.07  -0.16
    15   9    -0.01   0.01   0.00    -0.03   0.01  -0.02    -0.08   0.04  -0.04
    16   9     0.00   0.01   0.00     0.01   0.02   0.03     0.01  -0.01   0.07
    17   9    -0.01   0.01   0.00    -0.02   0.03  -0.10     0.03   0.02   0.07
    18   9    -0.02  -0.01   0.01    -0.10  -0.15   0.11    -0.04  -0.02   0.00
    19   6     0.01   0.23  -0.06     0.04  -0.09   0.02    -0.06  -0.03   0.02
    20   6     0.07   0.10   0.07    -0.13   0.18   0.04     0.07  -0.08   0.24
    21   6     0.00   0.03  -0.01     0.01  -0.02  -0.03    -0.02  -0.04  -0.12
    22   1    -0.02  -0.17  -0.34    -0.05   0.05   0.08    -0.02  -0.02  -0.09
    23   1    -0.01  -0.09   0.22    -0.04   0.06   0.02    -0.01  -0.03  -0.18
    24   1    -0.05  -0.11   0.20    -0.04  -0.01  -0.22    -0.01  -0.02  -0.16
    25   6     0.00   0.04   0.02    -0.02  -0.01   0.03     0.00   0.01   0.08
    26   1    -0.02  -0.09   0.24     0.03   0.07   0.04    -0.05   0.02  -0.13
    27   1     0.02  -0.10   0.24     0.03   0.02  -0.13    -0.08   0.07   0.15
    28   1     0.02  -0.16  -0.31     0.02   0.08   0.16    -0.10   0.06   0.18
    29   1     0.01   0.04  -0.01     0.03   0.07   0.02    -0.01  -0.03   0.04
    30   1    -0.10  -0.10  -0.03     0.02   0.05   0.01     0.04   0.05   0.03
    31   1    -0.08  -0.07  -0.03     0.02   0.04   0.01    -0.01  -0.04   0.02
    32  16     0.05  -0.05   0.00     0.03  -0.10   0.00    -0.01   0.05  -0.01
    33   6    -0.07  -0.07  -0.01     0.01   0.01   0.01     0.02   0.00   0.01
    34   6    -0.14  -0.02   0.02     0.12  -0.03  -0.02    -0.09   0.03   0.00
    35   6     0.02  -0.07  -0.01    -0.02   0.04   0.01     0.01  -0.01   0.00
    36   1     0.00   0.01  -0.02    -0.02   0.05  -0.01     0.02  -0.06  -0.02
    37   1     0.07  -0.07  -0.02    -0.04   0.06   0.00    -0.03   0.01   0.00
    38   1     0.09  -0.11  -0.03    -0.01   0.02   0.00    -0.01  -0.02  -0.01
    39   1    -0.10  -0.17   0.22     0.14  -0.09   0.05    -0.13   0.17   0.11
                     49                     50                     51
                      A                      A                      A
 Frequencies --    825.4146               843.4979               846.7582
 Red. masses --      7.1544                 1.8917                 1.5458
 Frc consts  --      2.8719                 0.7930                 0.6530
 IR Inten    --     30.5038                10.4779                 3.8182
  Atom  AN      X      Y      Z        X      Y      Z        X      Y      Z
     1   6     0.25   0.01   0.04    -0.03   0.01   0.02     0.01  -0.01  -0.03
     2  16    -0.01  -0.02   0.00     0.00   0.00   0.00     0.00   0.00   0.01
     3   6     0.00   0.01   0.01     0.00   0.00   0.00     0.00   0.00   0.02
     4   6    -0.23  -0.06  -0.06     0.02   0.00   0.02     0.01   0.03  -0.15
     5   6    -0.08  -0.03  -0.02     0.01  -0.03   0.01    -0.01   0.01  -0.02
     6   6     0.03   0.04   0.01     0.00   0.01   0.00    -0.01  -0.01   0.03
     7   1    -0.31  -0.28   0.05     0.05   0.07  -0.10    -0.10  -0.16   0.81
     8   6     0.28  -0.01  -0.11    -0.05   0.03  -0.04     0.02  -0.01   0.04
     9   6     0.18   0.08  -0.04    -0.07  -0.02   0.01     0.03   0.01  -0.01
    10   6     0.16  -0.06   0.16     0.08   0.03   0.06    -0.04  -0.01  -0.04
    11   6    -0.04   0.04   0.02     0.00  -0.05   0.00     0.00   0.02   0.00
    12   6     0.04  -0.03  -0.02     0.08  -0.03  -0.02    -0.04   0.01   0.01
    13   9    -0.05   0.04   0.07     0.01   0.01   0.00     0.00  -0.01   0.00
    14   9    -0.06   0.01  -0.06     0.02   0.00   0.01    -0.01   0.00  -0.01
    15   9    -0.16  -0.01  -0.07    -0.01   0.02   0.00     0.01  -0.01   0.00
    16   9     0.02  -0.02   0.12     0.00   0.01   0.01     0.00  -0.01   0.00
    17   9    -0.05  -0.01  -0.11    -0.03   0.00  -0.02     0.01   0.00   0.01
    18   9    -0.01  -0.04   0.04    -0.02   0.01   0.01     0.01   0.00   0.00
    19   6    -0.03   0.10  -0.01    -0.02   0.00   0.02     0.01   0.01   0.00
    20   6     0.20  -0.03  -0.05     0.07   0.01   0.00    -0.04  -0.01   0.01
    21   6    -0.01   0.03  -0.03    -0.02  -0.01  -0.07     0.00   0.00  -0.02
    22   1     0.03  -0.09  -0.22     0.06  -0.04  -0.09     0.01  -0.02  -0.05
    23   1     0.03  -0.08  -0.01     0.04  -0.06  -0.19     0.01  -0.02   0.01
    24   1     0.00  -0.03   0.15     0.03   0.00   0.03     0.00  -0.01   0.01
    25   6    -0.03   0.01   0.08     0.01  -0.02  -0.01    -0.01   0.01   0.06
    26   1     0.04   0.08   0.23     0.00   0.01  -0.10     0.02   0.05   0.13
    27   1     0.04   0.00  -0.09    -0.01   0.02  -0.04     0.02   0.01  -0.02
    28   1     0.06   0.05   0.15    -0.01   0.02   0.05     0.04   0.03   0.09
    29   1     0.06   0.15   0.01     0.00  -0.01   0.01     0.01   0.01  -0.11
    30   1    -0.05   0.00  -0.01     0.02   0.03   0.01    -0.09  -0.16  -0.09
    31   1    -0.02   0.06  -0.01     0.00  -0.01   0.01     0.10   0.15  -0.03
    32  16    -0.01   0.02   0.00     0.00   0.00   0.00     0.00   0.00   0.00
    33   6    -0.01  -0.01   0.00     0.00   0.00  -0.02     0.00   0.00  -0.01
    34   6    -0.17   0.05  -0.01    -0.05  -0.01   0.16     0.03  -0.02   0.06
    35   6     0.03  -0.05   0.00     0.00   0.00  -0.03    -0.01   0.01  -0.01
    36   1     0.04  -0.10  -0.03     0.01  -0.04   0.11    -0.01   0.02   0.05
    37   1    -0.02  -0.02  -0.01     0.08  -0.16   0.04     0.05  -0.06   0.01
    38   1     0.01  -0.07  -0.02    -0.11   0.16   0.08    -0.03   0.06   0.03
    39   1    -0.18   0.08   0.20    -0.12   0.21  -0.82     0.02   0.00  -0.34
                     52                     53                     54
                      A                      A                      A
 Frequencies --    860.6397               892.7720               970.6086
 Red. masses --      2.2507                 2.9280                 1.9991
 Frc consts  --      0.9822                 1.3750                 1.1096
 IR Inten    --     21.3796                50.6886                46.5392
  Atom  AN      X      Y      Z        X      Y      Z        X      Y      Z
     1   6     0.04   0.01  -0.02     0.02  -0.15   0.00     0.04  -0.05   0.02
     2  16     0.00  -0.01   0.00     0.01   0.05   0.00     0.00   0.01   0.00
     3   6     0.02  -0.01  -0.01    -0.01  -0.01   0.00     0.01   0.00   0.00
     4   6    -0.07  -0.03   0.09    -0.10  -0.04  -0.01    -0.10   0.00  -0.04
     5   6    -0.03   0.07  -0.03     0.07  -0.13   0.00     0.06   0.01  -0.05
     6   6     0.01   0.00  -0.02     0.03   0.03   0.01     0.03  -0.02   0.01
     7   1    -0.04  -0.05  -0.55    -0.09  -0.04  -0.09    -0.13  -0.08   0.03
     8   6     0.08  -0.03   0.04    -0.06  -0.02   0.02    -0.01   0.02  -0.01
     9   6     0.10   0.03  -0.02    -0.04   0.00   0.01    -0.07  -0.03   0.01
    10   6    -0.08  -0.03  -0.06    -0.07   0.02  -0.03     0.01   0.02   0.01
    11   6     0.00   0.07   0.01     0.00   0.01   0.00     0.00  -0.10  -0.01
    12   6    -0.11   0.04   0.02    -0.05   0.01   0.01     0.07  -0.03  -0.02
    13   9    -0.02  -0.02   0.00     0.01  -0.01  -0.02     0.01   0.02   0.01
    14   9    -0.03   0.00  -0.01     0.01   0.00   0.01     0.01   0.01  -0.01
    15   9     0.00  -0.02   0.00     0.04   0.00   0.01     0.00   0.02   0.00
    16   9     0.00  -0.02   0.00     0.00   0.00  -0.03     0.00   0.01   0.00
    17   9     0.03   0.00   0.01     0.02   0.00   0.02    -0.01   0.00   0.01
    18   9     0.02  -0.01   0.00     0.01   0.01  -0.01    -0.01   0.03  -0.01
    19   6     0.03   0.05  -0.02     0.08   0.13   0.00    -0.05   0.01  -0.05
    20   6    -0.07   0.00   0.02     0.02   0.15  -0.01    -0.04  -0.04   0.01
    21   6     0.01   0.03   0.01     0.04   0.06  -0.07    -0.08   0.05   0.04
    22   1     0.00  -0.07  -0.16    -0.07  -0.17  -0.47     0.16  -0.06  -0.07
    23   1     0.01  -0.05   0.12    -0.03  -0.06   0.32     0.09  -0.14  -0.21
    24   1    -0.01  -0.04   0.13    -0.10  -0.14   0.02     0.09   0.07   0.49
    25   6     0.00   0.04   0.01     0.03  -0.05   0.07     0.08   0.04   0.05
    26   1    -0.03  -0.06   0.12    -0.01   0.06  -0.31    -0.08  -0.14  -0.21
    27   1     0.00  -0.05   0.16    -0.09   0.14  -0.01    -0.12   0.07   0.49
    28   1     0.00  -0.08  -0.19    -0.10   0.17   0.46    -0.15  -0.05  -0.08
    29   1     0.02   0.06   0.08     0.06   0.12   0.03     0.08   0.18   0.02
    30   1     0.01   0.08   0.06    -0.02   0.04   0.01    -0.13  -0.06  -0.01
    31   1    -0.11  -0.12   0.01    -0.03   0.02  -0.01    -0.10  -0.01  -0.04
    32  16     0.00   0.00   0.00     0.01  -0.05   0.00     0.00   0.01   0.00
    33   6    -0.02  -0.01  -0.01    -0.01   0.01   0.00    -0.01   0.00   0.00
    34   6     0.09  -0.04   0.10    -0.09   0.04   0.00     0.09  -0.01  -0.03
    35   6    -0.01   0.00  -0.02     0.03  -0.03   0.00    -0.03  -0.02   0.01
    36   1    -0.03   0.08   0.09     0.05  -0.12  -0.02    -0.07   0.17   0.01
    37   1     0.11  -0.12   0.02    -0.02  -0.02   0.00     0.10  -0.01  -0.04
    38   1    -0.01   0.09   0.06    -0.01  -0.04  -0.01     0.12  -0.07  -0.01
    39   1     0.10  -0.08  -0.56    -0.09   0.03   0.08     0.12  -0.09   0.04
                     55                     56                     57
                      A                      A                      A
 Frequencies --    975.1860              1008.3246              1011.3475
 Red. masses --      1.5568                 2.1044                 1.6009
 Frc consts  --      0.8723                 1.2606                 0.9647
 IR Inten    --      2.3537                37.6759                 2.9027
  Atom  AN      X      Y      Z        X      Y      Z        X      Y      Z
     1   6     0.00  -0.01   0.01    -0.06   0.06   0.01     0.04  -0.03  -0.02
     2  16     0.00   0.00   0.00     0.00  -0.02   0.00     0.00   0.00   0.00
     3   6     0.02   0.01   0.00     0.03   0.02   0.01     0.01   0.02   0.00
     4   6    -0.09   0.01  -0.03    -0.03   0.06  -0.01     0.00   0.04   0.02
     5   6     0.04   0.05  -0.01     0.00   0.03   0.06    -0.01   0.00  -0.01
     6   6     0.03  -0.04   0.00     0.04  -0.08   0.00     0.04  -0.06   0.00
     7   1    -0.14  -0.11   0.02    -0.02   0.13   0.05     0.05   0.21   0.01
     8   6    -0.01   0.00   0.00    -0.02  -0.02   0.01     0.01   0.01   0.00
     9   6    -0.01   0.00   0.00     0.04   0.04  -0.01    -0.03  -0.03   0.01
    10   6    -0.01   0.00   0.00     0.02  -0.02  -0.01    -0.01   0.00   0.01
    11   6     0.00   0.00   0.00     0.00   0.13   0.01     0.00  -0.09  -0.01
    12   6    -0.01   0.00   0.00    -0.04   0.04   0.02     0.03  -0.02  -0.01
    13   9     0.00   0.00   0.00    -0.01  -0.03  -0.02     0.00   0.02   0.01
    14   9     0.00   0.00   0.00     0.00  -0.01   0.02     0.00   0.01  -0.02
    15   9     0.01   0.00   0.00     0.00  -0.02   0.00     0.00   0.01   0.00
    16   9     0.00   0.00   0.00     0.00  -0.02   0.00     0.00   0.01   0.00
    17   9     0.00   0.00   0.00     0.00  -0.01  -0.02     0.00   0.00   0.02
    18   9     0.00   0.00   0.00     0.00  -0.03   0.01     0.00   0.03  -0.01
    19   6     0.04  -0.05   0.01     0.00   0.03   0.06     0.01  -0.01  -0.01
    20   6     0.00   0.01  -0.01     0.07   0.06   0.02    -0.05  -0.05  -0.03
    21   6     0.06  -0.06   0.01    -0.05  -0.06  -0.04     0.07   0.00   0.00
    22   1    -0.12   0.12   0.26     0.08   0.06   0.17    -0.14   0.00  -0.05
    23   1    -0.08   0.16   0.13     0.03   0.00  -0.39    -0.06   0.08   0.33
    24   1    -0.05  -0.01  -0.44     0.09   0.10  -0.04    -0.09  -0.09  -0.24
    25   6     0.06   0.06  -0.01     0.05  -0.05  -0.04    -0.06   0.01   0.00
    26   1    -0.08  -0.16  -0.12     0.00   0.00  -0.38     0.04   0.06   0.27
    27   1    -0.08   0.01   0.43    -0.08   0.10  -0.04     0.08  -0.07  -0.18
    28   1    -0.10  -0.11  -0.27    -0.09   0.06   0.15     0.11   0.00  -0.03
    29   1     0.09   0.19   0.02     0.13   0.26   0.04     0.12   0.24   0.05
    30   1    -0.16  -0.08  -0.02    -0.24  -0.12  -0.01    -0.20  -0.08   0.00
    31   1    -0.14  -0.04  -0.05    -0.23  -0.10  -0.08    -0.20  -0.08  -0.07
    32  16     0.00   0.00   0.00     0.00  -0.02   0.00     0.00   0.00   0.00
    33   6     0.02  -0.01   0.00    -0.03   0.02   0.00    -0.01   0.03   0.00
    34   6    -0.09  -0.01   0.03     0.03   0.06  -0.01     0.01   0.06   0.02
    35   6     0.03   0.04   0.00    -0.04  -0.07   0.00    -0.06  -0.08  -0.01
    36   1     0.08  -0.20  -0.01    -0.12   0.26   0.03    -0.15   0.32   0.05
    37   1    -0.14   0.05   0.04     0.23  -0.11  -0.06     0.26  -0.13  -0.07
    38   1    -0.16   0.09   0.00     0.24  -0.13   0.00     0.26  -0.12   0.01
    39   1    -0.13   0.12  -0.03     0.02   0.14   0.06    -0.05   0.27   0.01
                     58                     59                     60
                      A                      A                      A
 Frequencies --   1014.1426              1034.2451              1056.1560
 Red. masses --      1.4555                 2.2258                 3.7873
 Frc consts  --      0.8820                 1.4028                 2.4890
 IR Inten    --      0.7459                 8.6501                34.1815
  Atom  AN      X      Y      Z        X      Y      Z        X      Y      Z
     1   6    -0.02   0.05   0.02    -0.06   0.18   0.03    -0.03  -0.09   0.00
     2  16     0.00   0.00   0.00     0.00  -0.04   0.00     0.00   0.02   0.00
     3   6    -0.02  -0.03   0.00     0.02   0.02   0.01    -0.02  -0.01  -0.04
     4   6     0.01  -0.06  -0.02    -0.01   0.04   0.00     0.02  -0.01   0.01
     5   6     0.01   0.00   0.00    -0.01  -0.01   0.01     0.02  -0.09  -0.09
     6   6    -0.06   0.08   0.01     0.02  -0.04   0.00     0.03   0.00   0.04
     7   1    -0.06  -0.28  -0.02     0.04   0.19   0.03     0.12   0.29   0.01
     8   6     0.00   0.01   0.00     0.01   0.04  -0.01    -0.10   0.05   0.00
     9   6     0.01   0.00   0.00     0.00  -0.01   0.00    -0.06   0.09   0.00
    10   6     0.01  -0.01   0.00     0.02  -0.04   0.01     0.10   0.05   0.00
    11   6     0.00   0.01   0.00     0.00   0.00   0.00     0.00   0.26   0.03
    12   6     0.00   0.00   0.00     0.00   0.01   0.00     0.05   0.08   0.03
    13   9     0.00   0.00   0.00     0.00   0.00   0.00     0.01  -0.08  -0.06
    14   9     0.00   0.00   0.00     0.00   0.00   0.00     0.02  -0.03   0.06
    15   9     0.00   0.00   0.00     0.00   0.00   0.00     0.00  -0.02   0.00
    16   9     0.00   0.00   0.00     0.00   0.00   0.00     0.00  -0.03   0.00
    17   9     0.00   0.00   0.00     0.00   0.00   0.00    -0.02  -0.01  -0.07
    18   9     0.00   0.00   0.00     0.00  -0.01   0.00    -0.02  -0.10   0.04
    19   6     0.00   0.00   0.00    -0.01   0.01  -0.01    -0.02  -0.09  -0.09
    20   6    -0.01  -0.04  -0.02    -0.06  -0.17  -0.02     0.03  -0.09   0.01
    21   6     0.05  -0.01   0.00     0.06   0.08  -0.01     0.02   0.08   0.05
    22   1    -0.09   0.02   0.00    -0.09  -0.10  -0.34    -0.02  -0.08  -0.21
    23   1    -0.05   0.07   0.19    -0.02  -0.04   0.42     0.01  -0.07   0.29
    24   1    -0.05  -0.05  -0.19    -0.11  -0.14   0.05    -0.06  -0.08   0.23
    25   6     0.07   0.00   0.00     0.06  -0.08   0.01    -0.02   0.08   0.05
    26   1    -0.05  -0.08  -0.27     0.01   0.04  -0.42    -0.04  -0.07   0.31
    27   1    -0.09   0.07   0.25    -0.10   0.15  -0.05     0.05  -0.09   0.23
    28   1    -0.12  -0.01   0.00    -0.12   0.11   0.32     0.04  -0.09  -0.22
    29   1    -0.16  -0.33  -0.07     0.07   0.13   0.03     0.07   0.13  -0.05
    30   1     0.28   0.12   0.00    -0.13  -0.06   0.00    -0.08  -0.10  -0.04
    31   1     0.28   0.13   0.09    -0.13  -0.06  -0.04     0.04   0.14  -0.03
    32  16     0.00   0.00   0.00     0.00   0.04   0.00     0.00   0.02   0.00
    33   6    -0.01   0.02   0.00     0.02  -0.02   0.00     0.03  -0.01  -0.04
    34   6     0.01   0.05   0.02    -0.01  -0.04   0.00    -0.02   0.00   0.01
    35   6    -0.05  -0.07   0.00     0.02   0.04   0.00    -0.03   0.00   0.04
    36   1    -0.13   0.28   0.04     0.06  -0.13  -0.02    -0.06   0.13  -0.06
    37   1     0.23  -0.11  -0.06    -0.12   0.06   0.03    -0.03   0.14  -0.04
    38   1     0.23  -0.11   0.01    -0.12   0.07   0.00     0.09  -0.11  -0.04
    39   1    -0.04   0.22   0.01     0.03  -0.19  -0.02    -0.11   0.30  -0.01
                     61                     62                     63
                      A                      A                      A
 Frequencies --   1060.4804              1061.1572              1103.2657
 Red. masses --      1.5290                 1.5484                 2.8480
 Frc consts  --      1.0132                 1.0273                 2.0424
 IR Inten    --      1.2854                 4.8235                 6.2484
  Atom  AN      X      Y      Z        X      Y      Z        X      Y      Z
     1   6     0.00  -0.01   0.00     0.00   0.01   0.00     0.01  -0.05  -0.04
     2  16     0.00   0.00   0.00     0.00   0.00   0.00     0.00   0.01   0.00
     3   6     0.00   0.01  -0.05     0.02   0.02  -0.13     0.01   0.01   0.00
     4   6     0.00   0.00   0.02    -0.01  -0.01   0.05     0.00   0.01  -0.04
     5   6     0.00  -0.01  -0.01     0.00   0.01   0.01    -0.01  -0.02   0.23
     6   6     0.00  -0.01   0.05    -0.02  -0.02   0.15    -0.01  -0.01   0.01
     7   1     0.02   0.03  -0.07     0.02   0.01  -0.24    -0.05  -0.14   0.03
     8   6    -0.01   0.00   0.00     0.01  -0.01   0.00    -0.02   0.01   0.00
     9   6    -0.01   0.00   0.00     0.01  -0.01   0.00     0.01   0.01  -0.01
    10   6     0.01   0.00   0.00    -0.01  -0.01   0.00     0.00   0.02   0.01
    11   6     0.00   0.02   0.00     0.00  -0.03   0.00     0.01   0.00   0.00
    12   6     0.00   0.01   0.00    -0.01  -0.01   0.00     0.02   0.00  -0.02
    13   9     0.00   0.00   0.00     0.00   0.01   0.01     0.00   0.00   0.00
    14   9     0.00   0.00   0.00     0.00   0.00  -0.01     0.00   0.00   0.01
    15   9     0.00   0.00   0.00     0.00   0.00   0.00    -0.01   0.00   0.00
    16   9     0.00   0.00   0.00     0.00   0.00   0.00     0.00   0.00   0.01
    17   9     0.00   0.00   0.00     0.00   0.00   0.01     0.00   0.00   0.01
    18   9     0.00  -0.01   0.00     0.00   0.01   0.00     0.00   0.00   0.00
    19   6     0.00  -0.01   0.00     0.00   0.01   0.01    -0.01  -0.02   0.23
    20   6     0.00  -0.01   0.00     0.00   0.01   0.00    -0.03  -0.04  -0.04
    21   6     0.00   0.01   0.00     0.00  -0.01   0.00     0.00   0.07  -0.13
    22   1     0.00  -0.01  -0.02     0.00   0.01   0.03     0.00  -0.17  -0.55
    23   1     0.00  -0.01   0.02     0.00   0.01  -0.03     0.05  -0.16   0.05
    24   1     0.00  -0.01   0.03     0.01   0.01  -0.04    -0.08  -0.12   0.09
    25   6     0.00   0.01   0.00     0.00  -0.01   0.00     0.01   0.07  -0.13
    26   1     0.00  -0.01   0.02     0.01   0.01  -0.04    -0.07  -0.16   0.03
    27   1     0.00  -0.01   0.01     0.00   0.01  -0.04     0.07  -0.12   0.10
    28   1     0.00   0.00  -0.01     0.00   0.01   0.04     0.02  -0.17  -0.54
    29   1     0.02   0.02  -0.11     0.03   0.02  -0.31    -0.01  -0.01  -0.03
    30   1    -0.08  -0.17  -0.09    -0.22  -0.48  -0.25    -0.03  -0.05  -0.02
    31   1     0.09   0.19  -0.02     0.28   0.52  -0.06     0.01   0.03   0.00
    32  16     0.00   0.00   0.00     0.00   0.00   0.00     0.00   0.01   0.00
    33   6     0.01  -0.01   0.13    -0.01   0.01  -0.04    -0.01   0.01   0.00
    34   6     0.00   0.01  -0.05     0.00   0.00   0.02     0.01   0.01  -0.04
    35   6    -0.01   0.01  -0.15     0.01   0.00   0.05     0.01  -0.01   0.01
    36   1     0.02  -0.02   0.31     0.00  -0.01  -0.10     0.01  -0.01  -0.02
    37   1     0.26  -0.53   0.09    -0.09   0.18  -0.03    -0.02   0.03  -0.01
    38   1    -0.22   0.49   0.22     0.07  -0.16  -0.08     0.02  -0.05  -0.02
    39   1     0.01  -0.02   0.23     0.01  -0.02  -0.09     0.05  -0.14   0.04
                     64                     65                     66
                      A                      A                      A
 Frequencies --   1126.6864              1132.2240              1158.6078
 Red. masses --      9.4550                 2.4363                 1.9990
 Frc consts  --      7.0716                 1.8401                 1.5810
 IR Inten    --    171.4995                 2.5464                 1.6068
  Atom  AN      X      Y      Z        X      Y      Z        X      Y      Z
     1   6    -0.19  -0.12   0.01    -0.07   0.14   0.01    -0.03   0.04   0.01
     2  16     0.01   0.02   0.00     0.00  -0.02   0.00     0.01   0.00   0.00
     3   6     0.02   0.01   0.00    -0.05  -0.06  -0.01    -0.11  -0.09  -0.02
     4   6     0.06   0.04   0.00    -0.01  -0.04  -0.02     0.00  -0.07  -0.01
     5   6    -0.06   0.02   0.04    -0.01  -0.09  -0.01     0.01  -0.06  -0.06
     6   6     0.00  -0.02   0.00     0.04   0.03   0.01     0.06   0.05   0.01
     7   1     0.07   0.10   0.04     0.16   0.51   0.13     0.17   0.51   0.11
     8   6    -0.11  -0.08   0.03     0.03  -0.03   0.00    -0.01   0.02   0.00
     9   6     0.38   0.21  -0.10     0.08  -0.04  -0.01     0.02   0.02  -0.01
    10   6    -0.11   0.06   0.03    -0.02  -0.03  -0.01    -0.01  -0.02   0.00
    11   6     0.23   0.01  -0.14    -0.01  -0.07   0.00     0.02   0.00  -0.01
    12   6     0.33  -0.21  -0.14    -0.11  -0.02   0.00     0.02  -0.02  -0.02
    13   9    -0.03  -0.03  -0.01    -0.01   0.03   0.03     0.00   0.00   0.00
    14   9    -0.03  -0.04   0.05    -0.01   0.01  -0.02     0.00   0.00   0.01
    15   9    -0.20   0.01  -0.05     0.01   0.00   0.00    -0.01   0.00   0.00
    16   9    -0.02  -0.02   0.15     0.00   0.01   0.00     0.00   0.00   0.01
    17   9    -0.02   0.03   0.07     0.01   0.00   0.02     0.00   0.00   0.01
    18   9    -0.03   0.04   0.00     0.02   0.03  -0.01     0.00   0.00   0.00
    19   6    -0.06  -0.04  -0.11     0.01  -0.09   0.00     0.00   0.06   0.06
    20   6    -0.14   0.17  -0.02     0.08   0.12   0.01    -0.02  -0.03  -0.01
    21   6     0.05   0.03   0.04    -0.02   0.05   0.00     0.01  -0.05  -0.01
    22   1    -0.10   0.02   0.00     0.04  -0.07  -0.18    -0.02   0.03   0.10
    23   1    -0.04   0.06   0.29     0.04  -0.10   0.03    -0.02   0.06  -0.10
    24   1    -0.06  -0.07  -0.01    -0.02  -0.03   0.19     0.02   0.03  -0.16
    25   6     0.06  -0.03   0.00     0.02   0.05   0.00     0.01   0.05   0.02
    26   1    -0.02  -0.05  -0.29    -0.04  -0.09   0.06    -0.03  -0.06   0.10
    27   1    -0.07   0.09   0.06     0.02  -0.04   0.18     0.01  -0.03   0.17
    28   1    -0.12   0.01   0.08    -0.02  -0.07  -0.18    -0.02  -0.03  -0.10
    29   1     0.01   0.01   0.00     0.07   0.14   0.02     0.11   0.24   0.04
    30   1    -0.04  -0.04  -0.01     0.04   0.06   0.03     0.06   0.11   0.06
    31   1    -0.03  -0.02  -0.01     0.05   0.07   0.00     0.07   0.11  -0.01
    32  16     0.01  -0.03   0.00    -0.01  -0.02   0.00     0.01   0.00   0.00
    33   6     0.04  -0.03   0.00     0.05  -0.06  -0.01    -0.11   0.09   0.02
    34   6     0.06  -0.06   0.01     0.00  -0.04  -0.02     0.00   0.07   0.01
    35   6    -0.01   0.03   0.00    -0.04   0.03   0.01     0.06  -0.05  -0.01
    36   1    -0.02   0.04   0.02    -0.07   0.14   0.01     0.11  -0.24  -0.03
    37   1    -0.04   0.03   0.01    -0.04   0.07  -0.01     0.06  -0.11   0.02
    38   1    -0.06   0.07   0.02    -0.04   0.06   0.02     0.06  -0.11  -0.05
    39   1     0.01   0.12  -0.01    -0.15   0.53   0.12     0.16  -0.51  -0.09
                     67                     68                     69
                      A                      A                      A
 Frequencies --   1207.6631              1212.6841              1224.2222
 Red. masses --      5.9184                 3.6941                11.5424
 Frc consts  --      5.0857                 3.2008                10.1922
 IR Inten    --     11.2476                 0.7969                16.5580
  Atom  AN      X      Y      Z        X      Y      Z        X      Y      Z
     1   6    -0.02  -0.05  -0.04    -0.03   0.03   0.01     0.05   0.03   0.00
     2  16     0.01   0.01   0.00    -0.02   0.00   0.00     0.00   0.00   0.00
     3   6    -0.08  -0.02  -0.01     0.26   0.11   0.04     0.00  -0.01   0.00
     4   6     0.03   0.00  -0.05    -0.02   0.08   0.02     0.00  -0.01  -0.02
     5   6    -0.08   0.00   0.33    -0.04  -0.14  -0.11    -0.06   0.00   0.09
     6   6     0.03   0.00   0.02    -0.11  -0.05  -0.02     0.00   0.00   0.00
     7   1     0.02  -0.02   0.06     0.00   0.11  -0.01     0.05   0.17   0.06
     8   6     0.04  -0.09   0.02    -0.03   0.02   0.00     0.09  -0.11  -0.09
     9   6     0.04  -0.09  -0.05     0.05   0.01   0.00    -0.03  -0.09   0.60
    10   6     0.08   0.11  -0.03     0.00  -0.02   0.00    -0.02   0.02   0.08
    11   6    -0.06  -0.03   0.04     0.01  -0.03  -0.02    -0.04   0.14   0.06
    12   6     0.00   0.07   0.16    -0.06  -0.02  -0.02     0.07   0.11  -0.49
    13   9    -0.01   0.05   0.04     0.00   0.00   0.00     0.01  -0.09  -0.11
    14   9    -0.01   0.01  -0.01     0.00   0.00   0.00    -0.06   0.10  -0.21
    15   9     0.02   0.00   0.00     0.00   0.00   0.00     0.01  -0.01   0.00
    16   9     0.01   0.00  -0.04     0.00   0.00   0.01     0.01   0.02  -0.03
    17   9    -0.02  -0.02  -0.08     0.01   0.00   0.02     0.03   0.02   0.16
    18   9    -0.01  -0.01   0.00     0.01   0.01  -0.01    -0.03  -0.12   0.08
    19   6    -0.02  -0.07  -0.35     0.06  -0.12   0.01    -0.09  -0.03  -0.08
    20   6     0.00   0.04   0.05     0.03   0.01   0.00    -0.01   0.11  -0.01
    21   6     0.02   0.04   0.10    -0.02   0.03   0.00     0.03   0.01   0.02
    22   1    -0.03   0.06   0.12     0.07  -0.04  -0.08    -0.09   0.02   0.01
    23   1    -0.03   0.04   0.29     0.04  -0.10   0.00    -0.02   0.05   0.15
    24   1    -0.01  -0.01   0.19    -0.02  -0.01   0.12    -0.04  -0.06  -0.01
    25   6     0.04  -0.02  -0.09     0.01   0.04   0.04     0.02   0.00  -0.02
    26   1    -0.04  -0.09  -0.26    -0.04  -0.08   0.11    -0.02  -0.05  -0.09
    27   1     0.01   0.00  -0.11     0.01  -0.03   0.16    -0.01   0.02  -0.01
    28   1    -0.06  -0.08  -0.18    -0.03  -0.01  -0.04    -0.06  -0.02  -0.05
    29   1     0.08   0.16   0.01    -0.23  -0.47  -0.08     0.00   0.01  -0.01
    30   1    -0.02   0.01   0.03    -0.04  -0.18  -0.13     0.02   0.00   0.00
    31   1     0.01   0.08  -0.03    -0.07  -0.22   0.08     0.02   0.02   0.00
    32  16     0.02  -0.01   0.00     0.02   0.00   0.00     0.01  -0.01   0.00
    33   6    -0.19   0.09   0.02    -0.21   0.10   0.02    -0.07   0.01   0.01
    34   6     0.03   0.05   0.06     0.01   0.08   0.00     0.06  -0.01   0.01
    35   6     0.08  -0.04  -0.02     0.08  -0.04  -0.01     0.03   0.00   0.00
    36   1     0.17  -0.39  -0.04     0.17  -0.38  -0.05     0.06  -0.13  -0.01
    37   1     0.05  -0.19   0.07     0.05  -0.17   0.07    -0.01  -0.05   0.03
    38   1     0.01  -0.11  -0.09     0.04  -0.16  -0.11    -0.02  -0.03  -0.03
    39   1     0.03   0.00  -0.07    -0.01   0.11   0.01     0.05   0.06  -0.02
                     70                     71                     72
                      A                      A                      A
 Frequencies --   1226.5895              1257.7897              1260.1821
 Red. masses --      3.9957                 6.3209                 6.0240
 Frc consts  --      3.5420                 5.8918                 5.6364
 IR Inten    --     46.4343               145.2569                51.4786
  Atom  AN      X      Y      Z        X      Y      Z        X      Y      Z
     1   6     0.01   0.09  -0.02    -0.16  -0.08   0.02    -0.03   0.17   0.02
     2  16     0.00  -0.02   0.00     0.02   0.01   0.00     0.01  -0.02   0.00
     3   6    -0.09  -0.02  -0.01    -0.13   0.00  -0.02    -0.02  -0.02  -0.01
     4   6    -0.04  -0.03  -0.01     0.06   0.02   0.03    -0.08  -0.03   0.00
     5   6     0.17   0.02   0.13     0.07   0.05  -0.10     0.22   0.05  -0.07
     6   6     0.03   0.01   0.01     0.05  -0.01   0.00     0.01   0.01   0.00
     7   1    -0.16  -0.40  -0.08    -0.09  -0.51  -0.11    -0.13  -0.18  -0.06
     8   6    -0.05   0.14   0.02    -0.11   0.01  -0.03     0.09  -0.17  -0.01
     9   6    -0.06   0.10  -0.03     0.30   0.03   0.28    -0.10  -0.15   0.03
    10   6    -0.06  -0.14   0.00     0.07   0.13  -0.02    -0.10   0.00  -0.01
    11   6     0.06   0.02  -0.05     0.00  -0.16   0.00     0.00   0.19   0.04
    12   6    -0.05  -0.07  -0.16    -0.05   0.07   0.18     0.30  -0.07   0.17
    13   9     0.02  -0.04  -0.03    -0.01  -0.03  -0.04    -0.01   0.03   0.02
    14   9     0.02  -0.03   0.04    -0.06   0.04  -0.11    -0.01   0.02  -0.03
    15   9    -0.02   0.00   0.00    -0.03   0.00  -0.01    -0.02   0.00   0.00
    16   9    -0.01   0.00   0.04     0.01   0.02  -0.03     0.00  -0.01  -0.02
    17   9     0.03   0.02   0.08    -0.02  -0.01  -0.07    -0.04  -0.01  -0.09
    18   9     0.01   0.02   0.00     0.00   0.00  -0.01    -0.02   0.01  -0.01
    19   6     0.18  -0.02  -0.12     0.20  -0.05   0.09     0.02  -0.06   0.12
    20   6     0.00  -0.09   0.02    -0.05  -0.15  -0.01    -0.17   0.11  -0.04
    21   6    -0.07   0.02   0.03    -0.06   0.01  -0.03     0.00   0.02  -0.04
    22   1     0.18   0.00   0.07     0.19  -0.04  -0.05     0.04  -0.03  -0.11
    23   1     0.04  -0.09  -0.10     0.04  -0.14  -0.14     0.02  -0.07   0.02
    24   1     0.08   0.10   0.24     0.06   0.08   0.16    -0.02  -0.03   0.02
    25   6    -0.06  -0.02  -0.04    -0.02  -0.01   0.03    -0.07  -0.01   0.02
    26   1     0.04   0.10   0.10     0.03   0.08   0.03     0.05   0.14   0.15
    27   1     0.09  -0.11  -0.24     0.00   0.01  -0.05     0.07  -0.08  -0.16
    28   1     0.19  -0.01  -0.05     0.07   0.02   0.08     0.19   0.03   0.06
    29   1     0.07   0.14   0.02     0.10   0.20   0.04     0.01   0.03   0.01
    30   1    -0.01   0.05   0.04    -0.05   0.07   0.07     0.02   0.03   0.01
    31   1     0.01   0.07  -0.03    -0.05   0.07  -0.07     0.01   0.01   0.00
    32  16     0.00   0.01   0.00     0.01   0.02   0.00     0.02  -0.01   0.00
    33   6    -0.09   0.02   0.01    -0.01   0.02   0.00    -0.14   0.01   0.01
    34   6    -0.04   0.03   0.01    -0.08   0.03  -0.01     0.08  -0.03  -0.03
    35   6     0.03  -0.01  -0.01     0.01  -0.01   0.00     0.05   0.01   0.00
    36   1     0.06  -0.14  -0.02     0.01  -0.02  -0.01     0.11  -0.22  -0.03
    37   1     0.00  -0.07   0.03     0.01  -0.01   0.00    -0.06  -0.07   0.07
    38   1    -0.01  -0.05  -0.04     0.02  -0.03  -0.01    -0.06  -0.07  -0.08
    39   1    -0.15   0.42   0.06    -0.12   0.16   0.05    -0.06   0.50   0.10
                     73                     74                     75
                      A                      A                      A
 Frequencies --   1268.6490              1275.5481              1288.9751
 Red. masses --      5.6397                 4.5412                 2.2738
 Frc consts  --      5.3479                 4.3532                 2.2259
 IR Inten    --    170.9795               136.7953                 2.9095
  Atom  AN      X      Y      Z        X      Y      Z        X      Y      Z
     1   6     0.05   0.06  -0.02    -0.12   0.06  -0.01     0.05  -0.08  -0.01
     2  16    -0.02  -0.01   0.00    -0.01   0.00   0.00    -0.01   0.01   0.00
     3   6     0.14   0.00   0.02     0.14  -0.01   0.02     0.08  -0.07   0.00
     4   6    -0.09  -0.02  -0.04    -0.12  -0.03  -0.02    -0.04  -0.05  -0.02
     5   6     0.04  -0.10   0.15     0.17  -0.07   0.07    -0.11   0.10   0.03
     6   6    -0.05   0.01   0.00    -0.04   0.02   0.00    -0.03   0.03   0.00
     7   1     0.04   0.43   0.09    -0.03   0.32   0.04     0.14   0.60   0.12
     8   6    -0.03   0.11  -0.01     0.00  -0.13   0.01     0.02   0.01   0.00
     9   6    -0.02   0.10   0.27     0.07  -0.12  -0.09    -0.03   0.03   0.00
    10   6    -0.08  -0.15  -0.03     0.02   0.13   0.01    -0.02   0.03   0.00
    11   6     0.04   0.03  -0.01    -0.02   0.01   0.00     0.00  -0.03   0.02
    12   6     0.06  -0.18   0.26     0.05   0.13  -0.12     0.04   0.04   0.01
    13   9     0.02  -0.08  -0.08    -0.02   0.05   0.05     0.00  -0.01  -0.01
    14   9    -0.01   0.02  -0.06    -0.01   0.01   0.00     0.00   0.00   0.01
    15   9    -0.03   0.00  -0.01     0.00   0.00   0.00     0.00   0.00   0.00
    16   9     0.01   0.00  -0.02     0.00   0.00   0.01     0.00   0.00  -0.01
    17   9    -0.02   0.00  -0.08     0.00   0.00   0.02     0.00   0.00  -0.01
    18   9     0.02   0.10  -0.06    -0.02  -0.07   0.04    -0.01  -0.01   0.01
    19   6     0.01   0.09  -0.12     0.16   0.06  -0.08     0.14   0.10   0.03
    20   6     0.01   0.02   0.02    -0.10  -0.05   0.00    -0.07  -0.09  -0.01
    21   6     0.00  -0.02   0.04    -0.05  -0.02   0.02    -0.04  -0.02  -0.02
    22   1     0.00   0.02   0.10     0.14   0.00   0.09     0.11   0.01   0.07
    23   1    -0.02   0.07  -0.04     0.00  -0.01  -0.13    -0.02   0.00  -0.10
    24   1     0.04   0.06  -0.04     0.09   0.13   0.07     0.09   0.10   0.03
    25   6    -0.01   0.03  -0.05    -0.05   0.02  -0.02     0.03  -0.02  -0.02
    26   1    -0.02  -0.06   0.08    -0.01   0.02   0.14     0.02   0.00  -0.08
    27   1     0.06  -0.09   0.00     0.10  -0.15  -0.07    -0.07   0.09   0.01
    28   1     0.04  -0.03  -0.15     0.17   0.00  -0.07    -0.09   0.01   0.05
    29   1    -0.11  -0.22  -0.05    -0.10  -0.20  -0.04    -0.05  -0.05  -0.01
    30   1     0.06  -0.08  -0.09     0.05  -0.07  -0.09     0.12   0.00  -0.03
    31   1     0.04  -0.08   0.08     0.03  -0.08   0.08     0.11  -0.01   0.06
    32  16    -0.01   0.00   0.00    -0.01   0.00   0.00     0.01   0.01   0.00
    33   6     0.13  -0.01  -0.01     0.16   0.02  -0.01    -0.06  -0.06   0.00
    34   6    -0.06   0.02   0.02    -0.14   0.05   0.02     0.02  -0.05  -0.01
    35   6    -0.05  -0.01   0.00    -0.05  -0.03   0.00     0.03   0.02   0.00
    36   1    -0.09   0.20   0.03    -0.12   0.24   0.04     0.04  -0.03  -0.01
    37   1     0.04   0.07  -0.07     0.07   0.08  -0.09    -0.11   0.01   0.05
    38   1     0.04   0.08   0.08     0.08   0.07   0.10    -0.11   0.01  -0.03
    39   1     0.05  -0.41  -0.07    -0.01  -0.47  -0.06    -0.13   0.56   0.10
                     76                     77                     78
                      A                      A                      A
 Frequencies --   1293.9075              1331.8162              1356.1116
 Red. masses --     12.8481                 5.3350                 3.3111
 Frc consts  --     12.6734                 5.5753                 3.5877
 IR Inten    --    105.1779                16.9969                 1.4519
  Atom  AN      X      Y      Z        X      Y      Z        X      Y      Z
     1   6    -0.02   0.00   0.00     0.08   0.04  -0.01    -0.03   0.04   0.00
     2  16     0.00   0.00   0.00     0.00   0.00   0.00     0.00   0.00   0.00
     3   6     0.00   0.01   0.00    -0.09   0.05  -0.01    -0.04   0.08   0.01
     4   6     0.01   0.01   0.00     0.16   0.06   0.04     0.08   0.05   0.02
     5   6     0.02  -0.03  -0.01    -0.30  -0.08  -0.04    -0.03  -0.26   0.02
     6   6     0.00   0.00   0.00     0.03  -0.04   0.00     0.03  -0.01   0.00
     7   1    -0.02  -0.09  -0.02     0.08  -0.26  -0.03    -0.03  -0.38  -0.06
     8   6    -0.05   0.07   0.03     0.11  -0.02   0.00    -0.01   0.04   0.00
     9   6     0.05   0.02  -0.12    -0.10  -0.08  -0.01     0.05  -0.07  -0.01
    10   6    -0.04  -0.06   0.02    -0.11  -0.01  -0.01    -0.01  -0.03   0.00
    11   6     0.28  -0.09   0.84     0.00   0.11   0.01    -0.01   0.01  -0.02
    12   6     0.02  -0.02  -0.10     0.10  -0.09   0.00     0.05   0.05   0.00
    13   9    -0.01  -0.01   0.00     0.00   0.01   0.01    -0.01   0.02   0.01
    14   9     0.01   0.02   0.00     0.00   0.01   0.00    -0.01   0.01  -0.01
    15   9    -0.18   0.01  -0.10     0.00   0.00   0.00     0.00   0.00   0.00
    16   9     0.01   0.03  -0.32     0.00  -0.01   0.00     0.00   0.00   0.01
    17   9     0.01  -0.02  -0.01     0.00   0.01   0.00     0.00   0.00  -0.01
    18   9     0.00   0.02   0.00     0.00   0.02  -0.01    -0.01  -0.02   0.01
    19   6    -0.01   0.01  -0.01     0.30  -0.10  -0.01    -0.01   0.26  -0.02
    20   6     0.00   0.01   0.00    -0.08   0.04  -0.02    -0.03  -0.05  -0.01
    21   6     0.00   0.00   0.00    -0.08   0.02   0.02     0.00  -0.08   0.01
    22   1     0.01  -0.01   0.00     0.30  -0.08  -0.06    -0.07  -0.01   0.09
    23   1    -0.02   0.02   0.01     0.07  -0.18  -0.12    -0.13   0.28  -0.10
    24   1     0.02   0.02  -0.01     0.05   0.14   0.10     0.17   0.17  -0.10
    25   6     0.00   0.01   0.00     0.08   0.02   0.02     0.01   0.07  -0.01
    26   1    -0.01  -0.01   0.02    -0.07  -0.18  -0.12    -0.14  -0.27   0.10
    27   1     0.01  -0.02   0.01    -0.06   0.14   0.10     0.15  -0.18   0.13
    28   1     0.01   0.00  -0.01    -0.29  -0.06  -0.07    -0.07   0.02  -0.08
    29   1     0.00  -0.01   0.00     0.06   0.12   0.02     0.00  -0.08  -0.01
    30   1    -0.02  -0.01   0.00    -0.08   0.05   0.08    -0.16  -0.04   0.00
    31   1    -0.02  -0.01  -0.01    -0.06   0.07  -0.09    -0.15  -0.03  -0.05
    32  16     0.00   0.00   0.00     0.00   0.00   0.00     0.00   0.00   0.00
    33   6     0.01   0.00   0.00     0.09   0.05   0.00    -0.04  -0.08  -0.01
    34   6     0.00   0.00   0.00    -0.16   0.07   0.03     0.08  -0.06  -0.01
    35   6     0.00   0.00   0.00    -0.03  -0.04   0.00     0.03   0.01   0.00
    36   1    -0.01   0.01   0.00    -0.06   0.12   0.02     0.00   0.09   0.01
    37   1     0.01   0.00  -0.01     0.06   0.06  -0.08    -0.16   0.04   0.04
    38   1     0.01   0.00   0.01     0.08   0.04   0.08    -0.16   0.05  -0.01
    39   1     0.01  -0.04  -0.01    -0.09  -0.26  -0.03    -0.03   0.39   0.05
                     79                     80                     81
                      A                      A                      A
 Frequencies --   1390.9382              1393.9092              1401.6127
 Red. masses --      1.5950                 1.2735                 3.7555
 Frc consts  --      1.8182                 1.4579                 4.3469
 IR Inten    --     29.6567                 1.7710                73.6330
  Atom  AN      X      Y      Z        X      Y      Z        X      Y      Z
     1   6    -0.01   0.02   0.00     0.00   0.00   0.00    -0.02   0.08   0.00
     2  16     0.00   0.00   0.00     0.00   0.00   0.00     0.00  -0.01   0.00
     3   6     0.00   0.00   0.00     0.00   0.00   0.00    -0.02   0.02   0.00
     4   6     0.00   0.00   0.00     0.00   0.00   0.00     0.02   0.01   0.00
     5   6     0.00  -0.01  -0.01     0.00  -0.01  -0.02    -0.01  -0.04   0.01
     6   6     0.01   0.01   0.00     0.00   0.01   0.00     0.01  -0.01   0.00
     7   1     0.00  -0.01   0.00     0.00   0.01   0.00    -0.01  -0.10  -0.02
     8   6     0.03  -0.04   0.00     0.01  -0.01   0.00     0.09  -0.12   0.00
     9   6    -0.03   0.10   0.00    -0.01   0.02   0.00    -0.10   0.26   0.00
    10   6    -0.02  -0.02   0.00     0.00   0.00   0.00    -0.06  -0.06  -0.01
    11   6     0.00  -0.07   0.00     0.00  -0.01   0.00     0.00  -0.19  -0.01
    12   6     0.03   0.09   0.01     0.00   0.00   0.00     0.09   0.22   0.03
    13   9     0.00  -0.02  -0.01     0.00   0.00   0.00     0.01  -0.05  -0.04
    14   9     0.01  -0.01   0.01     0.00   0.00   0.00     0.02  -0.03   0.03
    15   9     0.00   0.01   0.00     0.00   0.00   0.00     0.00   0.02   0.00
    16   9     0.00   0.00   0.00     0.00   0.00   0.00     0.00   0.01   0.00
    17   9     0.00  -0.01  -0.01     0.00   0.00   0.00    -0.01  -0.02  -0.03
    18   9    -0.01  -0.02   0.01     0.00   0.00   0.00    -0.02  -0.05   0.02
    19   6     0.00   0.00  -0.01     0.00   0.01   0.02     0.01  -0.03   0.01
    20   6     0.00   0.02   0.00     0.00   0.01   0.00    -0.01   0.07   0.00
    21   6     0.00   0.02   0.11     0.00  -0.02  -0.10     0.00   0.00  -0.08
    22   1    -0.03  -0.25  -0.35     0.03   0.23   0.33     0.06   0.17   0.23
    23   1     0.15   0.00  -0.38    -0.15   0.02   0.35    -0.10  -0.04   0.30
    24   1    -0.14   0.05  -0.40     0.14  -0.03   0.36     0.08  -0.04   0.28
    25   6    -0.01   0.02   0.09    -0.01   0.03   0.10     0.01   0.00  -0.10
    26   1    -0.12   0.00  -0.34    -0.13  -0.01  -0.37     0.08  -0.08   0.38
    27   1     0.15   0.02  -0.34     0.17   0.03  -0.37    -0.11  -0.08   0.36
    28   1     0.04  -0.22  -0.31     0.04  -0.24  -0.35    -0.07   0.23   0.31
    29   1     0.00  -0.03   0.00    -0.01  -0.03   0.00     0.00  -0.03  -0.01
    30   1    -0.02  -0.02  -0.02    -0.02  -0.02  -0.02    -0.06   0.00   0.02
    31   1    -0.03  -0.02   0.01    -0.02  -0.03   0.01    -0.05   0.02  -0.03
    32  16     0.00   0.00   0.00     0.00   0.00   0.00     0.00  -0.01   0.00
    33   6     0.00   0.00   0.00     0.00   0.00   0.00     0.01   0.02   0.00
    34   6     0.00   0.00   0.00     0.00   0.00   0.00    -0.01   0.01   0.00
    35   6     0.00   0.01   0.00     0.00  -0.01   0.00     0.00  -0.01   0.00
    36   1     0.00  -0.02   0.00    -0.01   0.03   0.00    -0.01   0.01   0.00
    37   1     0.01  -0.02   0.01    -0.01   0.03  -0.01     0.02   0.03  -0.03
    38   1     0.01  -0.01  -0.01    -0.01   0.02   0.02     0.02   0.02   0.03
    39   1     0.00   0.01   0.01     0.00  -0.02   0.00     0.00  -0.07  -0.02
                     82                     83                     84
                      A                      A                      A
 Frequencies --   1410.7421              1411.6145              1423.1924
 Red. masses --      1.4207                 1.4383                11.2120
 Frc consts  --      1.6659                 1.6886                13.3802
 IR Inten    --      8.4734                19.3046                20.8825
  Atom  AN      X      Y      Z        X      Y      Z        X      Y      Z
     1   6     0.00   0.00   0.00     0.00   0.00   0.00    -0.01   0.03   0.00
     2  16     0.00   0.00   0.00     0.00   0.00   0.00     0.00   0.00   0.00
     3   6    -0.03  -0.01   0.00     0.06   0.02   0.01     0.00   0.01   0.00
     4   6     0.01  -0.01   0.00    -0.01   0.03   0.00     0.01   0.01   0.00
     5   6    -0.01   0.00   0.00     0.00  -0.03   0.00    -0.01  -0.03   0.00
     6   6     0.04   0.06   0.01    -0.10  -0.13  -0.03     0.00  -0.01   0.00
     7   1     0.02   0.01   0.01    -0.03  -0.03  -0.01    -0.01  -0.05  -0.01
     8   6     0.00   0.01   0.00     0.00   0.00   0.00     0.11  -0.22  -0.01
     9   6     0.00  -0.01   0.00     0.00   0.00   0.00    -0.31  -0.06   0.10
    10   6    -0.01   0.00   0.00    -0.01  -0.01   0.00     0.12   0.22   0.01
    11   6     0.00   0.00   0.00     0.00  -0.01   0.00     0.68   0.02  -0.16
    12   6     0.00   0.00   0.00     0.01   0.02   0.00    -0.32   0.01   0.09
    13   9     0.00   0.00   0.00     0.00   0.00   0.00     0.02   0.01   0.00
    14   9     0.00   0.00   0.00     0.00   0.00   0.00     0.01   0.01  -0.02
    15   9     0.00   0.00   0.00     0.00   0.00   0.00    -0.20   0.01  -0.05
    16   9     0.00   0.00   0.00     0.00   0.00   0.00    -0.04  -0.01   0.08
    17   9     0.00   0.00   0.00     0.00   0.00   0.00     0.01   0.00  -0.02
    18   9     0.00   0.00   0.00     0.00   0.00   0.00     0.02   0.00  -0.01
    19   6     0.01   0.02   0.00     0.00   0.02   0.00    -0.01   0.04   0.00
    20   6     0.00   0.00   0.00     0.00   0.00   0.00    -0.01  -0.04   0.00
    21   6     0.00  -0.01  -0.01     0.00  -0.01   0.00     0.00  -0.01   0.01
    22   1     0.01   0.01   0.02    -0.01   0.01   0.02    -0.01  -0.06  -0.08
    23   1    -0.03   0.02   0.02    -0.02   0.03   0.01    -0.05   0.12  -0.03
    24   1     0.03   0.03   0.03     0.03   0.02   0.02     0.08   0.10  -0.04
    25   6     0.00   0.00   0.00     0.00   0.01   0.01     0.00   0.01  -0.01
    26   1     0.00  -0.01   0.01    -0.03  -0.04  -0.02    -0.06  -0.11   0.03
    27   1    -0.01   0.00   0.01     0.05  -0.03  -0.03     0.07  -0.10   0.04
    28   1    -0.01   0.00   0.00     0.00  -0.01  -0.02    -0.01   0.06   0.07
    29   1    -0.03  -0.21  -0.02     0.06   0.47   0.05     0.00   0.01   0.00
    30   1    -0.16  -0.13  -0.13     0.34   0.30   0.29    -0.01   0.03   0.03
    31   1    -0.18  -0.15   0.05     0.38   0.34  -0.12    -0.01   0.03  -0.03
    32  16     0.00   0.00   0.00     0.00   0.00   0.00     0.00   0.00   0.00
    33   6     0.06  -0.02  -0.01     0.03  -0.01   0.00    -0.01  -0.01   0.00
    34   6    -0.01  -0.03   0.00     0.00  -0.02   0.00     0.01  -0.01   0.00
    35   6    -0.10   0.13   0.02    -0.04   0.06   0.01     0.00   0.01   0.00
    36   1     0.05  -0.47  -0.04     0.02  -0.21  -0.02     0.01  -0.01   0.00
    37   1     0.36  -0.35   0.15     0.16  -0.16   0.07    -0.02  -0.04   0.03
    38   1     0.35  -0.31  -0.26     0.15  -0.14  -0.12    -0.02  -0.03  -0.04
    39   1    -0.03   0.02   0.01    -0.01   0.01   0.00    -0.01   0.06   0.01
                     85                     86                     87
                      A                      A                      A
 Frequencies --   1438.7900              1453.3533              1453.6432
 Red. masses --      6.8266                 1.0396                 1.0393
 Frc consts  --      8.3263                 1.2938                 1.2939
 IR Inten    --    214.0609                 8.2268                16.8521
  Atom  AN      X      Y      Z        X      Y      Z        X      Y      Z
     1   6     0.08  -0.05  -0.01     0.00   0.00   0.00     0.00   0.00   0.00
     2  16     0.00   0.00   0.00     0.00   0.00   0.00     0.00   0.00   0.00
     3   6     0.00  -0.01   0.00     0.00   0.00   0.00     0.00   0.00  -0.02
     4   6    -0.01  -0.01   0.00     0.00   0.00   0.00     0.00   0.00   0.00
     5   6    -0.01   0.04   0.00     0.00   0.00   0.00     0.00   0.00   0.00
     6   6     0.00   0.01   0.00     0.00   0.00   0.01     0.01   0.00  -0.05
     7   1     0.01   0.07   0.01     0.00   0.00   0.00     0.00   0.00   0.00
     8   6    -0.13   0.24   0.01     0.00   0.00   0.00     0.00   0.00   0.00
     9   6     0.06  -0.28   0.00     0.00   0.00   0.00     0.00   0.00   0.00
    10   6    -0.15  -0.27  -0.02     0.00   0.00   0.00     0.00   0.00   0.00
    11   6     0.22  -0.02  -0.11     0.00   0.00   0.00     0.00   0.00   0.00
    12   6     0.11   0.36   0.06     0.00   0.00   0.00     0.00   0.00   0.00
    13   9     0.00   0.06   0.04     0.00   0.00   0.00     0.00   0.00   0.00
    14   9    -0.01   0.03  -0.03     0.00   0.00   0.00     0.00   0.00   0.00
    15   9    -0.08   0.01  -0.02     0.00   0.00   0.00     0.00   0.00   0.00
    16   9    -0.01   0.00   0.05     0.00   0.00   0.00     0.00   0.00   0.00
    17   9    -0.01  -0.02  -0.04     0.00   0.00   0.00     0.00   0.00   0.00
    18   9    -0.01  -0.09   0.03     0.00   0.00   0.00     0.00   0.00   0.00
    19   6    -0.01  -0.05   0.00     0.00   0.00   0.00     0.00   0.00   0.00
    20   6     0.07   0.07   0.01     0.00   0.00   0.00     0.00   0.00   0.00
    21   6     0.01   0.03  -0.02     0.00   0.00   0.00     0.00   0.00   0.00
    22   1    -0.08   0.15   0.16    -0.02   0.00   0.00     0.01   0.00   0.00
    23   1     0.12  -0.22   0.00     0.00   0.01  -0.01     0.00   0.00   0.00
    24   1    -0.21  -0.27   0.07     0.00   0.00   0.01     0.00   0.00   0.00
    25   6     0.01  -0.03   0.01     0.00   0.00   0.00     0.00   0.00   0.00
    26   1     0.12   0.17   0.04     0.00   0.00   0.01     0.00   0.01   0.00
    27   1    -0.18   0.26  -0.08     0.00   0.01  -0.01     0.00   0.00   0.01
    28   1    -0.11  -0.12  -0.14    -0.01   0.00   0.00     0.01   0.00   0.00
    29   1     0.00   0.01   0.02     0.02   0.02  -0.12    -0.09  -0.09   0.68
    30   1     0.02  -0.05  -0.06     0.09   0.00   0.00    -0.49  -0.02  -0.01
    31   1     0.03  -0.06   0.05    -0.09  -0.01  -0.02     0.48   0.04   0.10
    32  16     0.00  -0.01   0.00     0.00   0.00   0.00     0.00   0.00   0.00
    33   6     0.00   0.02   0.00     0.00   0.00  -0.02     0.00   0.00   0.00
    34   6    -0.01   0.01   0.00     0.00   0.00   0.00     0.00   0.00   0.00
    35   6     0.00  -0.02   0.00     0.00   0.00  -0.05     0.00   0.00  -0.01
    36   1     0.00  -0.02  -0.04     0.05  -0.08   0.69     0.01  -0.01   0.12
    37   1     0.06   0.07  -0.06    -0.48   0.07   0.07    -0.09   0.01   0.01
    38   1     0.02   0.06   0.06     0.50  -0.03   0.02     0.09  -0.01   0.00
    39   1     0.01  -0.08  -0.01     0.00   0.00   0.00     0.00   0.00   0.00
                     88                     89                     90
                      A                      A                      A
 Frequencies --   1462.7251              1465.2724              1466.6356
 Red. masses --      1.0458                 1.0473                 1.0533
 Frc consts  --      1.3183                 1.3248                 1.3349
 IR Inten    --     25.9090                 2.1608                 0.4472
  Atom  AN      X      Y      Z        X      Y      Z        X      Y      Z
     1   6     0.00   0.00   0.00     0.00   0.00   0.00     0.00   0.01   0.00
     2  16     0.00   0.00   0.00     0.00   0.00   0.00     0.00   0.00   0.00
     3   6     0.01   0.01   0.00     0.01   0.00   0.00    -0.01   0.00   0.00
     4   6     0.00  -0.01   0.00     0.00  -0.01   0.00     0.01   0.02   0.00
     5   6    -0.01  -0.01   0.00    -0.01   0.00   0.00     0.00  -0.02   0.00
     6   6     0.01  -0.01   0.00     0.02  -0.02   0.00    -0.03   0.01   0.00
     7   1     0.01   0.01   0.00     0.02   0.04   0.01    -0.01  -0.05  -0.01
     8   6     0.00   0.00   0.00     0.00   0.00   0.00     0.00   0.00   0.00
     9   6     0.00   0.00   0.00     0.00   0.00   0.00     0.00   0.00   0.00
    10   6     0.00   0.00   0.00     0.00   0.00   0.00     0.00   0.00   0.00
    11   6     0.00   0.00   0.00     0.00   0.00   0.00     0.00   0.00   0.00
    12   6     0.00   0.00   0.00     0.00   0.01   0.00     0.00   0.01   0.00
    13   9     0.00   0.00   0.00     0.00   0.00   0.00     0.00   0.00   0.00
    14   9     0.00   0.00   0.00     0.00   0.00   0.00     0.00   0.00   0.00
    15   9     0.00   0.00   0.00     0.00   0.00   0.00     0.00   0.00   0.00
    16   9     0.00   0.00   0.00     0.00   0.00   0.00     0.00   0.00   0.00
    17   9     0.00   0.00   0.00     0.00   0.00   0.00     0.00   0.00   0.00
    18   9     0.00   0.00   0.00     0.00   0.00   0.00     0.00   0.00   0.00
    19   6     0.01  -0.01   0.00     0.00   0.00   0.00     0.00  -0.02   0.00
    20   6     0.00   0.00   0.00     0.00   0.00   0.00     0.00   0.01   0.00
    21   6     0.01  -0.03   0.00    -0.01   0.01   0.00     0.00  -0.02   0.00
    22   1    -0.18  -0.11  -0.19     0.14   0.02   0.05     0.00  -0.09  -0.13
    23   1    -0.18   0.39  -0.03     0.03  -0.13   0.07    -0.13   0.22   0.05
    24   1     0.24   0.19   0.15    -0.03   0.00  -0.08     0.18   0.18   0.05
    25   6    -0.01  -0.03   0.00    -0.01  -0.01   0.00     0.00  -0.02   0.00
    26   1     0.19   0.38  -0.03     0.07   0.17  -0.07     0.12   0.18   0.07
    27   1    -0.23   0.18   0.14    -0.07   0.02   0.10    -0.16   0.18   0.02
    28   1     0.20  -0.11  -0.17     0.17  -0.03  -0.06    -0.01  -0.08  -0.11
    29   1    -0.02  -0.13  -0.03    -0.04  -0.26  -0.06     0.05   0.27   0.05
    30   1    -0.11   0.13   0.13    -0.20   0.24   0.24     0.21  -0.23  -0.24
    31   1    -0.09   0.16  -0.12    -0.17   0.29  -0.23     0.16  -0.29   0.22
    32  16     0.00   0.00   0.00     0.00   0.00   0.00     0.00   0.00   0.00
    33   6    -0.01   0.01   0.00     0.02   0.00   0.00     0.01   0.00   0.00
    34   6     0.00  -0.01   0.00     0.00   0.02   0.00    -0.01   0.02   0.00
    35   6    -0.01  -0.01   0.00     0.03   0.02   0.00     0.02   0.01   0.00
    36   1     0.02  -0.15  -0.03    -0.04   0.28   0.06    -0.04   0.24   0.04
    37   1     0.12   0.17  -0.14    -0.21  -0.30   0.25    -0.17  -0.24   0.20
    38   1     0.11   0.14   0.15    -0.21  -0.26  -0.27    -0.18  -0.21  -0.21
    39   1    -0.01   0.01   0.00     0.02  -0.05  -0.01     0.01  -0.05  -0.01
                     91                     92                     93
                      A                      A                      A
 Frequencies --   1469.2652              1469.7208              1476.0658
 Red. masses --      1.0636                 1.0713                 1.1839
 Frc consts  --      1.3528                 1.3635                 1.5198
 IR Inten    --     18.8858                 4.4160                 4.8357
  Atom  AN      X      Y      Z        X      Y      Z        X      Y      Z
     1   6     0.01  -0.01   0.00     0.00   0.00   0.00    -0.01   0.01   0.00
     2  16     0.00   0.00   0.00     0.00   0.00   0.00     0.00   0.00   0.00
     3   6    -0.01   0.00   0.00     0.01   0.00   0.00     0.00   0.01   0.00
     4   6     0.01   0.01   0.00    -0.01   0.00   0.00     0.01   0.01   0.00
     5   6    -0.03  -0.01   0.00     0.03   0.00   0.00     0.00  -0.07   0.01
     6   6    -0.01   0.01   0.00     0.00   0.00   0.00    -0.01   0.00   0.00
     7   1     0.01  -0.01   0.00    -0.01   0.00   0.00    -0.01  -0.06  -0.01
     8   6     0.00   0.01   0.00    -0.01   0.00   0.00     0.01  -0.03   0.00
     9   6     0.00  -0.01   0.00     0.01   0.00   0.00    -0.01   0.02   0.00
    10   6     0.00  -0.01   0.00     0.01   0.00   0.00     0.02   0.03   0.00
    11   6     0.00   0.00   0.00     0.00   0.00   0.00    -0.01   0.00   0.01
    12   6     0.00   0.01   0.00     0.00   0.00   0.00    -0.01  -0.03   0.00
    13   9     0.00   0.00   0.00     0.00   0.00   0.00     0.00   0.00   0.00
    14   9     0.00   0.00   0.00     0.00   0.00   0.00     0.00   0.00   0.00
    15   9     0.00   0.00   0.00     0.00   0.00   0.00     0.00   0.00   0.00
    16   9     0.00   0.00   0.00     0.00   0.00   0.00     0.00   0.00   0.00
    17   9     0.00   0.00   0.00     0.00   0.00   0.00     0.00   0.00   0.00
    18   9     0.00   0.00   0.00     0.00   0.00   0.00     0.00   0.01   0.00
    19   6    -0.02   0.01   0.00    -0.04   0.00   0.00     0.00   0.07  -0.01
    20   6     0.01   0.00   0.00     0.01   0.00   0.00    -0.01  -0.01   0.00
    21   6    -0.02   0.00   0.00    -0.04  -0.01   0.00     0.01   0.02   0.00
    22   1     0.37  -0.03   0.04     0.54  -0.12  -0.06    -0.01   0.17   0.24
    23   1     0.02  -0.21   0.20    -0.07  -0.13   0.32     0.20  -0.34  -0.09
    24   1     0.02   0.13  -0.22     0.16   0.33  -0.29    -0.29  -0.30  -0.07
    25   6    -0.04   0.00   0.00     0.02  -0.01   0.00     0.01  -0.03   0.00
    26   1     0.02   0.23  -0.30     0.04  -0.06   0.21     0.22   0.34   0.14
    27   1     0.05  -0.25   0.31    -0.10   0.24  -0.19    -0.31   0.35   0.03
    28   1     0.55   0.05   0.03    -0.35  -0.07  -0.07    -0.04  -0.18  -0.26
    29   1     0.02   0.11   0.00    -0.01  -0.05  -0.01     0.01   0.07   0.01
    30   1     0.09  -0.10  -0.10    -0.03   0.05   0.05     0.05  -0.04  -0.04
    31   1     0.05  -0.12   0.09    -0.03   0.06  -0.04     0.04  -0.05   0.04
    32  16     0.00   0.00   0.00     0.00   0.00   0.00     0.00   0.00   0.00
    33   6    -0.01   0.00   0.00    -0.01   0.00   0.00     0.00  -0.01   0.00
    34   6     0.01  -0.01   0.00     0.01  -0.01   0.00     0.01  -0.01   0.00
    35   6    -0.01   0.00   0.00    -0.01   0.00   0.00    -0.01   0.00   0.00
    36   1     0.01  -0.08   0.00     0.01  -0.07  -0.01     0.01  -0.07  -0.01
    37   1     0.04   0.08  -0.06     0.05   0.08  -0.06     0.04   0.05  -0.04
    38   1     0.07   0.07   0.07     0.05   0.07   0.07     0.05   0.04   0.04
    39   1     0.00   0.01   0.01     0.01   0.00   0.00    -0.01   0.06   0.01
                     94                     95                     96
                      A                      A                      A
 Frequencies --   1768.3202              1784.3338              1796.6322
 Red. masses --     10.9065                 9.1492                 9.6369
 Frc consts  --     20.0936                17.1627                18.3276
 IR Inten    --     74.5057                49.5212                45.9583
  Atom  AN      X      Y      Z        X      Y      Z        X      Y      Z
     1   6    -0.36  -0.21   0.03     0.11   0.05  -0.01    -0.25  -0.14   0.01
     2  16     0.00   0.01   0.00     0.00  -0.01   0.00     0.01   0.00   0.00
     3   6     0.06  -0.29  -0.03    -0.05   0.34   0.04    -0.05   0.44   0.05
     4   6    -0.03   0.26   0.04     0.04  -0.32  -0.04     0.05  -0.39  -0.05
     5   6     0.02  -0.03  -0.01    -0.02   0.04   0.01     0.04   0.05   0.01
     6   6     0.02   0.05   0.01    -0.02  -0.06  -0.01    -0.03  -0.07  -0.01
     7   1    -0.17  -0.08  -0.04     0.22   0.11   0.05     0.28   0.16   0.07
     8   6     0.39   0.27  -0.03    -0.14  -0.05   0.01     0.24   0.16  -0.02
     9   6    -0.08  -0.02   0.00     0.03   0.01   0.00    -0.04  -0.01   0.00
    10   6     0.27  -0.23   0.05     0.14  -0.06   0.02     0.15  -0.13   0.03
    11   6    -0.01   0.01   0.00     0.00  -0.01   0.00     0.00   0.00   0.00
    12   6    -0.06   0.00   0.00    -0.03   0.01   0.00    -0.03   0.00   0.00
    13   9     0.00   0.00   0.00     0.00   0.00   0.00     0.00   0.00   0.00
    14   9     0.00   0.00   0.00     0.00   0.00   0.00     0.00   0.00   0.00
    15   9     0.00   0.00   0.00     0.00   0.00   0.00     0.00   0.00   0.00
    16   9     0.00   0.00   0.00     0.00   0.00   0.00     0.00   0.00   0.00
    17   9     0.00   0.00   0.00     0.00   0.00   0.00     0.00   0.00   0.00
    18   9     0.01   0.00   0.00     0.00   0.00   0.00     0.00   0.00   0.00
    19   6     0.01   0.02   0.01     0.01   0.05   0.01     0.03  -0.04   0.00
    20   6    -0.25   0.17  -0.05    -0.10   0.06  -0.02    -0.17   0.10  -0.03
    21   6     0.00   0.00   0.01    -0.01   0.00   0.01     0.00   0.00   0.00
    22   1     0.01  -0.01  -0.01     0.01   0.00   0.01     0.00   0.00   0.00
    23   1     0.01   0.00  -0.02     0.02  -0.02  -0.03     0.00   0.00   0.01
    24   1    -0.02  -0.01  -0.02    -0.02  -0.01  -0.01     0.00   0.00   0.00
    25   6     0.00   0.00  -0.01     0.01   0.00   0.00     0.00   0.00   0.00
    26   1     0.01   0.00   0.04    -0.01  -0.02  -0.03     0.00   0.00   0.00
    27   1    -0.02   0.01   0.01     0.02  -0.01   0.00     0.00   0.00   0.00
    28   1     0.00   0.01   0.01    -0.01   0.00   0.01     0.00   0.00   0.00
    29   1    -0.01  -0.09  -0.01     0.01   0.11   0.01     0.01   0.14   0.02
    30   1     0.01   0.07   0.03    -0.01  -0.08  -0.03    -0.01  -0.10  -0.03
    31   1     0.02   0.07  -0.01    -0.01  -0.08   0.01    -0.01  -0.10   0.01
    32  16     0.00  -0.01   0.00     0.00  -0.01   0.00     0.01   0.00   0.00
    33   6     0.05   0.24   0.02     0.08   0.47   0.05    -0.04  -0.30  -0.03
    34   6    -0.03  -0.22  -0.03    -0.06  -0.43  -0.05     0.04   0.27   0.03
    35   6     0.02  -0.04   0.00     0.03  -0.08  -0.01    -0.02   0.05   0.01
    36   1    -0.01   0.08   0.01    -0.01   0.15   0.02     0.01  -0.09  -0.01
    37   1     0.01  -0.06   0.01     0.01  -0.12   0.01    -0.01   0.07  -0.01
    38   1     0.01  -0.06  -0.02     0.01  -0.11  -0.03    -0.01   0.07   0.02
    39   1    -0.14   0.07   0.03    -0.29   0.16   0.05     0.19  -0.11  -0.03
                     97                     98                     99
                      A                      A                      A
 Frequencies --   1814.7355              3096.1625              3096.4649
 Red. masses --     11.5608                 1.0383                 1.0373
 Frc consts  --     22.4319                 5.8646                 5.8599
 IR Inten    --     96.4350                14.0705                12.0987
  Atom  AN      X      Y      Z        X      Y      Z        X      Y      Z
     1   6     0.32   0.15  -0.02     0.00   0.00   0.00     0.00   0.00   0.00
     2  16    -0.01   0.00   0.00     0.00   0.00   0.00     0.00   0.00   0.00
     3   6     0.00  -0.13  -0.01     0.00   0.00   0.00     0.00   0.00   0.00
     4   6    -0.01   0.11   0.02     0.00   0.00   0.00     0.00   0.00   0.00
     5   6    -0.05  -0.01  -0.01     0.00   0.00   0.00     0.00   0.00   0.00
     6   6     0.01   0.02   0.00     0.00   0.01   0.00     0.01   0.03   0.00
     7   1    -0.08  -0.04  -0.02     0.00   0.00   0.00     0.00   0.00   0.00
     8   6    -0.37  -0.13   0.02     0.00   0.00   0.00     0.00   0.00   0.00
     9   6     0.06   0.03   0.00     0.00   0.00   0.00     0.00   0.00   0.00
    10   6     0.50  -0.24   0.08     0.00   0.00   0.00     0.00   0.00   0.00
    11   6     0.00  -0.02   0.00     0.00   0.00   0.00     0.00   0.00   0.00
    12   6    -0.09   0.03   0.00     0.00   0.00   0.00     0.00   0.00   0.00
    13   9     0.00   0.00   0.00     0.00   0.00   0.00     0.00   0.00   0.00
    14   9     0.00  -0.01   0.00     0.00   0.00   0.00     0.00   0.00   0.00
    15   9     0.00   0.00   0.00     0.00   0.00   0.00     0.00   0.00   0.00
    16   9     0.00   0.00   0.00     0.00   0.00   0.00     0.00   0.00   0.00
    17   9     0.00  -0.01  -0.01     0.00   0.00   0.00     0.00   0.00   0.00
    18   9     0.01   0.00   0.00     0.00   0.00   0.00     0.00   0.00   0.00
    19   6     0.07  -0.02  -0.01     0.00   0.00   0.00     0.00   0.00   0.00
    20   6    -0.44   0.24  -0.07     0.00   0.00   0.00     0.00   0.00   0.00
    21   6     0.00   0.00   0.01     0.00   0.00   0.01     0.00   0.01   0.04
    22   1    -0.01   0.00   0.01     0.01   0.10  -0.06     0.05   0.34  -0.20
    23   1     0.01   0.01  -0.04    -0.10  -0.05  -0.03    -0.36  -0.17  -0.10
    24   1    -0.01   0.00   0.01     0.09  -0.07  -0.03     0.31  -0.26  -0.10
    25   6     0.00   0.00   0.00     0.00   0.00   0.00     0.00   0.00   0.01
    26   1    -0.01   0.01  -0.04     0.04  -0.02  -0.01     0.07  -0.04  -0.02
    27   1     0.00   0.00   0.01    -0.03  -0.03  -0.01    -0.06  -0.05  -0.02
    28   1     0.01   0.00   0.01     0.00   0.04  -0.02     0.00   0.07  -0.04
    29   1     0.00  -0.04  -0.01    -0.06   0.02  -0.01    -0.31   0.09  -0.03
    30   1     0.00   0.03   0.01     0.01  -0.05   0.06     0.03  -0.26   0.30
    31   1    -0.01   0.02   0.00     0.02  -0.03  -0.06     0.11  -0.18  -0.33
    32  16     0.01   0.00   0.00     0.00   0.00   0.00     0.00   0.00   0.00
    33   6    -0.01  -0.19  -0.02     0.00   0.00   0.00     0.00   0.00   0.00
    34   6     0.02   0.16   0.02     0.00   0.00   0.00     0.00   0.00   0.00
    35   6    -0.01   0.03   0.00    -0.02   0.05   0.00     0.01  -0.01   0.00
    36   1     0.00  -0.06  -0.01     0.47   0.12  -0.02    -0.11  -0.03   0.01
    37   1     0.01   0.04   0.00    -0.15  -0.28  -0.49     0.04   0.07   0.12
    38   1     0.00   0.04   0.01    -0.08  -0.38   0.46     0.02   0.09  -0.11
    39   1     0.12  -0.07  -0.02     0.00   0.00   0.00     0.00   0.00   0.00
                    100                    101                    102
                      A                      A                      A
 Frequencies --   3096.6041              3097.6713              3193.1371
 Red. masses --      1.0375                 1.0363                 1.1044
 Frc consts  --      5.8616                 5.8586                 6.6346
 IR Inten    --      6.7138                 5.7212                 1.8520
  Atom  AN      X      Y      Z        X      Y      Z        X      Y      Z
     1   6     0.00   0.00   0.00     0.00   0.00   0.00     0.00   0.00   0.00
     2  16     0.00   0.00   0.00     0.00   0.00   0.00     0.00   0.00   0.00
     3   6     0.00   0.00   0.00     0.00   0.00   0.00     0.00   0.00   0.00
     4   6     0.00   0.00   0.00     0.00   0.00   0.00     0.00   0.00   0.00
     5   6     0.00   0.00   0.00     0.00   0.00   0.00     0.00   0.00   0.00
     6   6     0.02   0.04   0.01     0.00   0.00   0.00     0.00   0.00   0.00
     7   1     0.00   0.00   0.00    -0.01   0.00   0.00     0.00   0.00   0.00
     8   6     0.00   0.00   0.00     0.00   0.00   0.00     0.00   0.00   0.00
     9   6     0.00   0.00   0.00     0.00   0.00   0.00     0.00   0.00   0.00
    10   6     0.00   0.00   0.00     0.00   0.00   0.00     0.00   0.00   0.00
    11   6     0.00   0.00   0.00     0.00   0.00   0.00     0.00   0.00   0.00
    12   6     0.00   0.00   0.00     0.00   0.00   0.00     0.00   0.00   0.00
    13   9     0.00   0.00   0.00     0.00   0.00   0.00     0.00   0.00   0.00
    14   9     0.00   0.00   0.00     0.00   0.00   0.00     0.00   0.00   0.00
    15   9     0.00   0.00   0.00     0.00   0.00   0.00     0.00   0.00   0.00
    16   9     0.00   0.00   0.00     0.00   0.00   0.00     0.00   0.00   0.00
    17   9     0.00   0.00   0.00     0.00   0.00   0.00     0.00   0.00   0.00
    18   9     0.00   0.00   0.00     0.00   0.00   0.00     0.00   0.00   0.00
    19   6     0.00   0.00   0.00     0.00   0.00   0.00     0.00   0.00   0.00
    20   6     0.00   0.00   0.00     0.00   0.00   0.00     0.00   0.00   0.00
    21   6     0.00  -0.01  -0.03     0.00   0.00  -0.01     0.00   0.00   0.00
    22   1    -0.04  -0.31   0.19    -0.01  -0.08   0.05     0.00   0.00   0.00
    23   1     0.33   0.15   0.10     0.09   0.04   0.03     0.00   0.00   0.00
    24   1    -0.28   0.24   0.09    -0.08   0.06   0.02     0.00   0.00   0.00
    25   6     0.00   0.00   0.00     0.00   0.01   0.05     0.00   0.00   0.00
    26   1    -0.04   0.02   0.01     0.51  -0.26  -0.11     0.00   0.00   0.00
    27   1     0.04   0.03   0.01    -0.42  -0.34  -0.16     0.00   0.00   0.00
    28   1     0.00  -0.04   0.02    -0.03   0.48  -0.28     0.00   0.00   0.00
    29   1    -0.36   0.11  -0.03     0.02   0.00   0.00     0.00   0.00   0.00
    30   1     0.04  -0.30   0.35     0.00   0.01  -0.02     0.00  -0.01   0.01
    31   1     0.13  -0.21  -0.39    -0.01   0.01   0.02     0.00   0.00   0.01
    32  16     0.00   0.00   0.00     0.00   0.00   0.00     0.00   0.00   0.00
    33   6     0.00   0.00   0.00     0.00   0.00   0.00     0.00   0.00   0.00
    34   6     0.00   0.00   0.00     0.00   0.00   0.00     0.00   0.00   0.00
    35   6     0.00   0.00   0.00     0.00   0.00   0.00     0.00  -0.01   0.09
    36   1     0.02   0.01   0.00    -0.02   0.00   0.00     0.04   0.01   0.01
    37   1    -0.01  -0.01  -0.02     0.01   0.01   0.02    -0.18  -0.34  -0.58
    38   1     0.00  -0.02   0.02     0.00   0.01  -0.02     0.10   0.45  -0.54
    39   1     0.00   0.00   0.00     0.00   0.00   0.00     0.00   0.00   0.00
                    103                    104                    105
                      A                      A                      A
 Frequencies --   3193.4472              3207.6078              3208.1245
 Red. masses --      1.1044                 1.1059                 1.1059
 Frc consts  --      6.6360                 6.7038                 6.7059
 IR Inten    --      1.8935                 3.1438                 5.0575
  Atom  AN      X      Y      Z        X      Y      Z        X      Y      Z
     1   6     0.00   0.00   0.00     0.00   0.00   0.00     0.00   0.00   0.00
     2  16     0.00   0.00   0.00     0.00   0.00   0.00     0.00   0.00   0.00
     3   6     0.00   0.00   0.00     0.00   0.00   0.00     0.00   0.00   0.00
     4   6     0.00   0.00   0.00     0.00   0.00   0.00     0.00   0.00   0.00
     5   6     0.00   0.00   0.00     0.00   0.00   0.00     0.00   0.00   0.00
     6   6    -0.01  -0.01   0.09     0.00   0.00   0.00     0.00   0.00   0.00
     7   1     0.00   0.00   0.00     0.00   0.00   0.00    -0.01   0.00   0.00
     8   6     0.00   0.00   0.00     0.00   0.00   0.00     0.00   0.00   0.00
     9   6     0.00   0.00   0.00     0.00   0.00   0.00     0.00   0.00   0.00
    10   6     0.00   0.00   0.00     0.00   0.00   0.00     0.00   0.00   0.00
    11   6     0.00   0.00   0.00     0.00   0.00   0.00     0.00   0.00   0.00
    12   6     0.00   0.00   0.00     0.00   0.00   0.00     0.00   0.00   0.00
    13   9     0.00   0.00   0.00     0.00   0.00   0.00     0.00   0.00   0.00
    14   9     0.00   0.00   0.00     0.00   0.00   0.00     0.00   0.00   0.00
    15   9     0.00   0.00   0.00     0.00   0.00   0.00     0.00   0.00   0.00
    16   9     0.00   0.00   0.00     0.00   0.00   0.00     0.00   0.00   0.00
    17   9     0.00   0.00   0.00     0.00   0.00   0.00     0.00   0.00   0.00
    18   9     0.00   0.00   0.00     0.00   0.00   0.00     0.00   0.00   0.00
    19   6     0.00   0.00   0.00     0.00   0.00   0.00     0.00   0.00   0.00
    20   6     0.00   0.00   0.00     0.00   0.00   0.00     0.00   0.00   0.00
    21   6     0.00   0.00   0.00    -0.09   0.00   0.00    -0.01  -0.01   0.00
    22   1     0.00   0.00   0.00     0.00   0.10  -0.06     0.01   0.05  -0.03
    23   1     0.00   0.00   0.00     0.65   0.31   0.20     0.10   0.05   0.03
    24   1     0.00   0.00   0.00     0.46  -0.40  -0.15     0.04  -0.03  -0.01
    25   6     0.00   0.00   0.00     0.01   0.00   0.00    -0.08   0.04  -0.01
    26   1     0.00   0.00   0.00    -0.09   0.04   0.02     0.69  -0.35  -0.16
    27   1     0.00   0.00   0.00    -0.04  -0.04  -0.02     0.29   0.24   0.11
    28   1     0.00   0.00   0.00     0.00   0.04  -0.02     0.01  -0.37   0.22
    29   1    -0.03   0.01   0.01     0.00   0.00   0.00     0.00   0.00   0.00
    30   1    -0.06   0.47  -0.53     0.00   0.00   0.00     0.00   0.00   0.00
    31   1     0.20  -0.33  -0.58     0.00   0.00   0.00     0.00   0.00   0.00
    32  16     0.00   0.00   0.00     0.00   0.00   0.00     0.00   0.00   0.00
    33   6     0.00   0.00   0.00     0.00   0.00   0.00     0.00   0.00   0.00
    34   6     0.00   0.00   0.00     0.00   0.00   0.00     0.00   0.00   0.00
    35   6     0.00   0.00   0.00     0.00   0.00   0.00     0.00   0.00   0.00
    36   1     0.00   0.00   0.00     0.00   0.00   0.00     0.00   0.00   0.00
    37   1     0.00   0.00  -0.01     0.00   0.00   0.00     0.00   0.00   0.00
    38   1     0.00   0.01  -0.01     0.00   0.00   0.00     0.00   0.00   0.00
    39   1     0.00   0.00   0.00     0.00   0.00   0.00    -0.01   0.00   0.00
                    106                    107                    108
                      A                      A                      A
 Frequencies --   3210.0053              3211.5920              3220.5083
 Red. masses --      1.1065                 1.1063                 1.1061
 Frc consts  --      6.7177                 6.7233                 6.7593
 IR Inten    --      3.6385                 4.4437                 2.6819
  Atom  AN      X      Y      Z        X      Y      Z        X      Y      Z
     1   6     0.00   0.00   0.00     0.00   0.00   0.00     0.00   0.00   0.00
     2  16     0.00   0.00   0.00     0.00   0.00   0.00     0.00   0.00   0.00
     3   6     0.00   0.00   0.00     0.00   0.00   0.00     0.00   0.00   0.00
     4   6     0.00   0.00   0.00     0.00   0.00   0.00     0.00   0.00   0.00
     5   6     0.00   0.00   0.00     0.00   0.00   0.00     0.00   0.00   0.00
     6   6     0.00   0.00   0.00     0.00   0.00   0.00     0.00   0.00   0.00
     7   1     0.00   0.00   0.00     0.01   0.00   0.00     0.00   0.00   0.00
     8   6     0.00   0.00   0.00     0.00   0.00   0.00     0.00   0.00   0.00
     9   6     0.00   0.00   0.00     0.00   0.00   0.00     0.00   0.00   0.00
    10   6     0.00   0.00   0.00     0.00   0.00   0.00     0.00   0.00   0.00
    11   6     0.00   0.00   0.00     0.00   0.00   0.00     0.00   0.00   0.00
    12   6     0.00   0.00   0.00     0.00   0.00   0.00     0.00   0.00   0.00
    13   9     0.00   0.00   0.00     0.00   0.00   0.00     0.00   0.00   0.00
    14   9     0.00   0.00   0.00     0.00   0.00   0.00     0.00   0.00   0.00
    15   9     0.00   0.00   0.00     0.00   0.00   0.00     0.00   0.00   0.00
    16   9     0.00   0.00   0.00     0.00   0.00   0.00     0.00   0.00   0.00
    17   9     0.00   0.00   0.00     0.00   0.00   0.00     0.00   0.00   0.00
    18   9     0.00   0.00   0.00     0.00   0.00   0.00     0.00   0.00   0.00
    19   6     0.00   0.00   0.00     0.00   0.00   0.00     0.00   0.00   0.00
    20   6     0.00   0.00   0.00     0.00   0.00   0.00     0.00   0.00   0.00
    21   6     0.00  -0.09   0.02     0.00  -0.01   0.00     0.00   0.00   0.00
    22   1     0.10   0.68  -0.41     0.01   0.09  -0.05     0.00   0.00   0.00
    23   1     0.25   0.11   0.08     0.04   0.02   0.01     0.00   0.00   0.00
    24   1    -0.37   0.31   0.12    -0.04   0.03   0.01     0.00   0.00   0.00
    25   6     0.01   0.01   0.00    -0.04  -0.08   0.01     0.00   0.00   0.00
    26   1    -0.04   0.02   0.01     0.01  -0.02   0.00     0.00   0.00   0.00
    27   1    -0.08  -0.07  -0.03     0.53   0.42   0.21     0.00   0.00   0.00
    28   1     0.00  -0.05   0.03    -0.04   0.59  -0.36     0.00   0.00   0.00
    29   1     0.00   0.00   0.00     0.00   0.00   0.00    -0.02   0.00   0.00
    30   1     0.00   0.00   0.00     0.00   0.00   0.00     0.00   0.00   0.00
    31   1     0.00   0.00   0.00     0.00   0.00   0.00     0.00   0.00   0.01
    32  16     0.00   0.00   0.00     0.00   0.00   0.00     0.00   0.00   0.00
    33   6     0.00   0.00   0.00     0.00   0.00   0.00     0.00   0.00   0.00
    34   6     0.00   0.00   0.00     0.00   0.00   0.00     0.00   0.00   0.00
    35   6     0.00   0.00   0.00     0.00   0.00   0.00    -0.08  -0.05   0.00
    36   1     0.00   0.00   0.00     0.00   0.00   0.00     0.84   0.21  -0.04
    37   1     0.00   0.00   0.00     0.00   0.00   0.00     0.09   0.17   0.32
    38   1     0.00   0.00   0.00     0.00   0.00   0.00     0.04   0.20  -0.25
    39   1    -0.01   0.00   0.00    -0.01   0.00   0.00    -0.01   0.00   0.00
                    109                    110                    111
                      A                      A                      A
 Frequencies --   3221.0037              3245.0324              3248.5358
 Red. masses --      1.1061                 1.0960                 1.0957
 Frc consts  --      6.7613                 6.7998                 6.8129
 IR Inten    --      2.8116                 0.9470                 1.5890
  Atom  AN      X      Y      Z        X      Y      Z        X      Y      Z
     1   6     0.00   0.00   0.00     0.00   0.00   0.00     0.00   0.00   0.00
     2  16     0.00   0.00   0.00     0.00   0.00   0.00     0.00   0.00   0.00
     3   6     0.00   0.00   0.00     0.00   0.00   0.00     0.00  -0.01   0.00
     4   6     0.00   0.00   0.00    -0.05   0.02   0.00    -0.06   0.02   0.00
     5   6     0.00   0.00   0.00     0.00   0.00   0.00     0.00   0.00   0.00
     6   6    -0.08   0.05   0.00     0.00   0.00   0.00     0.00   0.00   0.00
     7   1    -0.01   0.00   0.00     0.60  -0.19   0.04     0.73  -0.22   0.04
     8   6     0.00   0.00   0.00     0.00   0.00   0.00     0.00   0.00   0.00
     9   6     0.00   0.00   0.00     0.00   0.00   0.00     0.00   0.00   0.00
    10   6     0.00   0.00   0.00     0.00   0.00   0.00     0.00   0.00   0.00
    11   6     0.00   0.00   0.00     0.00   0.00   0.00     0.00   0.00   0.00
    12   6     0.00   0.00   0.00     0.00   0.00   0.00     0.00   0.00   0.00
    13   9     0.00   0.00   0.00     0.00   0.00   0.00     0.00   0.00   0.00
    14   9     0.00   0.00   0.00     0.00   0.00   0.00     0.00   0.00   0.00
    15   9     0.00   0.00   0.00     0.00   0.00   0.00     0.00   0.00   0.00
    16   9     0.00   0.00   0.00     0.00   0.00   0.00     0.00   0.00   0.00
    17   9     0.00   0.00   0.00     0.00   0.00   0.00     0.00   0.00   0.00
    18   9     0.00   0.00   0.00     0.00   0.00   0.00     0.00   0.00   0.00
    19   6     0.00   0.00   0.00     0.00   0.00   0.00     0.00   0.00   0.00
    20   6     0.00   0.00   0.00     0.00   0.00   0.00     0.00   0.00   0.00
    21   6     0.00   0.00   0.00     0.00   0.00   0.00     0.00   0.00   0.00
    22   1     0.00   0.00   0.00     0.00   0.00   0.00     0.00   0.00   0.00
    23   1     0.00   0.00   0.00     0.00   0.00   0.00     0.01   0.00   0.00
    24   1     0.00   0.00   0.00     0.00   0.00   0.00     0.00   0.00   0.00
    25   6     0.00   0.00   0.00     0.00   0.00   0.00     0.00   0.00   0.00
    26   1     0.00   0.00   0.00     0.00   0.00   0.00     0.01   0.00   0.00
    27   1     0.00   0.00   0.00    -0.01   0.00   0.00     0.00   0.00   0.00
    28   1     0.00   0.00   0.00     0.00   0.00   0.00     0.00   0.00   0.00
    29   1     0.83  -0.24   0.08     0.01   0.00   0.00     0.01   0.00   0.00
    30   1     0.02  -0.21   0.25     0.00   0.00   0.00     0.00   0.00   0.00
    31   1     0.10  -0.17  -0.31     0.00   0.00   0.00     0.00   0.00   0.00
    32  16     0.00   0.00   0.00     0.00   0.00   0.00     0.00   0.00   0.00
    33   6     0.00   0.00   0.00     0.00  -0.01   0.00     0.00   0.00   0.00
    34   6     0.00   0.00   0.00     0.07   0.02   0.00    -0.05  -0.02   0.00
    35   6     0.00   0.00   0.00     0.00   0.00   0.00     0.00   0.00   0.00
    36   1     0.02   0.00   0.00    -0.01   0.00   0.00     0.01   0.00   0.00
    37   1     0.00   0.00   0.01     0.00   0.00   0.00     0.00   0.00   0.00
[truncated: 128,149 more chars]
