# Supplementary material for: Wide-range IR spectra of diarylethene derivatives and their simulation using the density functional theory
Source: Sci Rep. 2022 Oct 7;12:16834. doi: 10.1038/s41598-022-20264-x (PMC9546887; doi:10.1038/s41598-022-20264-x)
Supplement: Supplementary file 1 — Supplementary Information 1. [file 41598_2022_20264_MOESM1_ESM.zip › IR_files/2_0068/closed/closed_b3lyp.log]

 Entering Gaussian System, Link 0=g09
 Input=closed_b3lyp.gjf
 Output=closed_b3lyp.log
 AtFile(1): /pbs_home/ewapastorczak/DAE/0068/Def2SVP.gbs
            H     0
            S   3   1.00
                 13.0107010              0.19682158E-01
                  1.9622572              0.13796524
                  0.44453796             0.47831935
            S   1   1.00
                  0.12194962             1.0000000
            P   1   1.00
                  0.8000000              1.0000000
            ****
            C     0
            S   5   1.00
               1238.4016938              0.54568832082E-02
                186.29004992             0.40638409211E-01
                 42.251176346            0.18025593888
                 11.676557932            0.46315121755
                  3.5930506482           0.44087173314
            S   1   1.00
                  0.40245147363          1.0000000
            S   1   1.00
                  0.13090182668          1.0000000
            P   3   1.00
                  9.4680970621           0.38387871728E-01
                  2.0103545142           0.21117025112
                  0.54771004707          0.51328172114
            P   1   1.00
                  0.15268613795          1.0000000
            D   1   1.00
                  0.8000000              1.0000000
            ****
            F     0
            S   5   1.00
               2894.8325990             -0.53408255515E-02
                435.41939120            -0.39904258866E-01
                 98.843328866           -0.17912768038
                 27.485198001           -0.46758090825
                  8.5405498171          -0.44653131020
            S   1   1.00
                  1.0654578038           1.0000000
            S   1   1.00
                  0.33247346748          1.0000000
            P   3   1.00
                 22.696633924           -0.45212874436E-01
                  4.9872339257          -0.23754317067
                  1.3491613954          -0.51287353587
            P   1   1.00
                  0.34829881977          1.0000000
            D   1   1.00
                  1.4000000              1.0000000
            ****
            S     0
            S   5   1.00
               9184.9303010             -0.22294387756E-02
               1381.5105503             -0.16683029937E-01
                313.87147580            -0.75262436116E-01
                 88.053870623           -0.19376827038
                 27.039914905           -0.17718020803
            S   3   1.00
                 45.648731303           -0.10736062573
                  4.9664522326           0.65066293018
                  2.0116242047           0.59712155354
            S   1   1.00
                  0.35661077013          1.0000000
            S   1   1.00
                  0.13507221477          1.0000000
            P   5   1.00
                261.98233439            -0.92729929822E-02
                 61.306894736           -0.66547669241E-01
                 19.103729887           -0.24828595903
                  6.6567720378          -0.48703847402
                  2.3959635161          -0.39337850312
            P   1   1.00
                  0.61776161679          1.0000000
            P   1   1.00
                  0.16993376871          1.0000000
            D   1   1.00
                  0.5500000              1.0000000
            ****
 Initial command:
 /pbs_home/pkowalski/g09d01/g09/l1.exe "/pbs_home/daria/obliczenia/0068/closed/B3LYP/Gau-46039.inp" -scrdir="/pbs_home/daria/obliczenia/0068/closed/B3LYP/"
 Entering Link 1 = /pbs_home/pkowalski/g09d01/g09/l1.exe PID=     46040.
  
 Copyright (c) 1988,1990,1992,1993,1995,1998,2003,2009,2013,
            Gaussian, Inc.  All Rights Reserved.
  
 This is part of the Gaussian(R) 09 program.  It is based on
 the Gaussian(R) 03 system (copyright 2003, Gaussian, Inc.),
 the Gaussian(R) 98 system (copyright 1998, Gaussian, Inc.),
 the Gaussian(R) 94 system (copyright 1995, Gaussian, Inc.),
 the Gaussian 92(TM) system (copyright 1992, Gaussian, Inc.),
 the Gaussian 90(TM) system (copyright 1990, Gaussian, Inc.),
 the Gaussian 88(TM) system (copyright 1988, Gaussian, Inc.),
 the Gaussian 86(TM) system (copyright 1986, Carnegie Mellon
 University), and the Gaussian 82(TM) system (copyright 1983,
 Carnegie Mellon University). Gaussian is a federally registered
 trademark of Gaussian, Inc.
  
 This software contains proprietary and confidential information,
 including trade secrets, belonging to Gaussian, Inc.
  
 This software is provided under written license and may be
 used, copied, transmitted, or stored only in accord with that
 written license.
  
 The following legend is applicable only to US Government
 contracts under FAR:
  
                    RESTRICTED RIGHTS LEGEND
  
 Use, reproduction and disclosure by the US Government is
 subject to restrictions as set forth in subparagraphs (a)
 and (c) of the Commercial Computer Software - Restricted
 Rights clause in FAR 52.227-19.
  
 Gaussian, Inc.
 340 Quinnipiac St., Bldg. 40, Wallingford CT 06492
  
  
 ---------------------------------------------------------------
 Warning -- This program may not be used in any manner that
 competes with the business of Gaussian, Inc. or will provide
 assistance to any competitor of Gaussian, Inc.  The licensee
 of this program is prohibited from giving any competitor of
 Gaussian, Inc. access to this program.  By using this program,
 the user acknowledges that Gaussian, Inc. is engaged in the
 business of creating and licensing software in the field of
 computational chemistry and represents and warrants to the
 licensee that it is not a competitor of Gaussian, Inc. and that
 it will not use this program in any manner prohibited above.
 ---------------------------------------------------------------
  

 Cite this work as:
 Gaussian 09, Revision D.01,
 M. J. Frisch, G. W. Trucks, H. B. Schlegel, G. E. Scuseria, 
 M. A. Robb, J. R. Cheeseman, G. Scalmani, V. Barone, B. Mennucci, 
 G. A. Petersson, H. Nakatsuji, M. Caricato, X. Li, H. P. Hratchian, 
 A. F. Izmaylov, J. Bloino, G. Zheng, J. L. Sonnenberg, M. Hada, 
 M. Ehara, K. Toyota, R. Fukuda, J. Hasegawa, M. Ishida, T. Nakajima, 
 Y. Honda, O. Kitao, H. Nakai, T. Vreven, J. A. Montgomery, Jr., 
 J. E. Peralta, F. Ogliaro, M. Bearpark, J. J. Heyd, E. Brothers, 
 K. N. Kudin, V. N. Staroverov, T. Keith, R. Kobayashi, J. Normand, 
 K. Raghavachari, A. Rendell, J. C. Burant, S. S. Iyengar, J. Tomasi, 
 M. Cossi, N. Rega, J. M. Millam, M. Klene, J. E. Knox, J. B. Cross, 
 V. Bakken, C. Adamo, J. Jaramillo, R. Gomperts, R. E. Stratmann, 
 O. Yazyev, A. J. Austin, R. Cammi, C. Pomelli, J. W. Ochterski, 
 R. L. Martin, K. Morokuma, V. G. Zakrzewski, G. A. Voth, 
 P. Salvador, J. J. Dannenberg, S. Dapprich, A. D. Daniels, 
 O. Farkas, J. B. Foresman, J. V. Ortiz, J. Cioslowski, 
 and D. J. Fox, Gaussian, Inc., Wallingford CT, 2013.
 
 ******************************************
 Gaussian 09:  ES64L-G09RevD.01 24-Apr-2013
                 2-Dec-2018 
 ******************************************
 %chk=dae0068freq_closed_b3lyp.chk
 %NProcShared=8
 Will use up to    8 processors via shared memory.
 %Mem=4GB
 ---------------------------
 #P opt freq=Raman B3LYP/Gen
 ---------------------------
 1/14=-1,18=20,19=15,26=3,38=1/1,3;
 2/9=110,12=2,17=6,18=5,40=1/2;
 3/5=7,11=2,16=1,25=1,30=1,71=1,74=-5/1,2,3;
 4//1;
 5/5=2,38=5/2;
 6/7=2,8=2,9=2,10=2,28=1/1;
 7//1,2,3,16;
 1/14=-1,18=20,19=15,26=3/3(2);
 2/9=110/2;
 99//99;
 2/9=110/2;
 3/5=7,6=1,11=2,16=1,25=1,30=1,71=1,74=-5,82=7/1,2,3;
 4/5=5,16=3,69=1/1;
 5/5=2,38=5/2;
 7//1,2,3,16;
 1/14=-1,18=20,19=15,26=3/3(-5);
 2/9=110/2;
 6/7=2,8=2,9=2,10=2,19=2,28=1/1;
 99/9=1/99;
 Leave Link    1 at Sun Dec  2 16:49:11 2018, MaxMem=   536870912 cpu:         1.0
 (Enter /pbs_home/pkowalski/g09d01/g09/l101.exe)
 -------------------
 Title Card Required
 -------------------
 Symbolic Z-matrix:
 Charge =  0 Multiplicity = 1
 C                    -1.6065   -0.26959  -0.91071 
 S                    -3.07653   0.69467  -0.92483 
 C                    -4.00507  -0.6501   -0.21208 
 C                    -3.30184  -1.78078  -0.10991 
 C                    -1.92396  -1.74337  -0.72873 
 C                    -5.42257  -0.39035   0.18007 
 H                    -3.7322   -2.70337   0.28325 
 C                    -0.34709   0.17473  -1.01257 
 C                     0.12249   1.59421  -1.10398 
 C                     0.80111  -0.6719   -0.5503 
 C                     1.18299   1.71352   0.04292 
 C                     1.34285   0.25954   0.58994 
 F                    -0.84661   2.50814  -0.96281 
 F                     0.72871   1.82606  -2.29112 
 F                     2.3505    2.1706   -0.41461 
 F                     0.7454    2.53677   0.99973 
 F                     2.59949   0.03013   0.97723 
 F                     0.55136   0.12338   1.66973 
 C                    -0.74026  -2.68646   0.19094 
 C                     0.40764  -1.8911    0.46462 
 C                    -1.24465  -2.26316   1.5394 
 H                    -0.43432  -1.92771   2.19791 
 H                    -1.7798   -3.0783    2.05104 
 H                    -1.95552  -1.42783   1.43249 
 C                    -1.66073  -1.91991  -2.25626 
 H                    -1.73221  -2.97944  -2.5407 
 H                    -0.65542  -1.55056  -2.50492 
 H                    -2.40642  -1.35581  -2.83495 
 H                    -5.8728   -1.29659   0.60687 
 H                    -6.02246  -0.08195  -0.69057 
 H                    -5.48459   0.41607   0.9269 
 S                     1.26378  -2.04284   1.49005 
 C                     0.9871   -3.27994   2.12992 
 C                    -0.28368  -3.77188   1.33243 
 C                     0.49407  -3.42424   3.40098 
 H                     0.92789  -4.39968   3.47328 
 H                     0.93657  -2.78191   4.13345 
 H                    -0.55995  -3.48897   3.57348 
 H                    -0.81799  -4.20553   2.26627 
 
 NAtoms=     39 NQM=       39 NQMF=       0 NMMI=      0 NMMIF=      0
                NMic=       0 NMicF=      0.
                    Isotopes and Nuclear Properties:
 (Nuclear quadrupole moments (NQMom) in fm**2, nuclear magnetic moments (NMagM)
  in nuclear magnetons)

  Atom         1           2           3           4           5           6           7           8           9          10
 IAtWgt=          12          32          12          12          12          12           1          12          12          12
 AtmWgt=  12.0000000  31.9720718  12.0000000  12.0000000  12.0000000  12.0000000   1.0078250  12.0000000  12.0000000  12.0000000
 NucSpn=           0           0           0           0           0           0           1           0           0           0
 AtZEff=   0.0000000   0.0000000   0.0000000   0.0000000   0.0000000   0.0000000   0.0000000   0.0000000   0.0000000   0.0000000
 NQMom=    0.0000000   0.0000000   0.0000000   0.0000000   0.0000000   0.0000000   0.0000000   0.0000000   0.0000000   0.0000000
 NMagM=    0.0000000   0.0000000   0.0000000   0.0000000   0.0000000   0.0000000   2.7928460   0.0000000   0.0000000   0.0000000
 AtZNuc=   6.0000000  16.0000000   6.0000000   6.0000000   6.0000000   6.0000000   1.0000000   6.0000000   6.0000000   6.0000000

  Atom        11          12          13          14          15          16          17          18          19          20
 IAtWgt=          12          12          19          19          19          19          19          19          12          12
 AtmWgt=  12.0000000  12.0000000  18.9984033  18.9984033  18.9984033  18.9984033  18.9984033  18.9984033  12.0000000  12.0000000
 NucSpn=           0           0           1           1           1           1           1           1           0           0
 AtZEff=   0.0000000   0.0000000   0.0000000   0.0000000   0.0000000   0.0000000   0.0000000   0.0000000   0.0000000   0.0000000
 NQMom=    0.0000000   0.0000000   0.0000000   0.0000000   0.0000000   0.0000000   0.0000000   0.0000000   0.0000000   0.0000000
 NMagM=    0.0000000   0.0000000   2.6288670   2.6288670   2.6288670   2.6288670   2.6288670   2.6288670   0.0000000   0.0000000
 AtZNuc=   6.0000000   6.0000000   9.0000000   9.0000000   9.0000000   9.0000000   9.0000000   9.0000000   6.0000000   6.0000000

  Atom        21          22          23          24          25          26          27          28          29          30
 IAtWgt=          12           1           1           1          12           1           1           1           1           1
 AtmWgt=  12.0000000   1.0078250   1.0078250   1.0078250  12.0000000   1.0078250   1.0078250   1.0078250   1.0078250   1.0078250
 NucSpn=           0           1           1           1           0           1           1           1           1           1
 AtZEff=   0.0000000   0.0000000   0.0000000   0.0000000   0.0000000   0.0000000   0.0000000   0.0000000   0.0000000   0.0000000
 NQMom=    0.0000000   0.0000000   0.0000000   0.0000000   0.0000000   0.0000000   0.0000000   0.0000000   0.0000000   0.0000000
 NMagM=    0.0000000   2.7928460   2.7928460   2.7928460   0.0000000   2.7928460   2.7928460   2.7928460   2.7928460   2.7928460
 AtZNuc=   6.0000000   1.0000000   1.0000000   1.0000000   6.0000000   1.0000000   1.0000000   1.0000000   1.0000000   1.0000000

  Atom        31          32          33          34          35          36          37          38          39
 IAtWgt=           1          32          12          12          12           1           1           1           1
 AtmWgt=   1.0078250  31.9720718  12.0000000  12.0000000  12.0000000   1.0078250   1.0078250   1.0078250   1.0078250
 NucSpn=           1           0           0           0           0           1           1           1           1
 AtZEff=   0.0000000   0.0000000   0.0000000   0.0000000   0.0000000   0.0000000   0.0000000   0.0000000   0.0000000
 NQMom=    0.0000000   0.0000000   0.0000000   0.0000000   0.0000000   0.0000000   0.0000000   0.0000000   0.0000000
 NMagM=    2.7928460   0.0000000   0.0000000   0.0000000   0.0000000   2.7928460   2.7928460   2.7928460   2.7928460
 AtZNuc=   1.0000000  16.0000000   6.0000000   6.0000000   6.0000000   1.0000000   1.0000000   1.0000000   1.0000000
 Leave Link  101 at Sun Dec  2 16:49:12 2018, MaxMem=   536870912 cpu:         2.7
 (Enter /pbs_home/pkowalski/g09d01/g09/l103.exe)

 GradGradGradGradGradGradGradGradGradGradGradGradGradGradGradGradGradGrad
 Berny optimization.
 Initialization pass.
                           ----------------------------
                           !    Initial Parameters    !
                           ! (Angstroms and Degrees)  !
 --------------------------                            --------------------------
 ! Name  Definition              Value          Derivative Info.                !
 --------------------------------------------------------------------------------
 ! R1    R(1,2)                  1.7581         estimate D2E/DX2                !
 ! R2    R(1,5)                  1.5185         estimate D2E/DX2                !
 ! R3    R(1,8)                  1.3394         estimate D2E/DX2                !
 ! R4    R(2,3)                  1.7829         estimate D2E/DX2                !
 ! R5    R(3,4)                  1.3354         estimate D2E/DX2                !
 ! R6    R(3,6)                  1.4935         estimate D2E/DX2                !
 ! R7    R(4,5)                  1.5109         estimate D2E/DX2                !
 ! R8    R(4,7)                  1.0913         estimate D2E/DX2                !
 ! R9    R(5,19)                 1.771          estimate D2E/DX2                !
 ! R10   R(5,25)                 1.5601         estimate D2E/DX2                !
 ! R11   R(6,29)                 1.0982         estimate D2E/DX2                !
 ! R12   R(6,30)                 1.1014         estimate D2E/DX2                !
 ! R13   R(6,31)                 1.1009         estimate D2E/DX2                !
 ! R14   R(8,9)                  1.4979         estimate D2E/DX2                !
 ! R15   R(8,10)                 1.4996         estimate D2E/DX2                !
 ! R16   R(9,11)                 1.5666         estimate D2E/DX2                !
 ! R17   R(9,13)                 1.3395         estimate D2E/DX2                !
 ! R18   R(9,14)                 1.353          estimate D2E/DX2                !
 ! R19   R(10,12)                1.5688         estimate D2E/DX2                !
 ! R20   R(10,20)                1.6344         estimate D2E/DX2                !
 ! R21   R(11,12)                1.5617         estimate D2E/DX2                !
 ! R22   R(11,15)                1.3347         estimate D2E/DX2                !
 ! R23   R(11,16)                1.3359         estimate D2E/DX2                !
 ! R24   R(12,17)                1.3348         estimate D2E/DX2                !
 ! R25   R(12,18)                1.3457         estimate D2E/DX2                !
 ! R26   R(19,20)                1.4231         estimate D2E/DX2                !
 ! R27   R(19,21)                1.5006         estimate D2E/DX2                !
 ! R28   R(19,34)                1.64           estimate D2E/DX2                !
 ! R29   R(20,32)                1.3444         estimate D2E/DX2                !
 ! R30   R(21,22)                1.0967         estimate D2E/DX2                !
 ! R31   R(21,23)                1.1012         estimate D2E/DX2                !
 ! R32   R(21,24)                1.1021         estimate D2E/DX2                !
 ! R33   R(21,34)                1.8007         estimate D2E/DX2                !
 ! R34   R(25,26)                1.0994         estimate D2E/DX2                !
 ! R35   R(25,27)                1.0995         estimate D2E/DX2                !
 ! R36   R(25,28)                1.0996         estimate D2E/DX2                !
 ! R37   R(32,33)                1.42           estimate D2E/DX2                !
 ! R38   R(33,34)                1.5789         estimate D2E/DX2                !
 ! R39   R(33,35)                1.3709         estimate D2E/DX2                !
 ! R40   R(34,39)                1.16           estimate D2E/DX2                !
 ! R41   R(35,36)                1.07           estimate D2E/DX2                !
 ! R42   R(35,37)                1.07           estimate D2E/DX2                !
 ! R43   R(35,38)                1.07           estimate D2E/DX2                !
 ! A1    A(2,1,5)              111.0059         estimate D2E/DX2                !
 ! A2    A(2,1,8)              127.133          estimate D2E/DX2                !
 ! A3    A(5,1,8)              121.8466         estimate D2E/DX2                !
 ! A4    A(1,2,3)               91.0641         estimate D2E/DX2                !
 ! A5    A(2,3,4)              113.2628         estimate D2E/DX2                !
 ! A6    A(2,3,6)              117.911          estimate D2E/DX2                !
 ! A7    A(4,3,6)              128.8258         estimate D2E/DX2                !
 ! A8    A(3,4,5)              115.3362         estimate D2E/DX2                !
 ! A9    A(3,4,7)              122.3893         estimate D2E/DX2                !
 ! A10   A(5,4,7)              121.8778         estimate D2E/DX2                !
 ! A11   A(1,5,4)              105.2928         estimate D2E/DX2                !
 ! A12   A(1,5,19)             116.0614         estimate D2E/DX2                !
 ! A13   A(1,5,25)              87.5478         estimate D2E/DX2                !
 ! A14   A(4,5,19)             112.5608         estimate D2E/DX2                !
 ! A15   A(4,5,25)             123.5109         estimate D2E/DX2                !
 ! A16   A(19,5,25)            109.599          estimate D2E/DX2                !
 ! A17   A(3,6,29)             110.3424         estimate D2E/DX2                !
 ! A18   A(3,6,30)             110.9837         estimate D2E/DX2                !
 ! A19   A(3,6,31)             111.0387         estimate D2E/DX2                !
 ! A20   A(29,6,30)            108.3592         estimate D2E/DX2                !
 ! A21   A(29,6,31)            108.5252         estimate D2E/DX2                !
 ! A22   A(30,6,31)            107.486          estimate D2E/DX2                !
 ! A23   A(1,8,9)              127.8631         estimate D2E/DX2                !
 ! A24   A(1,8,10)             120.6124         estimate D2E/DX2                !
 ! A25   A(9,8,10)             108.2874         estimate D2E/DX2                !
 ! A26   A(8,9,11)             103.869          estimate D2E/DX2                !
 ! A27   A(8,9,13)             114.4131         estimate D2E/DX2                !
 ! A28   A(8,9,14)             110.8793         estimate D2E/DX2                !
 ! A29   A(11,9,13)            111.1381         estimate D2E/DX2                !
 ! A30   A(11,9,14)            109.026          estimate D2E/DX2                !
 ! A31   A(13,9,14)            107.4403         estimate D2E/DX2                !
 ! A32   A(8,10,12)             98.815          estimate D2E/DX2                !
 ! A33   A(8,10,20)            115.3551         estimate D2E/DX2                !
 ! A34   A(12,10,20)            94.2837         estimate D2E/DX2                !
 ! A35   A(9,11,12)            104.763          estimate D2E/DX2                !
 ! A36   A(9,11,15)            111.5473         estimate D2E/DX2                !
 ! A37   A(9,11,16)            110.4588         estimate D2E/DX2                !
 ! A38   A(12,11,15)           110.4493         estimate D2E/DX2                !
 ! A39   A(12,11,16)           110.8793         estimate D2E/DX2                !
 ! A40   A(15,11,16)           108.7241         estimate D2E/DX2                !
 ! A41   A(10,12,11)           105.2388         estimate D2E/DX2                !
 ! A42   A(10,12,17)           115.7166         estimate D2E/DX2                !
 ! A43   A(10,12,18)           108.6636         estimate D2E/DX2                !
 ! A44   A(11,12,17)           110.9782         estimate D2E/DX2                !
 ! A45   A(11,12,18)           108.3645         estimate D2E/DX2                !
 ! A46   A(17,12,18)           107.6687         estimate D2E/DX2                !
 ! A47   A(5,19,20)            109.9613         estimate D2E/DX2                !
 ! A48   A(5,19,21)             95.2655         estimate D2E/DX2                !
 ! A49   A(5,19,34)            154.1549         estimate D2E/DX2                !
 ! A50   A(20,19,21)            86.5979         estimate D2E/DX2                !
 ! A51   A(20,19,34)            90.6578         estimate D2E/DX2                !
 ! A52   A(10,20,19)           119.4511         estimate D2E/DX2                !
 ! A53   A(10,20,32)           113.8602         estimate D2E/DX2                !
 ! A54   A(19,20,32)           126.6745         estimate D2E/DX2                !
 ! A55   A(19,21,22)           112.1771         estimate D2E/DX2                !
 ! A56   A(19,21,23)           111.8418         estimate D2E/DX2                !
 ! A57   A(19,21,24)           110.0864         estimate D2E/DX2                !
 ! A58   A(22,21,23)           107.8496         estimate D2E/DX2                !
 ! A59   A(22,21,24)           107.6379         estimate D2E/DX2                !
 ! A60   A(22,21,34)            86.0425         estimate D2E/DX2                !
 ! A61   A(23,21,24)           107.0188         estimate D2E/DX2                !
 ! A62   A(23,21,34)            72.0939         estimate D2E/DX2                !
 ! A63   A(5,25,26)            110.5743         estimate D2E/DX2                !
 ! A64   A(5,25,27)            109.7373         estimate D2E/DX2                !
 ! A65   A(5,25,28)            110.049          estimate D2E/DX2                !
 ! A66   A(26,25,27)           108.9464         estimate D2E/DX2                !
 ! A67   A(26,25,28)           108.3098         estimate D2E/DX2                !
 ! A68   A(27,25,28)           109.1894         estimate D2E/DX2                !
 ! A69   A(20,32,33)           108.5382         estimate D2E/DX2                !
 ! A70   A(32,33,34)           101.5759         estimate D2E/DX2                !
 ! A71   A(32,33,35)           125.4193         estimate D2E/DX2                !
 ! A72   A(34,33,35)            98.3983         estimate D2E/DX2                !
 ! A73   A(19,34,33)           111.6798         estimate D2E/DX2                !
 ! A74   A(19,34,39)           132.8056         estimate D2E/DX2                !
 ! A75   A(21,34,33)            96.339          estimate D2E/DX2                !
 ! A76   A(21,34,39)            88.5599         estimate D2E/DX2                !
 ! A77   A(33,34,39)            94.622          estimate D2E/DX2                !
 ! A78   A(33,35,36)            90.7335         estimate D2E/DX2                !
 ! A79   A(33,35,37)           115.0089         estimate D2E/DX2                !
 ! A80   A(33,35,38)           120.6698         estimate D2E/DX2                !
 ! A81   A(36,35,37)           109.4712         estimate D2E/DX2                !
 ! A82   A(36,35,38)           109.4712         estimate D2E/DX2                !
 ! A83   A(37,35,38)           109.4712         estimate D2E/DX2                !
 ! A84   L(24,21,34,22,-1)     193.6804         estimate D2E/DX2                !
 ! A85   L(24,21,34,22,-2)     184.9069         estimate D2E/DX2                !
 ! D1    D(5,1,2,3)             16.3814         estimate D2E/DX2                !
 ! D2    D(8,1,2,3)           -162.2454         estimate D2E/DX2                !
 ! D3    D(2,1,5,4)            -21.0862         estimate D2E/DX2                !
 ! D4    D(2,1,5,19)          -146.2904         estimate D2E/DX2                !
 ! D5    D(2,1,5,25)           103.051          estimate D2E/DX2                !
 ! D6    D(8,1,5,4)            157.625          estimate D2E/DX2                !
 ! D7    D(8,1,5,19)            32.4208         estimate D2E/DX2                !
 ! D8    D(8,1,5,25)           -78.2378         estimate D2E/DX2                !
 ! D9    D(2,1,8,9)              2.8461         estimate D2E/DX2                !
 ! D10   D(2,1,8,10)           160.0408         estimate D2E/DX2                !
 ! D11   D(5,1,8,9)           -175.6447         estimate D2E/DX2                !
 ! D12   D(5,1,8,10)           -18.4501         estimate D2E/DX2                !
 ! D13   D(1,2,3,4)             -6.5126         estimate D2E/DX2                !
 ! D14   D(1,2,3,6)            173.6901         estimate D2E/DX2                !
 ! D15   D(2,3,4,5)             -5.6002         estimate D2E/DX2                !
 ! D16   D(2,3,4,7)           -178.4911         estimate D2E/DX2                !
 ! D17   D(6,3,4,5)            174.1699         estimate D2E/DX2                !
 ! D18   D(6,3,4,7)              1.279          estimate D2E/DX2                !
 ! D19   D(2,3,6,29)          -179.7606         estimate D2E/DX2                !
 ! D20   D(2,3,6,30)            60.1081         estimate D2E/DX2                !
 ! D21   D(2,3,6,31)           -59.3853         estimate D2E/DX2                !
 ! D22   D(4,3,6,29)             0.4783         estimate D2E/DX2                !
 ! D23   D(4,3,6,30)          -119.6529         estimate D2E/DX2                !
 ! D24   D(4,3,6,31)           120.8537         estimate D2E/DX2                !
 ! D25   D(3,4,5,1)             17.01           estimate D2E/DX2                !
 ! D26   D(3,4,5,19)           144.3689         estimate D2E/DX2                !
 ! D27   D(3,4,5,25)           -80.3357         estimate D2E/DX2                !
 ! D28   D(7,4,5,1)           -170.0591         estimate D2E/DX2                !
 ! D29   D(7,4,5,19)           -42.7002         estimate D2E/DX2                !
 ! D30   D(7,4,5,25)            92.5952         estimate D2E/DX2                !
 ! D31   D(1,5,19,20)           -7.0382         estimate D2E/DX2                !
 ! D32   D(1,5,19,21)           81.2467         estimate D2E/DX2                !
 ! D33   D(1,5,19,34)          134.025          estimate D2E/DX2                !
 ! D34   D(4,5,19,20)         -128.4455         estimate D2E/DX2                !
 ! D35   D(4,5,19,21)          -40.1606         estimate D2E/DX2                !
 ! D36   D(4,5,19,34)           12.6177         estimate D2E/DX2                !
 ! D37   D(25,5,19,20)          90.0605         estimate D2E/DX2                !
 ! D38   D(25,5,19,21)         178.3453         estimate D2E/DX2                !
 ! D39   D(25,5,19,34)        -128.8764         estimate D2E/DX2                !
 ! D40   D(1,5,25,26)          175.9151         estimate D2E/DX2                !
 ! D41   D(1,5,25,27)           55.7082         estimate D2E/DX2                !
 ! D42   D(1,5,25,28)          -64.4687         estimate D2E/DX2                !
 ! D43   D(4,5,25,26)          -77.3308         estimate D2E/DX2                !
 ! D44   D(4,5,25,27)          162.4623         estimate D2E/DX2                !
 ! D45   D(4,5,25,28)           42.2854         estimate D2E/DX2                !
 ! D46   D(19,5,25,26)          59.0731         estimate D2E/DX2                !
 ! D47   D(19,5,25,27)         -61.1338         estimate D2E/DX2                !
 ! D48   D(19,5,25,28)         178.6894         estimate D2E/DX2                !
 ! D49   D(1,8,9,11)           126.7868         estimate D2E/DX2                !
 ! D50   D(1,8,9,13)             5.4555         estimate D2E/DX2                !
 ! D51   D(1,8,9,14)          -116.2404         estimate D2E/DX2                !
 ! D52   D(10,8,9,11)          -32.6447         estimate D2E/DX2                !
 ! D53   D(10,8,9,13)         -153.9761         estimate D2E/DX2                !
 ! D54   D(10,8,9,14)           84.3281         estimate D2E/DX2                !
 ! D55   D(1,8,10,12)         -117.1697         estimate D2E/DX2                !
 ! D56   D(1,8,10,20)          -18.1292         estimate D2E/DX2                !
 ! D57   D(9,8,10,12)           44.0294         estimate D2E/DX2                !
 ! D58   D(9,8,10,20)          143.0699         estimate D2E/DX2                !
 ! D59   D(8,9,11,12)            6.5628         estimate D2E/DX2                !
 ! D60   D(8,9,11,15)          126.0684         estimate D2E/DX2                !
 ! D61   D(8,9,11,16)         -112.8889         estimate D2E/DX2                !
 ! D62   D(13,9,11,12)         130.0601         estimate D2E/DX2                !
 ! D63   D(13,9,11,15)        -110.4344         estimate D2E/DX2                !
 ! D64   D(13,9,11,16)          10.6083         estimate D2E/DX2                !
 ! D65   D(14,9,11,12)        -111.696          estimate D2E/DX2                !
 ! D66   D(14,9,11,15)           7.8095         estimate D2E/DX2                !
 ! D67   D(14,9,11,16)         128.8522         estimate D2E/DX2                !
 ! D68   D(8,10,12,11)         -37.9082         estimate D2E/DX2                !
 ! D69   D(8,10,12,17)        -160.8002         estimate D2E/DX2                !
 ! D70   D(8,10,12,18)          77.9843         estimate D2E/DX2                !
 ! D71   D(20,10,12,11)       -154.4068         estimate D2E/DX2                !
 ! D72   D(20,10,12,17)         82.7012         estimate D2E/DX2                !
 ! D73   D(20,10,12,18)        -38.5143         estimate D2E/DX2                !
 ! D74   D(8,10,20,19)          43.3822         estimate D2E/DX2                !
 ! D75   D(8,10,20,32)        -137.8992         estimate D2E/DX2                !
 ! D76   D(12,10,20,19)        145.2439         estimate D2E/DX2                !
 ! D77   D(12,10,20,32)        -36.0375         estimate D2E/DX2                !
 ! D78   D(9,11,12,10)          19.7614         estimate D2E/DX2                !
 ! D79   D(9,11,12,17)         145.643          estimate D2E/DX2                !
 ! D80   D(9,11,12,18)         -96.3366         estimate D2E/DX2                !
 ! D81   D(15,11,12,10)       -100.4779         estimate D2E/DX2                !
 ! D82   D(15,11,12,17)         25.4038         estimate D2E/DX2                !
 ! D83   D(15,11,12,18)        143.4242         estimate D2E/DX2                !
 ! D84   D(16,11,12,10)        138.9306         estimate D2E/DX2                !
 ! D85   D(16,11,12,17)        -95.1878         estimate D2E/DX2                !
 ! D86   D(16,11,12,18)         22.8327         estimate D2E/DX2                !
 ! D87   D(5,19,20,10)         -27.3994         estimate D2E/DX2                !
 ! D88   D(5,19,20,32)         154.0617         estimate D2E/DX2                !
 ! D89   D(21,19,20,10)       -121.7706         estimate D2E/DX2                !
 ! D90   D(21,19,20,32)         59.6905         estimate D2E/DX2                !
 ! D91   D(34,19,20,10)        168.5024         estimate D2E/DX2                !
 ! D92   D(34,19,20,32)        -10.0364         estimate D2E/DX2                !
 ! D93   D(5,19,21,22)        -131.2614         estimate D2E/DX2                !
 ! D94   D(5,19,21,23)         107.407          estimate D2E/DX2                !
 ! D95   D(5,19,21,24)         -11.4295         estimate D2E/DX2                !
 ! D96   D(20,19,21,22)        -21.5089         estimate D2E/DX2                !
 ! D97   D(20,19,21,23)       -142.8405         estimate D2E/DX2                !
 ! D98   D(20,19,21,24)         98.3231         estimate D2E/DX2                !
 ! D99   D(5,19,34,33)        -138.1728         estimate D2E/DX2                !
 ! D100  D(5,19,34,39)         -19.069          estimate D2E/DX2                !
 ! D101  D(20,19,34,33)          5.6172         estimate D2E/DX2                !
 ! D102  D(20,19,34,39)        124.7209         estimate D2E/DX2                !
 ! D103  D(10,20,32,33)       -167.9531         estimate D2E/DX2                !
 ! D104  D(19,20,32,33)         10.6556         estimate D2E/DX2                !
 ! D105  D(22,21,34,33)         -6.2396         estimate D2E/DX2                !
 ! D106  D(22,21,34,39)         88.2518         estimate D2E/DX2                !
 ! D107  D(23,21,34,33)       -116.4364         estimate D2E/DX2                !
 ! D108  D(23,21,34,39)        -21.945          estimate D2E/DX2                !
 ! D109  D(20,32,33,34)         -4.1267         estimate D2E/DX2                !
 ! D110  D(20,32,33,35)       -113.3113         estimate D2E/DX2                !
 ! D111  D(32,33,34,19)         -1.3203         estimate D2E/DX2                !
 ! D112  D(32,33,34,21)        -52.2342         estimate D2E/DX2                !
 ! D113  D(32,33,34,39)       -141.2952         estimate D2E/DX2                !
 ! D114  D(35,33,34,19)        127.6002         estimate D2E/DX2                !
 ! D115  D(35,33,34,21)         76.6863         estimate D2E/DX2                !
 ! D116  D(35,33,34,39)        -12.3747         estimate D2E/DX2                !
 ! D117  D(32,33,35,36)       -154.9529         estimate D2E/DX2                !
 ! D118  D(32,33,35,37)        -43.0014         estimate D2E/DX2                !
 ! D119  D(32,33,35,38)         91.7707         estimate D2E/DX2                !
 ! D120  D(34,33,35,36)         94.3211         estimate D2E/DX2                !
 ! D121  D(34,33,35,37)       -153.7274         estimate D2E/DX2                !
 ! D122  D(34,33,35,38)        -18.9552         estimate D2E/DX2                !
 --------------------------------------------------------------------------------
 Trust Radius=3.00D-01 FncErr=1.00D-07 GrdErr=1.00D-06
 Number of steps in this run=    234 maximum allowed number of steps=    234.
 GradGradGradGradGradGradGradGradGradGradGradGradGradGradGradGradGradGrad

 Leave Link  103 at Sun Dec  2 16:49:12 2018, MaxMem=   536870912 cpu:         0.3
 (Enter /pbs_home/pkowalski/g09d01/g09/l202.exe)
                          Input orientation:                          
 ---------------------------------------------------------------------
 Center     Atomic      Atomic             Coordinates (Angstroms)
 Number     Number       Type             X           Y           Z
 ---------------------------------------------------------------------
      1          6           0       -1.606504   -0.269585   -0.910707
      2         16           0       -3.076531    0.694673   -0.924828
      3          6           0       -4.005071   -0.650095   -0.212078
      4          6           0       -3.301836   -1.780777   -0.109910
      5          6           0       -1.923959   -1.743374   -0.728731
      6          6           0       -5.422566   -0.390353    0.180068
      7          1           0       -3.732203   -2.703373    0.283251
      8          6           0       -0.347091    0.174731   -1.012565
      9          6           0        0.122492    1.594210   -1.103983
     10          6           0        0.801113   -0.671900   -0.550297
     11          6           0        1.182987    1.713524    0.042924
     12          6           0        1.342848    0.259544    0.589943
     13          9           0       -0.846614    2.508144   -0.962807
     14          9           0        0.728710    1.826061   -2.291123
     15          9           0        2.350497    2.170599   -0.414610
     16          9           0        0.745402    2.536775    0.999727
     17          9           0        2.599489    0.030130    0.977227
     18          9           0        0.551360    0.123376    1.669726
     19          6           0       -0.740259   -2.686459    0.190939
     20          6           0        0.407638   -1.891100    0.464620
     21          6           0       -1.244651   -2.263165    1.539405
     22          1           0       -0.434317   -1.927707    2.197907
     23          1           0       -1.779798   -3.078304    2.051038
     24          1           0       -1.955525   -1.427826    1.432491
     25          6           0       -1.660730   -1.919908   -2.256256
     26          1           0       -1.732211   -2.979444   -2.540697
     27          1           0       -0.655421   -1.550561   -2.504920
     28          1           0       -2.406416   -1.355809   -2.834949
     29          1           0       -5.872802   -1.296587    0.606871
     30          1           0       -6.022458   -0.081954   -0.690565
     31          1           0       -5.484591    0.416074    0.926903
     32         16           0        1.263781   -2.042836    1.490052
     33          6           0        0.987100   -3.279936    2.129921
     34          6           0       -0.283682   -3.771883    1.332426
     35          6           0        0.494073   -3.424243    3.400980
     36          1           0        0.927885   -4.399682    3.473279
     37          1           0        0.936575   -2.781914    4.133446
     38          1           0       -0.559945   -3.488974    3.573479
     39          1           0       -0.817992   -4.205526    2.266270
 ---------------------------------------------------------------------
                    Distance matrix (angstroms):
                    1          2          3          4          5
     1  C    0.000000
     2  S    1.758116   0.000000
     3  C    2.527052   1.782863   0.000000
     4  C    2.408138   2.615857   1.335447   0.000000
     5  C    1.518534   2.703877   2.406910   1.510921   0.000000
     6  C    3.970731   2.811042   1.493498   2.552423   3.859641
     7  H    3.444917   3.665526   2.129732   1.091318   2.283736
     8  C    1.339370   2.779907   3.834310   3.656407   2.499240
     9  C    2.549611   3.327914   4.782173   4.909658   3.932969
    10  C    2.467463   4.128428   4.818119   4.272908   2.933584
    11  C    3.552942   4.485320   5.706809   5.687454   4.711551
    12  C    3.351210   4.691991   5.483696   5.121113   4.052482
    13  F    2.880265   2.874482   4.529229   5.015017   4.392137
    14  F    3.427901   4.198412   5.732579   5.832004   4.713660
    15  F    4.675304   5.647239   6.956334   6.903266   5.804208
    16  F    4.129997   4.658801   5.847359   6.021020   5.332235
    17  F    4.620011   6.023009   6.745173   6.267925   5.149485
    18  F    3.386655   4.496630   4.990041   4.651884   3.919765
    19  C    2.793793   4.258539   3.868875   2.733578   1.770974
    20  C    2.928755   4.555900   4.633575   3.755324   2.623406
    21  C    3.179363   4.263453   3.645491   2.680475   2.424063
    22  H    3.713068   4.858976   4.493396   3.683785   3.289107
    23  H    4.085446   4.977213   3.996215   2.944465   3.087060
    24  H    2.637028   3.364314   2.740459   2.077530   2.184365
    25  C    2.130025   3.257794   3.359616   2.705436   1.560059
    26  H    3.164807   4.232891   4.001778   3.131972   2.201785
    27  H    2.255431   3.660538   4.157898   3.576672   2.191167
    28  H    2.349988   2.881334   3.151694   2.899691   2.195250
    29  H    4.643175   3.759036   2.139404   2.712578   4.192471
    30  H    4.425417   3.055571   2.149787   3.259593   4.422609
    31  H    4.345860   3.050455   2.150110   3.265816   4.481344
    32  S    4.140846   5.671324   5.709446   4.844937   3.895429
    33  C    5.003440   6.453069   6.109238   5.065500   4.359722
    34  C    4.364355   5.731083   5.097037   3.892825   3.324714
    35  C    5.740639   6.958973   6.402530   5.425519   5.072151
    36  H    6.534536   7.831420   7.209391   6.130942   5.731132
    37  H    6.182437   7.333336   6.917232   6.080499   5.736025
    38  H    5.618512   6.638590   5.853082   4.899312   4.839077
    39  H    5.119235   6.268657   5.379663   4.206557   4.031797
                    6          7          8          9         10
     6  C    0.000000
     7  H    2.866712   0.000000
     8  C    5.244248   4.628348   0.000000
     9  C    6.027848   5.937366   1.497927   0.000000
    10  C    6.272709   5.037126   1.499616   2.429475   0.000000
    11  C    6.933862   6.612551   2.413106   1.566615   2.487566
    12  C    6.808905   5.884648   2.330476   2.477900   1.568825
    13  F    5.535954   6.085983   2.386800   1.339542   3.605253
    14  F    6.989812   6.858784   2.349244   1.352981   3.045575
    15  F    8.205646   7.825717   3.408522   2.402387   3.240186
    16  F    6.876318   6.929750   3.289698   2.387895   3.563885
    17  F    8.072523   6.931375   3.558443   3.593507   2.461774
    18  F    6.178251   5.316177   2.829229   3.168713   2.371359
    19  C    5.214999   2.993416   3.128803   4.554699   2.642670
    20  C    6.026981   4.222673   2.649406   3.832651   1.634420
    21  C    4.776002   2.821280   3.641635   4.871953   3.329284
    22  H    5.596227   3.891480   3.838618   4.859672   3.264348
    23  H    4.898507   2.660363   4.692606   5.950231   4.383928
    24  H    3.829529   2.470700   3.336697   4.459210   3.478782
    25  C    4.735675   3.369556   2.767657   4.105684   3.244764
    26  H    5.265422   3.471436   3.768629   5.140270   3.962850
    27  H    5.592934   4.309229   2.301916   3.529497   2.591155
    28  H    4.372595   3.646479   3.147134   4.253731   3.996949
    29  H    1.098241   2.581848   5.943133   6.872211   6.802236
    30  H    1.101355   3.614612   5.690287   6.382856   6.850462
    31  H    1.100879   3.635396   5.496698   6.078806   6.547968
    32  S    7.010991   5.181943   3.711550   4.610820   2.501310
    33  C    7.296261   5.100435   4.856954   5.912950   3.744330
    34  C    6.258658   3.759625   4.591161   5.907285   3.785673
    35  C    7.388192   5.301066   5.756697   6.754083   4.825169
    36  H    8.200499   5.896623   6.532504   7.584637   5.486492
    37  H    7.860498   6.052079   6.072148   6.873417   5.138868
    38  H    6.690424   4.637456   5.873657   6.941407   5.176284
    39  H    6.333236   3.831638   5.491736   6.773482   4.800111
                   11         12         13         14         15
    11  C    0.000000
    12  C    1.561680   0.000000
    13  F    2.400457   3.501568   0.000000
    14  F    2.380506   3.336418   2.170554   0.000000
    15  F    1.334666   2.382565   3.261284   2.504037   0.000000
    16  F    1.335925   2.389696   2.527227   3.366762   2.170429
    17  F    2.390233   1.334828   4.666895   4.172205   2.565310
    18  F    2.360934   1.345707   3.817287   4.314964   3.431104
    19  C    4.804230   3.630078   5.322249   5.355496   5.788823
    20  C    3.711106   2.348530   4.792082   4.638372   4.587499
    21  C    4.893561   3.736401   5.402304   5.940443   6.033368
    22  H    4.529700   3.244677   5.462314   5.966138   5.601477
    23  H    5.980989   4.798640   6.415800   7.014255   7.119673
    24  H    4.652873   3.799522   4.739092   5.626562   5.907814
    25  C    5.155073   4.676787   4.684383   4.443301   6.017795
    26  H    6.098969   5.454167   5.778204   5.404747   6.907365
    27  H    4.530507   4.104599   4.346004   3.655557   5.220341
    28  H    5.530530   5.328811   4.568153   4.499895   6.397016
    29  H    7.691746   7.381560   6.496340   7.856797   8.982619
    30  H    7.461916   7.483586   5.794142   7.195872   8.675052
    31  H    6.849919   6.837541   5.427577   7.137847   8.140431
    32  S    4.026282   2.473338   5.584058   5.436171   4.749918
    33  C    5.415586   3.876339   6.813908   6.758964   6.167805
    34  C    5.822681   4.410134   6.709972   6.744777   6.730833
    35  C    6.176390   4.710906   7.485539   7.747309   7.021916
    36  H    7.014535   5.494925   8.399152   8.486924   7.765829
    37  H    6.082932   4.687424   7.558854   7.908966   6.871054
    38  H    6.524463   5.154949   7.524992   8.018965   7.510413
    39  H    6.631918   5.236044   7.449908   7.716357   7.607984
                   16         17         18         19         20
    16  F    0.000000
    17  F    3.117918   0.000000
    18  F    2.512179   2.164043   0.000000
    19  C    5.490309   4.376302   3.427865   0.000000
    20  C    4.472863   2.959409   2.351818   1.423083   0.000000
    21  C    5.224078   4.511392   2.989685   1.500650   2.005905
    22  H    4.770636   3.811452   2.336124   2.167309   1.927307
    23  H    6.245879   5.476640   3.978750   2.166600   2.951449
    24  H    4.816674   4.804274   2.957529   2.145339   2.595368
    25  C    6.021040   5.692761   4.947897   2.724633   3.417915
    26  H    7.007270   6.340106   5.707000   2.920898   3.846476
    27  H    5.563377   5.021789   4.656828   2.926622   3.172417
    28  H    6.308003   6.443027   5.588248   3.701716   4.369507
    29  H    7.658304   8.583534   6.664519   5.333642   6.310120
    30  H    7.451091   8.782486   6.987719   5.955008   6.778909
    31  H    6.581450   8.093444   6.088527   5.716296   6.344693
    32  S    4.634865   2.518788   2.287422   2.473484   1.344438
    33  C    5.930420   3.858113   3.461817   2.663763   2.244519
    34  C    6.400692   4.784782   3.998013   1.640000   2.183656
    35  C    6.431401   4.715936   3.947927   3.517423   3.313640
    36  H    7.366559   5.352361   4.883915   4.060984   3.951666
    37  H    6.176180   4.542532   3.828710   4.285352   3.812297
    38  H    6.681151   5.395057   4.231826   3.481110   3.626903
    39  H    7.036118   5.592995   4.579343   2.573055   3.178786
                   21         22         23         24         25
    21  C    0.000000
    22  H    1.096722   0.000000
    23  H    1.101182   1.776447   0.000000
    24  H    1.102072   1.774772   1.771315   0.000000
    25  C    3.833795   4.619926   4.461932   3.733082   0.000000
    26  H    4.171091   5.024445   4.593046   4.271254   1.099378
    27  H    4.148682   4.723104   4.935076   4.148317   1.099499
    28  H    4.616055   5.435612   5.218477   4.291798   1.099609
    29  H    4.819094   5.701476   4.691782   4.005488   5.131040
    30  H    5.705952   6.555715   5.873216   4.781076   4.985391
    31  H    5.052778   5.710869   5.215348   4.013713   5.496473
    32  S    2.518574   1.843326   3.263475   3.278030   4.754230
    33  C    2.522547   1.963052   2.775356   3.546232   5.300870
    34  C    1.800703   2.042727   1.798838   2.880915   4.266697
    35  C    2.799416   2.132818   2.666928   3.723058   6.237829
    36  H    3.608945   3.097229   3.331719   4.616361   6.758533
    37  H    3.428687   2.520977   3.435542   4.182458   6.951067
    38  H    2.471617   2.084595   1.993619   3.283261   6.136734
    39  H    2.117342   2.310918   1.497339   3.115250   5.136876
                   26         27         28         29         30
    26  H    0.000000
    27  H    1.789543   0.000000
    28  H    1.782506   1.792437   0.000000
    29  H    5.466597   6.080198   4.885228   0.000000
    30  H    5.497695   5.852672   4.392817   1.783556   0.000000
    31  H    6.134668   6.242270   5.173611   1.785031   1.775820
    32  S    5.108830   4.459313   5.713841   7.229642   7.854262
    33  C    5.412912   5.212519   6.314122   7.301480   8.204641
    34  C    4.210377   4.449458   5.264069   6.155630   7.116292
    35  C    6.360638   6.301720   7.181787   7.271249   8.389089
    36  H    6.727637   6.809053   7.757349   8.005925   9.180830
    37  H    7.190662   6.936756   7.859255   7.810924   8.887576
    38  H    6.246358   6.380713   7.001985   6.467903   7.721976
    39  H    5.044404   5.462557   6.055280   6.063549   7.268644
                   31         32         33         34         35
    31  H    0.000000
    32  S    7.204436   0.000000
    33  C    7.549207   1.420000   0.000000
    34  C    6.689759   2.325745   1.578891   0.000000
    35  C    7.524195   2.480400   1.370946   2.237113   0.000000
    36  H    8.413999   3.098505   1.749842   2.538756   1.070000
    37  H    7.857507   2.764206   2.065113   3.211663   1.070000
    38  H    6.819524   3.123774   2.126243   2.275672   1.070000
    39  H    6.703002   3.100568   2.033142   1.160000   1.902494
                   36         37         38         39
    36  H    0.000000
    37  H    1.747302   0.000000
    38  H    1.747303   1.747303   0.000000
    39  H    2.131350   2.931130   1.512888   0.000000
 Stoichiometry    C17H14F6S2
 Framework group  C1[X(C17H14F6S2)]
 Deg. of freedom   111
 Full point group                 C1      NOp   1
 Largest Abelian subgroup         C1      NOp   1
 Largest concise Abelian subgroup C1      NOp   1
                         Standard orientation:                         
 ---------------------------------------------------------------------
 Center     Atomic      Atomic             Coordinates (Angstroms)
 Number     Number       Type             X           Y           Z
 ---------------------------------------------------------------------
      1          6           0        1.519400   -0.004729    0.498129
      2         16           0        3.044159    0.131444   -0.366476
      3          6           0        3.110423   -1.635442   -0.595222
      4          6           0        2.142733   -2.287960    0.053790
      5          6           0        1.274824   -1.434147    0.948564
      6          6           0        4.201208   -2.189026   -1.452117
      7          1           0        2.057750   -3.375822    0.036218
      8          6           0        0.634804    0.972393    0.736108
      9          6           0        0.694345    2.397763    0.279423
     10          6           0       -0.788407    0.647194    1.078987
     11          6           0       -0.684855    2.623169   -0.428589
     12          6           0       -1.491372    1.314202   -0.154768
     13          9           0        1.712176    2.672284   -0.547035
     14          9           0        0.790931    3.238662    1.334940
     15          9           0       -1.326749    3.680070    0.073673
     16          9           0       -0.511515    2.810088   -1.739966
     17          9           0       -2.792077    1.576059   -0.008601
     18          9           0       -1.355341    0.501925   -1.219018
     19          6           0       -0.414196   -1.966382    0.965464
     20          6           0       -1.273336   -0.865129    0.692915
     21          6           0       -0.479043   -2.265485   -0.503645
     22          1           0       -1.362776   -1.821706   -0.977855
     23          1           0       -0.498359   -3.348713   -0.700738
     24          1           0        0.411235   -1.860975   -1.011916
     25          6           0        1.695914   -0.983712    2.381594
     26          1           0        1.576821   -1.810015    3.096907
     27          1           0        1.070117   -0.139223    2.704263
     28          1           0        2.750892   -0.673626    2.384514
     29          1           0        4.122430   -3.282845   -1.511165
     30          1           0        5.191647   -1.934121   -1.043417
     31          1           0        4.148886   -1.778990   -2.472444
     32         16           0       -2.504226   -0.920871    0.155034
     33          6           0       -2.922272   -2.277582    0.123834
     34          6           0       -1.633313   -3.018580    0.655251
     35          6           0       -3.126790   -3.020084   -1.010342
     36          1           0       -3.808885   -3.657016   -0.486925
     37          1           0       -3.645110   -2.511810   -1.796409
     38          1           0       -2.336679   -3.609297   -1.426818
     39          1           0       -1.734098   -3.915578   -0.073334
 ---------------------------------------------------------------------
 Rotational constants (GHZ):      0.2485293      0.2480571      0.1493338
 Leave Link  202 at Sun Dec  2 16:49:12 2018, MaxMem=   536870912 cpu:         0.4
 (Enter /pbs_home/pkowalski/g09d01/g09/l301.exe)
 General basis read from cards:  (5D, 7F)
 Centers:       7     22     23     24     26     27     28     29     30     31
 Centers:      36     37     38     39
 S 3 1.00
     Exponent=  1.3010701000D+01 Coefficients=  1.9682158000D-02
     Exponent=  1.9622572000D+00 Coefficients=  1.3796524000D-01
     Exponent=  4.4453796000D-01 Coefficients=  4.7831935000D-01
 S 1 1.00
     Exponent=  1.2194962000D-01 Coefficients=  1.0000000000D+00
 P 1 1.00
     Exponent=  8.0000000000D-01 Coefficients=  1.0000000000D+00
 ****
 Centers:       1      3      4      5      6      8      9     10     11     12
 Centers:      19     20     21     25     33     34     35
 S 5 1.00
     Exponent=  1.2384016938D+03 Coefficients=  5.4568832082D-03
     Exponent=  1.8629004992D+02 Coefficients=  4.0638409211D-02
     Exponent=  4.2251176346D+01 Coefficients=  1.8025593888D-01
     Exponent=  1.1676557932D+01 Coefficients=  4.6315121755D-01
     Exponent=  3.5930506482D+00 Coefficients=  4.4087173314D-01
 S 1 1.00
     Exponent=  4.0245147363D-01 Coefficients=  1.0000000000D+00
 S 1 1.00
     Exponent=  1.3090182668D-01 Coefficients=  1.0000000000D+00
 P 3 1.00
     Exponent=  9.4680970621D+00 Coefficients=  3.8387871728D-02
     Exponent=  2.0103545142D+00 Coefficients=  2.1117025112D-01
     Exponent=  5.4771004707D-01 Coefficients=  5.1328172114D-01
 P 1 1.00
     Exponent=  1.5268613795D-01 Coefficients=  1.0000000000D+00
 D 1 1.00
     Exponent=  8.0000000000D-01 Coefficients=  1.0000000000D+00
 ****
 Centers:      13     14     15     16     17     18
 S 5 1.00
     Exponent=  2.8948325990D+03 Coefficients= -5.3408255515D-03
     Exponent=  4.3541939120D+02 Coefficients= -3.9904258866D-02
     Exponent=  9.8843328866D+01 Coefficients= -1.7912768038D-01
     Exponent=  2.7485198001D+01 Coefficients= -4.6758090825D-01
     Exponent=  8.5405498171D+00 Coefficients= -4.4653131020D-01
 S 1 1.00
     Exponent=  1.0654578038D+00 Coefficients=  1.0000000000D+00
 S 1 1.00
     Exponent=  3.3247346748D-01 Coefficients=  1.0000000000D+00
 P 3 1.00
     Exponent=  2.2696633924D+01 Coefficients= -4.5212874436D-02
     Exponent=  4.9872339257D+00 Coefficients= -2.3754317067D-01
     Exponent=  1.3491613954D+00 Coefficients= -5.1287353587D-01
 P 1 1.00
     Exponent=  3.4829881977D-01 Coefficients=  1.0000000000D+00
 D 1 1.00
     Exponent=  1.4000000000D+00 Coefficients=  1.0000000000D+00
 ****
 Centers:       2     32
 S 5 1.00
     Exponent=  9.1849303010D+03 Coefficients= -2.2294387756D-03
     Exponent=  1.3815105503D+03 Coefficients= -1.6683029937D-02
     Exponent=  3.1387147580D+02 Coefficients= -7.5262436116D-02
     Exponent=  8.8053870623D+01 Coefficients= -1.9376827038D-01
     Exponent=  2.7039914905D+01 Coefficients= -1.7718020803D-01
 S 3 1.00
     Exponent=  4.5648731303D+01 Coefficients= -1.0736062573D-01
     Exponent=  4.9664522326D+00 Coefficients=  6.5066293018D-01
     Exponent=  2.0116242047D+00 Coefficients=  5.9712155354D-01
 S 1 1.00
     Exponent=  3.5661077013D-01 Coefficients=  1.0000000000D+00
 S 1 1.00
     Exponent=  1.3507221477D-01 Coefficients=  1.0000000000D+00
 P 5 1.00
     Exponent=  2.6198233439D+02 Coefficients= -9.2729929822D-03
     Exponent=  6.1306894736D+01 Coefficients= -6.6547669241D-02
     Exponent=  1.9103729887D+01 Coefficients= -2.4828595903D-01
     Exponent=  6.6567720378D+00 Coefficients= -4.8703847402D-01
     Exponent=  2.3959635161D+00 Coefficients= -3.9337850312D-01
 P 1 1.00
     Exponent=  6.1776161679D-01 Coefficients=  1.0000000000D+00
 P 1 1.00
     Exponent=  1.6993376871D-01 Coefficients=  1.0000000000D+00
 D 1 1.00
     Exponent=  5.5000000000D-01 Coefficients=  1.0000000000D+00
 ****
 Ernie: Thresh=  0.10000D-02 Tol=  0.10000D-05 Strict=F.
 There are   453 symmetry adapted cartesian basis functions of A   symmetry.
 There are   428 symmetry adapted basis functions of A   symmetry.
   428 basis functions,   747 primitive gaussians,   453 cartesian basis functions
   101 alpha electrons      101 beta electrons
       nuclear repulsion energy      3014.5302911874 Hartrees.
 IExCor=  402 DFT=T Ex+Corr=B3LYP ExCW=0 ScaHFX=  0.200000
 ScaDFX=  0.800000  0.720000  1.000000  0.810000 ScalE2=  1.000000  1.000000
 IRadAn=      0 IRanWt=     -1 IRanGd=            0 ICorTp=0 IEmpDi=  4
 NAtoms=   39 NActive=   39 NUniq=   39 SFac= 1.00D+00 NAtFMM=   60 NAOKFM=F Big=F
 Integral buffers will be    131072 words long.
 Raffenetti 2 integral format.
 Two-electron integral symmetry is turned on.
 Leave Link  301 at Sun Dec  2 16:49:13 2018, MaxMem=   536870912 cpu:         1.3
 (Enter /pbs_home/pkowalski/g09d01/g09/l302.exe)
 NPDir=0 NMtPBC=     1 NCelOv=     1 NCel=       1 NClECP=     1 NCelD=      1
         NCelK=      1 NCelE2=     1 NClLst=     1 CellRange=     0.0.
 One-electron integrals computed using PRISM.
 NBasis=   428 RedAO= T EigKep=  2.58D-04  NBF=   428
 NBsUse=   428 1.00D-06 EigRej= -1.00D+00 NBFU=   428
 Precomputing XC quadrature grid using
 IXCGrd= 4 IRadAn=           0 IRanWt=          -1 IRanGd=           0 AccXCQ= 0.00D+00.
 Generated NRdTot=       0 NPtTot=           0 NUsed=           0 NTot=          32
 NSgBfM=   444   447   447   447   448 MxSgAt=    39 MxSgA2=    39.
 Leave Link  302 at Sun Dec  2 16:49:14 2018, MaxMem=   536870912 cpu:         8.0
 (Enter /pbs_home/pkowalski/g09d01/g09/l303.exe)
 DipDrv:  MaxL=1.
 Leave Link  303 at Sun Dec  2 16:49:15 2018, MaxMem=   536870912 cpu:         1.4
 (Enter /pbs_home/pkowalski/g09d01/g09/l401.exe)
 ExpMin= 1.22D-01 ExpMax= 9.18D+03 ExpMxC= 1.38D+03 IAcc=1 IRadAn=         1 AccDes= 0.00D+00
 Harris functional with IExCor=  402 and IRadAn=       1 diagonalized for initial guess.
 HarFok:  IExCor=  402 AccDes= 0.00D+00 IRadAn=         1 IDoV= 1 UseB2=F ITyADJ=14
 ICtDFT=  3500011 ScaDFX=  1.000000  1.000000  1.000000  1.000000
 FoFCou: FMM=F IPFlag=           0 FMFlag=      100000 FMFlg1=           0
         NFxFlg=           0 DoJE=T BraDBF=F KetDBF=T FulRan=T
         wScrn=  0.000000 ICntrl=     500 IOpCl=  0 I1Cent=   200000004 NGrid=           0
         NMat0=    1 NMatS0=      1 NMatT0=    0 NMatD0=    1 NMtDS0=    0 NMtDT0=    0
 Petite list used in FoFCou.
 Harris En= -2049.53100793635    
 JPrj=0 DoOrth=F DoCkMO=F.
 Leave Link  401 at Sun Dec  2 16:49:17 2018, MaxMem=   536870912 cpu:        15.6
 (Enter /pbs_home/pkowalski/g09d01/g09/l502.exe)
 Closed shell SCF:
 Using DIIS extrapolation, IDIIS=  1040.
 Integral symmetry usage will be decided dynamically.
 IVT=      641221 IEndB=      641221 NGot=   536870912 MDV=   536451994
 LenX=   536451994 LenY=   536246332
 Requested convergence on RMS density matrix=1.00D-08 within 128 cycles.
 Requested convergence on MAX density matrix=1.00D-06.
 Requested convergence on             energy=1.00D-06.
 No special actions if energy rises.
 Fock matrices will be formed incrementally for  20 cycles.
 Integral accuracy reduced to 1.0D-05 until final iterations.

 Cycle   1  Pass 0  IDiag  1:
 FoFJK:  IHMeth= 1 ICntrl=       0 DoSepK=F KAlg= 0 I1Cent=   0 FoldK=F
 IRaf= 820000000 NMat=   1 IRICut=       1 DoRegI=T DoRafI=F ISym2E= 0.
 FoFCou: FMM=F IPFlag=           0 FMFlag=      100000 FMFlg1=           0
         NFxFlg=           0 DoJE=F BraDBF=F KetDBF=F FulRan=T
         wScrn=  0.000000 ICntrl=       0 IOpCl=  0 I1Cent=           0 NGrid=           0
         NMat0=    1 NMatS0=      1 NMatT0=    0 NMatD0=    1 NMtDS0=    0 NMtDT0=    0
 Symmetry not used in FoFCou.
 E= -2049.06860409280    
 DIIS: error= 1.79D-02 at cycle   1 NSaved=   1.
 NSaved= 1 IEnMin= 1 EnMin= -2049.06860409280     IErMin= 1 ErrMin= 1.79D-02
 ErrMax= 1.79D-02  0.00D+00 EMaxC= 1.00D-01 BMatC= 6.02D-01 BMatP= 6.02D-01
 IDIUse=3 WtCom= 8.21D-01 WtEn= 1.79D-01
 Coeff-Com:  0.100D+01
 Coeff-En:   0.100D+01
 Coeff:      0.100D+01
 Gap=     0.043 Goal=   None    Shift=    0.000
 GapD=    0.043 DampG=0.250 DampE=0.500 DampFc=0.2500 IDamp=-1.
 Damping current iteration by 2.50D-01
 RMSDP=6.60D-03 MaxDP=2.15D-01              OVMax= 7.22D-01

 Cycle   2  Pass 0  IDiag  1:
 RMSU=  1.64D-03    CP:  9.92D-01
 E= -2049.27039805820     Delta-E=       -0.201793965397 Rises=F Damp=T
 DIIS: error= 8.06D-03 at cycle   2 NSaved=   2.
 NSaved= 2 IEnMin= 2 EnMin= -2049.27039805820     IErMin= 2 ErrMin= 8.06D-03
 ErrMax= 8.06D-03  0.00D+00 EMaxC= 1.00D-01 BMatC= 1.23D-01 BMatP= 6.02D-01
 IDIUse=3 WtCom= 9.19D-01 WtEn= 8.06D-02
 Coeff-Com: -0.551D+00 0.155D+01
 Coeff-En:   0.000D+00 0.100D+01
 Coeff:     -0.507D+00 0.151D+01
 Gap=     0.003 Goal=   None    Shift=    0.000
 RMSDP=2.82D-03 MaxDP=1.38D-01 DE=-2.02D-01 OVMax= 6.92D-01

 Cycle   3  Pass 0  IDiag  1:
 RMSU=  2.82D-03    CP:  9.88D-01  9.66D-01
 E= -2049.39201777334     Delta-E=       -0.121619715136 Rises=F Damp=F
 DIIS: error= 1.56D-02 at cycle   3 NSaved=   3.
 NSaved= 3 IEnMin= 3 EnMin= -2049.39201777334     IErMin= 2 ErrMin= 8.06D-03
 ErrMax= 1.56D-02  0.00D+00 EMaxC= 1.00D-01 BMatC= 2.28D-01 BMatP= 1.23D-01
 IDIUse=2 WtCom= 0.00D+00 WtEn= 1.00D+00
 Coeff-En:   0.000D+00 0.315D+00 0.685D+00
 Coeff:      0.000D+00 0.315D+00 0.685D+00
 Gap=     0.132 Goal=   None    Shift=    0.000
 RMSDP=5.46D-03 MaxDP=3.43D-01 DE=-1.22D-01 OVMax= 7.03D-01

 Cycle   4  Pass 0  IDiag  1:
 RMSU=  3.48D-03    CP:  9.76D-01  2.44D+00 -2.18D-01
 E= -2047.88412178461     Delta-E=        1.507895988724 Rises=F Damp=F
 DIIS: error= 3.46D-02 at cycle   4 NSaved=   4.
 NSaved= 4 IEnMin= 3 EnMin= -2049.39201777334     IErMin= 2 ErrMin= 8.06D-03
 ErrMax= 3.46D-02  0.00D+00 EMaxC= 1.00D-01 BMatC= 1.31D+00 BMatP= 1.23D-01
 IDIUse=2 WtCom= 0.00D+00 WtEn= 1.00D+00
 Coeff-En:   0.000D+00 0.000D+00 0.778D+00 0.222D+00
 Coeff:      0.000D+00 0.000D+00 0.778D+00 0.222D+00
 Gap=     0.085 Goal=   None    Shift=    0.000
 RMSDP=3.90D-03 MaxDP=1.87D-01 DE= 1.51D+00 OVMax= 7.82D-01

 Cycle   5  Pass 0  IDiag  1:
 RMSU=  1.76D-03    CP:  9.84D-01  1.46D+00  1.86D-01  1.76D-01
 E= -2049.54607178536     Delta-E=       -1.661950000745 Rises=F Damp=F
 DIIS: error= 9.26D-03 at cycle   5 NSaved=   5.
 NSaved= 5 IEnMin= 5 EnMin= -2049.54607178536     IErMin= 2 ErrMin= 8.06D-03
 ErrMax= 9.26D-03  0.00D+00 EMaxC= 1.00D-01 BMatC= 1.01D-01 BMatP= 1.23D-01
 IDIUse=3 WtCom= 9.07D-01 WtEn= 9.26D-02
 Coeff-Com: -0.205D+00 0.496D+00 0.354D+00 0.467D-02 0.350D+00
 Coeff-En:   0.000D+00 0.000D+00 0.350D+00 0.000D+00 0.650D+00
 Coeff:     -0.186D+00 0.450D+00 0.353D+00 0.424D-02 0.378D+00
 Gap=     0.059 Goal=   None    Shift=    0.000
 RMSDP=1.54D-03 MaxDP=9.67D-02 DE=-1.66D+00 OVMax= 2.94D-01

 Cycle   6  Pass 0  IDiag  1:
 RMSU=  8.04D-04    CP:  9.86D-01  1.17D+00  4.94D-01  6.57D-02  5.66D-01
 E= -2049.64713949209     Delta-E=       -0.101067706732 Rises=F Damp=F
 DIIS: error= 3.40D-03 at cycle   6 NSaved=   6.
 NSaved= 6 IEnMin= 6 EnMin= -2049.64713949209     IErMin= 6 ErrMin= 3.40D-03
 ErrMax= 3.40D-03  0.00D+00 EMaxC= 1.00D-01 BMatC= 9.51D-03 BMatP= 1.01D-01
 IDIUse=3 WtCom= 9.66D-01 WtEn= 3.40D-02
 Coeff-Com: -0.967D-01 0.178D+00 0.125D+00-0.189D-01 0.286D+00 0.527D+00
 Coeff-En:   0.000D+00 0.000D+00 0.000D+00 0.000D+00 0.110D+00 0.890D+00
 Coeff:     -0.934D-01 0.172D+00 0.121D+00-0.182D-01 0.280D+00 0.539D+00
 Gap=     0.070 Goal=   None    Shift=    0.000
 RMSDP=4.72D-04 MaxDP=2.62D-02 DE=-1.01D-01 OVMax= 5.84D-02

 Cycle   7  Pass 0  IDiag  1:
 RMSU=  3.11D-04    CP:  9.86D-01  1.21D+00  4.58D-01  7.74D-02  6.96D-01
                    CP:  6.98D-01
 E= -2049.65568011068     Delta-E=       -0.008540618590 Rises=F Damp=F
 DIIS: error= 1.19D-03 at cycle   7 NSaved=   7.
 NSaved= 7 IEnMin= 7 EnMin= -2049.65568011068     IErMin= 7 ErrMin= 1.19D-03
 ErrMax= 1.19D-03  0.00D+00 EMaxC= 1.00D-01 BMatC= 2.10D-03 BMatP= 9.51D-03
 IDIUse=3 WtCom= 9.88D-01 WtEn= 1.19D-02
 Coeff-Com: -0.421D-01 0.729D-01 0.190D-02-0.878D-02 0.661D-01 0.370D+00
 Coeff-Com:  0.540D+00
 Coeff-En:   0.000D+00 0.000D+00 0.000D+00 0.000D+00 0.000D+00 0.207D+00
 Coeff-En:   0.793D+00
 Coeff:     -0.416D-01 0.720D-01 0.188D-02-0.867D-02 0.653D-01 0.368D+00
 Coeff:      0.543D+00
 Gap=     0.074 Goal=   None    Shift=    0.000
 RMSDP=2.27D-04 MaxDP=8.24D-03 DE=-8.54D-03 OVMax= 2.67D-02

 Cycle   8  Pass 0  IDiag  1:
 RMSU=  1.52D-04    CP:  9.85D-01  1.22D+00  4.47D-01  6.92D-02  6.74D-01
                    CP:  8.50D-01  6.80D-01
 E= -2049.65762138847     Delta-E=       -0.001941277793 Rises=F Damp=F
 DIIS: error= 4.14D-04 at cycle   8 NSaved=   8.
 NSaved= 8 IEnMin= 8 EnMin= -2049.65762138847     IErMin= 8 ErrMin= 4.14D-04
 ErrMax= 4.14D-04  0.00D+00 EMaxC= 1.00D-01 BMatC= 3.35D-04 BMatP= 2.10D-03
 IDIUse=3 WtCom= 9.96D-01 WtEn= 4.14D-03
 Coeff-Com: -0.117D-01 0.194D-01-0.167D-01-0.804D-03 0.488D-03 0.180D+00
 Coeff-Com:  0.379D+00 0.449D+00
 Coeff-En:   0.000D+00 0.000D+00 0.000D+00 0.000D+00 0.000D+00 0.000D+00
 Coeff-En:   0.959D-01 0.904D+00
 Coeff:     -0.116D-01 0.193D-01-0.166D-01-0.801D-03 0.486D-03 0.180D+00
 Coeff:      0.378D+00 0.451D+00
 Gap=     0.073 Goal=   None    Shift=    0.000
 RMSDP=7.61D-05 MaxDP=4.39D-03 DE=-1.94D-03 OVMax= 4.95D-03

 Cycle   9  Pass 0  IDiag  1:
 RMSU=  3.72D-05    CP:  9.86D-01  1.21D+00  4.50D-01  7.27D-02  6.70D-01
                    CP:  8.72D-01  7.64D-01  6.45D-01
 E= -2049.65795318225     Delta-E=       -0.000331793779 Rises=F Damp=F
 DIIS: error= 1.25D-04 at cycle   9 NSaved=   9.
 NSaved= 9 IEnMin= 9 EnMin= -2049.65795318225     IErMin= 9 ErrMin= 1.25D-04
 ErrMax= 1.25D-04  0.00D+00 EMaxC= 1.00D-01 BMatC= 1.47D-05 BMatP= 3.35D-04
 IDIUse=3 WtCom= 9.99D-01 WtEn= 1.25D-03
 Coeff-Com: -0.328D-02 0.468D-02-0.876D-02 0.239D-03-0.147D-02 0.632D-01
 Coeff-Com:  0.159D+00 0.213D+00 0.573D+00
 Coeff-En:   0.000D+00 0.000D+00 0.000D+00 0.000D+00 0.000D+00 0.000D+00
 Coeff-En:   0.000D+00 0.000D+00 0.100D+01
 Coeff:     -0.328D-02 0.468D-02-0.875D-02 0.239D-03-0.147D-02 0.632D-01
 Coeff:      0.159D+00 0.213D+00 0.574D+00
 Gap=     0.073 Goal=   None    Shift=    0.000
 RMSDP=1.83D-05 MaxDP=7.07D-04 DE=-3.32D-04 OVMax= 2.26D-03

 Cycle  10  Pass 0  IDiag  1:
 RMSU=  1.43D-05    CP:  9.86D-01  1.20D+00  4.50D-01  7.38D-02  6.70D-01
                    CP:  8.77D-01  7.79D-01  6.81D-01  8.58D-01
 E= -2049.65796682127     Delta-E=       -0.000013639020 Rises=F Damp=F
 DIIS: error= 6.77D-05 at cycle  10 NSaved=  10.
 NSaved=10 IEnMin=10 EnMin= -2049.65796682127     IErMin=10 ErrMin= 6.77D-05
 ErrMax= 6.77D-05  0.00D+00 EMaxC= 1.00D-01 BMatC= 4.86D-06 BMatP= 1.47D-05
 IDIUse=1 WtCom= 1.00D+00 WtEn= 0.00D+00
 Coeff-Com: -0.102D-03-0.474D-03-0.292D-02 0.146D-03 0.862D-04-0.104D-02
 Coeff-Com:  0.203D-01 0.176D-01 0.325D+00 0.641D+00
 Coeff:     -0.102D-03-0.474D-03-0.292D-02 0.146D-03 0.862D-04-0.104D-02
 Coeff:      0.203D-01 0.176D-01 0.325D+00 0.641D+00
 Gap=     0.073 Goal=   None    Shift=    0.000
 RMSDP=1.01D-05 MaxDP=3.06D-04 DE=-1.36D-05 OVMax= 1.45D-03

 Cycle  11  Pass 0  IDiag  1:
 RMSU=  6.13D-06    CP:  9.86D-01  1.20D+00  4.50D-01  7.43D-02  6.70D-01
                    CP:  8.81D-01  7.93D-01  7.01D-01  9.58D-01  8.73D-01
 E= -2049.65797172888     Delta-E=       -0.000004907609 Rises=F Damp=F
 DIIS: error= 3.06D-05 at cycle  11 NSaved=  11.
 NSaved=11 IEnMin=11 EnMin= -2049.65797172888     IErMin=11 ErrMin= 3.06D-05
 ErrMax= 3.06D-05  0.00D+00 EMaxC= 1.00D-01 BMatC= 9.64D-07 BMatP= 4.86D-06
 IDIUse=1 WtCom= 1.00D+00 WtEn= 0.00D+00
 Coeff-Com: -0.100D-04-0.232D-03-0.101D-02 0.594D-04 0.284D-03-0.103D-01
 Coeff-Com: -0.706D-02-0.209D-01 0.137D+00 0.408D+00 0.494D+00
 Coeff:     -0.100D-04-0.232D-03-0.101D-02 0.594D-04 0.284D-03-0.103D-01
 Coeff:     -0.706D-02-0.209D-01 0.137D+00 0.408D+00 0.494D+00
 Gap=     0.073 Goal=   None    Shift=    0.000
 RMSDP=4.07D-06 MaxDP=1.44D-04 DE=-4.91D-06 OVMax= 5.11D-04

 Initial convergence to 1.0D-05 achieved.  Increase integral accuracy.
 Cycle  12  Pass 1  IDiag  1:
 E= -2049.65790972631     Delta-E=        0.000062002565 Rises=F Damp=F
 DIIS: error= 1.17D-04 at cycle   1 NSaved=   1.
 NSaved= 1 IEnMin= 1 EnMin= -2049.65790972631     IErMin= 1 ErrMin= 1.17D-04
 ErrMax= 1.17D-04  0.00D+00 EMaxC= 1.00D-01 BMatC= 4.04D-06 BMatP= 4.04D-06
 IDIUse=3 WtCom= 9.99D-01 WtEn= 1.17D-03
 Coeff-Com:  0.100D+01
 Coeff-En:   0.100D+01
 Coeff:      0.100D+01
 Gap=     0.073 Goal=   None    Shift=    0.000
 RMSDP=4.07D-06 MaxDP=1.44D-04 DE= 6.20D-05 OVMax= 1.14D-03

 Cycle  13  Pass 1  IDiag  1:
 RMSU=  1.02D-04    CP:  1.00D+00
 E= -2049.65791139366     Delta-E=       -0.000001667350 Rises=F Damp=F
 DIIS: error= 3.78D-05 at cycle   2 NSaved=   2.
 NSaved= 2 IEnMin= 2 EnMin= -2049.65791139366     IErMin= 2 ErrMin= 3.78D-05
 ErrMax= 3.78D-05  0.00D+00 EMaxC= 1.00D-01 BMatC= 2.02D-06 BMatP= 4.04D-06
 IDIUse=1 WtCom= 1.00D+00 WtEn= 0.00D+00
 Coeff-Com:  0.361D+00 0.639D+00
 Coeff:      0.361D+00 0.639D+00
 Gap=     0.073 Goal=   None    Shift=    0.000
 RMSDP=1.50D-05 MaxDP=7.51D-04 DE=-1.67D-06 OVMax= 2.56D-03

 Cycle  14  Pass 1  IDiag  1:
 RMSU=  1.50D-05    CP:  1.00D+00  9.99D-01
 E= -2049.65790759717     Delta-E=        0.000003796495 Rises=F Damp=F
 DIIS: error= 6.35D-05 at cycle   3 NSaved=   3.
 NSaved= 3 IEnMin= 2 EnMin= -2049.65791139366     IErMin= 2 ErrMin= 3.78D-05
 ErrMax= 6.35D-05  0.00D+00 EMaxC= 1.00D-01 BMatC= 5.38D-06 BMatP= 2.02D-06
 IDIUse=1 WtCom= 1.00D+00 WtEn= 0.00D+00
 Coeff-Com: -0.433D-02 0.623D+00 0.381D+00
 Coeff:     -0.433D-02 0.623D+00 0.381D+00
 Gap=     0.073 Goal=   None    Shift=    0.000
 RMSDP=9.22D-06 MaxDP=4.79D-04 DE= 3.80D-06 OVMax= 1.51D-03

 Cycle  15  Pass 1  IDiag  1:
 RMSU=  1.24D-06    CP:  1.00D+00  1.01D+00  3.98D-01
 E= -2049.65791368978     Delta-E=       -0.000006092609 Rises=F Damp=F
 DIIS: error= 3.39D-06 at cycle   4 NSaved=   4.
 NSaved= 4 IEnMin= 4 EnMin= -2049.65791368978     IErMin= 4 ErrMin= 3.39D-06
 ErrMax= 3.39D-06  0.00D+00 EMaxC= 1.00D-01 BMatC= 3.23D-08 BMatP= 2.02D-06
 IDIUse=1 WtCom= 1.00D+00 WtEn= 0.00D+00
 Coeff-Com: -0.604D-02 0.395D+00 0.242D+00 0.369D+00
 Coeff:     -0.604D-02 0.395D+00 0.242D+00 0.369D+00
 Gap=     0.073 Goal=   None    Shift=    0.000
 RMSDP=7.47D-07 MaxDP=3.59D-05 DE=-6.09D-06 OVMax= 9.80D-05

 Cycle  16  Pass 1  IDiag  1:
 RMSU=  5.74D-07    CP:  1.00D+00  1.01D+00  3.99D-01  6.19D-01
 E= -2049.65791372101     Delta-E=       -0.000000031234 Rises=F Damp=F
 DIIS: error= 1.46D-06 at cycle   5 NSaved=   5.
 NSaved= 5 IEnMin= 5 EnMin= -2049.65791372101     IErMin= 5 ErrMin= 1.46D-06
 ErrMax= 1.46D-06  0.00D+00 EMaxC= 1.00D-01 BMatC= 2.05D-09 BMatP= 3.23D-08
 IDIUse=1 WtCom= 1.00D+00 WtEn= 0.00D+00
 Coeff-Com: -0.323D-02 0.178D+00 0.106D+00 0.235D+00 0.484D+00
 Coeff:     -0.323D-02 0.178D+00 0.106D+00 0.235D+00 0.484D+00
 Gap=     0.073 Goal=   None    Shift=    0.000
 RMSDP=1.67D-07 MaxDP=7.87D-06 DE=-3.12D-08 OVMax= 1.23D-05

 Cycle  17  Pass 1  IDiag  1:
 RMSU=  1.45D-07    CP:  1.00D+00  1.01D+00  3.99D-01  6.66D-01  9.06D-01
 E= -2049.65791372283     Delta-E=       -0.000000001817 Rises=F Damp=F
 DIIS: error= 3.95D-07 at cycle   6 NSaved=   6.
 NSaved= 6 IEnMin= 6 EnMin= -2049.65791372283     IErMin= 6 ErrMin= 3.95D-07
 ErrMax= 3.95D-07  0.00D+00 EMaxC= 1.00D-01 BMatC= 2.56D-10 BMatP= 2.05D-09
 IDIUse=1 WtCom= 1.00D+00 WtEn= 0.00D+00
 Coeff-Com: -0.747D-03 0.322D-01 0.161D-01 0.838D-01 0.261D+00 0.608D+00
 Coeff:     -0.747D-03 0.322D-01 0.161D-01 0.838D-01 0.261D+00 0.608D+00
 Gap=     0.073 Goal=   None    Shift=    0.000
 RMSDP=9.60D-08 MaxDP=4.02D-06 DE=-1.82D-09 OVMax= 1.40D-05

 Cycle  18  Pass 1  IDiag  1:
 RMSU=  8.32D-08    CP:  1.00D+00  1.01D+00  3.99D-01  6.83D-01  9.76D-01
                    CP:  9.12D-01
 E= -2049.65791372315     Delta-E=       -0.000000000321 Rises=F Damp=F
 DIIS: error= 2.27D-07 at cycle   7 NSaved=   7.
 NSaved= 7 IEnMin= 7 EnMin= -2049.65791372315     IErMin= 7 ErrMin= 2.27D-07
 ErrMax= 2.27D-07  0.00D+00 EMaxC= 1.00D-01 BMatC= 6.50D-11 BMatP= 2.56D-10
 IDIUse=1 WtCom= 1.00D+00 WtEn= 0.00D+00
 Coeff-Com:  0.386D-04-0.723D-02-0.695D-02 0.166D-01 0.405D-01 0.355D+00
 Coeff-Com:  0.602D+00
 Coeff:      0.386D-04-0.723D-02-0.695D-02 0.166D-01 0.405D-01 0.355D+00
 Coeff:      0.602D+00
 Gap=     0.073 Goal=   None    Shift=    0.000
 RMSDP=4.75D-08 MaxDP=1.32D-06 DE=-3.21D-10 OVMax= 7.46D-06

 Cycle  19  Pass 1  IDiag  1:
 RMSU=  3.40D-08    CP:  1.00D+00  1.01D+00  4.00D-01  6.98D-01  1.01D+00
                    CP:  1.03D+00  9.95D-01
 E= -2049.65791372312     Delta-E=        0.000000000028 Rises=F Damp=F
 DIIS: error= 1.09D-07 at cycle   8 NSaved=   8.
 NSaved= 8 IEnMin= 7 EnMin= -2049.65791372315     IErMin= 8 ErrMin= 1.09D-07
 ErrMax= 1.09D-07  0.00D+00 EMaxC= 1.00D-01 BMatC= 1.51D-11 BMatP= 6.50D-11
 IDIUse=1 WtCom= 1.00D+00 WtEn= 0.00D+00
 Coeff-Com:  0.160D-03-0.107D-01-0.801D-02-0.209D-02-0.301D-01 0.135D+00
 Coeff-Com:  0.378D+00 0.537D+00
 Coeff:      0.160D-03-0.107D-01-0.801D-02-0.209D-02-0.301D-01 0.135D+00
 Coeff:      0.378D+00 0.537D+00
 Gap=     0.073 Goal=   None    Shift=    0.000
 RMSDP=2.07D-08 MaxDP=7.44D-07 DE= 2.82D-11 OVMax= 2.83D-06

 Cycle  20  Pass 1  IDiag  1:
 RMSU=  1.20D-08    CP:  1.00D+00  1.01D+00  3.99D-01  7.03D-01  1.02D+00
                    CP:  1.08D+00  1.14D+00  9.94D-01
 E= -2049.65791372320     Delta-E=       -0.000000000073 Rises=F Damp=F
 DIIS: error= 5.09D-08 at cycle   9 NSaved=   9.
 NSaved= 9 IEnMin= 9 EnMin= -2049.65791372320     IErMin= 9 ErrMin= 5.09D-08
 ErrMax= 5.09D-08  0.00D+00 EMaxC= 1.00D-01 BMatC= 2.52D-12 BMatP= 1.51D-11
 IDIUse=1 WtCom= 1.00D+00 WtEn= 0.00D+00
 Coeff-Com:  0.643D-04-0.332D-02-0.263D-02-0.221D-02-0.284D-01 0.116D-01
 Coeff-Com:  0.811D-01 0.258D+00 0.686D+00
 Coeff:      0.643D-04-0.332D-02-0.263D-02-0.221D-02-0.284D-01 0.116D-01
 Coeff:      0.811D-01 0.258D+00 0.686D+00
 Gap=     0.073 Goal=   None    Shift=    0.000
 RMSDP=1.22D-08 MaxDP=5.22D-07 DE=-7.28D-11 OVMax= 2.08D-06

 Cycle  21  Pass 1  IDiag  1:
 RMSU=  5.59D-09    CP:  1.00D+00  1.01D+00  4.00D-01  7.05D-01  1.03D+00
                    CP:  1.12D+00  1.19D+00  1.16D+00  1.01D+00
 E= -2049.65791372316     Delta-E=        0.000000000034 Rises=F Damp=F
 DIIS: error= 2.73D-08 at cycle  10 NSaved=  10.
 NSaved=10 IEnMin= 9 EnMin= -2049.65791372320     IErMin=10 ErrMin= 2.73D-08
 ErrMax= 2.73D-08  0.00D+00 EMaxC= 1.00D-01 BMatC= 7.26D-13 BMatP= 2.52D-12
 IDIUse=1 WtCom= 1.00D+00 WtEn= 0.00D+00
 Coeff-Com:  0.165D-04-0.333D-03-0.381D-03-0.128D-02-0.160D-01-0.223D-01
 Coeff-Com: -0.279D-01 0.528D-01 0.495D+00 0.520D+00
 Coeff:      0.165D-04-0.333D-03-0.381D-03-0.128D-02-0.160D-01-0.223D-01
 Coeff:     -0.279D-01 0.528D-01 0.495D+00 0.520D+00
 Gap=     0.073 Goal=   None    Shift=    0.000
 RMSDP=5.19D-09 MaxDP=1.61D-07 DE= 3.37D-11 OVMax= 6.93D-07

 SCF Done:  E(RB3LYP) =  -2049.65791372     A.U. after   21 cycles
            NFock= 21  Conv=0.52D-08     -V/T= 2.0041
 KE= 2.041248097850D+03 PE=-1.086498949489D+04 EE= 3.759553192130D+03
 Leave Link  502 at Sun Dec  2 16:52:47 2018, MaxMem=   536870912 cpu:      1676.6
 (Enter /pbs_home/pkowalski/g09d01/g09/l601.exe)
 Copying SCF densities to generalized density rwf, IOpCl= 0 IROHF=0.

 **********************************************************************

            Population analysis using the SCF density.

 **********************************************************************

 Orbital symmetries:
       Occupied  (A) (A) (A) (A) (A) (A) (A) (A) (A) (A) (A) (A)
                 (A) (A) (A) (A) (A) (A) (A) (A) (A) (A) (A) (A)
                 (A) (A) (A) (A) (A) (A) (A) (A) (A) (A) (A) (A)
                 (A) (A) (A) (A) (A) (A) (A) (A) (A) (A) (A) (A)
                 (A) (A) (A) (A) (A) (A) (A) (A) (A) (A) (A) (A)
                 (A) (A) (A) (A) (A) (A) (A) (A) (A) (A) (A) (A)
                 (A) (A) (A) (A) (A) (A) (A) (A) (A) (A) (A) (A)
                 (A) (A) (A) (A) (A) (A) (A) (A) (A) (A) (A) (A)
                 (A) (A) (A) (A) (A)
       Virtual   (A) (A) (A) (A) (A) (A) (A) (A) (A) (A) (A) (A)
                 (A) (A) (A) (A) (A) (A) (A) (A) (A) (A) (A) (A)
                 (A) (A) (A) (A) (A) (A) (A) (A) (A) (A) (A) (A)
                 (A) (A) (A) (A) (A) (A) (A) (A) (A) (A) (A) (A)
                 (A) (A) (A) (A) (A) (A) (A) (A) (A) (A) (A) (A)
                 (A) (A) (A) (A) (A) (A) (A) (A) (A) (A) (A) (A)
                 (A) (A) (A) (A) (A) (A) (A) (A) (A) (A) (A) (A)
                 (A) (A) (A) (A) (A) (A) (A) (A) (A) (A) (A) (A)
                 (A) (A) (A) (A) (A) (A) (A) (A) (A) (A) (A) (A)
                 (A) (A) (A) (A) (A) (A) (A) (A) (A) (A) (A) (A)
                 (A) (A) (A) (A) (A) (A) (A) (A) (A) (A) (A) (A)
                 (A) (A) (A) (A) (A) (A) (A) (A) (A) (A) (A) (A)
                 (A) (A) (A) (A) (A) (A) (A) (A) (A) (A) (A) (A)
                 (A) (A) (A) (A) (A) (A) (A) (A) (A) (A) (A) (A)
                 (A) (A) (A) (A) (A) (A) (A) (A) (A) (A) (A) (A)
                 (A) (A) (A) (A) (A) (A) (A) (A) (A) (A) (A) (A)
                 (A) (A) (A) (A) (A) (A) (A) (A) (A) (A) (A) (A)
                 (A) (A) (A) (A) (A) (A) (A) (A) (A) (A) (A) (A)
                 (A) (A) (A) (A) (A) (A) (A) (A) (A) (A) (A) (A)
                 (A) (A) (A) (A) (A) (A) (A) (A) (A) (A) (A) (A)
                 (A) (A) (A) (A) (A) (A) (A) (A) (A) (A) (A) (A)
                 (A) (A) (A) (A) (A) (A) (A) (A) (A) (A) (A) (A)
                 (A) (A) (A) (A) (A) (A) (A) (A) (A) (A) (A) (A)
                 (A) (A) (A) (A) (A) (A) (A) (A) (A) (A) (A) (A)
                 (A) (A) (A) (A) (A) (A) (A) (A) (A) (A) (A) (A)
                 (A) (A) (A) (A) (A) (A) (A) (A) (A) (A) (A) (A)
                 (A) (A) (A) (A) (A) (A) (A) (A) (A) (A) (A) (A)
                 (A) (A) (A)
 The electronic state is 1-A.
 Alpha  occ. eigenvalues --  -88.86990 -88.86285 -24.70904 -24.70565 -24.70303
 Alpha  occ. eigenvalues --  -24.70136 -24.69554 -24.69051 -10.35219 -10.34961
 Alpha  occ. eigenvalues --  -10.34438 -10.29066 -10.27592 -10.26907 -10.24284
 Alpha  occ. eigenvalues --  -10.23082 -10.22485 -10.22145 -10.21757 -10.21177
 Alpha  occ. eigenvalues --  -10.21146 -10.20897 -10.19994 -10.19389 -10.18008
 Alpha  occ. eigenvalues --   -7.98632  -7.96538  -5.95307  -5.94668  -5.94545
 Alpha  occ. eigenvalues --   -5.93423  -5.93056  -5.92475  -1.27259  -1.25553
 Alpha  occ. eigenvalues --   -1.23872  -1.19936  -1.18879  -1.17664  -1.04578
 Alpha  occ. eigenvalues --   -0.90928  -0.87849  -0.86573  -0.84220  -0.80109
 Alpha  occ. eigenvalues --   -0.76184  -0.74025  -0.72850  -0.71099  -0.69143
 Alpha  occ. eigenvalues --   -0.68413  -0.67739  -0.64200  -0.62607  -0.62264
 Alpha  occ. eigenvalues --   -0.59291  -0.58515  -0.58094  -0.57186  -0.55706
 Alpha  occ. eigenvalues --   -0.55649  -0.54639  -0.54268  -0.53540  -0.52298
 Alpha  occ. eigenvalues --   -0.50999  -0.49637  -0.49414  -0.47416  -0.46182
 Alpha  occ. eigenvalues --   -0.46037  -0.45172  -0.45073  -0.44500  -0.44250
 Alpha  occ. eigenvalues --   -0.43909  -0.43608  -0.43217  -0.42592  -0.42549
 Alpha  occ. eigenvalues --   -0.41581  -0.41121  -0.40787  -0.40463  -0.39957
 Alpha  occ. eigenvalues --   -0.39381  -0.38843  -0.38394  -0.37987  -0.36618
 Alpha  occ. eigenvalues --   -0.35454  -0.35175  -0.33524  -0.33076  -0.31635
 Alpha  occ. eigenvalues --   -0.30854  -0.29617  -0.28157  -0.25787  -0.23572
 Alpha  occ. eigenvalues --   -0.16939
 Alpha virt. eigenvalues --   -0.09625  -0.06751  -0.03166  -0.00567   0.00552
 Alpha virt. eigenvalues --    0.01784   0.02443   0.04809   0.06179   0.07019
 Alpha virt. eigenvalues --    0.07851   0.08300   0.08770   0.09548   0.10532
 Alpha virt. eigenvalues --    0.10955   0.11837   0.12173   0.12949   0.13053
 Alpha virt. eigenvalues --    0.13721   0.14082   0.14952   0.16016   0.16177
 Alpha virt. eigenvalues --    0.16699   0.17993   0.19697   0.19843   0.20355
 Alpha virt. eigenvalues --    0.21624   0.22635   0.22951   0.24066   0.25979
 Alpha virt. eigenvalues --    0.26430   0.27642   0.28195   0.29292   0.30034
 Alpha virt. eigenvalues --    0.31589   0.32381   0.33421   0.33922   0.35670
 Alpha virt. eigenvalues --    0.35965   0.36728   0.38163   0.38301   0.39353
 Alpha virt. eigenvalues --    0.40678   0.40970   0.41979   0.42543   0.43583
 Alpha virt. eigenvalues --    0.44087   0.45175   0.45702   0.46513   0.46845
 Alpha virt. eigenvalues --    0.47706   0.48622   0.49752   0.50540   0.52020
 Alpha virt. eigenvalues --    0.52331   0.52810   0.53366   0.54006   0.54448
 Alpha virt. eigenvalues --    0.54920   0.55921   0.56234   0.56634   0.57479
 Alpha virt. eigenvalues --    0.58077   0.58361   0.59432   0.60162   0.60514
 Alpha virt. eigenvalues --    0.61152   0.61421   0.62179   0.62675   0.63114
 Alpha virt. eigenvalues --    0.63560   0.63866   0.64176   0.64735   0.64870
 Alpha virt. eigenvalues --    0.65291   0.65850   0.66423   0.67078   0.67508
 Alpha virt. eigenvalues --    0.67888   0.68368   0.69548   0.70295   0.70532
 Alpha virt. eigenvalues --    0.71358   0.71676   0.72788   0.73187   0.74045
 Alpha virt. eigenvalues --    0.74974   0.76191   0.76452   0.77767   0.78172
 Alpha virt. eigenvalues --    0.79030   0.81152   0.82110   0.82973   0.84072
 Alpha virt. eigenvalues --    0.86139   0.86732   0.88061   0.88218   0.89301
 Alpha virt. eigenvalues --    0.90634   0.91053   0.93506   0.94191   0.95091
 Alpha virt. eigenvalues --    0.95402   0.96519   0.98653   0.99663   1.03883
 Alpha virt. eigenvalues --    1.04481   1.05428   1.06197   1.09187   1.09556
 Alpha virt. eigenvalues --    1.10628   1.12558   1.12931   1.14334   1.15445
 Alpha virt. eigenvalues --    1.16085   1.18852   1.20197   1.20320   1.20896
 Alpha virt. eigenvalues --    1.22721   1.24152   1.25865   1.27643   1.29048
 Alpha virt. eigenvalues --    1.30370   1.31061   1.33260   1.33555   1.35610
 Alpha virt. eigenvalues --    1.36444   1.37649   1.38085   1.39503   1.40438
 Alpha virt. eigenvalues --    1.41343   1.41755   1.43017   1.43392   1.45883
 Alpha virt. eigenvalues --    1.46202   1.46952   1.49020   1.49808   1.50427
 Alpha virt. eigenvalues --    1.51411   1.51977   1.53546   1.54198   1.54359
 Alpha virt. eigenvalues --    1.55004   1.56375   1.57666   1.58525   1.60067
 Alpha virt. eigenvalues --    1.60727   1.61595   1.62443   1.63816   1.64909
 Alpha virt. eigenvalues --    1.65415   1.68762   1.69271   1.69762   1.70291
 Alpha virt. eigenvalues --    1.70764   1.72798   1.73009   1.74019   1.74693
 Alpha virt. eigenvalues --    1.75265   1.75919   1.76666   1.76954   1.77545
 Alpha virt. eigenvalues --    1.78614   1.79809   1.80766   1.81176   1.83581
 Alpha virt. eigenvalues --    1.84264   1.85129   1.85502   1.85890   1.86654
 Alpha virt. eigenvalues --    1.88740   1.90220   1.91898   1.92466   1.93920
 Alpha virt. eigenvalues --    1.94874   1.95118   1.96359   1.96658   1.98107
 Alpha virt. eigenvalues --    1.99436   1.99575   2.00092   2.01788   2.02935
 Alpha virt. eigenvalues --    2.04734   2.05792   2.06121   2.07274   2.08772
 Alpha virt. eigenvalues --    2.09804   2.10766   2.11661   2.12436   2.13228
 Alpha virt. eigenvalues --    2.14463   2.16852   2.17530   2.17828   2.19228
 Alpha virt. eigenvalues --    2.20279   2.22088   2.23498   2.24203   2.25910
 Alpha virt. eigenvalues --    2.26094   2.26912   2.27489   2.29327   2.30836
 Alpha virt. eigenvalues --    2.31622   2.32202   2.34822   2.37288   2.39131
 Alpha virt. eigenvalues --    2.40498   2.41301   2.42713   2.44922   2.46181
 Alpha virt. eigenvalues --    2.46736   2.47829   2.48723   2.49633   2.53082
 Alpha virt. eigenvalues --    2.53851   2.55916   2.57568   2.58413   2.60165
 Alpha virt. eigenvalues --    2.61223   2.62377   2.62678   2.65439   2.66619
 Alpha virt. eigenvalues --    2.67969   2.70755   2.74133   2.76470   2.79483
 Alpha virt. eigenvalues --    2.79755   2.82600   2.83434   2.87106   2.89010
 Alpha virt. eigenvalues --    2.90516   2.92458   2.95073   2.96418   2.97801
 Alpha virt. eigenvalues --    2.99318   2.99823   3.00693   3.01496   3.05772
 Alpha virt. eigenvalues --    3.05951   3.06587   3.07087   3.07464   3.08140
 Alpha virt. eigenvalues --    3.08943   3.09562   3.12011   3.12357   3.13655
 Alpha virt. eigenvalues --    3.14541   3.15585   3.16311   3.16566   3.18995
 Alpha virt. eigenvalues --    3.21229   3.23207   3.27782   3.33852   3.37728
 Alpha virt. eigenvalues --    3.39781   3.43764   3.47793   3.50264   3.55806
 Alpha virt. eigenvalues --    3.65247   3.70965   3.75158   3.80213   3.86869
 Alpha virt. eigenvalues --    3.91638   3.92630
          Condensed to atoms (all electrons):
               1          2          3          4          5          6
     1  C    5.856563   0.262538  -0.060077  -0.008979   0.119888   0.005083
     2  S    0.262538  15.591830   0.248432  -0.062650  -0.075614  -0.065227
     3  C   -0.060077   0.248432   5.056604   0.545032   0.005227   0.415989
     4  C   -0.008979  -0.062650   0.545032   5.103085   0.202478  -0.059979
     5  C    0.119888  -0.075614   0.005227   0.202478   5.480900   0.012231
     6  C    0.005083  -0.065227   0.415989  -0.059979   0.012231   4.483930
     7  H    0.009729   0.007572  -0.049650   0.428240  -0.063401  -0.014834
     8  C    0.239365  -0.054029   0.010052   0.003931   0.020664  -0.000185
     9  C   -0.071349  -0.001202   0.000315  -0.000506   0.010172   0.000001
    10  C    0.005384   0.003637  -0.000365   0.005350  -0.060422   0.000005
    11  C    0.011836  -0.000338   0.000009   0.000045  -0.000678   0.000000
    12  C    0.014511   0.000411   0.000046  -0.000257  -0.001741   0.000000
    13  F   -0.012947   0.004514   0.000247  -0.000021   0.000324   0.000000
    14  F   -0.001375   0.000155  -0.000001   0.000001  -0.000121   0.000000
    15  F   -0.000296   0.000000   0.000000   0.000000   0.000000   0.000000
    16  F   -0.000574  -0.000011   0.000000   0.000000  -0.000001   0.000000
    17  F   -0.000213   0.000000   0.000000   0.000000   0.000002   0.000000
    18  F   -0.005349  -0.000085   0.000015  -0.000101   0.000591   0.000000
    19  C    0.005088   0.001943   0.006570  -0.071001   0.207155  -0.000167
    20  C   -0.072713   0.000757   0.000042   0.003441  -0.004890   0.000006
    21  C   -0.011778   0.001045  -0.004122  -0.034013  -0.013584   0.000022
    22  H    0.000087  -0.000052   0.000113  -0.000514   0.007762  -0.000001
    23  H    0.000775  -0.000072  -0.000016   0.009741  -0.010207   0.000010
    24  H   -0.007991   0.000947   0.003828   0.005831  -0.025172  -0.000635
    25  C   -0.119996  -0.008644  -0.006066  -0.028370   0.392388  -0.000490
    26  H    0.019013  -0.000766  -0.001202  -0.000466  -0.018689   0.000061
    27  H   -0.024915  -0.000268   0.000523   0.004944  -0.007318   0.000014
    28  H   -0.004505   0.014406   0.002388  -0.013269  -0.010622  -0.000601
    29  H   -0.000270   0.004985  -0.003946  -0.017205   0.000348   0.379770
    30  H    0.000158   0.000211  -0.006582   0.005570  -0.001087   0.362461
    31  H   -0.000046   0.003842  -0.013681   0.000622  -0.000051   0.371538
    32  S    0.002315  -0.000033   0.000005   0.000160   0.012294   0.000000
    33  C   -0.000424   0.000006  -0.000012  -0.000247   0.000483   0.000000
    34  C    0.002850   0.000004  -0.000080   0.000756  -0.012268   0.000004
    35  C   -0.000002   0.000000   0.000002  -0.000070   0.000076   0.000000
    36  H    0.000000   0.000000   0.000000   0.000004   0.000007   0.000000
    37  H    0.000000   0.000000   0.000000  -0.000001   0.000000   0.000000
    38  H    0.000002  -0.000001   0.000004   0.000056  -0.000022   0.000000
    39  H   -0.000104  -0.000001  -0.000005  -0.000425   0.000993   0.000000
               7          8          9         10         11         12
     1  C    0.009729   0.239365  -0.071349   0.005384   0.011836   0.014511
     2  S    0.007572  -0.054029  -0.001202   0.003637  -0.000338   0.000411
     3  C   -0.049650   0.010052   0.000315  -0.000365   0.000009   0.000046
     4  C    0.428240   0.003931  -0.000506   0.005350   0.000045  -0.000257
     5  C   -0.063401   0.020664   0.010172  -0.060422  -0.000678  -0.001741
     6  C   -0.014834  -0.000185   0.000001   0.000005   0.000000   0.000000
     7  H    0.692684  -0.000534   0.000005  -0.000018   0.000000   0.000001
     8  C   -0.000534   5.866171   0.243928   0.018124  -0.079021  -0.006119
     9  C    0.000005   0.243928   4.749737   0.001855   0.106466  -0.066689
    10  C   -0.000018   0.018124   0.001855   5.932159  -0.047182   0.312260
    11  C    0.000000  -0.079021   0.106466  -0.047182   4.941086   0.120296
    12  C    0.000001  -0.006119  -0.066689   0.312260   0.120296   4.962000
    13  F    0.000000  -0.053366   0.366607   0.002932  -0.034820   0.000813
    14  F    0.000000  -0.039971   0.327172   0.008263  -0.030905  -0.005180
    15  F    0.000000  -0.002497  -0.022913   0.003301   0.355691  -0.049522
    16  F    0.000000   0.002889  -0.038351   0.001452   0.348785  -0.039084
    17  F    0.000000   0.005061   0.002101  -0.039803  -0.026780   0.312955
    18  F    0.000000   0.025677  -0.001058  -0.110562  -0.015981   0.259378
    19  C   -0.003348  -0.069044   0.000238  -0.025885  -0.001308   0.024317
    20  C    0.000305   0.032298   0.012456   0.189360  -0.001952  -0.025758
    21  C    0.004598   0.003201   0.000312  -0.009875  -0.000028  -0.004576
    22  H    0.000357   0.001218   0.000038  -0.008080  -0.000181  -0.001658
    23  H   -0.000164  -0.000210   0.000008  -0.001305  -0.000005   0.000028
    24  H   -0.005672   0.004072  -0.000252   0.001134   0.000045   0.001175
    25  C   -0.002222  -0.029088  -0.000950  -0.003235  -0.000249   0.000626
    26  H    0.001384   0.002725   0.000013   0.000035   0.000009  -0.000027
    27  H   -0.000099  -0.009761   0.002669   0.010882  -0.000240   0.000877
    28  H   -0.000221  -0.011078  -0.000339  -0.000776   0.000025  -0.000058
    29  H    0.006345   0.000006   0.000000   0.000000   0.000000   0.000000
    30  H   -0.000058   0.000007   0.000000   0.000000   0.000000   0.000000
    31  H    0.000425  -0.000003   0.000001  -0.000002   0.000000   0.000000
    32  S    0.000018   0.025130  -0.000947  -0.158848   0.002527  -0.062915
    33  C    0.000069  -0.000901  -0.000006   0.011890   0.000068  -0.000917
    34  C   -0.000483   0.000006  -0.000051   0.013195   0.000062  -0.000181
    35  C   -0.000018   0.000050   0.000000  -0.001976  -0.000006   0.000594
    36  H    0.000001  -0.000001   0.000000   0.000100   0.000000  -0.000026
    37  H   -0.000001  -0.000003   0.000000   0.000007  -0.000002   0.000026
    38  H    0.000015  -0.000002   0.000001  -0.000137  -0.000001  -0.000006
    39  H    0.000057   0.000013   0.000000  -0.000128  -0.000001   0.000009
              13         14         15         16         17         18
     1  C   -0.012947  -0.001375  -0.000296  -0.000574  -0.000213  -0.005349
     2  S    0.004514   0.000155   0.000000  -0.000011   0.000000  -0.000085
     3  C    0.000247  -0.000001   0.000000   0.000000   0.000000   0.000015
     4  C   -0.000021   0.000001   0.000000   0.000000   0.000000  -0.000101
     5  C    0.000324  -0.000121   0.000000  -0.000001   0.000002   0.000591
     6  C    0.000000   0.000000   0.000000   0.000000   0.000000   0.000000
     7  H    0.000000   0.000000   0.000000   0.000000   0.000000   0.000000
     8  C   -0.053366  -0.039971  -0.002497   0.002889   0.005061   0.025677
     9  C    0.366607   0.327172  -0.022913  -0.038351   0.002101  -0.001058
    10  C    0.002932   0.008263   0.003301   0.001452  -0.039803  -0.110562
    11  C   -0.034820  -0.030905   0.355691   0.348785  -0.026780  -0.015981
    12  C    0.000813  -0.005180  -0.049522  -0.039084   0.312955   0.259378
    13  F    8.947258  -0.043629   0.000302   0.000047  -0.000001   0.000005
    14  F   -0.043629   8.975270  -0.000452   0.000360  -0.000002  -0.000001
    15  F    0.000302  -0.000452   8.928265  -0.041869   0.000235   0.000296
    16  F    0.000047   0.000360  -0.041869   8.946893   0.000050  -0.001157
    17  F   -0.000001  -0.000002   0.000235   0.000050   8.992076  -0.041668
    18  F    0.000005  -0.000001   0.000296  -0.001157  -0.041668   9.116469
    19  C   -0.000006  -0.000007   0.000002   0.000008  -0.000968  -0.013032
    20  C    0.000016   0.000082   0.000219   0.000074  -0.020129   0.001534
    21  C   -0.000001   0.000000   0.000000  -0.000007   0.000122  -0.001513
    22  H    0.000001   0.000000  -0.000001   0.000001   0.000051   0.020699
    23  H    0.000000   0.000000   0.000000   0.000000   0.000000  -0.000074
    24  H   -0.000001   0.000001   0.000000   0.000006   0.000016   0.001959
    25  C   -0.000012   0.000014   0.000000   0.000000   0.000000   0.000008
    26  H    0.000001  -0.000003   0.000000   0.000000   0.000000  -0.000001
    27  H    0.000003   0.000447  -0.000003  -0.000001  -0.000006   0.000021
    28  H    0.000000   0.000030   0.000000   0.000000   0.000000   0.000001
    29  H    0.000000   0.000000   0.000000   0.000000   0.000000   0.000000
    30  H    0.000000   0.000000   0.000000   0.000000   0.000000   0.000000
    31  H   -0.000001   0.000000   0.000000   0.000000   0.000000   0.000000
    32  S    0.000001   0.000000  -0.000096  -0.000100  -0.007317  -0.025594
    33  C    0.000000   0.000000   0.000000  -0.000001   0.001345  -0.006377
    34  C    0.000000   0.000000   0.000000   0.000000  -0.000060   0.002040
    35  C    0.000000   0.000000   0.000000   0.000000  -0.000061   0.001051
    36  H    0.000000   0.000000   0.000000   0.000000   0.000001  -0.000016
    37  H    0.000000   0.000000   0.000000   0.000000  -0.000039  -0.000097
    38  H    0.000000   0.000000   0.000000   0.000000   0.000001  -0.000041
    39  H    0.000000   0.000000   0.000000   0.000000   0.000002   0.000013
              19         20         21         22         23         24
     1  C    0.005088  -0.072713  -0.011778   0.000087   0.000775  -0.007991
     2  S    0.001943   0.000757   0.001045  -0.000052  -0.000072   0.000947
     3  C    0.006570   0.000042  -0.004122   0.000113  -0.000016   0.003828
     4  C   -0.071001   0.003441  -0.034013  -0.000514   0.009741   0.005831
     5  C    0.207155  -0.004890  -0.013584   0.007762  -0.010207  -0.025172
     6  C   -0.000167   0.000006   0.000022  -0.000001   0.000010  -0.000635
     7  H   -0.003348   0.000305   0.004598   0.000357  -0.000164  -0.005672
     8  C   -0.069044   0.032298   0.003201   0.001218  -0.000210   0.004072
     9  C    0.000238   0.012456   0.000312   0.000038   0.000008  -0.000252
    10  C   -0.025885   0.189360  -0.009875  -0.008080  -0.001305   0.001134
    11  C   -0.001308  -0.001952  -0.000028  -0.000181  -0.000005   0.000045
    12  C    0.024317  -0.025758  -0.004576  -0.001658   0.000028   0.001175
    13  F   -0.000006   0.000016  -0.000001   0.000001   0.000000  -0.000001
    14  F   -0.000007   0.000082   0.000000   0.000000   0.000000   0.000001
    15  F    0.000002   0.000219   0.000000  -0.000001   0.000000   0.000000
    16  F    0.000008   0.000074  -0.000007   0.000001   0.000000   0.000006
    17  F   -0.000968  -0.020129   0.000122   0.000051   0.000000   0.000016
    18  F   -0.013032   0.001534  -0.001513   0.020699  -0.000074   0.001959
    19  C    5.857913   0.094039   0.100727  -0.036305  -0.006460   0.001650
    20  C    0.094039   5.995638  -0.101326  -0.034222   0.028216  -0.010266
    21  C    0.100727  -0.101326   5.025342   0.422733   0.355198   0.344192
    22  H   -0.036305  -0.034222   0.422733   0.663859  -0.029278   0.001515
    23  H   -0.006460   0.028216   0.355198  -0.029278   0.819214  -0.043853
    24  H    0.001650  -0.010266   0.344192   0.001515  -0.043853   0.646462
    25  C   -0.067556  -0.005489   0.007490  -0.000308  -0.000181   0.004699
    26  H    0.000246  -0.001101  -0.000091  -0.000011  -0.000084  -0.000101
    27  H   -0.005968  -0.000002   0.001080  -0.000002   0.000042  -0.000307
    28  H    0.005463   0.000152  -0.000310   0.000026   0.000020  -0.000189
    29  H   -0.000010  -0.000001   0.000046   0.000001  -0.000003  -0.000016
    30  H   -0.000011   0.000000  -0.000022   0.000000   0.000003   0.000021
    31  H    0.000034  -0.000001   0.000110   0.000000  -0.000011  -0.000082
    32  S   -0.189834   0.373772  -0.061943  -0.036657   0.010212  -0.009265
    33  C   -0.009554  -0.117030  -0.047717  -0.041975  -0.030826   0.011539
    34  C    0.258253  -0.143338  -0.069058   0.001543  -0.080427   0.007419
    35  C    0.011950   0.017670   0.006626   0.014434  -0.001312  -0.001322
    36  H   -0.000664  -0.002432   0.000262   0.000911  -0.002034   0.000060
    37  H   -0.000219  -0.000200  -0.003273   0.002013   0.000093   0.000029
    38  H    0.005032   0.006199   0.011006   0.005752   0.029210  -0.003351
    39  H   -0.027128   0.012508  -0.027870  -0.007506  -0.035984   0.004241
              25         26         27         28         29         30
     1  C   -0.119996   0.019013  -0.024915  -0.004505  -0.000270   0.000158
     2  S   -0.008644  -0.000766  -0.000268   0.014406   0.004985   0.000211
     3  C   -0.006066  -0.001202   0.000523   0.002388  -0.003946  -0.006582
     4  C   -0.028370  -0.000466   0.004944  -0.013269  -0.017205   0.005570
     5  C    0.392388  -0.018689  -0.007318  -0.010622   0.000348  -0.001087
     6  C   -0.000490   0.000061   0.000014  -0.000601   0.379770   0.362461
     7  H   -0.002222   0.001384  -0.000099  -0.000221   0.006345  -0.000058
     8  C   -0.029088   0.002725  -0.009761  -0.011078   0.000006   0.000007
     9  C   -0.000950   0.000013   0.002669  -0.000339   0.000000   0.000000
    10  C   -0.003235   0.000035   0.010882  -0.000776   0.000000   0.000000
    11  C   -0.000249   0.000009  -0.000240   0.000025   0.000000   0.000000
    12  C    0.000626  -0.000027   0.000877  -0.000058   0.000000   0.000000
    13  F   -0.000012   0.000001   0.000003   0.000000   0.000000   0.000000
    14  F    0.000014  -0.000003   0.000447   0.000030   0.000000   0.000000
    15  F    0.000000   0.000000  -0.000003   0.000000   0.000000   0.000000
    16  F    0.000000   0.000000  -0.000001   0.000000   0.000000   0.000000
    17  F    0.000000   0.000000  -0.000006   0.000000   0.000000   0.000000
    18  F    0.000008  -0.000001   0.000021   0.000001   0.000000   0.000000
    19  C   -0.067556   0.000246  -0.005968   0.005463  -0.000010  -0.000011
    20  C   -0.005489  -0.001101  -0.000002   0.000152  -0.000001   0.000000
    21  C    0.007490  -0.000091   0.001080  -0.000310   0.000046  -0.000022
    22  H   -0.000308  -0.000011  -0.000002   0.000026   0.000001   0.000000
    23  H   -0.000181  -0.000084   0.000042   0.000020  -0.000003   0.000003
    24  H    0.004699  -0.000101  -0.000307  -0.000189  -0.000016   0.000021
    25  C    4.568932   0.330607   0.410894   0.376366   0.000015   0.000123
    26  H    0.330607   0.739040  -0.028194  -0.029377  -0.000002  -0.000012
    27  H    0.410894  -0.028194   0.598402  -0.010776   0.000000  -0.000004
    28  H    0.376366  -0.029377  -0.010776   0.661865  -0.000001   0.000080
    29  H    0.000015  -0.000002   0.000000  -0.000001   0.647820  -0.019175
    30  H    0.000123  -0.000012  -0.000004   0.000080  -0.019175   0.639889
    31  H   -0.000040   0.000002   0.000001   0.000002  -0.019495  -0.022187
    32  S   -0.000320  -0.000093  -0.000010   0.000035   0.000000   0.000000
    33  C   -0.000099   0.000074  -0.000060  -0.000003   0.000000   0.000000
    34  C   -0.000362  -0.000210  -0.000140   0.000039   0.000000   0.000000
    35  C   -0.000001   0.000001  -0.000001   0.000000   0.000000   0.000000
    36  H    0.000000   0.000000   0.000000   0.000000   0.000000   0.000000
    37  H    0.000000   0.000000   0.000000   0.000000   0.000000   0.000000
    38  H    0.000002  -0.000001   0.000001   0.000000   0.000000   0.000000
    39  H    0.000020  -0.000011   0.000007   0.000000   0.000000   0.000000
              31         32         33         34         35         36
     1  C   -0.000046   0.002315  -0.000424   0.002850  -0.000002   0.000000
     2  S    0.003842  -0.000033   0.000006   0.000004   0.000000   0.000000
     3  C   -0.013681   0.000005  -0.000012  -0.000080   0.000002   0.000000
     4  C    0.000622   0.000160  -0.000247   0.000756  -0.000070   0.000004
     5  C   -0.000051   0.012294   0.000483  -0.012268   0.000076   0.000007
     6  C    0.371538   0.000000   0.000000   0.000004   0.000000   0.000000
     7  H    0.000425   0.000018   0.000069  -0.000483  -0.000018   0.000001
     8  C   -0.000003   0.025130  -0.000901   0.000006   0.000050  -0.000001
     9  C    0.000001  -0.000947  -0.000006  -0.000051   0.000000   0.000000
    10  C   -0.000002  -0.158848   0.011890   0.013195  -0.001976   0.000100
    11  C    0.000000   0.002527   0.000068   0.000062  -0.000006   0.000000
    12  C    0.000000  -0.062915  -0.000917  -0.000181   0.000594  -0.000026
    13  F   -0.000001   0.000001   0.000000   0.000000   0.000000   0.000000
    14  F    0.000000   0.000000   0.000000   0.000000   0.000000   0.000000
    15  F    0.000000  -0.000096   0.000000   0.000000   0.000000   0.000000
    16  F    0.000000  -0.000100  -0.000001   0.000000   0.000000   0.000000
    17  F    0.000000  -0.007317   0.001345  -0.000060  -0.000061   0.000001
    18  F    0.000000  -0.025594  -0.006377   0.002040   0.001051  -0.000016
    19  C    0.000034  -0.189834  -0.009554   0.258253   0.011950  -0.000664
    20  C   -0.000001   0.373772  -0.117030  -0.143338   0.017670  -0.002432
    21  C    0.000110  -0.061943  -0.047717  -0.069058   0.006626   0.000262
    22  H    0.000000  -0.036657  -0.041975   0.001543   0.014434   0.000911
    23  H   -0.000011   0.010212  -0.030826  -0.080427  -0.001312  -0.002034
    24  H   -0.000082  -0.009265   0.011539   0.007419  -0.001322   0.000060
    25  C   -0.000040  -0.000320  -0.000099  -0.000362  -0.000001   0.000000
    26  H    0.000002  -0.000093   0.000074  -0.000210   0.000001   0.000000
    27  H    0.000001  -0.000010  -0.000060  -0.000140  -0.000001   0.000000
    28  H    0.000002   0.000035  -0.000003   0.000039   0.000000   0.000000
    29  H   -0.019495   0.000000   0.000000   0.000000   0.000000   0.000000
    30  H   -0.022187   0.000000   0.000000   0.000000   0.000000   0.000000
    31  H    0.639216   0.000000   0.000000   0.000000   0.000000   0.000000
    32  S    0.000000  15.718315   0.278401  -0.015012  -0.124549   0.014519
    33  C    0.000000   0.278401   5.548715   0.384054   0.324195  -0.030179
    34  C    0.000000  -0.015012   0.384054   5.492091  -0.110018   0.000838
    35  C    0.000000  -0.124549   0.324195  -0.110018   4.614605   0.329695
    36  H    0.000000   0.014519  -0.030179   0.000838   0.329695   0.679804
    37  H    0.000000  -0.008719  -0.006808   0.016173   0.359352  -0.003755
    38  H    0.000000  -0.005910  -0.020449  -0.090925   0.428861  -0.032830
    39  H    0.000000   0.009669  -0.043250   0.341264   0.003188   0.006655
              37         38         39
     1  C    0.000000   0.000002  -0.000104
     2  S    0.000000  -0.000001  -0.000001
     3  C    0.000000   0.000004  -0.000005
     4  C   -0.000001   0.000056  -0.000425
     5  C    0.000000  -0.000022   0.000993
     6  C    0.000000   0.000000   0.000000
     7  H   -0.000001   0.000015   0.000057
     8  C   -0.000003  -0.000002   0.000013
     9  C    0.000000   0.000001   0.000000
    10  C    0.000007  -0.000137  -0.000128
    11  C   -0.000002  -0.000001  -0.000001
    12  C    0.000026  -0.000006   0.000009
    13  F    0.000000   0.000000   0.000000
    14  F    0.000000   0.000000   0.000000
    15  F    0.000000   0.000000   0.000000
    16  F    0.000000   0.000000   0.000000
    17  F   -0.000039   0.000001   0.000002
    18  F   -0.000097  -0.000041   0.000013
    19  C   -0.000219   0.005032  -0.027128
    20  C   -0.000200   0.006199   0.012508
    21  C   -0.003273   0.011006  -0.027870
    22  H    0.002013   0.005752  -0.007506
    23  H    0.000093   0.029210  -0.035984
    24  H    0.000029  -0.003351   0.004241
    25  C    0.000000   0.000002   0.000020
    26  H    0.000000  -0.000001  -0.000011
    27  H    0.000000   0.000001   0.000007
    28  H    0.000000   0.000000   0.000000
    29  H    0.000000   0.000000   0.000000
    30  H    0.000000   0.000000   0.000000
    31  H    0.000000   0.000000   0.000000
    32  S   -0.008719  -0.005910   0.009669
    33  C   -0.006808  -0.020449  -0.043250
    34  C    0.016173  -0.090925   0.341264
    35  C    0.359352   0.428861   0.003188
    36  H   -0.003755  -0.032830   0.006655
    37  H    0.658449  -0.031863  -0.001378
    38  H   -0.031863   0.702678  -0.011652
    39  H   -0.001378  -0.011652   0.731700
 Mulliken charges:
               1
     1  C   -0.151282
     2  S    0.121761
     3  C   -0.149635
     4  C   -0.021211
     5  C   -0.168096
     6  C    0.110992
     7  H   -0.011078
     8  C   -0.148774
     9  C    0.380519
    10  C   -0.052725
    11  C    0.352731
    12  C    0.254394
    13  F   -0.178265
    14  F   -0.190151
    15  F   -0.170663
    16  F   -0.179409
    17  F   -0.176973
    18  F   -0.207051
    19  C   -0.052151
    20  C   -0.227933
    21  C    0.106996
    22  H    0.053639
    23  H   -0.010264
    24  H    0.067632
    25  C    0.181492
    26  H   -0.012767
    27  H    0.057269
    28  H    0.021227
    29  H    0.020789
    30  H    0.040615
    31  H    0.039808
    32  S    0.260791
    33  C   -0.204002
    34  C    0.002023
    35  C    0.126987
    36  H    0.039080
    37  H    0.020214
    38  H    0.008373
    39  H    0.045102
 Sum of Mulliken charges =   0.00000
 Mulliken charges with hydrogens summed into heavy atoms:
               1
     1  C   -0.151282
     2  S    0.121761
     3  C   -0.149635
     4  C   -0.032289
     5  C   -0.168096
     6  C    0.212204
     8  C   -0.148774
     9  C    0.380519
    10  C   -0.052725
    11  C    0.352731
    12  C    0.254394
    13  F   -0.178265
    14  F   -0.190151
    15  F   -0.170663
    16  F   -0.179409
    17  F   -0.176973
    18  F   -0.207051
    19  C   -0.052151
    20  C   -0.227933
    21  C    0.218002
    25  C    0.247221
    32  S    0.260791
    33  C   -0.204002
    34  C    0.047124
    35  C    0.194653
 Electronic spatial extent (au):  <R**2>=           7347.5523
 Charge=              0.0000 electrons
 Dipole moment (field-independent basis, Debye):
    X=              1.3093    Y=             -8.1084    Z=             -2.4073  Tot=              8.5589
 Quadrupole moment (field-independent basis, Debye-Ang):
   XX=           -148.0593   YY=           -153.9651   ZZ=           -160.0035
   XY=              1.3412   XZ=              1.7366   YZ=              4.5627
 Traceless Quadrupole moment (field-independent basis, Debye-Ang):
   XX=              5.9500   YY=              0.0442   ZZ=             -5.9942
   XY=              1.3412   XZ=              1.7366   YZ=              4.5627
 Octapole moment (field-independent basis, Debye-Ang**2):
  XXX=              7.5597  YYY=             32.9987  ZZZ=            -33.2210  XYY=             -8.2717
  XXY=             -9.4102  XXZ=            -34.9221  XZZ=              0.0050  YZZ=             25.9298
  YYZ=            -28.9048  XYZ=              1.3543
 Hexadecapole moment (field-independent basis, Debye-Ang**3):
 XXXX=          -4122.1513 YYYY=          -3918.8285 ZZZZ=          -1007.3464 XXXY=            -75.0906
 XXXZ=            -22.9945 YYYX=             -7.8289 YYYZ=             26.5807 ZZZX=             21.2293
 ZZZY=              2.6665 XXYY=          -1333.4627 XXZZ=           -864.3466 YYZZ=           -858.8187
 XXYZ=             50.0305 YYXZ=              9.6080 ZZXY=            -18.8867
 N-N= 3.014530291187D+03 E-N=-1.086498948475D+04  KE= 2.041248097850D+03
 No NMR shielding tensors so no spin-rotation constants.
 Leave Link  601 at Sun Dec  2 16:52:49 2018, MaxMem=   536870912 cpu:         5.5
 (Enter /pbs_home/pkowalski/g09d01/g09/l701.exe)
 Compute integral first derivatives.
 ... and contract with generalized density number  0.
 Leave Link  701 at Sun Dec  2 16:52:50 2018, MaxMem=   536870912 cpu:         4.7
 (Enter /pbs_home/pkowalski/g09d01/g09/l702.exe)
 L702 exits ... SP integral derivatives will be done elsewhere.
 Leave Link  702 at Sun Dec  2 16:52:50 2018, MaxMem=   536870912 cpu:         0.4
 (Enter /pbs_home/pkowalski/g09d01/g09/l703.exe)
 Compute integral first derivatives, UseDBF=F ICtDFT=           0.
 Integral derivatives from FoFJK, PRISM(SPDF).
 Calling FoFJK, ICntrl=      2127 FMM=F ISym2X=0 I1Cent= 0 IOpClX= 0 NMat=1 NMatS=1 NMatT=0.
 FoFJK:  IHMeth= 1 ICntrl=    2127 DoSepK=F KAlg= 0 I1Cent=   0 FoldK=F
 IRaf=         0 NMat=   1 IRICut=       1 DoRegI=T DoRafI=F ISym2E= 0.
 FoFCou: FMM=F IPFlag=           0 FMFlag=      100000 FMFlg1=         800
         NFxFlg=           0 DoJE=F BraDBF=F KetDBF=F FulRan=T
         wScrn=  0.000000 ICntrl=    2127 IOpCl=  0 I1Cent=           0 NGrid=           0
         NMat0=    1 NMatS0=      1 NMatT0=    0 NMatD0=    1 NMtDS0=    0 NMtDT0=    0
 Symmetry not used in FoFCou.
 Leave Link  703 at Sun Dec  2 16:53:25 2018, MaxMem=   536870912 cpu:       276.3
 (Enter /pbs_home/pkowalski/g09d01/g09/l716.exe)
 Dipole        = 5.15121028D-01-3.19008485D+00-9.47107936D-01
 ***** Axes restored to original set *****
 -------------------------------------------------------------------
 Center     Atomic                   Forces (Hartrees/Bohr)
 Number     Number              X              Y              Z
 -------------------------------------------------------------------
      1        6           0.007305014    0.019491104    0.035708169
      2       16          -0.010480193    0.003253393    0.003682963
      3        6          -0.002949706    0.014061030   -0.005116320
      4        6           0.004878847   -0.023753978   -0.020880326
      5        6           0.017756541   -0.010092497   -0.041957841
      6        6           0.000074406   -0.002467754    0.001188479
      7        1          -0.000676479   -0.000728279   -0.000813911
      8        6           0.012778229   -0.011119661    0.027539904
      9        6           0.007809110   -0.009065105   -0.000914283
     10        6          -0.012369775   -0.012966275    0.068703677
     11        6          -0.002556686   -0.009740809    0.000417435
     12        6           0.005521715    0.024060668   -0.075016963
     13        9          -0.007901836    0.007499146    0.001140081
     14        9           0.002401525    0.002873360   -0.006003245
     15        9           0.006845047    0.002731386   -0.002703470
     16        9          -0.003808611    0.009073747    0.007676885
     17        9           0.022515171    0.014592784    0.004197646
     18        9          -0.019563608    0.051519207    0.038788264
     19        6           0.001889154    0.005211837    0.038495634
     20        6          -0.227259980    0.126908754   -0.510868256
     21        6          -0.079054430    0.029010491    0.094651052
     22        1          -0.053285138    0.012277478    0.008473729
     23        1          -0.034389575    0.026766360    0.007570161
     24        1           0.002274452   -0.000883798    0.004530382
     25        6          -0.015332206   -0.050604663   -0.007437969
     26        1          -0.001957805   -0.005739425   -0.006044594
     27        1          -0.004124470   -0.006930211    0.000444222
     28        1           0.000806846   -0.000815458   -0.000359639
     29        1          -0.001167629   -0.000648007    0.000344987
     30        1          -0.000362803    0.000299015   -0.000342806
     31        1          -0.000232383    0.001252572    0.000261442
     32       16           0.465069277    0.186658862    0.223399763
     33        6          -0.147881081   -0.269337993   -0.026227984
     34        6           0.040277160   -0.040763955    0.019454641
     35        6           0.037206006   -0.045429971    0.112118101
     36        1          -0.002958940   -0.031407159    0.045669725
     37        1           0.010651740    0.009610400    0.018104815
     38        1          -0.018377678    0.010126334    0.010103560
     39        1           0.000630775   -0.024782931   -0.067978110
 -------------------------------------------------------------------
 Cartesian Forces:  Max     0.510868256 RMS     0.082848585
 Leave Link  716 at Sun Dec  2 16:53:25 2018, MaxMem=   536870912 cpu:         0.4
 (Enter /pbs_home/pkowalski/g09d01/g09/l103.exe)

 GradGradGradGradGradGradGradGradGradGradGradGradGradGradGradGradGradGrad
 Berny optimization.
 FormGI is forming the generalized inverse of G from B-inverse, IUseBI=4.
 Internal  Forces:  Max     0.468040068 RMS     0.047454302
 Search for a local minimum.
 Step number   1 out of a maximum of  234
 All quantities printed in internal units (Hartrees-Bohrs-Radians)
 RMS Force = .47454D-01 SwitMx=.10000D-02 MixMth= 1
 Mixed Optimization -- RFO/linear search
 Second derivative matrix not updated -- first step.
 ITU=  0
     Eigenvalues ---    0.00230   0.00318   0.00565   0.00852   0.00876
     Eigenvalues ---    0.01031   0.01166   0.01406   0.01490   0.01599
     Eigenvalues ---    0.01724   0.01831   0.01972   0.02217   0.02473
     Eigenvalues ---    0.02924   0.03175   0.03860   0.04089   0.04342
     Eigenvalues ---    0.04780   0.05051   0.05570   0.05620   0.06208
     Eigenvalues ---    0.06290   0.06477   0.06710   0.07088   0.07311
     Eigenvalues ---    0.07344   0.07389   0.07632   0.08814   0.08992
     Eigenvalues ---    0.09167   0.09503   0.09601   0.10166   0.10784
     Eigenvalues ---    0.10943   0.11865   0.12187   0.12308   0.12339
     Eigenvalues ---    0.12415   0.12825   0.13211   0.14474   0.14822
     Eigenvalues ---    0.15356   0.15807   0.16000   0.16000   0.16000
     Eigenvalues ---    0.16000   0.16000   0.16000   0.16000   0.16000
     Eigenvalues ---    0.16000   0.16418   0.17648   0.18075   0.18613
     Eigenvalues ---    0.19383   0.20875   0.21859   0.22453   0.23123
     Eigenvalues ---    0.23761   0.24868   0.25000   0.25646   0.25972
     Eigenvalues ---    0.26359   0.26813   0.26948   0.27549   0.27832
     Eigenvalues ---    0.28375   0.29087   0.29768   0.30682   0.31632
     Eigenvalues ---    0.33069   0.33454   0.33533   0.33552   0.33585
     Eigenvalues ---    0.33725   0.33738   0.33751   0.33877   0.34047
     Eigenvalues ---    0.34661   0.37084   0.37230   0.37230   0.37230
     Eigenvalues ---    0.50795   0.54392   0.54742   0.55500   0.55945
     Eigenvalues ---    0.57308   0.58128   0.58380   0.58417   0.99401
     Eigenvalues ---    1.48566
 RFO step:  Lambda=-4.88156378D-01 EMin= 2.30000000D-03
 Linear search not attempted -- first point.
 Maximum step size (   0.300) exceeded in Quadratic search.
    -- Step size scaled by   0.507
 Iteration  1 RMS(Cart)=  0.07798435 RMS(Int)=  0.00161429
 Iteration  2 RMS(Cart)=  0.00216244 RMS(Int)=  0.00022404
 Iteration  3 RMS(Cart)=  0.00000609 RMS(Int)=  0.00022402
 Iteration  4 RMS(Cart)=  0.00000000 RMS(Int)=  0.00022402
 ITry= 1 IFail=0 DXMaxC= 4.10D-01 DCOld= 1.00D+10 DXMaxT= 3.00D-01 DXLimC= 3.00D+00 Rises=F
 Variable       Old X    -DE/DX   Delta X   Delta X   Delta X     New X
                                 (Linear)    (Quad)   (Total)
    R1        3.32236   0.01153   0.00000   0.00740   0.00741   3.32977
    R2        2.86961   0.02901   0.00000   0.01654   0.01659   2.88620
    R3        2.53104   0.01967   0.00000   0.00880   0.00888   2.53992
    R4        3.36912  -0.00364   0.00000  -0.00239  -0.00237   3.36675
    R5        2.52363   0.01192   0.00000   0.00565   0.00564   2.52927
    R6        2.82230   0.00171   0.00000   0.00106   0.00106   2.82336
    R7        2.85523  -0.00637   0.00000  -0.00410  -0.00413   2.85109
    R8        2.06229   0.00059   0.00000   0.00036   0.00036   2.06265
    R9        3.34666  -0.01673   0.00000  -0.01664  -0.01667   3.32998
   R10        2.94808   0.01689   0.00000   0.01132   0.01132   2.95941
   R11        2.07537   0.00115   0.00000   0.00070   0.00070   2.07608
   R12        2.08126   0.00055   0.00000   0.00034   0.00034   2.08160
   R13        2.08036   0.00111   0.00000   0.00068   0.00068   2.08104
   R14        2.83067   0.01215   0.00000   0.00712   0.00723   2.83791
   R15        2.83386   0.00728   0.00000   0.00628   0.00635   2.84021
   R16        2.96047  -0.03025   0.00000  -0.02056  -0.02063   2.93984
   R17        2.53137   0.01095   0.00000   0.00523   0.00523   2.53660
   R18        2.55676   0.00684   0.00000   0.00336   0.00336   2.56012
   R19        2.96465   0.06171   0.00000   0.04219   0.04225   3.00690
   R20        3.08861   0.00560   0.00000   0.00782   0.00779   3.09640
   R21        2.95115  -0.02274   0.00000  -0.01483  -0.01496   2.93619
   R22        2.52215   0.00785   0.00000   0.00371   0.00371   2.52587
   R23        2.52453   0.01233   0.00000   0.00585   0.00585   2.53038
   R24        2.52246   0.01991   0.00000   0.00942   0.00942   2.53188
   R25        2.54302   0.03741   0.00000   0.01811   0.01811   2.56113
   R26        2.68924   0.09487   0.00000   0.06015   0.06027   2.74950
   R27        2.83582   0.10693   0.00000   0.07190   0.07174   2.90755
   R28        3.09915   0.04373   0.00000   0.00043   0.00042   3.09957
   R29        2.54062   0.46804   0.00000   0.12286   0.12302   2.66364
   R30        2.07250  -0.03053   0.00000  -0.01868  -0.01868   2.05383
   R31        2.08093   0.00042   0.00000   0.00026   0.00026   2.08119
   R32        2.08261  -0.00258   0.00000  -0.00159  -0.00159   2.08103
   R33        3.40284   0.10129   0.00000   0.07167   0.07179   3.47462
   R34        2.07752   0.00723   0.00000   0.00444   0.00444   2.08196
   R35        2.07775  -0.00620   0.00000  -0.00381  -0.00381   2.07394
   R36        2.07796  -0.00078   0.00000  -0.00048  -0.00048   2.07748
   R37        2.68341   0.32710   0.00000   0.11481   0.11472   2.79813
   R38        2.98367   0.03352   0.00000   0.00170   0.00149   2.98516
   R39        2.59071   0.16893   0.00000   0.08599   0.08599   2.67670
   R40        2.19208  -0.04575   0.00000  -0.03026  -0.03026   2.16182
   R41        2.02201   0.03051   0.00000   0.01798   0.01798   2.03999
   R42        2.02201   0.02257   0.00000   0.01330   0.01330   2.03531
   R43        2.02201   0.01912   0.00000   0.01127   0.01127   2.03327
    A1        1.93742  -0.00666   0.00000  -0.00424  -0.00435   1.93307
    A2        2.21889  -0.00134   0.00000  -0.00039  -0.00051   2.21838
    A3        2.12662   0.00862   0.00000   0.00519   0.00511   2.13173
    A4        1.58937   0.00353   0.00000   0.00186   0.00191   1.59128
    A5        1.97681   0.00126   0.00000   0.00078   0.00078   1.97759
    A6        2.05794   0.00139   0.00000   0.00100   0.00100   2.05894
    A7        2.24843  -0.00265   0.00000  -0.00178  -0.00178   2.24666
    A8        2.01300   0.00368   0.00000   0.00252   0.00247   2.01547
    A9        2.13610  -0.00143   0.00000  -0.00085  -0.00082   2.13527
   A10        2.12717  -0.00191   0.00000  -0.00137  -0.00134   2.12583
   A11        1.83771  -0.00100   0.00000  -0.00074  -0.00063   1.83707
   A12        2.02565   0.00543   0.00000   0.00139   0.00137   2.02703
   A13        1.52800   0.01702   0.00000   0.01886   0.01894   1.54693
   A14        1.96456   0.00446   0.00000   0.00629   0.00617   1.97073
   A15        2.15567  -0.01492   0.00000  -0.01457  -0.01464   2.14103
   A16        1.91286  -0.00667   0.00000  -0.00772  -0.00781   1.90506
   A17        1.92584   0.00121   0.00000   0.00098   0.00098   1.92682
   A18        1.93703  -0.00022   0.00000  -0.00020  -0.00020   1.93684
   A19        1.93799  -0.00004   0.00000  -0.00004  -0.00004   1.93795
   A20        1.89123  -0.00046   0.00000  -0.00036  -0.00036   1.89087
   A21        1.89412  -0.00013   0.00000  -0.00005  -0.00005   1.89407
   A22        1.87598  -0.00042   0.00000  -0.00038  -0.00038   1.87561
   A23        2.23163  -0.00289   0.00000  -0.00261  -0.00274   2.22889
   A24        2.10508   0.00291   0.00000   0.00325   0.00306   2.10814
   A25        1.88997   0.00852   0.00000   0.00717   0.00721   1.89718
   A26        1.81286   0.02420   0.00000   0.01683   0.01686   1.82971
   A27        1.99689  -0.00470   0.00000  -0.00240  -0.00261   1.99427
   A28        1.93521  -0.00901   0.00000  -0.00660  -0.00647   1.92874
   A29        1.93973   0.00355   0.00000   0.00456   0.00461   1.94434
   A30        1.90286  -0.01795   0.00000  -0.01404  -0.01413   1.88873
   A31        1.87519   0.00302   0.00000   0.00098   0.00098   1.87617
   A32        1.72465  -0.03172   0.00000  -0.02145  -0.02146   1.70319
   A33        2.01333  -0.01172   0.00000  -0.00513  -0.00495   2.00838
   A34        1.64556   0.08952   0.00000   0.07368   0.07356   1.71913
   A35        1.82846  -0.01327   0.00000  -0.00878  -0.00900   1.81946
   A36        1.94687   0.00073   0.00000   0.00008   0.00017   1.94704
   A37        1.92787   0.00621   0.00000   0.00413   0.00418   1.93205
   A38        1.92770   0.00730   0.00000   0.00450   0.00448   1.93219
   A39        1.93521   0.00168   0.00000   0.00141   0.00156   1.93677
   A40        1.89759  -0.00268   0.00000  -0.00138  -0.00142   1.89617
   A41        1.83676   0.02825   0.00000   0.01966   0.01970   1.85647
   A42        2.01964  -0.00103   0.00000   0.00177   0.00184   2.02147
   A43        1.89654   0.03180   0.00000   0.02672   0.02705   1.92359
   A44        1.93693  -0.01725   0.00000  -0.01462  -0.01481   1.92213
   A45        1.89132  -0.05794   0.00000  -0.04483  -0.04509   1.84622
   A46        1.87917   0.01188   0.00000   0.00796   0.00713   1.88630
   A47        1.91919  -0.02360   0.00000  -0.00688  -0.00674   1.91244
   A48        1.66270  -0.03410   0.00000  -0.02550  -0.02551   1.63718
   A49        2.69051  -0.03144   0.00000  -0.01318  -0.01327   2.67724
   A50        1.51142   0.08064   0.00000   0.05647   0.05653   1.56794
   A51        1.58228   0.06152   0.00000   0.02845   0.02833   1.61061
   A52        2.08481   0.02699   0.00000   0.01094   0.01050   2.09532
   A53        1.98724   0.04911   0.00000   0.03194   0.03171   2.01894
   A54        2.21089  -0.07627   0.00000  -0.04305  -0.04240   2.16848
   A55        1.95786   0.04343   0.00000   0.02238   0.02269   1.98055
   A56        1.95201  -0.00136   0.00000   0.00860   0.00875   1.96076
   A57        1.92137   0.00073   0.00000   0.00374   0.00337   1.92474
   A58        1.88233  -0.00321   0.00000  -0.00343  -0.00413   1.87820
   A59        1.87864  -0.02295   0.00000  -0.01702  -0.01707   1.86157
   A60        1.50173   0.04847   0.00000   0.03176   0.03199   1.53371
   A61        1.86783  -0.02045   0.00000  -0.01714  -0.01706   1.85077
   A62        1.25828   0.01878   0.00000   0.02945   0.02915   1.28742
   A63        1.92988   0.00465   0.00000   0.00357   0.00357   1.93345
   A64        1.91528   0.00193   0.00000   0.00155   0.00155   1.91683
   A65        1.92072   0.00023   0.00000   0.00020   0.00020   1.92092
   A66        1.90147  -0.00375   0.00000  -0.00298  -0.00298   1.89849
   A67        1.89036  -0.00322   0.00000  -0.00261  -0.00261   1.88776
   A68        1.90572   0.00002   0.00000   0.00015   0.00015   1.90586
   A69        1.89435  -0.09274   0.00000  -0.01574  -0.01521   1.87914
   A70        1.77283   0.00800   0.00000  -0.00064  -0.00107   1.77176
   A71        2.18898  -0.00822   0.00000   0.00133   0.00078   2.18976
   A72        1.71737   0.05739   0.00000   0.05350   0.05337   1.77074
   A73        1.94918   0.10322   0.00000   0.03402   0.03324   1.98243
   A74        2.31789  -0.01092   0.00000  -0.00005  -0.00072   2.31717
   A75        1.68143   0.11357   0.00000   0.05974   0.05986   1.74129
   A76        1.54566  -0.01789   0.00000  -0.00825  -0.00866   1.53700
   A77        1.65146  -0.02210   0.00000   0.01344   0.01331   1.66478
   A78        1.58360   0.06931   0.00000   0.05516   0.05496   1.63856
   A79        2.00728  -0.00607   0.00000  -0.00539  -0.00547   2.00181
   A80        2.10609   0.00039   0.00000  -0.00009  -0.00021   2.10587
   A81        1.91063  -0.02584   0.00000  -0.01975  -0.01986   1.89077
   A82        1.91063  -0.02321   0.00000  -0.01682  -0.01708   1.89355
   A83        1.91063  -0.00890   0.00000  -0.00792  -0.00799   1.90265
   A84        3.38036   0.02552   0.00000   0.01474   0.01492   3.39528
   A85        3.22723   0.00154   0.00000   0.01355   0.01300   3.24024
    D1        0.28591  -0.00191   0.00000  -0.00069  -0.00069   0.28522
    D2       -2.83172  -0.03194   0.00000  -0.02757  -0.02750  -2.85922
    D3       -0.36802   0.00309   0.00000   0.00114   0.00113  -0.36690
    D4       -2.55325  -0.00562   0.00000  -0.00743  -0.00737  -2.56062
    D5        1.79858  -0.00751   0.00000  -0.00851  -0.00848   1.79010
    D6        2.75108   0.03113   0.00000   0.02628   0.02629   2.77737
    D7        0.56585   0.02242   0.00000   0.01771   0.01780   0.58365
    D8       -1.36551   0.02053   0.00000   0.01663   0.01669  -1.34882
    D9        0.04967  -0.02015   0.00000  -0.02001  -0.01998   0.02970
   D10        2.79324   0.01072   0.00000   0.00811   0.00812   2.80136
   D11       -3.06558  -0.05294   0.00000  -0.04942  -0.04945  -3.11503
   D12       -0.32202  -0.02208   0.00000  -0.02130  -0.02135  -0.34337
   D13       -0.11367  -0.00182   0.00000  -0.00107  -0.00107  -0.11474
   D14        3.03146  -0.00158   0.00000  -0.00138  -0.00138   3.03008
   D15       -0.09774   0.00155   0.00000   0.00042   0.00042  -0.09732
   D16       -3.11526  -0.00137   0.00000  -0.00224  -0.00223  -3.11749
   D17        3.03984   0.00129   0.00000   0.00078   0.00078   3.04062
   D18        0.02232  -0.00163   0.00000  -0.00188  -0.00187   0.02045
   D19       -3.13742  -0.00021   0.00000   0.00013   0.00013  -3.13729
   D20        1.04908  -0.00029   0.00000   0.00006   0.00005   1.04914
   D21       -1.03647   0.00040   0.00000   0.00069   0.00068  -1.03579
   D22        0.00835   0.00006   0.00000  -0.00025  -0.00024   0.00810
   D23       -2.08834  -0.00002   0.00000  -0.00032  -0.00031  -2.08865
   D24        2.10929   0.00067   0.00000   0.00031   0.00031   2.10961
   D25        0.29688  -0.00251   0.00000  -0.00061  -0.00059   0.29629
   D26        2.51971   0.00659   0.00000   0.00478   0.00480   2.52451
   D27       -1.40212  -0.01773   0.00000  -0.01845  -0.01844  -1.42056
   D28       -2.96809   0.00043   0.00000   0.00207   0.00208  -2.96601
   D29       -0.74526   0.00953   0.00000   0.00746   0.00747  -0.73779
   D30        1.61609  -0.01479   0.00000  -0.01576  -0.01576   1.60033
   D31       -0.12284  -0.02466   0.00000  -0.01781  -0.01770  -0.14054
   D32        1.41802   0.04717   0.00000   0.03268   0.03284   1.45087
   D33        2.33918   0.02759   0.00000   0.02567   0.02550   2.36467
   D34       -2.24180  -0.03124   0.00000  -0.02310  -0.02306  -2.26486
   D35       -0.70093   0.04058   0.00000   0.02739   0.02749  -0.67345
   D36        0.22022   0.02101   0.00000   0.02038   0.02014   0.24036
   D37        1.57185  -0.00572   0.00000   0.00106   0.00119   1.57304
   D38        3.11271   0.06611   0.00000   0.05155   0.05173  -3.11874
   D39       -2.24932   0.04653   0.00000   0.04454   0.04439  -2.20493
   D40        3.07030   0.00277   0.00000   0.00102   0.00103   3.07133
   D41        0.97229   0.00325   0.00000   0.00146   0.00147   0.97377
   D42       -1.12519   0.00186   0.00000   0.00017   0.00018  -1.12501
   D43       -1.34968   0.01080   0.00000   0.01067   0.01057  -1.33911
   D44        2.83550   0.01127   0.00000   0.01111   0.01101   2.84651
   D45        0.73802   0.00989   0.00000   0.00982   0.00972   0.74774
   D46        1.03102  -0.00857   0.00000  -0.00657  -0.00648   1.02454
   D47       -1.06699  -0.00810   0.00000  -0.00613  -0.00604  -1.07303
   D48        3.11872  -0.00948   0.00000  -0.00742  -0.00733   3.11139
   D49        2.21285   0.03395   0.00000   0.03216   0.03233   2.24518
   D50        0.09522   0.01573   0.00000   0.01641   0.01648   0.11170
   D51       -2.02878   0.02211   0.00000   0.02194   0.02201  -2.00677
   D52       -0.56976   0.00682   0.00000   0.00723   0.00743  -0.56233
   D53       -2.68739  -0.01140   0.00000  -0.00852  -0.00842  -2.69581
   D54        1.47180  -0.00503   0.00000  -0.00299  -0.00290   1.46891
   D55       -2.04500  -0.05607   0.00000  -0.04641  -0.04629  -2.09129
   D56       -0.31641   0.02643   0.00000   0.02489   0.02482  -0.29159
   D57        0.76846  -0.03280   0.00000  -0.02514  -0.02492   0.74353
   D58        2.49704   0.04970   0.00000   0.04616   0.04619   2.54323
   D59        0.11454  -0.00983   0.00000  -0.00797  -0.00789   0.10666
   D60        2.20031  -0.00871   0.00000  -0.00783  -0.00785   2.19246
   D61       -1.97028  -0.00736   0.00000  -0.00669  -0.00667  -1.97695
   D62        2.26998   0.00163   0.00000   0.00221   0.00234   2.27232
   D63       -1.92744   0.00275   0.00000   0.00235   0.00238  -1.92506
   D64        0.18515   0.00410   0.00000   0.00348   0.00356   0.18871
   D65       -1.94946  -0.00374   0.00000  -0.00262  -0.00251  -1.95198
   D66        0.13630  -0.00262   0.00000  -0.00248  -0.00247   0.13383
   D67        2.24889  -0.00126   0.00000  -0.00135  -0.00129   2.24760
   D68       -0.66162   0.01146   0.00000   0.01005   0.00996  -0.65166
   D69       -2.80649   0.01300   0.00000   0.01289   0.01289  -2.79360
   D70        1.36108  -0.02622   0.00000  -0.01923  -0.01929   1.34179
   D71       -2.69491   0.00972   0.00000   0.00324   0.00329  -2.69162
   D72        1.44341   0.01126   0.00000   0.00608   0.00622   1.44963
   D73       -0.67220  -0.02796   0.00000  -0.02604  -0.02596  -0.69816
   D74        0.75716  -0.02686   0.00000  -0.02847  -0.02857   0.72859
   D75       -2.40680  -0.03545   0.00000  -0.03673  -0.03688  -2.44367
   D76        2.53498  -0.01971   0.00000  -0.01658  -0.01658   2.51840
   D77       -0.62897  -0.02830   0.00000  -0.02484  -0.02489  -0.65386
   D78        0.34490   0.00215   0.00000   0.00119   0.00109   0.34599
   D79        2.54195   0.00924   0.00000   0.00758   0.00734   2.54929
   D80       -1.68139  -0.02169   0.00000  -0.01860  -0.01828  -1.69967
   D81       -1.75367   0.00524   0.00000   0.00388   0.00383  -1.74984
   D82        0.44338   0.01233   0.00000   0.01027   0.01008   0.45346
   D83        2.50322  -0.01861   0.00000  -0.01591  -0.01554   2.48768
   D84        2.42480   0.00265   0.00000   0.00169   0.00160   2.42639
   D85       -1.66134   0.00974   0.00000   0.00808   0.00784  -1.65350
   D86        0.39851  -0.02120   0.00000  -0.01810  -0.01777   0.38073
   D87       -0.47821   0.02193   0.00000   0.02085   0.02110  -0.45711
   D88        2.68888   0.02973   0.00000   0.02909   0.02904   2.71792
   D89       -2.12530   0.02847   0.00000   0.02747   0.02794  -2.09736
   D90        1.04180   0.03627   0.00000   0.03571   0.03588   1.07768
   D91        2.94092   0.02220   0.00000   0.01337   0.01318   2.95410
   D92       -0.17517   0.03000   0.00000   0.02161   0.02111  -0.15405
   D93       -2.29094  -0.00195   0.00000   0.00136   0.00155  -2.28939
   D94        1.87461  -0.02797   0.00000  -0.01645  -0.01634   1.85826
   D95       -0.19948  -0.00198   0.00000  -0.00294  -0.00276  -0.20224
   D96       -0.37540  -0.01846   0.00000  -0.00046  -0.00096  -0.37636
   D97       -2.49304  -0.04448   0.00000  -0.01827  -0.01886  -2.51189
   D98        1.71606  -0.01849   0.00000  -0.00476  -0.00528   1.71078
   D99       -2.41157  -0.05150   0.00000  -0.04659  -0.04695  -2.45852
   D100      -0.33282   0.03316   0.00000   0.01944   0.01937  -0.31345
   D101       0.09804  -0.01095   0.00000  -0.00926  -0.00982   0.08822
   D102       2.17679   0.07372   0.00000   0.05677   0.05651   2.23330
   D103      -2.93134  -0.02128   0.00000  -0.01399  -0.01356  -2.94489
   D104       0.18598  -0.02886   0.00000  -0.02203  -0.02139   0.16458
   D105      -0.10890   0.01089   0.00000  -0.02255  -0.02170  -0.13060
   D106       1.54028  -0.01518   0.00000  -0.01092  -0.01051   1.52977
   D107      -2.03220   0.03586   0.00000  -0.00147  -0.00146  -2.03365
   D108      -0.38301   0.00979   0.00000   0.01016   0.00973  -0.37328
   D109      -0.07203  -0.00049   0.00000   0.00258   0.00276  -0.06926
   D110      -1.97765  -0.07857   0.00000  -0.06770  -0.06736  -2.04502
   D111      -0.02304   0.01721   0.00000   0.00648   0.00660  -0.01644
   D112      -0.91166  -0.02688   0.00000  -0.02557  -0.02618  -0.93784
   D113      -2.46607  -0.01537   0.00000  -0.02344  -0.02435  -2.49042
   D114       2.22704   0.03312   0.00000   0.02816   0.02889   2.25594
   D115       1.33843  -0.01097   0.00000  -0.00389  -0.00388   1.33454
   D116      -0.21598   0.00054   0.00000  -0.00176  -0.00206  -0.21804
   D117      -2.70444   0.02697   0.00000   0.02135   0.02157  -2.68287
   D118      -0.75052   0.03197   0.00000   0.02613   0.02631  -0.72421
   D119       1.60170   0.00943   0.00000   0.00553   0.00559   1.60729
   D120       1.64621  -0.02677   0.00000  -0.02205  -0.02214   1.62408
   D121      -2.68305  -0.02176   0.00000  -0.01727  -0.01740  -2.70045
   D122      -0.33083  -0.04430   0.00000  -0.03788  -0.03812  -0.36895
         Item               Value     Threshold  Converged?
 Maximum Force            0.468040     0.000450     NO 
 RMS     Force            0.047454     0.000300     NO 
 Maximum Displacement     0.409615     0.001800     NO 
 RMS     Displacement     0.078700     0.001200     NO 
 Predicted change in Energy=-2.188209D-01
 Lowest energy point so far.  Saving SCF results.
 GradGradGradGradGradGradGradGradGradGradGradGradGradGradGradGradGradGrad

 Leave Link  103 at Sun Dec  2 16:53:26 2018, MaxMem=   536870912 cpu:         2.1
 (Enter /pbs_home/pkowalski/g09d01/g09/l202.exe)
                          Input orientation:                          
 ---------------------------------------------------------------------
 Center     Atomic      Atomic             Coordinates (Angstroms)
 Number     Number       Type             X           Y           Z
 ---------------------------------------------------------------------
      1          6           0       -1.596086   -0.249507   -0.881912
      2         16           0       -3.075160    0.707872   -0.905262
      3          6           0       -4.005599   -0.645575   -0.214905
      4          6           0       -3.298205   -1.777261   -0.113519
      5          6           0       -1.914607   -1.733717   -0.713551
      6          6           0       -5.429064   -0.396011    0.164143
      7          1           0       -3.730288   -2.703663    0.269197
      8          6           0       -0.335523    0.202899   -0.995173
      9          6           0        0.120278    1.627163   -1.132965
     10          6           0        0.825913   -0.632303   -0.534262
     11          6           0        1.206807    1.805751   -0.033986
     12          6           0        1.393579    0.379871    0.554372
     13          9           0       -0.860143    2.534955   -1.004565
     14          9           0        0.702535    1.824492   -2.340197
     15          9           0        2.354600    2.259291   -0.547265
     16          9           0        0.791134    2.662061    0.907779
     17          9           0        2.670434    0.193433    0.914891
     18          9           0        0.630457    0.340135    1.673692
     19          6           0       -0.741277   -2.680998    0.198111
     20          6           0        0.437061   -1.870584    0.465875
     21          6           0       -1.323616   -2.277684    1.563959
     22          1           0       -0.572171   -1.937424    2.271611
     23          1           0       -1.882029   -3.098937    2.040003
     24          1           0       -2.041380   -1.451185    1.443850
     25          6           0       -1.650983   -1.925591   -2.245283
     26          1           0       -1.725683   -2.988708   -2.524570
     27          1           0       -0.646255   -1.563661   -2.498267
     28          1           0       -2.394850   -1.364863   -2.829090
     29          1           0       -5.880529   -1.307885    0.578407
     30          1           0       -6.020877   -0.082809   -0.710522
     31          1           0       -5.503188    0.404209    0.917059
     32         16           0        1.327383   -2.094451    1.535456
     33          6           0        0.972479   -3.393452    2.151192
     34          6           0       -0.312051   -3.794190    1.323676
     35          6           0        0.519029   -3.576182    3.480597
     36          1           0        0.882376   -4.590797    3.542950
     37          1           0        1.036221   -2.985224    4.217681
     38          1           0       -0.532982   -3.575943    3.706358
     39          1           0       -0.868959   -4.258962    2.208291
 ---------------------------------------------------------------------
                    Distance matrix (angstroms):
                    1          2          3          4          5
     1  C    0.000000
     2  S    1.762039   0.000000
     3  C    2.531308   1.781608   0.000000
     4  C    2.412813   2.617726   1.338431   0.000000
     5  C    1.527311   2.710165   2.409346   1.508734   0.000000
     6  C    3.975853   2.811236   1.494059   2.554507   3.861503
     7  H    3.450036   3.667031   2.132106   1.091507   2.281071
     8  C    1.344068   2.787238   3.846840   3.670944   2.514617
     9  C    2.555548   3.332832   4.799065   4.931065   3.951225
    10  C    2.476585   4.141507   4.842073   4.300733   2.959005
    11  C    3.577607   4.505519   5.762890   5.756686   4.767900
    12  C    3.375963   4.712510   5.549274   5.206931   4.125406
    13  F    2.882688   2.873047   4.542381   5.033221   4.406603
    14  F    3.422240   4.192477   5.725785   5.825516   4.707044
    15  F    4.691906   5.658389   7.000060   6.959604   5.847897
    16  F    4.168817   4.696190   5.933760   6.121545   5.410417
    17  F    4.650580   6.048923   6.822740   6.369138   5.233387
    18  F    3.440390   4.529662   5.102101   4.807481   4.059205
    19  C    2.794512   4.260151   3.869022   2.729787   1.762150
    20  C    2.928840   4.567729   4.658469   3.781087   2.634411
    21  C    3.189048   4.251883   3.608486   2.638818   2.415000
    22  H    3.720506   4.832708   4.431710   3.625708   3.279454
    23  H    4.091284   4.958825   3.951348   2.896557   3.073589
    24  H    2.655463   3.353887   2.694185   2.027642   2.179512
    25  C    2.161261   3.280101   3.362305   2.698103   1.566051
    26  H    3.196614   4.255344   4.002854   3.123075   2.211444
    27  H    2.289494   3.687425   4.164350   3.572882   2.196098
    28  H    2.381921   2.908636   3.153704   2.891443   2.200498
    29  H    4.648564   3.759607   2.140879   2.714309   4.192735
    30  H    4.431246   3.056198   2.150277   3.261982   4.425716
    31  H    4.350757   3.050964   2.150851   3.268463   4.484142
    32  S    4.218312   5.761294   5.796870   4.920955   3.962154
    33  C    5.067705   6.522742   6.158774   5.097032   4.392806
    34  C    4.367853   5.733368   5.091494   3.879517   3.311198
    35  C    5.879792   7.106833   6.535859   5.543020   5.187306
    36  H    6.676000   7.970231   7.319737   6.225995   5.839848
    37  H    6.357596   7.535713   7.109270   6.245456   5.881386
    38  H    5.766072   6.788283   6.001869   5.047097   4.983802
    39  H    5.114078   6.263464   5.363484   4.177425   4.000925
                    6          7          8          9         10
     6  C    0.000000
     7  H    2.867426   0.000000
     8  C    5.258028   4.644476   0.000000
     9  C    6.047389   5.962295   1.501755   0.000000
    10  C    6.298280   5.069028   1.502975   2.441629   0.000000
    11  C    6.994411   6.693402   2.423179   1.555697   2.517829
    12  C    6.877697   5.986945   2.328562   2.454413   1.591183
    13  F    5.552610   6.107644   2.390356   1.342310   3.618770
    14  F    6.985618   6.852958   2.348663   1.354759   3.051633
    15  F    8.254826   7.894516   3.415572   2.394750   3.270836
    16  F    6.971058   7.045710   3.307273   2.384470   3.596320
    17  F    8.155546   7.055446   3.561490   3.571078   2.486793
    18  F    6.287960   5.500309   2.841618   3.129545   2.420515
    19  C    5.215138   2.989942   3.147289   4.590675   2.681344
    20  C    6.056139   4.254350   2.651580   3.858870   1.638542
    21  C    4.728095   2.765852   3.698483   4.960450   3.424950
    22  H    5.514234   3.817130   3.912654   4.977641   3.395718
    23  H    4.837987   2.589991   4.744060   6.034318   4.477061
    24  H    3.771928   2.408509   3.405110   4.559492   3.578388
    25  C    4.734854   3.354328   2.797084   4.122702   3.276461
    26  H    5.259875   3.450337   3.802362   5.162403   4.003076
    27  H    5.597061   4.297641   2.340209   3.554290   2.625266
    28  H    4.370877   3.629761   3.172059   4.260860   4.021965
    29  H    1.098613   2.582120   5.958667   6.895867   6.831603
    30  H    1.101535   3.616010   5.699641   6.388759   6.871066
    31  H    1.101240   3.636175   5.513793   6.109139   6.575576
    32  S    7.100336   5.249246   3.800942   4.735820   2.583231
    33  C    7.342531   5.112116   4.954213   6.059580   3.854489
    34  C    6.251076   3.739722   4.621075   5.967669   3.839847
    35  C    7.516127   5.397321   5.919817   6.965541   4.987955
    36  H    8.297399   5.962835   6.712479   7.817162   5.683003
    37  H    8.058232   6.195918   6.262560   7.123376   5.306734
    38  H    6.828680   4.774695   6.035150   7.135693   5.338021
    39  H    6.316287   3.790283   5.518600   6.840253   4.852509
                   11         12         13         14         15
    11  C    0.000000
    12  C    1.553764   0.000000
    13  F    2.397091   3.486250   0.000000
    14  F    2.360773   3.308021   2.175002   0.000000
    15  F    1.336631   2.381047   3.258786   2.476485   0.000000
    16  F    1.339019   2.386677   2.529808   3.355401   2.173431
    17  F    2.375320   1.339811   4.651023   4.138669   2.550573
    18  F    2.323010   1.355289   3.769906   4.280165   3.404185
    19  C    4.896919   3.748793   5.354132   5.369082   5.877627
    20  C    3.789170   2.446897   4.822210   4.647376   4.664684
    21  C    5.062698   3.932558   5.474817   6.014613   6.210530
    22  H    4.742563   3.490406   5.551435   6.086515   5.841615
    23  H    6.156160   5.003880   6.484936   7.078579   7.304355
    24  H    4.831392   3.992853   4.824870   5.707726   6.087431
    25  C    5.194199   4.735248   4.696943   4.428450   6.036654
    26  H    6.147303   5.527839   5.793999   5.394175   6.935412
    27  H    4.567215   4.154136   4.367556   3.650178   5.237032
    28  H    5.553137   5.370671   4.570864   4.472672   6.395193
    29  H    7.765313   7.467378   6.517476   7.852819   9.044846
    30  H    7.500918   7.535794   5.794163   7.176204   8.698316
    31  H    6.920465   6.906339   5.458075   7.151078   8.205510
    32  S    4.205861   2.662551   5.715626   5.547002   4.934366
    33  C    5.644610   4.118874   6.961560   6.890021   6.414470
    34  C    5.958986   4.574252   6.766033   6.784021   6.874306
    35  C    6.464560   4.997798   7.704855   7.942455   7.324325
    36  H    7.335909   5.822411   8.630911   8.706303   8.113015
    37  H    6.407746   4.987123   7.832013   8.139440   7.207480
    38  H    6.780831   5.412496   7.722882   8.200733   7.776978
    39  H    6.790976   5.419714   7.515307   7.756723   7.776378
                   16         17         18         19         20
    16  F    0.000000
    17  F    3.102571   0.000000
    18  F    2.450261   2.181468   0.000000
    19  C    5.603587   4.518395   3.631286   0.000000
    20  C    4.567878   3.074042   2.526558   1.454974   0.000000
    21  C    5.413300   4.741323   3.268550   1.538610   2.114593
    22  H    4.987374   4.110441   2.644068   2.209276   2.069710
    23  H    6.451111   5.729791   4.274809   2.206481   3.060214
    24  H    5.022878   5.018541   3.224960   2.180498   2.697220
    25  C    6.078838   5.757743   5.069205   2.714476   3.422474
    26  H    7.074360   6.425088   5.853033   2.911483   3.856219
    27  H    5.614620   5.073210   4.760217   2.920261   3.170791
    28  H    6.350653   6.488666   5.686347   3.691946   4.374045
    29  H    7.770459   8.688276   6.805039   5.333102   6.343598
    30  H    7.520419   8.846309   7.078391   5.954023   6.803309
    31  H    6.687037   8.176339   6.180469   5.719369   6.376896
    32  S    4.827623   2.724573   2.536143   2.532169   1.409536
    33  C    6.184512   4.156589   3.779504   2.694267   2.333687
    34  C    6.563015   4.996345   4.254818   1.640222   2.235454
    35  C    6.753452   5.041962   4.314494   3.628283   3.464727
    36  H    7.717280   5.743928   5.279364   4.179896   4.131133
    37  H    6.550370   4.866511   4.206487   4.405564   3.959477
    38  H    6.964052   5.679995   4.563002   3.626584   3.788134
    39  H    7.235178   5.833010   4.866800   2.558730   3.232036
                   21         22         23         24         25
    21  C    0.000000
    22  H    1.086838   0.000000
    23  H    1.101318   1.765923   0.000000
    24  H    1.101232   1.755047   1.759511   0.000000
    25  C    3.839462   4.643953   4.449023   3.739943   0.000000
    26  H    4.169327   5.043722   4.568580   4.267551   1.101726
    27  H    4.179752   4.785073   4.947738   4.183217   1.097484
    28  H    4.612989   5.446754   5.194042   4.288404   1.099357
    29  H    4.762067   5.607309   4.618672   3.938095   5.122875
    30  H    5.661715   6.482369   5.813131   4.727597   4.984708
    31  H    5.007979   5.624320   5.161960   3.962841   5.501623
    32  S    2.657477   2.043255   3.400572   3.430852   4.815928
    33  C    2.619510   2.126138   2.871815   3.654597   5.325989
    34  C    1.838692   2.100910   1.860466   2.914565   4.245218
    35  C    2.958874   2.310388   2.840450   3.901236   6.341853
    36  H    3.759428   3.282134   3.482302   4.776163   6.857469
    37  H    3.621005   2.733496   3.642993   4.418036   7.079109
    38  H    2.626871   2.178251   2.196407   3.450913   6.276593
    39  H    2.132449   2.341289   1.549287   3.137284   5.088271
                   26         27         28         29         30
    26  H    0.000000
    27  H    1.787908   0.000000
    28  H    1.782523   1.790684   0.000000
    29  H    5.451273   6.076921   4.874858   0.000000
    30  H    5.493971   5.854530   4.390907   1.783774   0.000000
    31  H    6.134023   6.255138   5.179287   1.785592   1.776010
    32  S    5.157976   4.521936   5.782437   7.313592   7.942799
    33  C    5.413561   5.252228   6.344863   7.333959   8.249655
    34  C    4.178057   4.437815   5.242628   6.143703   7.106547
    35  C    6.437848   6.415212   7.293338   7.383916   8.517014
    36  H    6.795842   6.927956   7.858102   8.081022   9.277332
    37  H    7.286019   7.067922   8.003424   7.993698   9.083713
    38  H    6.371173   6.523763   7.146154   6.597304   7.863067
    39  H    4.974685   5.428253   6.006610   6.039968   7.245826
                   31         32         33         34         35
    31  H    0.000000
    32  S    7.299481   0.000000
    33  C    7.607863   1.480706   0.000000
    34  C    6.688781   2.371014   1.579681   0.000000
    35  C    7.660440   2.575371   1.416448   2.321751   0.000000
    36  H    8.521785   3.234163   1.838137   2.643183   1.079515
    37  H    8.071322   2.841229   2.107389   3.293558   1.077038
    38  H    6.951601   3.220030   2.172155   2.402835   1.075962
    39  H    6.699890   3.156222   2.035501   1.143986   2.002864
                   36         37         38         39
    36  H    0.000000
    37  H    1.748369   0.000000
    38  H    1.749248   1.752939   0.000000
    39  H    2.226792   3.047912   1.680358   0.000000
 Stoichiometry    C17H14F6S2
 Framework group  C1[X(C17H14F6S2)]
 Deg. of freedom   111
 Full point group                 C1      NOp   1
 RotChk:  IX=3 Diff= 1.60D+00
 Largest Abelian subgroup         C1      NOp   1
 Largest concise Abelian subgroup C1      NOp   1
                         Standard orientation:                         
 ---------------------------------------------------------------------
 Center     Atomic      Atomic             Coordinates (Angstroms)
 Number     Number       Type             X           Y           Z
 ---------------------------------------------------------------------
      1          6           0        0.525624   -1.407601    0.470901
      2         16           0        1.201983   -2.793133   -0.382107
      3          6           0       -0.418586   -3.504320   -0.587284
      4          6           0       -1.377417   -2.833503    0.062366
      5          6           0       -0.898517   -1.701834    0.937727
      6          6           0       -0.543109   -4.733508   -1.427404
      7          1           0       -2.421002   -3.153300    0.055361
      8          6           0        1.128451   -0.230814    0.712339
      9          6           0        2.502375    0.201622    0.287366
     10          6           0        0.322106    0.991261    1.051862
     11          6           0        2.290328    1.578905   -0.404242
     12          6           0        0.787273    1.896361   -0.171362
     13          9           0        3.126073   -0.664434   -0.526725
     14          9           0        3.296806    0.388569    1.368708
     15          9           0        3.062807    2.525107    0.138494
     16          9           0        2.566206    1.499209   -1.712107
     17          9           0        0.612772    3.216143   -0.020310
     18          9           0        0.150044    1.514933   -1.305055
     19          6           0       -2.007660   -0.332672    0.957003
     20          6           0       -1.272645    0.893927    0.688387
     21          6           0       -2.344654   -0.453232   -0.539400
     22          1           0       -2.276272    0.489460   -1.075937
     23          1           0       -3.353287   -0.861282   -0.709854
     24          1           0       -1.647695   -1.148594   -1.032788
     25          6           0       -0.337950   -1.929302    2.382213
     26          1           0       -1.157301   -2.117516    3.094281
     27          1           0        0.217853   -1.041503    2.709881
     28          1           0        0.332754   -2.800285    2.393601
     29          1           0       -1.590596   -5.061577   -1.473118
     30          1           0        0.060193   -5.556872   -1.013304
     31          1           0       -0.189399   -4.548361   -2.453727
     32         16           0       -1.849925    2.063844    0.154686
     33          6           0       -3.318971    1.878433    0.150437
     34          6           0       -3.450451    0.390152    0.663392
     35          6           0       -4.140642    1.852069   -1.003030
     36          1           0       -5.019989    2.187149   -0.474047
     37          1           0       -3.892863    2.588436   -1.748940
     38          1           0       -4.370345    0.921488   -1.491856
     39          1           0       -4.330682    0.119977   -0.015506
 ---------------------------------------------------------------------
 Rotational constants (GHZ):      0.2456350      0.2372378      0.1444988
 Leave Link  202 at Sun Dec  2 16:53:26 2018, MaxMem=   536870912 cpu:         0.0
 (Enter /pbs_home/pkowalski/g09d01/g09/l301.exe)
 Basis read from rwf:  (5D, 7F)
 No pseudopotential information found on rwf file.
 There are   453 symmetry adapted cartesian basis functions of A   symmetry.
 There are   428 symmetry adapted basis functions of A   symmetry.
   428 basis functions,   747 primitive gaussians,   453 cartesian basis functions
   101 alpha electrons      101 beta electrons
       nuclear repulsion energy      2971.3513336796 Hartrees.
 IExCor=  402 DFT=T Ex+Corr=B3LYP ExCW=0 ScaHFX=  0.200000
 ScaDFX=  0.800000  0.720000  1.000000  0.810000 ScalE2=  1.000000  1.000000
 IRadAn=      0 IRanWt=     -1 IRanGd=            0 ICorTp=0 IEmpDi=  4
 NAtoms=   39 NActive=   39 NUniq=   39 SFac= 1.00D+00 NAtFMM=   60 NAOKFM=F Big=F
 Integral buffers will be    131072 words long.
 Raffenetti 2 integral format.
 Two-electron integral symmetry is turned on.
 No density basis found on file   724.
 Leave Link  301 at Sun Dec  2 16:53:26 2018, MaxMem=   536870912 cpu:         0.8
 (Enter /pbs_home/pkowalski/g09d01/g09/l302.exe)
 NPDir=0 NMtPBC=     1 NCelOv=     1 NCel=       1 NClECP=     1 NCelD=      1
         NCelK=      1 NCelE2=     1 NClLst=     1 CellRange=     0.0.
 One-electron integrals computed using PRISM.
 NBasis=   428 RedAO= T EigKep=  2.77D-04  NBF=   428
 NBsUse=   428 1.00D-06 EigRej= -1.00D+00 NBFU=   428
 Precomputing XC quadrature grid using
 IXCGrd= 4 IRadAn=           0 IRanWt=          -1 IRanGd=           0 AccXCQ= 0.00D+00.
 Generated NRdTot=       0 NPtTot=           0 NUsed=           0 NTot=          32
 NSgBfM=   444   444   446   447   447 MxSgAt=    39 MxSgA2=    39.
 Leave Link  302 at Sun Dec  2 16:53:27 2018, MaxMem=   536870912 cpu:         6.7
 (Enter /pbs_home/pkowalski/g09d01/g09/l303.exe)
 DipDrv:  MaxL=1.
 Leave Link  303 at Sun Dec  2 16:53:27 2018, MaxMem=   536870912 cpu:         1.1
 (Enter /pbs_home/pkowalski/g09d01/g09/l401.exe)
 Initial guess from the checkpoint file:  "dae0068freq_closed_b3lyp.chk"
 B after Tr=     0.000000    0.000000    0.000000
         Rot=    0.823321   -0.001960    0.002274    0.567568 Ang= -69.16 deg.
 Guess basis will be translated and rotated to current coordinates.
 JPrj=2 DoOrth=T DoCkMO=T.
 Generating alternative initial guess.
 ExpMin= 1.22D-01 ExpMax= 9.18D+03 ExpMxC= 1.38D+03 IAcc=1 IRadAn=         1 AccDes= 0.00D+00
 Harris functional with IExCor=  402 and IRadAn=       1 diagonalized for initial guess.
 HarFok:  IExCor=  402 AccDes= 0.00D+00 IRadAn=         1 IDoV= 1 UseB2=F ITyADJ=14
 ICtDFT=  3500011 ScaDFX=  1.000000  1.000000  1.000000  1.000000
 FoFCou: FMM=F IPFlag=           0 FMFlag=      100000 FMFlg1=           0
         NFxFlg=           0 DoJE=T BraDBF=F KetDBF=T FulRan=T
         wScrn=  0.000000 ICntrl=     500 IOpCl=  0 I1Cent=   200000004 NGrid=           0
         NMat0=    1 NMatS0=      1 NMatT0=    0 NMatD0=    1 NMtDS0=    0 NMtDT0=    0
 Petite list used in FoFCou.
 Harris En= -2049.70955901804    
 Leave Link  401 at Sun Dec  2 16:53:30 2018, MaxMem=   536870912 cpu:        16.5
 (Enter /pbs_home/pkowalski/g09d01/g09/l502.exe)
 Closed shell SCF:
 Using DIIS extrapolation, IDIIS=  1040.
 Integral symmetry usage will be decided dynamically.
 IVT=      641221 IEndB=      641221 NGot=   536870912 MDV=   536451994
 LenX=   536451994 LenY=   536246332
 Requested convergence on RMS density matrix=1.00D-08 within 128 cycles.
 Requested convergence on MAX density matrix=1.00D-06.
 Requested convergence on             energy=1.00D-06.
 No special actions if energy rises.
 Fock matrices will be formed incrementally for  20 cycles.
 Integral accuracy reduced to 1.0D-05 until final iterations.

 Cycle   1  Pass 0  IDiag  1:
 FoFJK:  IHMeth= 1 ICntrl=       0 DoSepK=F KAlg= 0 I1Cent=   0 FoldK=F
 IRaf= 820000000 NMat=   1 IRICut=       1 DoRegI=T DoRafI=F ISym2E= 0.
 FoFCou: FMM=F IPFlag=           0 FMFlag=      100000 FMFlg1=           0
         NFxFlg=           0 DoJE=F BraDBF=F KetDBF=F FulRan=T
         wScrn=  0.000000 ICntrl=       0 IOpCl=  0 I1Cent=           0 NGrid=           0
         NMat0=    1 NMatS0=      1 NMatT0=    0 NMatD0=    1 NMtDS0=    0 NMtDT0=    0
 Symmetry not used in FoFCou.
 E= -2049.83012708614    
 DIIS: error= 4.77D-03 at cycle   1 NSaved=   1.
 NSaved= 1 IEnMin= 1 EnMin= -2049.83012708614     IErMin= 1 ErrMin= 4.77D-03
 ErrMax= 4.77D-03  0.00D+00 EMaxC= 1.00D-01 BMatC= 2.72D-02 BMatP= 2.72D-02
 IDIUse=3 WtCom= 9.52D-01 WtEn= 4.77D-02
 Coeff-Com:  0.100D+01
 Coeff-En:   0.100D+01
 Coeff:      0.100D+01
 Gap=     0.637 Goal=   None    Shift=    0.000
 GapD=    0.637 DampG=2.000 DampE=1.000 DampFc=2.0000 IDamp=-1.
 RMSDP=1.22D-03 MaxDP=7.75D-02              OVMax= 3.68D-02

 Cycle   2  Pass 0  IDiag  1:
 RMSU=  1.21D-03    CP:  9.93D-01
 E= -2049.85323417496     Delta-E=       -0.023107088817 Rises=F Damp=F
 DIIS: error= 1.48D-03 at cycle   2 NSaved=   2.
 NSaved= 2 IEnMin= 2 EnMin= -2049.85323417496     IErMin= 2 ErrMin= 1.48D-03
 ErrMax= 1.48D-03  0.00D+00 EMaxC= 1.00D-01 BMatC= 3.14D-03 BMatP= 2.72D-02
 IDIUse=3 WtCom= 9.85D-01 WtEn= 1.48D-02
 Coeff-Com:  0.131D+00 0.869D+00
 Coeff-En:   0.000D+00 0.100D+01
 Coeff:      0.129D+00 0.871D+00
 Gap=     0.075 Goal=   None    Shift=    0.000
 RMSDP=5.32D-04 MaxDP=2.44D-02 DE=-2.31D-02 OVMax= 4.75D-02

 Cycle   3  Pass 0  IDiag  1:
 RMSU=  5.04D-04    CP:  9.95D-01  8.62D-01
 E= -2049.84810953618     Delta-E=        0.005124638779 Rises=F Damp=F
 DIIS: error= 2.37D-03 at cycle   3 NSaved=   3.
 NSaved= 3 IEnMin= 2 EnMin= -2049.85323417496     IErMin= 2 ErrMin= 1.48D-03
 ErrMax= 2.37D-03  0.00D+00 EMaxC= 1.00D-01 BMatC= 7.89D-03 BMatP= 3.14D-03
 IDIUse=3 WtCom= 1.70D-01 WtEn= 8.30D-01
 Coeff-Com: -0.815D-02 0.620D+00 0.388D+00
 Coeff-En:   0.000D+00 0.683D+00 0.317D+00
 Coeff:     -0.139D-02 0.673D+00 0.329D+00
 Gap=     0.074 Goal=   None    Shift=    0.000
 RMSDP=3.02D-04 MaxDP=1.59D-02 DE= 5.12D-03 OVMax= 3.38D-02

 Cycle   4  Pass 0  IDiag  1:
 RMSU=  1.16D-04    CP:  9.94D-01  9.48D-01  4.87D-01
 E= -2049.85609654333     Delta-E=       -0.007987007154 Rises=F Damp=F
 DIIS: error= 4.40D-04 at cycle   4 NSaved=   4.
 NSaved= 4 IEnMin= 4 EnMin= -2049.85609654333     IErMin= 4 ErrMin= 4.40D-04
 ErrMax= 4.40D-04  0.00D+00 EMaxC= 1.00D-01 BMatC= 3.09D-04 BMatP= 3.14D-03
 IDIUse=3 WtCom= 9.96D-01 WtEn= 4.40D-03
 Coeff-Com: -0.116D-01 0.371D+00 0.184D+00 0.457D+00
 Coeff-En:   0.000D+00 0.000D+00 0.000D+00 0.100D+01
 Coeff:     -0.115D-01 0.369D+00 0.184D+00 0.459D+00
 Gap=     0.076 Goal=   None    Shift=    0.000
 RMSDP=9.62D-05 MaxDP=5.08D-03 DE=-7.99D-03 OVMax= 8.79D-03

 Cycle   5  Pass 0  IDiag  1:
 RMSU=  5.55D-05    CP:  9.93D-01  9.71D-01  4.00D-01  4.96D-01
 E= -2049.85633734053     Delta-E=       -0.000240797202 Rises=F Damp=F
 DIIS: error= 2.21D-04 at cycle   5 NSaved=   5.
 NSaved= 5 IEnMin= 5 EnMin= -2049.85633734053     IErMin= 5 ErrMin= 2.21D-04
 ErrMax= 2.21D-04  0.00D+00 EMaxC= 1.00D-01 BMatC= 5.88D-05 BMatP= 3.09D-04
 IDIUse=3 WtCom= 9.98D-01 WtEn= 2.21D-03
 Coeff-Com: -0.621D-02 0.154D+00 0.640D-01 0.332D+00 0.457D+00
 Coeff-En:   0.000D+00 0.000D+00 0.000D+00 0.176D+00 0.824D+00
 Coeff:     -0.620D-02 0.153D+00 0.639D-01 0.331D+00 0.458D+00
 Gap=     0.075 Goal=   None    Shift=    0.000
 RMSDP=3.55D-05 MaxDP=1.32D-03 DE=-2.41D-04 OVMax= 5.60D-03

 Cycle   6  Pass 0  IDiag  1:
 RMSU=  2.15D-05    CP:  9.93D-01  9.71D-01  4.11D-01  5.59D-01  5.20D-01
 E= -2049.85639433742     Delta-E=       -0.000056996891 Rises=F Damp=F
 DIIS: error= 7.58D-05 at cycle   6 NSaved=   6.
 NSaved= 6 IEnMin= 6 EnMin= -2049.85639433742     IErMin= 6 ErrMin= 7.58D-05
 ErrMax= 7.58D-05  0.00D+00 EMaxC= 1.00D-01 BMatC= 6.49D-06 BMatP= 5.88D-05
 IDIUse=1 WtCom= 1.00D+00 WtEn= 0.00D+00
 Coeff-Com: -0.217D-02 0.385D-01 0.109D-01 0.142D+00 0.301D+00 0.509D+00
 Coeff:     -0.217D-02 0.385D-01 0.109D-01 0.142D+00 0.301D+00 0.509D+00
 Gap=     0.075 Goal=   None    Shift=    0.000
 RMSDP=1.27D-05 MaxDP=5.30D-04 DE=-5.70D-05 OVMax= 1.85D-03

 Cycle   7  Pass 0  IDiag  1:
 RMSU=  8.46D-06    CP:  9.93D-01  9.71D-01  4.15D-01  5.78D-01  6.37D-01
                    CP:  7.12D-01
 E= -2049.85640089487     Delta-E=       -0.000006557448 Rises=F Damp=F
 DIIS: error= 2.09D-05 at cycle   7 NSaved=   7.
 NSaved= 7 IEnMin= 7 EnMin= -2049.85640089487     IErMin= 7 ErrMin= 2.09D-05
 ErrMax= 2.09D-05  0.00D+00 EMaxC= 1.00D-01 BMatC= 9.16D-07 BMatP= 6.49D-06
 IDIUse=1 WtCom= 1.00D+00 WtEn= 0.00D+00
 Coeff-Com: -0.538D-03 0.292D-02-0.287D-02 0.503D-01 0.140D+00 0.330D+00
 Coeff-Com:  0.480D+00
 Coeff:     -0.538D-03 0.292D-02-0.287D-02 0.503D-01 0.140D+00 0.330D+00
 Coeff:      0.480D+00
 Gap=     0.075 Goal=   None    Shift=    0.000
 RMSDP=4.76D-06 MaxDP=1.66D-04 DE=-6.56D-06 OVMax= 5.33D-04

 Initial convergence to 1.0D-05 achieved.  Increase integral accuracy.
 Cycle   8  Pass 1  IDiag  1:
 E= -2049.85642900531     Delta-E=       -0.000028110440 Rises=F Damp=F
 DIIS: error= 7.73D-05 at cycle   1 NSaved=   1.
 NSaved= 1 IEnMin= 1 EnMin= -2049.85642900531     IErMin= 1 ErrMin= 7.73D-05
 ErrMax= 7.73D-05  0.00D+00 EMaxC= 1.00D-01 BMatC= 2.81D-06 BMatP= 2.81D-06
 IDIUse=1 WtCom= 1.00D+00 WtEn= 0.00D+00
 Coeff-Com:  0.100D+01
 Coeff:      0.100D+01
 Gap=     0.075 Goal=   None    Shift=    0.000
 RMSDP=4.76D-06 MaxDP=1.66D-04 DE=-2.81D-05 OVMax= 5.54D-04

 Cycle   9  Pass 1  IDiag  1:
 RMSU=  7.99D-05    CP:  1.00D+00
 E= -2049.85643118445     Delta-E=       -0.000002179135 Rises=F Damp=F
 DIIS: error= 1.50D-05 at cycle   2 NSaved=   2.
 NSaved= 2 IEnMin= 2 EnMin= -2049.85643118445     IErMin= 2 ErrMin= 1.50D-05
 ErrMax= 1.50D-05  0.00D+00 EMaxC= 1.00D-01 BMatC= 6.07D-07 BMatP= 2.81D-06
 IDIUse=1 WtCom= 1.00D+00 WtEn= 0.00D+00
 Coeff-Com:  0.214D+00 0.786D+00
 Coeff:      0.214D+00 0.786D+00
 Gap=     0.075 Goal=   None    Shift=    0.000
 RMSDP=7.67D-06 MaxDP=3.37D-04 DE=-2.18D-06 OVMax= 9.69D-04

 Cycle  10  Pass 1  IDiag  1:
 RMSU=  7.65D-06    CP:  1.00D+00  1.01D+00
 E= -2049.85642993637     Delta-E=        0.000001248071 Rises=F Damp=F
 DIIS: error= 2.70D-05 at cycle   3 NSaved=   3.
 NSaved= 3 IEnMin= 2 EnMin= -2049.85643118445     IErMin= 2 ErrMin= 1.50D-05
 ErrMax= 2.70D-05  0.00D+00 EMaxC= 1.00D-01 BMatC= 1.77D-06 BMatP= 6.07D-07
 IDIUse=1 WtCom= 1.00D+00 WtEn= 0.00D+00
 Coeff-Com: -0.463D-02 0.634D+00 0.371D+00
 Coeff:     -0.463D-02 0.634D+00 0.371D+00
 Gap=     0.075 Goal=   None    Shift=    0.000
 RMSDP=5.01D-06 MaxDP=2.15D-04 DE= 1.25D-06 OVMax= 6.79D-04

 Cycle  11  Pass 1  IDiag  1:
 RMSU=  9.31D-07    CP:  1.00D+00  1.01D+00  3.62D-01
 E= -2049.85643180782     Delta-E=       -0.000001871448 Rises=F Damp=F
 DIIS: error= 3.15D-06 at cycle   4 NSaved=   4.
 NSaved= 4 IEnMin= 4 EnMin= -2049.85643180782     IErMin= 4 ErrMin= 3.15D-06
 ErrMax= 3.15D-06  0.00D+00 EMaxC= 1.00D-01 BMatC= 1.42D-08 BMatP= 6.07D-07
 IDIUse=1 WtCom= 1.00D+00 WtEn= 0.00D+00
 Coeff-Com: -0.542D-02 0.380D+00 0.228D+00 0.397D+00
 Coeff:     -0.542D-02 0.380D+00 0.228D+00 0.397D+00
 Gap=     0.075 Goal=   None    Shift=    0.000
 RMSDP=5.84D-07 MaxDP=2.67D-05 DE=-1.87D-06 OVMax= 9.37D-05

 Cycle  12  Pass 1  IDiag  1:
 RMSU=  3.94D-07    CP:  1.00D+00  1.01D+00  3.86D-01  5.83D-01
 E= -2049.85643182089     Delta-E=       -0.000000013069 Rises=F Damp=F
 DIIS: error= 9.39D-07 at cycle   5 NSaved=   5.
 NSaved= 5 IEnMin= 5 EnMin= -2049.85643182089     IErMin= 5 ErrMin= 9.39D-07
 ErrMax= 9.39D-07  0.00D+00 EMaxC= 1.00D-01 BMatC= 2.00D-09 BMatP= 1.42D-08
 IDIUse=1 WtCom= 1.00D+00 WtEn= 0.00D+00
 Coeff-Com: -0.341D-02 0.204D+00 0.124D+00 0.290D+00 0.385D+00
 Coeff:     -0.341D-02 0.204D+00 0.124D+00 0.290D+00 0.385D+00
 Gap=     0.075 Goal=   None    Shift=    0.000
 RMSDP=1.95D-07 MaxDP=1.20D-05 DE=-1.31D-08 OVMax= 3.18D-05

 Cycle  13  Pass 1  IDiag  1:
 RMSU=  1.53D-07    CP:  1.00D+00  1.01D+00  3.80D-01  6.32D-01  7.43D-01
 E= -2049.85643182284     Delta-E=       -0.000000001948 Rises=F Damp=F
 DIIS: error= 3.34D-07 at cycle   6 NSaved=   6.
 NSaved= 6 IEnMin= 6 EnMin= -2049.85643182284     IErMin= 6 ErrMin= 3.34D-07
 ErrMax= 3.34D-07  0.00D+00 EMaxC= 1.00D-01 BMatC= 2.02D-10 BMatP= 2.00D-09
 IDIUse=1 WtCom= 1.00D+00 WtEn= 0.00D+00
 Coeff-Com: -0.112D-02 0.568D-01 0.354D-01 0.122D+00 0.254D+00 0.533D+00
 Coeff:     -0.112D-02 0.568D-01 0.354D-01 0.122D+00 0.254D+00 0.533D+00
 Gap=     0.075 Goal=   None    Shift=    0.000
 RMSDP=8.60D-08 MaxDP=3.67D-06 DE=-1.95D-09 OVMax= 9.43D-06

 Cycle  14  Pass 1  IDiag  1:
 RMSU=  6.40D-08    CP:  1.00D+00  1.01D+00  3.81D-01  6.61D-01  8.40D-01
                    CP:  7.93D-01
 E= -2049.85643182312     Delta-E=       -0.000000000280 Rises=F Damp=F
 DIIS: error= 1.92D-07 at cycle   7 NSaved=   7.
 NSaved= 7 IEnMin= 7 EnMin= -2049.85643182312     IErMin= 7 ErrMin= 1.92D-07
 ErrMax= 1.92D-07  0.00D+00 EMaxC= 1.00D-01 BMatC= 5.28D-11 BMatP= 2.02D-10
 IDIUse=1 WtCom= 1.00D+00 WtEn= 0.00D+00
 Coeff-Com: -0.887D-04-0.226D-02-0.567D-03 0.289D-01 0.832D-01 0.369D+00
 Coeff-Com:  0.522D+00
 Coeff:     -0.887D-04-0.226D-02-0.567D-03 0.289D-01 0.832D-01 0.369D+00
 Coeff:      0.522D+00
 Gap=     0.075 Goal=   None    Shift=    0.000
 RMSDP=4.21D-08 MaxDP=1.27D-06 DE=-2.80D-10 OVMax= 6.98D-06

 Cycle  15  Pass 1  IDiag  1:
 RMSU=  3.12D-08    CP:  1.00D+00  1.01D+00  3.81D-01  6.70D-01  8.83D-01
                    CP:  9.01D-01  8.01D-01
 E= -2049.85643182321     Delta-E=       -0.000000000087 Rises=F Damp=F
 DIIS: error= 5.75D-08 at cycle   8 NSaved=   8.
 NSaved= 8 IEnMin= 8 EnMin= -2049.85643182321     IErMin= 8 ErrMin= 5.75D-08
 ErrMax= 5.75D-08  0.00D+00 EMaxC= 1.00D-01 BMatC= 7.36D-12 BMatP= 5.28D-11
 IDIUse=1 WtCom= 1.00D+00 WtEn= 0.00D+00
 Coeff-Com:  0.168D-03-0.130D-01-0.735D-02-0.428D-02-0.604D-02 0.124D+00
 Coeff-Com:  0.320D+00 0.587D+00
 Coeff:      0.168D-03-0.130D-01-0.735D-02-0.428D-02-0.604D-02 0.124D+00
 Coeff:      0.320D+00 0.587D+00
 Gap=     0.075 Goal=   None    Shift=    0.000
 RMSDP=1.83D-08 MaxDP=9.65D-07 DE=-8.73D-11 OVMax= 2.28D-06

 Cycle  16  Pass 1  IDiag  1:
 RMSU=  1.23D-08    CP:  1.00D+00  1.01D+00  3.81D-01  6.80D-01  8.99D-01
                    CP:  9.28D-01  8.98D-01  1.09D+00
 E= -2049.85643182311     Delta-E=        0.000000000093 Rises=F Damp=F
 DIIS: error= 2.58D-08 at cycle   9 NSaved=   9.
 NSaved= 9 IEnMin= 8 EnMin= -2049.85643182321     IErMin= 9 ErrMin= 2.58D-08
 ErrMax= 2.58D-08  0.00D+00 EMaxC= 1.00D-01 BMatC= 1.08D-12 BMatP= 7.36D-12
 IDIUse=1 WtCom= 1.00D+00 WtEn= 0.00D+00
 Coeff-Com:  0.964D-04-0.622D-02-0.351D-02-0.469D-02-0.190D-01 0.152D-01
 Coeff-Com:  0.108D+00 0.312D+00 0.598D+00
 Coeff:      0.964D-04-0.622D-02-0.351D-02-0.469D-02-0.190D-01 0.152D-01
 Coeff:      0.108D+00 0.312D+00 0.598D+00
 Gap=     0.075 Goal=   None    Shift=    0.000
 RMSDP=9.15D-09 MaxDP=3.36D-07 DE= 9.28D-11 OVMax= 1.54D-06

 SCF Done:  E(RB3LYP) =  -2049.85643182     A.U. after   16 cycles
            NFock= 16  Conv=0.92D-08     -V/T= 2.0049
 KE= 2.039880133505D+03 PE=-1.077807103541D+04 EE= 3.716983136405D+03
 Leave Link  502 at Sun Dec  2 16:56:09 2018, MaxMem=   536870912 cpu:      1267.6
 (Enter /pbs_home/pkowalski/g09d01/g09/l701.exe)
 Compute integral first derivatives.
 ... and contract with generalized density number  0.
 Leave Link  701 at Sun Dec  2 16:56:10 2018, MaxMem=   536870912 cpu:         3.8
 (Enter /pbs_home/pkowalski/g09d01/g09/l702.exe)
 L702 exits ... SP integral derivatives will be done elsewhere.
 Leave Link  702 at Sun Dec  2 16:56:10 2018, MaxMem=   536870912 cpu:         0.2
 (Enter /pbs_home/pkowalski/g09d01/g09/l703.exe)
 Compute integral first derivatives, UseDBF=F ICtDFT=           0.
 Integral derivatives from FoFJK, PRISM(SPDF).
 Calling FoFJK, ICntrl=      2127 FMM=F ISym2X=0 I1Cent= 0 IOpClX= 0 NMat=1 NMatS=1 NMatT=0.
 FoFJK:  IHMeth= 1 ICntrl=    2127 DoSepK=F KAlg= 0 I1Cent=   0 FoldK=F
 IRaf=         0 NMat=   1 IRICut=       1 DoRegI=T DoRafI=F ISym2E= 0.
 FoFCou: FMM=F IPFlag=           0 FMFlag=      100000 FMFlg1=         800
         NFxFlg=           0 DoJE=F BraDBF=F KetDBF=F FulRan=T
         wScrn=  0.000000 ICntrl=    2127 IOpCl=  0 I1Cent=           0 NGrid=           0
         NMat0=    1 NMatS0=      1 NMatT0=    0 NMatD0=    1 NMtDS0=    0 NMtDT0=    0
 Symmetry not used in FoFCou.
 Leave Link  703 at Sun Dec  2 16:56:43 2018, MaxMem=   536870912 cpu:       266.8
 (Enter /pbs_home/pkowalski/g09d01/g09/l716.exe)
 Dipole        =-3.00872858D+00-1.70170577D+00-8.98327900D-01
 ***** Axes restored to original set *****
 -------------------------------------------------------------------
 Center     Atomic                   Forces (Hartrees/Bohr)
 Number     Number              X              Y              Z
 -------------------------------------------------------------------
      1        6           0.009986843    0.016433913    0.031032349
      2       16          -0.008691738    0.002563190    0.003369096
      3        6          -0.001517911    0.010715742   -0.004920580
      4        6           0.001257208   -0.020315747   -0.021609328
      5        6           0.019936418   -0.009422696   -0.046136698
      6        6           0.000190465   -0.002408934    0.001159580
      7        1          -0.000868263   -0.000468099   -0.001169742
      8        6           0.007639655   -0.014018766    0.026318881
      9        6           0.004700882   -0.007090910   -0.005087772
     10        6          -0.014215397   -0.011023526    0.076180984
     11        6          -0.001110758   -0.007511859   -0.000872238
     12        6           0.001619756    0.005667193   -0.056160459
     13        9          -0.006681278    0.005561126    0.000779568
     14        9           0.000267776    0.002164585   -0.007000628
     15        9           0.005387823    0.002599664   -0.002231697
     16        9          -0.002116528    0.007342392    0.004574057
     17        9           0.011889467    0.002337465    0.006035872
     18        9          -0.006899405    0.015419094    0.024049753
     19        6           0.007060285    0.019207325    0.059360670
     20        6          -0.149706246    0.120845841   -0.361949385
     21        6          -0.058201324    0.024641899    0.072476154
     22        1          -0.025456996    0.010408924    0.007156850
     23        1          -0.025975440    0.022762423    0.003583410
     24        1           0.003708711   -0.000216572    0.002606980
     25        6          -0.016513780   -0.047607251   -0.003998961
     26        1          -0.001838230   -0.004019142   -0.004621030
     27        1          -0.002584724   -0.005262792    0.000861040
     28        1           0.000762115   -0.000252053   -0.000170676
     29        1          -0.001000199   -0.000489938    0.000210287
     30        1          -0.000308340    0.000288140   -0.000259262
     31        1          -0.000223099    0.001072532    0.000142719
     32       16           0.323205728    0.133758496    0.159807443
     33        6          -0.154238501   -0.172773608   -0.045265096
     34        6           0.050676098   -0.033367225    0.025971936
     35        6           0.040930940   -0.042683992    0.064284768
     36        1          -0.003634611   -0.021874369    0.034665128
     37        1           0.009133033    0.007092060    0.012217197
     38        1          -0.015836486    0.009141195    0.002944584
     39        1          -0.000733950   -0.019215721   -0.058335756
 -------------------------------------------------------------------
 Cartesian Forces:  Max     0.361949385 RMS     0.060222569
 Leave Link  716 at Sun Dec  2 16:56:43 2018, MaxMem=   536870912 cpu:         0.4
 (Enter /pbs_home/pkowalski/g09d01/g09/l103.exe)

 GradGradGradGradGradGradGradGradGradGradGradGradGradGradGradGradGradGrad
 Berny optimization.
 Using GEDIIS/GDIIS optimizer.
 FormGI is forming the generalized inverse of G from B-inverse, IUseBI=4.
 Internal  Forces:  Max     0.305837882 RMS     0.030991337
 Search for a local minimum.
 Step number   2 out of a maximum of  234
 All quantities printed in internal units (Hartrees-Bohrs-Radians)
 RMS Force = .30991D-01 SwitMx=.10000D-02 MixMth= 1
 Mixed Optimization -- RFO/linear search
 Update second derivatives using D2CorX and points    1    2
 DE= -1.99D-01 DEPred=-2.19D-01 R= 9.07D-01
 TightC=F SS=  1.41D+00  RLast= 3.74D-01 DXNew= 5.0454D-01 1.1212D+00
 Trust test= 9.07D-01 RLast= 3.74D-01 DXMaxT set to 5.05D-01
 ITU=  1  0
 Use linear search instead of GDIIS.
 Linear search step of   0.600 exceeds DXMaxT=   0.505 but not scaled.
 Quartic linear search produced a step of  2.00000.
 Iteration  1 RMS(Cart)=  0.15162509 RMS(Int)=  0.00644178
 Iteration  2 RMS(Cart)=  0.01172491 RMS(Int)=  0.00133478
 Iteration  3 RMS(Cart)=  0.00013413 RMS(Int)=  0.00133393
 Iteration  4 RMS(Cart)=  0.00000014 RMS(Int)=  0.00133393
 ITry= 1 IFail=0 DXMaxC= 8.43D-01 DCOld= 1.00D+10 DXMaxT= 5.05D-01 DXLimC= 3.00D+00 Rises=F
 Variable       Old X    -DE/DX   Delta X   Delta X   Delta X     New X
                                 (Linear)    (Quad)   (Total)
    R1        3.32977   0.01006   0.01483   0.00000   0.01493   3.34470
    R2        2.88620   0.02064   0.03317   0.00000   0.03340   2.91960
    R3        2.53992   0.00907   0.01776   0.00000   0.01818   2.55810
    R4        3.36675  -0.00434  -0.00474   0.00000  -0.00463   3.36212
    R5        2.52927   0.00765   0.01128   0.00000   0.01121   2.54048
    R6        2.82336   0.00134   0.00212   0.00000   0.00212   2.82548
    R7        2.85109  -0.00419  -0.00827   0.00000  -0.00845   2.84265
    R8        2.06265   0.00033   0.00072   0.00000   0.00072   2.06337
    R9        3.32998  -0.01355  -0.03335   0.00000  -0.03360   3.29638
   R10        2.95941   0.01136   0.02265   0.00000   0.02265   2.98206
   R11        2.07608   0.00090   0.00140   0.00000   0.00140   2.07748
   R12        2.08160   0.00045   0.00068   0.00000   0.00068   2.08228
   R13        2.08104   0.00089   0.00136   0.00000   0.00136   2.08241
   R14        2.83791   0.00546   0.01447   0.00000   0.01502   2.85293
   R15        2.84021  -0.00553   0.01270   0.00000   0.01319   2.85341
   R16        2.93984  -0.00907  -0.04126   0.00000  -0.04173   2.89811
   R17        2.53660   0.00872   0.01046   0.00000   0.01046   2.54706
   R18        2.56012   0.00667   0.00672   0.00000   0.00672   2.56684
   R19        3.00690   0.01085   0.08450   0.00000   0.08489   3.09179
   R20        3.09640  -0.04128   0.01558   0.00000   0.01544   3.11184
   R21        2.93619  -0.00637  -0.02991   0.00000  -0.03063   2.90556
   R22        2.52587   0.00636   0.00743   0.00000   0.00743   2.53329
   R23        2.53038   0.00857   0.01169   0.00000   0.01169   2.54207
   R24        2.53188   0.01263   0.01883   0.00000   0.01883   2.55071
   R25        2.56113   0.02330   0.03622   0.00000   0.03622   2.59734
   R26        2.74950   0.05662   0.12053   0.00000   0.12108   2.87058
   R27        2.90755   0.07739   0.14347   0.00000   0.14236   3.04991
   R28        3.09957   0.02061   0.00084   0.00000   0.00160   3.10117
   R29        2.66364   0.30584   0.24603   0.00000   0.24655   2.91019
   R30        2.05383  -0.00968  -0.03736   0.00000  -0.03736   2.01647
   R31        2.08119  -0.00225   0.00051   0.00000   0.00051   2.08170
   R32        2.08103  -0.00287  -0.00317   0.00000  -0.00317   2.07785
   R33        3.47462   0.07179   0.14358   0.00000   0.14396   3.61859
   R34        2.08196   0.00517   0.00887   0.00000   0.00887   2.09083
   R35        2.07394  -0.00430  -0.00762   0.00000  -0.00762   2.06633
   R36        2.07748  -0.00055  -0.00096   0.00000  -0.00096   2.07653
   R37        2.79813   0.22240   0.22944   0.00000   0.22872   3.02685
   R38        2.98516  -0.00698   0.00298   0.00000   0.00213   2.98729
   R39        2.67670   0.10353   0.17197   0.00000   0.17197   2.84867
   R40        2.16182  -0.03695  -0.06053   0.00000  -0.06053   2.10129
   R41        2.03999   0.02134   0.03596   0.00000   0.03596   2.07595
   R42        2.03531   0.01664   0.02660   0.00000   0.02660   2.06191
   R43        2.03327   0.01610   0.02253   0.00000   0.02253   2.05581
    A1        1.93307  -0.00360  -0.00869   0.00000  -0.00931   1.92376
    A2        2.21838   0.00125  -0.00103   0.00000  -0.00174   2.21663
    A3        2.13173   0.00231   0.01021   0.00000   0.00967   2.14140
    A4        1.59128   0.00225   0.00383   0.00000   0.00415   1.59543
    A5        1.97759   0.00051   0.00155   0.00000   0.00153   1.97912
    A6        2.05894   0.00173   0.00200   0.00000   0.00201   2.06095
    A7        2.24666  -0.00223  -0.00355   0.00000  -0.00354   2.24312
    A8        2.01547   0.00476   0.00494   0.00000   0.00461   2.02008
    A9        2.13527  -0.00165  -0.00165   0.00000  -0.00151   2.13376
   A10        2.12583  -0.00268  -0.00268   0.00000  -0.00253   2.12330
   A11        1.83707  -0.00304  -0.00127   0.00000  -0.00065   1.83642
   A12        2.02703  -0.00488   0.00275   0.00000   0.00259   2.02961
   A13        1.54693   0.02410   0.03787   0.00000   0.03836   1.58529
   A14        1.97073   0.01105   0.01234   0.00000   0.01163   1.98236
   A15        2.14103  -0.01780  -0.02928   0.00000  -0.02969   2.11134
   A16        1.90506  -0.00775  -0.01562   0.00000  -0.01613   1.88892
   A17        1.92682   0.00108   0.00196   0.00000   0.00195   1.92877
   A18        1.93684  -0.00018  -0.00039   0.00000  -0.00039   1.93645
   A19        1.93795  -0.00002  -0.00007   0.00000  -0.00007   1.93788
   A20        1.89087  -0.00042  -0.00071   0.00000  -0.00071   1.89016
   A21        1.89407  -0.00009  -0.00011   0.00000  -0.00011   1.89396
   A22        1.87561  -0.00041  -0.00076   0.00000  -0.00076   1.87485
   A23        2.22889  -0.00153  -0.00548   0.00000  -0.00638   2.22251
   A24        2.10814   0.00652   0.00612   0.00000   0.00514   2.11328
   A25        1.89718   0.00006   0.01442   0.00000   0.01467   1.91185
   A26        1.82971   0.00951   0.03371   0.00000   0.03378   1.86350
   A27        1.99427  -0.00317  -0.00523   0.00000  -0.00649   1.98779
   A28        1.92874  -0.00340  -0.01294   0.00000  -0.01212   1.91662
   A29        1.94434   0.00511   0.00922   0.00000   0.00956   1.95390
   A30        1.88873  -0.00886  -0.02827   0.00000  -0.02876   1.85996
   A31        1.87617   0.00037   0.00197   0.00000   0.00197   1.87814
   A32        1.70319  -0.00454  -0.04291   0.00000  -0.04293   1.66026
   A33        2.00838  -0.00908  -0.00990   0.00000  -0.00894   1.99944
   A34        1.71913   0.03699   0.14713   0.00000   0.14637   1.86549
   A35        1.81946  -0.00730  -0.01800   0.00000  -0.01920   1.80026
   A36        1.94704   0.00003   0.00034   0.00000   0.00082   1.94785
   A37        1.93205   0.00349   0.00836   0.00000   0.00864   1.94069
   A38        1.93219   0.00291   0.00897   0.00000   0.00880   1.94098
   A39        1.93677   0.00293   0.00313   0.00000   0.00400   1.94077
   A40        1.89617  -0.00201  -0.00285   0.00000  -0.00311   1.89306
   A41        1.85647   0.00944   0.03941   0.00000   0.03954   1.89601
   A42        2.02147  -0.00034   0.00367   0.00000   0.00391   2.02538
   A43        1.92359   0.01102   0.05409   0.00000   0.05578   1.97936
   A44        1.92213  -0.00328  -0.02961   0.00000  -0.03047   1.89166
   A45        1.84622  -0.01789  -0.09019   0.00000  -0.09148   1.75474
   A46        1.88630  -0.00071   0.01426   0.00000   0.00921   1.89551
   A47        1.91244  -0.01619  -0.01349   0.00000  -0.01265   1.89979
   A48        1.63718  -0.01750  -0.05102   0.00000  -0.05097   1.58622
   A49        2.67724  -0.01772  -0.02655   0.00000  -0.02711   2.65013
   A50        1.56794   0.04578   0.11305   0.00000   0.11318   1.68113
   A51        1.61061   0.04099   0.05666   0.00000   0.05583   1.66644
   A52        2.09532   0.02675   0.02100   0.00000   0.01844   2.11376
   A53        2.01894   0.01683   0.06341   0.00000   0.06191   2.08086
   A54        2.16848  -0.04370  -0.08481   0.00000  -0.08088   2.08761
   A55        1.98055   0.02856   0.04538   0.00000   0.04708   2.02763
   A56        1.96076  -0.00211   0.01750   0.00000   0.01817   1.97892
   A57        1.92474   0.00116   0.00674   0.00000   0.00462   1.92936
   A58        1.87820  -0.00111  -0.00826   0.00000  -0.01227   1.86593
   A59        1.86157  -0.01494  -0.03413   0.00000  -0.03430   1.82727
   A60        1.53371   0.03366   0.06397   0.00000   0.06500   1.59871
   A61        1.85077  -0.01509  -0.03412   0.00000  -0.03364   1.81713
   A62        1.28742   0.01562   0.05829   0.00000   0.05620   1.34362
   A63        1.93345   0.00383   0.00713   0.00000   0.00712   1.94057
   A64        1.91683   0.00066   0.00310   0.00000   0.00309   1.91992
   A65        1.92092   0.00006   0.00040   0.00000   0.00040   1.92131
   A66        1.89849  -0.00258  -0.00596   0.00000  -0.00598   1.89251
   A67        1.88776  -0.00242  -0.00521   0.00000  -0.00522   1.88254
   A68        1.90586   0.00035   0.00030   0.00000   0.00029   1.90616
   A69        1.87914  -0.07506  -0.03041   0.00000  -0.02748   1.85167
   A70        1.77176   0.01616  -0.00214   0.00000  -0.00449   1.76728
   A71        2.18976  -0.01028   0.00156   0.00000  -0.00188   2.18788
   A72        1.77074   0.03296   0.10673   0.00000   0.10562   1.87636
   A73        1.98243   0.06341   0.06649   0.00000   0.06180   2.04422
   A74        2.31717  -0.00869  -0.00145   0.00000  -0.00527   2.31190
   A75        1.74129   0.06598   0.11973   0.00000   0.12008   1.86137
   A76        1.53700  -0.01036  -0.01732   0.00000  -0.01967   1.51733
   A77        1.66478  -0.00898   0.02662   0.00000   0.02562   1.69040
   A78        1.63856   0.05387   0.10992   0.00000   0.10877   1.74733
   A79        2.00181  -0.00418  -0.01094   0.00000  -0.01137   1.99044
   A80        2.10587  -0.00951  -0.00043   0.00000  -0.00127   2.10460
   A81        1.89077  -0.01887  -0.03972   0.00000  -0.04022   1.85055
   A82        1.89355  -0.01619  -0.03416   0.00000  -0.03569   1.85786
   A83        1.90265  -0.00177  -0.01597   0.00000  -0.01634   1.88631
   A84        3.39528   0.01872   0.02984   0.00000   0.03069   3.42597
   A85        3.24024   0.00338   0.02601   0.00000   0.02269   3.26293
    D1        0.28522  -0.00316  -0.00139   0.00000  -0.00142   0.28379
    D2       -2.85922  -0.02146  -0.05500   0.00000  -0.05452  -2.91374
    D3       -0.36690   0.00330   0.00225   0.00000   0.00218  -0.36472
    D4       -2.56062  -0.00538  -0.01474   0.00000  -0.01439  -2.57501
    D5        1.79010  -0.00831  -0.01696   0.00000  -0.01678   1.77332
    D6        2.77737   0.02053   0.05259   0.00000   0.05258   2.82995
    D7        0.58365   0.01186   0.03559   0.00000   0.03601   0.61966
    D8       -1.34882   0.00893   0.03337   0.00000   0.03362  -1.31520
    D9        0.02970  -0.00680  -0.03996   0.00000  -0.03976  -0.01006
   D10        2.80136   0.01184   0.01625   0.00000   0.01626   2.81762
   D11       -3.11503  -0.02701  -0.09891   0.00000  -0.09900   3.06915
   D12       -0.34337  -0.00837  -0.04270   0.00000  -0.04299  -0.38635
   D13       -0.11474   0.00173  -0.00214   0.00000  -0.00216  -0.11690
   D14        3.03008  -0.00029  -0.00276   0.00000  -0.00276   3.02732
   D15       -0.09732  -0.00210   0.00085   0.00000   0.00084  -0.09647
   D16       -3.11749  -0.00592  -0.00446   0.00000  -0.00440  -3.12189
   D17        3.04062   0.00021   0.00156   0.00000   0.00154   3.04216
   D18        0.02045  -0.00362  -0.00375   0.00000  -0.00370   0.01675
   D19       -3.13729   0.00110   0.00025   0.00000   0.00024  -3.13705
   D20        1.04914   0.00104   0.00011   0.00000   0.00010   1.04924
   D21       -1.03579   0.00169   0.00137   0.00000   0.00136  -1.03443
   D22        0.00810  -0.00129  -0.00049   0.00000  -0.00048   0.00762
   D23       -2.08865  -0.00135  -0.00063   0.00000  -0.00062  -2.08927
   D24        2.10961  -0.00070   0.00063   0.00000   0.00064   2.11025
   D25        0.29629  -0.00039  -0.00119   0.00000  -0.00106   0.29523
   D26        2.52451  -0.00147   0.00959   0.00000   0.00969   2.53420
   D27       -1.42056  -0.02170  -0.03688   0.00000  -0.03681  -1.45737
   D28       -2.96601   0.00349   0.00417   0.00000   0.00423  -2.96178
   D29       -0.73779   0.00240   0.01494   0.00000   0.01497  -0.72281
   D30        1.60033  -0.01782  -0.03152   0.00000  -0.03153   1.56880
   D31       -0.14054  -0.02352  -0.03540   0.00000  -0.03478  -0.17532
   D32        1.45087   0.01774   0.06569   0.00000   0.06654   1.51741
   D33        2.36467   0.01915   0.05099   0.00000   0.04995   2.41462
   D34       -2.26486  -0.02470  -0.04612   0.00000  -0.04587  -2.31073
   D35       -0.67345   0.01655   0.05497   0.00000   0.05545  -0.61800
   D36        0.24036   0.01797   0.04028   0.00000   0.03886   0.27922
   D37        1.57304  -0.00110   0.00238   0.00000   0.00312   1.57616
   D38       -3.11874   0.04016   0.10347   0.00000   0.10443  -3.01430
   D39       -2.20493   0.04158   0.08877   0.00000   0.08784  -2.11709
   D40        3.07133  -0.00073   0.00207   0.00000   0.00214   3.07347
   D41        0.97377  -0.00037   0.00295   0.00000   0.00301   0.97678
   D42       -1.12501  -0.00127   0.00037   0.00000   0.00043  -1.12457
   D43       -1.33911   0.00852   0.02114   0.00000   0.02054  -1.31857
   D44        2.84651   0.00887   0.02202   0.00000   0.02141   2.86792
   D45        0.74774   0.00798   0.01944   0.00000   0.01883   0.76658
   D46        1.02454  -0.00344  -0.01296   0.00000  -0.01241   1.01213
   D47       -1.07303  -0.00309  -0.01208   0.00000  -0.01154  -1.08457
   D48        3.11139  -0.00398  -0.01466   0.00000  -0.01412   3.09727
   D49        2.24518   0.02309   0.06467   0.00000   0.06569   2.31088
   D50        0.11170   0.01194   0.03296   0.00000   0.03341   0.14511
   D51       -2.00677   0.01630   0.04401   0.00000   0.04438  -1.96239
   D52       -0.56233   0.00507   0.01486   0.00000   0.01604  -0.54629
   D53       -2.69581  -0.00608  -0.01684   0.00000  -0.01624  -2.71205
   D54        1.46891  -0.00172  -0.00579   0.00000  -0.00527   1.46363
   D55       -2.09129  -0.02730  -0.09258   0.00000  -0.09174  -2.18303
   D56       -0.29159   0.00998   0.04964   0.00000   0.04936  -0.24224
   D57        0.74353  -0.01246  -0.04985   0.00000  -0.04851   0.69502
   D58        2.54323   0.02483   0.09237   0.00000   0.09259   2.63582
   D59        0.10666  -0.00303  -0.01577   0.00000  -0.01528   0.09138
   D60        2.19246  -0.00391  -0.01569   0.00000  -0.01579   2.17667
   D61       -1.97695  -0.00404  -0.01333   0.00000  -0.01321  -1.99016
   D62        2.27232   0.00228   0.00469   0.00000   0.00553   2.27785
   D63       -1.92506   0.00141   0.00477   0.00000   0.00502  -1.92004
   D64        0.18871   0.00127   0.00713   0.00000   0.00760   0.19631
   D65       -1.95198   0.00022  -0.00502   0.00000  -0.00434  -1.95631
   D66        0.13383  -0.00066  -0.00494   0.00000  -0.00485   0.12898
   D67        2.24760  -0.00079  -0.00259   0.00000  -0.00227   2.24533
   D68       -0.65166   0.00412   0.01992   0.00000   0.01938  -0.63229
   D69       -2.79360   0.00138   0.02578   0.00000   0.02572  -2.76788
   D70        1.34179  -0.00641  -0.03858   0.00000  -0.03896   1.30284
   D71       -2.69162   0.00627   0.00657   0.00000   0.00679  -2.68483
   D72        1.44963   0.00353   0.01244   0.00000   0.01313   1.46276
   D73       -0.69816  -0.00426  -0.05192   0.00000  -0.05155  -0.74971
   D74        0.72859  -0.01513  -0.05714   0.00000  -0.05784   0.67076
   D75       -2.44367  -0.01972  -0.07375   0.00000  -0.07452  -2.51819
   D76        2.51840  -0.00366  -0.03317   0.00000  -0.03308   2.48532
   D77       -0.65386  -0.00824  -0.04978   0.00000  -0.04976  -0.70362
   D78        0.34599  -0.00136   0.00218   0.00000   0.00163   0.34762
   D79        2.54929   0.00246   0.01467   0.00000   0.01309   2.56237
   D80       -1.69967  -0.00987  -0.03657   0.00000  -0.03468  -1.73435
   D81       -1.74984   0.00137   0.00766   0.00000   0.00743  -1.74241
   D82        0.45346   0.00520   0.02015   0.00000   0.01889   0.47234
   D83        2.48768  -0.00713  -0.03108   0.00000  -0.02888   2.45880
   D84        2.42639   0.00001   0.00319   0.00000   0.00270   2.42910
   D85       -1.65350   0.00383   0.01569   0.00000   0.01416  -1.63933
   D86        0.38073  -0.00850  -0.03555   0.00000  -0.03360   0.34713
   D87       -0.45711   0.01786   0.04220   0.00000   0.04368  -0.41343
   D88        2.71792   0.02159   0.05808   0.00000   0.05777   2.77570
   D89       -2.09736   0.02049   0.05589   0.00000   0.05889  -2.03846
   D90        1.07768   0.02422   0.07176   0.00000   0.07299   1.15066
   D91        2.95410   0.01213   0.02635   0.00000   0.02516   2.97926
   D92       -0.15405   0.01586   0.04223   0.00000   0.03925  -0.11480
   D93       -2.28939  -0.00360   0.00310   0.00000   0.00439  -2.28500
   D94        1.85826  -0.02224  -0.03268   0.00000  -0.03208   1.82618
   D95       -0.20224  -0.00272  -0.00552   0.00000  -0.00440  -0.20664
   D96       -0.37636  -0.01701  -0.00193   0.00000  -0.00491  -0.38127
   D97       -2.51189  -0.03565  -0.03771   0.00000  -0.04138  -2.55327
   D98        1.71078  -0.01613  -0.01055   0.00000  -0.01370   1.69709
   D99       -2.45852  -0.04316  -0.09391   0.00000  -0.09591  -2.55443
   D100      -0.31345   0.01906   0.03874   0.00000   0.03809  -0.27536
   D101       0.08822  -0.00909  -0.01964   0.00000  -0.02265   0.06557
   D102       2.23330   0.05313   0.11301   0.00000   0.11134   2.34464
   D103      -2.94489  -0.01117  -0.02712   0.00000  -0.02427  -2.96916
   D104       0.16458  -0.01452  -0.04279   0.00000  -0.03878   0.12580
   D105      -0.13060   0.01084  -0.04340   0.00000  -0.03816  -0.16876
   D106       1.52977  -0.00125  -0.02102   0.00000  -0.01881   1.51097
   D107      -2.03365   0.02500  -0.00291   0.00000  -0.00243  -2.03608
   D108      -0.37328   0.01290   0.01946   0.00000   0.01692  -0.35636
   D109      -0.06926  -0.00254   0.00552   0.00000   0.00617  -0.06310
   D110      -2.04502  -0.05510  -0.13473   0.00000  -0.13260  -2.17762
   D111      -0.01644   0.01356   0.01320   0.00000   0.01391  -0.00253
   D112      -0.93784  -0.01859  -0.05235   0.00000  -0.05614  -0.99397
   D113      -2.49042  -0.01252  -0.04871   0.00000  -0.05410  -2.54452
   D114       2.25594   0.02365   0.05778   0.00000   0.06208   2.31802
   D115       1.33454  -0.00850  -0.00777   0.00000  -0.00796   1.32658
   D116      -0.21804  -0.00243  -0.00412   0.00000  -0.00593  -0.22397
   D117      -2.68287   0.02211   0.04313   0.00000   0.04447  -2.63840
   D118      -0.72421   0.02792   0.05262   0.00000   0.05367  -0.67054
   D119       1.60729   0.00831   0.01118   0.00000   0.01163   1.61892
   D120       1.62408  -0.02249  -0.04428   0.00000  -0.04484   1.57924
   D121      -2.70045  -0.01668  -0.03480   0.00000  -0.03564  -2.73608
   D122      -0.36895  -0.03629  -0.07623   0.00000  -0.07767  -0.44662
         Item               Value     Threshold  Converged?
 Maximum Force            0.305838     0.000450     NO 
 RMS     Force            0.030991     0.000300     NO 
 Maximum Displacement     0.843345     0.001800     NO 
 RMS     Displacement     0.158710     0.001200     NO 
 Predicted change in Energy=-1.266797D-01
 Lowest energy point so far.  Saving SCF results.
 GradGradGradGradGradGradGradGradGradGradGradGradGradGradGradGradGradGrad

 Leave Link  103 at Sun Dec  2 16:56:43 2018, MaxMem=   536870912 cpu:         0.7
 (Enter /pbs_home/pkowalski/g09d01/g09/l202.exe)
                          Input orientation:                          
 ---------------------------------------------------------------------
 Center     Atomic      Atomic             Coordinates (Angstroms)
 Number     Number       Type             X           Y           Z
 ---------------------------------------------------------------------
      1          6           0       -1.571295   -0.206971   -0.818224
      2         16           0       -3.068745    0.735388   -0.866109
      3          6           0       -4.002756   -0.633607   -0.218897
      4          6           0       -3.286645   -1.766571   -0.114513
      5          6           0       -1.891482   -1.711539   -0.674242
      6          6           0       -5.438420   -0.403951    0.129945
      7          1           0       -3.721953   -2.699720    0.248744
      8          6           0       -0.308691    0.262279   -0.952795
      9          6           0        0.116904    1.691799   -1.186356
     10          6           0        0.877843   -0.548704   -0.489744
     11          6           0        1.245587    1.985797   -0.190559
     12          6           0        1.486626    0.622080    0.477463
     13          9           0       -0.888423    2.583977   -1.086210
     14          9           0        0.653816    1.815357   -2.427919
     15          9           0        2.350031    2.423658   -0.811511
     16          9           0        0.869506    2.909797    0.711866
     17          9           0        2.798883    0.520686    0.776790
     18          9           0        0.781755    0.786414    1.645913
     19          6           0       -0.740254   -2.663666    0.226289
     20          6           0        0.498707   -1.822822    0.482131
     21          6           0       -1.488027   -2.304090    1.610612
     22          1           0       -0.865542   -1.961039    2.406517
     23          1           0       -2.090790   -3.134890    2.010545
     24          1           0       -2.215931   -1.494419    1.456978
     25          6           0       -1.624169   -1.939146   -2.212727
     26          1           0       -1.704664   -3.010174   -2.478412
     27          1           0       -0.620249   -1.592815   -2.473185
     28          1           0       -2.363357   -1.387294   -2.809831
     29          1           0       -5.892167   -1.325984    0.520525
     30          1           0       -6.012392   -0.083636   -0.754435
     31          1           0       -5.538813    0.385567    0.892115
     32         16           0        1.451903   -2.202122    1.630680
     33          6           0        0.932346   -3.609246    2.192487
     34          6           0       -0.367201   -3.829166    1.319696
     35          6           0        0.568770   -3.895113    3.627237
     36          1           0        0.799680   -4.968068    3.674670
     37          1           0        1.222763   -3.413689    4.355973
     38          1           0       -0.457688   -3.785475    3.970546
     39          1           0       -0.966683   -4.344319    2.101801
 ---------------------------------------------------------------------
                    Distance matrix (angstroms):
                    1          2          3          4          5
     1  C    0.000000
     2  S    1.769940   0.000000
     3  C    2.540318   1.779159   0.000000
     4  C    2.422806   2.621483   1.344365   0.000000
     5  C    1.544985   2.722171   2.413868   1.504263   0.000000
     6  C    3.986537   2.811686   1.495180   2.558638   3.864877
     7  H    3.460859   3.670087   2.136904   1.091886   2.275748
     8  C    1.353689   2.801650   3.871348   3.699616   2.545344
     9  C    2.567268   3.341503   4.828571   4.969237   3.984794
    10  C    2.494586   4.167265   4.888846   4.355107   3.009217
    11  C    3.624502   4.542395   5.865764   5.884486   4.872930
    12  C    3.423012   4.750729   5.674063   5.370308   4.264249
    13  F    2.885744   2.866973   4.561157   5.061910   4.430271
    14  F    3.410579   4.178881   5.706213   5.805970   4.689661
    15  F    4.721976   5.675947   7.075025   7.058042   5.925296
    16  F    4.244163   4.767377   6.095980   6.310698   5.558875
    17  F    4.708716   6.097070   6.970372   6.561983   5.393315
    18  F    3.549032   4.597740   5.327807   5.115536   4.332330
    19  C    2.795888   4.262484   3.868236   2.721219   1.744370
    20  C    2.930325   4.592265   4.708380   3.832498   2.657552
    21  C    3.209998   4.227439   3.530082   2.549512   2.394671
    22  H    3.738154   4.778588   4.300812   3.500735   3.256667
    23  H    4.104207   4.920425   3.857777   2.796111   3.045280
    24  H    2.692512   3.331075   2.596593   1.920958   2.166681
    25  C    2.224380   3.324652   3.367115   2.682557   1.578036
    26  H    3.260669   4.299939   4.004336   3.104390   2.230781
    27  H    2.358803   3.741437   4.176512   3.564154   2.205975
    28  H    2.446840   2.963344   3.157311   2.874205   2.211005
    29  H    4.659868   3.760813   2.143829   2.717744   4.193042
    30  H    4.443267   3.057503   2.151256   3.266721   4.431524
    31  H    4.360913   3.052043   2.152333   3.273722   4.489361
    32  S    4.372354   5.941310   5.969462   5.068455   4.090422
    33  C    5.187300   6.651284   6.246954   5.149523   4.448981
    34  C    4.375026   5.736832   5.078989   3.851547   3.283834
    35  C    6.159902   7.406970   6.806542   5.778893   5.415122
    36  H    6.962447   8.253048   7.550550   6.426939   6.063033
    37  H    6.697919   7.931079   7.480932   6.559954   6.156208
    38  H    6.080964   7.116814   6.328761   5.363458   5.284981
    39  H    5.099975   6.247445   5.326609   4.115708   3.936139
                    6          7          8          9         10
     6  C    0.000000
     7  H    2.868959   0.000000
     8  C    5.284913   4.676269   0.000000
     9  C    6.081648   6.006811   1.509705   0.000000
    10  C    6.348240   5.131312   1.509958   2.466607   0.000000
    11  C    7.105601   6.842771   2.442806   1.533615   2.578457
    12  C    7.009263   6.181906   2.323415   2.405978   1.636106
    13  F    5.577564   6.142349   2.396700   1.347847   3.645429
    14  F    6.970175   6.833579   2.348290   1.358315   3.065207
    15  F    8.339166   8.015120   3.429334   2.379703   3.332538
    16  F    7.149090   7.263791   3.341945   2.377641   3.661306
    17  F    8.314236   7.291855   3.565845   3.523983   2.537340
    18  F    6.511966   5.864179   2.866544   3.046883   2.520477
    19  C    5.214246   2.982002   3.183966   4.658364   2.757536
    20  C    6.114467   4.317104   2.656793   3.909243   1.646712
    21  C    4.626933   2.646060   3.814202   5.134780   3.618041
    22  H    5.340273   3.655232   4.066719   5.217007   3.663661
    23  H    4.711827   2.440084   4.847475   6.196048   4.663967
    24  H    3.651653   2.276111   3.539853   4.751980   3.775651
    25  C    4.732171   3.322350   2.857303   4.155542   3.340967
    26  H    5.247558   3.406349   3.871072   5.205388   4.084480
    27  H    5.603968   4.272552   2.418683   3.603888   2.696013
    28  H    4.366378   3.594875   3.223558   4.274129   4.073256
    29  H    1.099356   2.582798   5.989028   6.937535   6.888965
    30  H    1.101895   3.618891   5.717623   6.395857   6.910983
    31  H    1.101962   3.637843   5.547348   6.165503   6.629923
    32  S    7.277511   5.378303   3.980867   4.988039   2.749460
    33  C    7.423925   5.125220   5.140202   6.338975   4.069920
    34  C    6.234170   3.698237   4.680551   6.082410   3.947865
    35  C    7.778535   5.590482   6.247442   7.388399   5.314462
    36  H    8.503537   6.109627   7.070958   8.273427   6.072828
    37  H    8.443293   6.467557   6.636347   7.616190   5.639865
    38  H    7.140911   5.068146   6.375405   7.544821   5.670495
    39  H    6.277830   3.705407   5.566349   6.958509   4.952279
                   11         12         13         14         15
    11  C    0.000000
    12  C    1.537555   0.000000
    13  F    2.390399   3.454702   0.000000
    14  F    2.320565   3.249419   2.183909   0.000000
    15  F    1.340560   2.377521   3.254036   2.420734   0.000000
    16  F    1.345207   2.381056   2.535656   3.332052   2.179212
    17  F    2.344150   1.349776   4.617809   4.067879   2.519022
    18  F    2.241938   1.374454   3.672223   4.203713   3.343500
    19  C    5.072951   3.977212   5.411318   5.389796   6.042166
    20  C    3.939025   2.636959   4.878903   4.661416   4.809731
    21  C    5.396294   4.323779   5.614764   6.153623   6.553547
    22  H    5.174861   3.990796   5.732088   6.319920   6.318322
    23  H    6.495976   5.409535   6.613699   7.192897   7.653911
    24  H    5.177682   4.375837   4.986321   5.855125   6.430038
    25  C    5.265913   4.845002   4.719004   4.396796   6.065619
    26  H    6.236825   5.666992   5.822285   5.371288   6.981809
    27  H    4.636614   4.248648   4.409218   3.638809   5.264579
    28  H    5.591316   5.446674   4.573543   4.416579   6.382216
    29  H    7.900700   7.631736   6.550332   7.836532   9.152484
    30  H    7.568274   7.632226   5.786302   7.130571   8.730401
    31  H    7.054148   7.041639   5.511162   7.170466   8.324063
    32  S    4.571448   3.050776   5.980414   5.766221   5.307426
    33  C    6.089461   4.599202   7.240239   7.131063   6.886928
    34  C    6.220591   4.894857   6.869386   6.851842   7.143053
    35  C    7.044057   5.582882   8.143623   8.323558   7.924787
    36  H    7.968379   6.476403   9.085651   9.125663   8.784477
    37  H    7.058748   5.603561   8.369376   8.584161   7.877071
    38  H    7.315976   5.950507   8.144092   8.575845   8.324944
    39  H    7.086566   5.772549   7.626979   7.815752   8.080439
                   16         17         18         19         20
    16  F    0.000000
    17  F    3.071573   0.000000
    18  F    2.321400   2.212418   0.000000
    19  C    5.821563   4.792561   4.029255   0.000000
    20  C    4.752678   3.296917   2.870996   1.519045   0.000000
    21  C    5.792264   5.201175   3.834628   1.613943   2.334995
    22  H    5.441257   4.716247   3.292508   2.294074   2.362952
    23  H    6.854791   6.228506   4.874535   2.286825   3.280711
    24  H    5.428833   5.447170   3.771474   2.249302   2.903005
    25  C    6.187399   5.878041   5.301533   2.693517   3.432549
    26  H    7.200714   6.583710   6.132407   2.892328   3.876785
    27  H    5.712918   5.169109   4.959165   2.906593   3.168416
    28  H    6.427966   6.569091   5.871149   3.671732   4.383846
    29  H    7.981144   8.888769   7.090131   5.330870   6.410272
    30  H    7.646646   8.963728   7.258036   5.950950   6.851881
    31  H    6.889904   8.339588   6.377968   5.724274   6.441795
    32  S    5.226386   3.155497   3.062788   2.644029   1.540005
    33  C    6.685365   4.748104   4.432070   2.749118   2.510911
    34  C    6.878410   5.407407   4.767609   1.641067   2.340241
    35  C    7.409226   5.709442   5.087995   3.846616   3.767093
    36  H    8.416878   6.520809   6.101659   4.424138   4.491711
    37  H    7.306900   5.547433   5.017946   4.633601   4.249914
    38  H    7.563538   6.272826   5.276581   3.918897   4.115305
    39  H    7.610893   6.293124   5.439603   2.528519   3.335962
                   21         22         23         24         25
    21  C    0.000000
    22  H    1.067069   0.000000
    23  H    1.101589   1.742398   0.000000
    24  H    1.099552   1.715491   1.735869   0.000000
    25  C    3.843129   4.681176   4.414019   3.743621   0.000000
    26  H    4.155190   5.066294   4.507259   4.248082   1.106422
    27  H    4.235133   4.899720   4.964305   4.242884   1.093453
    28  H    4.598591   5.457373   5.134629   4.270699   1.098851
    29  H    4.641275   5.406220   4.465733   3.797371   5.105138
    30  H    5.567202   6.325055   5.686319   4.614517   4.982573
    31  H    4.915217   5.444211   5.053055   3.859399   5.510787
    32  S    2.941766   2.455727   3.683073   3.739522   4.929822
    33  C    2.810733   2.448428   3.065530   3.863304   5.360123
    34  C    1.914874   2.217977   1.982436   2.981224   4.198828
    35  C    3.290675   2.699639   3.203887   4.269417   6.537581
    36  H    4.073171   3.663796   3.805874   5.106693   7.050593
    37  H    4.014548   3.204932   4.069201   4.890029   7.309385
    38  H    2.970755   2.437436   2.632848   3.828627   6.557627
    39  H    2.162313   2.404808   1.653682   3.177790   4.983201
                   26         27         28         29         30
    26  H    0.000000
    27  H    1.784626   0.000000
    28  H    1.782542   1.787175   0.000000
    29  H    5.418976   6.068494   4.852579   0.000000
    30  H    5.485731   5.857211   4.386300   1.784210   0.000000
    31  H    6.131249   6.279452   5.189505   1.786713   1.776389
    32  S    5.244187   4.637540   5.910862   7.478999   8.117416
    33  C    5.397222   5.314607   6.389204   7.388012   8.327284
    34  C    4.109158   4.410357   5.196189   6.117994   7.085140
    35  C    6.574995   6.627933   7.504823   7.615497   8.777135
    36  H    6.925713   7.155743   8.054533   8.245861   9.480452
    37  H    7.445903   7.304086   8.265306   8.348138   9.463244
    38  H    6.614007   6.808513   7.440185   6.890958   8.178251
    39  H    4.827308   5.349886   5.900747   5.989255   7.195185
                   31         32         33         34         35
    31  H    0.000000
    32  S    7.490776   0.000000
    33  C    7.715271   1.601738   0.000000
    34  C    6.685236   2.460309   1.580807   0.000000
    35  C    7.944035   2.762677   1.507452   2.491010   0.000000
    36  H    8.751030   3.500536   2.015159   2.864369   1.098545
    37  H    8.494208   2.991258   2.191633   3.452474   1.091115
    38  H    7.258937   3.410061   2.263789   2.652753   1.087887
    39  H    6.688762   3.265045   2.038349   1.111957   2.210511
                   36         37         38         39
    36  H    0.000000
    37  H    1.749076   0.000000
    38  H    1.751297   1.763715   0.000000
    39  H    2.446021   3.277352   2.015835   0.000000
 Stoichiometry    C17H14F6S2
 Framework group  C1[X(C17H14F6S2)]
 Deg. of freedom   111
 Full point group                 C1      NOp   1
 RotChk:  IX=3 Diff= 1.64D-01
 Largest Abelian subgroup         C1      NOp   1
 Largest concise Abelian subgroup C1      NOp   1
                         Standard orientation:                         
 ---------------------------------------------------------------------
 Center     Atomic      Atomic             Coordinates (Angstroms)
 Number     Number       Type             X           Y           Z
 ---------------------------------------------------------------------
      1          6           0        0.322088   -1.426284    0.414711
      2         16           0        0.826759   -2.910846   -0.406307
      3          6           0       -0.861615   -3.448691   -0.566070
      4          6           0       -1.737004   -2.658089    0.078878
      5          6           0       -1.134749   -1.559560    0.911542
      6          6           0       -1.134905   -4.681192   -1.367205
      7          1           0       -2.809120   -2.864546    0.091469
      8          6           0        1.080995   -0.332434    0.659713
      9          6           0        2.533382   -0.126870    0.302604
     10          6           0        0.447399    0.999125    0.984486
     11          6           0        2.636285    1.255235   -0.354032
     12          6           0        1.213884    1.819819   -0.205391
     13          9           0        3.045305   -1.096470   -0.481299
     14          9           0        3.282862   -0.074827    1.434235
     15          9           0        3.533952    2.031996    0.268816
     16          9           0        2.986422    1.153600   -1.648890
     17          9           0        1.301489    3.156773   -0.041762
     18          9           0        0.709480    1.563462   -1.457981
     19          6           0       -2.082918   -0.095464    0.926421
     20          6           0       -1.165340    1.086197    0.663313
     21          6           0       -2.515435   -0.330299   -0.610652
     22          1           0       -2.402395    0.505465   -1.264377
     23          1           0       -3.551298   -0.687674   -0.723645
     24          1           0       -1.906563   -1.124754   -1.065768
     25          6           0       -0.632317   -1.837196    2.381466
     26          1           0       -1.482047   -1.924842    3.084636
     27          1           0        0.011509   -1.019697    2.717357
     28          1           0       -0.067965   -2.779433    2.415679
     29          1           0       -2.212869   -4.896021   -1.387869
     30          1           0       -0.616499   -5.553417   -0.937492
     31          1           0       -0.781244   -4.565199   -2.404408
     32         16           0       -1.758581    2.409875    0.146056
     33          6           0       -3.349663    2.231107    0.191521
     34          6           0       -3.477942    0.727588    0.662611
     35          6           0       -4.282577    2.421318   -0.977197
     36          1           0       -5.192944    2.734878   -0.448318
     37          1           0       -4.012606    3.252187   -1.630882
     38          1           0       -4.565089    1.577471   -1.602981
     39          1           0       -4.394718    0.484459    0.082216
 ---------------------------------------------------------------------
 Rotational constants (GHZ):      0.2415725      0.2164619      0.1353492
 Leave Link  202 at Sun Dec  2 16:56:44 2018, MaxMem=   536870912 cpu:         0.0
 (Enter /pbs_home/pkowalski/g09d01/g09/l301.exe)
 Basis read from rwf:  (5D, 7F)
 No pseudopotential information found on rwf file.
 There are   453 symmetry adapted cartesian basis functions of A   symmetry.
 There are   428 symmetry adapted basis functions of A   symmetry.
   428 basis functions,   747 primitive gaussians,   453 cartesian basis functions
   101 alpha electrons      101 beta electrons
       nuclear repulsion energy      2896.8032605235 Hartrees.
 IExCor=  402 DFT=T Ex+Corr=B3LYP ExCW=0 ScaHFX=  0.200000
 ScaDFX=  0.800000  0.720000  1.000000  0.810000 ScalE2=  1.000000  1.000000
 IRadAn=      0 IRanWt=     -1 IRanGd=            0 ICorTp=0 IEmpDi=  4
 NAtoms=   39 NActive=   39 NUniq=   39 SFac= 1.00D+00 NAtFMM=   60 NAOKFM=F Big=F
 Integral buffers will be    131072 words long.
 Raffenetti 2 integral format.
 Two-electron integral symmetry is turned on.
 No density basis found on file   724.
 Leave Link  301 at Sun Dec  2 16:56:44 2018, MaxMem=   536870912 cpu:         0.8
 (Enter /pbs_home/pkowalski/g09d01/g09/l302.exe)
 NPDir=0 NMtPBC=     1 NCelOv=     1 NCel=       1 NClECP=     1 NCelD=      1
         NCelK=      1 NCelE2=     1 NClLst=     1 CellRange=     0.0.
 One-electron integrals computed using PRISM.
 NBasis=   428 RedAO= T EigKep=  3.15D-04  NBF=   428
 NBsUse=   428 1.00D-06 EigRej= -1.00D+00 NBFU=   428
 Precomputing XC quadrature grid using
 IXCGrd= 4 IRadAn=           0 IRanWt=          -1 IRanGd=           0 AccXCQ= 0.00D+00.
 Generated NRdTot=       0 NPtTot=           0 NUsed=           0 NTot=          32
 NSgBfM=   440   443   443   444   447 MxSgAt=    39 MxSgA2=    39.
 Leave Link  302 at Sun Dec  2 16:56:45 2018, MaxMem=   536870912 cpu:         6.5
 (Enter /pbs_home/pkowalski/g09d01/g09/l303.exe)
 DipDrv:  MaxL=1.
 Leave Link  303 at Sun Dec  2 16:56:45 2018, MaxMem=   536870912 cpu:         1.1
 (Enter /pbs_home/pkowalski/g09d01/g09/l401.exe)
 Initial guess from the checkpoint file:  "dae0068freq_closed_b3lyp.chk"
 B after Tr=     0.000000    0.000000    0.000000
         Rot=    0.997895    0.000744    0.006317    0.064544 Ang=   7.44 deg.
 Guess basis will be translated and rotated to current coordinates.
 JPrj=2 DoOrth=T DoCkMO=T.
 Generating alternative initial guess.
 ExpMin= 1.22D-01 ExpMax= 9.18D+03 ExpMxC= 1.38D+03 IAcc=1 IRadAn=         1 AccDes= 0.00D+00
 Harris functional with IExCor=  402 and IRadAn=       1 diagonalized for initial guess.
 HarFok:  IExCor=  402 AccDes= 0.00D+00 IRadAn=         1 IDoV= 1 UseB2=F ITyADJ=14
 ICtDFT=  3500011 ScaDFX=  1.000000  1.000000  1.000000  1.000000
 FoFCou: FMM=F IPFlag=           0 FMFlag=      100000 FMFlg1=           0
         NFxFlg=           0 DoJE=T BraDBF=F KetDBF=T FulRan=T
         wScrn=  0.000000 ICntrl=     500 IOpCl=  0 I1Cent=   200000004 NGrid=           0
         NMat0=    1 NMatS0=      1 NMatT0=    0 NMatD0=    1 NMtDS0=    0 NMtDT0=    0
 Petite list used in FoFCou.
 Harris En= -2049.87969338357    
 Leave Link  401 at Sun Dec  2 16:56:47 2018, MaxMem=   536870912 cpu:        16.7
 (Enter /pbs_home/pkowalski/g09d01/g09/l502.exe)
 Closed shell SCF:
 Using DIIS extrapolation, IDIIS=  1040.
 Integral symmetry usage will be decided dynamically.
 IVT=      641221 IEndB=      641221 NGot=   536870912 MDV=   536451994
 LenX=   536451994 LenY=   536246332
 Requested convergence on RMS density matrix=1.00D-08 within 128 cycles.
 Requested convergence on MAX density matrix=1.00D-06.
 Requested convergence on             energy=1.00D-06.
 No special actions if energy rises.
 Fock matrices will be formed incrementally for  20 cycles.
 Integral accuracy reduced to 1.0D-05 until final iterations.

 Cycle   1  Pass 0  IDiag  1:
 FoFJK:  IHMeth= 1 ICntrl=       0 DoSepK=F KAlg= 0 I1Cent=   0 FoldK=F
 IRaf= 800000000 NMat=   1 IRICut=       1 DoRegI=T DoRafI=F ISym2E= 0.
 FoFCou: FMM=F IPFlag=           0 FMFlag=      100000 FMFlg1=           0
         NFxFlg=           0 DoJE=F BraDBF=F KetDBF=F FulRan=T
         wScrn=  0.000000 ICntrl=       0 IOpCl=  0 I1Cent=           0 NGrid=           0
         NMat0=    1 NMatS0=      1 NMatT0=    0 NMatD0=    1 NMtDS0=    0 NMtDT0=    0
 Symmetry not used in FoFCou.
 E= -2049.95864640498    
 DIIS: error= 7.26D-03 at cycle   1 NSaved=   1.
 NSaved= 1 IEnMin= 1 EnMin= -2049.95864640498     IErMin= 1 ErrMin= 7.26D-03
 ErrMax= 7.26D-03  0.00D+00 EMaxC= 1.00D-01 BMatC= 8.11D-02 BMatP= 8.11D-02
 IDIUse=3 WtCom= 9.27D-01 WtEn= 7.26D-02
 Coeff-Com:  0.100D+01
 Coeff-En:   0.100D+01
 Coeff:      0.100D+01
 Gap=     0.577 Goal=   None    Shift=    0.000
 GapD=    0.577 DampG=2.000 DampE=1.000 DampFc=2.0000 IDamp=-1.
 RMSDP=1.84D-03 MaxDP=1.10D-01              OVMax= 6.02D-02

 Cycle   2  Pass 0  IDiag  1:
 RMSU=  1.83D-03    CP:  9.89D-01
 E= -2050.03654009586     Delta-E=       -0.077893690886 Rises=F Damp=F
 DIIS: error= 2.13D-03 at cycle   2 NSaved=   2.
 NSaved= 2 IEnMin= 2 EnMin= -2050.03654009586     IErMin= 2 ErrMin= 2.13D-03
 ErrMax= 2.13D-03  0.00D+00 EMaxC= 1.00D-01 BMatC= 7.81D-03 BMatP= 8.11D-02
 IDIUse=3 WtCom= 9.79D-01 WtEn= 2.13D-02
 Coeff-Com:  0.105D+00 0.895D+00
 Coeff-En:   0.000D+00 0.100D+01
 Coeff:      0.102D+00 0.898D+00
 Gap=     0.080 Goal=   None    Shift=    0.000
 RMSDP=7.22D-04 MaxDP=4.26D-02 DE=-7.79D-02 OVMax= 8.15D-02

 Cycle   3  Pass 0  IDiag  1:
 RMSU=  7.03D-04    CP:  9.90D-01  9.13D-01
 E= -2050.02219095913     Delta-E=        0.014349136734 Rises=F Damp=F
 DIIS: error= 4.55D-03 at cycle   3 NSaved=   3.
 NSaved= 3 IEnMin= 2 EnMin= -2050.03654009586     IErMin= 2 ErrMin= 2.13D-03
 ErrMax= 4.55D-03  0.00D+00 EMaxC= 1.00D-01 BMatC= 2.13D-02 BMatP= 7.81D-03
 IDIUse=3 WtCom= 1.29D-01 WtEn= 8.71D-01
 Coeff-Com: -0.143D-01 0.634D+00 0.380D+00
 Coeff-En:   0.000D+00 0.696D+00 0.304D+00
 Coeff:     -0.184D-02 0.688D+00 0.314D+00
 Gap=     0.083 Goal=   None    Shift=    0.000
 RMSDP=4.21D-04 MaxDP=2.39D-02 DE= 1.43D-02 OVMax= 5.41D-02

 Cycle   4  Pass 0  IDiag  1:
 RMSU=  1.75D-04    CP:  9.89D-01  9.73D-01  4.80D-01
 E= -2050.04393406366     Delta-E=       -0.021743104533 Rises=F Damp=F
 DIIS: error= 7.43D-04 at cycle   4 NSaved=   4.
 NSaved= 4 IEnMin= 4 EnMin= -2050.04393406366     IErMin= 4 ErrMin= 7.43D-04
 ErrMax= 7.43D-04  0.00D+00 EMaxC= 1.00D-01 BMatC= 7.28D-04 BMatP= 7.81D-03
 IDIUse=3 WtCom= 9.93D-01 WtEn= 7.43D-03
 Coeff-Com: -0.135D-01 0.351D+00 0.150D+00 0.513D+00
 Coeff-En:   0.000D+00 0.000D+00 0.000D+00 0.100D+01
 Coeff:     -0.134D-01 0.348D+00 0.149D+00 0.516D+00
 Gap=     0.082 Goal=   None    Shift=    0.000
 RMSDP=1.30D-04 MaxDP=7.35D-03 DE=-2.17D-02 OVMax= 9.34D-03

 Cycle   5  Pass 0  IDiag  1:
 RMSU=  7.66D-05    CP:  9.89D-01  9.96D-01  4.00D-01  5.54D-01
 E= -2050.04453193518     Delta-E=       -0.000597871515 Rises=F Damp=F
 DIIS: error= 3.40D-04 at cycle   5 NSaved=   5.
 NSaved= 5 IEnMin= 5 EnMin= -2050.04453193518     IErMin= 5 ErrMin= 3.40D-04
 ErrMax= 3.40D-04  0.00D+00 EMaxC= 1.00D-01 BMatC= 1.26D-04 BMatP= 7.28D-04
 IDIUse=3 WtCom= 9.97D-01 WtEn= 3.40D-03
 Coeff-Com: -0.684D-02 0.145D+00 0.459D-01 0.352D+00 0.464D+00
 Coeff-En:   0.000D+00 0.000D+00 0.000D+00 0.115D+00 0.885D+00
 Coeff:     -0.682D-02 0.145D+00 0.458D-01 0.351D+00 0.465D+00
 Gap=     0.082 Goal=   None    Shift=    0.000
 RMSDP=4.81D-05 MaxDP=2.01D-03 DE=-5.98D-04 OVMax= 5.25D-03

 Cycle   6  Pass 0  IDiag  1:
 RMSU=  3.28D-05    CP:  9.89D-01  9.96D-01  4.10D-01  6.00D-01  5.62D-01
 E= -2050.04464471909     Delta-E=       -0.000112783914 Rises=F Damp=F
 DIIS: error= 1.20D-04 at cycle   6 NSaved=   6.
 NSaved= 6 IEnMin= 6 EnMin= -2050.04464471909     IErMin= 6 ErrMin= 1.20D-04
 ErrMax= 1.20D-04  0.00D+00 EMaxC= 1.00D-01 BMatC= 2.12D-05 BMatP= 1.26D-04
 IDIUse=3 WtCom= 9.99D-01 WtEn= 1.20D-03
 Coeff-Com: -0.205D-02 0.299D-01-0.251D-03 0.152D+00 0.323D+00 0.498D+00
 Coeff-En:   0.000D+00 0.000D+00 0.000D+00 0.000D+00 0.147D+00 0.853D+00
 Coeff:     -0.204D-02 0.299D-01-0.251D-03 0.152D+00 0.323D+00 0.498D+00
 Gap=     0.082 Goal=   None    Shift=    0.000
 RMSDP=1.87D-05 MaxDP=7.60D-04 DE=-1.13D-04 OVMax= 2.11D-03

 Cycle   7  Pass 0  IDiag  1:
 RMSU=  1.28D-05    CP:  9.89D-01  9.97D-01  4.11D-01  6.30D-01  6.82D-01
                    CP:  7.41D-01
 E= -2050.04466496420     Delta-E=       -0.000020245105 Rises=F Damp=F
 DIIS: error= 4.04D-05 at cycle   7 NSaved=   7.
 NSaved= 7 IEnMin= 7 EnMin= -2050.04466496420     IErMin= 7 ErrMin= 4.04D-05
 ErrMax= 4.04D-05  0.00D+00 EMaxC= 1.00D-01 BMatC= 2.61D-06 BMatP= 2.12D-05
 IDIUse=1 WtCom= 1.00D+00 WtEn= 0.00D+00
 Coeff-Com: -0.404D-03-0.490D-03-0.791D-02 0.576D-01 0.147D+00 0.319D+00
 Coeff-Com:  0.485D+00
 Coeff:     -0.404D-03-0.490D-03-0.791D-02 0.576D-01 0.147D+00 0.319D+00
 Coeff:      0.485D+00
 Gap=     0.082 Goal=   None    Shift=    0.000
 RMSDP=7.86D-06 MaxDP=3.25D-04 DE=-2.02D-05 OVMax= 1.11D-03

 Initial convergence to 1.0D-05 achieved.  Increase integral accuracy.
 Cycle   8  Pass 1  IDiag  1:
 E= -2050.04467528140     Delta-E=       -0.000010317199 Rises=F Damp=F
 DIIS: error= 9.98D-05 at cycle   1 NSaved=   1.
 NSaved= 1 IEnMin= 1 EnMin= -2050.04467528140     IErMin= 1 ErrMin= 9.98D-05
 ErrMax= 9.98D-05  0.00D+00 EMaxC= 1.00D-01 BMatC= 3.27D-06 BMatP= 3.27D-06
 IDIUse=1 WtCom= 1.00D+00 WtEn= 0.00D+00
 Coeff-Com:  0.100D+01
 Coeff:      0.100D+01
 Gap=     0.082 Goal=   None    Shift=    0.000
 RMSDP=7.86D-06 MaxDP=3.25D-04 DE=-1.03D-05 OVMax= 1.66D-03

 Cycle   9  Pass 1  IDiag  1:
 RMSU=  6.99D-05    CP:  1.00D+00
 E= -2050.04467430585     Delta-E=        0.000000975542 Rises=F Damp=F
 DIIS: error= 5.58D-05 at cycle   2 NSaved=   2.
 NSaved= 2 IEnMin= 1 EnMin= -2050.04467528140     IErMin= 2 ErrMin= 5.58D-05
 ErrMax= 5.58D-05  0.00D+00 EMaxC= 1.00D-01 BMatC= 3.80D-06 BMatP= 3.27D-06
 IDIUse=1 WtCom= 1.00D+00 WtEn= 0.00D+00
 Coeff-Com:  0.527D+00 0.473D+00
 Coeff:      0.527D+00 0.473D+00
 Gap=     0.082 Goal=   None    Shift=    0.000
 RMSDP=1.30D-05 MaxDP=6.45D-04 DE= 9.76D-07 OVMax= 2.14D-03

 Cycle  10  Pass 1  IDiag  1:
 RMSU=  1.29D-05    CP:  1.00D+00  9.83D-01
 E= -2050.04467595767     Delta-E=       -0.000001651812 Rises=F Damp=F
 DIIS: error= 4.44D-05 at cycle   3 NSaved=   3.
 NSaved= 3 IEnMin= 3 EnMin= -2050.04467595767     IErMin= 3 ErrMin= 4.44D-05
 ErrMax= 4.44D-05  0.00D+00 EMaxC= 1.00D-01 BMatC= 2.39D-06 BMatP= 3.27D-06
 IDIUse=1 WtCom= 1.00D+00 WtEn= 0.00D+00
 Coeff-Com:  0.538D-02 0.441D+00 0.554D+00
 Coeff:      0.538D-02 0.441D+00 0.554D+00
 Gap=     0.082 Goal=   None    Shift=    0.000
 RMSDP=5.87D-06 MaxDP=2.70D-04 DE=-1.65D-06 OVMax= 9.64D-04

 Cycle  11  Pass 1  IDiag  1:
 RMSU=  1.48D-06    CP:  1.00D+00  1.00D+00  5.74D-01
 E= -2050.04467859142     Delta-E=       -0.000002633757 Rises=F Damp=F
 DIIS: error= 8.49D-06 at cycle   4 NSaved=   4.
 NSaved= 4 IEnMin= 4 EnMin= -2050.04467859142     IErMin= 4 ErrMin= 8.49D-06
 ErrMax= 8.49D-06  0.00D+00 EMaxC= 1.00D-01 BMatC= 9.35D-08 BMatP= 2.39D-06
 IDIUse=1 WtCom= 1.00D+00 WtEn= 0.00D+00
 Coeff-Com: -0.560D-02 0.301D+00 0.387D+00 0.317D+00
 Coeff:     -0.560D-02 0.301D+00 0.387D+00 0.317D+00
 Gap=     0.082 Goal=   None    Shift=    0.000
 RMSDP=1.01D-06 MaxDP=6.36D-05 DE=-2.63D-06 OVMax= 1.41D-04

 Cycle  12  Pass 1  IDiag  1:
 RMSU=  5.98D-07    CP:  1.00D+00  1.00D+00  5.74D-01  4.50D-01
 E= -2050.04467868728     Delta-E=       -0.000000095857 Rises=F Damp=F
 DIIS: error= 1.85D-06 at cycle   5 NSaved=   5.
 NSaved= 5 IEnMin= 5 EnMin= -2050.04467868728     IErMin= 5 ErrMin= 1.85D-06
 ErrMax= 1.85D-06  0.00D+00 EMaxC= 1.00D-01 BMatC= 4.31D-09 BMatP= 9.35D-08
 IDIUse=1 WtCom= 1.00D+00 WtEn= 0.00D+00
 Coeff-Com: -0.407D-02 0.154D+00 0.198D+00 0.208D+00 0.444D+00
 Coeff:     -0.407D-02 0.154D+00 0.198D+00 0.208D+00 0.444D+00
 Gap=     0.082 Goal=   None    Shift=    0.000
 RMSDP=2.65D-07 MaxDP=1.20D-05 DE=-9.59D-08 OVMax= 4.17D-05

 Cycle  13  Pass 1  IDiag  1:
 RMSU=  2.28D-07    CP:  1.00D+00  1.00D+00  5.75D-01  5.17D-01  8.45D-01
 E= -2050.04467869181     Delta-E=       -0.000000004527 Rises=F Damp=F
 DIIS: error= 5.11D-07 at cycle   6 NSaved=   6.
 NSaved= 6 IEnMin= 6 EnMin= -2050.04467869181     IErMin= 6 ErrMin= 5.11D-07
 ErrMax= 5.11D-07  0.00D+00 EMaxC= 1.00D-01 BMatC= 4.34D-10 BMatP= 4.31D-09
 IDIUse=1 WtCom= 1.00D+00 WtEn= 0.00D+00
 Coeff-Com: -0.154D-02 0.436D-01 0.549D-01 0.748D-01 0.275D+00 0.553D+00
 Coeff:     -0.154D-02 0.436D-01 0.549D-01 0.748D-01 0.275D+00 0.553D+00
 Gap=     0.082 Goal=   None    Shift=    0.000
 RMSDP=1.08D-07 MaxDP=3.19D-06 DE=-4.53D-09 OVMax= 1.10D-05

 Cycle  14  Pass 1  IDiag  1:
 RMSU=  8.45D-08    CP:  1.00D+00  1.00D+00  5.76D-01  5.26D-01  9.45D-01
                    CP:  8.87D-01
 E= -2050.04467869222     Delta-E=       -0.000000000410 Rises=F Damp=F
 DIIS: error= 1.86D-07 at cycle   7 NSaved=   7.
 NSaved= 7 IEnMin= 7 EnMin= -2050.04467869222     IErMin= 7 ErrMin= 1.86D-07
 ErrMax= 1.86D-07  0.00D+00 EMaxC= 1.00D-01 BMatC= 6.40D-11 BMatP= 4.34D-10
 IDIUse=1 WtCom= 1.00D+00 WtEn= 0.00D+00
 Coeff-Com: -0.234D-04-0.820D-02-0.118D-01 0.124D-02 0.739D-01 0.309D+00
 Coeff-Com:  0.636D+00
 Coeff:     -0.234D-04-0.820D-02-0.118D-01 0.124D-02 0.739D-01 0.309D+00
 Coeff:      0.636D+00
 Gap=     0.082 Goal=   None    Shift=    0.000
 RMSDP=6.68D-08 MaxDP=2.10D-06 DE=-4.10D-10 OVMax= 1.25D-05

 Cycle  15  Pass 1  IDiag  1:
 RMSU=  4.05D-08    CP:  1.00D+00  1.00D+00  5.76D-01  5.41D-01  1.01D+00
                    CP:  1.02D+00  9.38D-01
 E= -2050.04467869246     Delta-E=       -0.000000000243 Rises=F Damp=F
 DIIS: error= 1.09D-07 at cycle   8 NSaved=   8.
 NSaved= 8 IEnMin= 8 EnMin= -2050.04467869246     IErMin= 8 ErrMin= 1.09D-07
 ErrMax= 1.09D-07  0.00D+00 EMaxC= 1.00D-01 BMatC= 1.71D-11 BMatP= 6.40D-11
 IDIUse=1 WtCom= 1.00D+00 WtEn= 0.00D+00
 Coeff-Com:  0.280D-03-0.130D-01-0.175D-01-0.120D-01-0.114D-01 0.495D-01
 Coeff-Com:  0.380D+00 0.624D+00
 Coeff:      0.280D-03-0.130D-01-0.175D-01-0.120D-01-0.114D-01 0.495D-01
 Coeff:      0.380D+00 0.624D+00
 Gap=     0.082 Goal=   None    Shift=    0.000
 RMSDP=2.91D-08 MaxDP=1.13D-06 DE=-2.43D-10 OVMax= 4.41D-06

 Cycle  16  Pass 1  IDiag  1:
 RMSU=  1.63D-08    CP:  1.00D+00  1.00D+00  5.76D-01  5.48D-01  1.04D+00
                    CP:  1.05D+00  1.06D+00  1.02D+00
 E= -2050.04467869246     Delta-E=       -0.000000000003 Rises=F Damp=F
 DIIS: error= 3.99D-08 at cycle   9 NSaved=   9.
 NSaved= 9 IEnMin= 9 EnMin= -2050.04467869246     IErMin= 9 ErrMin= 3.99D-08
 ErrMax= 3.99D-08  0.00D+00 EMaxC= 1.00D-01 BMatC= 2.15D-12 BMatP= 1.71D-11
 IDIUse=1 WtCom= 1.00D+00 WtEn= 0.00D+00
 Coeff-Com:  0.131D-03-0.521D-02-0.705D-02-0.489D-02-0.127D-01-0.116D-01
 Coeff-Com:  0.145D+00 0.338D+00 0.559D+00
 Coeff:      0.131D-03-0.521D-02-0.705D-02-0.489D-02-0.127D-01-0.116D-01
 Coeff:      0.145D+00 0.338D+00 0.559D+00
 Gap=     0.082 Goal=   None    Shift=    0.000
 RMSDP=1.01D-08 MaxDP=4.22D-07 DE=-2.73D-12 OVMax= 1.93D-06

 Cycle  17  Pass 1  IDiag  1:
 RMSU=  6.11D-09    CP:  1.00D+00  1.00D+00  5.76D-01  5.49D-01  1.04D+00
                    CP:  1.07D+00  1.10D+00  1.11D+00  8.33D-01
 E= -2050.04467869252     Delta-E=       -0.000000000062 Rises=F Damp=F
 DIIS: error= 1.80D-08 at cycle  10 NSaved=  10.
 NSaved=10 IEnMin=10 EnMin= -2050.04467869252     IErMin=10 ErrMin= 1.80D-08
 ErrMax= 1.80D-08  0.00D+00 EMaxC= 1.00D-01 BMatC= 5.54D-13 BMatP= 2.15D-12
 IDIUse=1 WtCom= 1.00D+00 WtEn= 0.00D+00
 Coeff-Com:  0.291D-04-0.700D-03-0.999D-03-0.678D-03-0.726D-02-0.238D-01
 Coeff-Com:  0.137D-02 0.460D-01 0.347D+00 0.639D+00
 Coeff:      0.291D-04-0.700D-03-0.999D-03-0.678D-03-0.726D-02-0.238D-01
 Coeff:      0.137D-02 0.460D-01 0.347D+00 0.639D+00
 Gap=     0.082 Goal=   None    Shift=    0.000
 RMSDP=5.17D-09 MaxDP=2.00D-07 DE=-6.18D-11 OVMax= 7.20D-07

 SCF Done:  E(RB3LYP) =  -2050.04467869     A.U. after   17 cycles
            NFock= 17  Conv=0.52D-08     -V/T= 2.0059
 KE= 2.038036804520D+03 PE=-1.062809273103D+04 EE= 3.643207987289D+03
 Leave Link  502 at Sun Dec  2 16:59:28 2018, MaxMem=   536870912 cpu:      1287.4
 (Enter /pbs_home/pkowalski/g09d01/g09/l701.exe)
 Compute integral first derivatives.
 ... and contract with generalized density number  0.
 Leave Link  701 at Sun Dec  2 16:59:29 2018, MaxMem=   536870912 cpu:         3.8
 (Enter /pbs_home/pkowalski/g09d01/g09/l702.exe)
 L702 exits ... SP integral derivatives will be done elsewhere.
 Leave Link  702 at Sun Dec  2 16:59:29 2018, MaxMem=   536870912 cpu:         0.3
 (Enter /pbs_home/pkowalski/g09d01/g09/l703.exe)
 Compute integral first derivatives, UseDBF=F ICtDFT=           0.
 Integral derivatives from FoFJK, PRISM(SPDF).
 Calling FoFJK, ICntrl=      2127 FMM=F ISym2X=0 I1Cent= 0 IOpClX= 0 NMat=1 NMatS=1 NMatT=0.
 FoFJK:  IHMeth= 1 ICntrl=    2127 DoSepK=F KAlg= 0 I1Cent=   0 FoldK=F
 IRaf=         0 NMat=   1 IRICut=       1 DoRegI=T DoRafI=F ISym2E= 0.
 FoFCou: FMM=F IPFlag=           0 FMFlag=      100000 FMFlg1=         800
         NFxFlg=           0 DoJE=F BraDBF=F KetDBF=F FulRan=T
         wScrn=  0.000000 ICntrl=    2127 IOpCl=  0 I1Cent=           0 NGrid=           0
         NMat0=    1 NMatS0=      1 NMatT0=    0 NMatD0=    1 NMtDS0=    0 NMtDT0=    0
 Symmetry not used in FoFCou.
 Leave Link  703 at Sun Dec  2 17:00:00 2018, MaxMem=   536870912 cpu:       249.4
 (Enter /pbs_home/pkowalski/g09d01/g09/l716.exe)
 Dipole        =-3.49306622D+00-1.43221806D+00-8.10921358D-01
 ***** Axes restored to original set *****
 -------------------------------------------------------------------
 Center     Atomic                   Forces (Hartrees/Bohr)
 Number     Number              X              Y              Z
 -------------------------------------------------------------------
      1        6           0.014941191    0.011563539    0.022121277
      2       16          -0.004971007    0.001423155    0.002762228
      3        6           0.001022924    0.003397991   -0.004914108
      4        6          -0.007136766   -0.012910989   -0.024488163
      5        6           0.025294844   -0.009775814   -0.053077879
      6        6           0.000512709   -0.002177726    0.001089919
      7        1          -0.001263694    0.000218849   -0.002236434
      8        6          -0.002307803   -0.019021838    0.023632722
      9        6          -0.003884511   -0.004411266   -0.014366010
     10        6          -0.018366099   -0.007218742    0.085047030
     11        6           0.001736349   -0.001242600   -0.004838926
     12        6           0.004239449   -0.012142906   -0.023499821
     13        9          -0.003951566    0.001992107    0.000250462
     14        9          -0.004377090    0.000121437   -0.008859184
     15        9           0.002774362    0.002311275   -0.000434414
     16        9           0.001148126    0.004939788   -0.002897834
     17        9          -0.000603999   -0.008648500    0.007676256
     18        9           0.003548179   -0.022619635    0.010992755
     19        6           0.012295255    0.037731607    0.087180273
     20        6          -0.059382494    0.091687773   -0.175099498
     21        6          -0.033480790    0.016056277    0.040722923
     22        1           0.009238163    0.008544615    0.014983985
     23        1          -0.012393752    0.014645782   -0.002606891
     24        1           0.006441423    0.000983658    0.000321709
     25        6          -0.019048118   -0.041312686    0.001965545
     26        1          -0.001678381   -0.000586993   -0.001788138
     27        1           0.000541971   -0.002327198    0.001116351
     28        1           0.000631972    0.000817250    0.000005322
     29        1          -0.000619076   -0.000167385   -0.000006492
     30        1          -0.000239752    0.000260964   -0.000109440
     31        1          -0.000222951    0.000777629   -0.000067066
     32       16           0.142630296    0.057966765    0.070266061
     33        6          -0.143951886   -0.048830678   -0.054784119
     34        6           0.067908003   -0.021822551    0.029689264
     35        6           0.038535740   -0.033770334    0.003289019
     36        1          -0.002542633   -0.005318463    0.015478265
     37        1           0.004951544    0.004316411    0.001887343
     38        1          -0.010313922    0.009749785   -0.005037978
     39        1          -0.007656210   -0.015200353   -0.041366315
 -------------------------------------------------------------------
 Cartesian Forces:  Max     0.175099498 RMS     0.034514464
 Leave Link  716 at Sun Dec  2 17:00:00 2018, MaxMem=   536870912 cpu:         0.3
 (Enter /pbs_home/pkowalski/g09d01/g09/l103.exe)

 GradGradGradGradGradGradGradGradGradGradGradGradGradGradGradGradGradGrad
 Berny optimization.
 Using GEDIIS/GDIIS optimizer.
 FormGI is forming the generalized inverse of G from B-inverse, IUseBI=4.
 Internal  Forces:  Max     0.103585078 RMS     0.015536328
 Search for a local minimum.
 Step number   3 out of a maximum of  234
 All quantities printed in internal units (Hartrees-Bohrs-Radians)
 RMS Force = .15536D-01 SwitMx=.10000D-02 MixMth= 1
 Mixed Optimization -- RFO/linear search
 Update second derivatives using D2CorX and points    2    3
 ITU=  0  1  0
 Use linear search instead of GDIIS.
 Linear search step of   0.539 exceeds DXMaxT=   0.505 but not scaled.
 Quartic linear search produced a step of  0.90106.
 Iteration  1 RMS(Cart)=  0.13998914 RMS(Int)=  0.00504925
 Iteration  2 RMS(Cart)=  0.00787160 RMS(Int)=  0.00152249
 Iteration  3 RMS(Cart)=  0.00007174 RMS(Int)=  0.00152222
 Iteration  4 RMS(Cart)=  0.00000010 RMS(Int)=  0.00152222
 ITry= 1 IFail=0 DXMaxC= 7.74D-01 DCOld= 1.00D+10 DXMaxT= 5.05D-01 DXLimC= 3.00D+00 Rises=F
 Variable       Old X    -DE/DX   Delta X   Delta X   Delta X     New X
                                 (Linear)    (Quad)   (Total)
    R1        3.34470   0.00642   0.01345   0.00000   0.01359   3.35829
    R2        2.91960   0.00540   0.03009   0.00000   0.03022   2.94982
    R3        2.55810  -0.00953   0.01638   0.00000   0.01683   2.57493
    R4        3.36212  -0.00454  -0.00417   0.00000  -0.00405   3.35808
    R5        2.54048  -0.00016   0.01010   0.00000   0.01001   2.55049
    R6        2.82548   0.00056   0.00191   0.00000   0.00191   2.82739
    R7        2.84265   0.00019  -0.00761   0.00000  -0.00782   2.83483
    R8        2.06337  -0.00043   0.00065   0.00000   0.00065   2.06401
    R9        3.29638  -0.00637  -0.03028   0.00000  -0.03066   3.26572
   R10        2.98206   0.00168   0.02041   0.00000   0.02041   3.00246
   R11        2.07748   0.00040   0.00127   0.00000   0.00127   2.07875
   R12        2.08228   0.00029   0.00061   0.00000   0.00061   2.08289
   R13        2.08241   0.00053   0.00123   0.00000   0.00123   2.08364
   R14        2.85293  -0.00431   0.01354   0.00000   0.01403   2.86696
   R15        2.85341  -0.01461   0.01189   0.00000   0.01264   2.86604
   R16        2.89811   0.01353  -0.03760   0.00000  -0.03821   2.85990
   R17        2.54706   0.00429   0.00943   0.00000   0.00943   2.55649
   R18        2.56684   0.00638   0.00605   0.00000   0.00605   2.57290
   R19        3.09179  -0.03565   0.07649   0.00000   0.07698   3.16877
   R20        3.11184  -0.08701   0.01391   0.00000   0.01387   3.12571
   R21        2.90556   0.01771  -0.02760   0.00000  -0.02836   2.87720
   R22        2.53329   0.00324   0.00669   0.00000   0.00669   2.53998
   R23        2.54207   0.00113   0.01054   0.00000   0.01054   2.55261
   R24        2.55071   0.00176   0.01697   0.00000   0.01697   2.56768
   R25        2.59734   0.00482   0.03263   0.00000   0.03263   2.62998
   R26        2.87058   0.00762   0.10910   0.00000   0.10960   2.98018
   R27        3.04991   0.04257   0.12827   0.00000   0.12687   3.17678
   R28        3.10117  -0.00989   0.00144   0.00000   0.00355   3.10472
   R29        2.91019   0.10359   0.22216   0.00000   0.22216   3.13235
   R30        2.01647   0.01931  -0.03366   0.00000  -0.03366   1.98281
   R31        2.08170  -0.00521   0.00046   0.00000   0.00046   2.08216
   R32        2.07785  -0.00359  -0.00286   0.00000  -0.00286   2.07499
   R33        3.61859   0.02849   0.12972   0.00000   0.12965   3.74824
   R34        2.09083   0.00112   0.00800   0.00000   0.00800   2.09883
   R35        2.06633  -0.00051  -0.00686   0.00000  -0.00686   2.05946
   R36        2.07653  -0.00002  -0.00086   0.00000  -0.00086   2.07567
   R37        3.02685   0.08316   0.20609   0.00000   0.20505   3.23190
   R38        2.98729  -0.06150   0.00192   0.00000   0.00145   2.98874
   R39        2.84867   0.01222   0.15496   0.00000   0.15496   3.00363
   R40        2.10129  -0.01793  -0.05454   0.00000  -0.05454   2.04676
   R41        2.07595   0.00533   0.03240   0.00000   0.03240   2.10835
   R42        2.06191   0.00614   0.02397   0.00000   0.02397   2.08588
   R43        2.05581   0.00912   0.02030   0.00000   0.02030   2.07611
    A1        1.92376   0.00048  -0.00839   0.00000  -0.00908   1.91468
    A2        2.21663   0.00273  -0.00157   0.00000  -0.00240   2.21424
    A3        2.14140  -0.00362   0.00871   0.00000   0.00808   2.14948
    A4        1.59543   0.00059   0.00374   0.00000   0.00410   1.59953
    A5        1.97912  -0.00041   0.00138   0.00000   0.00133   1.98045
    A6        2.06095   0.00184   0.00181   0.00000   0.00184   2.06279
    A7        2.24312  -0.00142  -0.00319   0.00000  -0.00317   2.23995
    A8        2.02008   0.00504   0.00416   0.00000   0.00378   2.02386
    A9        2.13376  -0.00204  -0.00136   0.00000  -0.00119   2.13257
   A10        2.12330  -0.00256  -0.00228   0.00000  -0.00210   2.12119
   A11        1.83642  -0.00427  -0.00058   0.00000   0.00014   1.83656
   A12        2.02961  -0.01380   0.00233   0.00000   0.00206   2.03168
   A13        1.58529   0.02783   0.03457   0.00000   0.03516   1.62046
   A14        1.98236   0.01988   0.01048   0.00000   0.00971   1.99206
   A15        2.11134  -0.02187  -0.02675   0.00000  -0.02724   2.08410
   A16        1.88892  -0.00920  -0.01454   0.00000  -0.01512   1.87380
   A17        1.92877   0.00077   0.00176   0.00000   0.00176   1.93053
   A18        1.93645  -0.00007  -0.00035   0.00000  -0.00035   1.93609
   A19        1.93788   0.00005  -0.00007   0.00000  -0.00007   1.93781
   A20        1.89016  -0.00033  -0.00064   0.00000  -0.00064   1.88952
   A21        1.89396  -0.00003  -0.00010   0.00000  -0.00010   1.89387
   A22        1.87485  -0.00043  -0.00068   0.00000  -0.00068   1.87416
   A23        2.22251  -0.00052  -0.00575   0.00000  -0.00703   2.21548
   A24        2.11328   0.00929   0.00463   0.00000   0.00370   2.11698
   A25        1.91185  -0.00639   0.01322   0.00000   0.01356   1.92542
   A26        1.86350  -0.00558   0.03044   0.00000   0.03039   1.89389
   A27        1.98779  -0.00037  -0.00585   0.00000  -0.00725   1.98053
   A28        1.91662  -0.00054  -0.01092   0.00000  -0.00994   1.90669
   A29        1.95390   0.00681   0.00861   0.00000   0.00899   1.96289
   A30        1.85996   0.00277  -0.02592   0.00000  -0.02639   1.83358
   A31        1.87814  -0.00285   0.00178   0.00000   0.00177   1.87992
   A32        1.66026   0.02144  -0.03868   0.00000  -0.03883   1.62143
   A33        1.99944  -0.00389  -0.00806   0.00000  -0.00723   1.99221
   A34        1.86549  -0.00927   0.13188   0.00000   0.13097   1.99647
   A35        1.80026   0.00122  -0.01730   0.00000  -0.01854   1.78172
   A36        1.94785  -0.00052   0.00074   0.00000   0.00122   1.94907
   A37        1.94069  -0.00112   0.00778   0.00000   0.00810   1.94879
   A38        1.94098  -0.00224   0.00793   0.00000   0.00769   1.94867
   A39        1.94077   0.00472   0.00360   0.00000   0.00457   1.94534
   A40        1.89306  -0.00187  -0.00280   0.00000  -0.00310   1.88996
   A41        1.89601  -0.01233   0.03563   0.00000   0.03575   1.93176
   A42        2.02538   0.00061   0.00352   0.00000   0.00358   2.02896
   A43        1.97936  -0.01268   0.05026   0.00000   0.05171   2.03108
   A44        1.89166   0.01097  -0.02746   0.00000  -0.02819   1.86347
   A45        1.75474   0.02625  -0.08243   0.00000  -0.08350   1.67124
   A46        1.89551  -0.00812   0.00830   0.00000   0.00247   1.89799
   A47        1.89979  -0.00726  -0.01140   0.00000  -0.01041   1.88938
   A48        1.58622   0.00815  -0.04593   0.00000  -0.04581   1.54041
   A49        2.65013   0.00085  -0.02442   0.00000  -0.02515   2.62498
   A50        1.68113   0.00225   0.10199   0.00000   0.10182   1.78295
   A51        1.66644   0.01407   0.05031   0.00000   0.04922   1.71566
   A52        2.11376   0.02421   0.01662   0.00000   0.01381   2.12756
   A53        2.08086  -0.01638   0.05579   0.00000   0.05398   2.13484
   A54        2.08761  -0.00792  -0.07287   0.00000  -0.06837   2.01924
   A55        2.02763   0.01198   0.04242   0.00000   0.04421   2.07183
   A56        1.97892  -0.00658   0.01637   0.00000   0.01673   1.99565
   A57        1.92936   0.00173   0.00416   0.00000   0.00186   1.93122
   A58        1.86593   0.00180  -0.01106   0.00000  -0.01535   1.85058
   A59        1.82727  -0.00453  -0.03091   0.00000  -0.03096   1.79631
   A60        1.59871   0.01443   0.05856   0.00000   0.05938   1.65809
   A61        1.81713  -0.00615  -0.03031   0.00000  -0.02975   1.78738
   A62        1.34362   0.00879   0.05064   0.00000   0.04793   1.39155
   A63        1.94057   0.00181   0.00642   0.00000   0.00641   1.94698
   A64        1.91992  -0.00098   0.00278   0.00000   0.00277   1.92269
   A65        1.92131  -0.00012   0.00036   0.00000   0.00035   1.92167
   A66        1.89251  -0.00054  -0.00539   0.00000  -0.00540   1.88711
   A67        1.88254  -0.00089  -0.00470   0.00000  -0.00470   1.87784
   A68        1.90616   0.00073   0.00027   0.00000   0.00026   1.90642
   A69        1.85167  -0.05127  -0.02476   0.00000  -0.02189   1.82978
   A70        1.76728   0.02579  -0.00404   0.00000  -0.00620   1.76107
   A71        2.18788  -0.01444  -0.00169   0.00000  -0.00595   2.18194
   A72        1.87636   0.00561   0.09517   0.00000   0.09341   1.96978
   A73        2.04422   0.01951   0.05568   0.00000   0.05034   2.09456
   A74        2.31190  -0.00593  -0.00474   0.00000  -0.00874   2.30316
   A75        1.86137   0.01032   0.10820   0.00000   0.10809   1.96946
   A76        1.51733  -0.00171  -0.01773   0.00000  -0.02026   1.49707
   A77        1.69040   0.00662   0.02309   0.00000   0.02167   1.71207
   A78        1.74733   0.02746   0.09801   0.00000   0.09680   1.84413
   A79        1.99044  -0.00372  -0.01025   0.00000  -0.01069   1.97975
   A80        2.10460  -0.01784  -0.00115   0.00000  -0.00219   2.10241
   A81        1.85055  -0.00670  -0.03624   0.00000  -0.03665   1.81390
   A82        1.85786  -0.00308  -0.03216   0.00000  -0.03381   1.82405
   A83        1.88631   0.00631  -0.01472   0.00000  -0.01512   1.87119
   A84        3.42597   0.00990   0.02766   0.00000   0.02842   3.45440
   A85        3.26293   0.00547   0.02044   0.00000   0.01669   3.27961
    D1        0.28379  -0.00481  -0.00128   0.00000  -0.00132   0.28248
    D2       -2.91374  -0.01315  -0.04912   0.00000  -0.04848  -2.96221
    D3       -0.36472   0.00454   0.00196   0.00000   0.00187  -0.36285
    D4       -2.57501  -0.00846  -0.01297   0.00000  -0.01258  -2.58760
    D5        1.77332  -0.01008  -0.01512   0.00000  -0.01491   1.75841
    D6        2.82995   0.01222   0.04738   0.00000   0.04730   2.87725
    D7        0.61966  -0.00078   0.03245   0.00000   0.03284   0.65250
    D8       -1.31520  -0.00240   0.03030   0.00000   0.03052  -1.28468
    D9       -0.01006   0.00267  -0.03583   0.00000  -0.03554  -0.04560
   D10        2.81762   0.01197   0.01465   0.00000   0.01461   2.83222
   D11        3.06915  -0.00648  -0.08920   0.00000  -0.08915   2.98000
   D12       -0.38635   0.00281  -0.03873   0.00000  -0.03901  -0.42536
   D13       -0.11690   0.00521  -0.00195   0.00000  -0.00194  -0.11884
   D14        3.02732   0.00154  -0.00249   0.00000  -0.00249   3.02483
   D15       -0.09647  -0.00444   0.00076   0.00000   0.00073  -0.09574
   D16       -3.12189  -0.00857  -0.00396   0.00000  -0.00392  -3.12581
   D17        3.04216  -0.00029   0.00139   0.00000   0.00135   3.04351
   D18        0.01675  -0.00443  -0.00334   0.00000  -0.00330   0.01345
   D19       -3.13705   0.00207   0.00022   0.00000   0.00022  -3.13683
   D20        1.04924   0.00202   0.00009   0.00000   0.00009   1.04933
   D21       -1.03443   0.00258   0.00122   0.00000   0.00122  -1.03320
   D22        0.00762  -0.00224  -0.00043   0.00000  -0.00043   0.00719
   D23       -2.08927  -0.00229  -0.00056   0.00000  -0.00056  -2.08983
   D24        2.11025  -0.00173   0.00057   0.00000   0.00058   2.11082
   D25        0.29523   0.00026  -0.00095   0.00000  -0.00078   0.29445
   D26        2.53420  -0.00712   0.00873   0.00000   0.00880   2.54300
   D27       -1.45737  -0.02265  -0.03317   0.00000  -0.03311  -1.49048
   D28       -2.96178   0.00440   0.00381   0.00000   0.00390  -2.95788
   D29       -0.72281  -0.00298   0.01349   0.00000   0.01349  -0.70933
   D30        1.56880  -0.01851  -0.02841   0.00000  -0.02843   1.54037
   D31       -0.17532  -0.01825  -0.03134   0.00000  -0.03069  -0.20601
   D32        1.51741  -0.01347   0.05996   0.00000   0.06080   1.57820
   D33        2.41462   0.01479   0.04501   0.00000   0.04386   2.45849
   D34       -2.31073  -0.01799  -0.04133   0.00000  -0.04108  -2.35181
   D35       -0.61800  -0.01320   0.04996   0.00000   0.05041  -0.56759
   D36        0.27922   0.01506   0.03501   0.00000   0.03347   0.31269
   D37        1.57616   0.00392   0.00281   0.00000   0.00358   1.57974
   D38       -3.01430   0.00871   0.09410   0.00000   0.09507  -2.91923
   D39       -2.11709   0.03696   0.07915   0.00000   0.07814  -2.03895
   D40        3.07347  -0.00350   0.00193   0.00000   0.00197   3.07544
   D41        0.97678  -0.00334   0.00271   0.00000   0.00275   0.97952
   D42       -1.12457  -0.00353   0.00039   0.00000   0.00043  -1.12415
   D43       -1.31857   0.00448   0.01851   0.00000   0.01780  -1.30076
   D44        2.86792   0.00464   0.01929   0.00000   0.01858   2.88651
   D45        0.76658   0.00444   0.01697   0.00000   0.01626   0.78284
   D46        1.01213   0.00244  -0.01118   0.00000  -0.01051   1.00162
   D47       -1.08457   0.00260  -0.01040   0.00000  -0.00973  -1.09430
   D48        3.09727   0.00240  -0.01272   0.00000  -0.01205   3.08522
   D49        2.31088   0.01299   0.05919   0.00000   0.06028   2.37115
   D50        0.14511   0.00864   0.03011   0.00000   0.03066   0.17577
   D51       -1.96239   0.01297   0.03999   0.00000   0.04038  -1.92202
   D52       -0.54629   0.00232   0.01445   0.00000   0.01571  -0.53058
   D53       -2.71205  -0.00203  -0.01463   0.00000  -0.01391  -2.72596
   D54        1.46363   0.00230  -0.00475   0.00000  -0.00419   1.45944
   D55       -2.18303  -0.00034  -0.08267   0.00000  -0.08157  -2.26460
   D56       -0.24224  -0.00065   0.04447   0.00000   0.04433  -0.19791
   D57        0.69502   0.00789  -0.04371   0.00000  -0.04212   0.65290
   D58        2.63582   0.00758   0.08343   0.00000   0.08378   2.71960
   D59        0.09138   0.00244  -0.01377   0.00000  -0.01322   0.07816
   D60        2.17667   0.00025  -0.01423   0.00000  -0.01436   2.16231
   D61       -1.99016  -0.00328  -0.01190   0.00000  -0.01179  -2.00194
   D62        2.27785   0.00249   0.00498   0.00000   0.00595   2.28380
   D63       -1.92004   0.00030   0.00452   0.00000   0.00481  -1.91524
   D64        0.19631  -0.00323   0.00685   0.00000   0.00738   0.20370
   D65       -1.95631   0.00444  -0.00391   0.00000  -0.00311  -1.95943
   D66        0.12898   0.00225  -0.00437   0.00000  -0.00425   0.12472
   D67        2.24533  -0.00128  -0.00204   0.00000  -0.00168   2.24366
   D68       -0.63229  -0.00177   0.01746   0.00000   0.01688  -0.61540
   D69       -2.76788  -0.00691   0.02318   0.00000   0.02306  -2.74482
   D70        1.30284   0.01602  -0.03510   0.00000  -0.03561   1.26722
   D71       -2.68483  -0.00352   0.00612   0.00000   0.00630  -2.67853
   D72        1.46276  -0.00866   0.01184   0.00000   0.01247   1.47523
   D73       -0.74971   0.01428  -0.04645   0.00000  -0.04620  -0.79591
   D74        0.67076  -0.00792  -0.05211   0.00000  -0.05300   0.61776
   D75       -2.51819  -0.01050  -0.06714   0.00000  -0.06794  -2.58612
   D76        2.48532   0.01064  -0.02980   0.00000  -0.02946   2.45587
   D77       -0.70362   0.00805  -0.04484   0.00000  -0.04439  -0.74801
   D78        0.34762  -0.00354   0.00147   0.00000   0.00093   0.34855
   D79        2.56237  -0.00366   0.01179   0.00000   0.00991   2.57228
   D80       -1.73435   0.00286  -0.03125   0.00000  -0.02920  -1.76354
   D81       -1.74241  -0.00254   0.00669   0.00000   0.00653  -1.73588
   D82        0.47234  -0.00266   0.01702   0.00000   0.01551   0.48785
   D83        2.45880   0.00386  -0.02602   0.00000  -0.02360   2.43521
   D84        2.42910  -0.00186   0.00244   0.00000   0.00199   2.43109
   D85       -1.63933  -0.00198   0.01276   0.00000   0.01097  -1.62837
   D86        0.34713   0.00453  -0.03028   0.00000  -0.02814   0.31899
   D87       -0.41343   0.01417   0.03936   0.00000   0.04097  -0.37246
   D88        2.77570   0.01699   0.05206   0.00000   0.05185   2.82754
   D89       -2.03846   0.00565   0.05307   0.00000   0.05688  -1.98158
   D90        1.15066   0.00847   0.06576   0.00000   0.06776   1.21842
   D91        2.97926   0.00034   0.02267   0.00000   0.02115   3.00041
   D92       -0.11480   0.00316   0.03537   0.00000   0.03203  -0.08278
   D93       -2.28500  -0.00876   0.00396   0.00000   0.00569  -2.27932
   D94        1.82618  -0.01574  -0.02891   0.00000  -0.02829   1.79789
   D95       -0.20664  -0.00498  -0.00396   0.00000  -0.00254  -0.20918
   D96       -0.38127  -0.01495  -0.00442   0.00000  -0.00784  -0.38911
   D97       -2.55327  -0.02194  -0.03728   0.00000  -0.04182  -2.59509
   D98        1.69709  -0.01117  -0.01234   0.00000  -0.01606   1.68103
   D99       -2.55443  -0.03490  -0.08642   0.00000  -0.08851  -2.64295
   D100      -0.27536   0.00170   0.03432   0.00000   0.03334  -0.24202
   D101       0.06557  -0.00624  -0.02041   0.00000  -0.02331   0.04226
   D102       2.34464   0.03035   0.10033   0.00000   0.09854   2.44318
   D103      -2.96916   0.00020  -0.02186   0.00000  -0.01816  -2.98732
   D104       0.12580  -0.00146  -0.03494   0.00000  -0.03020   0.09560
   D105      -0.16876   0.00829  -0.03438   0.00000  -0.02835  -0.19710
   D106       1.51097   0.01448  -0.01695   0.00000  -0.01488   1.49609
   D107      -2.03608   0.01018  -0.00219   0.00000  -0.00091  -2.03700
   D108      -0.35636   0.01636   0.01525   0.00000   0.01256  -0.34380
   D109      -0.06310  -0.00455   0.00556   0.00000   0.00557  -0.05753
   D110      -2.17762  -0.02730  -0.11948   0.00000  -0.11690  -2.29452
   D111      -0.00253   0.00912   0.01253   0.00000   0.01345   0.01092
   D112      -0.99397  -0.00671  -0.05058   0.00000  -0.05525  -1.04922
   D113      -2.54452  -0.00806  -0.04875   0.00000  -0.05467  -2.59919
   D114       2.31802   0.01099   0.05594   0.00000   0.06083   2.37885
   D115       1.32658  -0.00484  -0.00717   0.00000  -0.00787   1.31871
   D116      -0.22397  -0.00619  -0.00534   0.00000  -0.00729  -0.23126
   D117      -2.63840   0.01503   0.04007   0.00000   0.04170  -2.59670
   D118      -0.67054   0.02119   0.04836   0.00000   0.04958  -0.62096
   D119       1.61892   0.00714   0.01048   0.00000   0.01116   1.63009
   D120       1.57924  -0.01669  -0.04040   0.00000  -0.04112   1.53812
   D121      -2.73608  -0.01053  -0.03211   0.00000  -0.03325  -2.76933
   D122      -0.44662  -0.02458  -0.06999   0.00000  -0.07166  -0.51828
         Item               Value     Threshold  Converged?
 Maximum Force            0.103585     0.000450     NO 
 RMS     Force            0.015536     0.000300     NO 
 Maximum Displacement     0.773969     0.001800     NO 
 RMS     Displacement     0.143688     0.001200     NO 
 Predicted change in Energy=-6.732134D-03
 Lowest energy point so far.  Saving SCF results.
 GradGradGradGradGradGradGradGradGradGradGradGradGradGradGradGradGradGrad

 Leave Link  103 at Sun Dec  2 17:00:00 2018, MaxMem=   536870912 cpu:         0.6
 (Enter /pbs_home/pkowalski/g09d01/g09/l202.exe)
                          Input orientation:                          
 ---------------------------------------------------------------------
 Center     Atomic      Atomic             Coordinates (Angstroms)
 Number     Number       Type             X           Y           Z
 ---------------------------------------------------------------------
      1          6           0       -1.544802   -0.165565   -0.753528
      2         16           0       -3.058891    0.761689   -0.830502
      3          6           0       -3.995694   -0.619487   -0.220140
      4          6           0       -3.271333   -1.752738   -0.107732
      5          6           0       -1.865842   -1.688014   -0.628098
      6          6           0       -5.442428   -0.407410    0.096988
      7          1           0       -3.709210   -2.691090    0.239716
      8          6           0       -0.280555    0.319404   -0.905655
      9          6           0        0.115212    1.747900   -1.228851
     10          6           0        0.927214   -0.468054   -0.435106
     11          6           0        1.270647    2.140606   -0.333804
     12          6           0        1.560155    0.839623    0.402252
     13          9           0       -0.914831    2.621957   -1.156728
     14          9           0        0.614656    1.799814   -2.494391
     15          9           0        2.332537    2.553964   -1.046638
     16          9           0        0.925193    3.126533    0.522483
     17          9           0        2.898043    0.811850    0.637836
     18          9           0        0.906268    1.195980    1.577979
     19          6           0       -0.736004   -2.640466    0.267886
     20          6           0        0.557315   -1.771955    0.513002
     21          6           0       -1.641849   -2.323868    1.648190
     22          1           0       -1.146900   -1.985109    2.509123
     23          1           0       -2.280816   -3.160352    1.973845
     24          1           0       -2.374025   -1.528262    1.456827
     25          6           0       -1.591886   -1.953714   -2.170417
     26          1           0       -1.676963   -3.032613   -2.419995
     27          1           0       -0.588240   -1.622397   -2.436181
     28          1           0       -2.325589   -1.412420   -2.782914
     29          1           0       -5.897927   -1.337452    0.467931
     30          1           0       -5.998344   -0.083594   -0.797993
     31          1           0       -5.568840    0.374484    0.864072
     32         16           0        1.560071   -2.301452    1.721985
     33          6           0        0.885390   -3.788321    2.230880
     34          6           0       -0.414776   -3.849914    1.332461
     35          6           0        0.611183   -4.195540    3.742615
     36          1           0        0.738100   -5.303221    3.783909
     37          1           0        1.372742   -3.814475    4.444889
     38          1           0       -0.371594   -4.013882    4.198837
     39          1           0       -1.048609   -4.397877    2.018823
 ---------------------------------------------------------------------
                    Distance matrix (angstroms):
                    1          2          3          4          5
     1  C    0.000000
     2  S    1.777130   0.000000
     3  C    2.549004   1.777017   0.000000
     4  C    2.432504   2.624856   1.349664   0.000000
     5  C    1.560977   2.732284   2.417530   1.500125   0.000000
     6  C    3.996668   2.812166   1.496190   2.562318   3.867514
     7  H    3.471235   3.672868   2.141279   1.092227   2.270962
     8  C    1.362593   2.814323   3.892776   3.724944   2.572916
     9  C    2.577387   3.347570   4.849904   4.998005   4.011356
    10  C    2.510728   4.190183   4.929926   4.402883   3.053966
    11  C    3.663516   4.570888   5.946880   5.986553   4.958074
    12  C    3.462223   4.781354   5.777875   5.506695   4.380413
    13  F    2.886124   2.857274   4.569012   5.078528   4.445190
    14  F    3.399497   4.164274   5.681599   5.780802   4.669139
    15  F    4.745051   5.685637   7.127440   7.129697   5.982970
    16  F    4.308943   4.826591   6.228908   6.466474   5.682743
    17  F    4.757111   6.135438   7.092846   6.722662   5.526889
    18  F    3.646570   4.659600   5.527964   5.384135   4.568237
    19  C    2.796886   4.263439   3.866278   2.712387   1.728145
    20  C    2.933169   4.615333   4.753480   3.878688   2.679709
    21  C    3.230470   4.203877   3.454874   2.462655   2.374020
    22  H    3.756855   4.727970   4.174857   3.378630   3.232228
    23  H    4.116919   4.883867   3.769664   2.701012   3.018293
    24  H    2.725843   3.308291   2.503578   1.817525   2.151903
    25  C    2.281944   3.364653   3.370761   2.667508   1.588834
    26  H    3.318817   4.339694   4.004879   3.086528   2.248226
    27  H    2.422538   3.790275   4.186575   3.554947   2.214890
    28  H    2.506529   3.012705   3.160032   2.857769   2.220484
    29  H    4.670650   3.761973   2.146486   2.720817   4.193076
    30  H    4.454518   3.058749   2.152139   3.270946   4.436282
    31  H    4.370487   3.053088   2.153667   3.278417   4.493625
    32  S    4.508926   6.101871   6.121061   5.195326   4.199533
    33  C    5.285535   6.755146   6.314585   5.185658   4.489356
    34  C    4.382092   5.739044   5.066478   3.825208   3.259325
    35  C    6.411261   7.678343   7.050879   5.988855   5.614844
    36  H    7.224644   8.514286   7.770366   6.620148   6.270251
    37  H    6.989288   8.271057   7.796829   6.822357   6.383217
    38  H    6.380586   7.437869   6.647058   5.662844   5.562531
    39  H    5.083758   6.227439   5.289092   4.057031   3.875231
                    6          7          8          9         10
     6  C    0.000000
     7  H    2.870472   0.000000
     8  C    5.308341   4.704320   0.000000
     9  C    6.106600   6.040490   1.517130   0.000000
    10  C    6.392115   5.185914   1.516645   2.489945   0.000000
    11  C    7.193285   6.962269   2.459678   1.513393   2.633119
    12  C    7.119301   6.344963   2.317210   2.360789   1.676843
    13  F    5.589991   6.163365   2.401477   1.352837   3.669065
    14  F    6.948047   6.807303   2.348850   1.361519   3.079216
    15  F    8.398077   8.103580   3.441131   2.366321   3.388436
    16  F    7.294957   7.443278   3.372444   2.371470   3.719951
    17  F    8.446453   7.488984   3.567682   3.479204   2.583317
    18  F    6.713429   6.180849   2.888836   2.967942   2.611888
    19  C    5.212118   2.973770   3.216437   4.714079   2.824866
    20  C    6.167006   4.372954   2.662405   3.952073   1.654053
    21  C    4.530280   2.528366   3.919456   5.286200   3.792658
    22  H    5.172919   3.494860   4.209756   5.431457   3.907927
    23  H    4.593155   2.295151   4.939764   6.331598   4.831456
    24  H    3.538442   2.148546   3.657569   4.913491   3.949890
    25  C    4.728515   3.291735   2.913122   4.183620   3.400641
    26  H    5.235038   3.364629   3.934362   5.242520   4.159145
    27  H    5.608590   4.247703   2.491540   3.648477   2.762862
    28  H    4.361028   3.561698   3.271923   4.284886   4.121257
    29  H    1.100026   2.583582   6.015545   6.968235   6.939299
    30  H    1.102220   3.621603   5.732984   6.396528   6.945707
    31  H    1.102613   3.639476   5.576820   6.210880   6.678057
    32  S    7.433909   5.487646   4.142618   5.214624   2.900845
    33  C    7.485007   5.126304   5.298178   6.573633   4.258334
    34  C    6.217275   3.659270   4.733962   6.178731   4.045023
    35  C    8.017901   5.761898   6.541127   7.764402   5.607796
    36  H    8.704096   6.258043   7.392131   8.673757   6.419867
    37  H    8.772621   6.691166   6.960652   8.044421   5.933918
    38  H    7.452863   5.344539   6.696380   7.930631   5.977728
    39  H    6.238824   3.627277   5.603144   7.047867   5.036780
                   11         12         13         14         15
    11  C    0.000000
    12  C    1.522548   0.000000
    13  F    2.384369   3.425301   0.000000
    14  F    2.283550   3.194758   2.191939   0.000000
    15  F    1.344101   2.373778   3.249945   2.369778   0.000000
    16  F    1.350784   2.376466   2.541660   3.310309   2.184168
    17  F    2.314756   1.358755   4.586388   4.000097   2.488415
    18  F    2.163332   1.391723   3.581680   4.127209   3.281308
    19  C    5.219898   4.171501   5.454777   5.400976   6.174627
    20  C    4.066210   2.799695   4.925614   4.669608   4.929246
    21  C    5.687044   4.670425   5.732129   6.265584   6.844785
    22  H    5.563120   4.443666   5.892145   6.516432   6.734472
    23  H    6.785152   5.763919   6.715764   7.276822   7.941017
    24  H    5.472713   4.711346   5.117053   5.968285   6.714435
    25  C    5.322659   4.935253   4.735265   4.366092   6.081377
    26  H    6.308946   5.782580   5.843873   5.348776   7.012278
    27  H    4.694213   4.328261   4.445020   3.627929   5.282400
    28  H    5.617388   5.505996   4.572846   4.364257   6.359638
    29  H    8.008003   7.769617   6.568689   7.812268   9.229170
    30  H    7.615824   7.708685   5.769818   7.082144   8.741974
    31  H    7.164682   7.159064   5.549284   7.179586   8.416216
    32  S    4.903256   3.407059   6.217080   5.957518   5.642433
    33  C    6.471338   5.021659   7.470498   7.323164   7.284294
    34  C    6.442315   5.172756   6.952067   6.901011   7.363253
    35  C    7.562991   6.116489   8.532909   8.651273   8.453154
    36  H    8.523482   7.060164   9.484225   9.480791   9.360117
    37  H    7.636055   6.167550   8.833955   8.958155   8.463752
    38  H    7.817898   6.457726   8.544679   8.920261   8.829719
    39  H    7.325678   6.070449   7.705847   7.845185   8.316086
                   16         17         18         19         20
    16  F    0.000000
    17  F    3.043550   0.000000
    18  F    2.200333   2.235753   0.000000
    19  C    6.006885   5.026097   4.373982   0.000000
    20  C    4.912292   3.488645   3.172473   1.577043   0.000000
    21  C    6.128931   5.609293   4.345936   1.681079   2.535662
    22  H    5.862525   5.261774   3.898956   2.370964   2.633302
    23  H    7.204850   6.662123   5.412194   2.359453   3.480904
    24  H    5.781432   5.825939   4.265735   2.309478   3.089165
    25  C    6.276648   5.974454   5.496528   2.673852   3.442795
    26  H    7.305099   6.712743   6.366937   2.874698   3.896631
    27  H    5.796249   5.246838   5.127405   2.893144   3.167388
    28  H    6.488091   6.628367   6.022129   3.652706   4.393571
    29  H    8.153840   9.056349   7.344900   5.327599   6.470005
    30  H    7.744930   9.055889   7.413246   5.946924   6.895356
    31  H    7.061368   8.481189   6.565938   5.727273   6.500786
    32  S    5.595078   3.557837   3.560931   2.738849   1.657567
    33  C    7.122880   5.267840   5.026925   2.792818   2.669170
    34  C    7.149993   5.761018   5.221732   1.642946   2.436060
    35  C    8.005036   6.320074   5.817320   4.038181   4.038201
    36  H    9.040612   7.208136   6.865423   4.650340   4.816779
    37  H    7.985184   6.182482   5.791497   4.824153   4.505169
    38  H    8.135279   6.830736   5.970301   4.179885   4.412991
    39  H    7.921595   6.680153   5.941980   2.500399   3.426653
                   21         22         23         24         25
    21  C    0.000000
    22  H    1.049256   0.000000
    23  H    1.101833   1.718570   0.000000
    24  H    1.098039   1.679842   1.714559   0.000000
    25  C    3.836830   4.700754   4.370984   3.734923   0.000000
    26  H    4.129610   5.066995   4.436979   4.216482   1.110653
    27  H    4.276008   4.989959   4.967741   4.284087   1.089820
    28  H    4.575251   5.451874   5.067941   4.241600   1.098395
    29  H    4.525508   5.211351   4.321369   3.664998   5.087498
    30  H    5.475553   6.171651   5.565028   4.506325   4.979735
    31  H    4.828789   5.275170   4.953560   3.765454   5.517679
    32  S    3.202849   2.836786   3.943800   4.018114   5.020612
    33  C    2.978437   2.731153   3.238097   4.041140   5.373462
    34  C    1.983484   2.323367   2.090209   3.040426   4.153470
    35  C    3.600823   3.081942   3.544548   4.609844   6.696510
    36  H    4.370584   4.023453   4.120931   5.417652   7.218174
    37  H    4.373922   3.666383   4.458971   5.309759   7.484231
    38  H    3.312929   2.751754   3.053561   4.207928   6.804469
    39  H    2.188793   2.464042   1.746948   3.210492   4.880452
                   26         27         28         29         30
    26  H    0.000000
    27  H    1.781654   0.000000
    28  H    1.782541   1.784011   0.000000
    29  H    5.387970   6.058699   4.830653   0.000000
    30  H    5.477402   5.858396   4.381189   1.784602   0.000000
    31  H    6.126998   6.299649   5.197327   1.787723   1.776729
    32  S    5.307446   4.729345   6.015218   7.623889   8.270358
    33  C    5.363523   5.352034   6.410415   7.424832   8.383606
    34  C    4.042527   4.381163   5.150621   6.093014   7.064009
    35  C    6.675760   6.799794   7.678080   7.826924   9.011718
    36  H    7.033962   7.348277   8.224822   8.411890   9.675640
    37  H    7.552393   7.483300   8.466915   8.649535   9.784691
    38  H    6.817318   7.056175   7.702633   7.184935   8.489746
    39  H    4.686350   5.268993   5.796577   5.940316   7.144743
                   31         32         33         34         35
    31  H    0.000000
    32  S    7.662768   0.000000
    33  C    7.800910   1.710248   0.000000
    34  C    6.680516   2.539584   1.581576   0.000000
    35  C    8.207546   2.927610   1.589453   2.642138   0.000000
    36  H    8.974368   3.733334   2.174515   3.074219   1.115693
    37  H    8.863136   3.120663   2.267164   3.589385   1.103798
    38  H    7.575604   3.577506   2.346006   2.871387   1.098631
    39  H    6.673932   3.359809   2.038842   1.083097   2.401522
                   36         37         38         39
    36  H    0.000000
    37  H    1.748150   0.000000
    38  H    1.750995   1.772855   0.000000
    39  H    2.669739   3.476937   2.314792   0.000000
 Stoichiometry    C17H14F6S2
 Framework group  C1[X(C17H14F6S2)]
 Deg. of freedom   111
 Full point group                 C1      NOp   1
 RotChk:  IX=3 Diff= 1.15D-02
 Largest Abelian subgroup         C1      NOp   1
 Largest concise Abelian subgroup C1      NOp   1
                         Standard orientation:                         
 ---------------------------------------------------------------------
 Center     Atomic      Atomic             Coordinates (Angstroms)
 Number     Number       Type             X           Y           Z
 ---------------------------------------------------------------------
      1          6           0        0.290312   -1.388931    0.361366
      2         16           0        0.790396   -2.904456   -0.420484
      3          6           0       -0.893847   -3.458351   -0.540128
      4          6           0       -1.771173   -2.652191    0.093906
      5          6           0       -1.174743   -1.524268    0.882852
      6          6           0       -1.171582   -4.717330   -1.299350
      7          1           0       -2.841825   -2.866230    0.123086
      8          6           0        1.070487   -0.298771    0.605365
      9          6           0        2.552476   -0.154697    0.314443
     10          6           0        0.459023    1.055830    0.907659
     11          6           0        2.790117    1.204246   -0.307778
     12          6           0        1.405534    1.833623   -0.237310
     13          9           0        3.054752   -1.161912   -0.436160
     14          9           0        3.240198   -0.130919    1.489264
     15          9           0        3.694525    1.916555    0.385957
     16          9           0        3.221143    1.099844   -1.583683
     17          9           0        1.590049    3.167871   -0.058563
     18          9           0        1.078888    1.601861   -1.570158
     19          6           0       -2.126517   -0.081836    0.883872
     20          6           0       -1.167870    1.142713    0.622066
     21          6           0       -2.631230   -0.474962   -0.670716
     22          1           0       -2.578443    0.259178   -1.418505
     23          1           0       -3.649363   -0.892599   -0.725670
     24          1           0       -2.019773   -1.288924   -1.082147
     25          6           0       -0.702799   -1.781918    2.377937
     26          1           0       -1.567275   -1.862084    3.070617
     27          1           0       -0.070234   -0.962479    2.718660
     28          1           0       -0.139869   -2.723099    2.439256
     29          1           0       -2.248763   -4.940352   -1.298600
     30          1           0       -0.641402   -5.573002   -0.850324
     31          1           0       -0.832557   -4.631714   -2.345050
     32         16           0       -1.907244    2.541247    0.127136
     33          6           0       -3.581993    2.205551    0.213584
     34          6           0       -3.560217    0.683819    0.643977
     35          6           0       -4.633122    2.505931   -0.940218
     36          1           0       -5.595469    2.727044   -0.420826
     37          1           0       -4.415801    3.430849   -1.502062
     38          1           0       -4.889075    1.731204   -1.675933
     39          1           0       -4.473723    0.373094    0.151985
 ---------------------------------------------------------------------
 Rotational constants (GHZ):      0.2390803      0.1996793      0.1277477
 Leave Link  202 at Sun Dec  2 17:00:01 2018, MaxMem=   536870912 cpu:         0.0
 (Enter /pbs_home/pkowalski/g09d01/g09/l301.exe)
 Basis read from rwf:  (5D, 7F)
 No pseudopotential information found on rwf file.
 There are   453 symmetry adapted cartesian basis functions of A   symmetry.
 There are   428 symmetry adapted basis functions of A   symmetry.
   428 basis functions,   747 primitive gaussians,   453 cartesian basis functions
   101 alpha electrons      101 beta electrons
       nuclear repulsion energy      2841.2174361245 Hartrees.
 IExCor=  402 DFT=T Ex+Corr=B3LYP ExCW=0 ScaHFX=  0.200000
 ScaDFX=  0.800000  0.720000  1.000000  0.810000 ScalE2=  1.000000  1.000000
 IRadAn=      0 IRanWt=     -1 IRanGd=            0 ICorTp=0 IEmpDi=  4
 NAtoms=   39 NActive=   39 NUniq=   39 SFac= 1.00D+00 NAtFMM=   60 NAOKFM=F Big=F
 Integral buffers will be    131072 words long.
 Raffenetti 2 integral format.
 Two-electron integral symmetry is turned on.
 No density basis found on file   724.
 Leave Link  301 at Sun Dec  2 17:00:01 2018, MaxMem=   536870912 cpu:         0.8
 (Enter /pbs_home/pkowalski/g09d01/g09/l302.exe)
 NPDir=0 NMtPBC=     1 NCelOv=     1 NCel=       1 NClECP=     1 NCelD=      1
         NCelK=      1 NCelE2=     1 NClLst=     1 CellRange=     0.0.
 One-electron integrals computed using PRISM.
 NBasis=   428 RedAO= T EigKep=  3.38D-04  NBF=   428
 NBsUse=   428 1.00D-06 EigRej= -1.00D+00 NBFU=   428
 Precomputing XC quadrature grid using
 IXCGrd= 4 IRadAn=           0 IRanWt=          -1 IRanGd=           0 AccXCQ= 0.00D+00.
 Generated NRdTot=       0 NPtTot=           0 NUsed=           0 NTot=          32
 NSgBfM=   439   440   440   443   443 MxSgAt=    39 MxSgA2=    39.
 Leave Link  302 at Sun Dec  2 17:00:02 2018, MaxMem=   536870912 cpu:         7.4
 (Enter /pbs_home/pkowalski/g09d01/g09/l303.exe)
 DipDrv:  MaxL=1.
 Leave Link  303 at Sun Dec  2 17:00:02 2018, MaxMem=   536870912 cpu:         1.2
 (Enter /pbs_home/pkowalski/g09d01/g09/l401.exe)
 Initial guess from the checkpoint file:  "dae0068freq_closed_b3lyp.chk"
 B after Tr=     0.000000    0.000000    0.000000
         Rot=    0.999965    0.002286    0.005737    0.005607 Ang=   0.96 deg.
 Guess basis will be translated and rotated to current coordinates.
 JPrj=2 DoOrth=T DoCkMO=T.
 Generating alternative initial guess.
 ExpMin= 1.22D-01 ExpMax= 9.18D+03 ExpMxC= 1.38D+03 IAcc=1 IRadAn=         1 AccDes= 0.00D+00
 Harris functional with IExCor=  402 and IRadAn=       1 diagonalized for initial guess.
 HarFok:  IExCor=  402 AccDes= 0.00D+00 IRadAn=         1 IDoV= 1 UseB2=F ITyADJ=14
 ICtDFT=  3500011 ScaDFX=  1.000000  1.000000  1.000000  1.000000
 FoFCou: FMM=F IPFlag=           0 FMFlag=      100000 FMFlg1=           0
         NFxFlg=           0 DoJE=T BraDBF=F KetDBF=T FulRan=T
         wScrn=  0.000000 ICntrl=     500 IOpCl=  0 I1Cent=   200000004 NGrid=           0
         NMat0=    1 NMatS0=      1 NMatT0=    0 NMatD0=    1 NMtDS0=    0 NMtDT0=    0
 Petite list used in FoFCou.
 Harris En= -2049.90387225836    
 Leave Link  401 at Sun Dec  2 17:00:04 2018, MaxMem=   536870912 cpu:        16.2
 (Enter /pbs_home/pkowalski/g09d01/g09/l502.exe)
 Closed shell SCF:
 Using DIIS extrapolation, IDIIS=  1040.
 Integral symmetry usage will be decided dynamically.
 IVT=      641221 IEndB=      641221 NGot=   536870912 MDV=   536451994
 LenX=   536451994 LenY=   536246332
 Requested convergence on RMS density matrix=1.00D-08 within 128 cycles.
 Requested convergence on MAX density matrix=1.00D-06.
 Requested convergence on             energy=1.00D-06.
 No special actions if energy rises.
 Fock matrices will be formed incrementally for  20 cycles.
 Integral accuracy reduced to 1.0D-05 until final iterations.

 Cycle   1  Pass 0  IDiag  1:
 FoFJK:  IHMeth= 1 ICntrl=       0 DoSepK=F KAlg= 0 I1Cent=   0 FoldK=F
 IRaf= 790000000 NMat=   1 IRICut=       1 DoRegI=T DoRafI=F ISym2E= 0.
 FoFCou: FMM=F IPFlag=           0 FMFlag=      100000 FMFlg1=           0
         NFxFlg=           0 DoJE=F BraDBF=F KetDBF=F FulRan=T
         wScrn=  0.000000 ICntrl=       0 IOpCl=  0 I1Cent=           0 NGrid=           0
         NMat0=    1 NMatS0=      1 NMatT0=    0 NMatD0=    1 NMtDS0=    0 NMtDT0=    0
 Symmetry not used in FoFCou.
 E= -2050.01430188076    
 DIIS: error= 5.49D-03 at cycle   1 NSaved=   1.
 NSaved= 1 IEnMin= 1 EnMin= -2050.01430188076     IErMin= 1 ErrMin= 5.49D-03
 ErrMax= 5.49D-03  0.00D+00 EMaxC= 1.00D-01 BMatC= 4.65D-02 BMatP= 4.65D-02
 IDIUse=3 WtCom= 9.45D-01 WtEn= 5.49D-02
 Coeff-Com:  0.100D+01
 Coeff-En:   0.100D+01
 Coeff:      0.100D+01
 Gap=     0.548 Goal=   None    Shift=    0.000
 GapD=    0.548 DampG=2.000 DampE=1.000 DampFc=2.0000 IDamp=-1.
 RMSDP=1.31D-03 MaxDP=6.50D-02              OVMax= 4.96D-02

 Cycle   2  Pass 0  IDiag  1:
 RMSU=  1.31D-03    CP:  9.94D-01
 E= -2050.06821069770     Delta-E=       -0.053908816940 Rises=F Damp=F
 DIIS: error= 2.13D-03 at cycle   2 NSaved=   2.
 NSaved= 2 IEnMin= 2 EnMin= -2050.06821069770     IErMin= 2 ErrMin= 2.13D-03
 ErrMax= 2.13D-03  0.00D+00 EMaxC= 1.00D-01 BMatC= 4.10D-03 BMatP= 4.65D-02
 IDIUse=3 WtCom= 9.79D-01 WtEn= 2.13D-02
 Coeff-Com:  0.859D-01 0.914D+00
 Coeff-En:   0.000D+00 0.100D+01
 Coeff:      0.841D-01 0.916D+00
 Gap=     0.079 Goal=   None    Shift=    0.000
 RMSDP=4.87D-04 MaxDP=3.55D-02 DE=-5.39D-02 OVMax= 5.98D-02

 Cycle   3  Pass 0  IDiag  1:
 RMSU=  4.84D-04    CP:  9.94D-01  9.57D-01
 E= -2050.05881430410     Delta-E=        0.009396393593 Rises=F Damp=F
 DIIS: error= 3.60D-03 at cycle   3 NSaved=   3.
 NSaved= 3 IEnMin= 2 EnMin= -2050.06821069770     IErMin= 2 ErrMin= 2.13D-03
 ErrMax= 3.60D-03  0.00D+00 EMaxC= 1.00D-01 BMatC= 1.30D-02 BMatP= 4.10D-03
 IDIUse=3 WtCom= 1.43D-01 WtEn= 8.57D-01
 Coeff-Com: -0.224D-01 0.657D+00 0.365D+00
 Coeff-En:   0.000D+00 0.716D+00 0.284D+00
 Coeff:     -0.320D-02 0.707D+00 0.296D+00
 Gap=     0.084 Goal=   None    Shift=    0.000
 RMSDP=2.97D-04 MaxDP=2.10D-02 DE= 9.40D-03 OVMax= 4.28D-02

 Cycle   4  Pass 0  IDiag  1:
 RMSU=  1.30D-04    CP:  9.94D-01  1.00D+00  4.63D-01
 E= -2050.07226789141     Delta-E=       -0.013453587309 Rises=F Damp=F
 DIIS: error= 5.75D-04 at cycle   4 NSaved=   4.
 NSaved= 4 IEnMin= 4 EnMin= -2050.07226789141     IErMin= 4 ErrMin= 5.75D-04
 ErrMax= 5.75D-04  0.00D+00 EMaxC= 1.00D-01 BMatC= 4.30D-04 BMatP= 4.10D-03
 IDIUse=3 WtCom= 9.94D-01 WtEn= 5.75D-03
 Coeff-Com: -0.174D-01 0.359D+00 0.137D+00 0.521D+00
 Coeff-En:   0.000D+00 0.000D+00 0.000D+00 0.100D+01
 Coeff:     -0.173D-01 0.357D+00 0.136D+00 0.524D+00
 Gap=     0.083 Goal=   None    Shift=    0.000
 RMSDP=1.01D-04 MaxDP=6.29D-03 DE=-1.35D-02 OVMax= 1.23D-02

 Cycle   5  Pass 0  IDiag  1:
 RMSU=  6.71D-05    CP:  9.94D-01  1.02D+00  3.88D-01  5.25D-01
 E= -2050.07263716160     Delta-E=       -0.000369270193 Rises=F Damp=F
 DIIS: error= 3.11D-04 at cycle   5 NSaved=   5.
 NSaved= 5 IEnMin= 5 EnMin= -2050.07263716160     IErMin= 5 ErrMin= 3.11D-04
 ErrMax= 3.11D-04  0.00D+00 EMaxC= 1.00D-01 BMatC= 9.15D-05 BMatP= 4.30D-04
 IDIUse=3 WtCom= 9.97D-01 WtEn= 3.11D-03
 Coeff-Com: -0.884D-02 0.150D+00 0.380D-01 0.373D+00 0.449D+00
 Coeff-En:   0.000D+00 0.000D+00 0.000D+00 0.161D+00 0.839D+00
 Coeff:     -0.881D-02 0.149D+00 0.379D-01 0.372D+00 0.450D+00
 Gap=     0.083 Goal=   None    Shift=    0.000
 RMSDP=4.20D-05 MaxDP=1.55D-03 DE=-3.69D-04 OVMax= 4.49D-03

 Cycle   6  Pass 0  IDiag  1:
 RMSU=  2.70D-05    CP:  9.94D-01  1.02D+00  3.94D-01  6.08D-01  5.51D-01
 E= -2050.07272977493     Delta-E=       -0.000092613328 Rises=F Damp=F
 DIIS: error= 1.10D-04 at cycle   6 NSaved=   6.
 NSaved= 6 IEnMin= 6 EnMin= -2050.07272977493     IErMin= 6 ErrMin= 1.10D-04
 ErrMax= 1.10D-04  0.00D+00 EMaxC= 1.00D-01 BMatC= 1.21D-05 BMatP= 9.15D-05
 IDIUse=3 WtCom= 9.99D-01 WtEn= 1.10D-03
 Coeff-Com: -0.232D-02 0.268D-01-0.564D-02 0.163D+00 0.297D+00 0.521D+00
 Coeff-En:   0.000D+00 0.000D+00 0.000D+00 0.000D+00 0.959D-01 0.904D+00
 Coeff:     -0.232D-02 0.268D-01-0.563D-02 0.163D+00 0.297D+00 0.522D+00
 Gap=     0.083 Goal=   None    Shift=    0.000
 RMSDP=1.48D-05 MaxDP=5.32D-04 DE=-9.26D-05 OVMax= 1.55D-03

 Cycle   7  Pass 0  IDiag  1:
 RMSU=  9.67D-06    CP:  9.94D-01  1.02D+00  3.95D-01  6.28D-01  6.78D-01
                    CP:  7.54D-01
 E= -2050.07274240112     Delta-E=       -0.000012626188 Rises=F Damp=F
 DIIS: error= 3.08D-05 at cycle   7 NSaved=   7.
 NSaved= 7 IEnMin= 7 EnMin= -2050.07274240112     IErMin= 7 ErrMin= 3.08D-05
 ErrMax= 3.08D-05  0.00D+00 EMaxC= 1.00D-01 BMatC= 1.48D-06 BMatP= 1.21D-05
 IDIUse=1 WtCom= 1.00D+00 WtEn= 0.00D+00
 Coeff-Com: -0.191D-03-0.495D-02-0.104D-01 0.530D-01 0.105D+00 0.315D+00
 Coeff-Com:  0.542D+00
 Coeff:     -0.191D-03-0.495D-02-0.104D-01 0.530D-01 0.105D+00 0.315D+00
 Coeff:      0.542D+00
 Gap=     0.083 Goal=   None    Shift=    0.000
 RMSDP=5.05D-06 MaxDP=1.85D-04 DE=-1.26D-05 OVMax= 6.03D-04

 Initial convergence to 1.0D-05 achieved.  Increase integral accuracy.
 Cycle   8  Pass 1  IDiag  1:
 E= -2050.07293724564     Delta-E=       -0.000194844518 Rises=F Damp=F
 DIIS: error= 8.85D-05 at cycle   1 NSaved=   1.
 NSaved= 1 IEnMin= 1 EnMin= -2050.07293724564     IErMin= 1 ErrMin= 8.85D-05
 ErrMax= 8.85D-05  0.00D+00 EMaxC= 1.00D-01 BMatC= 2.81D-06 BMatP= 2.81D-06
 IDIUse=1 WtCom= 1.00D+00 WtEn= 0.00D+00
 Coeff-Com:  0.100D+01
 Coeff:      0.100D+01
 Gap=     0.084 Goal=   None    Shift=    0.000
 RMSDP=5.05D-06 MaxDP=1.85D-04 DE=-1.95D-04 OVMax= 1.01D-03

 Cycle   9  Pass 1  IDiag  1:
 RMSU=  6.36D-05    CP:  1.00D+00
 E= -2050.07293795923     Delta-E=       -0.000000713590 Rises=F Damp=F
 DIIS: error= 5.35D-05 at cycle   2 NSaved=   2.
 NSaved= 2 IEnMin= 2 EnMin= -2050.07293795923     IErMin= 2 ErrMin= 5.35D-05
 ErrMax= 5.35D-05  0.00D+00 EMaxC= 1.00D-01 BMatC= 1.75D-06 BMatP= 2.81D-06
 IDIUse=1 WtCom= 1.00D+00 WtEn= 0.00D+00
 Coeff-Com:  0.408D+00 0.592D+00
 Coeff:      0.408D+00 0.592D+00
 Gap=     0.083 Goal=   None    Shift=    0.000
 RMSDP=1.07D-05 MaxDP=6.08D-04 DE=-7.14D-07 OVMax= 1.96D-03

 Cycle  10  Pass 1  IDiag  1:
 RMSU=  1.07D-05    CP:  1.00D+00  9.96D-01
 E= -2050.07293661691     Delta-E=        0.000001342320 Rises=F Damp=F
 DIIS: error= 7.04D-05 at cycle   3 NSaved=   3.
 NSaved= 3 IEnMin= 2 EnMin= -2050.07293795923     IErMin= 2 ErrMin= 5.35D-05
 ErrMax= 7.04D-05  0.00D+00 EMaxC= 1.00D-01 BMatC= 2.94D-06 BMatP= 1.75D-06
 IDIUse=1 WtCom= 1.00D+00 WtEn= 0.00D+00
 Coeff-Com:  0.309D-02 0.564D+00 0.433D+00
 Coeff:      0.309D-02 0.564D+00 0.433D+00
 Gap=     0.083 Goal=   None    Shift=    0.000
 RMSDP=5.95D-06 MaxDP=3.30D-04 DE= 1.34D-06 OVMax= 1.03D-03

 Cycle  11  Pass 1  IDiag  1:
 RMSU=  1.11D-06    CP:  1.00D+00  1.01D+00  4.60D-01
 E= -2050.07293999356     Delta-E=       -0.000003376653 Rises=F Damp=F
 DIIS: error= 4.10D-06 at cycle   4 NSaved=   4.
 NSaved= 4 IEnMin= 4 EnMin= -2050.07293999356     IErMin= 4 ErrMin= 4.10D-06
 ErrMax= 4.10D-06  0.00D+00 EMaxC= 1.00D-01 BMatC= 4.65D-08 BMatP= 1.75D-06
 IDIUse=1 WtCom= 1.00D+00 WtEn= 0.00D+00
 Coeff-Com: -0.597D-02 0.358D+00 0.279D+00 0.370D+00
 Coeff:     -0.597D-02 0.358D+00 0.279D+00 0.370D+00
 Gap=     0.083 Goal=   None    Shift=    0.000
 RMSDP=6.96D-07 MaxDP=4.03D-05 DE=-3.38D-06 OVMax= 8.28D-05

 Cycle  12  Pass 1  IDiag  1:
 RMSU=  4.41D-07    CP:  1.00D+00  1.01D+00  4.59D-01  5.15D-01
 E= -2050.07294003815     Delta-E=       -0.000000044591 Rises=F Damp=F
 DIIS: error= 1.44D-06 at cycle   5 NSaved=   5.
 NSaved= 5 IEnMin= 5 EnMin= -2050.07294003815     IErMin= 5 ErrMin= 1.44D-06
 ErrMax= 1.44D-06  0.00D+00 EMaxC= 1.00D-01 BMatC= 2.43D-09 BMatP= 4.65D-08
 IDIUse=1 WtCom= 1.00D+00 WtEn= 0.00D+00
 Coeff-Com: -0.397D-02 0.196D+00 0.150D+00 0.234D+00 0.424D+00
 Coeff:     -0.397D-02 0.196D+00 0.150D+00 0.234D+00 0.424D+00
 Gap=     0.083 Goal=   None    Shift=    0.000
 RMSDP=2.14D-07 MaxDP=1.28D-05 DE=-4.46D-08 OVMax= 4.04D-05

 Cycle  13  Pass 1  IDiag  1:
 RMSU=  1.83D-07    CP:  1.00D+00  1.01D+00  4.62D-01  5.87D-01  8.52D-01
 E= -2050.07294004028     Delta-E=       -0.000000002127 Rises=F Damp=F
 DIIS: error= 7.09D-07 at cycle   6 NSaved=   6.
 NSaved= 6 IEnMin= 6 EnMin= -2050.07294004028     IErMin= 6 ErrMin= 7.09D-07
 ErrMax= 7.09D-07  0.00D+00 EMaxC= 1.00D-01 BMatC= 6.07D-10 BMatP= 2.43D-09
 IDIUse=1 WtCom= 1.00D+00 WtEn= 0.00D+00
 Coeff-Com: -0.143D-02 0.587D-01 0.411D-01 0.822D-01 0.329D+00 0.491D+00
 Coeff:     -0.143D-02 0.587D-01 0.411D-01 0.822D-01 0.329D+00 0.491D+00
 Gap=     0.083 Goal=   None    Shift=    0.000
 RMSDP=1.01D-07 MaxDP=4.24D-06 DE=-2.13D-09 OVMax= 1.42D-05

 Cycle  14  Pass 1  IDiag  1:
 RMSU=  7.71D-08    CP:  1.00D+00  1.01D+00  4.61D-01  6.00D-01  9.63D-01
                    CP:  8.05D-01
 E= -2050.07294004102     Delta-E=       -0.000000000744 Rises=F Damp=F
 DIIS: error= 2.28D-07 at cycle   7 NSaved=   7.
 NSaved= 7 IEnMin= 7 EnMin= -2050.07294004102     IErMin= 7 ErrMin= 2.28D-07
 ErrMax= 2.28D-07  0.00D+00 EMaxC= 1.00D-01 BMatC= 1.00D-10 BMatP= 6.07D-10
 IDIUse=1 WtCom= 1.00D+00 WtEn= 0.00D+00
 Coeff-Com: -0.244D-04-0.799D-02-0.104D-01-0.154D-02 0.141D+00 0.332D+00
 Coeff-Com:  0.547D+00
 Coeff:     -0.244D-04-0.799D-02-0.104D-01-0.154D-02 0.141D+00 0.332D+00
 Coeff:      0.547D+00
 Gap=     0.083 Goal=   None    Shift=    0.000
 RMSDP=5.12D-08 MaxDP=1.82D-06 DE=-7.44D-10 OVMax= 7.26D-06

 Cycle  15  Pass 1  IDiag  1:
 RMSU=  3.37D-08    CP:  1.00D+00  1.01D+00  4.61D-01  6.16D-01  1.03D+00
                    CP:  8.96D-01  8.71D-01
 E= -2050.07294004111     Delta-E=       -0.000000000084 Rises=F Damp=F
 DIIS: error= 1.19D-07 at cycle   8 NSaved=   8.
 NSaved= 8 IEnMin= 8 EnMin= -2050.07294004111     IErMin= 8 ErrMin= 1.19D-07
 ErrMax= 1.19D-07  0.00D+00 EMaxC= 1.00D-01 BMatC= 1.27D-11 BMatP= 1.00D-10
 IDIUse=1 WtCom= 1.00D+00 WtEn= 0.00D+00
 Coeff-Com:  0.229D-03-0.143D-01-0.133D-01-0.153D-01 0.223D-01 0.889D-01
 Coeff-Com:  0.297D+00 0.635D+00
 Coeff:      0.229D-03-0.143D-01-0.133D-01-0.153D-01 0.223D-01 0.889D-01
 Coeff:      0.297D+00 0.635D+00
 Gap=     0.083 Goal=   None    Shift=    0.000
 RMSDP=2.55D-08 MaxDP=8.24D-07 DE=-8.37D-11 OVMax= 4.79D-06

 Cycle  16  Pass 1  IDiag  1:
 RMSU=  1.63D-08    CP:  1.00D+00  1.01D+00  4.61D-01  6.24D-01  1.05D+00
                    CP:  9.32D-01  9.96D-01  9.33D-01
 E= -2050.07294004110     Delta-E=        0.000000000009 Rises=F Damp=F
 DIIS: error= 4.07D-08 at cycle   9 NSaved=   9.
 NSaved= 9 IEnMin= 8 EnMin= -2050.07294004111     IErMin= 9 ErrMin= 4.07D-08
 ErrMax= 4.07D-08  0.00D+00 EMaxC= 1.00D-01 BMatC= 2.81D-12 BMatP= 1.27D-11
 IDIUse=1 WtCom= 1.00D+00 WtEn= 0.00D+00
 Coeff-Com:  0.126D-03-0.612D-02-0.546D-02-0.798D-02-0.106D-01-0.970D-02
 Coeff-Com:  0.627D-01 0.386D+00 0.591D+00
 Coeff:      0.126D-03-0.612D-02-0.546D-02-0.798D-02-0.106D-01-0.970D-02
 Coeff:      0.627D-01 0.386D+00 0.591D+00
 Gap=     0.083 Goal=   None    Shift=    0.000
 RMSDP=9.93D-09 MaxDP=3.28D-07 DE= 9.09D-12 OVMax= 1.55D-06

 SCF Done:  E(RB3LYP) =  -2050.07294004     A.U. after   16 cycles
            NFock= 16  Conv=0.99D-08     -V/T= 2.0064
 KE= 2.037022962262D+03 PE=-1.051632209095D+04 EE= 3.588008752519D+03
 Leave Link  502 at Sun Dec  2 17:02:28 2018, MaxMem=   536870912 cpu:      1144.8
 (Enter /pbs_home/pkowalski/g09d01/g09/l701.exe)
 Compute integral first derivatives.
 ... and contract with generalized density number  0.
 Leave Link  701 at Sun Dec  2 17:02:28 2018, MaxMem=   536870912 cpu:         3.5
 (Enter /pbs_home/pkowalski/g09d01/g09/l702.exe)
 L702 exits ... SP integral derivatives will be done elsewhere.
 Leave Link  702 at Sun Dec  2 17:02:28 2018, MaxMem=   536870912 cpu:         0.2
 (Enter /pbs_home/pkowalski/g09d01/g09/l703.exe)
 Compute integral first derivatives, UseDBF=F ICtDFT=           0.
 Integral derivatives from FoFJK, PRISM(SPDF).
 Calling FoFJK, ICntrl=      2127 FMM=F ISym2X=0 I1Cent= 0 IOpClX= 0 NMat=1 NMatS=1 NMatT=0.
 FoFJK:  IHMeth= 1 ICntrl=    2127 DoSepK=F KAlg= 0 I1Cent=   0 FoldK=F
 IRaf=         0 NMat=   1 IRICut=       1 DoRegI=T DoRafI=F ISym2E= 0.
 FoFCou: FMM=F IPFlag=           0 FMFlag=      100000 FMFlg1=         800
         NFxFlg=           0 DoJE=F BraDBF=F KetDBF=F FulRan=T
         wScrn=  0.000000 ICntrl=    2127 IOpCl=  0 I1Cent=           0 NGrid=           0
         NMat0=    1 NMatS0=      1 NMatT0=    0 NMatD0=    1 NMtDS0=    0 NMtDT0=    0
 Symmetry not used in FoFCou.
 Leave Link  703 at Sun Dec  2 17:02:58 2018, MaxMem=   536870912 cpu:       237.0
 (Enter /pbs_home/pkowalski/g09d01/g09/l716.exe)
 Dipole        =-3.63796671D+00-1.52847106D+00-7.37364744D-01
 ***** Axes restored to original set *****
 -------------------------------------------------------------------
 Center     Atomic                   Forces (Hartrees/Bohr)
 Number     Number              X              Y              Z
 -------------------------------------------------------------------
      1        6           0.017873718    0.008020011    0.014008129
      2       16          -0.000849296    0.000713712    0.002268600
      3        6           0.002732314   -0.003616929   -0.005193294
      4        6          -0.015698333   -0.005695327   -0.029248653
      5        6           0.030547120   -0.011564076   -0.058126387
      6        6           0.000888828   -0.001825854    0.001043296
      7        1          -0.001743072    0.001104981   -0.003909478
      8        6          -0.009916423   -0.022802163    0.021311777
      9        6          -0.014272823   -0.003951873   -0.023441349
     10        6          -0.024618022   -0.003597767    0.086230382
     11        6           0.004273722    0.006445115   -0.010692658
     12        6           0.015117235   -0.014704110    0.001465574
     13        9          -0.001139796   -0.000821133    0.000016361
     14        9          -0.008957192   -0.002452348   -0.010449718
     15        9           0.000663802    0.002089427    0.001980505
     16        9           0.003745627    0.005773674   -0.012015213
     17        9          -0.008081793   -0.013772890    0.009393944
     18        9           0.007041232   -0.047720824    0.013095835
     19        6           0.012226279    0.045974028    0.100143677
     20        6          -0.022419743    0.063459663   -0.085065311
     21        6          -0.021432542    0.009857418    0.022037776
     22        1           0.026707086    0.008963073    0.028112441
     23        1          -0.002958179    0.007540707   -0.006327622
     24        1           0.009587784    0.002321822    0.000195373
     25        6          -0.021408542   -0.035417945    0.006310416
     26        1          -0.001555762    0.002474994    0.000724579
     27        1           0.003414057   -0.000019253    0.001096772
     28        1           0.000537961    0.001616741   -0.000132257
     29        1          -0.000282257    0.000138978   -0.000193185
     30        1          -0.000234782    0.000227072    0.000015152
     31        1          -0.000269830    0.000521473   -0.000207853
     32       16           0.054312224    0.022224243    0.022601689
     33        6          -0.124456877    0.010398850   -0.050902892
     34        6           0.083357563   -0.012415232    0.027420480
     35        6           0.030707148   -0.023855435   -0.021958184
     36        1          -0.000687358    0.006728172    0.001087001
     37        1           0.000138461    0.003962427   -0.005942345
     38        1          -0.004992836    0.010913393   -0.009382524
     39        1          -0.017896702   -0.017236817   -0.027370838
 -------------------------------------------------------------------
 Cartesian Forces:  Max     0.124456877 RMS     0.026529859
 Leave Link  716 at Sun Dec  2 17:02:58 2018, MaxMem=   536870912 cpu:         0.3
 (Enter /pbs_home/pkowalski/g09d01/g09/l103.exe)

 GradGradGradGradGradGradGradGradGradGradGradGradGradGradGradGradGradGrad
 Berny optimization.
 Using GEDIIS/GDIIS optimizer.
 FormGI is forming the generalized inverse of G from B-inverse, IUseBI=4.
 Internal  Forces:  Max     0.105762063 RMS     0.016121329
 Search for a local minimum.
 Step number   4 out of a maximum of  234
 All quantities printed in internal units (Hartrees-Bohrs-Radians)
 RMS Force = .16121D-01 SwitMx=.10000D-02 MixMth= 1
 Mixed Optimization -- RFO/linear search
 Update second derivatives using D2CorX and points    3    4
 ITU=  0  0  1  0
 Use linear search instead of GDIIS.
     Eigenvalues ---    0.00230   0.00312   0.00578   0.00837   0.00852
     Eigenvalues ---    0.00994   0.01144   0.01378   0.01434   0.01486
     Eigenvalues ---    0.01600   0.01686   0.01969   0.02040   0.02473
     Eigenvalues ---    0.02494   0.02930   0.03661   0.04227   0.04331
     Eigenvalues ---    0.04449   0.04618   0.05048   0.05455   0.05554
     Eigenvalues ---    0.05728   0.05872   0.06464   0.06931   0.07302
     Eigenvalues ---    0.07326   0.07601   0.07647   0.08377   0.08552
     Eigenvalues ---    0.09047   0.09324   0.09617   0.10156   0.10190
     Eigenvalues ---    0.11457   0.12014   0.12608   0.12896   0.13164
     Eigenvalues ---    0.13396   0.13556   0.15114   0.15262   0.15615
     Eigenvalues ---    0.15878   0.15992   0.16000   0.16000   0.16000
     Eigenvalues ---    0.16000   0.16000   0.16000   0.16000   0.16044
     Eigenvalues ---    0.16358   0.16683   0.17328   0.18634   0.18885
     Eigenvalues ---    0.20853   0.21226   0.22563   0.22935   0.23384
     Eigenvalues ---    0.23860   0.24868   0.25004   0.25725   0.26067
     Eigenvalues ---    0.26435   0.26841   0.26955   0.27504   0.28260
     Eigenvalues ---    0.29067   0.29718   0.29966   0.30752   0.31725
     Eigenvalues ---    0.33069   0.33444   0.33533   0.33552   0.33585
     Eigenvalues ---    0.33725   0.33741   0.33760   0.33877   0.34462
     Eigenvalues ---    0.34661   0.37036   0.37230   0.37237   0.37530
     Eigenvalues ---    0.44299   0.54377   0.54983   0.55497   0.55725
     Eigenvalues ---    0.57287   0.58103   0.58302   0.58413   0.63541
     Eigenvalues ---    1.26696
 RFO step:  Lambda=-1.66183625D-01 EMin= 2.30015018D-03
 Quartic linear search produced a step of -0.21491.
 Maximum step size (   0.505) exceeded in Quadratic search.
    -- Step size scaled by   0.959
 Iteration  1 RMS(Cart)=  0.14319372 RMS(Int)=  0.00541131
 Iteration  2 RMS(Cart)=  0.01129754 RMS(Int)=  0.00125818
 Iteration  3 RMS(Cart)=  0.00003344 RMS(Int)=  0.00125801
 Iteration  4 RMS(Cart)=  0.00000008 RMS(Int)=  0.00125801
 ITry= 1 IFail=0 DXMaxC= 7.00D-01 DCOld= 1.00D+10 DXMaxT= 5.05D-01 DXLimC= 3.00D+00 Rises=F
 Variable       Old X    -DE/DX   Delta X   Delta X   Delta X     New X
                                 (Linear)    (Quad)   (Total)
    R1        3.35829   0.00250  -0.00292   0.00876   0.00575   3.36404
    R2        2.94982  -0.00641  -0.00649   0.00238  -0.00513   2.94469
    R3        2.57493  -0.02422  -0.00362  -0.02020  -0.02279   2.55213
    R4        3.35808  -0.00421   0.00087  -0.00660  -0.00461   3.35346
    R5        2.55049  -0.00677  -0.00215  -0.00298  -0.00459   2.54590
    R6        2.82739  -0.00009  -0.00041   0.00053   0.00012   2.82751
    R7        2.83483   0.00469   0.00168   0.00286   0.00388   2.83870
    R8        2.06401  -0.00149  -0.00014  -0.00193  -0.00206   2.06195
    R9        3.26572   0.00338   0.00659  -0.00232   0.00408   3.26980
   R10        3.00246  -0.00581  -0.00439  -0.00430  -0.00869   2.99378
   R11        2.07875  -0.00007  -0.00027   0.00036   0.00009   2.07883
   R12        2.08289   0.00017  -0.00013   0.00048   0.00035   2.08324
   R13        2.08364   0.00026  -0.00026   0.00084   0.00058   2.08421
   R14        2.86696  -0.01144  -0.00302  -0.01395  -0.01634   2.85062
   R15        2.86604  -0.01693  -0.00272  -0.03349  -0.03520   2.83085
   R16        2.85990   0.02738   0.00821   0.05268   0.06034   2.92024
   R17        2.55649   0.00034  -0.00203   0.00372   0.00170   2.55819
   R18        2.57290   0.00634  -0.00130   0.00936   0.00806   2.58096
   R19        3.16877  -0.05138  -0.01654  -0.10138  -0.11751   3.05126
   R20        3.12571  -0.10576  -0.00298  -0.24919  -0.25290   2.87281
   R21        2.87720   0.04106   0.00609   0.06955   0.07481   2.95201
   R22        2.53998   0.00012  -0.00144   0.00263   0.00119   2.54118
   R23        2.55261  -0.00436  -0.00226  -0.00140  -0.00366   2.54895
   R24        2.56768  -0.00605  -0.00365  -0.00151  -0.00515   2.56252
   R25        2.62998  -0.00447  -0.00701   0.00323  -0.00378   2.62619
   R26        2.98018  -0.01849  -0.02355  -0.00317  -0.02730   2.95288
   R27        3.17678   0.02810  -0.02727   0.08500   0.05958   3.23636
   R28        3.10472  -0.02531  -0.00076  -0.07989  -0.08257   3.02215
   R29        3.13235   0.00817  -0.04774   0.06389   0.01691   3.14925
   R30        1.98281   0.03856   0.00723   0.05486   0.06209   2.04490
   R31        2.08216  -0.00588  -0.00010  -0.01069  -0.01079   2.07138
   R32        2.07499  -0.00474   0.00061  -0.00850  -0.00789   2.06711
   R33        3.74824   0.00156  -0.02786   0.05238   0.02387   3.77211
   R34        2.09883  -0.00245  -0.00172  -0.00109  -0.00281   2.09602
   R35        2.05946   0.00287   0.00148   0.00216   0.00364   2.06310
   R36        2.07567   0.00051   0.00019   0.00048   0.00067   2.07633
   R37        3.23190   0.01127  -0.04407   0.06548   0.02179   3.25369
   R38        2.98874  -0.09103  -0.00031  -0.19151  -0.19232   2.79643
   R39        3.00363  -0.03820  -0.03330  -0.00622  -0.03952   2.96411
   R40        2.04676   0.00185   0.01172  -0.01832  -0.00660   2.04016
   R41        2.10835  -0.00672  -0.00696   0.00022  -0.00675   2.10161
   R42        2.08588  -0.00232  -0.00515   0.00456  -0.00059   2.08528
   R43        2.07611   0.00237  -0.00436   0.01130   0.00693   2.08304
    A1        1.91468   0.00356   0.00195   0.00462   0.00541   1.92009
    A2        2.21424   0.00150   0.00052   0.00767   0.01040   2.22463
    A3        2.14948  -0.00554  -0.00174  -0.01513  -0.01796   2.13152
    A4        1.59953  -0.00025  -0.00088   0.00155   0.00075   1.60028
    A5        1.98045  -0.00119  -0.00029   0.00013   0.00000   1.98044
    A6        2.06279   0.00179  -0.00040   0.00333   0.00281   2.06560
    A7        2.23995  -0.00059   0.00068  -0.00343  -0.00287   2.23707
    A8        2.02386   0.00508  -0.00081   0.00761   0.00517   2.02903
    A9        2.13257  -0.00275   0.00026  -0.00448  -0.00350   2.12907
   A10        2.12119  -0.00194   0.00045  -0.00192  -0.00063   2.12057
   A11        1.83656  -0.00484  -0.00003  -0.00491  -0.00280   1.83376
   A12        2.03168  -0.01669  -0.00044  -0.04767  -0.04777   1.98391
   A13        1.62046   0.02687  -0.00756   0.09382   0.08628   1.70673
   A14        1.99206   0.02684  -0.00209   0.06871   0.06587   2.05794
   A15        2.08410  -0.02517   0.00585  -0.08525  -0.07887   2.00523
   A16        1.87380  -0.01046   0.00325  -0.02993  -0.02590   1.84790
   A17        1.93053   0.00047  -0.00038   0.00199   0.00161   1.93214
   A18        1.93609   0.00007   0.00008  -0.00014  -0.00006   1.93603
   A19        1.93781   0.00019   0.00001   0.00037   0.00039   1.93820
   A20        1.88952  -0.00028   0.00014  -0.00090  -0.00077   1.88875
   A21        1.89387  -0.00001   0.00002   0.00022   0.00024   1.89410
   A22        1.87416  -0.00047   0.00015  -0.00166  -0.00152   1.87265
   A23        2.21548  -0.00117   0.00151   0.00557   0.00747   2.22295
   A24        2.11698   0.01122  -0.00079   0.02678   0.02468   2.14166
   A25        1.92542  -0.00820  -0.00291  -0.02246  -0.02491   1.90051
   A26        1.89389  -0.01196  -0.00653  -0.01967  -0.02617   1.86772
   A27        1.98053   0.00249   0.00156   0.00070   0.00219   1.98272
   A28        1.90669  -0.00285   0.00214  -0.00968  -0.00707   1.89961
   A29        1.96289   0.00679  -0.00193   0.01734   0.01588   1.97877
   A30        1.83358   0.01094   0.00567   0.02154   0.02646   1.86003
   A31        1.87992  -0.00480  -0.00038  -0.00903  -0.00971   1.87021
   A32        1.62143   0.03412   0.00834   0.07149   0.08076   1.70219
   A33        1.99221  -0.00074   0.00155  -0.00033   0.00169   1.99390
   A34        1.99647  -0.02801  -0.02815  -0.03764  -0.06746   1.92900
   A35        1.78172   0.00672   0.00399   0.01282   0.01500   1.79672
   A36        1.94907  -0.00029  -0.00026  -0.00509  -0.00476   1.94432
   A37        1.94879  -0.00562  -0.00174  -0.00656  -0.00827   1.94052
   A38        1.94867  -0.00568  -0.00165  -0.01104  -0.01237   1.93630
   A39        1.94534   0.00860  -0.00098   0.02434   0.02414   1.96948
   A40        1.88996  -0.00327   0.00067  -0.01291  -0.01254   1.87742
   A41        1.93176  -0.02753  -0.00768  -0.04952  -0.05621   1.87555
   A42        2.02896   0.00198  -0.00077  -0.00581  -0.00655   2.02241
   A43        2.03108  -0.02914  -0.01111  -0.06683  -0.07667   1.95441
   A44        1.86347   0.01890   0.00606   0.04827   0.05332   1.91678
   A45        1.67124   0.05702   0.01795   0.13032   0.14671   1.81795
   A46        1.89799  -0.00828  -0.00053  -0.02362  -0.03192   1.86606
   A47        1.88938  -0.00401   0.00224   0.00109   0.00262   1.89200
   A48        1.54041   0.02779   0.00984   0.07007   0.08112   1.62152
   A49        2.62498   0.01315   0.00541   0.02180   0.02385   2.64882
   A50        1.78295  -0.02112  -0.02188  -0.03531  -0.05926   1.72370
   A51        1.71566  -0.00126  -0.01058   0.01473   0.00209   1.71775
   A52        2.12756   0.02276  -0.00297   0.05196   0.04819   2.17575
   A53        2.13484  -0.03208  -0.01160  -0.04905  -0.05960   2.07524
   A54        2.01924   0.00911   0.01469  -0.00350   0.01103   2.03027
   A55        2.07183   0.00526  -0.00950   0.01606   0.00623   2.07806
   A56        1.99565  -0.01213  -0.00359  -0.02212  -0.02533   1.97032
   A57        1.93122   0.00208  -0.00040   0.00348   0.00322   1.93444
   A58        1.85058   0.00434   0.00330   0.01100   0.01441   1.86499
   A59        1.79631   0.00057   0.00665  -0.00115   0.00545   1.80176
   A60        1.65809   0.00369  -0.01276   0.02227   0.00765   1.66574
   A61        1.78738   0.00049   0.00639  -0.00872  -0.00242   1.78496
   A62        1.39155   0.00301  -0.01030   0.02913   0.02077   1.41233
   A63        1.94698  -0.00032  -0.00138   0.00204   0.00066   1.94764
   A64        1.92269  -0.00212  -0.00060  -0.00484  -0.00543   1.91725
   A65        1.92167   0.00014  -0.00008   0.00018   0.00010   1.92177
   A66        1.88711   0.00117   0.00116   0.00098   0.00214   1.88925
   A67        1.87784   0.00034   0.00101  -0.00054   0.00047   1.87831
   A68        1.90642   0.00089  -0.00006   0.00234   0.00228   1.90870
   A69        1.82978  -0.04185   0.00470  -0.09416  -0.08878   1.74100
   A70        1.76107   0.03114   0.00133   0.06684   0.06799   1.82907
   A71        2.18194  -0.01796   0.00128  -0.03767  -0.03713   2.14481
   A72        1.96978  -0.00617  -0.02008   0.02194   0.00322   1.97300
   A73        2.09456   0.00269  -0.01082   0.01564   0.00666   2.10122
   A74        2.30316  -0.00516   0.00188  -0.01967  -0.02198   2.28118
   A75        1.96946  -0.01554  -0.02323  -0.02028  -0.04416   1.92530
   A76        1.49707   0.00176   0.00435   0.02210   0.03070   1.52777
   A77        1.71207   0.01308  -0.00466   0.06131   0.05758   1.76965
   A78        1.84413   0.00840  -0.02080   0.05701   0.03670   1.88083
   A79        1.97975  -0.00499   0.00230  -0.01607  -0.01440   1.96535
   A80        2.10241  -0.01909   0.00047  -0.05676  -0.05653   2.04588
   A81        1.81390   0.00264   0.00788  -0.00205   0.00590   1.81981
   A82        1.82405   0.00710   0.00727   0.00995   0.01799   1.84204
   A83        1.87119   0.00989   0.00325   0.01879   0.02104   1.89223
   A84        3.45440   0.00426  -0.00611   0.02112   0.01310   3.46750
   A85        3.27961   0.00651  -0.00359   0.03063   0.02881   3.30842
    D1        0.28248  -0.00648   0.00028  -0.02650  -0.02648   0.25600
    D2       -2.96221  -0.01189   0.01042  -0.05797  -0.04886  -3.01107
    D3       -0.36285   0.00681  -0.00040   0.02438   0.02399  -0.33886
    D4       -2.58760  -0.01278   0.00270  -0.02845  -0.02609  -2.61368
    D5        1.75841  -0.01157   0.00320  -0.03431  -0.02951   1.72890
    D6        2.87725   0.01151  -0.01016   0.05290   0.04306   2.92030
    D7        0.65250  -0.00809  -0.00706   0.00007  -0.00702   0.64548
    D8       -1.28468  -0.00687  -0.00656  -0.00579  -0.01044  -1.29512
    D9       -0.04560   0.00433   0.00764   0.01065   0.01751  -0.02810
   D10        2.83222   0.01275  -0.00314   0.05831   0.05506   2.88728
   D11        2.98000  -0.00119   0.01916  -0.02345  -0.00581   2.97419
   D12       -0.42536   0.00723   0.00838   0.02421   0.03174  -0.39362
   D13       -0.11884   0.00712   0.00042   0.02497   0.02505  -0.09379
   D14        3.02483   0.00314   0.00054   0.01092   0.01140   3.03623
   D15       -0.09574  -0.00442  -0.00016  -0.01526  -0.01481  -0.11055
   D16       -3.12581  -0.00822   0.00084  -0.02727  -0.02573   3.13165
   D17        3.04351   0.00005  -0.00029   0.00054   0.00048   3.04399
   D18        0.01345  -0.00375   0.00071  -0.01146  -0.01044   0.00301
   D19       -3.13683   0.00223  -0.00005   0.00792   0.00769  -3.12915
   D20        1.04933   0.00223  -0.00002   0.00783   0.00763   1.05696
   D21       -1.03320   0.00265  -0.00026   0.00977   0.00932  -1.02388
   D22        0.00719  -0.00242   0.00009  -0.00852  -0.00824  -0.00105
   D23       -2.08983  -0.00243   0.00012  -0.00861  -0.00830  -2.09813
   D24        2.11082  -0.00200  -0.00012  -0.00667  -0.00661   2.10421
   D25        0.29445  -0.00125   0.00017  -0.00560  -0.00576   0.28868
   D26        2.54300  -0.00783  -0.00189  -0.02295  -0.02357   2.51943
   D27       -1.49048  -0.02076   0.00712  -0.08236  -0.07503  -1.56551
   D28       -2.95788   0.00246  -0.00084   0.00614   0.00489  -2.95299
   D29       -0.70933  -0.00412  -0.00290  -0.01121  -0.01291  -0.72224
   D30        1.54037  -0.01705   0.00611  -0.07063  -0.06437   1.47600
   D31       -0.20601  -0.01450   0.00660  -0.07429  -0.06586  -0.27188
   D32        1.57820  -0.02772  -0.01307  -0.08827  -0.10072   1.47748
   D33        2.45849   0.01603  -0.00943   0.08814   0.08065   2.53914
   D34       -2.35181  -0.01709   0.00883  -0.08720  -0.07728  -2.42909
   D35       -0.56759  -0.03031  -0.01083  -0.10118  -0.11214  -0.67973
   D36        0.31269   0.01345  -0.00719   0.07523   0.06924   0.38193
   D37        1.57974   0.00446  -0.00077   0.00023   0.00142   1.58116
   D38       -2.91923  -0.00876  -0.02043  -0.01375  -0.03344  -2.95267
   D39       -2.03895   0.03499  -0.01679   0.16266   0.14793  -1.89101
   D40        3.07544  -0.00396  -0.00042  -0.01190  -0.01143   3.06401
   D41        0.97952  -0.00381  -0.00059  -0.01123  -0.01092   0.96860
   D42       -1.12415  -0.00364  -0.00009  -0.01115  -0.01034  -1.13449
   D43       -1.30076   0.00058  -0.00383   0.01870   0.01284  -1.28793
   D44        2.88651   0.00073  -0.00399   0.01937   0.01334   2.89985
   D45        0.78284   0.00090  -0.00349   0.01945   0.01392   0.79676
   D46        1.00162   0.00600   0.00226   0.01002   0.01341   1.01503
   D47       -1.09430   0.00615   0.00209   0.01069   0.01392  -1.08038
   D48        3.08522   0.00632   0.00259   0.01077   0.01449   3.09971
   D49        2.37115   0.00909  -0.01295   0.05120   0.03886   2.41001
   D50        0.17577   0.00769  -0.00659   0.04327   0.03676   0.21253
   D51       -1.92202   0.01417  -0.00868   0.06113   0.05259  -1.86942
   D52       -0.53058  -0.00094  -0.00338   0.00203  -0.00019  -0.53077
   D53       -2.72596  -0.00234   0.00299  -0.00591  -0.00229  -2.72825
   D54        1.45944   0.00414   0.00090   0.01196   0.01354   1.47298
   D55       -2.26460   0.01163   0.01753  -0.01415   0.00372  -2.26089
   D56       -0.19791  -0.00209  -0.00953  -0.01862  -0.02838  -0.22629
   D57        0.65290   0.01923   0.00905   0.02892   0.03826   0.69117
   D58        2.71960   0.00550  -0.01800   0.02445   0.00617   2.72577
   D59        0.07816   0.00403   0.00284   0.01136   0.01454   0.09269
   D60        2.16231   0.00110   0.00309   0.00339   0.00638   2.16869
   D61       -2.00194  -0.00729   0.00253  -0.02149  -0.01865  -2.02059
   D62        2.28380   0.00306  -0.00128   0.00980   0.00874   2.29254
   D63       -1.91524   0.00013  -0.00103   0.00184   0.00059  -1.91465
   D64        0.20370  -0.00826  -0.00159  -0.02305  -0.02444   0.17925
   D65       -1.95943   0.00735   0.00067   0.02079   0.02195  -1.93748
   D66        0.12472   0.00443   0.00091   0.01282   0.01380   0.13852
   D67        2.24366  -0.00396   0.00036  -0.01206  -0.01124   2.23242
   D68       -0.61540  -0.00437  -0.00363  -0.00275  -0.00731  -0.62272
   D69       -2.74482  -0.00879  -0.00495  -0.02284  -0.02829  -2.77312
   D70        1.26722   0.03284   0.00765   0.09077   0.09622   1.36344
   D71       -2.67853  -0.01358  -0.00135  -0.02979  -0.02902  -2.70755
   D72        1.47523  -0.01800  -0.00268  -0.04988  -0.05000   1.42523
   D73       -0.79591   0.02363   0.00993   0.06374   0.07451  -0.72140
   D74        0.61776  -0.00871   0.01139  -0.03598  -0.02428   0.59347
   D75       -2.58612  -0.01248   0.01460  -0.04799  -0.03114  -2.61726
   D76        2.45587   0.01686   0.00633   0.03073   0.03624   2.49210
   D77       -0.74801   0.01310   0.00954   0.01872   0.02938  -0.71863
   D78        0.34855  -0.00356  -0.00020  -0.01393  -0.01463   0.33392
   D79        2.57228  -0.00611  -0.00213  -0.02028  -0.02443   2.54785
   D80       -1.76354   0.01008   0.00627   0.01288   0.02144  -1.74211
   D81       -1.73588  -0.00442  -0.00140  -0.01016  -0.01177  -1.74765
   D82        0.48785  -0.00698  -0.00333  -0.01650  -0.02157   0.46628
   D83        2.43521   0.00921   0.00507   0.01666   0.02430   2.45951
   D84        2.43109  -0.00230  -0.00043  -0.00295  -0.00375   2.42734
   D85       -1.62837  -0.00485  -0.00236  -0.00929  -0.01354  -1.64191
   D86        0.31899   0.01134   0.00605   0.02387   0.03232   0.35131
   D87       -0.37246   0.01458  -0.00880   0.07128   0.06262  -0.30984
   D88        2.82754   0.01956  -0.01114   0.08426   0.07173   2.89928
   D89       -1.98158  -0.00730  -0.01222   0.00748  -0.00460  -1.98618
   D90        1.21842  -0.00233  -0.01456   0.02046   0.00452   1.22294
   D91        3.00041  -0.00482  -0.00455  -0.01125  -0.01280   2.98760
   D92       -0.08278   0.00015  -0.00688   0.00173  -0.00368  -0.08646
   D93       -2.27932  -0.01440  -0.00122  -0.06228  -0.06054  -2.33986
   D94        1.79789  -0.01366   0.00608  -0.07179  -0.06234   1.73555
   D95       -0.20918  -0.00807   0.00055  -0.04926  -0.04581  -0.25499
   D96       -0.38911  -0.01330   0.00168  -0.04736  -0.04612  -0.43523
   D97       -2.59509  -0.01256   0.00899  -0.05687  -0.04791  -2.64300
   D98        1.68103  -0.00698   0.00345  -0.03434  -0.03138   1.64964
   D99       -2.64295  -0.03355   0.01902  -0.16819  -0.15001  -2.79295
   D100      -0.24202  -0.00795  -0.00716  -0.03394  -0.04178  -0.28381
   D101       0.04226  -0.00511   0.00501  -0.01480  -0.01022   0.03204
   D102       2.44318   0.02049  -0.02118   0.11945   0.09800   2.54118
   D103      -2.98732   0.00463   0.00390   0.01353   0.01305  -2.97427
   D104       0.09560   0.00166   0.00649   0.00421   0.00828   0.10388
   D105      -0.19710   0.00659   0.00609   0.01673   0.02098  -0.17612
   D106       1.49609   0.02187   0.00320   0.09291   0.09475   1.59084
   D107      -2.03700   0.00267   0.00020   0.00801   0.00654  -2.03046
   D108      -0.34380   0.01795  -0.00270   0.08419   0.08030  -0.26350
   D109      -0.05753  -0.00472  -0.00120  -0.01455  -0.01494  -0.07247
   D110      -2.29452  -0.01390   0.02512  -0.08624  -0.06025  -2.35477
   D111       0.01092   0.00724  -0.00289   0.02121   0.01852   0.02945
   D112      -1.04922  -0.00007   0.01187  -0.00249   0.01045  -1.03877
   D113      -2.59919  -0.00540   0.01175  -0.04959  -0.03818  -2.63737
   D114       2.37885   0.00453  -0.01307   0.04144   0.02911   2.40796
   D115       1.31871  -0.00278   0.00169   0.01775   0.02104   1.33975
   D116      -0.23126  -0.00810   0.00157  -0.02936  -0.02759  -0.25885
   D117      -2.59670   0.01091  -0.00896   0.04127   0.03140  -2.56530
   D118      -0.62096   0.01658  -0.01065   0.06466   0.05299  -0.56797
   D119       1.63009   0.00669  -0.00240   0.01741   0.01502   1.64511
   D120       1.53812  -0.01336   0.00884  -0.05077  -0.04156   1.49656
   D121      -2.76933  -0.00769   0.00714  -0.02737  -0.01997  -2.78930
   D122      -0.51828  -0.01757   0.01540  -0.07463  -0.05795  -0.57622
         Item               Value     Threshold  Converged?
 Maximum Force            0.105762     0.000450     NO 
 RMS     Force            0.016121     0.000300     NO 
 Maximum Displacement     0.699954     0.001800     NO 
 RMS     Displacement     0.147691     0.001200     NO 
 Predicted change in Energy=-1.273295D-01
 Lowest energy point so far.  Saving SCF results.
 GradGradGradGradGradGradGradGradGradGradGradGradGradGradGradGradGradGrad

 Leave Link  103 at Sun Dec  2 17:02:58 2018, MaxMem=   536870912 cpu:         0.9
 (Enter /pbs_home/pkowalski/g09d01/g09/l202.exe)
                          Input orientation:                          
 ---------------------------------------------------------------------
 Center     Atomic      Atomic             Coordinates (Angstroms)
 Number     Number       Type             X           Y           Z
 ---------------------------------------------------------------------
      1          6           0       -1.605056   -0.147457   -0.714116
      2         16           0       -3.114045    0.786050   -0.857417
      3          6           0       -4.085417   -0.604212   -0.335183
      4          6           0       -3.366199   -1.732461   -0.177639
      5          6           0       -1.927115   -1.668063   -0.603581
      6          6           0       -5.551050   -0.402939   -0.111145
      7          1           0       -3.822852   -2.668182    0.148660
      8          6           0       -0.340534    0.312248   -0.830682
      9          6           0        0.095922    1.721901   -1.143580
     10          6           0        0.852038   -0.477027   -0.384719
     11          6           0        1.291687    2.040914   -0.218159
     12          6           0        1.551467    0.678304    0.500225
     13          9           0       -0.904571    2.630056   -1.060748
     14          9           0        0.571905    1.762478   -2.423096
     15          9           0        2.369705    2.425220   -0.924199
     16          9           0        0.991290    3.036714    0.640635
     17          9           0        2.879078    0.525471    0.730233
     18          9           0        0.940610    0.825581    1.739777
     19          6           0       -0.767731   -2.558154    0.322443
     20          6           0        0.515760   -1.680997    0.480419
     21          6           0       -1.529979   -2.174908    1.807412
     22          1           0       -0.922720   -1.846087    2.640527
     23          1           0       -2.169224   -2.983743    2.179759
     24          1           0       -2.243128   -1.355539    1.678592
     25          6           0       -1.661715   -2.054289   -2.116922
     26          1           0       -1.754791   -3.147205   -2.281601
     27          1           0       -0.653990   -1.749641   -2.406034
     28          1           0       -2.393599   -1.556357   -2.767811
     29          1           0       -6.025872   -1.338282    0.220269
     30          1           0       -6.049299   -0.072899   -1.037490
     31          1           0       -5.732345    0.371819    0.652600
     32         16           0        1.617365   -2.182621    1.625891
     33          6           0        0.897173   -3.676529    2.088587
     34          6           0       -0.374776   -3.732540    1.334379
     35          6           0        0.743723   -4.120700    3.585075
     36          1           0        0.840984   -5.227945    3.622042
     37          1           0        1.566200   -3.754014    4.222845
     38          1           0       -0.212298   -3.891397    4.083582
     39          1           0       -0.987821   -4.328011    1.994027
 ---------------------------------------------------------------------
                    Distance matrix (angstroms):
                    1          2          3          4          5
     1  C    0.000000
     2  S    1.780174   0.000000
     3  C    2.550373   1.774576   0.000000
     4  C    2.429335   2.620797   1.347234   0.000000
     5  C    1.558263   2.737866   2.421175   1.502178   0.000000
     6  C    3.999964   2.812403   1.496256   2.558441   3.869876
     7  H    3.466562   3.666922   2.136122   1.091135   2.271546
     8  C    1.350531   2.813818   3.887103   3.709710   2.547635
     9  C    2.563643   3.355831   4.852619   4.985172   3.984487
    10  C    2.500886   4.189108   4.939341   4.405964   3.031527
    11  C    3.664159   4.625345   5.993633   5.994657   4.926028
    12  C    3.481400   4.860227   5.840995   5.518580   4.338704
    13  F    2.885379   2.885044   4.593987   5.086359   4.441670
    14  F    3.362682   4.122013   5.625945   5.724102   4.617830
    15  F    4.739360   5.723885   7.154928   7.123501   5.943099
    16  F    4.326119   4.915631   6.323094   6.511706   5.674512
    17  F    4.758827   6.205326   7.135509   6.702685   5.448866
    18  F    3.667262   4.815310   5.622341   5.363643   4.464687
    19  C    2.754456   4.252171   3.906072   2.771983   1.730304
    20  C    2.876894   4.588204   4.795363   3.937676   2.672613
    21  C    3.236402   4.286940   3.686199   2.740053   2.495495
    22  H    3.821590   4.895474   4.516609   3.731697   3.400696
    23  H    4.091126   4.932389   3.957133   2.925027   3.088140
    24  H    2.755294   3.431653   2.830868   2.202034   2.325048
    25  C    2.367928   3.429743   3.339408   2.601857   1.584238
    26  H    3.387908   4.398450   3.960703   3.004129   2.243503
    27  H    2.516766   3.857436   4.168348   3.510287   2.208243
    28  H    2.612368   3.107333   3.112315   2.772356   2.216750
    29  H    4.672767   3.762038   2.147731   2.718008   4.193721
    30  H    4.456615   3.063647   2.152291   3.269941   4.441309
    31  H    4.378592   3.050776   2.154234   3.273521   4.496542
    32  S    4.472306   6.112780   6.233692   5.318955   4.218845
    33  C    5.154672   6.684566   6.335614   5.204952   4.388428
    34  C    4.308450   5.720597   5.132517   3.903220   3.229165
    35  C    6.307651   7.661221   7.145257   6.062438   5.540183
    36  H    7.113139   8.477969   7.829941   6.660059   6.179888
    37  H    6.887504   8.265951   7.914396   6.912272   6.312593
    38  H    6.242977   7.396764   6.732913   5.724168   5.463817
    39  H    5.019168   6.229381   5.374663   4.136387   3.834731
                    6          7          8          9         10
     6  C    0.000000
     7  H    2.861030   0.000000
     8  C    5.308361   4.687068   0.000000
     9  C    6.121206   6.024907   1.508483   0.000000
    10  C    6.409357   5.190399   1.498020   2.445989   0.000000
    11  C    7.266837   6.961943   2.455121   1.545325   2.561457
    12  C    7.210312   6.340809   2.342003   2.431008   1.614656
    13  F    5.629438   6.168497   2.396519   1.353734   3.632720
    14  F    6.893818   6.749708   2.339123   1.365784   3.041190
    15  F    8.449728   8.089594   3.437847   2.390162   3.319246
    16  F    7.429576   7.480898   3.370645   2.390365   3.662939
    17  F    8.522730   7.446711   3.584386   3.562103   2.521312
    18  F    6.861255   6.117892   2.917550   3.135384   2.493614
    19  C    5.264322   3.062037   3.122723   4.605864   2.730351
    20  C    6.228126   4.461855   2.534807   3.793856   1.520227
    21  C    4.794762   2.872637   3.815791   5.151410   3.655440
    22  H    5.574568   3.911010   4.128757   5.299777   3.765129
    23  H    4.831722   2.638072   4.823942   6.190198   4.689157
    24  H    3.879813   2.561103   3.563401   4.786068   3.822183
    25  C    4.677288   3.190649   3.000071   4.277416   3.436166
    26  H    5.162698   3.226842   4.009127   5.331831   4.186116
    27  H    5.573268   4.172752   2.613690   3.769318   2.823718
    28  H    4.284593   3.432889   3.385149   4.425248   4.168722
    29  H    1.100071   2.574307   6.012638   6.978622   6.957974
    30  H    1.102403   3.619324   5.725479   6.402836   6.943909
    31  H    1.102917   3.625152   5.592432   6.246414   6.719424
    32  S    7.587538   5.658086   4.011544   5.022952   2.745420
    33  C    7.558756   5.201799   5.095526   6.342866   4.044267
    34  C    6.322151   3.798422   4.587916   6.009390   3.880559
    35  C    8.191944   5.896809   6.350240   7.544257   5.389559
    36  H    8.836033   6.353593   7.205309   8.459707   6.214940
    37  H    8.981560   6.842506   6.760788   7.806785   5.698976
    38  H    7.633305   5.478683   6.468157   7.676414   5.723324
    39  H    6.376598   3.767998   5.470828   6.900762   4.886061
                   11         12         13         14         15
    11  C    0.000000
    12  C    1.562135   0.000000
    13  F    2.424994   3.504011   0.000000
    14  F    2.336099   3.268146   2.188301   0.000000
    15  F    1.344733   2.397960   3.283517   2.432694   0.000000
    16  F    1.348845   2.428088   2.579606   3.344549   2.173168
    17  F    2.390779   1.356028   4.685391   4.098380   2.570147
    18  F    2.331051   1.389721   3.808381   4.282899   3.420223
    19  C    5.068025   3.985592   5.371170   5.291547   6.019272
    20  C    3.865578   2.576700   4.793507   4.504561   4.719225
    21  C    5.462407   4.398280   5.630733   6.149644   6.620454
    22  H    5.308904   4.132196   5.808237   6.394992   6.464627
    23  H    6.555539   5.484064   6.604163   7.157281   7.713190
    24  H    5.256279   4.463633   5.018036   5.871140   6.507448
    25  C    5.394309   4.963976   4.861261   4.432890   6.143365
    26  H    6.360456   5.770998   5.965744   5.434935   7.064413
    27  H    4.789652   4.382385   4.588500   3.719959   5.363584
    28  H    5.746514   5.589035   4.759971   4.464047   6.476182
    29  H    8.072041   7.846085   6.604274   7.754531   9.271433
    30  H    7.683071   7.791053   5.811603   7.009198   8.782543
    31  H    7.271941   7.291849   5.598446   7.151042   8.505643
    32  S    4.620047   3.075119   6.061357   5.749008   5.319885
    33  C    6.177853   4.681406   7.275824   7.074170   6.962512
    34  C    6.206468   4.884851   6.819087   6.723842   7.109948
    35  C    7.261566   5.761874   8.359022   8.410673   8.113350
    36  H    8.233261   6.718207   9.312555   9.245654   9.031957
    37  H    7.306098   5.788227   8.647394   8.694185   8.082118
    38  H    7.480592   6.069059   8.335030   8.655526   8.464293
    39  H    7.117101   5.808840   7.599558   7.683605   8.086727
                   16         17         18         19         20
    16  F    0.000000
    17  F    3.142947   0.000000
    18  F    2.469775   2.206105   0.000000
    19  C    5.873495   4.793147   4.046841   0.000000
    20  C    4.744322   3.242866   2.837149   1.562597   0.000000
    21  C    5.905859   5.281302   3.887328   1.712610   2.487953
    22  H    5.612909   4.871055   3.379521   2.429932   2.600489
    23  H    6.971632   6.316728   4.937165   2.365360   3.434245
    24  H    5.552540   5.538463   3.859691   2.337139   3.025393
    25  C    6.368741   5.948130   5.471734   2.646429   3.409827
    26  H    7.370297   6.635694   6.262563   2.846456   3.864443
    27  H    5.907481   5.243556   5.134419   2.848020   3.115226
    28  H    6.646148   6.661190   6.091710   3.632728   4.362442
    29  H    8.279967   9.112177   7.451381   5.398756   6.555767
    30  H    7.877543   9.121338   7.574913   5.993402   6.927483
    31  H    7.232501   8.613143   6.776148   5.774178   6.578945
    32  S    5.348286   3.118956   3.085489   2.743845   1.666514
    33  C    6.868265   4.840442   4.515811   2.672440   2.591106
    34  C    6.940477   5.392886   4.761413   1.599254   2.393979
    35  C    7.743358   5.856345   5.282953   3.920562   3.955124
    36  H    8.787262   6.754124   6.340192   4.539065   4.749359
    37  H    7.699139   5.677674   5.246874   4.700049   4.405291
    38  H    7.829510   6.349037   5.391892   4.028922   4.289373
    39  H    7.745175   6.332959   5.508448   2.444387   3.399772
                   21         22         23         24         25
    21  C    0.000000
    22  H    1.082112   0.000000
    23  H    1.096125   1.749383   0.000000
    24  H    1.093865   1.705706   1.705191   0.000000
    25  C    3.928397   4.819002   4.425259   3.902847   0.000000
    26  H    4.209030   5.158739   4.483548   4.373976   1.109165
    27  H    4.324504   5.054631   4.984820   4.400550   1.091744
    28  H    4.696926   5.612268   5.154243   4.453478   1.098748
    29  H    4.840663   5.670774   4.628269   4.054153   5.002099
    30  H    5.739003   6.553916   5.820540   4.848629   4.933758
    31  H    5.047701   5.657159   5.127167   4.026296   5.488741
    32  S    3.152584   2.755861   3.909836   3.948449   4.977699
    33  C    2.867925   2.639539   3.145005   3.926395   5.183230
    34  C    1.996115   2.359019   2.120238   3.042919   4.047742
    35  C    3.480792   2.973729   3.428242   4.494671   6.524489
    36  H    4.270292   3.938399   4.022186   5.318297   7.019353
    37  H    4.232519   3.512640   4.326767   5.170773   7.314448
    38  H    3.140632   2.601999   2.877140   4.042131   6.627369
    39  H    2.228142   2.565570   1.799241   3.242050   4.745930
                   26         27         28         29         30
    26  H    0.000000
    27  H    1.783376   0.000000
    28  H    1.781930   1.787311   0.000000
    29  H    5.270074   5.993646   4.708459   0.000000
    30  H    5.426045   5.813238   4.307992   1.784292   0.000000
    31  H    6.067454   6.296469   5.154057   1.788160   1.776131
    32  S    5.250748   4.647897   5.982029   7.817145   8.385837
    33  C    5.139226   5.130363   6.237701   7.542318   8.426860
    34  C    3.914380   4.242704   5.063535   6.237676   7.156741
    35  C    6.450438   6.593095   7.535105   8.055506   9.159582
    36  H    6.776469   7.118374   8.048187   8.593908   9.785793
    37  H    7.328371   7.272468   8.329405   8.916049   9.960801
    38  H    6.591560   6.848162   7.559899   7.432444   8.653143
    39  H    4.501504   5.110770   5.686245   6.121001   7.274244
                   31         32         33         34         35
    31  H    0.000000
    32  S    7.841600   0.000000
    33  C    7.899474   1.721780   0.000000
    34  C    6.783372   2.540838   1.479805   0.000000
    35  C    8.409613   2.890986   1.568537   2.543096   0.000000
    36  H    9.131462   3.723088   2.182094   2.991273   1.112123
    37  H    9.112514   3.035797   2.238003   3.480099   1.103485
    38  H    7.772874   3.508251   2.292836   2.758578   1.102300
    39  H    6.811633   3.394881   1.996640   1.079604   2.360647
                   36         37         38         39
    36  H    0.000000
    37  H    1.749107   0.000000
    38  H    1.763175   1.789224   0.000000
    39  H    2.608610   3.438041   2.271191   0.000000
 Stoichiometry    C17H14F6S2
 Framework group  C1[X(C17H14F6S2)]
 Deg. of freedom   111
 Full point group                 C1      NOp   1
 RotChk:  IX=3 Diff= 7.50D-02
 Largest Abelian subgroup         C1      NOp   1
 Largest concise Abelian subgroup C1      NOp   1
                         Standard orientation:                         
 ---------------------------------------------------------------------
 Center     Atomic      Atomic             Coordinates (Angstroms)
 Number     Number       Type             X           Y           Z
 ---------------------------------------------------------------------
      1          6           0        0.370486   -1.418885    0.308540
      2         16           0        0.991484   -2.919724   -0.420063
      3          6           0       -0.637317   -3.620297   -0.493035
      4          6           0       -1.577812   -2.853887    0.092732
      5          6           0       -1.083708   -1.638144    0.823737
      6          6           0       -0.814587   -4.936013   -1.183143
      7          1           0       -2.628303   -3.147673    0.119840
      8          6           0        1.053142   -0.278544    0.548408
      9          6           0        2.515094   -0.014446    0.286742
     10          6           0        0.375400    1.018784    0.867267
     11          6           0        2.618311    1.408604   -0.306808
     12          6           0        1.149921    1.933572   -0.214582
     13          9           0        3.108100   -0.960152   -0.479143
     14          9           0        3.178959    0.012098    1.480034
     15          9           0        3.451053    2.181220    0.412852
     16          9           0        3.084353    1.376317   -1.572173
     17          9           0        1.152898    3.267020    0.031835
     18          9           0        0.645787    1.760625   -1.498039
     19          6           0       -2.060633   -0.210850    0.774734
     20          6           0       -1.120534    1.024549    0.596647
     21          6           0       -2.486398   -0.453336   -0.866289
     22          1           0       -2.440036    0.383639   -1.550606
     23          1           0       -3.476287   -0.908297   -0.987202
     24          1           0       -1.831230   -1.194756   -1.332757
     25          6           0       -0.736975   -1.873777    2.351500
     26          1           0       -1.653900   -1.981151    2.966290
     27          1           0       -0.164438   -1.027672    2.736485
     28          1           0       -0.148899   -2.794594    2.467737
     29          1           0       -1.870147   -5.245274   -1.165589
     30          1           0       -0.217054   -5.721730   -0.692331
     31          1           0       -0.483236   -4.880188   -2.233627
     32         16           0       -1.856023    2.457253    0.168064
     33          6           0       -3.506860    1.977399    0.262948
     34          6           0       -3.462826    0.530488    0.570079
     35          6           0       -4.563719    2.339486   -0.838075
     36          1           0       -5.545083    2.478589   -0.333702
     37          1           0       -4.362517    3.314031   -1.315002
     38          1           0       -4.741909    1.594180   -1.630434
     39          1           0       -4.380586    0.188088    0.116180
 ---------------------------------------------------------------------
 Rotational constants (GHZ):      0.2312371      0.2154988      0.1304737
 Leave Link  202 at Sun Dec  2 17:02:59 2018, MaxMem=   536870912 cpu:         0.0
 (Enter /pbs_home/pkowalski/g09d01/g09/l301.exe)
 Basis read from rwf:  (5D, 7F)
 No pseudopotential information found on rwf file.
 There are   453 symmetry adapted cartesian basis functions of A   symmetry.
 There are   428 symmetry adapted basis functions of A   symmetry.
   428 basis functions,   747 primitive gaussians,   453 cartesian basis functions
   101 alpha electrons      101 beta electrons
       nuclear repulsion energy      2861.1339710005 Hartrees.
 IExCor=  402 DFT=T Ex+Corr=B3LYP ExCW=0 ScaHFX=  0.200000
 ScaDFX=  0.800000  0.720000  1.000000  0.810000 ScalE2=  1.000000  1.000000
 IRadAn=      0 IRanWt=     -1 IRanGd=            0 ICorTp=0 IEmpDi=  4
 NAtoms=   39 NActive=   39 NUniq=   39 SFac= 1.00D+00 NAtFMM=   60 NAOKFM=F Big=F
 Integral buffers will be    131072 words long.
 Raffenetti 2 integral format.
 Two-electron integral symmetry is turned on.
 No density basis found on file   724.
 Leave Link  301 at Sun Dec  2 17:02:59 2018, MaxMem=   536870912 cpu:         0.8
 (Enter /pbs_home/pkowalski/g09d01/g09/l302.exe)
 NPDir=0 NMtPBC=     1 NCelOv=     1 NCel=       1 NClECP=     1 NCelD=      1
         NCelK=      1 NCelE2=     1 NClLst=     1 CellRange=     0.0.
 One-electron integrals computed using PRISM.
 NBasis=   428 RedAO= T EigKep=  3.15D-04  NBF=   428
 NBsUse=   428 1.00D-06 EigRej= -1.00D+00 NBFU=   428
 Precomputing XC quadrature grid using
 IXCGrd= 4 IRadAn=           0 IRanWt=          -1 IRanGd=           0 AccXCQ= 0.00D+00.
 Generated NRdTot=       0 NPtTot=           0 NUsed=           0 NTot=          32
 NSgBfM=   439   441   441   444   444 MxSgAt=    39 MxSgA2=    39.
 Leave Link  302 at Sun Dec  2 17:03:00 2018, MaxMem=   536870912 cpu:         6.8
 (Enter /pbs_home/pkowalski/g09d01/g09/l303.exe)
 DipDrv:  MaxL=1.
 Leave Link  303 at Sun Dec  2 17:03:00 2018, MaxMem=   536870912 cpu:         1.3
 (Enter /pbs_home/pkowalski/g09d01/g09/l401.exe)
 Initial guess from the checkpoint file:  "dae0068freq_closed_b3lyp.chk"
 B after Tr=     0.000000    0.000000    0.000000
         Rot=    0.999535   -0.004544    0.001064   -0.030126 Ang=  -3.49 deg.
 Guess basis will be translated and rotated to current coordinates.
 JPrj=2 DoOrth=T DoCkMO=T.
 Generating alternative initial guess.
 ExpMin= 1.22D-01 ExpMax= 9.18D+03 ExpMxC= 1.38D+03 IAcc=1 IRadAn=         1 AccDes= 0.00D+00
 Harris functional with IExCor=  402 and IRadAn=       1 diagonalized for initial guess.
 HarFok:  IExCor=  402 AccDes= 0.00D+00 IRadAn=         1 IDoV= 1 UseB2=F ITyADJ=14
 ICtDFT=  3500011 ScaDFX=  1.000000  1.000000  1.000000  1.000000
 FoFCou: FMM=F IPFlag=           0 FMFlag=      100000 FMFlg1=           0
         NFxFlg=           0 DoJE=T BraDBF=F KetDBF=T FulRan=T
         wScrn=  0.000000 ICntrl=     500 IOpCl=  0 I1Cent=   200000004 NGrid=           0
         NMat0=    1 NMatS0=      1 NMatT0=    0 NMatD0=    1 NMtDS0=    0 NMtDT0=    0
 Petite list used in FoFCou.
 Harris En= -2050.03232385586    
 Leave Link  401 at Sun Dec  2 17:03:03 2018, MaxMem=   536870912 cpu:        16.4
 (Enter /pbs_home/pkowalski/g09d01/g09/l502.exe)
 Closed shell SCF:
 Using DIIS extrapolation, IDIIS=  1040.
 Integral symmetry usage will be decided dynamically.
 IVT=      641221 IEndB=      641221 NGot=   536870912 MDV=   536451994
 LenX=   536451994 LenY=   536246332
 Requested convergence on RMS density matrix=1.00D-08 within 128 cycles.
 Requested convergence on MAX density matrix=1.00D-06.
 Requested convergence on             energy=1.00D-06.
 No special actions if energy rises.
 Fock matrices will be formed incrementally for  20 cycles.
 Integral accuracy reduced to 1.0D-05 until final iterations.

 Cycle   1  Pass 0  IDiag  1:
 FoFJK:  IHMeth= 1 ICntrl=       0 DoSepK=F KAlg= 0 I1Cent=   0 FoldK=F
 IRaf= 800000000 NMat=   1 IRICut=       1 DoRegI=T DoRafI=F ISym2E= 0.
 FoFCou: FMM=F IPFlag=           0 FMFlag=      100000 FMFlg1=           0
         NFxFlg=           0 DoJE=F BraDBF=F KetDBF=F FulRan=T
         wScrn=  0.000000 ICntrl=       0 IOpCl=  0 I1Cent=           0 NGrid=           0
         NMat0=    1 NMatS0=      1 NMatT0=    0 NMatD0=    1 NMtDS0=    0 NMtDT0=    0
 Symmetry not used in FoFCou.
 E= -2050.14751252282    
 DIIS: error= 5.22D-03 at cycle   1 NSaved=   1.
 NSaved= 1 IEnMin= 1 EnMin= -2050.14751252282     IErMin= 1 ErrMin= 5.22D-03
 ErrMax= 5.22D-03  0.00D+00 EMaxC= 1.00D-01 BMatC= 3.82D-02 BMatP= 3.82D-02
 IDIUse=3 WtCom= 9.48D-01 WtEn= 5.22D-02
 Coeff-Com:  0.100D+01
 Coeff-En:   0.100D+01
 Coeff:      0.100D+01
 Gap=     0.551 Goal=   None    Shift=    0.000
 GapD=    0.551 DampG=2.000 DampE=1.000 DampFc=2.0000 IDamp=-1.
 RMSDP=1.49D-03 MaxDP=5.60D-02              OVMax= 6.51D-02

 Cycle   2  Pass 0  IDiag  1:
 RMSU=  1.49D-03    CP:  1.00D+00
 E= -2050.19729003412     Delta-E=       -0.049777511304 Rises=F Damp=F
 DIIS: error= 8.97D-04 at cycle   2 NSaved=   2.
 NSaved= 2 IEnMin= 2 EnMin= -2050.19729003412     IErMin= 2 ErrMin= 8.97D-04
 ErrMax= 8.97D-04  0.00D+00 EMaxC= 1.00D-01 BMatC= 1.98D-03 BMatP= 3.82D-02
 IDIUse=3 WtCom= 9.91D-01 WtEn= 8.97D-03
 Coeff-Com:  0.330D-01 0.967D+00
 Coeff-En:   0.000D+00 0.100D+01
 Coeff:      0.327D-01 0.967D+00
 Gap=     0.102 Goal=   None    Shift=    0.000
 RMSDP=3.64D-04 MaxDP=2.47D-02 DE=-4.98D-02 OVMax= 3.12D-02

 Cycle   3  Pass 0  IDiag  1:
 RMSU=  3.56D-04    CP:  9.98D-01  9.52D-01
 E= -2050.19374361937     Delta-E=        0.003546414759 Rises=F Damp=F
 DIIS: error= 1.71D-03 at cycle   3 NSaved=   3.
 NSaved= 3 IEnMin= 2 EnMin= -2050.19729003412     IErMin= 2 ErrMin= 8.97D-04
 ErrMax= 1.71D-03  0.00D+00 EMaxC= 1.00D-01 BMatC= 5.47D-03 BMatP= 1.98D-03
 IDIUse=3 WtCom= 1.95D-01 WtEn= 8.05D-01
 Coeff-Com: -0.247D-01 0.646D+00 0.379D+00
 Coeff-En:   0.000D+00 0.702D+00 0.298D+00
 Coeff:     -0.481D-02 0.691D+00 0.313D+00
 Gap=     0.099 Goal=   None    Shift=    0.000
 RMSDP=2.26D-04 MaxDP=1.63D-02 DE= 3.55D-03 OVMax= 2.58D-02

 Cycle   4  Pass 0  IDiag  1:
 RMSU=  9.57D-05    CP:  9.99D-01  1.00D+00  4.65D-01
 E= -2050.19934186635     Delta-E=       -0.005598246986 Rises=F Damp=F
 DIIS: error= 3.12D-04 at cycle   4 NSaved=   4.
 NSaved= 4 IEnMin= 4 EnMin= -2050.19934186635     IErMin= 4 ErrMin= 3.12D-04
 ErrMax= 3.12D-04  0.00D+00 EMaxC= 1.00D-01 BMatC= 1.56D-04 BMatP= 1.98D-03
 IDIUse=3 WtCom= 9.97D-01 WtEn= 3.12D-03
 Coeff-Com: -0.178D-01 0.319D+00 0.158D+00 0.541D+00
 Coeff-En:   0.000D+00 0.000D+00 0.000D+00 0.100D+01
 Coeff:     -0.177D-01 0.318D+00 0.158D+00 0.542D+00
 Gap=     0.099 Goal=   None    Shift=    0.000
 RMSDP=6.14D-05 MaxDP=3.09D-03 DE=-5.60D-03 OVMax= 5.58D-03

 Cycle   5  Pass 0  IDiag  1:
 RMSU=  4.53D-05    CP:  9.99D-01  1.02D+00  4.13D-01  7.00D-01
 E= -2050.19946108003     Delta-E=       -0.000119213677 Rises=F Damp=F
 DIIS: error= 1.72D-04 at cycle   5 NSaved=   5.
 NSaved= 5 IEnMin= 5 EnMin= -2050.19946108003     IErMin= 5 ErrMin= 1.72D-04
 ErrMax= 1.72D-04  0.00D+00 EMaxC= 1.00D-01 BMatC= 4.13D-05 BMatP= 1.56D-04
 IDIUse=3 WtCom= 9.98D-01 WtEn= 1.72D-03
 Coeff-Com: -0.639D-02 0.890D-01 0.390D-01 0.348D+00 0.530D+00
 Coeff-En:   0.000D+00 0.000D+00 0.000D+00 0.219D+00 0.781D+00
 Coeff:     -0.638D-02 0.889D-01 0.390D-01 0.348D+00 0.531D+00
 Gap=     0.099 Goal=   None    Shift=    0.000
 RMSDP=2.63D-05 MaxDP=1.20D-03 DE=-1.19D-04 OVMax= 2.37D-03

 Cycle   6  Pass 0  IDiag  1:
 RMSU=  2.15D-05    CP:  9.99D-01  1.02D+00  4.14D-01  7.65D-01  7.00D-01
 E= -2050.19949792170     Delta-E=       -0.000036841671 Rises=F Damp=F
 DIIS: error= 7.17D-05 at cycle   6 NSaved=   6.
 NSaved= 6 IEnMin= 6 EnMin= -2050.19949792170     IErMin= 6 ErrMin= 7.17D-05
 ErrMax= 7.17D-05  0.00D+00 EMaxC= 1.00D-01 BMatC= 6.27D-06 BMatP= 4.13D-05
 IDIUse=1 WtCom= 1.00D+00 WtEn= 0.00D+00
 Coeff-Com: -0.191D-02 0.164D-01 0.712D-02 0.153D+00 0.342D+00 0.483D+00
 Coeff:     -0.191D-02 0.164D-01 0.712D-02 0.153D+00 0.342D+00 0.483D+00
 Gap=     0.099 Goal=   None    Shift=    0.000
 RMSDP=1.17D-05 MaxDP=5.03D-04 DE=-3.68D-05 OVMax= 1.05D-03

 Cycle   7  Pass 0  IDiag  1:
 RMSU=  8.65D-06    CP:  9.99D-01  1.02D+00  4.20D-01  7.80D-01  7.82D-01
                    CP:  7.07D-01
 E= -2050.19950348331     Delta-E=       -0.000005561612 Rises=F Damp=F
 DIIS: error= 2.68D-05 at cycle   7 NSaved=   7.
 NSaved= 7 IEnMin= 7 EnMin= -2050.19950348331     IErMin= 7 ErrMin= 2.68D-05
 ErrMax= 2.68D-05  0.00D+00 EMaxC= 1.00D-01 BMatC= 8.44D-07 BMatP= 6.27D-06
 IDIUse=1 WtCom= 1.00D+00 WtEn= 0.00D+00
 Coeff-Com: -0.474D-04-0.664D-02-0.182D-02 0.329D-01 0.127D+00 0.311D+00
 Coeff-Com:  0.537D+00
 Coeff:     -0.474D-04-0.664D-02-0.182D-02 0.329D-01 0.127D+00 0.311D+00
 Coeff:      0.537D+00
 Gap=     0.099 Goal=   None    Shift=    0.000
 RMSDP=3.66D-06 MaxDP=1.67D-04 DE=-5.56D-06 OVMax= 2.68D-04

 Initial convergence to 1.0D-05 achieved.  Increase integral accuracy.
 Cycle   8  Pass 1  IDiag  1:
 E= -2050.19947592294     Delta-E=        0.000027560373 Rises=F Damp=F
 DIIS: error= 1.23D-04 at cycle   1 NSaved=   1.
 NSaved= 1 IEnMin= 1 EnMin= -2050.19947592294     IErMin= 1 ErrMin= 1.23D-04
 ErrMax= 1.23D-04  0.00D+00 EMaxC= 1.00D-01 BMatC= 2.51D-06 BMatP= 2.51D-06
 IDIUse=3 WtCom= 9.99D-01 WtEn= 1.23D-03
 Coeff-Com:  0.100D+01
 Coeff-En:   0.100D+01
 Coeff:      0.100D+01
 Gap=     0.099 Goal=   None    Shift=    0.000
 RMSDP=3.66D-06 MaxDP=1.67D-04 DE= 2.76D-05 OVMax= 2.82D-04

 Cycle   9  Pass 1  IDiag  1:
 RMSU=  6.53D-05    CP:  1.00D+00
 E= -2050.19947825256     Delta-E=       -0.000002329622 Rises=F Damp=F
 DIIS: error= 6.99D-06 at cycle   2 NSaved=   2.
 NSaved= 2 IEnMin= 2 EnMin= -2050.19947825256     IErMin= 2 ErrMin= 6.99D-06
 ErrMax= 6.99D-06  0.00D+00 EMaxC= 1.00D-01 BMatC= 1.51D-07 BMatP= 2.51D-06
 IDIUse=1 WtCom= 1.00D+00 WtEn= 0.00D+00
 Coeff-Com:  0.705D-01 0.929D+00
 Coeff:      0.705D-01 0.929D+00
 Gap=     0.099 Goal=   None    Shift=    0.000
 RMSDP=4.03D-06 MaxDP=2.03D-04 DE=-2.33D-06 OVMax= 5.06D-04

 Cycle  10  Pass 1  IDiag  1:
 RMSU=  3.93D-06    CP:  1.00D+00  1.01D+00
 E= -2050.19947767955     Delta-E=        0.000000573011 Rises=F Damp=F
 DIIS: error= 1.69D-05 at cycle   3 NSaved=   3.
 NSaved= 3 IEnMin= 2 EnMin= -2050.19947825256     IErMin= 2 ErrMin= 6.99D-06
 ErrMax= 1.69D-05  0.00D+00 EMaxC= 1.00D-01 BMatC= 6.85D-07 BMatP= 1.51D-07
 IDIUse=1 WtCom= 1.00D+00 WtEn= 0.00D+00
 Coeff-Com: -0.516D-02 0.687D+00 0.318D+00
 Coeff:     -0.516D-02 0.687D+00 0.318D+00
 Gap=     0.099 Goal=   None    Shift=    0.000
 RMSDP=2.81D-06 MaxDP=1.50D-04 DE= 5.73D-07 OVMax= 3.81D-04

 Cycle  11  Pass 1  IDiag  1:
 RMSU=  8.33D-07    CP:  1.00D+00  1.02D+00  3.19D-01
 E= -2050.19947840214     Delta-E=       -0.000000722590 Rises=F Damp=F
 DIIS: error= 2.48D-06 at cycle   4 NSaved=   4.
 NSaved= 4 IEnMin= 4 EnMin= -2050.19947840214     IErMin= 4 ErrMin= 2.48D-06
 ErrMax= 2.48D-06  0.00D+00 EMaxC= 1.00D-01 BMatC= 1.34D-08 BMatP= 1.51D-07
 IDIUse=1 WtCom= 1.00D+00 WtEn= 0.00D+00
 Coeff-Com: -0.610D-02 0.396D+00 0.200D+00 0.410D+00
 Coeff:     -0.610D-02 0.396D+00 0.200D+00 0.410D+00
 Gap=     0.099 Goal=   None    Shift=    0.000
 RMSDP=4.63D-07 MaxDP=2.17D-05 DE=-7.23D-07 OVMax= 5.22D-05

 Cycle  12  Pass 1  IDiag  1:
 RMSU=  2.90D-07    CP:  1.00D+00  1.02D+00  3.46D-01  5.86D-01
 E= -2050.19947841585     Delta-E=       -0.000000013713 Rises=F Damp=F
 DIIS: error= 5.72D-07 at cycle   5 NSaved=   5.
 NSaved= 5 IEnMin= 5 EnMin= -2050.19947841585     IErMin= 5 ErrMin= 5.72D-07
 ErrMax= 5.72D-07  0.00D+00 EMaxC= 1.00D-01 BMatC= 5.51D-10 BMatP= 1.34D-08
 IDIUse=1 WtCom= 1.00D+00 WtEn= 0.00D+00
 Coeff-Com: -0.273D-02 0.155D+00 0.791D-01 0.226D+00 0.543D+00
 Coeff:     -0.273D-02 0.155D+00 0.791D-01 0.226D+00 0.543D+00
 Gap=     0.099 Goal=   None    Shift=    0.000
 RMSDP=1.03D-07 MaxDP=4.06D-06 DE=-1.37D-08 OVMax= 8.76D-06

 Cycle  13  Pass 1  IDiag  1:
 RMSU=  9.49D-08    CP:  1.00D+00  1.02D+00  3.47D-01  6.15D-01  8.87D-01
 E= -2050.19947841624     Delta-E=       -0.000000000388 Rises=F Damp=F
 DIIS: error= 2.47D-07 at cycle   6 NSaved=   6.
 NSaved= 6 IEnMin= 6 EnMin= -2050.19947841624     IErMin= 6 ErrMin= 2.47D-07
 ErrMax= 2.47D-07  0.00D+00 EMaxC= 1.00D-01 BMatC= 1.25D-10 BMatP= 5.51D-10
 IDIUse=1 WtCom= 1.00D+00 WtEn= 0.00D+00
 Coeff-Com: -0.658D-03 0.274D-01 0.136D-01 0.775D-01 0.349D+00 0.533D+00
 Coeff:     -0.658D-03 0.274D-01 0.136D-01 0.775D-01 0.349D+00 0.533D+00
 Gap=     0.099 Goal=   None    Shift=    0.000
 RMSDP=5.18D-08 MaxDP=2.09D-06 DE=-3.88D-10 OVMax= 6.55D-06

 Cycle  14  Pass 1  IDiag  1:
 RMSU=  3.92D-08    CP:  1.00D+00  1.02D+00  3.46D-01  6.30D-01  9.43D-01
                    CP:  7.18D-01
 E= -2050.19947841636     Delta-E=       -0.000000000125 Rises=F Damp=F
 DIIS: error= 1.12D-07 at cycle   7 NSaved=   7.
 NSaved= 7 IEnMin= 7 EnMin= -2050.19947841636     IErMin= 7 ErrMin= 1.12D-07
 ErrMax= 1.12D-07  0.00D+00 EMaxC= 1.00D-01 BMatC= 2.53D-11 BMatP= 1.25D-10
 IDIUse=1 WtCom= 1.00D+00 WtEn= 0.00D+00
 Coeff-Com: -0.876D-05-0.639D-02-0.386D-02 0.187D-01 0.140D+00 0.355D+00
 Coeff-Com:  0.496D+00
 Coeff:     -0.876D-05-0.639D-02-0.386D-02 0.187D-01 0.140D+00 0.355D+00
 Coeff:      0.496D+00
 Gap=     0.099 Goal=   None    Shift=    0.000
 RMSDP=2.26D-08 MaxDP=1.04D-06 DE=-1.25D-10 OVMax= 2.86D-06

 Cycle  15  Pass 1  IDiag  1:
 RMSU=  1.68D-08    CP:  1.00D+00  1.02D+00  3.47D-01  6.37D-01  9.57D-01
                    CP:  7.86D-01  7.10D-01
 E= -2050.19947841645     Delta-E=       -0.000000000084 Rises=F Damp=F
 DIIS: error= 4.73D-08 at cycle   8 NSaved=   8.
 NSaved= 8 IEnMin= 8 EnMin= -2050.19947841645     IErMin= 8 ErrMin= 4.73D-08
 ErrMax= 4.73D-08  0.00D+00 EMaxC= 1.00D-01 BMatC= 3.12D-12 BMatP= 2.53D-11
 IDIUse=1 WtCom= 1.00D+00 WtEn= 0.00D+00
 Coeff-Com:  0.102D-03-0.868D-02-0.492D-02 0.300D-03 0.291D-01 0.144D+00
 Coeff-Com:  0.304D+00 0.536D+00
 Coeff:      0.102D-03-0.868D-02-0.492D-02 0.300D-03 0.291D-01 0.144D+00
 Coeff:      0.304D+00 0.536D+00
 Gap=     0.099 Goal=   None    Shift=    0.000
 RMSDP=8.24D-09 MaxDP=3.41D-07 DE=-8.37D-11 OVMax= 1.10D-06

 SCF Done:  E(RB3LYP) =  -2050.19947842     A.U. after   15 cycles
            NFock= 15  Conv=0.82D-08     -V/T= 2.0064
 KE= 2.037130215755D+03 PE=-1.055639760590D+04 EE= 3.607933940732D+03
 Leave Link  502 at Sun Dec  2 17:05:18 2018, MaxMem=   536870912 cpu:      1080.5
 (Enter /pbs_home/pkowalski/g09d01/g09/l701.exe)
 Compute integral first derivatives.
 ... and contract with generalized density number  0.
 Leave Link  701 at Sun Dec  2 17:05:19 2018, MaxMem=   536870912 cpu:         3.9
 (Enter /pbs_home/pkowalski/g09d01/g09/l702.exe)
 L702 exits ... SP integral derivatives will be done elsewhere.
 Leave Link  702 at Sun Dec  2 17:05:19 2018, MaxMem=   536870912 cpu:         0.2
 (Enter /pbs_home/pkowalski/g09d01/g09/l703.exe)
 Compute integral first derivatives, UseDBF=F ICtDFT=           0.
 Integral derivatives from FoFJK, PRISM(SPDF).
 Calling FoFJK, ICntrl=      2127 FMM=F ISym2X=0 I1Cent= 0 IOpClX= 0 NMat=1 NMatS=1 NMatT=0.
 FoFJK:  IHMeth= 1 ICntrl=    2127 DoSepK=F KAlg= 0 I1Cent=   0 FoldK=F
 IRaf=         0 NMat=   1 IRICut=       1 DoRegI=T DoRafI=F ISym2E= 0.
 FoFCou: FMM=F IPFlag=           0 FMFlag=      100000 FMFlg1=         800
         NFxFlg=           0 DoJE=F BraDBF=F KetDBF=F FulRan=T
         wScrn=  0.000000 ICntrl=    2127 IOpCl=  0 I1Cent=           0 NGrid=           0
         NMat0=    1 NMatS0=      1 NMatT0=    0 NMatD0=    1 NMtDS0=    0 NMtDT0=    0
 Symmetry not used in FoFCou.
 Leave Link  703 at Sun Dec  2 17:05:49 2018, MaxMem=   536870912 cpu:       242.0
 (Enter /pbs_home/pkowalski/g09d01/g09/l716.exe)
 Dipole        =-3.03254346D+00-1.59124742D+00-6.50669151D-01
 ***** Axes restored to original set *****
 -------------------------------------------------------------------
 Center     Atomic                   Forces (Hartrees/Bohr)
 Number     Number              X              Y              Z
 -------------------------------------------------------------------
      1        6           0.005898901   -0.002095783    0.006545359
      2       16           0.002310036    0.000766267    0.000352590
      3        6           0.004321490   -0.004195911    0.000891205
      4        6          -0.003116062   -0.010199899   -0.007867283
      5        6           0.030168932   -0.020555538   -0.041597705
      6        6           0.000199614   -0.001070190    0.000235478
      7        1          -0.000907253   -0.000903602   -0.001345287
      8        6          -0.000506492   -0.009104751    0.010604995
      9        6          -0.006675124   -0.003410350   -0.016799123
     10        6          -0.026892351   -0.008142968    0.081559804
     11        6           0.000721510   -0.001076002    0.000742528
     12        6           0.004468241   -0.009512632   -0.010983415
     13        9           0.003303767   -0.000279777    0.003053617
     14        9          -0.004431517    0.000747190   -0.002730758
     15        9           0.000074215   -0.002290288    0.001476876
     16        9          -0.000086255   -0.004971698   -0.000416846
     17        9          -0.006801904   -0.003603121    0.001435109
     18        9           0.006808436   -0.009460190   -0.008980213
     19        6           0.009839524    0.055457567    0.096054334
     20        6          -0.010641917    0.044747686   -0.081342455
     21        6          -0.023183922    0.024397055    0.017605830
     22        1           0.014041180    0.000450899    0.003300816
     23        1          -0.003709895    0.002486054   -0.003724570
     24        1           0.002935087    0.006155237   -0.007713078
     25        6          -0.015285245   -0.022218822    0.008657447
     26        1          -0.001145135    0.002952182    0.001345834
     27        1           0.003316707    0.000614019   -0.000226291
     28        1           0.000732970    0.001993522   -0.000092536
     29        1           0.000092579    0.000194188   -0.000148801
     30        1          -0.000260236    0.000207326    0.000016448
     31        1          -0.000016263    0.000227618   -0.000318692
     32       16           0.045003267    0.004005344    0.020199321
     33        6          -0.100700168    0.009866704   -0.026550031
     34        6           0.067744215   -0.022929611    0.007342388
     35        6           0.025951961   -0.019713826   -0.017249452
     36        1          -0.000847758    0.004804489    0.000480174
     37        1          -0.001623680    0.003015686   -0.003395739
     38        1          -0.000677981    0.008117837   -0.006089847
     39        1          -0.020423472   -0.015471912   -0.024328028
 -------------------------------------------------------------------
 Cartesian Forces:  Max     0.100700168 RMS     0.022073590
 Leave Link  716 at Sun Dec  2 17:05:49 2018, MaxMem=   536870912 cpu:         0.4
 (Enter /pbs_home/pkowalski/g09d01/g09/l103.exe)

 GradGradGradGradGradGradGradGradGradGradGradGradGradGradGradGradGradGrad
 Berny optimization.
 Using GEDIIS/GDIIS optimizer.
 FormGI is forming the generalized inverse of G from B-inverse, IUseBI=4.
 Internal  Forces:  Max     0.069009930 RMS     0.009753662
 Search for a local minimum.
 Step number   5 out of a maximum of  234
 All quantities printed in internal units (Hartrees-Bohrs-Radians)
 RMS Force = .97537D-02 SwitMx=.10000D-02 MixMth= 1
 Mixed Optimization -- RFO/linear search
 Update second derivatives using D2CorX and points    4    5
 DE= -1.27D-01 DEPred=-1.27D-01 R= 9.94D-01
 TightC=F SS=  1.41D+00  RLast= 6.95D-01 DXNew= 8.4853D-01 2.0843D+00
 Trust test= 9.94D-01 RLast= 6.95D-01 DXMaxT set to 8.49D-01
 ITU=  1  0  0  1  0
 Use linear search instead of GDIIS.
     Eigenvalues ---    0.00230   0.00313   0.00586   0.00852   0.00895
     Eigenvalues ---    0.01014   0.01131   0.01361   0.01411   0.01474
     Eigenvalues ---    0.01607   0.01700   0.01964   0.01981   0.02473
     Eigenvalues ---    0.02517   0.02902   0.03524   0.04192   0.04228
     Eigenvalues ---    0.04361   0.04606   0.05384   0.05464   0.05578
     Eigenvalues ---    0.05603   0.05860   0.06617   0.07140   0.07289
     Eigenvalues ---    0.07325   0.07431   0.07647   0.08456   0.08838
     Eigenvalues ---    0.09155   0.09345   0.09620   0.09976   0.10386
     Eigenvalues ---    0.11271   0.11849   0.12236   0.12862   0.13082
     Eigenvalues ---    0.13280   0.13309   0.13974   0.15310   0.15686
     Eigenvalues ---    0.15895   0.15963   0.15991   0.16000   0.16000
     Eigenvalues ---    0.16000   0.16000   0.16000   0.16004   0.16133
     Eigenvalues ---    0.16454   0.16697   0.17535   0.18664   0.19025
     Eigenvalues ---    0.20044   0.21651   0.22252   0.23112   0.23470
     Eigenvalues ---    0.23897   0.24204   0.24999   0.25462   0.26174
     Eigenvalues ---    0.26827   0.26940   0.27083   0.28071   0.28472
     Eigenvalues ---    0.29124   0.29901   0.30629   0.31626   0.32888
     Eigenvalues ---    0.33069   0.33464   0.33533   0.33584   0.33585
     Eigenvalues ---    0.33725   0.33738   0.33752   0.33877   0.34652
     Eigenvalues ---    0.35215   0.37217   0.37230   0.37300   0.40666
     Eigenvalues ---    0.44300   0.54382   0.54722   0.55501   0.55919
     Eigenvalues ---    0.57292   0.58097   0.58302   0.58413   0.63706
     Eigenvalues ---    1.25818
 RFO step:  Lambda=-1.10573640D-01 EMin= 2.30074793D-03
 Quartic linear search produced a step of  1.04902.
 Iteration  1 RMS(Cart)=  0.15930069 RMS(Int)=  0.02021398
 Iteration  2 RMS(Cart)=  0.03925227 RMS(Int)=  0.00393245
 Iteration  3 RMS(Cart)=  0.00252544 RMS(Int)=  0.00380351
 Iteration  4 RMS(Cart)=  0.00000436 RMS(Int)=  0.00380351
 Iteration  5 RMS(Cart)=  0.00000006 RMS(Int)=  0.00380351
 ITry= 1 IFail=0 DXMaxC= 8.36D-01 DCOld= 1.00D+10 DXMaxT= 8.49D-01 DXLimC= 3.00D+00 Rises=F
 Variable       Old X    -DE/DX   Delta X   Delta X   Delta X     New X
                                 (Linear)    (Quad)   (Total)
    R1        3.36404  -0.00195   0.00603  -0.01269  -0.00673   3.35731
    R2        2.94469  -0.01082  -0.00538  -0.03677  -0.04318   2.90151
    R3        2.55213  -0.01067  -0.02391  -0.00678  -0.03110   2.52103
    R4        3.35346   0.00183  -0.00484   0.01743   0.01445   3.36791
    R5        2.54590  -0.00481  -0.00482  -0.00601  -0.01000   2.53591
    R6        2.82751  -0.00010   0.00013  -0.00037  -0.00024   2.82727
    R7        2.83870  -0.00219   0.00407  -0.01602  -0.01316   2.82554
    R8        2.06195   0.00075  -0.00217   0.00459   0.00242   2.06437
    R9        3.26980  -0.02980   0.00428  -0.20001  -0.19641   3.07339
   R10        2.99378  -0.00727  -0.00911  -0.02552  -0.03464   2.95914
   R11        2.07883  -0.00025   0.00009  -0.00094  -0.00085   2.07799
   R12        2.08324   0.00016   0.00036   0.00041   0.00077   2.08401
   R13        2.08421  -0.00006   0.00060  -0.00059   0.00002   2.08423
   R14        2.85062  -0.00456  -0.01714  -0.00253  -0.01851   2.83211
   R15        2.83085  -0.00677  -0.03692  -0.00745  -0.04281   2.78804
   R16        2.92024   0.00607   0.06330  -0.00956   0.05224   2.97248
   R17        2.55819  -0.00244   0.00178  -0.00651  -0.00473   2.55346
   R18        2.58096   0.00104   0.00846  -0.00259   0.00586   2.58682
   R19        3.05126  -0.03100  -0.12328  -0.06198  -0.18456   2.86670
   R20        2.87281  -0.06901  -0.26529  -0.16975  -0.43417   2.43864
   R21        2.95201  -0.00187   0.07848  -0.06761   0.00901   2.96102
   R22        2.54118  -0.00137   0.00125  -0.00359  -0.00234   2.53884
   R23        2.54895  -0.00392  -0.00384  -0.00618  -0.01002   2.53893
   R24        2.56252  -0.00601  -0.00541  -0.00975  -0.01516   2.54737
   R25        2.62619  -0.01201  -0.00397  -0.02585  -0.02982   2.59637
   R26        2.95288  -0.01722  -0.02864  -0.03583  -0.06579   2.88709
   R27        3.23636   0.00600   0.06251  -0.02101   0.04221   3.27857
   R28        3.02215  -0.02563  -0.08661  -0.11826  -0.21679   2.80536
   R29        3.14925   0.01831   0.01774   0.03721   0.05673   3.20599
   R30        2.04490   0.01056   0.06513  -0.00916   0.05597   2.10087
   R31        2.07138  -0.00094  -0.01132   0.00455  -0.00676   2.06461
   R32        2.06711   0.00360  -0.00827   0.02020   0.01192   2.07903
   R33        3.77211   0.01733   0.02504   0.13730   0.16801   3.94012
   R34        2.09602  -0.00301  -0.00295  -0.00896  -0.01191   2.08411
   R35        2.06310   0.00329   0.00381   0.00948   0.01330   2.07639
   R36        2.07633   0.00047   0.00070   0.00124   0.00194   2.07828
   R37        3.25369   0.01492   0.02286   0.03436   0.05987   3.31356
   R38        2.79643  -0.06332  -0.20175  -0.15612  -0.35881   2.43762
   R39        2.96411  -0.02622  -0.04146  -0.03251  -0.07397   2.89013
   R40        2.04016   0.00527  -0.00692   0.02529   0.01837   2.05852
   R41        2.10161  -0.00484  -0.00708  -0.00998  -0.01705   2.08455
   R42        2.08528  -0.00217  -0.00062  -0.00559  -0.00621   2.07908
   R43        2.08304  -0.00048   0.00727  -0.00539   0.00188   2.08492
    A1        1.92009   0.00061   0.00567  -0.00635  -0.00305   1.91704
    A2        2.22463   0.00573   0.01091   0.02766   0.04150   2.26613
    A3        2.13152  -0.00676  -0.01884  -0.02270  -0.04279   2.08873
    A4        1.60028  -0.00187   0.00079  -0.00736  -0.00642   1.59387
    A5        1.98044   0.00048   0.00000   0.00527   0.00550   1.98594
    A6        2.06560   0.00024   0.00295  -0.00243   0.00032   2.06592
    A7        2.23707  -0.00073  -0.00301  -0.00279  -0.00600   2.23108
    A8        2.02903  -0.00229   0.00542  -0.02383  -0.02122   2.00781
    A9        2.12907   0.00134  -0.00368   0.01381   0.01140   2.14047
   A10        2.12057   0.00109  -0.00066   0.01036   0.01106   2.13163
   A11        1.83376   0.00319  -0.00294   0.02580   0.02658   1.86034
   A12        1.98391  -0.00699  -0.05011  -0.00991  -0.06214   1.92176
   A13        1.70673   0.01155   0.09050   0.02685   0.12191   1.82864
   A14        2.05794   0.00345   0.06910  -0.04546   0.02221   2.08014
   A15        2.00523  -0.01040  -0.08274  -0.01011  -0.09409   1.91114
   A16        1.84790   0.00002  -0.02717   0.02468  -0.00118   1.84672
   A17        1.93214   0.00003   0.00169  -0.00102   0.00066   1.93280
   A18        1.93603   0.00029  -0.00006   0.00183   0.00177   1.93780
   A19        1.93820  -0.00005   0.00041  -0.00077  -0.00036   1.93784
   A20        1.88875  -0.00010  -0.00080   0.00019  -0.00061   1.88814
   A21        1.89410   0.00014   0.00025   0.00087   0.00112   1.89523
   A22        1.87265  -0.00032  -0.00159  -0.00109  -0.00269   1.86996
   A23        2.22295   0.00162   0.00784   0.01619   0.02450   2.24745
   A24        2.14166   0.00090   0.02589  -0.01975   0.00174   2.14340
   A25        1.90051  -0.00192  -0.02613   0.00495  -0.01880   1.88171
   A26        1.86772  -0.00798  -0.02745  -0.01218  -0.04025   1.82747
   A27        1.98272   0.00263   0.00229   0.01142   0.01389   1.99660
   A28        1.89961   0.00224  -0.00742   0.01335   0.00670   1.90631
   A29        1.97877   0.00310   0.01666  -0.00548   0.01219   1.99096
   A30        1.86003   0.00197   0.02775  -0.01091   0.01588   1.87591
   A31        1.87021  -0.00179  -0.01018   0.00343  -0.00734   1.86287
   A32        1.70219   0.01205   0.08471   0.01739   0.10464   1.80682
   A33        1.99390   0.00074   0.00177   0.01404   0.01568   2.00958
   A34        1.92900  -0.00247  -0.07077   0.06697  -0.00940   1.91961
   A35        1.79672   0.00410   0.01574   0.01470   0.02615   1.82287
   A36        1.94432  -0.00126  -0.00499  -0.00435  -0.00827   1.93605
   A37        1.94052   0.00041  -0.00867   0.01462   0.00730   1.94782
   A38        1.93630  -0.00347  -0.01297  -0.01122  -0.02306   1.91324
   A39        1.96948  -0.00195   0.02533  -0.03964  -0.01314   1.95634
   A40        1.87742   0.00204  -0.01316   0.02429   0.01019   1.88760
   A41        1.87555  -0.00381  -0.05897   0.02315  -0.03490   1.84065
   A42        2.02241   0.00016  -0.00688   0.00863   0.00305   2.02546
   A43        1.95441  -0.00592  -0.08043   0.02135  -0.05660   1.89780
   A44        1.91678   0.00481   0.05593  -0.00478   0.04888   1.96567
   A45        1.81795   0.00880   0.15390  -0.06958   0.08150   1.89945
   A46        1.86606  -0.00279  -0.03349   0.01176  -0.03385   1.83221
   A47        1.89200   0.00454   0.00275   0.04520   0.04603   1.93803
   A48        1.62152  -0.00688   0.08509  -0.08071   0.02190   1.64342
   A49        2.64882  -0.01369   0.02501  -0.10088  -0.09312   2.55570
   A50        1.72370  -0.00010  -0.06216   0.02585  -0.03875   1.68494
   A51        1.71775   0.01193   0.00219   0.07139   0.07115   1.78889
   A52        2.17575   0.00752   0.05055  -0.01117   0.03997   2.21573
   A53        2.07524  -0.00077  -0.06252   0.06626   0.00514   2.08038
   A54        2.03027  -0.00680   0.01158  -0.05500  -0.04549   1.98478
   A55        2.07806  -0.00175   0.00654  -0.03101  -0.02540   2.05266
   A56        1.97032  -0.00701  -0.02657  -0.01909  -0.04453   1.92579
   A57        1.93444  -0.00073   0.00338  -0.02240  -0.01840   1.91604
   A58        1.86499   0.00501   0.01512   0.02552   0.03882   1.90381
   A59        1.80176   0.00427   0.00572   0.04093   0.04625   1.84801
   A60        1.66574   0.00795   0.00802   0.03367   0.03709   1.70283
   A61        1.78496   0.00167  -0.00254   0.01815   0.01423   1.79919
   A62        1.41233  -0.00080   0.02179  -0.00071   0.02420   1.43653
   A63        1.94764  -0.00135   0.00069  -0.00849  -0.00780   1.93984
   A64        1.91725  -0.00048  -0.00570   0.00127  -0.00445   1.91281
   A65        1.92177  -0.00035   0.00010  -0.00267  -0.00258   1.91919
   A66        1.88925   0.00107   0.00225   0.00548   0.00771   1.89696
   A67        1.87831   0.00109   0.00050   0.00728   0.00777   1.88608
   A68        1.90870   0.00008   0.00239  -0.00261  -0.00024   1.90847
   A69        1.74100  -0.02427  -0.09313  -0.04804  -0.13810   1.60289
   A70        1.82907   0.02021   0.07133   0.05509   0.12673   1.95579
   A71        2.14481  -0.01655  -0.03895  -0.04723  -0.09559   2.04922
   A72        1.97300   0.00533   0.00338   0.05424   0.05938   2.03238
   A73        2.10122  -0.00108   0.00699  -0.02254  -0.01513   2.08608
   A74        2.28118  -0.00696  -0.02306  -0.04066  -0.07983   2.20135
   A75        1.92530  -0.00066  -0.04633   0.01406  -0.02907   1.89622
   A76        1.52777   0.00286   0.03220   0.03141   0.07528   1.60305
   A77        1.76965   0.01439   0.06040   0.09727   0.15833   1.92798
   A78        1.88083   0.00569   0.03850   0.01080   0.05034   1.93117
   A79        1.96535  -0.00289  -0.01511  -0.00778  -0.02544   1.93991
   A80        2.04588  -0.01277  -0.05930  -0.03771  -0.09853   1.94735
   A81        1.81981   0.00231   0.00619   0.01642   0.02262   1.84242
   A82        1.84204   0.00526   0.01887   0.02143   0.04224   1.88428
   A83        1.89223   0.00468   0.02207   0.00535   0.02283   1.91506
   A84        3.46750   0.01222   0.01374   0.07460   0.08334   3.55084
   A85        3.30842   0.00698   0.03022   0.05518   0.09097   3.39939
    D1        0.25600  -0.00118  -0.02777   0.01408  -0.01308   0.24292
    D2       -3.01107  -0.00557  -0.05126  -0.00047  -0.05230  -3.06337
    D3       -0.33886  -0.00004   0.02516  -0.02168   0.00200  -0.33687
    D4       -2.61368  -0.00205  -0.02737   0.02437  -0.00273  -2.61642
    D5        1.72890  -0.00590  -0.03096  -0.01460  -0.04073   1.68817
    D6        2.92030   0.00305   0.04517  -0.01225   0.02983   2.95014
    D7        0.64548   0.00104  -0.00736   0.03380   0.02511   0.67059
    D8       -1.29512  -0.00281  -0.01095  -0.00516  -0.01289  -1.30801
    D9       -0.02810  -0.00115   0.01836  -0.02519  -0.00806  -0.03616
   D10        2.88728   0.00237   0.05776  -0.01622   0.04237   2.92966
   D11        2.97419  -0.00540  -0.00610  -0.03968  -0.04721   2.92697
   D12       -0.39362  -0.00188   0.03330  -0.03072   0.00322  -0.39039
   D13       -0.09379   0.00183   0.02628  -0.00902   0.01662  -0.07717
   D14        3.03623   0.00076   0.01196  -0.00538   0.00617   3.04240
   D15       -0.11055  -0.00123  -0.01553   0.00237  -0.01289  -0.12344
   D16        3.13165  -0.00285  -0.02699  -0.00181  -0.02816   3.10349
   D17        3.04399  -0.00003   0.00050  -0.00173  -0.00130   3.04269
   D18        0.00301  -0.00166  -0.01095  -0.00590  -0.01657  -0.01356
   D19       -3.12915   0.00065   0.00806  -0.00146   0.00642  -3.12273
   D20        1.05696   0.00056   0.00800  -0.00223   0.00558   1.06254
   D21       -1.02388   0.00081   0.00978  -0.00155   0.00804  -1.01585
   D22       -0.00105  -0.00060  -0.00865   0.00286  -0.00560  -0.00665
   D23       -2.09813  -0.00068  -0.00871   0.00209  -0.00643  -2.10457
   D24        2.10421  -0.00043  -0.00693   0.00276  -0.00398   2.10023
   D25        0.28868   0.00090  -0.00605   0.01236   0.00732   0.29601
   D26        2.51943  -0.00321  -0.02472  -0.01260  -0.03724   2.48220
   D27       -1.56551  -0.01018  -0.07871  -0.02955  -0.10748  -1.67299
   D28       -2.95299   0.00253   0.00513   0.01675   0.02254  -2.93045
   D29       -0.72224  -0.00158  -0.01354  -0.00821  -0.02202  -0.74426
   D30        1.47600  -0.00855  -0.06753  -0.02517  -0.09226   1.38374
   D31       -0.27188  -0.00936  -0.06909  -0.04740  -0.11767  -0.38955
   D32        1.47748  -0.01135  -0.10566  -0.04298  -0.14531   1.33217
   D33        2.53914   0.01379   0.08461   0.08956   0.16714   2.70628
   D34       -2.42909  -0.01047  -0.08107  -0.03523  -0.11690  -2.54598
   D35       -0.67973  -0.01246  -0.11763  -0.03082  -0.14454  -0.82427
   D36        0.38193   0.01267   0.07263   0.10172   0.16791   0.54984
   D37        1.58116   0.00122   0.00149  -0.00686  -0.00373   1.57742
   D38       -2.95267  -0.00078  -0.03508  -0.00244  -0.03138  -2.98405
   D39       -1.89101   0.02436   0.15518   0.13010   0.28108  -1.60994
   D40        3.06401  -0.00246  -0.01199  -0.00567  -0.01461   3.04941
   D41        0.96860  -0.00261  -0.01146  -0.00791  -0.01631   0.95230
   D42       -1.13449  -0.00219  -0.01085  -0.00378  -0.01158  -1.14607
   D43       -1.28793   0.00419   0.01347   0.03540   0.04370  -1.24422
   D44        2.89985   0.00404   0.01400   0.03316   0.04200   2.94185
   D45        0.79676   0.00446   0.01460   0.03729   0.04673   0.84349
   D46        1.01503   0.00059   0.01407  -0.01289   0.00329   1.01832
   D47       -1.08038   0.00044   0.01460  -0.01512   0.00159  -1.07879
   D48        3.09971   0.00086   0.01520  -0.01099   0.00632   3.10603
   D49        2.41001   0.00788   0.04077   0.05053   0.09273   2.50274
   D50        0.21253   0.00812   0.03856   0.05896   0.09808   0.31061
   D51       -1.86942   0.00716   0.05517   0.03812   0.09370  -1.77572
   D52       -0.53077   0.00452  -0.00020   0.04553   0.04691  -0.48385
   D53       -2.72825   0.00476  -0.00241   0.05396   0.05226  -2.67599
   D54        1.47298   0.00380   0.01421   0.03311   0.04789   1.52087
   D55       -2.26089  -0.00230   0.00390  -0.06589  -0.06356  -2.32445
   D56       -0.22629   0.00198  -0.02977   0.02684  -0.00240  -0.22869
   D57        0.69117   0.00100   0.04014  -0.05637  -0.01773   0.67344
   D58        2.72577   0.00528   0.00647   0.03636   0.04343   2.76920
   D59        0.09269   0.00175   0.01525  -0.00222   0.01316   0.10586
   D60        2.16869  -0.00058   0.00670  -0.00906  -0.00305   2.16564
   D61       -2.02059   0.00143  -0.01956   0.02869   0.00921  -2.01138
   D62        2.29254   0.00126   0.00917  -0.00050   0.00898   2.30153
   D63       -1.91465  -0.00108   0.00062  -0.00733  -0.00723  -1.92187
   D64        0.17925   0.00093  -0.02564   0.03042   0.00503   0.18429
   D65       -1.93748   0.00207   0.02302  -0.00639   0.01744  -1.92004
   D66        0.13852  -0.00026   0.01447  -0.01322   0.00122   0.13975
   D67        2.23242   0.00175  -0.01179   0.02452   0.01349   2.24591
   D68       -0.62272   0.00269  -0.00767   0.04815   0.04027  -0.58245
   D69       -2.77312  -0.00072  -0.02968   0.03024   0.00178  -2.77133
   D70        1.36344   0.00794   0.10093  -0.01065   0.08881   1.45225
   D71       -2.70755  -0.00333  -0.03045  -0.00078  -0.03096  -2.73851
   D72        1.42523  -0.00674  -0.05245  -0.01870  -0.06944   1.35579
   D73       -0.72140   0.00192   0.07816  -0.05958   0.01759  -0.70381
   D74        0.59347  -0.00451  -0.02547  -0.04033  -0.06906   0.52442
   D75       -2.61726  -0.00570  -0.03266  -0.04064  -0.07748  -2.69474
   D76        2.49210   0.00919   0.03801   0.02908   0.06488   2.55699
   D77       -0.71863   0.00800   0.03082   0.02877   0.05646  -0.66217
   D78        0.33392  -0.00367  -0.01535  -0.02741  -0.04461   0.28931
   D79        2.54785  -0.00290  -0.02562  -0.00387  -0.03306   2.51480
   D80       -1.74211   0.00048   0.02249  -0.02784  -0.00216  -1.74427
   D81       -1.74765  -0.00285  -0.01235  -0.02529  -0.03836  -1.78601
   D82        0.46628  -0.00208  -0.02262  -0.00175  -0.02681   0.43947
   D83        2.45951   0.00130   0.02549  -0.02572   0.00408   2.46359
   D84        2.42734  -0.00162  -0.00393  -0.02094  -0.02644   2.40090
   D85       -1.64191  -0.00086  -0.01421   0.00260  -0.01489  -1.65680
   D86        0.35131   0.00252   0.03390  -0.02137   0.01601   0.36732
   D87       -0.30984   0.00630   0.06568   0.04244   0.11950  -0.19034
   D88        2.89928   0.00727   0.07525   0.03842   0.12593   3.02521
   D89       -1.98618   0.01284  -0.00482   0.11120   0.10238  -1.88380
   D90        1.22294   0.01381   0.00474   0.10719   0.10880   1.33175
   D91        2.98760  -0.00001  -0.01343   0.01091  -0.01044   2.97717
   D92       -0.08646   0.00096  -0.00386   0.00690  -0.00401  -0.09047
   D93       -2.33986  -0.01334  -0.06351  -0.08015  -0.13823  -2.47809
   D94        1.73555  -0.01206  -0.06539  -0.06968  -0.12897   1.60658
   D95       -0.25499  -0.00943  -0.04805  -0.06653  -0.10978  -0.36477
   D96       -0.43523  -0.00997  -0.04838  -0.04598  -0.09232  -0.52755
   D97       -2.64300  -0.00870  -0.05026  -0.03551  -0.08306  -2.72606
   D98        1.64964  -0.00607  -0.03292  -0.03236  -0.06387   1.58577
   D99       -2.79295  -0.02422  -0.15736  -0.13353  -0.27731  -3.07026
   D100      -0.28381  -0.00522  -0.04383  -0.02575  -0.07027  -0.35407
   D101       0.03204  -0.00221  -0.01073  -0.00131  -0.00445   0.02758
   D102       2.54118   0.01679   0.10280   0.10646   0.20259   2.74377
   D103      -2.97427  -0.00085   0.01368  -0.01492   0.00218  -2.97209
   D104       0.10388  -0.00140   0.00869  -0.01397  -0.00207   0.10181
   D105      -0.17612   0.00374   0.02201   0.00872   0.02612  -0.15000
   D106       1.59084   0.02012   0.09939   0.12448   0.21985   1.81068
   D107      -2.03046  -0.00020   0.00686  -0.01245  -0.01060  -2.04106
   D108      -0.26350   0.01619   0.08424   0.10331   0.18313  -0.08038
   D109      -0.07247  -0.00148  -0.01567   0.00464  -0.01194  -0.08441
   D110      -2.35477  -0.01632  -0.06321  -0.09332  -0.15073  -2.50550
   D111       0.02945   0.00319   0.01943  -0.00102   0.01459   0.04403
   D112      -1.03877   0.00280   0.01096   0.02514   0.03873  -1.00004
   D113      -2.63737  -0.00558  -0.04005  -0.04856  -0.09644  -2.73381
   D114       2.40796   0.00302   0.03054   0.02847   0.06461   2.47258
   D115       1.33975   0.00264   0.02207   0.05463   0.08875   1.42850
   D116      -0.25885  -0.00574  -0.02894  -0.01906  -0.04642  -0.30526
   D117      -2.56530   0.00902   0.03294   0.04077   0.06903  -2.49626
   D118      -0.56797   0.01368   0.05559   0.06296   0.11285  -0.45512
   D119       1.64511   0.00612   0.01576   0.02914   0.04352   1.68863
   D120       1.49656  -0.01183  -0.04360  -0.05901  -0.09945   1.39711
   D121      -2.78930  -0.00716  -0.02095  -0.03682  -0.05563  -2.84493
   D122      -0.57622  -0.01472  -0.06079  -0.07064  -0.12496  -0.70119
         Item               Value     Threshold  Converged?
 Maximum Force            0.069010     0.000450     NO 
 RMS     Force            0.009754     0.000300     NO 
 Maximum Displacement     0.835730     0.001800     NO 
 RMS     Displacement     0.186534     0.001200     NO 
 Predicted change in Energy=-1.246469D-01
 Lowest energy point so far.  Saving SCF results.
 GradGradGradGradGradGradGradGradGradGradGradGradGradGradGradGradGradGrad

 Leave Link  103 at Sun Dec  2 17:05:50 2018, MaxMem=   536870912 cpu:         0.9
 (Enter /pbs_home/pkowalski/g09d01/g09/l202.exe)
                          Input orientation:                          
 ---------------------------------------------------------------------
 Center     Atomic      Atomic             Coordinates (Angstroms)
 Number     Number       Type             X           Y           Z
 ---------------------------------------------------------------------
      1          6           0       -1.643777   -0.130316   -0.610688
      2         16           0       -3.181260    0.735685   -0.816928
      3          6           0       -4.108094   -0.717442   -0.363364
      4          6           0       -3.347243   -1.805281   -0.167086
      5          6           0       -1.904307   -1.640914   -0.522864
      6          6           0       -5.592194   -0.597090   -0.217191
      7          1           0       -3.761987   -2.765097    0.149331
      8          6           0       -0.390968    0.319907   -0.697385
      9          6           0        0.089573    1.697625   -1.039484
     10          6           0        0.773651   -0.465116   -0.245605
     11          6           0        1.354066    1.916807   -0.129953
     12          6           0        1.579779    0.531216    0.566025
     13          9           0       -0.849327    2.661972   -0.919788
     14          9           0        0.511229    1.717497   -2.341658
     15          9           0        2.429924    2.229899   -0.871221
     16          9           0        1.157802    2.903506    0.760561
     17          9           0        2.885647    0.240850    0.731926
     18          9           0        1.063483    0.584604    1.838151
     19          6           0       -0.772868   -2.350427    0.405309
     20          6           0        0.492469   -1.497193    0.476247
     21          6           0       -1.467849   -1.797519    1.895722
     22          1           0       -0.771616   -1.488181    2.705363
     23          1           0       -2.164718   -2.541493    2.288826
     24          1           0       -2.113666   -0.927455    1.705219
     25          6           0       -1.660069   -2.173327   -1.975088
     26          1           0       -1.728629   -3.273429   -2.012273
     27          1           0       -0.659802   -1.871233   -2.314976
     28          1           0       -2.416929   -1.761179   -2.658319
     29          1           0       -6.033219   -1.558709    0.082738
     30          1           0       -6.059312   -0.285382   -1.166312
     31          1           0       -5.855197    0.161438    0.539057
     32         16           0        1.650579   -2.083488    1.568615
     33          6           0        0.707790   -3.528802    1.879813
     34          6           0       -0.434190   -3.500615    1.280641
     35          6           0        0.715205   -4.080762    3.306112
     36          1           0        0.708356   -5.183797    3.296385
     37          1           0        1.635696   -3.795961    3.837173
     38          1           0       -0.164947   -3.740091    3.877544
     39          1           0       -1.144304   -4.156141    1.783284
 ---------------------------------------------------------------------
                    Distance matrix (angstroms):
                    1          2          3          4          5
     1  C    0.000000
     2  S    1.776611   0.000000
     3  C    2.545337   1.782223   0.000000
     4  C    2.429833   2.627994   1.341944   0.000000
     5  C    1.535413   2.713909   2.394769   1.495212   0.000000
     6  C    3.995336   2.819321   1.496129   2.549910   3.844933
     7  H    3.465041   3.677821   2.139050   1.092418   2.273018
     8  C    1.334072   2.823631   3.873588   3.679294   2.483036
     9  C    2.555335   3.416608   4.889795   4.984289   3.922792
    10  C    2.467658   4.172488   4.889680   4.334049   2.937828
    11  C    3.661814   4.736683   6.068685   5.996468   4.840325
    12  C    3.494795   4.962042   5.897017   5.502020   4.247668
    13  F    2.919514   3.026396   4.727537   5.173248   4.448073
    14  F    3.324865   4.113786   5.583970   5.659200   4.519043
    15  F    4.715245   5.806980   7.189605   7.081960   5.821521
    16  F    4.351235   5.100528   6.488770   6.582450   5.628094
    17  F    4.738782   6.281017   7.143556   6.621464   5.297092
    18  F    3.719836   5.009003   5.769506   5.402503   4.397169
    19  C    2.592224   4.101012   3.792259   2.692996   1.626367
    20  C    2.759226   4.489357   4.741111   3.905405   2.600656
    21  C    3.015395   4.087954   3.638808   2.790584   2.462636
    22  H    3.687907   4.812328   4.598174   3.871094   3.424583
    23  H    3.806880   4.628063   3.760051   2.823451   2.963859
    24  H    2.493923   3.204219   2.881125   2.407865   2.348873
    25  C    2.456776   3.481050   3.272626   2.500178   1.565909
    26  H    3.442499   4.428541   3.861842   2.860085   2.216824
    27  H    2.627470   3.924018   4.126832   3.440948   2.193970
    28  H    2.729518   3.195191   3.035826   2.659637   2.199412
    29  H    4.667798   3.769259   2.147753   2.708814   4.173898
    30  H    4.453056   3.073732   2.153754   3.265557   4.417642
    31  H    4.375282   3.052604   2.153872   3.264423   4.470535
    32  S    4.406476   6.081548   6.225828   5.297951   4.148177
    33  C    4.825160   6.370477   6.010684   4.858355   4.019954
    34  C    4.049586   5.467397   4.893503   3.668235   2.978651
    35  C    6.042528   7.441778   6.931175   5.808993   5.241732
    36  H    6.807012   8.190770   7.519326   6.313309   5.827923
    37  H    6.631392   8.086998   7.753251   6.695265   6.015461
    38  H    5.946566   7.153236   6.532237   5.498139   5.176438
    39  H    4.710397   5.902563   5.021633   3.766089   3.496040
                    6          7          8          9         10
     6  C    0.000000
     7  H    2.860812   0.000000
     8  C    5.303227   4.647359   0.000000
     9  C    6.182585   6.013625   1.498686   0.000000
    10  C    6.367276   5.100774   1.475365   2.403259   0.000000
    11  C    7.387679   6.940620   2.432532   1.572968   2.454345
    12  C    7.302308   6.290769   2.350468   2.481710   1.516992
    13  F    5.797405   6.251374   2.396837   1.351231   3.587096
    14  F    6.864579   6.675257   2.338986   1.368885   3.037450
    15  F    8.530768   8.020678   3.411117   2.406007   3.224553
    16  F    7.666330   7.530670   3.346533   2.415662   3.536602
    17  F    8.571858   7.318891   3.575665   3.616368   2.431970
    18  F    7.065328   6.112100   2.935035   3.235444   2.351160
    19  C    5.166003   3.028581   2.914183   4.383829   2.523848
    20  C    6.189843   4.451388   2.336605   3.559020   1.290471
    21  C    4.787030   3.041243   3.516727   4.822554   3.374152
    22  H    5.707305   4.135956   3.872050   4.991482   3.484642
    23  H    4.669948   2.679311   4.500139   5.842055   4.400988
    24  H    3.988101   2.917991   3.208755   4.390752   3.515121
    25  C    4.586538   3.046541   3.075607   4.349813   3.439780
    26  H    5.031127   3.010894   4.053434   5.381780   4.155616
    27  H    5.509322   4.061447   2.736781   3.863314   2.883444
    28  H    4.170912   3.271074   3.504383   4.567987   4.204850
    29  H    1.099623   2.572605   5.997732   7.025075   6.901973
    30  H    1.102811   3.627341   5.719824   6.461980   6.897056
    31  H    1.102926   3.619118   5.604614   6.339713   6.704468
    32  S    7.606329   5.636917   3.883166   4.851365   2.584478
    33  C    7.258247   4.853527   4.760439   6.018308   3.729332
    34  C    6.105650   3.590972   4.302423   5.716556   3.605907
    35  C    8.020780   5.633959   6.051239   7.257092   5.068630
    36  H    8.548685   5.978129   6.888357   8.156998   5.900500
    37  H    8.883301   6.617994   6.450577   7.506782   5.339169
    38  H    7.490015   5.271517   6.120837   7.335578   5.348532
    39  H    6.037588   3.384830   5.172643   6.614911   4.628024
                   11         12         13         14         15
    11  C    0.000000
    12  C    1.566906   0.000000
    13  F    2.456431   3.556448   0.000000
    14  F    2.375234   3.317180   2.182856   0.000000
    15  F    1.343495   2.382005   3.307951   2.471059   0.000000
    16  F    1.343544   2.417368   2.628779   3.383554   2.175949
    17  F    2.428457   1.348008   4.747633   4.155149   2.595010
    18  F    2.394292   1.373941   3.947217   4.365688   3.451790
    19  C    4.797878   3.723526   5.185159   5.073731   5.732957
    20  C    3.572844   2.303203   4.587808   4.274947   4.411419
    21  C    5.085546   4.059450   5.310059   5.850426   6.250496
    22  H    4.914416   3.766138   5.511037   6.115104   6.071733
    23  H    6.173230   5.141094   6.253120   6.836745   7.339129
    24  H    4.845910   4.131226   4.623116   5.501188   6.103372
    25  C    5.405434   4.926299   5.015085   4.470729   6.110234
    26  H    6.323344   5.662906   6.098826   5.480402   6.991579
    27  H    4.814482   4.368942   4.746833   3.775051   5.333866
    28  H    5.842997   5.623624   5.004411   4.558023   6.527971
    29  H    8.166787   7.909430   6.759581   7.709801   9.321394
    30  H    7.802681   7.875502   5.990960   6.968857   8.858941
    31  H    7.449991   7.444215   5.782701   7.158996   8.655094
    32  S    4.356078   2.801228   5.912789   5.570983   5.016522
    33  C    5.840504   4.355474   6.970514   6.736699   6.610339
    34  C    5.876742   4.563158   6.556806   6.422116   6.758140
    35  C    6.941579   5.433775   8.109899   8.096834   7.759821
    36  H    7.910455   6.393404   9.042045   8.913711   8.677305
    37  H    6.960827   5.424758   8.396959   8.357069   7.688353
    38  H    7.097036   5.679286   8.029271   8.301865   8.057600
    39  H    6.839811   5.556407   7.340318   7.365838   7.784794
                   16         17         18         19         20
    16  F    0.000000
    17  F    3.174272   0.000000
    18  F    2.558789   2.159208   0.000000
    19  C    5.608699   4.495123   3.746950   0.000000
    20  C    4.459782   2.968748   2.552394   1.527783   0.000000
    21  C    5.502933   4.945937   3.476416   1.734945   2.438842
    22  H    5.176082   4.501064   2.901050   2.456363   2.562606
    23  H    6.559173   5.972567   4.516290   2.349763   3.381811
    24  H    5.125539   5.225454   3.521118   2.347840   2.937161
    25  C    6.418598   5.815471   5.437344   2.546523   3.331609
    26  H    7.360341   6.416566   6.124220   2.758643   3.779024
    27  H    5.963284   5.129787   5.123409   2.764483   3.042789
    28  H    6.799024   6.604482   6.150952   3.526466   4.284832
    29  H    8.490088   9.121733   7.618297   5.329367   6.537831
    30  H    8.122104   9.159285   7.779324   5.889048   6.862384
    31  H    7.533270   8.743332   7.052294   5.670751   6.561087
    32  S    5.076012   2.761882   2.745187   2.701413   1.696534
    33  C    6.544450   4.502331   4.128967   2.398974   2.478669
    34  C    6.619494   5.031995   4.386669   1.484534   2.349351
    35  C    7.446860   5.478465   4.903250   3.690945   3.838304
    36  H    8.487454   6.383090   5.960454   4.310490   4.646594
    37  H    7.387610   5.244119   4.849008   4.434911   4.229317
    38  H    7.456718   5.920214   4.936716   3.789083   4.126937
    39  H    7.495617   6.056351   5.229914   2.301604   3.384875
                   21         22         23         24         25
    21  C    0.000000
    22  H    1.111732   0.000000
    23  H    1.092545   1.795467   0.000000
    24  H    1.100174   1.765163   1.717068   0.000000
    25  C    3.893758   4.813045   4.309430   3.911855   0.000000
    26  H    4.185539   5.134109   4.384673   4.412662   1.102863
    27  H    4.288164   5.036173   4.889685   4.377946   1.098780
    28  H    4.652027   5.616998   5.014653   4.452810   1.099776
    29  H    4.917982   5.879421   4.560481   4.288801   4.872047
    30  H    5.722250   6.663056   5.674142   4.921998   4.855079
    31  H    4.992683   5.766881   4.897670   4.067515   5.419516
    32  S    3.148550   2.741098   3.909599   3.940129   4.850391
    33  C    2.780467   2.652227   3.064860   3.841628   4.722746
    34  C    2.085021   2.488691   2.220603   3.101944   3.723472
    35  C    3.459498   3.048445   3.420259   4.528655   6.096828
    36  H    4.261995   4.024575   4.031314   5.349024   6.516194
    37  H    4.170730   3.521647   4.291178   5.179891   6.875855
    38  H    3.065740   2.610202   2.821302   4.053076   6.240468
    39  H    2.383364   2.847304   1.975830   3.371968   4.280529
                   26         27         28         29         30
    26  H    0.000000
    27  H    1.788903   0.000000
    28  H    1.782704   1.793737   0.000000
    29  H    5.085158   5.892394   4.542239   0.000000
    30  H    5.329061   5.743610   4.203690   1.783864   0.000000
    31  H    5.944423   6.266529   5.073593   1.788525   1.774709
    32  S    5.065349   4.523848   5.874987   7.843722   8.375884
    33  C    4.598879   4.713184   5.786450   7.249272   8.098908
    34  C    3.545485   3.954017   4.740495   6.046081   6.925843
    35  C    5.908411   6.194295   7.124967   7.892535   8.961114
    36  H    6.145750   6.658251   7.545874   8.301663   9.471613
    37  H    6.768141   6.842721   7.921838   8.826852   9.827114
    38  H    6.111695   6.487282   7.190620   7.320901   8.492293
    39  H    3.940414   4.717127   5.204157   5.791373   6.916661
                   31         32         33         34         35
    31  H    0.000000
    32  S    7.901668   0.000000
    33  C    7.647764   1.753462   0.000000
    34  C    6.583912   2.537211   1.289930   0.000000
    35  C    8.295965   2.807654   1.529393   2.400044   0.000000
    36  H    8.902506   3.672177   2.178459   2.863867   1.103099
    37  H    9.091318   2.842383   2.182576   3.302652   1.100200
    38  H    7.664619   3.372183   2.190261   2.621783   1.103295
    39  H    6.510154   3.486165   1.957836   1.089323   2.404675
                   36         37         38         39
    36  H    0.000000
    37  H    1.754565   0.000000
    38  H    1.784570   1.801961   0.000000
    39  H    2.603440   3.475138   2.349077   0.000000
 Stoichiometry    C17H14F6S2
 Framework group  C1[X(C17H14F6S2)]
 Deg. of freedom   111
 Full point group                 C1      NOp   1
 RotChk:  IX=0 Diff= 1.45D+00
 Largest Abelian subgroup         C1      NOp   1
 Largest concise Abelian subgroup C1      NOp   1
                         Standard orientation:                         
 ---------------------------------------------------------------------
 Center     Atomic      Atomic             Coordinates (Angstroms)
 Number     Number       Type             X           Y           Z
 ---------------------------------------------------------------------
      1          6           0       -1.092309   -0.995692    0.225119
      2         16           0       -2.178373   -2.247298   -0.415421
      3          6           0       -3.555818   -1.116446   -0.403595
      4          6           0       -3.268555    0.080873    0.129996
      5          6           0       -1.915653    0.185699    0.757953
      6          6           0       -4.853678   -1.570823   -0.993091
      7          1           0       -3.996136    0.894308    0.178232
      8          6           0        0.223187   -1.035713    0.443337
      9          6           0        1.172672   -2.178535    0.247132
     10          6           0        1.022046    0.169722    0.735659
     11          6           0        2.498610   -1.511234   -0.273281
     12          6           0        2.224573    0.028594   -0.178275
     13          9           0        0.702658   -3.164370   -0.548507
     14          9           0        1.448208   -2.749004    1.460594
     15          9           0        3.538913   -1.833699    0.513334
     16          9           0        2.787051   -1.896647   -1.527620
     17          9           0        3.320902    0.729692    0.173364
     18          9           0        1.888440    0.496980   -1.425410
     19          6           0       -1.074287    1.568830    0.602647
     20          6           0        0.425151    1.291215    0.509195
     21          6           0       -1.358107    1.697866   -1.104055
     22          1           0       -0.525968    2.074701   -1.737686
     23          1           0       -2.252239    2.295578   -1.296209
     24          1           0       -1.625029    0.711892   -1.512700
     25          6           0       -2.032877   -0.071686    2.298110
     26          1           0       -2.530758    0.771451    2.805598
     27          1           0       -1.029646   -0.198501    2.727950
     28          1           0       -2.625874   -0.979246    2.483033
     29          1           0       -5.607517   -0.772207   -0.937329
     30          1           0       -5.245034   -2.451496   -0.456949
     31          1           0       -4.728059   -1.862591   -2.049281
     32         16           0        1.354192    2.668762    0.166443
     33          6           0       -0.047712    3.714576    0.291203
     34          6           0       -1.136263    3.046197    0.470779
     35          6           0       -0.128090    4.901962   -0.669368
     36          1           0       -0.568147    5.779785   -0.166772
     37          1           0        0.874391    5.219041   -0.993301
     38          1           0       -0.748103    4.668773   -1.551676
     39          1           0       -1.997862    3.626097    0.142164
 ---------------------------------------------------------------------
 Rotational constants (GHZ):      0.2413044      0.2256847      0.1357472
 Leave Link  202 at Sun Dec  2 17:05:50 2018, MaxMem=   536870912 cpu:         0.0
 (Enter /pbs_home/pkowalski/g09d01/g09/l301.exe)
 Basis read from rwf:  (5D, 7F)
 No pseudopotential information found on rwf file.
 There are   453 symmetry adapted cartesian basis functions of A   symmetry.
 There are   428 symmetry adapted basis functions of A   symmetry.
   428 basis functions,   747 primitive gaussians,   453 cartesian basis functions
   101 alpha electrons      101 beta electrons
       nuclear repulsion energy      2915.8515528620 Hartrees.
 IExCor=  402 DFT=T Ex+Corr=B3LYP ExCW=0 ScaHFX=  0.200000
 ScaDFX=  0.800000  0.720000  1.000000  0.810000 ScalE2=  1.000000  1.000000
 IRadAn=      0 IRanWt=     -1 IRanGd=            0 ICorTp=0 IEmpDi=  4
 NAtoms=   39 NActive=   39 NUniq=   39 SFac= 1.00D+00 NAtFMM=   60 NAOKFM=F Big=F
 Integral buffers will be    131072 words long.
 Raffenetti 2 integral format.
 Two-electron integral symmetry is turned on.
 No density basis found on file   724.
 Leave Link  301 at Sun Dec  2 17:05:50 2018, MaxMem=   536870912 cpu:         0.8
 (Enter /pbs_home/pkowalski/g09d01/g09/l302.exe)
 NPDir=0 NMtPBC=     1 NCelOv=     1 NCel=       1 NClECP=     1 NCelD=      1
         NCelK=      1 NCelE2=     1 NClLst=     1 CellRange=     0.0.
 One-electron integrals computed using PRISM.
 NBasis=   428 RedAO= T EigKep=  2.36D-04  NBF=   428
 NBsUse=   428 1.00D-06 EigRej= -1.00D+00 NBFU=   428
 Precomputing XC quadrature grid using
 IXCGrd= 4 IRadAn=           0 IRanWt=          -1 IRanGd=           0 AccXCQ= 0.00D+00.
 Generated NRdTot=       0 NPtTot=           0 NUsed=           0 NTot=          32
 NSgBfM=   446   446   447   447   447 MxSgAt=    39 MxSgA2=    39.
 Leave Link  302 at Sun Dec  2 17:05:51 2018, MaxMem=   536870912 cpu:         6.4
 (Enter /pbs_home/pkowalski/g09d01/g09/l303.exe)
 DipDrv:  MaxL=1.
 Leave Link  303 at Sun Dec  2 17:05:52 2018, MaxMem=   536870912 cpu:         1.3
 (Enter /pbs_home/pkowalski/g09d01/g09/l401.exe)
 Initial guess from the checkpoint file:  "dae0068freq_closed_b3lyp.chk"
 B after Tr=     0.000000    0.000000    0.000000
         Rot=    0.860134   -0.001135    0.003480    0.510055 Ang= -61.34 deg.
 Guess basis will be translated and rotated to current coordinates.
 JPrj=2 DoOrth=T DoCkMO=T.
 Generating alternative initial guess.
 ExpMin= 1.22D-01 ExpMax= 9.18D+03 ExpMxC= 1.38D+03 IAcc=1 IRadAn=         1 AccDes= 0.00D+00
 Harris functional with IExCor=  402 and IRadAn=       1 diagonalized for initial guess.
 HarFok:  IExCor=  402 AccDes= 0.00D+00 IRadAn=         1 IDoV= 1 UseB2=F ITyADJ=14
 ICtDFT=  3500011 ScaDFX=  1.000000  1.000000  1.000000  1.000000
 FoFCou: FMM=F IPFlag=           0 FMFlag=      100000 FMFlg1=           0
         NFxFlg=           0 DoJE=T BraDBF=F KetDBF=T FulRan=T
         wScrn=  0.000000 ICntrl=     500 IOpCl=  0 I1Cent=   200000004 NGrid=           0
         NMat0=    1 NMatS0=      1 NMatT0=    0 NMatD0=    1 NMtDS0=    0 NMtDT0=    0
 Petite list used in FoFCou.
 Harris En= -2050.14976575648    
 Leave Link  401 at Sun Dec  2 17:05:54 2018, MaxMem=   536870912 cpu:        16.3
 (Enter /pbs_home/pkowalski/g09d01/g09/l502.exe)
 Closed shell SCF:
 Using DIIS extrapolation, IDIIS=  1040.
 Integral symmetry usage will be decided dynamically.
 IVT=      641221 IEndB=      641221 NGot=   536870912 MDV=   536451994
 LenX=   536451994 LenY=   536246332
 Requested convergence on RMS density matrix=1.00D-08 within 128 cycles.
 Requested convergence on MAX density matrix=1.00D-06.
 Requested convergence on             energy=1.00D-06.
 No special actions if energy rises.
 Fock matrices will be formed incrementally for  20 cycles.
 Integral accuracy reduced to 1.0D-05 until final iterations.

 Cycle   1  Pass 0  IDiag  1:
 FoFJK:  IHMeth= 1 ICntrl=       0 DoSepK=F KAlg= 0 I1Cent=   0 FoldK=F
 IRaf= 810000000 NMat=   1 IRICut=       1 DoRegI=T DoRafI=F ISym2E= 0.
 FoFCou: FMM=F IPFlag=           0 FMFlag=      100000 FMFlg1=           0
         NFxFlg=           0 DoJE=F BraDBF=F KetDBF=F FulRan=T
         wScrn=  0.000000 ICntrl=       0 IOpCl=  0 I1Cent=           0 NGrid=           0
         NMat0=    1 NMatS0=      1 NMatT0=    0 NMatD0=    1 NMtDS0=    0 NMtDT0=    0
 Symmetry not used in FoFCou.
 E= -2050.18408370735    
 DIIS: error= 4.32D-03 at cycle   1 NSaved=   1.
 NSaved= 1 IEnMin= 1 EnMin= -2050.18408370735     IErMin= 1 ErrMin= 4.32D-03
 ErrMax= 4.32D-03  0.00D+00 EMaxC= 1.00D-01 BMatC= 7.32D-02 BMatP= 7.32D-02
 IDIUse=3 WtCom= 9.57D-01 WtEn= 4.32D-02
 Coeff-Com:  0.100D+01
 Coeff-En:   0.100D+01
 Coeff:      0.100D+01
 Gap=     0.576 Goal=   None    Shift=    0.000
 GapD=    0.576 DampG=2.000 DampE=1.000 DampFc=2.0000 IDamp=-1.
 RMSDP=2.95D-03 MaxDP=2.56D-01              OVMax= 1.02D-01

 Cycle   2  Pass 0  IDiag  1:
 RMSU=  2.94D-03    CP:  1.01D+00
 E= -2050.27655182788     Delta-E=       -0.092468120529 Rises=F Damp=F
 DIIS: error= 2.00D-03 at cycle   2 NSaved=   2.
 NSaved= 2 IEnMin= 2 EnMin= -2050.27655182788     IErMin= 2 ErrMin= 2.00D-03
 ErrMax= 2.00D-03  0.00D+00 EMaxC= 1.00D-01 BMatC= 8.94D-03 BMatP= 7.32D-02
 IDIUse=3 WtCom= 9.80D-01 WtEn= 2.00D-02
 Coeff-Com:  0.136D+00 0.864D+00
 Coeff-En:   0.000D+00 0.100D+01
 Coeff:      0.133D+00 0.867D+00
 Gap=     0.132 Goal=   None    Shift=    0.000
 RMSDP=8.74D-04 MaxDP=7.57D-02 DE=-9.25D-02 OVMax= 4.68D-02

 Cycle   3  Pass 0  IDiag  1:
 RMSU=  8.02D-04    CP:  1.00D+00  8.85D-01
 E= -2050.27039356332     Delta-E=        0.006158264558 Rises=F Damp=F
 DIIS: error= 2.73D-03 at cycle   3 NSaved=   3.
 NSaved= 3 IEnMin= 2 EnMin= -2050.27655182788     IErMin= 2 ErrMin= 2.00D-03
 ErrMax= 2.73D-03  0.00D+00 EMaxC= 1.00D-01 BMatC= 1.46D-02 BMatP= 8.94D-03
 IDIUse=3 WtCom= 1.61D-01 WtEn= 8.39D-01
 Coeff-Com: -0.105D-01 0.568D+00 0.443D+00
 Coeff-En:   0.000D+00 0.610D+00 0.390D+00
 Coeff:     -0.168D-02 0.603D+00 0.399D+00
 Gap=     0.126 Goal=   None    Shift=    0.000
 RMSDP=5.79D-04 MaxDP=5.51D-02 DE= 6.16D-03 OVMax= 3.51D-02

 Cycle   4  Pass 0  IDiag  1:
 RMSU=  2.18D-04    CP:  1.01D+00  9.79D-01  4.30D-01
 E= -2050.28528730207     Delta-E=       -0.014893738748 Rises=F Damp=F
 DIIS: error= 4.83D-04 at cycle   4 NSaved=   4.
 NSaved= 4 IEnMin= 4 EnMin= -2050.28528730207     IErMin= 4 ErrMin= 4.83D-04
 ErrMax= 4.83D-04  0.00D+00 EMaxC= 1.00D-01 BMatC= 4.48D-04 BMatP= 8.94D-03
 IDIUse=3 WtCom= 9.95D-01 WtEn= 4.83D-03
 Coeff-Com: -0.145D-01 0.259D+00 0.207D+00 0.548D+00
 Coeff-En:   0.000D+00 0.000D+00 0.000D+00 0.100D+01
 Coeff:     -0.144D-01 0.258D+00 0.206D+00 0.551D+00
 Gap=     0.126 Goal=   None    Shift=    0.000
 RMSDP=1.02D-04 MaxDP=4.84D-03 DE=-1.49D-02 OVMax= 6.61D-03

 Cycle   5  Pass 0  IDiag  1:
 RMSU=  7.48D-05    CP:  1.01D+00  9.83D-01  4.30D-01  6.89D-01
 E= -2050.28568724256     Delta-E=       -0.000399940489 Rises=F Damp=F
 DIIS: error= 2.12D-04 at cycle   5 NSaved=   5.
 NSaved= 5 IEnMin= 5 EnMin= -2050.28568724256     IErMin= 5 ErrMin= 2.12D-04
 ErrMax= 2.12D-04  0.00D+00 EMaxC= 1.00D-01 BMatC= 7.87D-05 BMatP= 4.48D-04
 IDIUse=3 WtCom= 9.98D-01 WtEn= 2.12D-03
 Coeff-Com: -0.638D-02 0.824D-01 0.714D-01 0.314D+00 0.538D+00
 Coeff-En:   0.000D+00 0.000D+00 0.000D+00 0.113D+00 0.887D+00
 Coeff:     -0.636D-02 0.823D-01 0.713D-01 0.314D+00 0.539D+00
 Gap=     0.126 Goal=   None    Shift=    0.000
 RMSDP=3.94D-05 MaxDP=1.61D-03 DE=-4.00D-04 OVMax= 2.58D-03

 Cycle   6  Pass 0  IDiag  1:
 RMSU=  3.32D-05    CP:  1.01D+00  9.83D-01  4.37D-01  7.07D-01  7.31D-01
 E= -2050.28576126637     Delta-E=       -0.000074023812 Rises=F Damp=F
 DIIS: error= 8.09D-05 at cycle   6 NSaved=   6.
 NSaved= 6 IEnMin= 6 EnMin= -2050.28576126637     IErMin= 6 ErrMin= 8.09D-05
 ErrMax= 8.09D-05  0.00D+00 EMaxC= 1.00D-01 BMatC= 8.44D-06 BMatP= 7.87D-05
 IDIUse=1 WtCom= 1.00D+00 WtEn= 0.00D+00
 Coeff-Com: -0.201D-02 0.167D-01 0.182D-01 0.114D+00 0.304D+00 0.549D+00
 Coeff:     -0.201D-02 0.167D-01 0.182D-01 0.114D+00 0.304D+00 0.549D+00
 Gap=     0.126 Goal=   None    Shift=    0.000
 RMSDP=1.34D-05 MaxDP=6.30D-04 DE=-7.40D-05 OVMax= 1.08D-03

 Cycle   7  Pass 0  IDiag  1:
 RMSU=  9.96D-06    CP:  1.01D+00  9.83D-01  4.41D-01  7.21D-01  7.84D-01
                    CP:  8.03D-01
 E= -2050.28576940557     Delta-E=       -0.000008139201 Rises=F Damp=F
 DIIS: error= 3.22D-05 at cycle   7 NSaved=   7.
 NSaved= 7 IEnMin= 7 EnMin= -2050.28576940557     IErMin= 7 ErrMin= 3.22D-05
 ErrMax= 3.22D-05  0.00D+00 EMaxC= 1.00D-01 BMatC= 1.44D-06 BMatP= 8.44D-06
 IDIUse=1 WtCom= 1.00D+00 WtEn= 0.00D+00
 Coeff-Com: -0.246D-03-0.331D-02 0.111D-03 0.208D-01 0.110D+00 0.343D+00
 Coeff-Com:  0.530D+00
 Coeff:     -0.246D-03-0.331D-02 0.111D-03 0.208D-01 0.110D+00 0.343D+00
 Coeff:      0.530D+00
 Gap=     0.126 Goal=   None    Shift=    0.000
 RMSDP=5.42D-06 MaxDP=2.86D-04 DE=-8.14D-06 OVMax= 3.86D-04

 Initial convergence to 1.0D-05 achieved.  Increase integral accuracy.
 Cycle   8  Pass 1  IDiag  1:
 E= -2050.28606463695     Delta-E=       -0.000295231379 Rises=F Damp=F
 DIIS: error= 1.04D-04 at cycle   1 NSaved=   1.
 NSaved= 1 IEnMin= 1 EnMin= -2050.28606463695     IErMin= 1 ErrMin= 1.04D-04
 ErrMax= 1.04D-04  0.00D+00 EMaxC= 1.00D-01 BMatC= 3.47D-06 BMatP= 3.47D-06
 IDIUse=3 WtCom= 9.99D-01 WtEn= 1.04D-03
 Coeff-Com:  0.100D+01
 Coeff-En:   0.100D+01
 Coeff:      0.100D+01
 Gap=     0.126 Goal=   None    Shift=    0.000
 RMSDP=5.42D-06 MaxDP=2.86D-04 DE=-2.95D-04 OVMax= 5.18D-04

 Cycle   9  Pass 1  IDiag  1:
 RMSU=  9.81D-05    CP:  1.00D+00
 E= -2050.28606767953     Delta-E=       -0.000003042577 Rises=F Damp=F
 DIIS: error= 1.60D-05 at cycle   2 NSaved=   2.
 NSaved= 2 IEnMin= 2 EnMin= -2050.28606767953     IErMin= 2 ErrMin= 1.60D-05
 ErrMax= 1.60D-05  0.00D+00 EMaxC= 1.00D-01 BMatC= 4.80D-07 BMatP= 3.47D-06
 IDIUse=1 WtCom= 1.00D+00 WtEn= 0.00D+00
 Coeff-Com:  0.153D+00 0.847D+00
 Coeff:      0.153D+00 0.847D+00
 Gap=     0.126 Goal=   None    Shift=    0.000
 RMSDP=7.33D-06 MaxDP=3.60D-04 DE=-3.04D-06 OVMax= 6.00D-04

 Cycle  10  Pass 1  IDiag  1:
 RMSU=  7.17D-06    CP:  1.00D+00  1.02D+00
 E= -2050.28606681928     Delta-E=        0.000000860249 Rises=F Damp=F
 DIIS: error= 2.76D-05 at cycle   3 NSaved=   3.
 NSaved= 3 IEnMin= 2 EnMin= -2050.28606767953     IErMin= 2 ErrMin= 1.60D-05
 ErrMax= 2.76D-05  0.00D+00 EMaxC= 1.00D-01 BMatC= 1.30D-06 BMatP= 4.80D-07
 IDIUse=1 WtCom= 1.00D+00 WtEn= 0.00D+00
 Coeff-Com: -0.240D-02 0.625D+00 0.378D+00
 Coeff:     -0.240D-02 0.625D+00 0.378D+00
 Gap=     0.126 Goal=   None    Shift=    0.000
 RMSDP=4.28D-06 MaxDP=2.35D-04 DE= 8.60D-07 OVMax= 4.13D-04

 Cycle  11  Pass 1  IDiag  1:
 RMSU=  1.33D-06    CP:  1.00D+00  1.02D+00  4.33D-01
 E= -2050.28606815467     Delta-E=       -0.000001335386 Rises=F Damp=F
 DIIS: error= 3.04D-06 at cycle   4 NSaved=   4.
 NSaved= 4 IEnMin= 4 EnMin= -2050.28606815467     IErMin= 4 ErrMin= 3.04D-06
 ErrMax= 3.04D-06  0.00D+00 EMaxC= 1.00D-01 BMatC= 2.00D-08 BMatP= 4.80D-07
 IDIUse=1 WtCom= 1.00D+00 WtEn= 0.00D+00
 Coeff-Com: -0.506D-02 0.357D+00 0.230D+00 0.417D+00
 Coeff:     -0.506D-02 0.357D+00 0.230D+00 0.417D+00
 Gap=     0.126 Goal=   None    Shift=    0.000
 RMSDP=6.46D-07 MaxDP=2.58D-05 DE=-1.34D-06 OVMax= 4.45D-05

 Cycle  12  Pass 1  IDiag  1:
 RMSU=  3.86D-07    CP:  1.00D+00  1.02D+00  4.30D-01  6.12D-01
 E= -2050.28606817374     Delta-E=       -0.000000019078 Rises=F Damp=F
 DIIS: error= 5.86D-07 at cycle   5 NSaved=   5.
 NSaved= 5 IEnMin= 5 EnMin= -2050.28606817374     IErMin= 5 ErrMin= 5.86D-07
 ErrMax= 5.86D-07  0.00D+00 EMaxC= 1.00D-01 BMatC= 6.61D-10 BMatP= 2.00D-08
 IDIUse=1 WtCom= 1.00D+00 WtEn= 0.00D+00
 Coeff-Com: -0.262D-02 0.155D+00 0.103D+00 0.226D+00 0.518D+00
 Coeff:     -0.262D-02 0.155D+00 0.103D+00 0.226D+00 0.518D+00
 Gap=     0.126 Goal=   None    Shift=    0.000
 RMSDP=1.09D-07 MaxDP=4.33D-06 DE=-1.91D-08 OVMax= 7.60D-06

 Cycle  13  Pass 1  IDiag  1:
 RMSU=  1.02D-07    CP:  1.00D+00  1.02D+00  4.31D-01  6.11D-01  9.08D-01
 E= -2050.28606817421     Delta-E=       -0.000000000466 Rises=F Damp=F
 DIIS: error= 1.64D-07 at cycle   6 NSaved=   6.
 NSaved= 6 IEnMin= 6 EnMin= -2050.28606817421     IErMin= 6 ErrMin= 1.64D-07
 ErrMax= 1.64D-07  0.00D+00 EMaxC= 1.00D-01 BMatC= 6.90D-11 BMatP= 6.61D-10
 IDIUse=1 WtCom= 1.00D+00 WtEn= 0.00D+00
 Coeff-Com: -0.592D-03 0.276D-01 0.209D-01 0.581D-01 0.259D+00 0.635D+00
 Coeff:     -0.592D-03 0.276D-01 0.209D-01 0.581D-01 0.259D+00 0.635D+00
 Gap=     0.126 Goal=   None    Shift=    0.000
 RMSDP=5.46D-08 MaxDP=2.33D-06 DE=-4.66D-10 OVMax= 5.60D-06

 Cycle  14  Pass 1  IDiag  1:
 RMSU=  4.63D-08    CP:  1.00D+00  1.02D+00  4.33D-01  6.13D-01  9.39D-01
                    CP:  8.20D-01
 E= -2050.28606817415     Delta-E=        0.000000000061 Rises=F Damp=F
 DIIS: error= 8.83D-08 at cycle   7 NSaved=   7.
 NSaved= 7 IEnMin= 6 EnMin= -2050.28606817421     IErMin= 7 ErrMin= 8.83D-08
 ErrMax= 8.83D-08  0.00D+00 EMaxC= 1.00D-01 BMatC= 2.15D-11 BMatP= 6.90D-11
 IDIUse=1 WtCom= 1.00D+00 WtEn= 0.00D+00
 Coeff-Com: -0.185D-04-0.432D-02-0.914D-03 0.596D-02 0.814D-01 0.414D+00
 Coeff-Com:  0.504D+00
 Coeff:     -0.185D-04-0.432D-02-0.914D-03 0.596D-02 0.814D-01 0.414D+00
 Coeff:      0.504D+00
 Gap=     0.126 Goal=   None    Shift=    0.000
 RMSDP=2.46D-08 MaxDP=2.91D-06 DE= 6.09D-11 OVMax= 9.12D-07

 Cycle  15  Pass 1  IDiag  1:
 RMSU=  1.26D-08    CP:  1.00D+00  1.02D+00  4.34D-01  6.22D-01  9.54D-01
                    CP:  8.46D-01  6.47D-01
 E= -2050.28606817420     Delta-E=       -0.000000000053 Rises=F Damp=F
 DIIS: error= 2.22D-08 at cycle   8 NSaved=   8.
 NSaved= 8 IEnMin= 6 EnMin= -2050.28606817421     IErMin= 8 ErrMin= 2.22D-08
 ErrMax= 2.22D-08  0.00D+00 EMaxC= 1.00D-01 BMatC= 9.87D-13 BMatP= 2.15D-11
 IDIUse=1 WtCom= 1.00D+00 WtEn= 0.00D+00
 Coeff-Com:  0.586D-04-0.498D-02-0.245D-02-0.326D-02 0.440D-02 0.134D+00
 Coeff-Com:  0.212D+00 0.661D+00
 Coeff:      0.586D-04-0.498D-02-0.245D-02-0.326D-02 0.440D-02 0.134D+00
 Coeff:      0.212D+00 0.661D+00
[truncated: 2,034,221 more chars]
