# Supplementary material for: Wide-range IR spectra of diarylethene derivatives and their simulation using the density functional theory
Source: Sci Rep. 2022 Oct 7;12:16834. doi: 10.1038/s41598-022-20264-x (PMC9546887; doi:10.1038/s41598-022-20264-x)
Supplement: Supplementary file 1 — Supplementary Information 1. [file 41598_2022_20264_MOESM1_ESM.zip › IR_files/2_0068/closed/closed_cam-b3lypD3.log]

 Entering Gaussian System, Link 0=g09
 Input=closed_cam-b3lypD3.gjf
 Output=closed_cam-b3lypD3.log
 AtFile(1): /pbs_home/ewapastorczak/DAE/0068/Def2SVP.gbs
            H     0
            S   3   1.00
                 13.0107010              0.19682158E-01
                  1.9622572              0.13796524
                  0.44453796             0.47831935
            S   1   1.00
                  0.12194962             1.0000000
            P   1   1.00
                  0.8000000              1.0000000
            ****
            C     0
            S   5   1.00
               1238.4016938              0.54568832082E-02
                186.29004992             0.40638409211E-01
                 42.251176346            0.18025593888
                 11.676557932            0.46315121755
                  3.5930506482           0.44087173314
            S   1   1.00
                  0.40245147363          1.0000000
            S   1   1.00
                  0.13090182668          1.0000000
            P   3   1.00
                  9.4680970621           0.38387871728E-01
                  2.0103545142           0.21117025112
                  0.54771004707          0.51328172114
            P   1   1.00
                  0.15268613795          1.0000000
            D   1   1.00
                  0.8000000              1.0000000
            ****
            F     0
            S   5   1.00
               2894.8325990             -0.53408255515E-02
                435.41939120            -0.39904258866E-01
                 98.843328866           -0.17912768038
                 27.485198001           -0.46758090825
                  8.5405498171          -0.44653131020
            S   1   1.00
                  1.0654578038           1.0000000
            S   1   1.00
                  0.33247346748          1.0000000
            P   3   1.00
                 22.696633924           -0.45212874436E-01
                  4.9872339257          -0.23754317067
                  1.3491613954          -0.51287353587
            P   1   1.00
                  0.34829881977          1.0000000
            D   1   1.00
                  1.4000000              1.0000000
            ****
            S     0
            S   5   1.00
               9184.9303010             -0.22294387756E-02
               1381.5105503             -0.16683029937E-01
                313.87147580            -0.75262436116E-01
                 88.053870623           -0.19376827038
                 27.039914905           -0.17718020803
            S   3   1.00
                 45.648731303           -0.10736062573
                  4.9664522326           0.65066293018
                  2.0116242047           0.59712155354
            S   1   1.00
                  0.35661077013          1.0000000
            S   1   1.00
                  0.13507221477          1.0000000
            P   5   1.00
                261.98233439            -0.92729929822E-02
                 61.306894736           -0.66547669241E-01
                 19.103729887           -0.24828595903
                  6.6567720378          -0.48703847402
                  2.3959635161          -0.39337850312
            P   1   1.00
                  0.61776161679          1.0000000
            P   1   1.00
                  0.16993376871          1.0000000
            D   1   1.00
                  0.5500000              1.0000000
            ****
 Initial command:
 /pbs_home/pkowalski/g09d01/g09/l1.exe "/pbs_home/daria/obliczenia/0068/closed/CAM-B3LYP/Gau-23459.inp" -scrdir="/pbs_home/daria/obliczenia/0068/closed/CAM-B3LYP/"
 Entering Link 1 = /pbs_home/pkowalski/g09d01/g09/l1.exe PID=     23460.
  
 Copyright (c) 1988,1990,1992,1993,1995,1998,2003,2009,2013,
            Gaussian, Inc.  All Rights Reserved.
  
 This is part of the Gaussian(R) 09 program.  It is based on
 the Gaussian(R) 03 system (copyright 2003, Gaussian, Inc.),
 the Gaussian(R) 98 system (copyright 1998, Gaussian, Inc.),
 the Gaussian(R) 94 system (copyright 1995, Gaussian, Inc.),
 the Gaussian 92(TM) system (copyright 1992, Gaussian, Inc.),
 the Gaussian 90(TM) system (copyright 1990, Gaussian, Inc.),
 the Gaussian 88(TM) system (copyright 1988, Gaussian, Inc.),
 the Gaussian 86(TM) system (copyright 1986, Carnegie Mellon
 University), and the Gaussian 82(TM) system (copyright 1983,
 Carnegie Mellon University). Gaussian is a federally registered
 trademark of Gaussian, Inc.
  
 This software contains proprietary and confidential information,
 including trade secrets, belonging to Gaussian, Inc.
  
 This software is provided under written license and may be
 used, copied, transmitted, or stored only in accord with that
 written license.
  
 The following legend is applicable only to US Government
 contracts under FAR:
  
                    RESTRICTED RIGHTS LEGEND
  
 Use, reproduction and disclosure by the US Government is
 subject to restrictions as set forth in subparagraphs (a)
 and (c) of the Commercial Computer Software - Restricted
 Rights clause in FAR 52.227-19.
  
 Gaussian, Inc.
 340 Quinnipiac St., Bldg. 40, Wallingford CT 06492
  
  
 ---------------------------------------------------------------
 Warning -- This program may not be used in any manner that
 competes with the business of Gaussian, Inc. or will provide
 assistance to any competitor of Gaussian, Inc.  The licensee
 of this program is prohibited from giving any competitor of
 Gaussian, Inc. access to this program.  By using this program,
 the user acknowledges that Gaussian, Inc. is engaged in the
 business of creating and licensing software in the field of
 computational chemistry and represents and warrants to the
 licensee that it is not a competitor of Gaussian, Inc. and that
 it will not use this program in any manner prohibited above.
 ---------------------------------------------------------------
  

 Cite this work as:
 Gaussian 09, Revision D.01,
 M. J. Frisch, G. W. Trucks, H. B. Schlegel, G. E. Scuseria, 
 M. A. Robb, J. R. Cheeseman, G. Scalmani, V. Barone, B. Mennucci, 
 G. A. Petersson, H. Nakatsuji, M. Caricato, X. Li, H. P. Hratchian, 
 A. F. Izmaylov, J. Bloino, G. Zheng, J. L. Sonnenberg, M. Hada, 
 M. Ehara, K. Toyota, R. Fukuda, J. Hasegawa, M. Ishida, T. Nakajima, 
 Y. Honda, O. Kitao, H. Nakai, T. Vreven, J. A. Montgomery, Jr., 
 J. E. Peralta, F. Ogliaro, M. Bearpark, J. J. Heyd, E. Brothers, 
 K. N. Kudin, V. N. Staroverov, T. Keith, R. Kobayashi, J. Normand, 
 K. Raghavachari, A. Rendell, J. C. Burant, S. S. Iyengar, J. Tomasi, 
 M. Cossi, N. Rega, J. M. Millam, M. Klene, J. E. Knox, J. B. Cross, 
 V. Bakken, C. Adamo, J. Jaramillo, R. Gomperts, R. E. Stratmann, 
 O. Yazyev, A. J. Austin, R. Cammi, C. Pomelli, J. W. Ochterski, 
 R. L. Martin, K. Morokuma, V. G. Zakrzewski, G. A. Voth, 
 P. Salvador, J. J. Dannenberg, S. Dapprich, A. D. Daniels, 
 O. Farkas, J. B. Foresman, J. V. Ortiz, J. Cioslowski, 
 and D. J. Fox, Gaussian, Inc., Wallingford CT, 2013.
 
 ******************************************
 Gaussian 09:  ES64L-G09RevD.01 24-Apr-2013
                 2-Dec-2018 
 ******************************************
 %chk=dae0068freq_closed_cam-b3lypd3.chk
 %NProcShared=8
 Will use up to    8 processors via shared memory.
 %Mem=4GB
 -------------------------------------------------------
 #P opt freq=Raman CAM-B3LYP/Gen EmpiricalDispersion=GD3
 -------------------------------------------------------
 1/14=-1,18=20,19=15,26=3,38=1/1,3;
 2/9=110,12=2,17=6,18=5,40=1/2;
 3/5=7,11=2,16=1,25=1,30=1,71=1,74=-40,124=31/1,2,3;
 4//1;
 5/5=2,38=5/2;
 6/7=2,8=2,9=2,10=2,28=1/1;
 7//1,2,3,16;
 1/14=-1,18=20,19=15,26=3/3(2);
 2/9=110/2;
 99//99;
 2/9=110/2;
 3/5=7,6=1,11=2,16=1,25=1,30=1,71=1,74=-40,82=7,124=31/1,2,3;
 4/5=5,16=3,69=1/1;
 5/5=2,38=5/2;
 7//1,2,3,16;
 1/14=-1,18=20,19=15,26=3/3(-5);
 2/9=110/2;
 6/7=2,8=2,9=2,10=2,19=2,28=1/1;
 99/9=1/99;
 Leave Link    1 at Sun Dec  2 16:50:32 2018, MaxMem=   536870912 cpu:         0.5
 (Enter /pbs_home/pkowalski/g09d01/g09/l101.exe)
 -------------------
 Title Card Required
 -------------------
 Symbolic Z-matrix:
 Charge =  0 Multiplicity = 1
 C                    -1.6065   -0.26959  -0.91071 
 S                    -3.07653   0.69467  -0.92483 
 C                    -4.00507  -0.6501   -0.21208 
 C                    -3.30184  -1.78078  -0.10991 
 C                    -1.92396  -1.74337  -0.72873 
 C                    -5.42257  -0.39035   0.18007 
 H                    -3.7322   -2.70337   0.28325 
 C                    -0.34709   0.17473  -1.01257 
 C                     0.12249   1.59421  -1.10398 
 C                     0.80111  -0.6719   -0.5503 
 C                     1.18299   1.71352   0.04292 
 C                     1.34285   0.25954   0.58994 
 F                    -0.84661   2.50814  -0.96281 
 F                     0.72871   1.82606  -2.29112 
 F                     2.3505    2.1706   -0.41461 
 F                     0.7454    2.53677   0.99973 
 F                     2.59949   0.03013   0.97723 
 F                     0.55136   0.12338   1.66973 
 C                    -0.74026  -2.68646   0.19094 
 C                     0.40764  -1.8911    0.46462 
 C                    -1.24465  -2.26316   1.5394 
 H                    -0.43432  -1.92771   2.19791 
 H                    -1.7798   -3.0783    2.05104 
 H                    -1.95552  -1.42783   1.43249 
 C                    -1.66073  -1.91991  -2.25626 
 H                    -1.73221  -2.97944  -2.5407 
 H                    -0.65542  -1.55056  -2.50492 
 H                    -2.40642  -1.35581  -2.83495 
 H                    -5.8728   -1.29659   0.60687 
 H                    -6.02246  -0.08195  -0.69057 
 H                    -5.48459   0.41607   0.9269 
 S                     1.26378  -2.04284   1.49005 
 C                     0.9871   -3.27994   2.12992 
 C                    -0.28368  -3.77188   1.33243 
 C                     0.49407  -3.42424   3.40098 
 H                     0.92789  -4.39968   3.47328 
 H                     0.93657  -2.78191   4.13345 
 H                    -0.55995  -3.48897   3.57348 
 H                    -0.81799  -4.20553   2.26627 
 
 NAtoms=     39 NQM=       39 NQMF=       0 NMMI=      0 NMMIF=      0
                NMic=       0 NMicF=      0.
                    Isotopes and Nuclear Properties:
 (Nuclear quadrupole moments (NQMom) in fm**2, nuclear magnetic moments (NMagM)
  in nuclear magnetons)

  Atom         1           2           3           4           5           6           7           8           9          10
 IAtWgt=          12          32          12          12          12          12           1          12          12          12
 AtmWgt=  12.0000000  31.9720718  12.0000000  12.0000000  12.0000000  12.0000000   1.0078250  12.0000000  12.0000000  12.0000000
 NucSpn=           0           0           0           0           0           0           1           0           0           0
 AtZEff=   0.0000000   0.0000000   0.0000000   0.0000000   0.0000000   0.0000000   0.0000000   0.0000000   0.0000000   0.0000000
 NQMom=    0.0000000   0.0000000   0.0000000   0.0000000   0.0000000   0.0000000   0.0000000   0.0000000   0.0000000   0.0000000
 NMagM=    0.0000000   0.0000000   0.0000000   0.0000000   0.0000000   0.0000000   2.7928460   0.0000000   0.0000000   0.0000000
 AtZNuc=   6.0000000  16.0000000   6.0000000   6.0000000   6.0000000   6.0000000   1.0000000   6.0000000   6.0000000   6.0000000

  Atom        11          12          13          14          15          16          17          18          19          20
 IAtWgt=          12          12          19          19          19          19          19          19          12          12
 AtmWgt=  12.0000000  12.0000000  18.9984033  18.9984033  18.9984033  18.9984033  18.9984033  18.9984033  12.0000000  12.0000000
 NucSpn=           0           0           1           1           1           1           1           1           0           0
 AtZEff=   0.0000000   0.0000000   0.0000000   0.0000000   0.0000000   0.0000000   0.0000000   0.0000000   0.0000000   0.0000000
 NQMom=    0.0000000   0.0000000   0.0000000   0.0000000   0.0000000   0.0000000   0.0000000   0.0000000   0.0000000   0.0000000
 NMagM=    0.0000000   0.0000000   2.6288670   2.6288670   2.6288670   2.6288670   2.6288670   2.6288670   0.0000000   0.0000000
 AtZNuc=   6.0000000   6.0000000   9.0000000   9.0000000   9.0000000   9.0000000   9.0000000   9.0000000   6.0000000   6.0000000

  Atom        21          22          23          24          25          26          27          28          29          30
 IAtWgt=          12           1           1           1          12           1           1           1           1           1
 AtmWgt=  12.0000000   1.0078250   1.0078250   1.0078250  12.0000000   1.0078250   1.0078250   1.0078250   1.0078250   1.0078250
 NucSpn=           0           1           1           1           0           1           1           1           1           1
 AtZEff=   0.0000000   0.0000000   0.0000000   0.0000000   0.0000000   0.0000000   0.0000000   0.0000000   0.0000000   0.0000000
 NQMom=    0.0000000   0.0000000   0.0000000   0.0000000   0.0000000   0.0000000   0.0000000   0.0000000   0.0000000   0.0000000
 NMagM=    0.0000000   2.7928460   2.7928460   2.7928460   0.0000000   2.7928460   2.7928460   2.7928460   2.7928460   2.7928460
 AtZNuc=   6.0000000   1.0000000   1.0000000   1.0000000   6.0000000   1.0000000   1.0000000   1.0000000   1.0000000   1.0000000

  Atom        31          32          33          34          35          36          37          38          39
 IAtWgt=           1          32          12          12          12           1           1           1           1
 AtmWgt=   1.0078250  31.9720718  12.0000000  12.0000000  12.0000000   1.0078250   1.0078250   1.0078250   1.0078250
 NucSpn=           1           0           0           0           0           1           1           1           1
 AtZEff=   0.0000000   0.0000000   0.0000000   0.0000000   0.0000000   0.0000000   0.0000000   0.0000000   0.0000000
 NQMom=    0.0000000   0.0000000   0.0000000   0.0000000   0.0000000   0.0000000   0.0000000   0.0000000   0.0000000
 NMagM=    2.7928460   0.0000000   0.0000000   0.0000000   0.0000000   2.7928460   2.7928460   2.7928460   2.7928460
 AtZNuc=   1.0000000  16.0000000   6.0000000   6.0000000   6.0000000   1.0000000   1.0000000   1.0000000   1.0000000
 Leave Link  101 at Sun Dec  2 16:50:33 2018, MaxMem=   536870912 cpu:         2.0
 (Enter /pbs_home/pkowalski/g09d01/g09/l103.exe)

 GradGradGradGradGradGradGradGradGradGradGradGradGradGradGradGradGradGrad
 Berny optimization.
 Initialization pass.
                           ----------------------------
                           !    Initial Parameters    !
                           ! (Angstroms and Degrees)  !
 --------------------------                            --------------------------
 ! Name  Definition              Value          Derivative Info.                !
 --------------------------------------------------------------------------------
 ! R1    R(1,2)                  1.7581         estimate D2E/DX2                !
 ! R2    R(1,5)                  1.5185         estimate D2E/DX2                !
 ! R3    R(1,8)                  1.3394         estimate D2E/DX2                !
 ! R4    R(2,3)                  1.7829         estimate D2E/DX2                !
 ! R5    R(3,4)                  1.3354         estimate D2E/DX2                !
 ! R6    R(3,6)                  1.4935         estimate D2E/DX2                !
 ! R7    R(4,5)                  1.5109         estimate D2E/DX2                !
 ! R8    R(4,7)                  1.0913         estimate D2E/DX2                !
 ! R9    R(5,19)                 1.771          estimate D2E/DX2                !
 ! R10   R(5,25)                 1.5601         estimate D2E/DX2                !
 ! R11   R(6,29)                 1.0982         estimate D2E/DX2                !
 ! R12   R(6,30)                 1.1014         estimate D2E/DX2                !
 ! R13   R(6,31)                 1.1009         estimate D2E/DX2                !
 ! R14   R(8,9)                  1.4979         estimate D2E/DX2                !
 ! R15   R(8,10)                 1.4996         estimate D2E/DX2                !
 ! R16   R(9,11)                 1.5666         estimate D2E/DX2                !
 ! R17   R(9,13)                 1.3395         estimate D2E/DX2                !
 ! R18   R(9,14)                 1.353          estimate D2E/DX2                !
 ! R19   R(10,12)                1.5688         estimate D2E/DX2                !
 ! R20   R(10,20)                1.6344         estimate D2E/DX2                !
 ! R21   R(11,12)                1.5617         estimate D2E/DX2                !
 ! R22   R(11,15)                1.3347         estimate D2E/DX2                !
 ! R23   R(11,16)                1.3359         estimate D2E/DX2                !
 ! R24   R(12,17)                1.3348         estimate D2E/DX2                !
 ! R25   R(12,18)                1.3457         estimate D2E/DX2                !
 ! R26   R(19,20)                1.4231         estimate D2E/DX2                !
 ! R27   R(19,21)                1.5006         estimate D2E/DX2                !
 ! R28   R(19,34)                1.64           estimate D2E/DX2                !
 ! R29   R(20,32)                1.3444         estimate D2E/DX2                !
 ! R30   R(21,22)                1.0967         estimate D2E/DX2                !
 ! R31   R(21,23)                1.1012         estimate D2E/DX2                !
 ! R32   R(21,24)                1.1021         estimate D2E/DX2                !
 ! R33   R(21,34)                1.8007         estimate D2E/DX2                !
 ! R34   R(25,26)                1.0994         estimate D2E/DX2                !
 ! R35   R(25,27)                1.0995         estimate D2E/DX2                !
 ! R36   R(25,28)                1.0996         estimate D2E/DX2                !
 ! R37   R(32,33)                1.42           estimate D2E/DX2                !
 ! R38   R(33,34)                1.5789         estimate D2E/DX2                !
 ! R39   R(33,35)                1.3709         estimate D2E/DX2                !
 ! R40   R(34,39)                1.16           estimate D2E/DX2                !
 ! R41   R(35,36)                1.07           estimate D2E/DX2                !
 ! R42   R(35,37)                1.07           estimate D2E/DX2                !
 ! R43   R(35,38)                1.07           estimate D2E/DX2                !
 ! A1    A(2,1,5)              111.0059         estimate D2E/DX2                !
 ! A2    A(2,1,8)              127.133          estimate D2E/DX2                !
 ! A3    A(5,1,8)              121.8466         estimate D2E/DX2                !
 ! A4    A(1,2,3)               91.0641         estimate D2E/DX2                !
 ! A5    A(2,3,4)              113.2628         estimate D2E/DX2                !
 ! A6    A(2,3,6)              117.911          estimate D2E/DX2                !
 ! A7    A(4,3,6)              128.8258         estimate D2E/DX2                !
 ! A8    A(3,4,5)              115.3362         estimate D2E/DX2                !
 ! A9    A(3,4,7)              122.3893         estimate D2E/DX2                !
 ! A10   A(5,4,7)              121.8778         estimate D2E/DX2                !
 ! A11   A(1,5,4)              105.2928         estimate D2E/DX2                !
 ! A12   A(1,5,19)             116.0614         estimate D2E/DX2                !
 ! A13   A(1,5,25)              87.5478         estimate D2E/DX2                !
 ! A14   A(4,5,19)             112.5608         estimate D2E/DX2                !
 ! A15   A(4,5,25)             123.5109         estimate D2E/DX2                !
 ! A16   A(19,5,25)            109.599          estimate D2E/DX2                !
 ! A17   A(3,6,29)             110.3424         estimate D2E/DX2                !
 ! A18   A(3,6,30)             110.9837         estimate D2E/DX2                !
 ! A19   A(3,6,31)             111.0387         estimate D2E/DX2                !
 ! A20   A(29,6,30)            108.3592         estimate D2E/DX2                !
 ! A21   A(29,6,31)            108.5252         estimate D2E/DX2                !
 ! A22   A(30,6,31)            107.486          estimate D2E/DX2                !
 ! A23   A(1,8,9)              127.8631         estimate D2E/DX2                !
 ! A24   A(1,8,10)             120.6124         estimate D2E/DX2                !
 ! A25   A(9,8,10)             108.2874         estimate D2E/DX2                !
 ! A26   A(8,9,11)             103.869          estimate D2E/DX2                !
 ! A27   A(8,9,13)             114.4131         estimate D2E/DX2                !
 ! A28   A(8,9,14)             110.8793         estimate D2E/DX2                !
 ! A29   A(11,9,13)            111.1381         estimate D2E/DX2                !
 ! A30   A(11,9,14)            109.026          estimate D2E/DX2                !
 ! A31   A(13,9,14)            107.4403         estimate D2E/DX2                !
 ! A32   A(8,10,12)             98.815          estimate D2E/DX2                !
 ! A33   A(8,10,20)            115.3551         estimate D2E/DX2                !
 ! A34   A(12,10,20)            94.2837         estimate D2E/DX2                !
 ! A35   A(9,11,12)            104.763          estimate D2E/DX2                !
 ! A36   A(9,11,15)            111.5473         estimate D2E/DX2                !
 ! A37   A(9,11,16)            110.4588         estimate D2E/DX2                !
 ! A38   A(12,11,15)           110.4493         estimate D2E/DX2                !
 ! A39   A(12,11,16)           110.8793         estimate D2E/DX2                !
 ! A40   A(15,11,16)           108.7241         estimate D2E/DX2                !
 ! A41   A(10,12,11)           105.2388         estimate D2E/DX2                !
 ! A42   A(10,12,17)           115.7166         estimate D2E/DX2                !
 ! A43   A(10,12,18)           108.6636         estimate D2E/DX2                !
 ! A44   A(11,12,17)           110.9782         estimate D2E/DX2                !
 ! A45   A(11,12,18)           108.3645         estimate D2E/DX2                !
 ! A46   A(17,12,18)           107.6687         estimate D2E/DX2                !
 ! A47   A(5,19,20)            109.9613         estimate D2E/DX2                !
 ! A48   A(5,19,21)             95.2655         estimate D2E/DX2                !
 ! A49   A(5,19,34)            154.1549         estimate D2E/DX2                !
 ! A50   A(20,19,21)            86.5979         estimate D2E/DX2                !
 ! A51   A(20,19,34)            90.6578         estimate D2E/DX2                !
 ! A52   A(10,20,19)           119.4511         estimate D2E/DX2                !
 ! A53   A(10,20,32)           113.8602         estimate D2E/DX2                !
 ! A54   A(19,20,32)           126.6745         estimate D2E/DX2                !
 ! A55   A(19,21,22)           112.1771         estimate D2E/DX2                !
 ! A56   A(19,21,23)           111.8418         estimate D2E/DX2                !
 ! A57   A(19,21,24)           110.0864         estimate D2E/DX2                !
 ! A58   A(22,21,23)           107.8496         estimate D2E/DX2                !
 ! A59   A(22,21,24)           107.6379         estimate D2E/DX2                !
 ! A60   A(22,21,34)            86.0425         estimate D2E/DX2                !
 ! A61   A(23,21,24)           107.0188         estimate D2E/DX2                !
 ! A62   A(23,21,34)            72.0939         estimate D2E/DX2                !
 ! A63   A(5,25,26)            110.5743         estimate D2E/DX2                !
 ! A64   A(5,25,27)            109.7373         estimate D2E/DX2                !
 ! A65   A(5,25,28)            110.049          estimate D2E/DX2                !
 ! A66   A(26,25,27)           108.9464         estimate D2E/DX2                !
 ! A67   A(26,25,28)           108.3098         estimate D2E/DX2                !
 ! A68   A(27,25,28)           109.1894         estimate D2E/DX2                !
 ! A69   A(20,32,33)           108.5382         estimate D2E/DX2                !
 ! A70   A(32,33,34)           101.5759         estimate D2E/DX2                !
 ! A71   A(32,33,35)           125.4193         estimate D2E/DX2                !
 ! A72   A(34,33,35)            98.3983         estimate D2E/DX2                !
 ! A73   A(19,34,33)           111.6798         estimate D2E/DX2                !
 ! A74   A(19,34,39)           132.8056         estimate D2E/DX2                !
 ! A75   A(21,34,33)            96.339          estimate D2E/DX2                !
 ! A76   A(21,34,39)            88.5599         estimate D2E/DX2                !
 ! A77   A(33,34,39)            94.622          estimate D2E/DX2                !
 ! A78   A(33,35,36)            90.7335         estimate D2E/DX2                !
 ! A79   A(33,35,37)           115.0089         estimate D2E/DX2                !
 ! A80   A(33,35,38)           120.6698         estimate D2E/DX2                !
 ! A81   A(36,35,37)           109.4712         estimate D2E/DX2                !
 ! A82   A(36,35,38)           109.4712         estimate D2E/DX2                !
 ! A83   A(37,35,38)           109.4712         estimate D2E/DX2                !
 ! A84   L(24,21,34,22,-1)     193.6804         estimate D2E/DX2                !
 ! A85   L(24,21,34,22,-2)     184.9069         estimate D2E/DX2                !
 ! D1    D(5,1,2,3)             16.3814         estimate D2E/DX2                !
 ! D2    D(8,1,2,3)           -162.2454         estimate D2E/DX2                !
 ! D3    D(2,1,5,4)            -21.0862         estimate D2E/DX2                !
 ! D4    D(2,1,5,19)          -146.2904         estimate D2E/DX2                !
 ! D5    D(2,1,5,25)           103.051          estimate D2E/DX2                !
 ! D6    D(8,1,5,4)            157.625          estimate D2E/DX2                !
 ! D7    D(8,1,5,19)            32.4208         estimate D2E/DX2                !
 ! D8    D(8,1,5,25)           -78.2378         estimate D2E/DX2                !
 ! D9    D(2,1,8,9)              2.8461         estimate D2E/DX2                !
 ! D10   D(2,1,8,10)           160.0408         estimate D2E/DX2                !
 ! D11   D(5,1,8,9)           -175.6447         estimate D2E/DX2                !
 ! D12   D(5,1,8,10)           -18.4501         estimate D2E/DX2                !
 ! D13   D(1,2,3,4)             -6.5126         estimate D2E/DX2                !
 ! D14   D(1,2,3,6)            173.6901         estimate D2E/DX2                !
 ! D15   D(2,3,4,5)             -5.6002         estimate D2E/DX2                !
 ! D16   D(2,3,4,7)           -178.4911         estimate D2E/DX2                !
 ! D17   D(6,3,4,5)            174.1699         estimate D2E/DX2                !
 ! D18   D(6,3,4,7)              1.279          estimate D2E/DX2                !
 ! D19   D(2,3,6,29)          -179.7606         estimate D2E/DX2                !
 ! D20   D(2,3,6,30)            60.1081         estimate D2E/DX2                !
 ! D21   D(2,3,6,31)           -59.3853         estimate D2E/DX2                !
 ! D22   D(4,3,6,29)             0.4783         estimate D2E/DX2                !
 ! D23   D(4,3,6,30)          -119.6529         estimate D2E/DX2                !
 ! D24   D(4,3,6,31)           120.8537         estimate D2E/DX2                !
 ! D25   D(3,4,5,1)             17.01           estimate D2E/DX2                !
 ! D26   D(3,4,5,19)           144.3689         estimate D2E/DX2                !
 ! D27   D(3,4,5,25)           -80.3357         estimate D2E/DX2                !
 ! D28   D(7,4,5,1)           -170.0591         estimate D2E/DX2                !
 ! D29   D(7,4,5,19)           -42.7002         estimate D2E/DX2                !
 ! D30   D(7,4,5,25)            92.5952         estimate D2E/DX2                !
 ! D31   D(1,5,19,20)           -7.0382         estimate D2E/DX2                !
 ! D32   D(1,5,19,21)           81.2467         estimate D2E/DX2                !
 ! D33   D(1,5,19,34)          134.025          estimate D2E/DX2                !
 ! D34   D(4,5,19,20)         -128.4455         estimate D2E/DX2                !
 ! D35   D(4,5,19,21)          -40.1606         estimate D2E/DX2                !
 ! D36   D(4,5,19,34)           12.6177         estimate D2E/DX2                !
 ! D37   D(25,5,19,20)          90.0605         estimate D2E/DX2                !
 ! D38   D(25,5,19,21)         178.3453         estimate D2E/DX2                !
 ! D39   D(25,5,19,34)        -128.8764         estimate D2E/DX2                !
 ! D40   D(1,5,25,26)          175.9151         estimate D2E/DX2                !
 ! D41   D(1,5,25,27)           55.7082         estimate D2E/DX2                !
 ! D42   D(1,5,25,28)          -64.4687         estimate D2E/DX2                !
 ! D43   D(4,5,25,26)          -77.3308         estimate D2E/DX2                !
 ! D44   D(4,5,25,27)          162.4623         estimate D2E/DX2                !
 ! D45   D(4,5,25,28)           42.2854         estimate D2E/DX2                !
 ! D46   D(19,5,25,26)          59.0731         estimate D2E/DX2                !
 ! D47   D(19,5,25,27)         -61.1338         estimate D2E/DX2                !
 ! D48   D(19,5,25,28)         178.6894         estimate D2E/DX2                !
 ! D49   D(1,8,9,11)           126.7868         estimate D2E/DX2                !
 ! D50   D(1,8,9,13)             5.4555         estimate D2E/DX2                !
 ! D51   D(1,8,9,14)          -116.2404         estimate D2E/DX2                !
 ! D52   D(10,8,9,11)          -32.6447         estimate D2E/DX2                !
 ! D53   D(10,8,9,13)         -153.9761         estimate D2E/DX2                !
 ! D54   D(10,8,9,14)           84.3281         estimate D2E/DX2                !
 ! D55   D(1,8,10,12)         -117.1697         estimate D2E/DX2                !
 ! D56   D(1,8,10,20)          -18.1292         estimate D2E/DX2                !
 ! D57   D(9,8,10,12)           44.0294         estimate D2E/DX2                !
 ! D58   D(9,8,10,20)          143.0699         estimate D2E/DX2                !
 ! D59   D(8,9,11,12)            6.5628         estimate D2E/DX2                !
 ! D60   D(8,9,11,15)          126.0684         estimate D2E/DX2                !
 ! D61   D(8,9,11,16)         -112.8889         estimate D2E/DX2                !
 ! D62   D(13,9,11,12)         130.0601         estimate D2E/DX2                !
 ! D63   D(13,9,11,15)        -110.4344         estimate D2E/DX2                !
 ! D64   D(13,9,11,16)          10.6083         estimate D2E/DX2                !
 ! D65   D(14,9,11,12)        -111.696          estimate D2E/DX2                !
 ! D66   D(14,9,11,15)           7.8095         estimate D2E/DX2                !
 ! D67   D(14,9,11,16)         128.8522         estimate D2E/DX2                !
 ! D68   D(8,10,12,11)         -37.9082         estimate D2E/DX2                !
 ! D69   D(8,10,12,17)        -160.8002         estimate D2E/DX2                !
 ! D70   D(8,10,12,18)          77.9843         estimate D2E/DX2                !
 ! D71   D(20,10,12,11)       -154.4068         estimate D2E/DX2                !
 ! D72   D(20,10,12,17)         82.7012         estimate D2E/DX2                !
 ! D73   D(20,10,12,18)        -38.5143         estimate D2E/DX2                !
 ! D74   D(8,10,20,19)          43.3822         estimate D2E/DX2                !
 ! D75   D(8,10,20,32)        -137.8992         estimate D2E/DX2                !
 ! D76   D(12,10,20,19)        145.2439         estimate D2E/DX2                !
 ! D77   D(12,10,20,32)        -36.0375         estimate D2E/DX2                !
 ! D78   D(9,11,12,10)          19.7614         estimate D2E/DX2                !
 ! D79   D(9,11,12,17)         145.643          estimate D2E/DX2                !
 ! D80   D(9,11,12,18)         -96.3366         estimate D2E/DX2                !
 ! D81   D(15,11,12,10)       -100.4779         estimate D2E/DX2                !
 ! D82   D(15,11,12,17)         25.4038         estimate D2E/DX2                !
 ! D83   D(15,11,12,18)        143.4242         estimate D2E/DX2                !
 ! D84   D(16,11,12,10)        138.9306         estimate D2E/DX2                !
 ! D85   D(16,11,12,17)        -95.1878         estimate D2E/DX2                !
 ! D86   D(16,11,12,18)         22.8327         estimate D2E/DX2                !
 ! D87   D(5,19,20,10)         -27.3994         estimate D2E/DX2                !
 ! D88   D(5,19,20,32)         154.0617         estimate D2E/DX2                !
 ! D89   D(21,19,20,10)       -121.7706         estimate D2E/DX2                !
 ! D90   D(21,19,20,32)         59.6905         estimate D2E/DX2                !
 ! D91   D(34,19,20,10)        168.5024         estimate D2E/DX2                !
 ! D92   D(34,19,20,32)        -10.0364         estimate D2E/DX2                !
 ! D93   D(5,19,21,22)        -131.2614         estimate D2E/DX2                !
 ! D94   D(5,19,21,23)         107.407          estimate D2E/DX2                !
 ! D95   D(5,19,21,24)         -11.4295         estimate D2E/DX2                !
 ! D96   D(20,19,21,22)        -21.5089         estimate D2E/DX2                !
 ! D97   D(20,19,21,23)       -142.8405         estimate D2E/DX2                !
 ! D98   D(20,19,21,24)         98.3231         estimate D2E/DX2                !
 ! D99   D(5,19,34,33)        -138.1728         estimate D2E/DX2                !
 ! D100  D(5,19,34,39)         -19.069          estimate D2E/DX2                !
 ! D101  D(20,19,34,33)          5.6172         estimate D2E/DX2                !
 ! D102  D(20,19,34,39)        124.7209         estimate D2E/DX2                !
 ! D103  D(10,20,32,33)       -167.9531         estimate D2E/DX2                !
 ! D104  D(19,20,32,33)         10.6556         estimate D2E/DX2                !
 ! D105  D(22,21,34,33)         -6.2396         estimate D2E/DX2                !
 ! D106  D(22,21,34,39)         88.2518         estimate D2E/DX2                !
 ! D107  D(23,21,34,33)       -116.4364         estimate D2E/DX2                !
 ! D108  D(23,21,34,39)        -21.945          estimate D2E/DX2                !
 ! D109  D(20,32,33,34)         -4.1267         estimate D2E/DX2                !
 ! D110  D(20,32,33,35)       -113.3113         estimate D2E/DX2                !
 ! D111  D(32,33,34,19)         -1.3203         estimate D2E/DX2                !
 ! D112  D(32,33,34,21)        -52.2342         estimate D2E/DX2                !
 ! D113  D(32,33,34,39)       -141.2952         estimate D2E/DX2                !
 ! D114  D(35,33,34,19)        127.6002         estimate D2E/DX2                !
 ! D115  D(35,33,34,21)         76.6863         estimate D2E/DX2                !
 ! D116  D(35,33,34,39)        -12.3747         estimate D2E/DX2                !
 ! D117  D(32,33,35,36)       -154.9529         estimate D2E/DX2                !
 ! D118  D(32,33,35,37)        -43.0014         estimate D2E/DX2                !
 ! D119  D(32,33,35,38)         91.7707         estimate D2E/DX2                !
 ! D120  D(34,33,35,36)         94.3211         estimate D2E/DX2                !
 ! D121  D(34,33,35,37)       -153.7274         estimate D2E/DX2                !
 ! D122  D(34,33,35,38)        -18.9552         estimate D2E/DX2                !
 --------------------------------------------------------------------------------
 Trust Radius=3.00D-01 FncErr=1.00D-07 GrdErr=1.00D-06
 Number of steps in this run=    234 maximum allowed number of steps=    234.
 GradGradGradGradGradGradGradGradGradGradGradGradGradGradGradGradGradGrad

 Leave Link  103 at Sun Dec  2 16:50:33 2018, MaxMem=   536870912 cpu:         0.2
 (Enter /pbs_home/pkowalski/g09d01/g09/l202.exe)
                          Input orientation:                          
 ---------------------------------------------------------------------
 Center     Atomic      Atomic             Coordinates (Angstroms)
 Number     Number       Type             X           Y           Z
 ---------------------------------------------------------------------
      1          6           0       -1.606504   -0.269585   -0.910707
      2         16           0       -3.076531    0.694673   -0.924828
      3          6           0       -4.005071   -0.650095   -0.212078
      4          6           0       -3.301836   -1.780777   -0.109910
      5          6           0       -1.923959   -1.743374   -0.728731
      6          6           0       -5.422566   -0.390353    0.180068
      7          1           0       -3.732203   -2.703373    0.283251
      8          6           0       -0.347091    0.174731   -1.012565
      9          6           0        0.122492    1.594210   -1.103983
     10          6           0        0.801113   -0.671900   -0.550297
     11          6           0        1.182987    1.713524    0.042924
     12          6           0        1.342848    0.259544    0.589943
     13          9           0       -0.846614    2.508144   -0.962807
     14          9           0        0.728710    1.826061   -2.291123
     15          9           0        2.350497    2.170599   -0.414610
     16          9           0        0.745402    2.536775    0.999727
     17          9           0        2.599489    0.030130    0.977227
     18          9           0        0.551360    0.123376    1.669726
     19          6           0       -0.740259   -2.686459    0.190939
     20          6           0        0.407638   -1.891100    0.464620
     21          6           0       -1.244651   -2.263165    1.539405
     22          1           0       -0.434317   -1.927707    2.197907
     23          1           0       -1.779798   -3.078304    2.051038
     24          1           0       -1.955525   -1.427826    1.432491
     25          6           0       -1.660730   -1.919908   -2.256256
     26          1           0       -1.732211   -2.979444   -2.540697
     27          1           0       -0.655421   -1.550561   -2.504920
     28          1           0       -2.406416   -1.355809   -2.834949
     29          1           0       -5.872802   -1.296587    0.606871
     30          1           0       -6.022458   -0.081954   -0.690565
     31          1           0       -5.484591    0.416074    0.926903
     32         16           0        1.263781   -2.042836    1.490052
     33          6           0        0.987100   -3.279936    2.129921
     34          6           0       -0.283682   -3.771883    1.332426
     35          6           0        0.494073   -3.424243    3.400980
     36          1           0        0.927885   -4.399682    3.473279
     37          1           0        0.936575   -2.781914    4.133446
     38          1           0       -0.559945   -3.488974    3.573479
     39          1           0       -0.817992   -4.205526    2.266270
 ---------------------------------------------------------------------
                    Distance matrix (angstroms):
                    1          2          3          4          5
     1  C    0.000000
     2  S    1.758116   0.000000
     3  C    2.527052   1.782863   0.000000
     4  C    2.408138   2.615857   1.335447   0.000000
     5  C    1.518534   2.703877   2.406910   1.510921   0.000000
     6  C    3.970731   2.811042   1.493498   2.552423   3.859641
     7  H    3.444917   3.665526   2.129732   1.091318   2.283736
     8  C    1.339370   2.779907   3.834310   3.656407   2.499240
     9  C    2.549611   3.327914   4.782173   4.909658   3.932969
    10  C    2.467463   4.128428   4.818119   4.272908   2.933584
    11  C    3.552942   4.485320   5.706809   5.687454   4.711551
    12  C    3.351210   4.691991   5.483696   5.121113   4.052482
    13  F    2.880265   2.874482   4.529229   5.015017   4.392137
    14  F    3.427901   4.198412   5.732579   5.832004   4.713660
    15  F    4.675304   5.647239   6.956334   6.903266   5.804208
    16  F    4.129997   4.658801   5.847359   6.021020   5.332235
    17  F    4.620011   6.023009   6.745173   6.267925   5.149485
    18  F    3.386655   4.496630   4.990041   4.651884   3.919765
    19  C    2.793793   4.258539   3.868875   2.733578   1.770974
    20  C    2.928755   4.555900   4.633575   3.755324   2.623406
    21  C    3.179363   4.263453   3.645491   2.680475   2.424063
    22  H    3.713068   4.858976   4.493396   3.683785   3.289107
    23  H    4.085446   4.977213   3.996215   2.944465   3.087060
    24  H    2.637028   3.364314   2.740459   2.077530   2.184365
    25  C    2.130025   3.257794   3.359616   2.705436   1.560059
    26  H    3.164807   4.232891   4.001778   3.131972   2.201785
    27  H    2.255431   3.660538   4.157898   3.576672   2.191167
    28  H    2.349988   2.881334   3.151694   2.899691   2.195250
    29  H    4.643175   3.759036   2.139404   2.712578   4.192471
    30  H    4.425417   3.055571   2.149787   3.259593   4.422609
    31  H    4.345860   3.050455   2.150110   3.265816   4.481344
    32  S    4.140846   5.671324   5.709446   4.844937   3.895429
    33  C    5.003440   6.453069   6.109238   5.065500   4.359722
    34  C    4.364355   5.731083   5.097037   3.892825   3.324714
    35  C    5.740639   6.958973   6.402530   5.425519   5.072151
    36  H    6.534536   7.831420   7.209391   6.130942   5.731132
    37  H    6.182437   7.333336   6.917232   6.080499   5.736025
    38  H    5.618512   6.638590   5.853082   4.899312   4.839077
    39  H    5.119235   6.268657   5.379663   4.206557   4.031797
                    6          7          8          9         10
     6  C    0.000000
     7  H    2.866712   0.000000
     8  C    5.244248   4.628348   0.000000
     9  C    6.027848   5.937366   1.497927   0.000000
    10  C    6.272709   5.037126   1.499616   2.429475   0.000000
    11  C    6.933862   6.612551   2.413106   1.566615   2.487566
    12  C    6.808905   5.884648   2.330476   2.477900   1.568825
    13  F    5.535954   6.085983   2.386800   1.339542   3.605253
    14  F    6.989812   6.858784   2.349244   1.352981   3.045575
    15  F    8.205646   7.825717   3.408522   2.402387   3.240186
    16  F    6.876318   6.929750   3.289698   2.387895   3.563885
    17  F    8.072523   6.931375   3.558443   3.593507   2.461774
    18  F    6.178251   5.316177   2.829229   3.168713   2.371359
    19  C    5.214999   2.993416   3.128803   4.554699   2.642670
    20  C    6.026981   4.222673   2.649406   3.832651   1.634420
    21  C    4.776002   2.821280   3.641635   4.871953   3.329284
    22  H    5.596227   3.891480   3.838618   4.859672   3.264348
    23  H    4.898507   2.660363   4.692606   5.950231   4.383928
    24  H    3.829529   2.470700   3.336697   4.459210   3.478782
    25  C    4.735675   3.369556   2.767657   4.105684   3.244764
    26  H    5.265422   3.471436   3.768629   5.140270   3.962850
    27  H    5.592934   4.309229   2.301916   3.529497   2.591155
    28  H    4.372595   3.646479   3.147134   4.253731   3.996949
    29  H    1.098241   2.581848   5.943133   6.872211   6.802236
    30  H    1.101355   3.614612   5.690287   6.382856   6.850462
    31  H    1.100879   3.635396   5.496698   6.078806   6.547968
    32  S    7.010991   5.181943   3.711550   4.610820   2.501310
    33  C    7.296261   5.100435   4.856954   5.912950   3.744330
    34  C    6.258658   3.759625   4.591161   5.907285   3.785673
    35  C    7.388192   5.301066   5.756697   6.754083   4.825169
    36  H    8.200499   5.896623   6.532504   7.584637   5.486492
    37  H    7.860498   6.052079   6.072148   6.873417   5.138868
    38  H    6.690424   4.637456   5.873657   6.941407   5.176284
    39  H    6.333236   3.831638   5.491736   6.773482   4.800111
                   11         12         13         14         15
    11  C    0.000000
    12  C    1.561680   0.000000
    13  F    2.400457   3.501568   0.000000
    14  F    2.380506   3.336418   2.170554   0.000000
    15  F    1.334666   2.382565   3.261284   2.504037   0.000000
    16  F    1.335925   2.389696   2.527227   3.366762   2.170429
    17  F    2.390233   1.334828   4.666895   4.172205   2.565310
    18  F    2.360934   1.345707   3.817287   4.314964   3.431104
    19  C    4.804230   3.630078   5.322249   5.355496   5.788823
    20  C    3.711106   2.348530   4.792082   4.638372   4.587499
    21  C    4.893561   3.736401   5.402304   5.940443   6.033368
    22  H    4.529700   3.244677   5.462314   5.966138   5.601477
    23  H    5.980989   4.798640   6.415800   7.014255   7.119673
    24  H    4.652873   3.799522   4.739092   5.626562   5.907814
    25  C    5.155073   4.676787   4.684383   4.443301   6.017795
    26  H    6.098969   5.454167   5.778204   5.404747   6.907365
    27  H    4.530507   4.104599   4.346004   3.655557   5.220341
    28  H    5.530530   5.328811   4.568153   4.499895   6.397016
    29  H    7.691746   7.381560   6.496340   7.856797   8.982619
    30  H    7.461916   7.483586   5.794142   7.195872   8.675052
    31  H    6.849919   6.837541   5.427577   7.137847   8.140431
    32  S    4.026282   2.473338   5.584058   5.436171   4.749918
    33  C    5.415586   3.876339   6.813908   6.758964   6.167805
    34  C    5.822681   4.410134   6.709972   6.744777   6.730833
    35  C    6.176390   4.710906   7.485539   7.747309   7.021916
    36  H    7.014535   5.494925   8.399152   8.486924   7.765829
    37  H    6.082932   4.687424   7.558854   7.908966   6.871054
    38  H    6.524463   5.154949   7.524992   8.018965   7.510413
    39  H    6.631918   5.236044   7.449908   7.716357   7.607984
                   16         17         18         19         20
    16  F    0.000000
    17  F    3.117918   0.000000
    18  F    2.512179   2.164043   0.000000
    19  C    5.490309   4.376302   3.427865   0.000000
    20  C    4.472863   2.959409   2.351818   1.423083   0.000000
    21  C    5.224078   4.511392   2.989685   1.500650   2.005905
    22  H    4.770636   3.811452   2.336124   2.167309   1.927307
    23  H    6.245879   5.476640   3.978750   2.166600   2.951449
    24  H    4.816674   4.804274   2.957529   2.145339   2.595368
    25  C    6.021040   5.692761   4.947897   2.724633   3.417915
    26  H    7.007270   6.340106   5.707000   2.920898   3.846476
    27  H    5.563377   5.021789   4.656828   2.926622   3.172417
    28  H    6.308003   6.443027   5.588248   3.701716   4.369507
    29  H    7.658304   8.583534   6.664519   5.333642   6.310120
    30  H    7.451091   8.782486   6.987719   5.955008   6.778909
    31  H    6.581450   8.093444   6.088527   5.716296   6.344693
    32  S    4.634865   2.518788   2.287422   2.473484   1.344438
    33  C    5.930420   3.858113   3.461817   2.663763   2.244519
    34  C    6.400692   4.784782   3.998013   1.640000   2.183656
    35  C    6.431401   4.715936   3.947927   3.517423   3.313640
    36  H    7.366559   5.352361   4.883915   4.060984   3.951666
    37  H    6.176180   4.542532   3.828710   4.285352   3.812297
    38  H    6.681151   5.395057   4.231826   3.481110   3.626903
    39  H    7.036118   5.592995   4.579343   2.573055   3.178786
                   21         22         23         24         25
    21  C    0.000000
    22  H    1.096722   0.000000
    23  H    1.101182   1.776447   0.000000
    24  H    1.102072   1.774772   1.771315   0.000000
    25  C    3.833795   4.619926   4.461932   3.733082   0.000000
    26  H    4.171091   5.024445   4.593046   4.271254   1.099378
    27  H    4.148682   4.723104   4.935076   4.148317   1.099499
    28  H    4.616055   5.435612   5.218477   4.291798   1.099609
    29  H    4.819094   5.701476   4.691782   4.005488   5.131040
    30  H    5.705952   6.555715   5.873216   4.781076   4.985391
    31  H    5.052778   5.710869   5.215348   4.013713   5.496473
    32  S    2.518574   1.843326   3.263475   3.278030   4.754230
    33  C    2.522547   1.963052   2.775356   3.546232   5.300870
    34  C    1.800703   2.042727   1.798838   2.880915   4.266697
    35  C    2.799416   2.132818   2.666928   3.723058   6.237829
    36  H    3.608945   3.097229   3.331719   4.616361   6.758533
    37  H    3.428687   2.520977   3.435542   4.182458   6.951067
    38  H    2.471617   2.084595   1.993619   3.283261   6.136734
    39  H    2.117342   2.310918   1.497339   3.115250   5.136876
                   26         27         28         29         30
    26  H    0.000000
    27  H    1.789543   0.000000
    28  H    1.782506   1.792437   0.000000
    29  H    5.466597   6.080198   4.885228   0.000000
    30  H    5.497695   5.852672   4.392817   1.783556   0.000000
    31  H    6.134668   6.242270   5.173611   1.785031   1.775820
    32  S    5.108830   4.459313   5.713841   7.229642   7.854262
    33  C    5.412912   5.212519   6.314122   7.301480   8.204641
    34  C    4.210377   4.449458   5.264069   6.155630   7.116292
    35  C    6.360638   6.301720   7.181787   7.271249   8.389089
    36  H    6.727637   6.809053   7.757349   8.005925   9.180830
    37  H    7.190662   6.936756   7.859255   7.810924   8.887576
    38  H    6.246358   6.380713   7.001985   6.467903   7.721976
    39  H    5.044404   5.462557   6.055280   6.063549   7.268644
                   31         32         33         34         35
    31  H    0.000000
    32  S    7.204436   0.000000
    33  C    7.549207   1.420000   0.000000
    34  C    6.689759   2.325745   1.578891   0.000000
    35  C    7.524195   2.480400   1.370946   2.237113   0.000000
    36  H    8.413999   3.098505   1.749842   2.538756   1.070000
    37  H    7.857507   2.764206   2.065113   3.211663   1.070000
    38  H    6.819524   3.123774   2.126243   2.275672   1.070000
    39  H    6.703002   3.100568   2.033142   1.160000   1.902494
                   36         37         38         39
    36  H    0.000000
    37  H    1.747302   0.000000
    38  H    1.747303   1.747303   0.000000
    39  H    2.131350   2.931130   1.512888   0.000000
 Stoichiometry    C17H14F6S2
 Framework group  C1[X(C17H14F6S2)]
 Deg. of freedom   111
 Full point group                 C1      NOp   1
 Largest Abelian subgroup         C1      NOp   1
 Largest concise Abelian subgroup C1      NOp   1
                         Standard orientation:                         
 ---------------------------------------------------------------------
 Center     Atomic      Atomic             Coordinates (Angstroms)
 Number     Number       Type             X           Y           Z
 ---------------------------------------------------------------------
      1          6           0        1.519400   -0.004729    0.498129
      2         16           0        3.044159    0.131444   -0.366476
      3          6           0        3.110423   -1.635442   -0.595222
      4          6           0        2.142733   -2.287960    0.053790
      5          6           0        1.274824   -1.434147    0.948564
      6          6           0        4.201208   -2.189026   -1.452117
      7          1           0        2.057750   -3.375822    0.036218
      8          6           0        0.634804    0.972393    0.736108
      9          6           0        0.694345    2.397763    0.279423
     10          6           0       -0.788407    0.647194    1.078987
     11          6           0       -0.684855    2.623169   -0.428589
     12          6           0       -1.491372    1.314202   -0.154768
     13          9           0        1.712176    2.672284   -0.547035
     14          9           0        0.790931    3.238662    1.334940
     15          9           0       -1.326749    3.680070    0.073673
     16          9           0       -0.511515    2.810088   -1.739966
     17          9           0       -2.792077    1.576059   -0.008601
     18          9           0       -1.355341    0.501925   -1.219018
     19          6           0       -0.414196   -1.966382    0.965464
     20          6           0       -1.273336   -0.865129    0.692915
     21          6           0       -0.479043   -2.265485   -0.503645
     22          1           0       -1.362776   -1.821706   -0.977855
     23          1           0       -0.498359   -3.348713   -0.700738
     24          1           0        0.411235   -1.860975   -1.011916
     25          6           0        1.695914   -0.983712    2.381594
     26          1           0        1.576821   -1.810015    3.096907
     27          1           0        1.070117   -0.139223    2.704263
     28          1           0        2.750892   -0.673626    2.384514
     29          1           0        4.122430   -3.282845   -1.511165
     30          1           0        5.191647   -1.934121   -1.043417
     31          1           0        4.148886   -1.778990   -2.472444
     32         16           0       -2.504226   -0.920871    0.155034
     33          6           0       -2.922272   -2.277582    0.123834
     34          6           0       -1.633313   -3.018580    0.655251
     35          6           0       -3.126790   -3.020084   -1.010342
     36          1           0       -3.808885   -3.657016   -0.486925
     37          1           0       -3.645110   -2.511810   -1.796409
     38          1           0       -2.336679   -3.609297   -1.426818
     39          1           0       -1.734098   -3.915578   -0.073334
 ---------------------------------------------------------------------
 Rotational constants (GHZ):      0.2485293      0.2480571      0.1493338
 Leave Link  202 at Sun Dec  2 16:50:33 2018, MaxMem=   536870912 cpu:         0.1
 (Enter /pbs_home/pkowalski/g09d01/g09/l301.exe)
 General basis read from cards:  (5D, 7F)
 Centers:       7     22     23     24     26     27     28     29     30     31
 Centers:      36     37     38     39
 S 3 1.00
     Exponent=  1.3010701000D+01 Coefficients=  1.9682158000D-02
     Exponent=  1.9622572000D+00 Coefficients=  1.3796524000D-01
     Exponent=  4.4453796000D-01 Coefficients=  4.7831935000D-01
 S 1 1.00
     Exponent=  1.2194962000D-01 Coefficients=  1.0000000000D+00
 P 1 1.00
     Exponent=  8.0000000000D-01 Coefficients=  1.0000000000D+00
 ****
 Centers:       1      3      4      5      6      8      9     10     11     12
 Centers:      19     20     21     25     33     34     35
 S 5 1.00
     Exponent=  1.2384016938D+03 Coefficients=  5.4568832082D-03
     Exponent=  1.8629004992D+02 Coefficients=  4.0638409211D-02
     Exponent=  4.2251176346D+01 Coefficients=  1.8025593888D-01
     Exponent=  1.1676557932D+01 Coefficients=  4.6315121755D-01
     Exponent=  3.5930506482D+00 Coefficients=  4.4087173314D-01
 S 1 1.00
     Exponent=  4.0245147363D-01 Coefficients=  1.0000000000D+00
 S 1 1.00
     Exponent=  1.3090182668D-01 Coefficients=  1.0000000000D+00
 P 3 1.00
     Exponent=  9.4680970621D+00 Coefficients=  3.8387871728D-02
     Exponent=  2.0103545142D+00 Coefficients=  2.1117025112D-01
     Exponent=  5.4771004707D-01 Coefficients=  5.1328172114D-01
 P 1 1.00
     Exponent=  1.5268613795D-01 Coefficients=  1.0000000000D+00
 D 1 1.00
     Exponent=  8.0000000000D-01 Coefficients=  1.0000000000D+00
 ****
 Centers:      13     14     15     16     17     18
 S 5 1.00
     Exponent=  2.8948325990D+03 Coefficients= -5.3408255515D-03
     Exponent=  4.3541939120D+02 Coefficients= -3.9904258866D-02
     Exponent=  9.8843328866D+01 Coefficients= -1.7912768038D-01
     Exponent=  2.7485198001D+01 Coefficients= -4.6758090825D-01
     Exponent=  8.5405498171D+00 Coefficients= -4.4653131020D-01
 S 1 1.00
     Exponent=  1.0654578038D+00 Coefficients=  1.0000000000D+00
 S 1 1.00
     Exponent=  3.3247346748D-01 Coefficients=  1.0000000000D+00
 P 3 1.00
     Exponent=  2.2696633924D+01 Coefficients= -4.5212874436D-02
     Exponent=  4.9872339257D+00 Coefficients= -2.3754317067D-01
     Exponent=  1.3491613954D+00 Coefficients= -5.1287353587D-01
 P 1 1.00
     Exponent=  3.4829881977D-01 Coefficients=  1.0000000000D+00
 D 1 1.00
     Exponent=  1.4000000000D+00 Coefficients=  1.0000000000D+00
 ****
 Centers:       2     32
 S 5 1.00
     Exponent=  9.1849303010D+03 Coefficients= -2.2294387756D-03
     Exponent=  1.3815105503D+03 Coefficients= -1.6683029937D-02
     Exponent=  3.1387147580D+02 Coefficients= -7.5262436116D-02
     Exponent=  8.8053870623D+01 Coefficients= -1.9376827038D-01
     Exponent=  2.7039914905D+01 Coefficients= -1.7718020803D-01
 S 3 1.00
     Exponent=  4.5648731303D+01 Coefficients= -1.0736062573D-01
     Exponent=  4.9664522326D+00 Coefficients=  6.5066293018D-01
     Exponent=  2.0116242047D+00 Coefficients=  5.9712155354D-01
 S 1 1.00
     Exponent=  3.5661077013D-01 Coefficients=  1.0000000000D+00
 S 1 1.00
     Exponent=  1.3507221477D-01 Coefficients=  1.0000000000D+00
 P 5 1.00
     Exponent=  2.6198233439D+02 Coefficients= -9.2729929822D-03
     Exponent=  6.1306894736D+01 Coefficients= -6.6547669241D-02
     Exponent=  1.9103729887D+01 Coefficients= -2.4828595903D-01
     Exponent=  6.6567720378D+00 Coefficients= -4.8703847402D-01
     Exponent=  2.3959635161D+00 Coefficients= -3.9337850312D-01
 P 1 1.00
     Exponent=  6.1776161679D-01 Coefficients=  1.0000000000D+00
 P 1 1.00
     Exponent=  1.6993376871D-01 Coefficients=  1.0000000000D+00
 D 1 1.00
     Exponent=  5.5000000000D-01 Coefficients=  1.0000000000D+00
 ****
 Ernie: Thresh=  0.10000D-02 Tol=  0.10000D-05 Strict=F.
 There are   453 symmetry adapted cartesian basis functions of A   symmetry.
 There are   428 symmetry adapted basis functions of A   symmetry.
   428 basis functions,   747 primitive gaussians,   453 cartesian basis functions
   101 alpha electrons      101 beta electrons
       nuclear repulsion energy      3014.5302911874 Hartrees.
 IExCor=20419 DFT=T Ex+Corr=CAM-B3LYP ExCW=0 ScaHFX=  1.000000
 ScaDFX=  1.000000  1.000000  1.000000  0.810000 ScalE2=  1.000000  1.000000
 IRadAn=      0 IRanWt=     -1 IRanGd=            0 ICorTp=0 IEmpDi=131
  HFx wShort=  0.000000 wLong=  0.330000 cFull=  0.190000 cShort=  0.000000 cLong=  0.460000
  DFx wShort=  0.000000 wLong=  0.330000 cFull=  0.190000 cShort=  0.000000 cLong=  0.460000
 NAtoms=   39 NActive=   39 NUniq=   39 SFac= 1.00D+00 NAtFMM=   60 NAOKFM=F Big=F
 Integral buffers will be    131072 words long.
 Raffenetti 2 integral format.
 Two-electron integral symmetry is turned on.
 R6Disp:  Grimme-D3 Dispersion energy=       -0.0357223905 Hartrees.
 Nuclear repulsion after empirical dispersion term =     3014.4945687969 Hartrees.
 Leave Link  301 at Sun Dec  2 16:50:33 2018, MaxMem=   536870912 cpu:         1.0
 (Enter /pbs_home/pkowalski/g09d01/g09/l302.exe)
 NPDir=0 NMtPBC=     1 NCelOv=     1 NCel=       1 NClECP=     1 NCelD=      1
         NCelK=      1 NCelE2=     1 NClLst=     1 CellRange=     0.0.
 One-electron integrals computed using PRISM.
 NBasis=   428 RedAO= T EigKep=  2.58D-04  NBF=   428
 NBsUse=   428 1.00D-06 EigRej= -1.00D+00 NBFU=   428
 Precomputing XC quadrature grid using
 IXCGrd= 4 IRadAn=           0 IRanWt=          -1 IRanGd=           0 AccXCQ= 0.00D+00.
 Generated NRdTot=       0 NPtTot=           0 NUsed=           0 NTot=          32
 NSgBfM=   444   447   447   447   448 MxSgAt=    39 MxSgA2=    39.
 Leave Link  302 at Sun Dec  2 16:50:34 2018, MaxMem=   536870912 cpu:         7.8
 (Enter /pbs_home/pkowalski/g09d01/g09/l303.exe)
 DipDrv:  MaxL=1.
 Leave Link  303 at Sun Dec  2 16:50:34 2018, MaxMem=   536870912 cpu:         1.1
 (Enter /pbs_home/pkowalski/g09d01/g09/l401.exe)
 ExpMin= 1.22D-01 ExpMax= 9.18D+03 ExpMxC= 1.38D+03 IAcc=1 IRadAn=         1 AccDes= 0.00D+00
 Harris functional with IExCor=20419 and IRadAn=       1 diagonalized for initial guess.
 HarFok:  IExCor=20419 AccDes= 0.00D+00 IRadAn=         1 IDoV= 1 UseB2=F ITyADJ=14
 ICtDFT=  3500011 ScaDFX=  1.000000  1.000000  1.000000  1.000000
 FoFCou: FMM=F IPFlag=           0 FMFlag=      100000 FMFlg1=           0
         NFxFlg=           0 DoJE=T BraDBF=F KetDBF=T FulRan=T
         wScrn=  0.000000 ICntrl=     500 IOpCl=  0 I1Cent=   200000004 NGrid=           0
         NMat0=    1 NMatS0=      1 NMatT0=    0 NMatD0=    1 NMtDS0=    0 NMtDT0=    0
 Petite list used in FoFCou.
 Harris En= -1993.74443746378    
 JPrj=0 DoOrth=F DoCkMO=F.
 Leave Link  401 at Sun Dec  2 16:50:37 2018, MaxMem=   536870912 cpu:        18.4
 (Enter /pbs_home/pkowalski/g09d01/g09/l502.exe)
 Closed shell SCF:
 Using DIIS extrapolation, IDIIS=  1040.
 Integral symmetry usage will be decided dynamically.
 IVT=      641221 IEndB=      641221 NGot=   536870912 MDV=   536451994
 LenX=   536451994 LenY=   536246332
 Requested convergence on RMS density matrix=1.00D-08 within 128 cycles.
 Requested convergence on MAX density matrix=1.00D-06.
 Requested convergence on             energy=1.00D-06.
 No special actions if energy rises.
 Fock matrices will be formed incrementally for  20 cycles.
 Integral accuracy reduced to 1.0D-05 until final iterations.

 Cycle   1  Pass 0  IDiag  1:
 FoFJK:  IHMeth= 1 ICntrl=       0 DoSepK=T KAlg= 0 I1Cent=   0 FoldK=F
 IRaf=         1 NMat=   1 IRICut=       1 DoRegI=T DoRafI=F ISym2E= 0.
 FoFCou: FMM=F IPFlag=           0 FMFlag=      100000 FMFlg1=           0
         NFxFlg=           0 DoJE=T BraDBF=F KetDBF=F FulRan=T
         wScrn=  0.000000 ICntrl=     500 IOpCl=  0 I1Cent=           0 NGrid=           0
         NMat0=    1 NMatS0=      1 NMatT0=    0 NMatD0=    1 NMtDS0=    0 NMtDT0=    0
 Symmetry not used in FoFCou.
 E= -2048.56807586513    
 DIIS: error= 3.26D-02 at cycle   1 NSaved=   1.
 NSaved= 1 IEnMin= 1 EnMin= -2048.56807586513     IErMin= 1 ErrMin= 3.26D-02
 ErrMax= 3.26D-02  0.00D+00 EMaxC= 1.00D-01 BMatC= 1.11D+00 BMatP= 1.11D+00
 IDIUse=3 WtCom= 6.74D-01 WtEn= 3.26D-01
 Coeff-Com:  0.100D+01
 Coeff-En:   0.100D+01
 Coeff:      0.100D+01
 Gap=     0.128 Goal=   None    Shift=    0.000
 GapD=    0.128 DampG=1.000 DampE=0.500 DampFc=0.5000 IDamp=-1.
 Damping current iteration by 5.00D-01
 RMSDP=6.36D-03 MaxDP=4.23D-01              OVMax= 3.14D-01

 Cycle   2  Pass 0  IDiag  1:
 RMSU=  3.05D-03    CP:  9.56D-01
 E= -2048.84958964144     Delta-E=       -0.281513776311 Rises=F Damp=T
 DIIS: error= 1.01D-02 at cycle   2 NSaved=   2.
 NSaved= 2 IEnMin= 2 EnMin= -2048.84958964144     IErMin= 2 ErrMin= 1.01D-02
 ErrMax= 1.01D-02  0.00D+00 EMaxC= 1.00D-01 BMatC= 1.16D-01 BMatP= 1.11D+00
 IDIUse=3 WtCom= 8.99D-01 WtEn= 1.01D-01
 Coeff-Com: -0.750D-01 0.108D+01
 Coeff-En:   0.395D-01 0.961D+00
 Coeff:     -0.634D-01 0.106D+01
 Gap=     0.202 Goal=   None    Shift=    0.000
 RMSDP=2.24D-03 MaxDP=1.89D-01 DE=-2.82D-01 OVMax= 2.56D-01

 Cycle   3  Pass 0  IDiag  1:
 RMSU=  2.19D-03    CP:  9.37D-01  1.09D+00
 E= -2049.12540223373     Delta-E=       -0.275812592289 Rises=F Damp=F
 DIIS: error= 6.05D-03 at cycle   3 NSaved=   3.
 NSaved= 3 IEnMin= 3 EnMin= -2049.12540223373     IErMin= 3 ErrMin= 6.05D-03
 ErrMax= 6.05D-03  0.00D+00 EMaxC= 1.00D-01 BMatC= 6.90D-02 BMatP= 1.16D-01
 IDIUse=3 WtCom= 9.40D-01 WtEn= 6.05D-02
 Coeff-Com: -0.130D+00 0.500D+00 0.630D+00
 Coeff-En:   0.000D+00 0.000D+00 0.100D+01
 Coeff:     -0.123D+00 0.470D+00 0.652D+00
 Gap=     0.149 Goal=   None    Shift=    0.000
 RMSDP=1.45D-03 MaxDP=5.44D-02 DE=-2.76D-01 OVMax= 1.42D-01

 Cycle   4  Pass 0  IDiag  1:
 RMSU=  9.99D-04    CP:  9.31D-01  1.26D+00  5.92D-01
 E= -2049.17396964935     Delta-E=       -0.048567415623 Rises=F Damp=F
 DIIS: error= 3.57D-03 at cycle   4 NSaved=   4.
 NSaved= 4 IEnMin= 4 EnMin= -2049.17396964935     IErMin= 4 ErrMin= 3.57D-03
 ErrMax= 3.57D-03  0.00D+00 EMaxC= 1.00D-01 BMatC= 1.76D-02 BMatP= 6.90D-02
 IDIUse=3 WtCom= 9.64D-01 WtEn= 3.57D-02
 Coeff-Com: -0.582D-01 0.144D+00 0.389D+00 0.525D+00
 Coeff-En:   0.000D+00 0.000D+00 0.228D+00 0.772D+00
 Coeff:     -0.562D-01 0.139D+00 0.383D+00 0.534D+00
 Gap=     0.163 Goal=   None    Shift=    0.000
 RMSDP=6.18D-04 MaxDP=2.69D-02 DE=-4.86D-02 OVMax= 6.43D-02

 Cycle   5  Pass 0  IDiag  1:
 RMSU=  2.61D-04    CP:  9.29D-01  1.26D+00  7.52D-01  5.63D-01
 E= -2049.19160803105     Delta-E=       -0.017638381702 Rises=F Damp=F
 DIIS: error= 7.80D-04 at cycle   5 NSaved=   5.
 NSaved= 5 IEnMin= 5 EnMin= -2049.19160803105     IErMin= 5 ErrMin= 7.80D-04
 ErrMax= 7.80D-04  0.00D+00 EMaxC= 1.00D-01 BMatC= 7.87D-04 BMatP= 1.76D-02
 IDIUse=3 WtCom= 9.92D-01 WtEn= 7.80D-03
 Coeff-Com: -0.170D-01 0.319D-01 0.145D+00 0.272D+00 0.569D+00
 Coeff-En:   0.000D+00 0.000D+00 0.000D+00 0.000D+00 0.100D+01
 Coeff:     -0.168D-01 0.317D-01 0.143D+00 0.270D+00 0.572D+00
 Gap=     0.160 Goal=   None    Shift=    0.000
 RMSDP=1.31D-04 MaxDP=6.46D-03 DE=-1.76D-02 OVMax= 8.78D-03

 Cycle   6  Pass 0  IDiag  1:
 RMSU=  9.33D-05    CP:  9.30D-01  1.26D+00  7.62D-01  6.17D-01  7.43D-01
 E= -2049.19236614305     Delta-E=       -0.000758111998 Rises=F Damp=F
 DIIS: error= 1.98D-04 at cycle   6 NSaved=   6.
 NSaved= 6 IEnMin= 6 EnMin= -2049.19236614305     IErMin= 6 ErrMin= 1.98D-04
 ErrMax= 1.98D-04  0.00D+00 EMaxC= 1.00D-01 BMatC= 6.82D-05 BMatP= 7.87D-04
 IDIUse=3 WtCom= 9.98D-01 WtEn= 1.98D-03
 Coeff-Com:  0.373D-03-0.477D-02 0.147D-01 0.565D-01 0.254D+00 0.680D+00
 Coeff-En:   0.000D+00 0.000D+00 0.000D+00 0.000D+00 0.000D+00 0.100D+01
 Coeff:      0.373D-03-0.476D-02 0.147D-01 0.564D-01 0.253D+00 0.680D+00
 Gap=     0.161 Goal=   None    Shift=    0.000
 RMSDP=4.60D-05 MaxDP=1.77D-03 DE=-7.58D-04 OVMax= 5.25D-03

 Cycle   7  Pass 0  IDiag  1:
 RMSU=  3.76D-05    CP:  9.30D-01  1.26D+00  7.64D-01  6.30D-01  8.21D-01
                    CP:  8.92D-01
 E= -2049.19244370847     Delta-E=       -0.000077565420 Rises=F Damp=F
 DIIS: error= 1.16D-04 at cycle   7 NSaved=   7.
 NSaved= 7 IEnMin= 7 EnMin= -2049.19244370847     IErMin= 7 ErrMin= 1.16D-04
 ErrMax= 1.16D-04  0.00D+00 EMaxC= 1.00D-01 BMatC= 2.03D-05 BMatP= 6.82D-05
 IDIUse=3 WtCom= 9.99D-01 WtEn= 1.16D-03
 EnCoef did     1 forward-backward iterations
 Coeff-Com:  0.350D-02-0.844D-02-0.188D-01-0.192D-01 0.312D-01 0.391D+00
 Coeff-Com:  0.620D+00
 Coeff-En:   0.000D+00 0.000D+00 0.000D+00 0.000D+00 0.000D+00 0.916D-03
 Coeff-En:   0.999D+00
 Coeff:      0.350D-02-0.843D-02-0.188D-01-0.192D-01 0.311D-01 0.391D+00
 Coeff:      0.621D+00
 Gap=     0.161 Goal=   None    Shift=    0.000
 RMSDP=2.28D-05 MaxDP=9.29D-04 DE=-7.76D-05 OVMax= 2.00D-03

 Cycle   8  Pass 0  IDiag  1:
 RMSU=  1.64D-05    CP:  9.30D-01  1.26D+00  7.67D-01  6.34D-01  8.39D-01
                    CP:  1.03D+00  9.26D-01
 E= -2049.19246955425     Delta-E=       -0.000025845779 Rises=F Damp=F
 DIIS: error= 2.41D-05 at cycle   8 NSaved=   8.
 NSaved= 8 IEnMin= 8 EnMin= -2049.19246955425     IErMin= 8 ErrMin= 2.41D-05
 ErrMax= 2.41D-05  0.00D+00 EMaxC= 1.00D-01 BMatC= 1.34D-06 BMatP= 2.03D-05
 IDIUse=1 WtCom= 1.00D+00 WtEn= 0.00D+00
 Coeff-Com:  0.148D-02-0.296D-02-0.101D-01-0.161D-01-0.225D-01 0.802D-01
 Coeff-Com:  0.238D+00 0.732D+00
 Coeff:      0.148D-02-0.296D-02-0.101D-01-0.161D-01-0.225D-01 0.802D-01
 Coeff:      0.238D+00 0.732D+00
 Gap=     0.161 Goal=   None    Shift=    0.000
 RMSDP=1.05D-05 MaxDP=4.59D-04 DE=-2.58D-05 OVMax= 1.47D-03

 Cycle   9  Pass 0  IDiag  1:
 RMSU=  6.77D-06    CP:  9.30D-01  1.26D+00  7.67D-01  6.34D-01  8.52D-01
                    CP:  1.07D+00  1.08D+00  1.08D+00
 E= -2049.19247286464     Delta-E=       -0.000003310392 Rises=F Damp=F
 DIIS: error= 1.49D-05 at cycle   9 NSaved=   9.
 NSaved= 9 IEnMin= 9 EnMin= -2049.19247286464     IErMin= 9 ErrMin= 1.49D-05
 ErrMax= 1.49D-05  0.00D+00 EMaxC= 1.00D-01 BMatC= 3.81D-07 BMatP= 1.34D-06
 IDIUse=1 WtCom= 1.00D+00 WtEn= 0.00D+00
 Coeff-Com:  0.618D-04 0.112D-03-0.145D-02-0.433D-02-0.184D-01-0.346D-01
 Coeff-Com: -0.234D-01 0.341D+00 0.741D+00
 Coeff:      0.618D-04 0.112D-03-0.145D-02-0.433D-02-0.184D-01-0.346D-01
 Coeff:     -0.234D-01 0.341D+00 0.741D+00
 Gap=     0.161 Goal=   None    Shift=    0.000
 RMSDP=6.22D-06 MaxDP=1.73D-04 DE=-3.31D-06 OVMax= 9.07D-04

 Initial convergence to 1.0D-05 achieved.  Increase integral accuracy.
 Cycle  10  Pass 1  IDiag  1:
 E= -2049.19247687717     Delta-E=       -0.000004012531 Rises=F Damp=F
 DIIS: error= 7.21D-05 at cycle   1 NSaved=   1.
 NSaved= 1 IEnMin= 1 EnMin= -2049.19247687717     IErMin= 1 ErrMin= 7.21D-05
 ErrMax= 7.21D-05  0.00D+00 EMaxC= 1.00D-01 BMatC= 2.74D-06 BMatP= 2.74D-06
 IDIUse=1 WtCom= 1.00D+00 WtEn= 0.00D+00
 Coeff-Com:  0.100D+01
 Coeff:      0.100D+01
 Gap=     0.161 Goal=   None    Shift=    0.000
 RMSDP=6.22D-06 MaxDP=1.73D-04 DE=-4.01D-06 OVMax= 4.01D-04

 Cycle  11  Pass 1  IDiag  1:
 RMSU=  7.50D-05    CP:  1.00D+00
 E= -2049.19247942983     Delta-E=       -0.000002552657 Rises=F Damp=F
 DIIS: error= 6.67D-06 at cycle   2 NSaved=   2.
 NSaved= 2 IEnMin= 2 EnMin= -2049.19247942983     IErMin= 2 ErrMin= 6.67D-06
 ErrMax= 6.67D-06  0.00D+00 EMaxC= 1.00D-01 BMatC= 8.17D-08 BMatP= 2.74D-06
 IDIUse=1 WtCom= 1.00D+00 WtEn= 0.00D+00
 Coeff-Com:  0.148D-01 0.985D+00
 Coeff:      0.148D-01 0.985D+00
 Gap=     0.161 Goal=   None    Shift=    0.000
 RMSDP=4.13D-06 MaxDP=1.33D-04 DE=-2.55D-06 OVMax= 3.24D-04

 Cycle  12  Pass 1  IDiag  1:
 RMSU=  2.81D-06    CP:  1.00D+00  1.04D+00
 E= -2049.19247940935     Delta-E=        0.000000020478 Rises=F Damp=F
 DIIS: error= 1.13D-05 at cycle   3 NSaved=   3.
 NSaved= 3 IEnMin= 2 EnMin= -2049.19247942983     IErMin= 2 ErrMin= 6.67D-06
 ErrMax= 1.13D-05  0.00D+00 EMaxC= 1.00D-01 BMatC= 1.49D-07 BMatP= 8.17D-08
 IDIUse=1 WtCom= 1.00D+00 WtEn= 0.00D+00
 Coeff-Com: -0.199D-01 0.589D+00 0.431D+00
 Coeff:     -0.199D-01 0.589D+00 0.431D+00
 Gap=     0.161 Goal=   None    Shift=    0.000
 RMSDP=1.58D-06 MaxDP=6.60D-05 DE= 2.05D-08 OVMax= 1.26D-04

 Cycle  13  Pass 1  IDiag  1:
 RMSU=  1.20D-06    CP:  1.00D+00  1.04D+00  6.45D-01
 E= -2049.19247956201     Delta-E=       -0.000000152662 Rises=F Damp=F
 DIIS: error= 1.35D-06 at cycle   4 NSaved=   4.
 NSaved= 4 IEnMin= 4 EnMin= -2049.19247956201     IErMin= 4 ErrMin= 1.35D-06
 ErrMax= 1.35D-06  0.00D+00 EMaxC= 1.00D-01 BMatC= 2.59D-09 BMatP= 8.17D-08
 IDIUse=1 WtCom= 1.00D+00 WtEn= 0.00D+00
 Coeff-Com: -0.782D-02 0.172D+00 0.151D+00 0.685D+00
 Coeff:     -0.782D-02 0.172D+00 0.151D+00 0.685D+00
 Gap=     0.161 Goal=   None    Shift=    0.000
 RMSDP=4.76D-07 MaxDP=1.86D-05 DE=-1.53D-07 OVMax= 8.38D-05

 Cycle  14  Pass 1  IDiag  1:
 RMSU=  3.60D-07    CP:  1.00D+00  1.04D+00  7.16D-01  1.19D+00
 E= -2049.19247956967     Delta-E=       -0.000000007654 Rises=F Damp=F
 DIIS: error= 9.87D-07 at cycle   5 NSaved=   5.
 NSaved= 5 IEnMin= 5 EnMin= -2049.19247956967     IErMin= 5 ErrMin= 9.87D-07
 ErrMax= 9.87D-07  0.00D+00 EMaxC= 1.00D-01 BMatC= 1.40D-09 BMatP= 2.59D-09
 IDIUse=1 WtCom= 1.00D+00 WtEn= 0.00D+00
 Coeff-Com:  0.351D-02-0.136D+00-0.889D-01 0.416D+00 0.806D+00
 Coeff:      0.351D-02-0.136D+00-0.889D-01 0.416D+00 0.806D+00
 Gap=     0.161 Goal=   None    Shift=    0.000
 RMSDP=5.18D-07 MaxDP=1.73D-05 DE=-7.65D-09 OVMax= 8.20D-05

 Cycle  15  Pass 1  IDiag  1:
 RMSU=  2.57D-07    CP:  1.00D+00  1.04D+00  7.87D-01  1.52D+00  1.30D+00
 E= -2049.19247957503     Delta-E=       -0.000000005362 Rises=F Damp=F
 DIIS: error= 3.10D-07 at cycle   6 NSaved=   6.
 NSaved= 6 IEnMin= 6 EnMin= -2049.19247957503     IErMin= 6 ErrMin= 3.10D-07
 ErrMax= 3.10D-07  0.00D+00 EMaxC= 1.00D-01 BMatC= 2.28D-10 BMatP= 1.40D-09
 IDIUse=1 WtCom= 1.00D+00 WtEn= 0.00D+00
 Coeff-Com:  0.349D-02-0.105D+00-0.795D-01 0.371D-01 0.365D+00 0.778D+00
 Coeff:      0.349D-02-0.105D+00-0.795D-01 0.371D-01 0.365D+00 0.778D+00
 Gap=     0.161 Goal=   None    Shift=    0.000
 RMSDP=2.79D-07 MaxDP=1.27D-05 DE=-5.36D-09 OVMax= 4.77D-05

 Cycle  16  Pass 1  IDiag  1:
 RMSU=  8.95D-08    CP:  1.00D+00  1.04D+00  8.20D-01  1.67D+00  1.67D+00
                    CP:  1.36D+00
 E= -2049.19247957647     Delta-E=       -0.000000001435 Rises=F Damp=F
 DIIS: error= 1.81D-07 at cycle   7 NSaved=   7.
 NSaved= 7 IEnMin= 7 EnMin= -2049.19247957647     IErMin= 7 ErrMin= 1.81D-07
 ErrMax= 1.81D-07  0.00D+00 EMaxC= 1.00D-01 BMatC= 4.86D-11 BMatP= 2.28D-10
 IDIUse=1 WtCom= 1.00D+00 WtEn= 0.00D+00
 Coeff-Com:  0.575D-03-0.974D-02-0.116D-01-0.879D-01-0.540D-01 0.311D+00
 Coeff-Com:  0.852D+00
 Coeff:      0.575D-03-0.974D-02-0.116D-01-0.879D-01-0.540D-01 0.311D+00
 Coeff:      0.852D+00
 Gap=     0.161 Goal=   None    Shift=    0.000
 RMSDP=1.44D-07 MaxDP=4.98D-06 DE=-1.44D-09 OVMax= 2.39D-05

 Cycle  17  Pass 1  IDiag  1:
 RMSU=  4.31D-08    CP:  1.00D+00  1.04D+00  8.36D-01  1.74D+00  1.85D+00
                    CP:  1.66D+00  1.23D+00
 E= -2049.19247957666     Delta-E=       -0.000000000199 Rises=F Damp=F
 DIIS: error= 7.47D-08 at cycle   8 NSaved=   8.
 NSaved= 8 IEnMin= 8 EnMin= -2049.19247957666     IErMin= 8 ErrMin= 7.47D-08
 ErrMax= 7.47D-08  0.00D+00 EMaxC= 1.00D-01 BMatC= 1.17D-11 BMatP= 4.86D-11
 IDIUse=1 WtCom= 1.00D+00 WtEn= 0.00D+00
 Coeff-Com: -0.307D-03 0.128D-01 0.785D-02-0.480D-01-0.786D-01 0.123D-01
 Coeff-Com:  0.426D+00 0.668D+00
 Coeff:     -0.307D-03 0.128D-01 0.785D-02-0.480D-01-0.786D-01 0.123D-01
 Coeff:      0.426D+00 0.668D+00
 Gap=     0.161 Goal=   None    Shift=    0.000
 RMSDP=4.48D-08 MaxDP=1.46D-06 DE=-1.99D-10 OVMax= 7.66D-06

 Cycle  18  Pass 1  IDiag  1:
 RMSU=  2.50D-08    CP:  1.00D+00  1.04D+00  8.37D-01  1.76D+00  1.89D+00
                    CP:  1.75D+00  1.37D+00  1.13D+00
 E= -2049.19247957657     Delta-E=        0.000000000097 Rises=F Damp=F
 DIIS: error= 4.15D-08 at cycle   9 NSaved=   9.
 NSaved= 9 IEnMin= 8 EnMin= -2049.19247957666     IErMin= 9 ErrMin= 4.15D-08
 ErrMax= 4.15D-08  0.00D+00 EMaxC= 1.00D-01 BMatC= 3.04D-12 BMatP= 1.17D-11
 IDIUse=1 WtCom= 1.00D+00 WtEn= 0.00D+00
 Coeff-Com: -0.255D-03 0.807D-02 0.620D-02-0.111D-01-0.221D-01-0.641D-01
 Coeff-Com:  0.555D-01 0.328D+00 0.700D+00
 Coeff:     -0.255D-03 0.807D-02 0.620D-02-0.111D-01-0.221D-01-0.641D-01
 Coeff:      0.555D-01 0.328D+00 0.700D+00
 Gap=     0.161 Goal=   None    Shift=    0.000
 RMSDP=2.32D-08 MaxDP=7.08D-07 DE= 9.73D-11 OVMax= 4.10D-06

 Cycle  19  Pass 1  IDiag  1:
 RMSU=  9.79D-09    CP:  1.00D+00  1.04D+00  8.39D-01  1.76D+00  1.91D+00
                    CP:  1.79D+00  1.45D+00  1.41D+00  1.25D+00
 E= -2049.19247957668     Delta-E=       -0.000000000109 Rises=F Damp=F
 DIIS: error= 1.98D-08 at cycle  10 NSaved=  10.
 NSaved=10 IEnMin=10 EnMin= -2049.19247957668     IErMin=10 ErrMin= 1.98D-08
 ErrMax= 1.98D-08  0.00D+00 EMaxC= 1.00D-01 BMatC= 8.43D-13 BMatP= 3.04D-12
 IDIUse=1 WtCom= 1.00D+00 WtEn= 0.00D+00
 Coeff-Com:  0.148D-04-0.165D-02-0.151D-03 0.109D-01 0.295D-01-0.437D-01
 Coeff-Com: -0.126D+00-0.858D-01 0.224D+00 0.993D+00
 Coeff:      0.148D-04-0.165D-02-0.151D-03 0.109D-01 0.295D-01-0.437D-01
 Coeff:     -0.126D+00-0.858D-01 0.224D+00 0.993D+00
 Gap=     0.161 Goal=   None    Shift=    0.000
 RMSDP=1.94D-08 MaxDP=6.28D-07 DE=-1.09D-10 OVMax= 3.78D-06

 Cycle  20  Pass 1  IDiag  1:
 RMSU=  4.98D-09    CP:  1.00D+00  1.04D+00  8.39D-01  1.76D+00  1.92D+00
                    CP:  1.81D+00  1.52D+00  1.66D+00  1.70D+00  1.38D+00
 E= -2049.19247957672     Delta-E=       -0.000000000038 Rises=F Damp=F
 DIIS: error= 1.07D-08 at cycle  11 NSaved=  11.
 NSaved=11 IEnMin=11 EnMin= -2049.19247957672     IErMin=11 ErrMin= 1.07D-08
 ErrMax= 1.07D-08  0.00D+00 EMaxC= 1.00D-01 BMatC= 2.32D-13 BMatP= 8.43D-13
 IDIUse=1 WtCom= 1.00D+00 WtEn= 0.00D+00
 Coeff-Com:  0.769D-04-0.289D-02-0.160D-02 0.531D-02 0.208D-01-0.485D-02
 Coeff-Com: -0.604D-01-0.115D+00-0.139D+00 0.389D+00 0.908D+00
 Coeff:      0.769D-04-0.289D-02-0.160D-02 0.531D-02 0.208D-01-0.485D-02
 Coeff:     -0.604D-01-0.115D+00-0.139D+00 0.389D+00 0.908D+00
 Gap=     0.161 Goal=   None    Shift=    0.000
 RMSDP=1.04D-08 MaxDP=3.19D-07 DE=-3.82D-11 OVMax= 2.04D-06

 Cycle  21  Pass 1  IDiag  1:
 RMSU=  1.86D-09    CP:  1.00D+00  1.04D+00  8.39D-01  1.77D+00  1.92D+00
                    CP:  1.82D+00  1.56D+00  1.79D+00  1.93D+00  1.76D+00
                    CP:  1.41D+00
 E= -2049.19247957659     Delta-E=        0.000000000124 Rises=F Damp=F
 DIIS: error= 5.01D-09 at cycle  12 NSaved=  12.
 NSaved=12 IEnMin=11 EnMin= -2049.19247957672     IErMin=12 ErrMin= 5.01D-09
 ErrMax= 5.01D-09  0.00D+00 EMaxC= 1.00D-01 BMatC= 3.02D-14 BMatP= 2.32D-13
 IDIUse=1 WtCom= 1.00D+00 WtEn= 0.00D+00
 Coeff-Com:  0.208D-04-0.623D-03-0.369D-03-0.524D-03 0.327D-02 0.309D-02
 Coeff-Com:  0.280D-02-0.172D-01-0.808D-01-0.271D-01 0.253D+00 0.865D+00
 Coeff:      0.208D-04-0.623D-03-0.369D-03-0.524D-03 0.327D-02 0.309D-02
 Coeff:      0.280D-02-0.172D-01-0.808D-01-0.271D-01 0.253D+00 0.865D+00
 Gap=     0.161 Goal=   None    Shift=    0.000
 RMSDP=2.59D-09 MaxDP=6.98D-08 DE= 1.24D-10 OVMax= 4.94D-07

 SCF Done:  E(RCAM-B3LYP) =  -2049.19247958     A.U. after   21 cycles
            NFock= 21  Conv=0.26D-08     -V/T= 2.0042
 KE= 2.040610166073D+03 PE=-1.086398209381D+04 EE= 3.759684879360D+03
 Leave Link  502 at Sun Dec  2 16:58:10 2018, MaxMem=   536870912 cpu:      3605.8
 (Enter /pbs_home/pkowalski/g09d01/g09/l601.exe)
 Copying SCF densities to generalized density rwf, IOpCl= 0 IROHF=0.

 **********************************************************************

            Population analysis using the SCF density.

 **********************************************************************

 Orbital symmetries:
       Occupied  (A) (A) (A) (A) (A) (A) (A) (A) (A) (A) (A) (A)
                 (A) (A) (A) (A) (A) (A) (A) (A) (A) (A) (A) (A)
                 (A) (A) (A) (A) (A) (A) (A) (A) (A) (A) (A) (A)
                 (A) (A) (A) (A) (A) (A) (A) (A) (A) (A) (A) (A)
                 (A) (A) (A) (A) (A) (A) (A) (A) (A) (A) (A) (A)
                 (A) (A) (A) (A) (A) (A) (A) (A) (A) (A) (A) (A)
                 (A) (A) (A) (A) (A) (A) (A) (A) (A) (A) (A) (A)
                 (A) (A) (A) (A) (A) (A) (A) (A) (A) (A) (A) (A)
                 (A) (A) (A) (A) (A)
       Virtual   (A) (A) (A) (A) (A) (A) (A) (A) (A) (A) (A) (A)
                 (A) (A) (A) (A) (A) (A) (A) (A) (A) (A) (A) (A)
                 (A) (A) (A) (A) (A) (A) (A) (A) (A) (A) (A) (A)
                 (A) (A) (A) (A) (A) (A) (A) (A) (A) (A) (A) (A)
                 (A) (A) (A) (A) (A) (A) (A) (A) (A) (A) (A) (A)
                 (A) (A) (A) (A) (A) (A) (A) (A) (A) (A) (A) (A)
                 (A) (A) (A) (A) (A) (A) (A) (A) (A) (A) (A) (A)
                 (A) (A) (A) (A) (A) (A) (A) (A) (A) (A) (A) (A)
                 (A) (A) (A) (A) (A) (A) (A) (A) (A) (A) (A) (A)
                 (A) (A) (A) (A) (A) (A) (A) (A) (A) (A) (A) (A)
                 (A) (A) (A) (A) (A) (A) (A) (A) (A) (A) (A) (A)
                 (A) (A) (A) (A) (A) (A) (A) (A) (A) (A) (A) (A)
                 (A) (A) (A) (A) (A) (A) (A) (A) (A) (A) (A) (A)
                 (A) (A) (A) (A) (A) (A) (A) (A) (A) (A) (A) (A)
                 (A) (A) (A) (A) (A) (A) (A) (A) (A) (A) (A) (A)
                 (A) (A) (A) (A) (A) (A) (A) (A) (A) (A) (A) (A)
                 (A) (A) (A) (A) (A) (A) (A) (A) (A) (A) (A) (A)
                 (A) (A) (A) (A) (A) (A) (A) (A) (A) (A) (A) (A)
                 (A) (A) (A) (A) (A) (A) (A) (A) (A) (A) (A) (A)
                 (A) (A) (A) (A) (A) (A) (A) (A) (A) (A) (A) (A)
                 (A) (A) (A) (A) (A) (A) (A) (A) (A) (A) (A) (A)
                 (A) (A) (A) (A) (A) (A) (A) (A) (A) (A) (A) (A)
                 (A) (A) (A) (A) (A) (A) (A) (A) (A) (A) (A) (A)
                 (A) (A) (A) (A) (A) (A) (A) (A) (A) (A) (A) (A)
                 (A) (A) (A) (A) (A) (A) (A) (A) (A) (A) (A) (A)
                 (A) (A) (A) (A) (A) (A) (A) (A) (A) (A) (A) (A)
                 (A) (A) (A) (A) (A) (A) (A) (A) (A) (A) (A) (A)
                 (A) (A) (A)
 The electronic state is 1-A.
 Alpha  occ. eigenvalues --  -88.93986 -88.93726 -24.78219 -24.77874 -24.77616
 Alpha  occ. eigenvalues --  -24.77422 -24.76753 -24.76355 -10.42648 -10.42366
 Alpha  occ. eigenvalues --  -10.41658 -10.37333 -10.35550 -10.34502 -10.31832
 Alpha  occ. eigenvalues --  -10.30624 -10.29742 -10.29735 -10.28961 -10.28563
 Alpha  occ. eigenvalues --  -10.28530 -10.28364 -10.27314 -10.26586 -10.24651
 Alpha  occ. eigenvalues --   -8.06170  -8.03585  -6.02942  -6.02289  -6.02155
 Alpha  occ. eigenvalues --   -6.00588  -6.00199  -5.99586  -1.35258  -1.33497
 Alpha  occ. eigenvalues --   -1.31757  -1.27699  -1.26607  -1.25382  -1.13341
 Alpha  occ. eigenvalues --   -0.99436  -0.96296  -0.94944  -0.92390  -0.88247
 Alpha  occ. eigenvalues --   -0.84169  -0.81931  -0.80683  -0.78942  -0.76923
 Alpha  occ. eigenvalues --   -0.76388  -0.75571  -0.71636  -0.70084  -0.69724
 Alpha  occ. eigenvalues --   -0.66584  -0.66029  -0.65219  -0.64416  -0.62961
 Alpha  occ. eigenvalues --   -0.62606  -0.61771  -0.61370  -0.60421  -0.59374
 Alpha  occ. eigenvalues --   -0.58108  -0.56577  -0.56387  -0.54332  -0.53165
 Alpha  occ. eigenvalues --   -0.52976  -0.52022  -0.51880  -0.51473  -0.51166
 Alpha  occ. eigenvalues --   -0.50739  -0.50271  -0.49797  -0.49418  -0.49229
 Alpha  occ. eigenvalues --   -0.48372  -0.47826  -0.47378  -0.47251  -0.46475
 Alpha  occ. eigenvalues --   -0.46178  -0.45198  -0.44736  -0.44254  -0.42788
 Alpha  occ. eigenvalues --   -0.41557  -0.41193  -0.39509  -0.39195  -0.37530
 Alpha  occ. eigenvalues --   -0.36988  -0.35581  -0.34111  -0.31381  -0.28819
 Alpha  occ. eigenvalues --   -0.21454
 Alpha virt. eigenvalues --   -0.05312  -0.02045   0.01548   0.04487   0.05694
 Alpha virt. eigenvalues --    0.06218   0.07728   0.09278   0.11168   0.11911
 Alpha virt. eigenvalues --    0.12551   0.13425   0.13638   0.14267   0.15237
 Alpha virt. eigenvalues --    0.15865   0.16689   0.17244   0.18056   0.18456
 Alpha virt. eigenvalues --    0.18690   0.19147   0.20019   0.21270   0.21425
 Alpha virt. eigenvalues --    0.21880   0.23676   0.24731   0.25568   0.26160
 Alpha virt. eigenvalues --    0.27215   0.28399   0.28584   0.29584   0.31550
 Alpha virt. eigenvalues --    0.32248   0.33988   0.34469   0.35566   0.35654
 Alpha virt. eigenvalues --    0.37497   0.38147   0.39327   0.39812   0.41540
 Alpha virt. eigenvalues --    0.41729   0.42600   0.43884   0.43944   0.45119
 Alpha virt. eigenvalues --    0.46574   0.46906   0.47725   0.48267   0.49346
 Alpha virt. eigenvalues --    0.49936   0.50946   0.51654   0.52517   0.52790
 Alpha virt. eigenvalues --    0.53531   0.54522   0.55821   0.56517   0.57955
 Alpha virt. eigenvalues --    0.58175   0.58813   0.59580   0.60116   0.60643
 Alpha virt. eigenvalues --    0.60952   0.62008   0.62202   0.62571   0.63616
 Alpha virt. eigenvalues --    0.64186   0.64534   0.65602   0.66254   0.66771
 Alpha virt. eigenvalues --    0.67296   0.67551   0.68213   0.68637   0.69248
 Alpha virt. eigenvalues --    0.69495   0.69937   0.70173   0.70863   0.71026
 Alpha virt. eigenvalues --    0.71519   0.72097   0.72490   0.73252   0.73708
 Alpha virt. eigenvalues --    0.73875   0.74648   0.75675   0.76417   0.76593
 Alpha virt. eigenvalues --    0.77497   0.78055   0.78953   0.79354   0.80265
 Alpha virt. eigenvalues --    0.81121   0.82365   0.82705   0.84027   0.84289
 Alpha virt. eigenvalues --    0.85164   0.87407   0.88350   0.89189   0.90532
 Alpha virt. eigenvalues --    0.92475   0.93140   0.94458   0.94648   0.95785
 Alpha virt. eigenvalues --    0.96930   0.97416   0.99893   1.00567   1.01542
 Alpha virt. eigenvalues --    1.01954   1.02933   1.05003   1.06067   1.10424
 Alpha virt. eigenvalues --    1.11081   1.11943   1.12726   1.15738   1.16075
 Alpha virt. eigenvalues --    1.17233   1.19206   1.19698   1.21114   1.22099
 Alpha virt. eigenvalues --    1.22892   1.25414   1.26886   1.27021   1.27565
 Alpha virt. eigenvalues --    1.29321   1.30882   1.32519   1.34275   1.35792
 Alpha virt. eigenvalues --    1.37055   1.37684   1.40109   1.40588   1.42555
 Alpha virt. eigenvalues --    1.43360   1.44613   1.44871   1.46449   1.47384
 Alpha virt. eigenvalues --    1.48292   1.48707   1.49897   1.50217   1.52796
 Alpha virt. eigenvalues --    1.53144   1.53886   1.56011   1.56758   1.57772
 Alpha virt. eigenvalues --    1.58408   1.58966   1.60431   1.60989   1.61372
 Alpha virt. eigenvalues --    1.61996   1.63475   1.64720   1.65723   1.67195
 Alpha virt. eigenvalues --    1.67700   1.68658   1.69481   1.70843   1.71913
 Alpha virt. eigenvalues --    1.72311   1.75849   1.76435   1.76904   1.77403
 Alpha virt. eigenvalues --    1.77836   1.79794   1.79990   1.81136   1.81767
 Alpha virt. eigenvalues --    1.82352   1.82982   1.83850   1.84198   1.84593
 Alpha virt. eigenvalues --    1.85649   1.86848   1.87987   1.88229   1.90576
 Alpha virt. eigenvalues --    1.91423   1.92138   1.92627   1.92921   1.93741
 Alpha virt. eigenvalues --    1.95803   1.97358   1.98930   1.99614   2.01053
 Alpha virt. eigenvalues --    2.01867   2.02192   2.03383   2.03788   2.05351
 Alpha virt. eigenvalues --    2.06470   2.06727   2.07155   2.08955   2.10033
 Alpha virt. eigenvalues --    2.11859   2.12900   2.13372   2.14576   2.15852
 Alpha virt. eigenvalues --    2.16968   2.17891   2.18831   2.19671   2.20503
 Alpha virt. eigenvalues --    2.21580   2.24050   2.24754   2.25036   2.26444
 Alpha virt. eigenvalues --    2.27377   2.29216   2.30631   2.31290   2.33200
 Alpha virt. eigenvalues --    2.33290   2.34187   2.34750   2.36650   2.38199
 Alpha virt. eigenvalues --    2.38782   2.39471   2.41950   2.44558   2.46428
 Alpha virt. eigenvalues --    2.47746   2.48483   2.49952   2.52168   2.53562
 Alpha virt. eigenvalues --    2.53997   2.55215   2.56048   2.56973   2.60516
 Alpha virt. eigenvalues --    2.61212   2.63195   2.64948   2.65826   2.67641
 Alpha virt. eigenvalues --    2.68487   2.69742   2.70017   2.72621   2.74005
 Alpha virt. eigenvalues --    2.75311   2.78241   2.81389   2.83645   2.86775
 Alpha virt. eigenvalues --    2.87041   2.89960   2.90872   2.94409   2.96488
 Alpha virt. eigenvalues --    2.97928   2.99697   3.02541   3.03924   3.05170
 Alpha virt. eigenvalues --    3.06697   3.07316   3.07943   3.08954   3.13660
 Alpha virt. eigenvalues --    3.13852   3.14464   3.14967   3.15067   3.15799
 Alpha virt. eigenvalues --    3.16777   3.17436   3.19826   3.19892   3.21411
 Alpha virt. eigenvalues --    3.22229   3.23320   3.24062   3.24249   3.26797
 Alpha virt. eigenvalues --    3.29035   3.30996   3.35689   3.41715   3.45602
 Alpha virt. eigenvalues --    3.47682   3.51658   3.55667   3.58138   3.63669
 Alpha virt. eigenvalues --    3.73074   3.78802   3.83004   3.88053   3.94621
 Alpha virt. eigenvalues --    3.99415   4.00432
          Condensed to atoms (all electrons):
               1          2          3          4          5          6
     1  C    5.871474   0.259614  -0.060471  -0.013242   0.121903   0.005087
     2  S    0.259614  15.583923   0.256167  -0.064860  -0.069872  -0.061612
     3  C   -0.060471   0.256167   5.039424   0.567795  -0.001092   0.407915
     4  C   -0.013242  -0.064860   0.567795   5.090358   0.212999  -0.056514
     5  C    0.121903  -0.069872  -0.001092   0.212999   5.455195   0.010735
     6  C    0.005087  -0.061612   0.407915  -0.056514   0.010735   4.484393
     7  H    0.009270   0.006888  -0.045753   0.430305  -0.060584  -0.013814
     8  C    0.241889  -0.054787   0.009769   0.003330   0.024373  -0.000144
     9  C   -0.071588  -0.000401   0.000349  -0.000497   0.009789   0.000002
    10  C    0.008780   0.003983  -0.000429   0.005290  -0.064777   0.000004
    11  C    0.012024  -0.000387   0.000007   0.000041  -0.000643   0.000000
    12  C    0.015632   0.000413   0.000045  -0.000253  -0.001413   0.000001
    13  F   -0.011765   0.003526   0.000248  -0.000024   0.000352   0.000000
    14  F   -0.001612   0.000137  -0.000001   0.000001  -0.000111   0.000000
    15  F   -0.000297   0.000000   0.000000   0.000000   0.000000   0.000000
    16  F   -0.000567  -0.000011   0.000000   0.000000  -0.000001   0.000000
    17  F   -0.000217   0.000000   0.000000   0.000000   0.000004   0.000000
    18  F   -0.005747  -0.000090   0.000017  -0.000107   0.000690   0.000000
    19  C    0.005536   0.002034   0.006768  -0.072696   0.214559  -0.000140
    20  C   -0.076123   0.000535   0.000024   0.003616   0.002294   0.000005
    21  C   -0.012062   0.001062  -0.004271  -0.038602  -0.019492   0.000052
    22  H   -0.000273  -0.000020   0.000101  -0.000513   0.007084   0.000000
    23  H    0.000774  -0.000070   0.000016   0.009005  -0.009733   0.000009
    24  H   -0.007939   0.000585   0.003585   0.004073  -0.021361  -0.000631
    25  C   -0.120820  -0.010133  -0.006360  -0.026521   0.390444  -0.000431
    26  H    0.018545  -0.000662  -0.001102  -0.000797  -0.020501   0.000052
    27  H   -0.028384  -0.000032   0.000467   0.004703  -0.006582   0.000011
    28  H   -0.007614   0.013924   0.002448  -0.013378  -0.009970  -0.000567
    29  H   -0.000286   0.004678  -0.007068  -0.016562   0.000481   0.385890
    30  H    0.000173   0.000101  -0.007586   0.005095  -0.001013   0.368043
    31  H   -0.000064   0.003403  -0.014447   0.000325  -0.000034   0.377493
    32  S    0.002128  -0.000038   0.000011   0.000124   0.011496   0.000000
    33  C   -0.000403   0.000006  -0.000011  -0.000248   0.000377   0.000000
    34  C    0.002647   0.000004  -0.000074   0.000103  -0.009527   0.000003
    35  C   -0.000005   0.000000   0.000002  -0.000055   0.000077   0.000000
    36  H    0.000000   0.000000   0.000000   0.000003   0.000004   0.000000
    37  H    0.000001   0.000000   0.000000  -0.000001  -0.000001   0.000000
    38  H   -0.000001  -0.000001   0.000003   0.000053  -0.000025   0.000000
    39  H   -0.000107  -0.000001  -0.000004  -0.000409   0.001009   0.000000
               7          8          9         10         11         12
     1  C    0.009270   0.241889  -0.071588   0.008780   0.012024   0.015632
     2  S    0.006888  -0.054787  -0.000401   0.003983  -0.000387   0.000413
     3  C   -0.045753   0.009769   0.000349  -0.000429   0.000007   0.000045
     4  C    0.430305   0.003330  -0.000497   0.005290   0.000041  -0.000253
     5  C   -0.060584   0.024373   0.009789  -0.064777  -0.000643  -0.001413
     6  C   -0.013814  -0.000144   0.000002   0.000004   0.000000   0.000001
     7  H    0.677192  -0.000527   0.000004  -0.000005   0.000000   0.000000
     8  C   -0.000527   5.898081   0.228233   0.008026  -0.072249  -0.017965
     9  C    0.000004   0.228233   4.762440   0.004161   0.090281  -0.059268
    10  C   -0.000005   0.008026   0.004161   5.902387  -0.044603   0.336567
    11  C    0.000000  -0.072249   0.090281  -0.044603   4.964076   0.102524
    12  C    0.000000  -0.017965  -0.059268   0.336567   0.102524   4.984893
    13  F    0.000000  -0.058156   0.382946   0.002858  -0.037299   0.000981
    14  F    0.000000  -0.043333   0.345520   0.007552  -0.033694  -0.004752
    15  F    0.000000  -0.002181  -0.025303   0.003107   0.370767  -0.052599
    16  F    0.000000   0.002937  -0.040708   0.001589   0.362900  -0.042030
    17  F    0.000000   0.005122   0.002029  -0.041309  -0.027178   0.321855
    18  F    0.000000   0.027665  -0.000506  -0.121308  -0.017063   0.271630
    19  C   -0.003755  -0.076112   0.000170  -0.007680  -0.001278   0.023539
    20  C    0.000284   0.039332   0.012853   0.182713  -0.002200  -0.034284
    21  C    0.004297   0.003564   0.000309  -0.011144   0.000000  -0.004275
    22  H    0.000345   0.001146   0.000015  -0.007136  -0.000160  -0.001049
    23  H   -0.000532  -0.000167   0.000008  -0.001377  -0.000006   0.000056
    24  H   -0.005279   0.004177  -0.000234   0.000573   0.000050   0.000871
    25  C   -0.002079  -0.028781  -0.000869  -0.004603  -0.000239   0.000667
    26  H    0.001271   0.002498   0.000002   0.000143   0.000008  -0.000033
    27  H   -0.000087  -0.011166   0.003100   0.010763  -0.000290   0.000955
    28  H   -0.000217  -0.011003  -0.000313  -0.000772   0.000024  -0.000055
    29  H    0.005707   0.000004   0.000000   0.000000   0.000000   0.000000
    30  H   -0.000050   0.000006   0.000000   0.000000   0.000000   0.000000
    31  H    0.000380  -0.000005   0.000001  -0.000001   0.000000   0.000000
    32  S    0.000015   0.025816  -0.000946  -0.159452   0.002434  -0.066158
    33  C    0.000063  -0.000865  -0.000013   0.012428   0.000058  -0.001561
    34  C   -0.000388   0.000012  -0.000050   0.011861   0.000062  -0.000378
    35  C   -0.000017   0.000037   0.000000  -0.001798  -0.000007   0.000576
    36  H    0.000001  -0.000001   0.000000   0.000092   0.000000  -0.000022
    37  H   -0.000001  -0.000002   0.000000   0.000013  -0.000001   0.000015
    38  H    0.000009   0.000000   0.000001  -0.000146  -0.000001  -0.000003
    39  H    0.000053   0.000018   0.000000  -0.000109  -0.000001   0.000008
              13         14         15         16         17         18
     1  C   -0.011765  -0.001612  -0.000297  -0.000567  -0.000217  -0.005747
     2  S    0.003526   0.000137   0.000000  -0.000011   0.000000  -0.000090
     3  C    0.000248  -0.000001   0.000000   0.000000   0.000000   0.000017
     4  C   -0.000024   0.000001   0.000000   0.000000   0.000000  -0.000107
     5  C    0.000352  -0.000111   0.000000  -0.000001   0.000004   0.000690
     6  C    0.000000   0.000000   0.000000   0.000000   0.000000   0.000000
     7  H    0.000000   0.000000   0.000000   0.000000   0.000000   0.000000
     8  C   -0.058156  -0.043333  -0.002181   0.002937   0.005122   0.027665
     9  C    0.382946   0.345520  -0.025303  -0.040708   0.002029  -0.000506
    10  C    0.002858   0.007552   0.003107   0.001589  -0.041309  -0.121308
    11  C   -0.037299  -0.033694   0.370767   0.362900  -0.027178  -0.017063
    12  C    0.000981  -0.004752  -0.052599  -0.042030   0.321855   0.271630
    13  F    8.930544  -0.044019   0.000303   0.000056  -0.000001   0.000006
    14  F   -0.044019   8.956028  -0.000472   0.000360  -0.000002  -0.000001
    15  F    0.000303  -0.000472   8.911148  -0.042289   0.000207   0.000296
    16  F    0.000056   0.000360  -0.042289   8.930922   0.000040  -0.001223
    17  F   -0.000001  -0.000002   0.000207   0.000040   8.980176  -0.042257
    18  F    0.000006  -0.000001   0.000296  -0.001223  -0.042257   9.105564
    19  C   -0.000006  -0.000006   0.000002   0.000007  -0.000969  -0.013561
    20  C    0.000014   0.000090   0.000217   0.000074  -0.020136   0.006247
    21  C   -0.000001   0.000000   0.000000  -0.000007   0.000119  -0.002147
    22  H    0.000001   0.000000  -0.000001   0.000002   0.000045   0.021612
    23  H    0.000000   0.000000   0.000000   0.000000   0.000000  -0.000070
    24  H   -0.000001   0.000000   0.000000   0.000006   0.000014   0.002101
    25  C   -0.000011   0.000017   0.000000   0.000000   0.000000   0.000006
    26  H    0.000001  -0.000003   0.000000   0.000000   0.000000   0.000000
    27  H    0.000003   0.000422  -0.000003  -0.000001  -0.000007   0.000020
    28  H    0.000000   0.000028   0.000000   0.000000   0.000000   0.000001
    29  H    0.000000   0.000000   0.000000   0.000000   0.000000   0.000000
    30  H    0.000000   0.000000   0.000000   0.000000   0.000000   0.000000
    31  H   -0.000001   0.000000   0.000000   0.000000   0.000000   0.000000
    32  S    0.000000   0.000000  -0.000095  -0.000101  -0.007864  -0.027042
    33  C    0.000000   0.000000   0.000000  -0.000001   0.001377  -0.006403
    34  C    0.000000   0.000000   0.000000   0.000000  -0.000059   0.002207
    35  C    0.000000   0.000000   0.000000   0.000000  -0.000060   0.000949
    36  H    0.000000   0.000000   0.000000   0.000000   0.000001  -0.000015
    37  H    0.000000   0.000000   0.000000   0.000000  -0.000035  -0.000087
    38  H    0.000000   0.000000   0.000000   0.000000   0.000001  -0.000039
    39  H    0.000000   0.000000   0.000000   0.000000   0.000002   0.000008
              19         20         21         22         23         24
     1  C    0.005536  -0.076123  -0.012062  -0.000273   0.000774  -0.007939
     2  S    0.002034   0.000535   0.001062  -0.000020  -0.000070   0.000585
     3  C    0.006768   0.000024  -0.004271   0.000101   0.000016   0.003585
     4  C   -0.072696   0.003616  -0.038602  -0.000513   0.009005   0.004073
     5  C    0.214559   0.002294  -0.019492   0.007084  -0.009733  -0.021361
     6  C   -0.000140   0.000005   0.000052   0.000000   0.000009  -0.000631
     7  H   -0.003755   0.000284   0.004297   0.000345  -0.000532  -0.005279
     8  C   -0.076112   0.039332   0.003564   0.001146  -0.000167   0.004177
     9  C    0.000170   0.012853   0.000309   0.000015   0.000008  -0.000234
    10  C   -0.007680   0.182713  -0.011144  -0.007136  -0.001377   0.000573
    11  C   -0.001278  -0.002200   0.000000  -0.000160  -0.000006   0.000050
    12  C    0.023539  -0.034284  -0.004275  -0.001049   0.000056   0.000871
    13  F   -0.000006   0.000014  -0.000001   0.000001   0.000000  -0.000001
    14  F   -0.000006   0.000090   0.000000   0.000000   0.000000   0.000000
    15  F    0.000002   0.000217   0.000000  -0.000001   0.000000   0.000000
    16  F    0.000007   0.000074  -0.000007   0.000002   0.000000   0.000006
    17  F   -0.000969  -0.020136   0.000119   0.000045   0.000000   0.000014
    18  F   -0.013561   0.006247  -0.002147   0.021612  -0.000070   0.002101
    19  C    5.817500   0.094645   0.115586  -0.041012  -0.011476  -0.000679
    20  C    0.094645   5.994149  -0.102978  -0.028734   0.028159  -0.010868
    21  C    0.115586  -0.102978   5.058268   0.428748   0.367152   0.354825
    22  H   -0.041012  -0.028734   0.428748   0.652432  -0.029959   0.003332
    23  H   -0.011476   0.028159   0.367152  -0.029959   0.800791  -0.039332
    24  H   -0.000679  -0.010868   0.354825   0.003332  -0.039332   0.619279
    25  C   -0.065718  -0.005733   0.007424  -0.000317  -0.000193   0.004477
    26  H   -0.001666  -0.000947   0.000018  -0.000002  -0.000068  -0.000126
    27  H   -0.006015   0.000218   0.001013  -0.000016   0.000042  -0.000260
    28  H    0.005463   0.000162  -0.000312   0.000021   0.000019  -0.000147
    29  H   -0.000013   0.000000   0.000046   0.000001  -0.000005  -0.000014
    30  H   -0.000009   0.000000  -0.000022   0.000000   0.000002   0.000023
    31  H    0.000030  -0.000001   0.000108   0.000000  -0.000010  -0.000088
    32  S   -0.185027   0.401621  -0.070547  -0.049697   0.010664  -0.008489
    33  C   -0.007442  -0.130741  -0.057715  -0.038157  -0.034273   0.011535
    34  C    0.265698  -0.150333  -0.077552   0.006888  -0.077005   0.005505
    35  C    0.010715   0.021098   0.009147   0.011840   0.000638  -0.001449
    36  H   -0.000506  -0.002420  -0.000030   0.000890  -0.002066   0.000061
    37  H   -0.000204  -0.000194  -0.003483   0.002463   0.000069   0.000021
    38  H    0.004735   0.005905   0.012117   0.003565   0.026846  -0.002856
    39  H   -0.023947   0.011462  -0.032257  -0.006635  -0.037582   0.003949
              25         26         27         28         29         30
     1  C   -0.120820   0.018545  -0.028384  -0.007614  -0.000286   0.000173
     2  S   -0.010133  -0.000662  -0.000032   0.013924   0.004678   0.000101
     3  C   -0.006360  -0.001102   0.000467   0.002448  -0.007068  -0.007586
     4  C   -0.026521  -0.000797   0.004703  -0.013378  -0.016562   0.005095
     5  C    0.390444  -0.020501  -0.006582  -0.009970   0.000481  -0.001013
     6  C   -0.000431   0.000052   0.000011  -0.000567   0.385890   0.368043
     7  H   -0.002079   0.001271  -0.000087  -0.000217   0.005707  -0.000050
     8  C   -0.028781   0.002498  -0.011166  -0.011003   0.000004   0.000006
     9  C   -0.000869   0.000002   0.003100  -0.000313   0.000000   0.000000
    10  C   -0.004603   0.000143   0.010763  -0.000772   0.000000   0.000000
    11  C   -0.000239   0.000008  -0.000290   0.000024   0.000000   0.000000
    12  C    0.000667  -0.000033   0.000955  -0.000055   0.000000   0.000000
    13  F   -0.000011   0.000001   0.000003   0.000000   0.000000   0.000000
    14  F    0.000017  -0.000003   0.000422   0.000028   0.000000   0.000000
    15  F    0.000000   0.000000  -0.000003   0.000000   0.000000   0.000000
    16  F    0.000000   0.000000  -0.000001   0.000000   0.000000   0.000000
    17  F    0.000000   0.000000  -0.000007   0.000000   0.000000   0.000000
    18  F    0.000006   0.000000   0.000020   0.000001   0.000000   0.000000
    19  C   -0.065718  -0.001666  -0.006015   0.005463  -0.000013  -0.000009
    20  C   -0.005733  -0.000947   0.000218   0.000162   0.000000   0.000000
    21  C    0.007424   0.000018   0.001013  -0.000312   0.000046  -0.000022
    22  H   -0.000317  -0.000002  -0.000016   0.000021   0.000001   0.000000
    23  H   -0.000193  -0.000068   0.000042   0.000019  -0.000005   0.000002
    24  H    0.004477  -0.000126  -0.000260  -0.000147  -0.000014   0.000023
    25  C    4.568256   0.342686   0.415437   0.381753   0.000013   0.000103
    26  H    0.342686   0.722848  -0.027462  -0.028026  -0.000003  -0.000010
    27  H    0.415437  -0.027462   0.587757  -0.009542   0.000000  -0.000003
    28  H    0.381753  -0.028026  -0.009542   0.649997  -0.000001   0.000079
    29  H    0.000013  -0.000003   0.000000  -0.000001   0.638763  -0.018657
    30  H    0.000103  -0.000010  -0.000003   0.000079  -0.018657   0.628219
    31  H   -0.000034   0.000002   0.000000   0.000000  -0.018956  -0.021157
    32  S   -0.000338  -0.000072   0.000012   0.000030   0.000000   0.000000
    33  C   -0.000063   0.000065  -0.000067  -0.000004   0.000000   0.000000
    34  C   -0.000605  -0.000148  -0.000127   0.000043   0.000000   0.000000
    35  C    0.000000   0.000000  -0.000001   0.000000   0.000000   0.000000
    36  H    0.000000   0.000000   0.000000   0.000000   0.000000   0.000000
    37  H    0.000000   0.000000   0.000000   0.000000   0.000000   0.000000
    38  H    0.000002   0.000000   0.000001   0.000000   0.000000   0.000000
    39  H    0.000013  -0.000009   0.000006   0.000000   0.000000   0.000000
              31         32         33         34         35         36
     1  C   -0.000064   0.002128  -0.000403   0.002647  -0.000005   0.000000
     2  S    0.003403  -0.000038   0.000006   0.000004   0.000000   0.000000
     3  C   -0.014447   0.000011  -0.000011  -0.000074   0.000002   0.000000
     4  C    0.000325   0.000124  -0.000248   0.000103  -0.000055   0.000003
     5  C   -0.000034   0.011496   0.000377  -0.009527   0.000077   0.000004
     6  C    0.377493   0.000000   0.000000   0.000003   0.000000   0.000000
     7  H    0.000380   0.000015   0.000063  -0.000388  -0.000017   0.000001
     8  C   -0.000005   0.025816  -0.000865   0.000012   0.000037  -0.000001
     9  C    0.000001  -0.000946  -0.000013  -0.000050   0.000000   0.000000
    10  C   -0.000001  -0.159452   0.012428   0.011861  -0.001798   0.000092
    11  C    0.000000   0.002434   0.000058   0.000062  -0.000007   0.000000
    12  C    0.000000  -0.066158  -0.001561  -0.000378   0.000576  -0.000022
    13  F   -0.000001   0.000000   0.000000   0.000000   0.000000   0.000000
    14  F    0.000000   0.000000   0.000000   0.000000   0.000000   0.000000
    15  F    0.000000  -0.000095   0.000000   0.000000   0.000000   0.000000
    16  F    0.000000  -0.000101  -0.000001   0.000000   0.000000   0.000000
    17  F    0.000000  -0.007864   0.001377  -0.000059  -0.000060   0.000001
    18  F    0.000000  -0.027042  -0.006403   0.002207   0.000949  -0.000015
    19  C    0.000030  -0.185027  -0.007442   0.265698   0.010715  -0.000506
    20  C   -0.000001   0.401621  -0.130741  -0.150333   0.021098  -0.002420
    21  C    0.000108  -0.070547  -0.057715  -0.077552   0.009147  -0.000030
    22  H    0.000000  -0.049697  -0.038157   0.006888   0.011840   0.000890
    23  H   -0.000010   0.010664  -0.034273  -0.077005   0.000638  -0.002066
    24  H   -0.000088  -0.008489   0.011535   0.005505  -0.001449   0.000061
    25  C   -0.000034  -0.000338  -0.000063  -0.000605   0.000000   0.000000
    26  H    0.000002  -0.000072   0.000065  -0.000148   0.000000   0.000000
    27  H    0.000000   0.000012  -0.000067  -0.000127  -0.000001   0.000000
    28  H    0.000000   0.000030  -0.000004   0.000043   0.000000   0.000000
    29  H   -0.018956   0.000000   0.000000   0.000000   0.000000   0.000000
    30  H   -0.021157   0.000000   0.000000   0.000000   0.000000   0.000000
    31  H    0.627186   0.000000   0.000000   0.000000   0.000000   0.000000
    32  S    0.000000  15.690303   0.291176  -0.015438  -0.126658   0.013808
    33  C    0.000000   0.291176   5.542006   0.416021   0.321762  -0.033000
    34  C    0.000000  -0.015438   0.416021   5.454469  -0.122533  -0.000206
    35  C    0.000000  -0.126658   0.321762  -0.122533   4.631747   0.339243
    36  H    0.000000   0.013808  -0.033000  -0.000206   0.339243   0.664903
    37  H    0.000000  -0.008941  -0.005716   0.015383   0.363631  -0.002234
    38  H    0.000000  -0.005450  -0.028709  -0.088307   0.440569  -0.033297
    39  H    0.000000   0.008835  -0.043033   0.354871   0.003222   0.006315
              37         38         39
     1  C    0.000001  -0.000001  -0.000107
     2  S    0.000000  -0.000001  -0.000001
     3  C    0.000000   0.000003  -0.000004
     4  C   -0.000001   0.000053  -0.000409
     5  C   -0.000001  -0.000025   0.001009
     6  C    0.000000   0.000000   0.000000
     7  H   -0.000001   0.000009   0.000053
     8  C   -0.000002   0.000000   0.000018
     9  C    0.000000   0.000001   0.000000
    10  C    0.000013  -0.000146  -0.000109
    11  C   -0.000001  -0.000001  -0.000001
    12  C    0.000015  -0.000003   0.000008
    13  F    0.000000   0.000000   0.000000
    14  F    0.000000   0.000000   0.000000
    15  F    0.000000   0.000000   0.000000
    16  F    0.000000   0.000000   0.000000
    17  F   -0.000035   0.000001   0.000002
    18  F   -0.000087  -0.000039   0.000008
    19  C   -0.000204   0.004735  -0.023947
    20  C   -0.000194   0.005905   0.011462
    21  C   -0.003483   0.012117  -0.032257
    22  H    0.002463   0.003565  -0.006635
    23  H    0.000069   0.026846  -0.037582
    24  H    0.000021  -0.002856   0.003949
    25  C    0.000000   0.000002   0.000013
    26  H    0.000000   0.000000  -0.000009
    27  H    0.000000   0.000001   0.000006
    28  H    0.000000   0.000000   0.000000
    29  H    0.000000   0.000000   0.000000
    30  H    0.000000   0.000000   0.000000
    31  H    0.000000   0.000000   0.000000
    32  S   -0.008941  -0.005450   0.008835
    33  C   -0.005716  -0.028709  -0.043033
    34  C    0.015383  -0.088307   0.354871
    35  C    0.363631   0.440569   0.003222
    36  H   -0.002234  -0.033297   0.006315
    37  H    0.641712  -0.030250  -0.001118
    38  H   -0.030250   0.695076  -0.014062
    39  H   -0.001118  -0.014062   0.710559
 Mulliken charges:
               1
     1  C   -0.155891
     2  S    0.121994
     3  C   -0.146490
     4  C   -0.031940
     5  C   -0.167132
     6  C    0.094160
     7  H   -0.002993
     8  C   -0.148590
     9  C    0.358483
    10  C   -0.036238
    11  C    0.332041
    12  C    0.224869
    13  F   -0.170555
    14  F   -0.182153
    15  F   -0.162810
    16  F   -0.171955
    17  F   -0.170900
    18  F   -0.201352
    19  C   -0.047071
    20  C   -0.240025
    21  C    0.073046
    22  H    0.063151
    23  H   -0.000328
    24  H    0.080710
    25  C    0.162550
    26  H   -0.006503
    27  H    0.065114
    28  H    0.027929
    29  H    0.025983
    30  H    0.046664
    31  H    0.045868
    32  S    0.273879
    33  C   -0.208448
    34  C    0.006953
    35  C    0.097329
    36  H    0.048478
    37  H    0.028962
    38  H    0.014266
    39  H    0.058942
 Sum of Mulliken charges =   0.00000
 Mulliken charges with hydrogens summed into heavy atoms:
               1
     1  C   -0.155891
     2  S    0.121994
     3  C   -0.146490
     4  C   -0.034933
     5  C   -0.167132
     6  C    0.212675
     8  C   -0.148590
     9  C    0.358483
    10  C   -0.036238
    11  C    0.332041
    12  C    0.224869
    13  F   -0.170555
    14  F   -0.182153
    15  F   -0.162810
    16  F   -0.171955
    17  F   -0.170900
    18  F   -0.201352
    19  C   -0.047071
    20  C   -0.240025
    21  C    0.216578
    25  C    0.249090
    32  S    0.273879
    33  C   -0.208448
    34  C    0.065896
    35  C    0.189036
 Electronic spatial extent (au):  <R**2>=           7347.6595
 Charge=              0.0000 electrons
 Dipole moment (field-independent basis, Debye):
    X=              1.2024    Y=             -8.7055    Z=             -2.4803  Tot=              9.1314
 Quadrupole moment (field-independent basis, Debye-Ang):
   XX=           -148.4634   YY=           -153.2405   ZZ=           -160.4682
   XY=              1.8849   XZ=              1.8673   YZ=              4.3101
 Traceless Quadrupole moment (field-independent basis, Debye-Ang):
   XX=              5.5939   YY=              0.8169   ZZ=             -6.4108
   XY=              1.8849   XZ=              1.8673   YZ=              4.3101
 Octapole moment (field-independent basis, Debye-Ang**2):
  XXX=              6.6307  YYY=             27.0373  ZZZ=            -33.6451  XYY=             -9.7245
  XXY=            -11.3627  XXZ=            -35.5881  XZZ=              0.3048  YZZ=             24.6328
  YYZ=            -28.4512  XYZ=              1.8948
 Hexadecapole moment (field-independent basis, Debye-Ang**3):
 XXXX=          -4129.6363 YYYY=          -3911.2213 ZZZZ=          -1010.2696 XXXY=            -75.0409
 XXXZ=            -23.4564 YYYX=             -0.4478 YYYZ=             24.4982 ZZZX=             22.1377
 ZZZY=              1.2263 XXYY=          -1334.5223 XXZZ=           -865.4908 YYZZ=           -859.5343
 XXYZ=             50.7363 YYXZ=              8.7381 ZZXY=            -17.8262
 N-N= 3.014494568797D+03 E-N=-1.086398209398D+04  KE= 2.040610166073D+03
 No NMR shielding tensors so no spin-rotation constants.
 Leave Link  601 at Sun Dec  2 16:58:11 2018, MaxMem=   536870912 cpu:         4.0
 (Enter /pbs_home/pkowalski/g09d01/g09/l701.exe)
 Compute integral first derivatives.
 ... and contract with generalized density number  0.
 R6Disp: Adding Grimme-D3 dispersion energy 1st derivatives to the gradient.
 Leave Link  701 at Sun Dec  2 16:58:11 2018, MaxMem=   536870912 cpu:         4.0
 (Enter /pbs_home/pkowalski/g09d01/g09/l702.exe)
 L702 exits ... SP integral derivatives will be done elsewhere.
 Leave Link  702 at Sun Dec  2 16:58:12 2018, MaxMem=   536870912 cpu:         0.2
 (Enter /pbs_home/pkowalski/g09d01/g09/l703.exe)
 Compute integral first derivatives, UseDBF=F ICtDFT=           0.
 Integral derivatives from FoFJK, PRISM(SPDF).
 Calling FoFJK, ICntrl=      2127 FMM=F ISym2X=0 I1Cent= 0 IOpClX= 0 NMat=1 NMatS=1 NMatT=0.
 FoFJK:  IHMeth= 1 ICntrl=    2127 DoSepK=T KAlg= 0 I1Cent=   0 FoldK=F
 IRaf=         1 NMat=   1 IRICut=       1 DoRegI=T DoRafI=F ISym2E= 0.
 FoFCou: FMM=F IPFlag=           0 FMFlag=      100000 FMFlg1=         800
         NFxFlg=           0 DoJE=F BraDBF=F KetDBF=F FulRan=T
         wScrn=  0.000000 ICntrl=    2527 IOpCl=  0 I1Cent=           0 NGrid=           0
         NMat0=    1 NMatS0=      1 NMatT0=    0 NMatD0=    1 NMtDS0=    0 NMtDT0=    0
 Symmetry not used in FoFCou.
 Leave Link  703 at Sun Dec  2 17:00:07 2018, MaxMem=   536870912 cpu:       922.9
 (Enter /pbs_home/pkowalski/g09d01/g09/l716.exe)
 Dipole        = 4.73074978D-01-3.42499698D+00-9.75820971D-01
 ***** Axes restored to original set *****
 -------------------------------------------------------------------
 Center     Atomic                   Forces (Hartrees/Bohr)
 Number     Number              X              Y              Z
 -------------------------------------------------------------------
      1        6           0.013290734    0.023315633    0.037803254
      2       16          -0.010533033   -0.001431107    0.004648782
      3        6           0.003326002    0.010993296   -0.006060783
      4        6           0.001716275   -0.018247244   -0.021868141
      5        6           0.022320548   -0.011372443   -0.042429447
      6        6           0.000770335   -0.002847620    0.001187979
      7        1          -0.000285513   -0.000081389   -0.000713691
      8        6           0.006480011   -0.014740129    0.032494338
      9        6           0.008628513   -0.006083555   -0.002850479
     10        6          -0.011234820   -0.010273398    0.070137771
     11        6          -0.001830189   -0.008954775    0.001227595
     12        6           0.004213961    0.022697015   -0.076032669
     13        9          -0.003234915    0.002551729    0.000929825
     14        9          -0.000789593    0.001141304    0.001170298
     15        9           0.000571840   -0.000099028   -0.000575243
     16        9          -0.002155298    0.004553380    0.002826875
     17        9           0.016394991    0.015683478    0.003051051
     18        9          -0.017138158    0.051019752    0.034398968
     19        6           0.004531832    0.008306407    0.043682253
     20        6          -0.228070831    0.126738971   -0.508915104
     21        6          -0.078255318    0.028902461    0.094910074
     22        1          -0.054951719    0.012242287    0.007233306
     23        1          -0.033285581    0.027988032    0.006599824
     24        1           0.003946085   -0.001858079    0.003799103
     25        6          -0.016375267   -0.052219849   -0.005665538
     26        1          -0.001857253   -0.004292086   -0.005432242
     27        1          -0.004472204   -0.007140675    0.001301501
     28        1           0.001147406   -0.000838143    0.000717136
     29        1          -0.000577219   -0.000103376   -0.000006812
     30        1           0.000825770   -0.000107233    0.000186873
     31        1           0.000500324    0.000407134   -0.000518642
     32       16           0.461604859    0.185472772    0.219172289
     33        6          -0.156891181   -0.270529392   -0.032390633
     34        6           0.043251312   -0.029004783    0.020569778
     35        6           0.038159094   -0.046214208    0.112419805
     36        1          -0.003521641   -0.030120172    0.045727546
     37        1           0.010102711    0.009354883    0.017266593
     38        1          -0.017796164    0.010649010    0.009569514
     39        1           0.001473297   -0.025458865   -0.069572910
 -------------------------------------------------------------------
 Cartesian Forces:  Max     0.508915104 RMS     0.082688538
 Leave Link  716 at Sun Dec  2 17:00:08 2018, MaxMem=   536870912 cpu:         0.3
 (Enter /pbs_home/pkowalski/g09d01/g09/l103.exe)

 GradGradGradGradGradGradGradGradGradGradGradGradGradGradGradGradGradGrad
 Berny optimization.
 FormGI is forming the generalized inverse of G from B-inverse, IUseBI=4.
 Internal  Forces:  Max     0.460788988 RMS     0.046775592
 Search for a local minimum.
 Step number   1 out of a maximum of  234
 All quantities printed in internal units (Hartrees-Bohrs-Radians)
 RMS Force = .46776D-01 SwitMx=.10000D-02 MixMth= 1
 Mixed Optimization -- RFO/linear search
 Second derivative matrix not updated -- first step.
 ITU=  0
     Eigenvalues ---    0.00230   0.00318   0.00565   0.00852   0.00876
     Eigenvalues ---    0.01031   0.01166   0.01406   0.01490   0.01599
     Eigenvalues ---    0.01724   0.01831   0.01972   0.02217   0.02473
     Eigenvalues ---    0.02924   0.03175   0.03860   0.04089   0.04342
     Eigenvalues ---    0.04780   0.05051   0.05570   0.05620   0.06208
     Eigenvalues ---    0.06290   0.06477   0.06710   0.07088   0.07311
     Eigenvalues ---    0.07344   0.07389   0.07632   0.08814   0.08992
     Eigenvalues ---    0.09167   0.09503   0.09601   0.10166   0.10784
     Eigenvalues ---    0.10943   0.11865   0.12187   0.12308   0.12339
     Eigenvalues ---    0.12415   0.12825   0.13211   0.14474   0.14822
     Eigenvalues ---    0.15356   0.15807   0.16000   0.16000   0.16000
     Eigenvalues ---    0.16000   0.16000   0.16000   0.16000   0.16000
     Eigenvalues ---    0.16000   0.16418   0.17648   0.18075   0.18613
     Eigenvalues ---    0.19383   0.20875   0.21859   0.22453   0.23123
     Eigenvalues ---    0.23761   0.24868   0.25000   0.25646   0.25972
     Eigenvalues ---    0.26359   0.26813   0.26948   0.27549   0.27832
     Eigenvalues ---    0.28375   0.29087   0.29768   0.30682   0.31632
     Eigenvalues ---    0.33069   0.33454   0.33533   0.33552   0.33585
     Eigenvalues ---    0.33725   0.33738   0.33751   0.33877   0.34047
     Eigenvalues ---    0.34661   0.37084   0.37230   0.37230   0.37230
     Eigenvalues ---    0.50795   0.54392   0.54742   0.55500   0.55945
     Eigenvalues ---    0.57308   0.58128   0.58380   0.58417   0.99401
     Eigenvalues ---    1.48566
 RFO step:  Lambda=-4.79785662D-01 EMin= 2.30000000D-03
 Linear search not attempted -- first point.
 Maximum step size (   0.300) exceeded in Quadratic search.
    -- Step size scaled by   0.509
 Iteration  1 RMS(Cart)=  0.07620604 RMS(Int)=  0.00164923
 Iteration  2 RMS(Cart)=  0.00213279 RMS(Int)=  0.00023567
 Iteration  3 RMS(Cart)=  0.00000629 RMS(Int)=  0.00023565
 Iteration  4 RMS(Cart)=  0.00000000 RMS(Int)=  0.00023565
 ITry= 1 IFail=0 DXMaxC= 3.98D-01 DCOld= 1.00D+10 DXMaxT= 3.00D-01 DXLimC= 3.00D+00 Rises=F
 Variable       Old X    -DE/DX   Delta X   Delta X   Delta X     New X
                                 (Linear)    (Quad)   (Total)
    R1        3.32236   0.00769   0.00000   0.00509   0.00511   3.32746
    R2        2.86961   0.02493   0.00000   0.01424   0.01429   2.88390
    R3        2.53104   0.00797   0.00000   0.00313   0.00322   2.53426
    R4        3.36912  -0.00803   0.00000  -0.00547  -0.00545   3.36368
    R5        2.52363   0.00293   0.00000   0.00131   0.00130   2.52493
    R6        2.82230  -0.00168   0.00000  -0.00105  -0.00105   2.82125
    R7        2.85523  -0.00973   0.00000  -0.00634  -0.00637   2.84886
    R8        2.06229  -0.00008   0.00000  -0.00005  -0.00005   2.06225
    R9        3.34666  -0.02624   0.00000  -0.02448  -0.02452   3.32214
   R10        2.94808   0.01255   0.00000   0.00853   0.00853   2.95662
   R11        2.07537   0.00032   0.00000   0.00020   0.00020   2.07557
   R12        2.08126  -0.00063   0.00000  -0.00039  -0.00039   2.08087
   R13        2.08036  -0.00008   0.00000  -0.00005  -0.00005   2.08031
   R14        2.83067   0.00701   0.00000   0.00392   0.00403   2.83470
   R15        2.83386   0.00196   0.00000   0.00287   0.00293   2.83679
   R16        2.96047  -0.03595   0.00000  -0.02476  -0.02480   2.93567
   R17        2.53137   0.00418   0.00000   0.00202   0.00202   2.53338
   R18        2.55676  -0.00118   0.00000  -0.00059  -0.00059   2.55618
   R19        2.96465   0.05302   0.00000   0.03684   0.03689   3.00153
   R20        3.08861  -0.00122   0.00000   0.00303   0.00299   3.09160
   R21        2.95115  -0.02857   0.00000  -0.01896  -0.01908   2.93207
   R22        2.52215   0.00067   0.00000   0.00032   0.00032   2.52247
   R23        2.52453   0.00553   0.00000   0.00265   0.00265   2.52718
   R24        2.52246   0.01362   0.00000   0.00652   0.00652   2.52898
   R25        2.54302   0.03252   0.00000   0.01591   0.01591   2.55893
   R26        2.68924   0.08697   0.00000   0.05639   0.05650   2.74573
   R27        2.83582   0.10414   0.00000   0.07114   0.07097   2.90678
   R28        3.09915   0.03559   0.00000  -0.00553  -0.00553   3.09362
   R29        2.54062   0.46079   0.00000   0.12187   0.12200   2.66262
   R30        2.07250  -0.03251   0.00000  -0.02016  -0.02016   2.05234
   R31        2.08093  -0.00148   0.00000  -0.00092  -0.00092   2.08001
   R32        2.08261  -0.00432   0.00000  -0.00270  -0.00270   2.07992
   R33        3.40284   0.09896   0.00000   0.07122   0.07136   3.47420
   R34        2.07752   0.00566   0.00000   0.00353   0.00353   2.08105
   R35        2.07775  -0.00678   0.00000  -0.00422  -0.00422   2.07353
   R36        2.07796  -0.00159   0.00000  -0.00099  -0.00099   2.07697
   R37        2.68341   0.32391   0.00000   0.11469   0.11456   2.79797
   R38        2.98367   0.02321   0.00000  -0.00516  -0.00535   2.97832
   R39        2.59071   0.16775   0.00000   0.08638   0.08638   2.67709
   R40        2.19208  -0.04717   0.00000  -0.03164  -0.03164   2.16044
   R41        2.02201   0.02912   0.00000   0.01738   0.01738   2.03939
   R42        2.02201   0.02162   0.00000   0.01290   0.01290   2.03491
   R43        2.02201   0.01843   0.00000   0.01100   0.01100   2.03301
    A1        1.93742  -0.00693   0.00000  -0.00421  -0.00433   1.93309
    A2        2.21889  -0.00063   0.00000  -0.00004  -0.00014   2.21875
    A3        2.12662   0.00818   0.00000   0.00481   0.00472   2.13134
    A4        1.58937   0.00207   0.00000   0.00095   0.00101   1.59038
    A5        1.97681   0.00340   0.00000   0.00209   0.00209   1.97890
    A6        2.05794   0.00073   0.00000   0.00065   0.00065   2.05859
    A7        2.24843  -0.00413   0.00000  -0.00274  -0.00274   2.24569
    A8        2.01300   0.00328   0.00000   0.00213   0.00207   2.01507
    A9        2.13610  -0.00118   0.00000  -0.00060  -0.00058   2.13552
   A10        2.12717  -0.00172   0.00000  -0.00119  -0.00116   2.12601
   A11        1.83771  -0.00121   0.00000  -0.00098  -0.00087   1.83684
   A12        2.02565   0.00479   0.00000   0.00091   0.00088   2.02653
   A13        1.52800   0.01795   0.00000   0.02011   0.02020   1.54819
   A14        1.96456   0.00399   0.00000   0.00588   0.00576   1.97032
   A15        2.15567  -0.01481   0.00000  -0.01471  -0.01478   2.14089
   A16        1.91286  -0.00626   0.00000  -0.00747  -0.00756   1.90530
   A17        1.92584   0.00113   0.00000   0.00093   0.00093   1.92677
   A18        1.93703  -0.00100   0.00000  -0.00082  -0.00082   1.93621
   A19        1.93799  -0.00080   0.00000  -0.00064  -0.00064   1.93735
   A20        1.89123   0.00004   0.00000   0.00004   0.00004   1.89127
   A21        1.89412   0.00035   0.00000   0.00033   0.00033   1.89445
   A22        1.87598   0.00030   0.00000   0.00018   0.00018   1.87616
   A23        2.23163  -0.00461   0.00000  -0.00379  -0.00389   2.22774
   A24        2.10508   0.00463   0.00000   0.00439   0.00422   2.10930
   A25        1.88997   0.00837   0.00000   0.00721   0.00722   1.89720
   A26        1.81286   0.02286   0.00000   0.01600   0.01604   1.82889
   A27        1.99689  -0.00475   0.00000  -0.00252  -0.00272   1.99417
   A28        1.93521  -0.00839   0.00000  -0.00619  -0.00607   1.92914
   A29        1.93973   0.00331   0.00000   0.00437   0.00443   1.94415
   A30        1.90286  -0.01717   0.00000  -0.01360  -0.01369   1.88917
   A31        1.87519   0.00327   0.00000   0.00127   0.00128   1.87646
   A32        1.72465  -0.03193   0.00000  -0.02214  -0.02209   1.70255
   A33        2.01333  -0.01351   0.00000  -0.00682  -0.00660   2.00672
   A34        1.64556   0.08602   0.00000   0.07193   0.07184   1.71740
   A35        1.82846  -0.01294   0.00000  -0.00868  -0.00888   1.81958
   A36        1.94687   0.00109   0.00000   0.00037   0.00045   1.94732
   A37        1.92787   0.00538   0.00000   0.00352   0.00357   1.93144
   A38        1.92770   0.00689   0.00000   0.00430   0.00428   1.93198
   A39        1.93521   0.00176   0.00000   0.00145   0.00158   1.93679
   A40        1.89759  -0.00223   0.00000  -0.00101  -0.00106   1.89654
   A41        1.83676   0.02823   0.00000   0.02001   0.02002   1.85679
   A42        2.01964  -0.00087   0.00000   0.00195   0.00203   2.02166
   A43        1.89654   0.03103   0.00000   0.02650   0.02684   1.92338
   A44        1.93693  -0.01702   0.00000  -0.01469  -0.01486   1.92207
   A45        1.89132  -0.05737   0.00000  -0.04510  -0.04536   1.84595
   A46        1.87917   0.01174   0.00000   0.00795   0.00711   1.88629
   A47        1.91919  -0.02303   0.00000  -0.00630  -0.00615   1.91304
   A48        1.66270  -0.03631   0.00000  -0.02764  -0.02766   1.63504
   A49        2.69051  -0.03263   0.00000  -0.01456  -0.01466   2.67585
   A50        1.51142   0.08052   0.00000   0.05734   0.05742   1.56884
   A51        1.58228   0.06192   0.00000   0.02925   0.02914   1.61141
   A52        2.08481   0.02682   0.00000   0.01131   0.01082   2.09563
   A53        1.98724   0.04856   0.00000   0.03206   0.03184   2.01907
   A54        2.21089  -0.07554   0.00000  -0.04353  -0.04284   2.16804
   A55        1.95786   0.04351   0.00000   0.02297   0.02332   1.98118
   A56        1.95201  -0.00222   0.00000   0.00802   0.00820   1.96021
   A57        1.92137   0.00094   0.00000   0.00370   0.00330   1.92467
   A58        1.88233  -0.00292   0.00000  -0.00329  -0.00402   1.87831
   A59        1.87864  -0.02314   0.00000  -0.01738  -0.01742   1.86121
   A60        1.50173   0.04985   0.00000   0.03343   0.03369   1.53541
   A61        1.86783  -0.01991   0.00000  -0.01692  -0.01683   1.85099
   A62        1.25828   0.01919   0.00000   0.03022   0.02988   1.28816
   A63        1.92988   0.00471   0.00000   0.00368   0.00368   1.93356
   A64        1.91528   0.00104   0.00000   0.00087   0.00087   1.91614
   A65        1.92072  -0.00067   0.00000  -0.00051  -0.00051   1.92021
   A66        1.90147  -0.00334   0.00000  -0.00270  -0.00270   1.89877
   A67        1.89036  -0.00265   0.00000  -0.00218  -0.00218   1.88818
   A68        1.90572   0.00080   0.00000   0.00076   0.00076   1.90648
   A69        1.89435  -0.09440   0.00000  -0.01762  -0.01713   1.87722
   A70        1.77283   0.00853   0.00000   0.00001  -0.00041   1.77243
   A71        2.18898  -0.00892   0.00000   0.00073   0.00014   2.18912
   A72        1.71737   0.05717   0.00000   0.05414   0.05401   1.77138
   A73        1.94918   0.10326   0.00000   0.03503   0.03422   1.98340
   A74        2.31789  -0.01045   0.00000   0.00030  -0.00041   2.31748
   A75        1.68143   0.11347   0.00000   0.06093   0.06108   1.74251
   A76        1.54566  -0.01765   0.00000  -0.00809  -0.00852   1.53714
   A77        1.65146  -0.02204   0.00000   0.01362   0.01346   1.66492
   A78        1.58360   0.06976   0.00000   0.05646   0.05626   1.63986
   A79        2.00728  -0.00620   0.00000  -0.00562  -0.00570   2.00158
   A80        2.10609  -0.00034   0.00000  -0.00070  -0.00083   2.10526
   A81        1.91063  -0.02573   0.00000  -0.01995  -0.02006   1.89058
   A82        1.91063  -0.02298   0.00000  -0.01685  -0.01712   1.89352
   A83        1.91063  -0.00867   0.00000  -0.00791  -0.00799   1.90265
   A84        3.38036   0.02671   0.00000   0.01606   0.01626   3.39663
   A85        3.22723   0.00309   0.00000   0.01511   0.01449   3.24173
    D1        0.28591  -0.00167   0.00000  -0.00038  -0.00039   0.28552
    D2       -2.83172  -0.03131   0.00000  -0.02735  -0.02730  -2.85902
    D3       -0.36802   0.00262   0.00000   0.00063   0.00062  -0.36740
    D4       -2.55325  -0.00489   0.00000  -0.00689  -0.00682  -2.56007
    D5        1.79858  -0.00762   0.00000  -0.00882  -0.00878   1.78980
    D6        2.75108   0.03031   0.00000   0.02588   0.02589   2.77696
    D7        0.56585   0.02280   0.00000   0.01836   0.01845   0.58430
    D8       -1.36551   0.02007   0.00000   0.01643   0.01649  -1.34902
    D9        0.04967  -0.01877   0.00000  -0.01904  -0.01901   0.03067
   D10        2.79324   0.01162   0.00000   0.00916   0.00918   2.80242
   D11       -3.06558  -0.05115   0.00000  -0.04857  -0.04860  -3.11418
   D12       -0.32202  -0.02075   0.00000  -0.02036  -0.02041  -0.34243
   D13       -0.11367  -0.00192   0.00000  -0.00117  -0.00117  -0.11484
   D14        3.03146  -0.00185   0.00000  -0.00166  -0.00166   3.02980
   D15       -0.09774   0.00136   0.00000   0.00023   0.00023  -0.09751
   D16       -3.11526  -0.00182   0.00000  -0.00275  -0.00274  -3.11799
   D17        3.03984   0.00128   0.00000   0.00080   0.00080   3.04064
   D18        0.02232  -0.00190   0.00000  -0.00218  -0.00217   0.02015
   D19       -3.13742  -0.00011   0.00000   0.00023   0.00023  -3.13718
   D20        1.04908  -0.00026   0.00000   0.00010   0.00010   1.04919
   D21       -1.03647   0.00055   0.00000   0.00084   0.00084  -1.03563
   D22        0.00835  -0.00004   0.00000  -0.00036  -0.00035   0.00799
   D23       -2.08834  -0.00019   0.00000  -0.00049  -0.00049  -2.08882
   D24        2.10929   0.00062   0.00000   0.00025   0.00025   2.10955
   D25        0.29688  -0.00203   0.00000  -0.00020  -0.00018   0.29670
   D26        2.51971   0.00581   0.00000   0.00412   0.00413   2.52384
   D27       -1.40212  -0.01831   0.00000  -0.01940  -0.01938  -1.42151
   D28       -2.96809   0.00117   0.00000   0.00280   0.00281  -2.96528
   D29       -0.74526   0.00901   0.00000   0.00713   0.00713  -0.73813
   D30        1.61609  -0.01511   0.00000  -0.01639  -0.01639   1.59970
   D31       -0.12284  -0.02559   0.00000  -0.01928  -0.01917  -0.14201
   D32        1.41802   0.04536   0.00000   0.03142   0.03160   1.44962
   D33        2.33918   0.02662   0.00000   0.02512   0.02494   2.36411
   D34       -2.24180  -0.03100   0.00000  -0.02352  -0.02348  -2.26527
   D35       -0.70093   0.03994   0.00000   0.02718   0.02729  -0.67364
   D36        0.22022   0.02120   0.00000   0.02088   0.02063   0.24085
   D37        1.57185  -0.00558   0.00000   0.00102   0.00115   1.57300
   D38        3.11271   0.06536   0.00000   0.05172   0.05192  -3.11855
   D39       -2.24932   0.04662   0.00000   0.04542   0.04525  -2.20406
   D40        3.07030   0.00256   0.00000   0.00089   0.00091   3.07121
   D41        0.97229   0.00306   0.00000   0.00136   0.00138   0.97367
   D42       -1.12519   0.00182   0.00000   0.00019   0.00021  -1.12498
   D43       -1.34968   0.01099   0.00000   0.01108   0.01098  -1.33870
   D44        2.83550   0.01148   0.00000   0.01155   0.01145   2.84695
   D45        0.73802   0.01025   0.00000   0.01038   0.01028   0.74830
   D46        1.03102  -0.00851   0.00000  -0.00668  -0.00659   1.02443
   D47       -1.06699  -0.00802   0.00000  -0.00622  -0.00613  -1.07311
   D48        3.11872  -0.00925   0.00000  -0.00739  -0.00730   3.11142
   D49        2.21285   0.03279   0.00000   0.03153   0.03170   2.24455
   D50        0.09522   0.01581   0.00000   0.01665   0.01671   0.11193
   D51       -2.02878   0.02142   0.00000   0.02157   0.02163  -2.00715
   D52       -0.56976   0.00568   0.00000   0.00628   0.00648  -0.56327
   D53       -2.68739  -0.01130   0.00000  -0.00860  -0.00850  -2.69589
   D54        1.47180  -0.00570   0.00000  -0.00368  -0.00359   1.46821
   D55       -2.04500  -0.05341   0.00000  -0.04497  -0.04490  -2.08990
   D56       -0.31641   0.02460   0.00000   0.02361   0.02353  -0.29289
   D57        0.76846  -0.03096   0.00000  -0.02394  -0.02375   0.74470
   D58        2.49704   0.04705   0.00000   0.04464   0.04468   2.54172
   D59        0.11454  -0.00920   0.00000  -0.00757  -0.00749   0.10706
   D60        2.20031  -0.00817   0.00000  -0.00746  -0.00747   2.19284
   D61       -1.97028  -0.00658   0.00000  -0.00608  -0.00606  -1.97634
   D62        2.26998   0.00124   0.00000   0.00184   0.00197   2.27195
   D63       -1.92744   0.00226   0.00000   0.00195   0.00199  -1.92546
   D64        0.18515   0.00386   0.00000   0.00333   0.00340   0.18855
   D65       -1.94946  -0.00349   0.00000  -0.00247  -0.00236  -1.95182
   D66        0.13630  -0.00246   0.00000  -0.00236  -0.00235   0.13396
   D67        2.24889  -0.00087   0.00000  -0.00098  -0.00093   2.24796
   D68       -0.66162   0.01036   0.00000   0.00923   0.00913  -0.65250
   D69       -2.80649   0.01152   0.00000   0.01177   0.01176  -2.79473
   D70        1.36108  -0.02703   0.00000  -0.02029  -0.02037   1.34071
   D71       -2.69491   0.01123   0.00000   0.00464   0.00470  -2.69020
   D72        1.44341   0.01239   0.00000   0.00718   0.00734   1.45075
   D73       -0.67220  -0.02616   0.00000  -0.02489  -0.02479  -0.69699
   D74        0.75716  -0.02580   0.00000  -0.02807  -0.02815   0.72901
   D75       -2.40680  -0.03377   0.00000  -0.03600  -0.03611  -2.44290
   D76        2.53498  -0.02096   0.00000  -0.01811  -0.01820   2.51679
   D77       -0.62897  -0.02893   0.00000  -0.02604  -0.02615  -0.65512
   D78        0.34490   0.00260   0.00000   0.00163   0.00153   0.34643
   D79        2.54195   0.01001   0.00000   0.00844   0.00819   2.55014
   D80       -1.68139  -0.02062   0.00000  -0.01795  -0.01763  -1.69902
   D81       -1.75367   0.00528   0.00000   0.00403   0.00397  -1.74970
   D82        0.44338   0.01269   0.00000   0.01084   0.01063   0.45401
   D83        2.50322  -0.01794   0.00000  -0.01555  -0.01518   2.48804
   D84        2.42480   0.00235   0.00000   0.00149   0.00140   2.42619
   D85       -1.66134   0.00975   0.00000   0.00830   0.00806  -1.65328
   D86        0.39851  -0.02087   0.00000  -0.01809  -0.01776   0.38075
   D87       -0.47821   0.02204   0.00000   0.02134   0.02163  -0.45658
   D88        2.68888   0.02915   0.00000   0.02919   0.02917   2.71805
   D89       -2.12530   0.03099   0.00000   0.02993   0.03042  -2.09488
   D90        1.04180   0.03810   0.00000   0.03779   0.03796   1.07975
   D91        2.94092   0.02302   0.00000   0.01434   0.01414   2.95506
   D92       -0.17517   0.03013   0.00000   0.02220   0.02168  -0.15349
   D93       -2.29094  -0.00254   0.00000   0.00067   0.00088  -2.29006
   D94        1.87461  -0.02836   0.00000  -0.01734  -0.01721   1.85740
   D95       -0.19948  -0.00262   0.00000  -0.00371  -0.00351  -0.20300
   D96       -0.37540  -0.01842   0.00000  -0.00044  -0.00102  -0.37642
   D97       -2.49304  -0.04424   0.00000  -0.01845  -0.01910  -2.51214
   D98        1.71606  -0.01850   0.00000  -0.00482  -0.00541   1.71065
   D99       -2.41157  -0.05188   0.00000  -0.04793  -0.04829  -2.45986
   D100      -0.33282   0.03340   0.00000   0.02004   0.01999  -0.31282
   D101       0.09804  -0.01122   0.00000  -0.00962  -0.01020   0.08784
   D102       2.17679   0.07407   0.00000   0.05836   0.05808   2.23487
   D103      -2.93134  -0.02214   0.00000  -0.01504  -0.01459  -2.94592
   D104       0.18598  -0.02906   0.00000  -0.02271  -0.02204   0.16394
   D105      -0.10890   0.01095   0.00000  -0.02270  -0.02176  -0.13066
   D106       1.54028  -0.01503   0.00000  -0.01088  -0.01043   1.52986
   D107      -2.03220   0.03620   0.00000  -0.00100  -0.00098  -2.03318
   D108      -0.38301   0.01022   0.00000   0.01081   0.01035  -0.37266
   D109      -0.07203  -0.00048   0.00000   0.00269   0.00288  -0.06915
   D110      -1.97765  -0.07837   0.00000  -0.06868  -0.06834  -2.04599
   D111      -0.02304   0.01743   0.00000   0.00674   0.00686  -0.01618
   D112      -0.91166  -0.02707   0.00000  -0.02621  -0.02685  -0.93851
   D113      -2.46607  -0.01581   0.00000  -0.02435  -0.02530  -2.49137
   D114       2.22704   0.03269   0.00000   0.02824   0.02902   2.25606
   D115       1.33843  -0.01181   0.00000  -0.00471  -0.00469   1.33373
   D116      -0.21598  -0.00055   0.00000  -0.00285  -0.00315  -0.21913
   D117      -2.70444   0.02709   0.00000   0.02191   0.02212  -2.68232
   D118      -0.75052   0.03242   0.00000   0.02709   0.02726  -0.72326
   D119       1.60170   0.00918   0.00000   0.00545   0.00551   1.60721
   D120       1.64621  -0.02685   0.00000  -0.02260  -0.02269   1.62353
   D121      -2.68305  -0.02152   0.00000  -0.01743  -0.01755  -2.70060
   D122      -0.33083  -0.04476   0.00000  -0.03906  -0.03929  -0.37013
         Item               Value     Threshold  Converged?
 Maximum Force            0.460789     0.000450     NO 
 RMS     Force            0.046776     0.000300     NO 
 Maximum Displacement     0.397913     0.001800     NO 
 RMS     Displacement     0.076831     0.001200     NO 
 Predicted change in Energy=-2.156316D-01
 Lowest energy point so far.  Saving SCF results.
 GradGradGradGradGradGradGradGradGradGradGradGradGradGradGradGradGradGrad

 Leave Link  103 at Sun Dec  2 17:00:08 2018, MaxMem=   536870912 cpu:         1.5
 (Enter /pbs_home/pkowalski/g09d01/g09/l202.exe)
                          Input orientation:                          
 ---------------------------------------------------------------------
 Center     Atomic      Atomic             Coordinates (Angstroms)
 Number     Number       Type             X           Y           Z
 ---------------------------------------------------------------------
      1          6           0       -1.593527   -0.250417   -0.880563
      2         16           0       -3.071712    0.706107   -0.903147
      3          6           0       -3.999472   -0.647172   -0.213053
      4          6           0       -3.293561   -1.777109   -0.112096
      5          6           0       -1.911516   -1.733551   -0.712728
      6          6           0       -5.421669   -0.398665    0.167043
      7          1           0       -3.725268   -2.703181    0.271230
      8          6           0       -0.335702    0.200712   -0.993872
      9          6           0        0.118295    1.623913   -1.130131
     10          6           0        0.825469   -0.633160   -0.535789
     11          6           0        1.203100    1.800899   -0.032314
     12          6           0        1.390623    0.376115    0.552697
     13          9           0       -0.861589    2.529491   -0.999789
     14          9           0        0.699123    1.823267   -2.335375
     15          9           0        2.349253    2.255487   -0.543653
     16          9           0        0.786536    2.654002    0.909564
     17          9           0        2.665931    0.190625    0.913482
     18          9           0        0.627375    0.333942    1.670434
     19          6           0       -0.740480   -2.677832    0.196979
     20          6           0        0.436884   -1.869080    0.463215
     21          6           0       -1.324226   -2.271609    1.560905
     22          1           0       -0.574533   -1.930630    2.268863
     23          1           0       -1.883555   -3.091403    2.036949
     24          1           0       -2.040816   -1.445250    1.438241
     25          6           0       -1.649419   -1.926536   -2.243072
     26          1           0       -1.724288   -2.989395   -2.521394
     27          1           0       -0.644983   -1.564724   -2.496429
     28          1           0       -2.393836   -1.366076   -2.825928
     29          1           0       -5.872097   -1.310675    0.581427
     30          1           0       -6.013663   -0.085721   -0.707105
     31          1           0       -5.494875    0.401187    0.919873
     32         16           0        1.326959   -2.093190    1.532243
     33          6           0        0.968436   -3.391443    2.147261
     34          6           0       -0.313713   -3.788640    1.321252
     35          6           0        0.514878   -3.572788    3.477040
     36          1           0        0.874982   -4.588137    3.540736
     37          1           0        1.033653   -2.982803    4.213483
     38          1           0       -0.537033   -3.569063    3.702563
     39          1           0       -0.871183   -4.252937    2.204816
 ---------------------------------------------------------------------
                    Distance matrix (angstroms):
                    1          2          3          4          5
     1  C    0.000000
     2  S    1.760818   0.000000
     3  C    2.528153   1.779981   0.000000
     4  C    2.410694   2.615595   1.336136   0.000000
     5  C    1.526096   2.708181   2.406128   1.507549   0.000000
     6  C    3.971665   2.808580   1.492940   2.550856   3.857083
     7  H    3.447753   3.664634   2.129998   1.091293   2.279924
     8  C    1.341074   2.783776   3.840807   3.665820   2.510698
     9  C    2.550634   3.327167   4.791124   4.923831   3.945494
    10  C    2.473237   4.137223   4.835743   4.295875   2.955208
    11  C    3.570510   4.497882   5.752606   5.747039   4.759845
    12  C    3.369262   4.705403   5.539550   5.198067   4.117780
    13  F    2.877123   2.866830   4.533922   5.024866   4.399803
    14  F    3.416561   4.185513   5.717002   5.817834   4.700996
    15  F    4.683863   5.649485   6.988636   6.949058   5.839106
    16  F    4.159917   4.686822   5.921478   6.109479   5.400180
    17  F    4.642854   6.040398   6.811650   6.359192   5.224943
    18  F    3.432414   4.521623   5.090954   4.796633   4.049685
    19  C    2.789467   4.253935   3.861701   2.724895   1.757999
    20  C    2.923760   4.561664   4.650984   3.775667   2.629865
    21  C    3.180959   4.241704   3.597591   2.630920   2.409112
    22  H    3.712189   4.821819   4.420111   3.617409   3.273569
    23  H    4.082547   4.947420   3.938766   2.886846   3.066801
    24  H    2.646610   3.342631   2.683287   2.020655   2.174052
    25  C    2.160770   3.278586   3.358645   2.695661   1.564574
    26  H    3.195532   4.253352   3.998863   3.120412   2.209858
    27  H    2.288703   3.685680   4.160326   3.570031   2.194128
    28  H    2.381099   2.906982   3.149922   2.888483   2.198473
    29  H    4.644107   3.756798   2.139664   2.710606   4.188063
    30  H    4.426603   3.052949   2.148553   3.257880   4.420745
    31  H    4.345880   3.047638   2.149141   3.264309   4.479169
    32  S    4.212680   5.754607   5.788600   4.914566   3.956887
    33  C    5.059388   6.512887   6.146724   5.086786   4.384321
    34  C    4.359464   5.723396   5.080131   3.870431   3.303550
    35  C    5.871304   7.096380   6.523447   5.532682   5.179221
    36  H    6.667626   7.959492   7.306329   6.214645   5.831397
    37  H    6.349591   7.526087   7.098009   6.236114   5.873858
    38  H    5.756269   6.776005   5.988153   5.035988   4.975249
    39  H    5.105047   6.252510   5.351058   4.167220   3.992701
                    6          7          8          9         10
     6  C    0.000000
     7  H    2.863463   0.000000
     8  C    5.251098   4.639207   0.000000
     9  C    6.038600   5.954875   1.500060   0.000000
    10  C    6.290921   5.064137   1.501166   2.438794   0.000000
    11  C    6.983221   6.683389   2.419318   1.553488   2.514107
    12  C    6.867046   5.977762   2.324400   2.451066   1.588344
    13  F    5.543457   6.098935   2.387426   1.340610   3.614391
    14  F    6.975899   6.845317   2.345885   1.352670   3.047705
    15  F    8.242380   7.883669   3.410832   2.391655   3.265924
    16  F    6.957868   7.033013   3.301685   2.380754   3.591100
    17  F    8.143322   7.045142   3.556388   3.566667   2.483205
    18  F    6.275972   5.488843   2.836158   3.125116   2.417012
    19  C    5.206633   2.985819   3.141335   4.582982   2.677654
    20  C    6.047518   4.249247   2.646512   3.852434   1.636002
    21  C    4.715909   2.759442   3.690045   4.949508   3.420793
    22  H    5.500844   3.809791   3.904497   4.966684   3.392566
    23  H    4.823446   2.580773   4.734949   6.022624   4.472220
    24  H    3.760511   2.404514   3.395847   4.547313   3.573776
    25  C    4.730001   3.351722   2.794913   4.119361   3.273028
    26  H    5.254540   3.447403   3.799773   5.158811   3.999467
    27  H    5.592004   4.294669   2.338824   3.552009   2.621861
    28  H    4.365951   3.626699   3.169727   4.257530   4.018187
    29  H    1.098345   2.577629   5.951263   6.886657   6.823826
    30  H    1.101147   3.611784   5.692409   6.379868   6.863146
    31  H    1.100853   3.631714   5.506331   6.099611   6.567768
    32  S    7.090780   5.242828   3.795745   4.729266   2.580684
    33  C    7.328807   5.101378   4.946824   6.051267   3.850626
    34  C    6.238216   3.730882   4.612506   5.957486   3.834500
    35  C    7.501581   5.386304   5.912007   6.956220   4.984041
    36  H    8.281382   5.950213   6.705333   7.808914   5.679995
    37  H    8.045037   6.186023   6.255113   7.114346   5.302805
    38  H    6.812561   4.763260   6.025631   7.124001   5.332876
    39  H    6.301972   3.779722   5.509386   6.829224   4.846889
                   11         12         13         14         15
    11  C    0.000000
    12  C    1.551584   0.000000
    13  F    2.393699   3.481336   0.000000
    14  F    2.357665   3.303541   2.172180   0.000000
    15  F    1.334835   2.377602   3.254634   2.473866   0.000000
    16  F    1.337328   2.383494   2.525362   3.350730   2.170884
    17  F    2.372211   1.338276   4.644814   4.133875   2.546994
    18  F    2.320080   1.354128   3.763979   4.274312   3.399909
    19  C    4.887649   3.740953   5.344449   5.361452   5.867932
    20  C    3.781716   2.441009   4.813921   4.640506   4.656499
    21  C    5.050846   3.923943   5.460928   6.003578   6.198242
    22  H    4.730719   3.482547   5.537072   6.075603   5.829437
    23  H    6.143607   4.994690   6.469980   7.066924   7.291460
    24  H    4.819025   3.984511   4.809691   5.694791   6.074212
    25  C    5.188264   4.728676   4.692824   4.425516   6.030482
    26  H    6.141012   5.520812   5.789441   5.391589   6.929212
    27  H    4.562312   4.148219   4.364567   3.648430   5.231901
    28  H    5.547247   5.363997   4.567056   4.469781   6.389161
    29  H    7.753514   7.456084   6.507865   7.842848   9.031828
    30  H    7.489749   7.524881   5.785228   7.166379   8.685985
    31  H    6.908598   6.895326   5.448130   7.140347   8.192111
    32  S    4.198465   2.657260   5.707022   5.539971   4.925994
    33  C    5.636136   4.112830   6.950566   6.881842   6.405894
    34  C    5.947756   4.565153   6.753234   6.774234   6.862996
    35  C    6.454899   4.991247   7.692494   7.933191   7.314348
    36  H    7.327628   5.817049   8.619320   8.698604   8.104992
    37  H    6.398384   4.981076   7.820200   8.130053   7.197279
    38  H    6.768594   5.403882   7.707776   8.189139   7.764430
    39  H    6.779110   5.410489   7.501394   7.745931   7.764333
                   16         17         18         19         20
    16  F    0.000000
    17  F    3.098446   0.000000
    18  F    2.446821   2.179272   0.000000
    19  C    5.591782   4.510550   3.621172   0.000000
    20  C    4.558482   3.068187   2.519319   1.452980   0.000000
    21  C    5.398260   4.733192   3.257244   1.538204   2.113874
    22  H    4.971826   4.103338   2.632676   2.208746   2.070536
    23  H    6.435065   5.721163   4.262873   2.205256   3.058619
    24  H    5.007723   5.010481   3.215382   2.179648   2.696165
    25  C    6.070776   5.750517   5.060541   2.710067   3.417594
    26  H    7.065667   6.417548   5.843484   2.907662   3.851449
    27  H    5.607824   5.066645   4.752534   2.915918   3.165843
    28  H    6.342688   6.481337   5.677591   3.686767   4.368575
    29  H    7.756529   8.675372   6.792189   5.324511   6.334748
    30  H    7.507491   8.833913   7.066271   5.944986   6.794084
    31  H    6.673186   8.163524   6.168452   5.710272   6.367764
    32  S    4.818259   2.718735   2.529720   2.529633   1.408999
    33  C    6.173523   4.151495   3.771231   2.689468   2.331555
    34  C    6.548868   4.987895   4.243024   1.637075   2.232563
    35  C    6.740819   5.036083   4.305696   3.624317   3.462925
    36  H    7.705808   5.739907   5.271262   4.176086   4.129933
    37  H    6.538388   4.860554   4.199162   4.401461   3.957402
    38  H    6.948325   5.672143   4.551796   3.622817   3.785741
    39  H    7.220216   5.824428   4.854967   2.555279   3.229085
                   21         22         23         24         25
    21  C    0.000000
    22  H    1.086054   0.000000
    23  H    1.100695   1.764856   0.000000
    24  H    1.100644   1.753714   1.758694   0.000000
    25  C    3.833414   4.638206   4.441882   3.733215   0.000000
    26  H    4.164184   5.038798   4.562265   4.261840   1.101244
    27  H    4.174089   4.779840   4.941288   4.176632   1.097265
    28  H    4.605253   5.439254   5.185047   4.279489   1.099087
    29  H    4.750358   5.594280   4.604129   3.928225   5.117430
    30  H    5.649140   6.468710   5.798426   4.715330   4.979399
    31  H    4.994904   5.609537   5.146618   3.950766   5.496367
    32  S    2.657337   2.045655   3.399788   3.430827   4.810364
    33  C    2.618042   2.128266   2.869851   3.653214   5.317343
    34  C    1.838465   2.101951   1.860851   2.913426   4.237446
    35  C    2.957523   2.311534   2.838674   3.900601   6.333562
    36  H    3.757999   3.283458   3.480103   4.774946   6.849026
    37  H    3.619608   2.734022   3.641318   4.417963   7.071186
    38  H    2.624835   2.177467   2.194436   3.449507   6.267844
    39  H    2.132025   2.342054   1.549916   3.136684   5.079518
                   26         27         28         29         30
    26  H    0.000000
    27  H    1.787515   0.000000
    28  H    1.782189   1.790675   0.000000
    29  H    5.445174   6.071283   4.869440   0.000000
    30  H    5.488324   5.849091   4.385415   1.783499   0.000000
    31  H    6.128270   6.249591   5.174040   1.785305   1.775747
    32  S    5.152209   4.516418   5.776388   7.303615   7.932801
    33  C    5.404512   5.244414   6.335581   7.319448   8.235588
    34  C    4.170665   4.430602   5.234007   6.130521   7.093326
    35  C    6.429263   6.407802   7.284064   7.368526   8.502267
    36  H    6.786870   6.920888   7.848647   8.063643   9.261173
    37  H    7.277696   7.060573   7.994672   7.979801   9.070277
    38  H    6.362644   6.515868   7.135969   6.580632   7.846803
    39  H    4.966024   5.420274   5.996734   6.025068   7.231187
                   31         32         33         34         35
    31  H    0.000000
    32  S    7.289330   0.000000
    33  C    7.593741   1.480624   0.000000
    34  C    6.675342   2.368727   1.576059   0.000000
    35  C    7.645175   2.575057   1.416655   2.319607   0.000000
    36  H    8.505137   3.234670   1.839180   2.641648   1.079197
    37  H    8.057352   2.840157   2.107253   3.290861   1.076828
    38  H    6.934439   3.219155   2.171854   2.401818   1.075821
    39  H    6.685093   3.154154   2.032162   1.143255   2.000580
                   36         37         38         39
    36  H    0.000000
    37  H    1.747816   0.000000
    38  H    1.748853   1.752653   0.000000
    39  H    2.223991   3.045715   1.680055   0.000000
 Stoichiometry    C17H14F6S2
 Framework group  C1[X(C17H14F6S2)]
 Deg. of freedom   111
 Full point group                 C1      NOp   1
 RotChk:  IX=3 Diff= 1.60D+00
 Largest Abelian subgroup         C1      NOp   1
 Largest concise Abelian subgroup C1      NOp   1
                         Standard orientation:                         
 ---------------------------------------------------------------------
 Center     Atomic      Atomic             Coordinates (Angstroms)
 Number     Number       Type             X           Y           Z
 ---------------------------------------------------------------------
      1          6           0        0.522703   -1.405297    0.471184
      2         16           0        1.195392   -2.791350   -0.381358
      3          6           0       -0.425993   -3.496804   -0.585762
      4          6           0       -1.382015   -2.825371    0.062667
      5          6           0       -0.900869   -1.696138    0.937902
      6          6           0       -0.554126   -4.724431   -1.425633
      7          1           0       -2.426190   -3.142483    0.054987
      8          6           0        1.126447   -0.232340    0.712316
      9          6           0        2.499473    0.195919    0.286201
     10          6           0        0.324966    0.990369    1.053065
     11          6           0        2.289273    1.571427   -0.404537
     12          6           0        0.789409    1.891716   -0.169515
     13          9           0        3.118780   -0.670552   -0.528000
     14          9           0        3.294793    0.380806    1.364625
     15          9           0        3.063425    2.515244    0.135538
     16          9           0        2.562239    1.489961   -1.711174
     17          9           0        0.618103    3.210525   -0.019914
     18          9           0        0.150164    1.510648   -1.300804
     19          6           0       -2.003962   -0.327413    0.956220
     20          6           0       -1.267283    0.896176    0.689231
     21          6           0       -2.337658   -0.449488   -0.540381
     22          1           0       -2.266972    0.491386   -1.078221
     23          1           0       -3.345917   -0.856347   -0.711873
     24          1           0       -1.640848   -1.146066   -1.030944
     25          6           0       -0.342833   -1.925465    2.381472
     26          1           0       -1.162929   -2.111692    3.092458
     27          1           0        0.214753   -1.039122    2.709318
     28          1           0        0.325353   -2.798049    2.392363
     29          1           0       -1.602320   -5.049352   -1.471204
     30          1           0        0.046930   -5.548947   -1.011591
     31          1           0       -0.200024   -4.539413   -2.451429
     32         16           0       -1.842067    2.066731    0.155655
     33          6           0       -3.310945    1.880680    0.150395
     34          6           0       -3.442829    0.395617    0.661430
     35          6           0       -4.131417    1.855774   -1.004212
     36          1           0       -5.011831    2.190087   -0.477171
     37          1           0       -3.882371    2.592738   -1.748805
     38          1           0       -4.359737    0.925666   -1.494274
     39          1           0       -4.322658    0.126236   -0.017073
 ---------------------------------------------------------------------
 Rotational constants (GHZ):      0.2463702      0.2379635      0.1449725
 Leave Link  202 at Sun Dec  2 17:00:08 2018, MaxMem=   536870912 cpu:         0.0
 (Enter /pbs_home/pkowalski/g09d01/g09/l301.exe)
 Basis read from rwf:  (5D, 7F)
 No pseudopotential information found on rwf file.
 There are   453 symmetry adapted cartesian basis functions of A   symmetry.
 There are   428 symmetry adapted basis functions of A   symmetry.
   428 basis functions,   747 primitive gaussians,   453 cartesian basis functions
   101 alpha electrons      101 beta electrons
       nuclear repulsion energy      2975.5007251775 Hartrees.
 IExCor=20419 DFT=T Ex+Corr=CAM-B3LYP ExCW=0 ScaHFX=  1.000000
 ScaDFX=  1.000000  1.000000  1.000000  0.810000 ScalE2=  1.000000  1.000000
 IRadAn=      0 IRanWt=     -1 IRanGd=            0 ICorTp=0 IEmpDi=131
  HFx wShort=  0.000000 wLong=  0.330000 cFull=  0.190000 cShort=  0.000000 cLong=  0.460000
  DFx wShort=  0.000000 wLong=  0.330000 cFull=  0.190000 cShort=  0.000000 cLong=  0.460000
 NAtoms=   39 NActive=   39 NUniq=   39 SFac= 1.00D+00 NAtFMM=   60 NAOKFM=F Big=F
 Integral buffers will be    131072 words long.
 Raffenetti 2 integral format.
 Two-electron integral symmetry is turned on.
 R6Disp:  Grimme-D3 Dispersion energy=       -0.0354934118 Hartrees.
 Nuclear repulsion after empirical dispersion term =     2975.4652317658 Hartrees.
 No density basis found on file   724.
 Leave Link  301 at Sun Dec  2 17:00:08 2018, MaxMem=   536870912 cpu:         0.6
 (Enter /pbs_home/pkowalski/g09d01/g09/l302.exe)
 NPDir=0 NMtPBC=     1 NCelOv=     1 NCel=       1 NClECP=     1 NCelD=      1
         NCelK=      1 NCelE2=     1 NClLst=     1 CellRange=     0.0.
 One-electron integrals computed using PRISM.
 NBasis=   428 RedAO= T EigKep=  2.71D-04  NBF=   428
 NBsUse=   428 1.00D-06 EigRej= -1.00D+00 NBFU=   428
 Precomputing XC quadrature grid using
 IXCGrd= 4 IRadAn=           0 IRanWt=          -1 IRanGd=           0 AccXCQ= 0.00D+00.
 Generated NRdTot=       0 NPtTot=           0 NUsed=           0 NTot=          32
 NSgBfM=   444   444   446   447   447 MxSgAt=    39 MxSgA2=    39.
 Leave Link  302 at Sun Dec  2 17:00:09 2018, MaxMem=   536870912 cpu:         7.3
 (Enter /pbs_home/pkowalski/g09d01/g09/l303.exe)
 DipDrv:  MaxL=1.
 Leave Link  303 at Sun Dec  2 17:00:09 2018, MaxMem=   536870912 cpu:         0.9
 (Enter /pbs_home/pkowalski/g09d01/g09/l401.exe)
 Initial guess from the checkpoint file:  "dae0068freq_closed_cam-b3lypd3.chk"
 B after Tr=     0.000000    0.000000    0.000000
         Rot=    0.822736   -0.001822    0.002236    0.568416 Ang= -69.28 deg.
 Guess basis will be translated and rotated to current coordinates.
 JPrj=2 DoOrth=T DoCkMO=T.
 Generating alternative initial guess.
 ExpMin= 1.22D-01 ExpMax= 9.18D+03 ExpMxC= 1.38D+03 IAcc=1 IRadAn=         1 AccDes= 0.00D+00
 Harris functional with IExCor=20419 and IRadAn=       1 diagonalized for initial guess.
 HarFok:  IExCor=20419 AccDes= 0.00D+00 IRadAn=         1 IDoV= 1 UseB2=F ITyADJ=14
 ICtDFT=  3500011 ScaDFX=  1.000000  1.000000  1.000000  1.000000
 FoFCou: FMM=F IPFlag=           0 FMFlag=      100000 FMFlg1=           0
         NFxFlg=           0 DoJE=T BraDBF=F KetDBF=T FulRan=T
         wScrn=  0.000000 ICntrl=     500 IOpCl=  0 I1Cent=   200000004 NGrid=           0
         NMat0=    1 NMatS0=      1 NMatT0=    0 NMatD0=    1 NMtDS0=    0 NMtDT0=    0
 Petite list used in FoFCou.
 Harris En= -1993.96704298173    
 Leave Link  401 at Sun Dec  2 17:00:12 2018, MaxMem=   536870912 cpu:        20.2
 (Enter /pbs_home/pkowalski/g09d01/g09/l502.exe)
 Closed shell SCF:
 Using DIIS extrapolation, IDIIS=  1040.
 Integral symmetry usage will be decided dynamically.
 IVT=      641221 IEndB=      641221 NGot=   536870912 MDV=   536451994
 LenX=   536451994 LenY=   536246332
 Requested convergence on RMS density matrix=1.00D-08 within 128 cycles.
 Requested convergence on MAX density matrix=1.00D-06.
 Requested convergence on             energy=1.00D-06.
 No special actions if energy rises.
 Fock matrices will be formed incrementally for  20 cycles.
 Integral accuracy reduced to 1.0D-05 until final iterations.

 Cycle   1  Pass 0  IDiag  1:
 FoFJK:  IHMeth= 1 ICntrl=       0 DoSepK=T KAlg= 0 I1Cent=   0 FoldK=F
 IRaf=         1 NMat=   1 IRICut=       1 DoRegI=T DoRafI=F ISym2E= 0.
 FoFCou: FMM=F IPFlag=           0 FMFlag=      100000 FMFlg1=           0
         NFxFlg=           0 DoJE=T BraDBF=F KetDBF=F FulRan=T
         wScrn=  0.000000 ICntrl=     500 IOpCl=  0 I1Cent=           0 NGrid=           0
         NMat0=    1 NMatS0=      1 NMatT0=    0 NMatD0=    1 NMtDS0=    0 NMtDT0=    0
 Symmetry not used in FoFCou.
 E= -2049.36225632151    
 DIIS: error= 4.73D-03 at cycle   1 NSaved=   1.
 NSaved= 1 IEnMin= 1 EnMin= -2049.36225632151     IErMin= 1 ErrMin= 4.73D-03
 ErrMax= 4.73D-03  0.00D+00 EMaxC= 1.00D-01 BMatC= 2.70D-02 BMatP= 2.70D-02
 IDIUse=3 WtCom= 9.53D-01 WtEn= 4.73D-02
 Coeff-Com:  0.100D+01
 Coeff-En:   0.100D+01
 Coeff:      0.100D+01
 Gap=     0.731 Goal=   None    Shift=    0.000
 GapD=    0.731 DampG=2.000 DampE=1.000 DampFc=2.0000 IDamp=-1.
 RMSDP=1.10D-03 MaxDP=6.58D-02              OVMax= 2.67D-02

 Cycle   2  Pass 0  IDiag  1:
 RMSU=  1.09D-03    CP:  9.95D-01
 E= -2049.38591472998     Delta-E=       -0.023658408467 Rises=F Damp=F
 DIIS: error= 1.31D-03 at cycle   2 NSaved=   2.
 NSaved= 2 IEnMin= 2 EnMin= -2049.38591472998     IErMin= 2 ErrMin= 1.31D-03
 ErrMax= 1.31D-03  0.00D+00 EMaxC= 1.00D-01 BMatC= 2.03D-03 BMatP= 2.70D-02
 IDIUse=3 WtCom= 9.87D-01 WtEn= 1.31D-02
 Coeff-Com:  0.553D-01 0.945D+00
 Coeff-En:   0.000D+00 0.100D+01
 Coeff:      0.546D-01 0.945D+00
 Gap=     0.163 Goal=   None    Shift=    0.000
 RMSDP=3.41D-04 MaxDP=1.85D-02 DE=-2.37D-02 OVMax= 2.32D-02

 Cycle   3  Pass 0  IDiag  1:
 RMSU=  3.40D-04    CP:  9.96D-01  9.75D-01
 E= -2049.38588125886     Delta-E=        0.000033471123 Rises=F Damp=F
 DIIS: error= 1.52D-03 at cycle   3 NSaved=   3.
 NSaved= 3 IEnMin= 2 EnMin= -2049.38591472998     IErMin= 2 ErrMin= 1.31D-03
 ErrMax= 1.52D-03  0.00D+00 EMaxC= 1.00D-01 BMatC= 2.55D-03 BMatP= 2.03D-03
 IDIUse=3 WtCom= 2.04D-01 WtEn= 7.96D-01
 Coeff-Com: -0.406D-01 0.545D+00 0.495D+00
 Coeff-En:   0.000D+00 0.504D+00 0.496D+00
 Coeff:     -0.829D-02 0.512D+00 0.496D+00
 Gap=     0.163 Goal=   None    Shift=    0.000
 RMSDP=2.15D-04 MaxDP=1.06D-02 DE= 3.35D-05 OVMax= 1.82D-02

 Cycle   4  Pass 0  IDiag  1:
 RMSU=  9.61D-05    CP:  9.95D-01  1.05D+00  4.96D-01
 E= -2049.38829676780     Delta-E=       -0.002415508939 Rises=F Damp=F
 DIIS: error= 3.08D-04 at cycle   4 NSaved=   4.
 NSaved= 4 IEnMin= 4 EnMin= -2049.38829676780     IErMin= 4 ErrMin= 3.08D-04
 ErrMax= 3.08D-04  0.00D+00 EMaxC= 1.00D-01 BMatC= 1.03D-04 BMatP= 2.03D-03
 IDIUse=3 WtCom= 9.97D-01 WtEn= 3.08D-03
 Coeff-Com: -0.172D-01 0.107D+00 0.208D+00 0.702D+00
 Coeff-En:   0.000D+00 0.000D+00 0.000D+00 0.100D+01
 Coeff:     -0.172D-01 0.107D+00 0.208D+00 0.703D+00
 Gap=     0.165 Goal=   None    Shift=    0.000
 RMSDP=5.04D-05 MaxDP=3.08D-03 DE=-2.42D-03 OVMax= 5.26D-03

 Cycle   5  Pass 0  IDiag  1:
 RMSU=  4.44D-05    CP:  9.94D-01  1.06D+00  5.65D-01  9.90D-01
 E= -2049.38840452904     Delta-E=       -0.000107761241 Rises=F Damp=F
 DIIS: error= 1.13D-04 at cycle   5 NSaved=   5.
 NSaved= 5 IEnMin= 5 EnMin= -2049.38840452904     IErMin= 5 ErrMin= 1.13D-04
 ErrMax= 1.13D-04  0.00D+00 EMaxC= 1.00D-01 BMatC= 2.51D-05 BMatP= 1.03D-04
 IDIUse=3 WtCom= 9.99D-01 WtEn= 1.13D-03
 Coeff-Com: -0.197D-02-0.453D-01 0.265D-01 0.417D+00 0.603D+00
 Coeff-En:   0.000D+00 0.000D+00 0.000D+00 0.108D-01 0.989D+00
 Coeff:     -0.197D-02-0.453D-01 0.264D-01 0.417D+00 0.604D+00
 Gap=     0.164 Goal=   None    Shift=    0.000
 RMSDP=2.41D-05 MaxDP=1.03D-03 DE=-1.08D-04 OVMax= 2.75D-03

 Cycle   6  Pass 0  IDiag  1:
 RMSU=  1.58D-05    CP:  9.94D-01  1.06D+00  5.88D-01  1.13D+00  8.04D-01
 E= -2049.38843531996     Delta-E=       -0.000030790919 Rises=F Damp=F
 DIIS: error= 4.67D-05 at cycle   6 NSaved=   6.
 NSaved= 6 IEnMin= 6 EnMin= -2049.38843531996     IErMin= 6 ErrMin= 4.67D-05
 ErrMax= 4.67D-05  0.00D+00 EMaxC= 1.00D-01 BMatC= 2.59D-06 BMatP= 2.51D-05
 IDIUse=1 WtCom= 1.00D+00 WtEn= 0.00D+00
 Coeff-Com:  0.119D-02-0.388D-01-0.135D-01 0.130D+00 0.313D+00 0.608D+00
 Coeff:      0.119D-02-0.388D-01-0.135D-01 0.130D+00 0.313D+00 0.608D+00
 Gap=     0.164 Goal=   None    Shift=    0.000
 RMSDP=1.01D-05 MaxDP=5.04D-04 DE=-3.08D-05 OVMax= 1.29D-03

 Cycle   7  Pass 0  IDiag  1:
 RMSU=  7.32D-06    CP:  9.94D-01  1.06D+00  5.92D-01  1.20D+00  8.74D-01
                    CP:  1.00D+00
 E= -2049.38843944895     Delta-E=       -0.000004128993 Rises=F Damp=F
 DIIS: error= 1.39D-05 at cycle   7 NSaved=   7.
 NSaved= 7 IEnMin= 7 EnMin= -2049.38843944895     IErMin= 7 ErrMin= 1.39D-05
 ErrMax= 1.39D-05  0.00D+00 EMaxC= 1.00D-01 BMatC= 3.12D-07 BMatP= 2.59D-06
 IDIUse=1 WtCom= 1.00D+00 WtEn= 0.00D+00
 Coeff-Com:  0.845D-03-0.853D-02-0.990D-02-0.183D-01 0.327D-01 0.211D+00
 Coeff-Com:  0.792D+00
 Coeff:      0.845D-03-0.853D-02-0.990D-02-0.183D-01 0.327D-01 0.211D+00
 Coeff:      0.792D+00
 Gap=     0.164 Goal=   None    Shift=    0.000
 RMSDP=6.44D-06 MaxDP=2.37D-04 DE=-4.13D-06 OVMax= 1.05D-03

 Initial convergence to 1.0D-05 achieved.  Increase integral accuracy.
 Cycle   8  Pass 1  IDiag  1:
 E= -2049.38846479785     Delta-E=       -0.000025348895 Rises=F Damp=F
 DIIS: error= 7.36D-05 at cycle   1 NSaved=   1.
 NSaved= 1 IEnMin= 1 EnMin= -2049.38846479785     IErMin= 1 ErrMin= 7.36D-05
 ErrMax= 7.36D-05  0.00D+00 EMaxC= 1.00D-01 BMatC= 2.64D-06 BMatP= 2.64D-06
 IDIUse=1 WtCom= 1.00D+00 WtEn= 0.00D+00
 Coeff-Com:  0.100D+01
 Coeff:      0.100D+01
 Gap=     0.164 Goal=   None    Shift=    0.000
 RMSDP=6.44D-06 MaxDP=2.37D-04 DE=-2.53D-05 OVMax= 8.52D-04

 Cycle   9  Pass 1  IDiag  1:
 RMSU=  7.37D-05    CP:  1.00D+00
 E= -2049.38846745366     Delta-E=       -0.000002655811 Rises=F Damp=F
 DIIS: error= 1.08D-05 at cycle   2 NSaved=   2.
 NSaved= 2 IEnMin= 2 EnMin= -2049.38846745366     IErMin= 2 ErrMin= 1.08D-05
 ErrMax= 1.08D-05  0.00D+00 EMaxC= 1.00D-01 BMatC= 2.42D-07 BMatP= 2.64D-06
 IDIUse=1 WtCom= 1.00D+00 WtEn= 0.00D+00
 Coeff-Com:  0.901D-01 0.910D+00
 Coeff:      0.901D-01 0.910D+00
 Gap=     0.164 Goal=   None    Shift=    0.000
 RMSDP=5.33D-06 MaxDP=1.23D-04 DE=-2.66D-06 OVMax= 4.18D-04

 Cycle  10  Pass 1  IDiag  1:
 RMSU=  4.44D-06    CP:  1.00D+00  1.04D+00
 E= -2049.38846738162     Delta-E=        0.000000072041 Rises=F Damp=F
 DIIS: error= 1.44D-05 at cycle   3 NSaved=   3.
 NSaved= 3 IEnMin= 2 EnMin= -2049.38846745366     IErMin= 2 ErrMin= 1.08D-05
 ErrMax= 1.44D-05  0.00D+00 EMaxC= 1.00D-01 BMatC= 4.56D-07 BMatP= 2.42D-07
 IDIUse=1 WtCom= 1.00D+00 WtEn= 0.00D+00
 Coeff-Com: -0.226D-01 0.592D+00 0.431D+00
 Coeff:     -0.226D-01 0.592D+00 0.431D+00
 Gap=     0.165 Goal=   None    Shift=    0.000
 RMSDP=2.56D-06 MaxDP=9.10D-05 DE= 7.20D-08 OVMax= 2.83D-04

 Cycle  11  Pass 1  IDiag  1:
 RMSU=  1.92D-06    CP:  1.00D+00  1.05D+00  6.34D-01
 E= -2049.38846787210     Delta-E=       -0.000000490483 Rises=F Damp=F
 DIIS: error= 1.87D-06 at cycle   4 NSaved=   4.
 NSaved= 4 IEnMin= 4 EnMin= -2049.38846787210     IErMin= 4 ErrMin= 1.87D-06
 ErrMax= 1.87D-06  0.00D+00 EMaxC= 1.00D-01 BMatC= 7.43D-09 BMatP= 2.42D-07
 IDIUse=1 WtCom= 1.00D+00 WtEn= 0.00D+00
 Coeff-Com: -0.796D-02 0.938D-01 0.113D+00 0.802D+00
 Coeff:     -0.796D-02 0.938D-01 0.113D+00 0.802D+00
 Gap=     0.164 Goal=   None    Shift=    0.000
 RMSDP=1.13D-06 MaxDP=3.28D-05 DE=-4.90D-07 OVMax= 2.19D-04

 Cycle  12  Pass 1  IDiag  1:
 RMSU=  5.82D-07    CP:  1.00D+00  1.05D+00  7.56D-01  1.42D+00
 E= -2049.38846791254     Delta-E=       -0.000000040441 Rises=F Damp=F
 DIIS: error= 1.65D-06 at cycle   5 NSaved=   5.
 NSaved= 5 IEnMin= 5 EnMin= -2049.38846791254     IErMin= 5 ErrMin= 1.65D-06
 ErrMax= 1.65D-06  0.00D+00 EMaxC= 1.00D-01 BMatC= 6.08D-09 BMatP= 7.43D-09
 IDIUse=1 WtCom= 1.00D+00 WtEn= 0.00D+00
 Coeff-Com:  0.101D-01-0.339D+00-0.201D+00 0.573D+00 0.957D+00
 Coeff:      0.101D-01-0.339D+00-0.201D+00 0.573D+00 0.957D+00
 Gap=     0.165 Goal=   None    Shift=    0.000
 RMSDP=1.52D-06 MaxDP=5.86D-05 DE=-4.04D-08 OVMax= 2.87D-04

 Cycle  13  Pass 1  IDiag  1:
 RMSU=  4.04D-07    CP:  1.00D+00  1.05D+00  9.02D-01  2.08D+00  1.53D+00
 E= -2049.38846794582     Delta-E=       -0.000000033283 Rises=F Damp=F
 DIIS: error= 5.59D-07 at cycle   6 NSaved=   6.
 NSaved= 6 IEnMin= 6 EnMin= -2049.38846794582     IErMin= 6 ErrMin= 5.59D-07
 ErrMax= 5.59D-07  0.00D+00 EMaxC= 1.00D-01 BMatC= 6.91D-10 BMatP= 6.08D-09
 IDIUse=1 WtCom= 1.00D+00 WtEn= 0.00D+00
 Coeff-Com:  0.685D-02-0.193D+00-0.122D+00 0.163D+00 0.441D+00 0.704D+00
 Coeff:      0.685D-02-0.193D+00-0.122D+00 0.163D+00 0.441D+00 0.704D+00
 Gap=     0.165 Goal=   None    Shift=    0.000
 RMSDP=5.24D-07 MaxDP=2.34D-05 DE=-3.33D-08 OVMax= 9.86D-05

 Cycle  14  Pass 1  IDiag  1:
 RMSU=  1.62D-07    CP:  1.00D+00  1.05D+00  9.49D-01  2.30D+00  1.81D+00
                    CP:  1.16D+00
 E= -2049.38846794936     Delta-E=       -0.000000003540 Rises=F Damp=F
 DIIS: error= 3.24D-07 at cycle   7 NSaved=   7.
 NSaved= 7 IEnMin= 7 EnMin= -2049.38846794936     IErMin= 7 ErrMin= 3.24D-07
 ErrMax= 3.24D-07  0.00D+00 EMaxC= 1.00D-01 BMatC= 1.93D-10 BMatP= 6.91D-10
 IDIUse=1 WtCom= 1.00D+00 WtEn= 0.00D+00
 Coeff-Com:  0.122D-02-0.249D-01-0.173D-01-0.280D-01-0.188D-01 0.354D+00
 Coeff-Com:  0.734D+00
 Coeff:      0.122D-02-0.249D-01-0.173D-01-0.280D-01-0.188D-01 0.354D+00
 Coeff:      0.734D+00
 Gap=     0.165 Goal=   None    Shift=    0.000
 RMSDP=2.05D-07 MaxDP=6.06D-06 DE=-3.54D-09 OVMax= 3.78D-05

 Cycle  15  Pass 1  IDiag  1:
 RMSU=  5.84D-08    CP:  1.00D+00  1.05D+00  9.67D-01  2.37D+00  1.93D+00
                    CP:  1.33D+00  1.09D+00
 E= -2049.38846795009     Delta-E=       -0.000000000730 Rises=F Damp=F
 DIIS: error= 9.88D-08 at cycle   8 NSaved=   8.
 NSaved= 8 IEnMin= 8 EnMin= -2049.38846795009     IErMin= 8 ErrMin= 9.88D-08
 ErrMax= 9.88D-08  0.00D+00 EMaxC= 1.00D-01 BMatC= 1.91D-11 BMatP= 1.93D-10
 IDIUse=1 WtCom= 1.00D+00 WtEn= 0.00D+00
 Coeff-Com: -0.724D-03 0.245D-01 0.150D-01-0.322D-01-0.980D-01 0.448D-01
 Coeff-Com:  0.277D+00 0.769D+00
 Coeff:     -0.724D-03 0.245D-01 0.150D-01-0.322D-01-0.980D-01 0.448D-01
 Coeff:      0.277D+00 0.769D+00
 Gap=     0.165 Goal=   None    Shift=    0.000
 RMSDP=5.56D-08 MaxDP=1.57D-06 DE=-7.30D-10 OVMax= 1.02D-05

 Cycle  16  Pass 1  IDiag  1:
 RMSU=  3.12D-08    CP:  1.00D+00  1.05D+00  9.69D-01  2.39D+00  1.97D+00
                    CP:  1.39D+00  1.17D+00  1.11D+00
 E= -2049.38846795007     Delta-E=        0.000000000017 Rises=F Damp=F
 DIIS: error= 3.56D-08 at cycle   9 NSaved=   9.
 NSaved= 9 IEnMin= 8 EnMin= -2049.38846795009     IErMin= 9 ErrMin= 3.56D-08
 ErrMax= 3.56D-08  0.00D+00 EMaxC= 1.00D-01 BMatC= 2.98D-12 BMatP= 1.91D-11
 IDIUse=1 WtCom= 1.00D+00 WtEn= 0.00D+00
 Coeff-Com: -0.300D-03 0.811D-02 0.509D-02 0.346D-03-0.250D-01-0.204D-01
 Coeff-Com: -0.502D-01 0.144D+00 0.938D+00
 Coeff:     -0.300D-03 0.811D-02 0.509D-02 0.346D-03-0.250D-01-0.204D-01
 Coeff:     -0.502D-01 0.144D+00 0.938D+00
 Gap=     0.165 Goal=   None    Shift=    0.000
 RMSDP=2.37D-08 MaxDP=8.19D-07 DE= 1.73D-11 OVMax= 4.40D-06

 Cycle  17  Pass 1  IDiag  1:
 RMSU=  8.68D-09    CP:  1.00D+00  1.05D+00  9.70D-01  2.39D+00  1.98D+00
                    CP:  1.41D+00  1.21D+00  1.32D+00  1.37D+00
 E= -2049.38846795005     Delta-E=        0.000000000025 Rises=F Damp=F
 DIIS: error= 1.68D-08 at cycle  10 NSaved=  10.
 NSaved=10 IEnMin= 8 EnMin= -2049.38846795009     IErMin=10 ErrMin= 1.68D-08
 ErrMax= 1.68D-08  0.00D+00 EMaxC= 1.00D-01 BMatC= 9.79D-13 BMatP= 2.98D-12
 IDIUse=1 WtCom= 1.00D+00 WtEn= 0.00D+00
 Coeff-Com:  0.463D-04-0.251D-02-0.165D-02 0.883D-02 0.973D-02-0.157D-01
 Coeff-Com: -0.101D+00-0.129D+00 0.450D+00 0.782D+00
 Coeff:      0.463D-04-0.251D-02-0.165D-02 0.883D-02 0.973D-02-0.157D-01
 Coeff:     -0.101D+00-0.129D+00 0.450D+00 0.782D+00
 Gap=     0.165 Goal=   None    Shift=    0.000
 RMSDP=1.42D-08 MaxDP=4.78D-07 DE= 2.55D-11 OVMax= 2.73D-06

 Cycle  18  Pass 1  IDiag  1:
 RMSU=  4.65D-09    CP:  1.00D+00  1.05D+00  9.71D-01  2.40D+00  1.98D+00
                    CP:  1.42D+00  1.23D+00  1.43D+00  1.62D+00  1.07D+00
 E= -2049.38846795011     Delta-E=       -0.000000000060 Rises=F Damp=F
 DIIS: error= 7.54D-09 at cycle  11 NSaved=  11.
 NSaved=11 IEnMin=11 EnMin= -2049.38846795011     IErMin=11 ErrMin= 7.54D-09
 ErrMax= 7.54D-09  0.00D+00 EMaxC= 1.00D-01 BMatC= 1.30D-13 BMatP= 9.79D-13
 IDIUse=1 WtCom= 1.00D+00 WtEn= 0.00D+00
 Coeff-Com:  0.613D-04-0.220D-02-0.147D-02 0.444D-02 0.735D-02-0.219D-02
 Coeff-Com: -0.387D-01-0.750D-01 0.529D-01 0.325D+00 0.730D+00
 Coeff:      0.613D-04-0.220D-02-0.147D-02 0.444D-02 0.735D-02-0.219D-02
 Coeff:     -0.387D-01-0.750D-01 0.529D-01 0.325D+00 0.730D+00
 Gap=     0.165 Goal=   None    Shift=    0.000
 RMSDP=3.95D-09 MaxDP=1.28D-07 DE=-6.00D-11 OVMax= 6.96D-07

 SCF Done:  E(RCAM-B3LYP) =  -2049.38846795     A.U. after   18 cycles
            NFock= 18  Conv=0.39D-08     -V/T= 2.0049
 KE= 2.039331472324D+03 PE=-1.078540047183D+04 EE= 3.721215299786D+03
 Leave Link  502 at Sun Dec  2 17:06:35 2018, MaxMem=   536870912 cpu:      3057.3
 (Enter /pbs_home/pkowalski/g09d01/g09/l701.exe)
 Compute integral first derivatives.
 ... and contract with generalized density number  0.
 R6Disp: Adding Grimme-D3 dispersion energy 1st derivatives to the gradient.
 Leave Link  701 at Sun Dec  2 17:06:36 2018, MaxMem=   536870912 cpu:         3.7
 (Enter /pbs_home/pkowalski/g09d01/g09/l702.exe)
 L702 exits ... SP integral derivatives will be done elsewhere.
 Leave Link  702 at Sun Dec  2 17:06:36 2018, MaxMem=   536870912 cpu:         0.2
 (Enter /pbs_home/pkowalski/g09d01/g09/l703.exe)
 Compute integral first derivatives, UseDBF=F ICtDFT=           0.
 Integral derivatives from FoFJK, PRISM(SPDF).
 Calling FoFJK, ICntrl=      2127 FMM=F ISym2X=0 I1Cent= 0 IOpClX= 0 NMat=1 NMatS=1 NMatT=0.
 FoFJK:  IHMeth= 1 ICntrl=    2127 DoSepK=T KAlg= 0 I1Cent=   0 FoldK=F
 IRaf=         1 NMat=   1 IRICut=       1 DoRegI=T DoRafI=F ISym2E= 0.
 FoFCou: FMM=F IPFlag=           0 FMFlag=      100000 FMFlg1=         800
         NFxFlg=           0 DoJE=F BraDBF=F KetDBF=F FulRan=T
         wScrn=  0.000000 ICntrl=    2527 IOpCl=  0 I1Cent=           0 NGrid=           0
         NMat0=    1 NMatS0=      1 NMatT0=    0 NMatD0=    1 NMtDS0=    0 NMtDT0=    0
 Symmetry not used in FoFCou.
 Leave Link  703 at Sun Dec  2 17:08:28 2018, MaxMem=   536870912 cpu:       893.1
 (Enter /pbs_home/pkowalski/g09d01/g09/l716.exe)
 Dipole        =-3.22051353D+00-1.72362845D+00-9.21018862D-01
 ***** Axes restored to original set *****
 -------------------------------------------------------------------
 Center     Atomic                   Forces (Hartrees/Bohr)
 Number     Number              X              Y              Z
 -------------------------------------------------------------------
      1        6           0.013702662    0.019341412    0.032740845
      2       16          -0.008803770   -0.001422183    0.004079238
      3        6           0.003239267    0.008904447   -0.005872896
      4        6          -0.001597443   -0.016696319   -0.022773805
      5        6           0.024664033   -0.011610649   -0.046536457
      6        6           0.000547096   -0.002697931    0.001277369
      7        1          -0.000596843    0.000024811   -0.001064919
      8        6           0.003007712   -0.016728719    0.030000116
      9        6           0.005357013   -0.004543675   -0.006842904
     10        6          -0.012892399   -0.009607567    0.077680136
     11        6          -0.000609999   -0.006811589   -0.000131478
     12        6           0.000559492    0.004685734   -0.056999956
     13        9          -0.003141601    0.001850695    0.000730312
     14        9          -0.001952544    0.000875054   -0.001393620
     15        9           0.000835277    0.000433948   -0.000525303
     16        9          -0.001020963    0.003832215    0.001106241
     17        9           0.007344653    0.003351429    0.005256089
     18        9          -0.005221285    0.015483254    0.020671202
     19        6           0.008209178    0.021772537    0.063992160
     20        6          -0.149989547    0.121146070   -0.361052511
     21        6          -0.058114256    0.025267558    0.072103926
     22        1          -0.025738545    0.010601340    0.006487946
     23        1          -0.024852123    0.023619116    0.002846027
     24        1           0.005480456   -0.000968264    0.002387716
     25        6          -0.017628247   -0.048678489   -0.002234273
     26        1          -0.001772089   -0.002880941   -0.004116264
     27        1          -0.002795658   -0.005425203    0.001493452
     28        1           0.001033399   -0.000181083    0.000667911
     29        1          -0.000527534   -0.000052810   -0.000053312
     30        1           0.000647308   -0.000028362    0.000140972
     31        1           0.000385039    0.000432803   -0.000466258
     32       16           0.320612347    0.131526051    0.156658343
     33        6          -0.163510555   -0.173045881   -0.050425286
     34        6           0.054359549   -0.024468774    0.027506727
     35        6           0.041828714   -0.043289059    0.063796519
     36        1          -0.003990937   -0.020686129    0.034522579
     37        1           0.008670017    0.006943879    0.011567539
     38        1          -0.015359267    0.009593264    0.002478742
     39        1          -0.000367607   -0.019861990   -0.059702865
 -------------------------------------------------------------------
 Cartesian Forces:  Max     0.361052511 RMS     0.060306765
 Leave Link  716 at Sun Dec  2 17:08:28 2018, MaxMem=   536870912 cpu:         0.3
 (Enter /pbs_home/pkowalski/g09d01/g09/l103.exe)

 GradGradGradGradGradGradGradGradGradGradGradGradGradGradGradGradGradGrad
 Berny optimization.
 Using GEDIIS/GDIIS optimizer.
 FormGI is forming the generalized inverse of G from B-inverse, IUseBI=4.
 Internal  Forces:  Max     0.299803449 RMS     0.030578564
 Search for a local minimum.
 Step number   2 out of a maximum of  234
 All quantities printed in internal units (Hartrees-Bohrs-Radians)
 RMS Force = .30579D-01 SwitMx=.10000D-02 MixMth= 1
 Mixed Optimization -- RFO/linear search
 Update second derivatives using D2CorX and points    1    2
 DE= -1.96D-01 DEPred=-2.16D-01 R= 9.09D-01
 TightC=F SS=  1.41D+00  RLast= 3.75D-01 DXNew= 5.0454D-01 1.1243D+00
 Trust test= 9.09D-01 RLast= 3.75D-01 DXMaxT set to 5.05D-01
 ITU=  1  0
 Use linear search instead of GDIIS.
 Linear search step of   0.600 exceeds DXMaxT=   0.505 but not scaled.
 Quartic linear search produced a step of  2.00000.
 Iteration  1 RMS(Cart)=  0.14824493 RMS(Int)=  0.00648839
 Iteration  2 RMS(Cart)=  0.01136280 RMS(Int)=  0.00140432
 Iteration  3 RMS(Cart)=  0.00013483 RMS(Int)=  0.00140349
 Iteration  4 RMS(Cart)=  0.00000015 RMS(Int)=  0.00140349
 ITry= 1 IFail=0 DXMaxC= 8.19D-01 DCOld= 1.00D+10 DXMaxT= 5.05D-01 DXLimC= 3.00D+00 Rises=F
 Variable       Old X    -DE/DX   Delta X   Delta X   Delta X     New X
                                 (Linear)    (Quad)   (Total)
    R1        3.32746   0.00705   0.01021   0.00000   0.01031   3.33778
    R2        2.88390   0.01751   0.02858   0.00000   0.02884   2.91274
    R3        2.53426   0.00084   0.00644   0.00000   0.00695   2.54121
    R4        3.36368  -0.00797  -0.01089   0.00000  -0.01073   3.35295
    R5        2.52493   0.00112   0.00260   0.00000   0.00257   2.52750
    R6        2.82125  -0.00116  -0.00211   0.00000  -0.00211   2.81914
    R7        2.84886  -0.00636  -0.01274   0.00000  -0.01294   2.83591
    R8        2.06225  -0.00016  -0.00009   0.00000  -0.00009   2.06215
    R9        3.32214  -0.02161  -0.04904   0.00000  -0.04930   3.27284
   R10        2.95662   0.00760   0.01706   0.00000   0.01706   2.97368
   R11        2.07557   0.00024   0.00039   0.00000   0.00039   2.07597
   R12        2.08087  -0.00047  -0.00078   0.00000  -0.00078   2.08008
   R13        2.08031  -0.00003  -0.00010   0.00000  -0.00010   2.08021
   R14        2.83470   0.00183   0.00806   0.00000   0.00863   2.84334
   R15        2.83679  -0.00906   0.00586   0.00000   0.00625   2.84305
   R16        2.93567  -0.01360  -0.04961   0.00000  -0.04992   2.88574
   R17        2.53338   0.00362   0.00404   0.00000   0.00404   2.53742
   R18        2.55618   0.00053  -0.00117   0.00000  -0.00117   2.55500
   R19        3.00153   0.00499   0.07377   0.00000   0.07405   3.07558
   R20        3.09160  -0.04663   0.00598   0.00000   0.00578   3.09737
   R21        2.93207  -0.01090  -0.03816   0.00000  -0.03881   2.89326
   R22        2.52247   0.00107   0.00064   0.00000   0.00064   2.52311
   R23        2.52718   0.00354   0.00530   0.00000   0.00530   2.53249
   R24        2.52898   0.00795   0.01303   0.00000   0.01303   2.54201
   R25        2.55893   0.01952   0.03183   0.00000   0.03183   2.59076
   R26        2.74573   0.05084   0.11299   0.00000   0.11348   2.85921
   R27        2.90678   0.07534   0.14193   0.00000   0.14075   3.04753
   R28        3.09362   0.01425  -0.01106   0.00000  -0.01011   3.08351
   R29        2.66262   0.29980   0.24400   0.00000   0.24437   2.90699
   R30        2.05234  -0.01021  -0.04032   0.00000  -0.04032   2.01202
   R31        2.08001  -0.00373  -0.00184   0.00000  -0.00184   2.07817
   R32        2.07992  -0.00456  -0.00540   0.00000  -0.00540   2.07452
   R33        3.47420   0.06966   0.14272   0.00000   0.14317   3.61736
   R34        2.08105   0.00394   0.00705   0.00000   0.00705   2.08810
   R35        2.07353  -0.00469  -0.00845   0.00000  -0.00845   2.06508
   R36        2.07697  -0.00115  -0.00197   0.00000  -0.00197   2.07500
   R37        2.79797   0.21926   0.22912   0.00000   0.22825   3.02622
   R38        2.97832  -0.01670  -0.01070   0.00000  -0.01148   2.96684
   R39        2.67709   0.10157   0.17276   0.00000   0.17276   2.84985
   R40        2.16044  -0.03790  -0.06329   0.00000  -0.06329   2.09715
   R41        2.03939   0.02017   0.03476   0.00000   0.03476   2.07415
   R42        2.03491   0.01589   0.02580   0.00000   0.02580   2.06071
   R43        2.03301   0.01557   0.02200   0.00000   0.02200   2.05501
    A1        1.93309  -0.00386  -0.00865   0.00000  -0.00933   1.92376
    A2        2.21875   0.00188  -0.00029   0.00000  -0.00091   2.21784
    A3        2.13134   0.00192   0.00944   0.00000   0.00883   2.14018
    A4        1.59038   0.00136   0.00202   0.00000   0.00235   1.59273
    A5        1.97890   0.00209   0.00418   0.00000   0.00418   1.98308
    A6        2.05859   0.00123   0.00130   0.00000   0.00130   2.05989
    A7        2.24569  -0.00332  -0.00548   0.00000  -0.00548   2.24021
    A8        2.01507   0.00435   0.00415   0.00000   0.00379   2.01886
    A9        2.13552  -0.00144  -0.00116   0.00000  -0.00100   2.13452
   A10        2.12601  -0.00245  -0.00232   0.00000  -0.00215   2.12386
   A11        1.83684  -0.00318  -0.00173   0.00000  -0.00105   1.83579
   A12        2.02653  -0.00528   0.00176   0.00000   0.00155   2.02809
   A13        1.54819   0.02473   0.04039   0.00000   0.04090   1.58909
   A14        1.97032   0.01093   0.01152   0.00000   0.01082   1.98113
   A15        2.14089  -0.01808  -0.02957   0.00000  -0.03000   2.11088
   A16        1.90530  -0.00739  -0.01512   0.00000  -0.01565   1.88966
   A17        1.92677   0.00103   0.00186   0.00000   0.00186   1.92863
   A18        1.93621  -0.00084  -0.00164   0.00000  -0.00164   1.93457
   A19        1.93735  -0.00065  -0.00129   0.00000  -0.00129   1.93606
   A20        1.89127  -0.00001   0.00008   0.00000   0.00009   1.89135
   A21        1.89445   0.00030   0.00066   0.00000   0.00066   1.89510
   A22        1.87616   0.00018   0.00036   0.00000   0.00035   1.87652
   A23        2.22774  -0.00267  -0.00779   0.00000  -0.00855   2.21919
   A24        2.10930   0.00774   0.00843   0.00000   0.00748   2.11678
   A25        1.89720  -0.00006   0.01445   0.00000   0.01453   1.91172
   A26        1.82889   0.00875   0.03207   0.00000   0.03223   1.86112
   A27        1.99417  -0.00324  -0.00543   0.00000  -0.00662   1.98755
   A28        1.92914  -0.00308  -0.01214   0.00000  -0.01140   1.91774
   A29        1.94415   0.00493   0.00885   0.00000   0.00920   1.95335
   A30        1.88917  -0.00846  -0.02739   0.00000  -0.02791   1.86126
   A31        1.87646   0.00067   0.00256   0.00000   0.00258   1.87904
   A32        1.70255  -0.00501  -0.04419   0.00000  -0.04391   1.65865
   A33        2.00672  -0.01047  -0.01321   0.00000  -0.01196   1.99477
   A34        1.71740   0.03535   0.14368   0.00000   0.14306   1.86046
   A35        1.81958  -0.00706  -0.01776   0.00000  -0.01883   1.80075
   A36        1.94732   0.00027   0.00090   0.00000   0.00132   1.94864
   A37        1.93144   0.00288   0.00714   0.00000   0.00739   1.93883
   A38        1.93198   0.00261   0.00856   0.00000   0.00839   1.94037
   A39        1.93679   0.00295   0.00317   0.00000   0.00396   1.94076
   A40        1.89654  -0.00162  -0.00211   0.00000  -0.00236   1.89418
   A41        1.85679   0.00966   0.04005   0.00000   0.04004   1.89683
   A42        2.02166  -0.00013   0.00406   0.00000   0.00435   2.02602
   A43        1.92338   0.01087   0.05368   0.00000   0.05541   1.97879
   A44        1.92207  -0.00342  -0.02973   0.00000  -0.03054   1.89153
   A45        1.84595  -0.01818  -0.09073   0.00000  -0.09202   1.75394
   A46        1.88629  -0.00063   0.01423   0.00000   0.00911   1.89539
   A47        1.91304  -0.01548  -0.01229   0.00000  -0.01131   1.90173
   A48        1.63504  -0.01885  -0.05532   0.00000  -0.05531   1.57973
   A49        2.67585  -0.01893  -0.02933   0.00000  -0.02994   2.64591
   A50        1.56884   0.04493   0.11484   0.00000   0.11501   1.68384
   A51        1.61141   0.04139   0.05827   0.00000   0.05744   1.66885
   A52        2.09563   0.02661   0.02164   0.00000   0.01875   2.11439
   A53        2.01907   0.01704   0.06368   0.00000   0.06227   2.08135
   A54        2.16804  -0.04375  -0.08569   0.00000  -0.08151   2.08653
   A55        1.98118   0.02869   0.04663   0.00000   0.04851   2.02969
   A56        1.96021  -0.00310   0.01640   0.00000   0.01719   1.97740
   A57        1.92467   0.00149   0.00660   0.00000   0.00430   1.92897
   A58        1.87831  -0.00085  -0.00804   0.00000  -0.01228   1.86603
   A59        1.86121  -0.01515  -0.03485   0.00000  -0.03501   1.82621
   A60        1.53541   0.03480   0.06737   0.00000   0.06855   1.60396
   A61        1.85099  -0.01454  -0.03367   0.00000  -0.03313   1.81787
   A62        1.28816   0.01546   0.05976   0.00000   0.05746   1.34561
   A63        1.93356   0.00384   0.00736   0.00000   0.00736   1.94092
   A64        1.91614   0.00002   0.00173   0.00000   0.00173   1.91787
   A65        1.92021  -0.00067  -0.00102   0.00000  -0.00101   1.91919
   A66        1.89877  -0.00227  -0.00541   0.00000  -0.00542   1.89335
   A67        1.88818  -0.00193  -0.00436   0.00000  -0.00436   1.88382
   A68        1.90648   0.00094   0.00152   0.00000   0.00152   1.90800
   A69        1.87722  -0.07624  -0.03425   0.00000  -0.03154   1.84569
   A70        1.77243   0.01694  -0.00081   0.00000  -0.00305   1.76937
   A71        2.18912  -0.01106   0.00029   0.00000  -0.00338   2.18574
   A72        1.77138   0.03266   0.10801   0.00000   0.10688   1.87826
   A73        1.98340   0.06349   0.06845   0.00000   0.06355   2.04696
   A74        2.31748  -0.00847  -0.00083   0.00000  -0.00486   2.31262
   A75        1.74251   0.06535   0.12216   0.00000   0.12261   1.86513
   A76        1.53714  -0.01008  -0.01704   0.00000  -0.01948   1.51766
   A77        1.66492  -0.00900   0.02691   0.00000   0.02565   1.69057
   A78        1.63986   0.05388   0.11252   0.00000   0.11137   1.75123
   A79        2.00158  -0.00427  -0.01141   0.00000  -0.01189   1.98969
   A80        2.10526  -0.01012  -0.00166   0.00000  -0.00254   2.10271
   A81        1.89058  -0.01866  -0.04011   0.00000  -0.04063   1.84994
   A82        1.89352  -0.01582  -0.03424   0.00000  -0.03576   1.85776
   A83        1.90265  -0.00157  -0.01597   0.00000  -0.01640   1.88625
   A84        3.39663   0.01965   0.03253   0.00000   0.03354   3.43017
   A85        3.24173   0.00419   0.02899   0.00000   0.02529   3.26702
    D1        0.28552  -0.00301  -0.00078   0.00000  -0.00083   0.28469
    D2       -2.85902  -0.02123  -0.05460   0.00000  -0.05422  -2.91323
    D3       -0.36740   0.00305   0.00124   0.00000   0.00117  -0.36623
    D4       -2.56007  -0.00508  -0.01364   0.00000  -0.01326  -2.57332
    D5        1.78980  -0.00867  -0.01756   0.00000  -0.01734   1.77246
    D6        2.77696   0.02020   0.05177   0.00000   0.05175   2.82872
    D7        0.58430   0.01206   0.03690   0.00000   0.03733   0.62163
    D8       -1.34902   0.00848   0.03297   0.00000   0.03325  -1.31577
    D9        0.03067  -0.00589  -0.03801   0.00000  -0.03779  -0.00712
   D10        2.80242   0.01259   0.01836   0.00000   0.01841   2.82083
   D11       -3.11418  -0.02601  -0.09720   0.00000  -0.09730   3.07171
   D12       -0.34243  -0.00753  -0.04083   0.00000  -0.04110  -0.38353
   D13       -0.11484   0.00163  -0.00235   0.00000  -0.00238  -0.11722
   D14        3.02980  -0.00051  -0.00333   0.00000  -0.00335   3.02645
   D15       -0.09751  -0.00215   0.00047   0.00000   0.00046  -0.09704
   D16       -3.11799  -0.00619  -0.00547   0.00000  -0.00542  -3.12342
   D17        3.04064   0.00028   0.00160   0.00000   0.00157   3.04221
   D18        0.02015  -0.00376  -0.00435   0.00000  -0.00431   0.01584
   D19       -3.13718   0.00117   0.00046   0.00000   0.00045  -3.13673
   D20        1.04919   0.00105   0.00020   0.00000   0.00019   1.04938
   D21       -1.03563   0.00180   0.00168   0.00000   0.00167  -1.03396
   D22        0.00799  -0.00135  -0.00071   0.00000  -0.00070   0.00729
   D23       -2.08882  -0.00147  -0.00097   0.00000  -0.00096  -2.08979
   D24        2.10955  -0.00072   0.00051   0.00000   0.00051   2.11006
   D25        0.29670  -0.00015  -0.00037   0.00000  -0.00023   0.29647
   D26        2.52384  -0.00193   0.00826   0.00000   0.00829   2.53214
   D27       -1.42151  -0.02203  -0.03877   0.00000  -0.03869  -1.46020
   D28       -2.96528   0.00394   0.00563   0.00000   0.00570  -2.95957
   D29       -0.73813   0.00215   0.01426   0.00000   0.01423  -0.72390
   D30        1.59970  -0.01794  -0.03278   0.00000  -0.03276   1.56694
   D31       -0.14201  -0.02413  -0.03834   0.00000  -0.03769  -0.17971
   D32        1.44962   0.01582   0.06320   0.00000   0.06413   1.51375
   D33        2.36411   0.01873   0.04987   0.00000   0.04876   2.41287
   D34       -2.26527  -0.02470  -0.04695   0.00000  -0.04665  -2.31192
   D35       -0.67364   0.01525   0.05459   0.00000   0.05517  -0.61847
   D36        0.24085   0.01816   0.04126   0.00000   0.03980   0.28065
   D37        1.57300  -0.00094   0.00229   0.00000   0.00306   1.57606
   D38       -3.11855   0.03901   0.10383   0.00000   0.10489  -3.01367
   D39       -2.20406   0.04192   0.09051   0.00000   0.08952  -2.11455
   D40        3.07121  -0.00080   0.00182   0.00000   0.00190   3.07311
   D41        0.97367  -0.00043   0.00275   0.00000   0.00282   0.97649
   D42       -1.12498  -0.00119   0.00041   0.00000   0.00049  -1.12450
   D43       -1.33870   0.00863   0.02196   0.00000   0.02133  -1.31736
   D44        2.84695   0.00899   0.02289   0.00000   0.02226   2.86921
   D45        0.74830   0.00823   0.02056   0.00000   0.01992   0.76822
   D46        1.02443  -0.00339  -0.01319   0.00000  -0.01262   1.01180
   D47       -1.07311  -0.00303  -0.01225   0.00000  -0.01170  -1.08481
   D48        3.11142  -0.00379  -0.01459   0.00000  -0.01404   3.09739
   D49        2.24455   0.02240   0.06340   0.00000   0.06436   2.30891
   D50        0.11193   0.01206   0.03343   0.00000   0.03382   0.14575
   D51       -2.00715   0.01582   0.04325   0.00000   0.04359  -1.96357
   D52       -0.56327   0.00426   0.01297   0.00000   0.01415  -0.54912
   D53       -2.69589  -0.00608  -0.01700   0.00000  -0.01639  -2.71228
   D54        1.46821  -0.00232  -0.00718   0.00000  -0.00662   1.46159
   D55       -2.08990  -0.02586  -0.08981   0.00000  -0.08930  -2.17920
   D56       -0.29289   0.00899   0.04705   0.00000   0.04670  -0.24619
   D57        0.74470  -0.01139  -0.04751   0.00000  -0.04630   0.69840
   D58        2.54172   0.02345   0.08935   0.00000   0.08970   2.63141
   D59        0.10706  -0.00263  -0.01497   0.00000  -0.01450   0.09256
   D60        2.19284  -0.00361  -0.01495   0.00000  -0.01504   2.17780
   D61       -1.97634  -0.00350  -0.01212   0.00000  -0.01201  -1.98835
   D62        2.27195   0.00198   0.00395   0.00000   0.00475   2.27670
   D63       -1.92546   0.00101   0.00398   0.00000   0.00421  -1.92124
   D64        0.18855   0.00112   0.00681   0.00000   0.00725   0.19580
   D65       -1.95182   0.00044  -0.00472   0.00000  -0.00407  -1.95589
   D66        0.13396  -0.00053  -0.00469   0.00000  -0.00461   0.12935
   D67        2.24796  -0.00043  -0.00186   0.00000  -0.00158   2.24639
   D68       -0.65250   0.00336   0.01825   0.00000   0.01767  -0.63482
   D69       -2.79473   0.00048   0.02352   0.00000   0.02339  -2.77134
   D70        1.34071  -0.00746  -0.04074   0.00000  -0.04121   1.29951
   D71       -2.69020   0.00749   0.00941   0.00000   0.00977  -2.68044
   D72        1.45075   0.00460   0.01468   0.00000   0.01548   1.46623
   D73       -0.69699  -0.00333  -0.04958   0.00000  -0.04912  -0.74611
   D74        0.72901  -0.01468  -0.05631   0.00000  -0.05694   0.67206
   D75       -2.44290  -0.01884  -0.07222   0.00000  -0.07280  -2.51570
   D76        2.51679  -0.00499  -0.03639   0.00000  -0.03674   2.48004
   D77       -0.65512  -0.00915  -0.05230   0.00000  -0.05260  -0.70772
   D78        0.34643  -0.00096   0.00306   0.00000   0.00248   0.34891
   D79        2.55014   0.00319   0.01638   0.00000   0.01477   2.56491
   D80       -1.69902  -0.00927  -0.03525   0.00000  -0.03333  -1.73235
   D81       -1.74970   0.00151   0.00794   0.00000   0.00767  -1.74203
   D82        0.45401   0.00566   0.02127   0.00000   0.01996   0.47397
   D83        2.48804  -0.00680  -0.03037   0.00000  -0.02814   2.45990
   D84        2.42619  -0.00016   0.00280   0.00000   0.00228   2.42848
   D85       -1.65328   0.00398   0.01612   0.00000   0.01458  -1.63870
   D86        0.38075  -0.00847  -0.03551   0.00000  -0.03352   0.34723
   D87       -0.45658   0.01797   0.04325   0.00000   0.04495  -0.41164
   D88        2.71805   0.02125   0.05834   0.00000   0.05821   2.77626
   D89       -2.09488   0.02230   0.06084   0.00000   0.06392  -2.03096
   D90        1.07975   0.02557   0.07592   0.00000   0.07719   1.15694
   D91        2.95506   0.01278   0.02827   0.00000   0.02696   2.98202
   D92       -0.15349   0.01605   0.04336   0.00000   0.04023  -0.11326
   D93       -2.29006  -0.00452   0.00176   0.00000   0.00318  -2.28688
   D94        1.85740  -0.02284  -0.03441   0.00000  -0.03365   1.82375
   D95       -0.20300  -0.00359  -0.00703   0.00000  -0.00578  -0.20877
   D96       -0.37642  -0.01740  -0.00203   0.00000  -0.00544  -0.38186
   D97       -2.51214  -0.03571  -0.03821   0.00000  -0.04227  -2.55441
   D98        1.71065  -0.01647  -0.01083   0.00000  -0.01440   1.69625
   D99       -2.45986  -0.04373  -0.09658   0.00000  -0.09854  -2.55840
   D100      -0.31282   0.01900   0.03999   0.00000   0.03940  -0.27342
   D101       0.08784  -0.00936  -0.02040   0.00000  -0.02354   0.06430
   D102       2.23487   0.05338   0.11616   0.00000   0.11441   2.34928
   D103      -2.94592  -0.01181  -0.02917   0.00000  -0.02614  -2.97206
   D104       0.16394  -0.01472  -0.04407   0.00000  -0.03983   0.12411
   D105      -0.13066   0.01156  -0.04352   0.00000  -0.03781  -0.16847
   D106       1.52986  -0.00049  -0.02086   0.00000  -0.01840   1.51145
   D107      -2.03318   0.02569  -0.00197   0.00000  -0.00142  -2.03460
   D108      -0.37266   0.01365   0.02070   0.00000   0.01798  -0.35468
   D109      -0.06915  -0.00257   0.00575   0.00000   0.00640  -0.06275
   D110      -2.04599  -0.05497  -0.13667   0.00000  -0.13449  -2.18049
   D111      -0.01618   0.01375   0.01373   0.00000   0.01446  -0.00172
   D112      -0.93851  -0.01866  -0.05370   0.00000  -0.05771  -0.99622
   D113      -2.49137  -0.01281  -0.05061   0.00000  -0.05623  -2.54760
   D114       2.25606   0.02325   0.05804   0.00000   0.06259   2.31865
   D115       1.33373  -0.00916  -0.00939   0.00000  -0.00958   1.32415
   D116      -0.21913  -0.00331  -0.00630   0.00000  -0.00810  -0.22723
   D117      -2.68232   0.02230   0.04424   0.00000   0.04554  -2.63678
   D118      -0.72326   0.02834   0.05452   0.00000   0.05554  -0.66772
   D119       1.60721   0.00828   0.01102   0.00000   0.01148   1.61869
   D120       1.62353  -0.02265  -0.04537   0.00000  -0.04592   1.57761
   D121      -2.70060  -0.01661  -0.03510   0.00000  -0.03593  -2.73653
   D122      -0.37013  -0.03668  -0.07859   0.00000  -0.07999  -0.45011
         Item               Value     Threshold  Converged?
 Maximum Force            0.299803     0.000450     NO 
 RMS     Force            0.030579     0.000300     NO 
 Maximum Displacement     0.818563     0.001800     NO 
 RMS     Displacement     0.154920     0.001200     NO 
 Predicted change in Energy=-1.269418D-01
 Lowest energy point so far.  Saving SCF results.
 GradGradGradGradGradGradGradGradGradGradGradGradGradGradGradGradGradGrad

 Leave Link  103 at Sun Dec  2 17:08:29 2018, MaxMem=   536870912 cpu:         0.8
 (Enter /pbs_home/pkowalski/g09d01/g09/l202.exe)
                          Input orientation:                          
 ---------------------------------------------------------------------
 Center     Atomic      Atomic             Coordinates (Angstroms)
 Number     Number       Type             X           Y           Z
 ---------------------------------------------------------------------
      1          6           0       -1.563671   -0.209921   -0.814458
      2         16           0       -3.058503    0.729834   -0.859925
      3          6           0       -3.984427   -0.638563   -0.213157
      4          6           0       -3.272769   -1.766310   -0.110094
      5          6           0       -1.882270   -1.711232   -0.671857
      6          6           0       -5.416291   -0.412057    0.138982
      7          1           0       -3.706957   -2.698466    0.255118
      8          6           0       -0.309197    0.255369   -0.949195
      9          6           0        0.111182    1.681821   -1.178157
     10          6           0        0.876384   -0.551686   -0.494765
     11          6           0        1.234702    1.971196   -0.185228
     12          6           0        1.477695    0.610434    0.473092
     13          9           0       -0.892121    2.567866   -1.071986
     14          9           0        0.643795    1.811399   -2.414104
     15          9           0        2.334365    2.412497   -0.800597
     16          9           0        0.856107    2.885829    0.718139
     17          9           0        2.785222    0.512056    0.773396
     18          9           0        0.772094    0.767107    1.638055
     19          6           0       -0.737799   -2.654185    0.222873
     20          6           0        0.498291   -1.818567    0.474036
     21          6           0       -1.489731   -2.285536    1.601077
     22          1           0       -0.872810   -1.940031    2.397103
     23          1           0       -2.094950   -3.112115    2.000905
     24          1           0       -2.213707   -1.476201    1.439915
     25          6           0       -1.619662   -1.942247   -2.206099
     26          1           0       -1.700650   -3.012487   -2.468770
     27          1           0       -0.616645   -1.596280   -2.467758
     28          1           0       -2.360555   -1.391226   -2.800363
     29          1           0       -5.866906   -1.334454    0.530073
     30          1           0       -5.990906   -0.092579   -0.743835
     31          1           0       -5.513846    0.376421    0.900918
     32         16           0        1.450686   -2.198401    1.620806
     33          6           0        0.919596   -3.601825    2.180138
     34          6           0       -0.371788   -3.812353    1.312466
     35          6           0        0.555760   -3.884605    3.616086
     36          1           0        0.777198   -4.958393    3.667596
     37          1           0        1.213773   -3.406926    4.342719
     38          1           0       -0.469183   -3.764889    3.959214
     39          1           0       -0.972728   -4.325732    2.091496
 ---------------------------------------------------------------------
                    Distance matrix (angstroms):
                    1          2          3          4          5
     1  C    0.000000
     2  S    1.766276   0.000000
     3  C    2.530881   1.774304   0.000000
     4  C    2.416505   2.615128   1.337495   0.000000
     5  C    1.541355   2.716192   2.404182   1.500700   0.000000
     6  C    3.973989   2.803729   1.491825   2.547691   3.851574
     7  H    3.454060   3.662930   2.130603   1.091244   2.272311
     8  C    1.344750   2.791373   3.853334   3.684296   2.533574
     9  C    2.552664   3.324823   4.805145   4.947878   3.967745
    10  C    2.484527   4.154391   4.869736   4.340364   2.997679
    11  C    3.603344   4.519713   5.835317   5.855929   4.848979
    12  C    3.403039   4.729512   5.644972   5.343776   4.241510
    13  F    2.869390   2.848954   4.536643   5.037639   4.410349
    14  F    3.393746   4.158397   5.680398   5.783420   4.671763
    15  F    4.698079   5.649592   7.041391   7.027032   5.899299
    16  F    4.217563   4.739490   6.059655   6.275029   5.528451
    17  F    4.685659   6.071596   6.937244   6.532287   5.368170
    18  F    3.524940   4.573266   5.294090   5.082829   4.303895
    19  C    2.780746   4.243784   3.846225   2.706522   1.731911
    20  C    2.915415   4.574339   4.686086   3.816390   2.644175
    21  C    3.185664   4.196431   3.496780   2.525258   2.377003
    22  H    3.712774   4.744856   4.264907   3.475057   3.238808
    23  H    4.078143   4.886036   3.819771   2.766724   3.025122
    24  H    2.666123   3.296898   2.563149   1.899554   2.150505
    25  C    2.222781   3.320009   3.356117   2.675248   1.573603
    26  H    3.257282   4.293846   3.992361   3.096428   2.226015
    27  H    2.356322   3.736122   4.164421   3.555628   2.200064
    28  H    2.444243   2.958264   3.145965   2.865374   2.204925
    29  H    4.646522   3.752400   2.140182   2.706632   4.178986
    30  H    4.429353   3.047758   2.146084   3.254423   4.416572
    31  H    4.346285   3.042068   2.147202   3.261268   4.474401
    32  S    4.355560   5.921264   5.944490   5.049134   4.074584
    33  C    5.161320   6.620462   6.209526   5.117636   4.422518
    34  C    4.349931   5.706941   5.044960   3.824351   3.260951
    35  C    6.133923   7.375000   6.768544   5.747106   5.390176
    36  H    6.936603   8.219913   7.509610   6.392384   6.037191
    37  H    6.673193   7.901431   7.445879   6.530561   6.132441
    38  H    6.051747   7.080340   6.288047   5.330449   5.259386
    39  H    5.072838   6.214506   5.289326   4.085074   3.911393
                    6          7          8          9         10
     6  C    0.000000
     7  H    2.857092   0.000000
     8  C    5.264218   4.660503   0.000000
     9  C    6.055752   5.984929   1.504628   0.000000
    10  C    6.326049   5.116445   1.504476   2.457867   0.000000
    11  C    7.072533   6.813197   2.431323   1.527070   2.566931
    12  C    6.977404   6.154426   2.311267   2.396216   1.627527
    13  F    5.551081   6.117088   2.387995   1.342745   3.632134
    14  F    6.941661   6.811218   2.339954   1.352048   3.053217
    15  F    8.302625   7.983361   3.415216   2.370439   3.317472
    16  F    7.110165   7.226361   3.325245   2.366534   3.645278
    17  F    8.277759   7.261161   3.550864   3.511039   2.526547
    18  F    6.475628   5.829633   2.850426   3.033901   2.509783
    19  C    5.188686   2.969663   3.165905   4.635149   2.746106
    20  C    6.088745   4.301891   2.641748   3.890027   1.639060
    21  C    4.589719   2.626445   3.788634   5.101665   3.605175
    22  H    5.298777   3.632591   4.041677   5.183487   3.653777
    23  H    4.667802   2.411938   4.819954   6.160785   4.648977
    24  H    3.616819   2.264392   3.511886   4.715137   3.761167
    25  C    4.717550   3.314552   2.850727   4.145643   3.330551
    26  H    5.231501   3.397565   3.863177   5.194704   4.073493
    27  H    5.588746   4.263672   2.414367   3.597048   2.685706
    28  H    4.351556   3.585755   3.216546   4.264347   4.061820
    29  H    1.098554   2.569340   5.966900   6.910390   6.865491
    30  H    1.100733   3.606241   5.696056   6.369663   6.887125
    31  H    1.100800   3.624477   5.525028   6.137390   6.606387
    32  S    7.248600   5.358774   3.965234   4.968358   2.741738
    33  C    7.381355   5.091832   5.116698   6.312574   4.057132
    34  C    6.195651   3.671796   4.654610   6.051645   3.931407
    35  C    7.733967   5.556419   6.223290   7.359859   5.301910
    36  H    8.454561   6.071238   7.048286   8.247263   6.062521
    37  H    8.402285   6.436146   6.613334   7.588881   5.627386
    38  H    7.092922   5.033962   6.346696   7.509730   5.654480
    39  H    6.234936   3.673730   5.538282   6.925040   4.934712
                   11         12         13         14         15
    11  C    0.000000
    12  C    1.531047   0.000000
    13  F    2.380280   3.440179   0.000000
    14  F    2.311405   3.236296   2.175445   0.000000
    15  F    1.335172   2.367192   3.241605   2.413037   0.000000
    16  F    1.340135   2.371464   2.522290   3.318196   2.171601
    17  F    2.334986   1.345172   4.599417   4.053906   2.508465
    18  F    2.233428   1.370970   3.654677   4.186526   3.330919
    19  C    5.044944   3.953324   5.382406   5.366927   6.013065
    20  C    3.916533   2.619023   4.854299   4.641032   4.785160
    21  C    5.360335   4.297047   5.572963   6.120334   6.516384
    22  H    5.138846   3.966304   5.688241   6.286576   6.281382
    23  H    6.458003   5.381020   6.568990   7.157795   7.615023
    24  H    5.139763   4.349166   4.940720   5.816107   6.389587
    25  C    5.248462   4.825751   4.707085   4.388208   6.047608
    26  H    6.218356   5.646414   5.809050   5.363702   6.963806
    27  H    4.622155   4.231365   4.400475   3.633713   5.249589
    28  H    5.574108   5.427183   4.562674   4.408188   6.364719
    29  H    7.865863   7.597960   6.522513   7.807291   9.114338
    30  H    7.535292   7.599681   5.760492   7.101704   8.694180
    31  H    7.018968   7.008526   5.482255   7.138983   8.284634
    32  S    4.549059   3.034391   5.954592   5.745439   5.282466
    33  C    6.062409   4.579149   7.205811   7.105359   6.859913
    34  C    6.186544   4.866845   6.831072   6.822413   7.108941
    35  C    7.014368   5.561812   8.106094   8.295506   7.894556
    36  H    7.941837   6.458126   9.049577   9.101372   8.758969
    37  H    7.030429   5.584160   8.333783   8.556310   7.846980
    38  H    7.278894   5.923414   8.099113   8.541247   8.287084
    39  H    7.050356   5.743652   7.585236   7.783185   8.043929
                   16         17         18         19         20
    16  F    0.000000
    17  F    3.059303   0.000000
    18  F    2.311338   2.205759   0.000000
    19  C    5.785981   4.768631   3.998470   0.000000
    20  C    4.724294   3.278944   2.848793   1.513030   0.000000
    21  C    5.746786   5.175596   3.799454   1.612684   2.332490
    22  H    5.394163   4.693651   3.257370   2.292493   2.364923
    23  H    6.806581   6.201409   4.837351   2.283190   3.275591
    24  H    5.382567   5.420951   3.739880   2.246584   2.899150
    25  C    6.163677   5.856961   5.276232   2.680381   3.418208
    26  H    7.175202   6.561790   6.104573   2.881042   3.862757
    27  H    5.692824   5.150035   4.936791   2.893672   3.153831
    28  H    6.404683   6.547767   5.845635   3.656276   4.367758
    29  H    7.940091   8.850317   7.051276   5.305073   6.383826
    30  H    7.608539   8.926813   7.221539   5.923806   6.824362
    31  H    6.848856   8.301156   6.341060   5.696924   6.414514
    32  S    5.197857   3.137780   3.042207   2.636556   1.538314
    33  C    6.650648   4.731120   4.404904   2.734203   2.503655
    34  C    6.835685   5.381247   4.731377   1.631726   2.331348
    35  C    7.370691   5.690520   5.059431   3.834205   3.760890
    36  H    8.380772   6.506487   6.074572   4.412563   4.487218
    37  H    7.270781   5.528828   4.993279   4.620431   4.242818
    38  H    7.516183   6.247627   5.240948   3.907181   4.107388
    39  H    7.565537   6.266081   5.402502   2.518137   3.326552
                   21         22         23         24         25
    21  C    0.000000
    22  H    1.064717   0.000000
    23  H    1.099721   1.739074   0.000000
    24  H    1.097787   1.711535   1.733501   0.000000
    25  C    3.824829   4.663396   4.392422   3.723373   0.000000
    26  H    4.139637   5.050961   4.488139   4.230983   1.104975
    27  H    4.218148   4.883714   4.944906   4.223143   1.092796
    28  H    4.575019   5.433988   5.107267   4.243671   1.098042
    29  H    4.605569   5.365959   4.421660   3.767461   5.088725
    30  H    5.528856   6.282792   5.641778   4.577161   4.966614
    31  H    4.875422   5.398494   5.006865   3.822780   5.494947
    32  S    2.941774   2.463337   3.681153   3.739261   4.913029
    33  C    2.805848   2.453844   3.059318   3.857951   5.333020
    34  C    1.914226   2.221047   1.983323   2.977669   4.175498
    35  C    3.286536   2.703350   3.198721   4.266858   6.511763
    36  H    4.068616   3.667041   3.799452   5.102326   7.024412
    37  H    4.010367   3.207963   4.064315   4.888924   7.284274
    38  H    2.964931   2.435818   2.627586   3.824699   6.531210
    39  H    2.161065   2.407270   1.655433   3.175596   4.956697
                   26         27         28         29         30
    26  H    0.000000
    27  H    1.783454   0.000000
    28  H    1.781549   1.787147   0.000000
    29  H    5.400606   6.051511   4.836271   0.000000
    30  H    5.468781   5.840866   4.369810   1.783387   0.000000
    31  H    6.113915   6.262755   5.173712   1.785853   1.775601
    32  S    5.226689   4.620905   5.892692   7.448708   8.087231
    33  C    5.368924   5.290102   6.360151   7.343043   8.283686
    34  C    4.086980   4.388739   5.170339   6.078523   7.045536
    35  C    6.548087   6.604856   7.476139   7.568183   8.731965
    36  H    6.897918   7.133665   8.025252   8.192747   9.431018
    37  H    7.419287   7.280897   8.237868   8.304662   9.421535
    38  H    6.587989   6.784584   7.409686   6.841158   8.129819
    39  H    4.801094   5.325739   5.870917   5.944642   7.151279
                   31         32         33         34         35
    31  H    0.000000
    32  S    7.460070   0.000000
    33  C    7.671507   1.601408   0.000000
    34  C    6.644995   2.453839   1.569983   0.000000
    35  C    7.897380   2.761399   1.508074   2.484398   0.000000
    36  H    8.700114   3.501499   2.018189   2.860108   1.097592
    37  H    8.451069   2.987553   2.191183   3.443952   1.090483
    38  H    7.207791   3.407042   2.262831   2.648965   1.087463
    39  H    6.644507   3.258838   2.028001   1.109764   2.203462
                   36         37         38         39
    36  H    0.000000
    37  H    1.747409   0.000000
    38  H    1.750131   1.762825   0.000000
    39  H    2.438564   3.270014   2.014069   0.000000
 Stoichiometry    C17H14F6S2
 Framework group  C1[X(C17H14F6S2)]
 Deg. of freedom   111
 Full point group                 C1      NOp   1
 RotChk:  IX=3 Diff= 1.64D-01
 Largest Abelian subgroup         C1      NOp   1
 Largest concise Abelian subgroup C1      NOp   1
                         Standard orientation:                         
 ---------------------------------------------------------------------
 Center     Atomic      Atomic             Coordinates (Angstroms)
 Number     Number       Type             X           Y           Z
 ---------------------------------------------------------------------
      1          6           0        0.319916   -1.417159    0.415795
      2         16           0        0.818858   -2.900006   -0.403931
      3          6           0       -0.868085   -3.426804   -0.561619
      4          6           0       -1.737833   -2.638737    0.079771
      5          6           0       -1.133615   -1.546000    0.912205
      6          6           0       -1.147110   -4.654353   -1.362127
      7          1           0       -2.810099   -2.841090    0.090291
      8          6           0        1.075910   -0.332172    0.659984
      9          6           0        2.523086   -0.133181    0.299441
     10          6           0        0.452027    0.996831    0.988571
     11          6           0        2.625328    1.242708   -0.355096
     12          6           0        1.211237    1.808795   -0.200193
     13          9           0        3.025694   -1.100055   -0.485100
     14          9           0        3.274186   -0.084446    1.422609
     15          9           0        3.524100    2.015165    0.259886
     16          9           0        2.966547    1.137989   -1.646826
     17          9           0        1.302965    3.141375   -0.041125
     18          9           0        0.701304    1.551291   -1.446475
     19          6           0       -2.069548   -0.088811    0.924223
     20          6           0       -1.152495    1.086633    0.666140
     21          6           0       -2.492411   -0.330616   -0.613134
     22          1           0       -2.376387    0.499042   -1.270270
     23          1           0       -3.525851   -0.688382   -0.728850
     24          1           0       -1.881418   -1.125787   -1.059821
     25          6           0       -0.638266   -1.826244    2.379284
     26          1           0       -1.489153   -1.910862    3.079141
     27          1           0        0.007249   -1.011186    2.715725
     28          1           0       -0.078378   -2.770252    2.411998
     29          1           0       -2.225356   -4.863618   -1.382448
     30          1           0       -0.632397   -5.527397   -0.932618
     31          1           0       -0.792922   -4.537330   -2.397800
     32         16           0       -1.742431    2.409918    0.149125
     33          6           0       -3.332324    2.222886    0.191201
     34          6           0       -3.456187    0.728715    0.656991
     35          6           0       -4.262171    2.414244   -0.980573
     36          1           0       -5.176660    2.722966   -0.457975
     37          1           0       -3.991532    3.247281   -1.630155
     38          1           0       -4.537055    1.571110   -1.609969
     39          1           0       -4.370777    0.484631    0.077748
 ---------------------------------------------------------------------
 Rotational constants (GHZ):      0.2437131      0.2184053      0.1366523
 Leave Link  202 at Sun Dec  2 17:08:29 2018, MaxMem=   536870912 cpu:         0.0
 (Enter /pbs_home/pkowalski/g09d01/g09/l301.exe)
 Basis read from rwf:  (5D, 7F)
 No pseudopotential information found on rwf file.
 There are   453 symmetry adapted cartesian basis functions of A   symmetry.
 There are   428 symmetry adapted basis functions of A   symmetry.
   428 basis functions,   747 primitive gaussians,   453 cartesian basis functions
   101 alpha electrons      101 beta electrons
       nuclear repulsion energy      2908.7255770836 Hartrees.
 IExCor=20419 DFT=T Ex+Corr=CAM-B3LYP ExCW=0 ScaHFX=  1.000000
 ScaDFX=  1.000000  1.000000  1.000000  0.810000 ScalE2=  1.000000  1.000000
 IRadAn=      0 IRanWt=     -1 IRanGd=            0 ICorTp=0 IEmpDi=131
  HFx wShort=  0.000000 wLong=  0.330000 cFull=  0.190000 cShort=  0.000000 cLong=  0.460000
  DFx wShort=  0.000000 wLong=  0.330000 cFull=  0.190000 cShort=  0.000000 cLong=  0.460000
 NAtoms=   39 NActive=   39 NUniq=   39 SFac= 1.00D+00 NAtFMM=   60 NAOKFM=F Big=F
 Integral buffers will be    131072 words long.
 Raffenetti 2 integral format.
 Two-electron integral symmetry is turned on.
 R6Disp:  Grimme-D3 Dispersion energy=       -0.0355618032 Hartrees.
 Nuclear repulsion after empirical dispersion term =     2908.6900152804 Hartrees.
 No density basis found on file   724.
 Leave Link  301 at Sun Dec  2 17:08:29 2018, MaxMem=   536870912 cpu:         0.5
 (Enter /pbs_home/pkowalski/g09d01/g09/l302.exe)
 NPDir=0 NMtPBC=     1 NCelOv=     1 NCel=       1 NClECP=     1 NCelD=      1
         NCelK=      1 NCelE2=     1 NClLst=     1 CellRange=     0.0.
 One-electron integrals computed using PRISM.
 NBasis=   428 RedAO= T EigKep=  2.98D-04  NBF=   428
 NBsUse=   428 1.00D-06 EigRej= -1.00D+00 NBFU=   428
 Precomputing XC quadrature grid using
 IXCGrd= 4 IRadAn=           0 IRanWt=          -1 IRanGd=           0 AccXCQ= 0.00D+00.
 Generated NRdTot=       0 NPtTot=           0 NUsed=           0 NTot=          32
 NSgBfM=   440   443   443   444   447 MxSgAt=    39 MxSgA2=    39.
 Leave Link  302 at Sun Dec  2 17:08:30 2018, MaxMem=   536870912 cpu:         7.3
 (Enter /pbs_home/pkowalski/g09d01/g09/l303.exe)
 DipDrv:  MaxL=1.
 Leave Link  303 at Sun Dec  2 17:08:30 2018, MaxMem=   536870912 cpu:         0.9
 (Enter /pbs_home/pkowalski/g09d01/g09/l401.exe)
 Initial guess from the checkpoint file:  "dae0068freq_closed_cam-b3lypd3.chk"
 B after Tr=     0.000000    0.000000    0.000000
         Rot=    0.997886    0.000933    0.006106    0.064691 Ang=   7.45 deg.
 Guess basis will be translated and rotated to current coordinates.
 JPrj=2 DoOrth=T DoCkMO=T.
 Generating alternative initial guess.
 ExpMin= 1.22D-01 ExpMax= 9.18D+03 ExpMxC= 1.38D+03 IAcc=1 IRadAn=         1 AccDes= 0.00D+00
 Harris functional with IExCor=20419 and IRadAn=       1 diagonalized for initial guess.
 HarFok:  IExCor=20419 AccDes= 0.00D+00 IRadAn=         1 IDoV= 1 UseB2=F ITyADJ=14
 ICtDFT=  3500011 ScaDFX=  1.000000  1.000000  1.000000  1.000000
 FoFCou: FMM=F IPFlag=           0 FMFlag=      100000 FMFlg1=           0
         NFxFlg=           0 DoJE=T BraDBF=F KetDBF=T FulRan=T
         wScrn=  0.000000 ICntrl=     500 IOpCl=  0 I1Cent=   200000004 NGrid=           0
         NMat0=    1 NMatS0=      1 NMatT0=    0 NMatD0=    1 NMtDS0=    0 NMtDT0=    0
 Petite list used in FoFCou.
 Harris En= -1994.20671025687    
 Leave Link  401 at Sun Dec  2 17:08:33 2018, MaxMem=   536870912 cpu:        19.9
 (Enter /pbs_home/pkowalski/g09d01/g09/l502.exe)
 Closed shell SCF:
 Using DIIS extrapolation, IDIIS=  1040.
 Integral symmetry usage will be decided dynamically.
 IVT=      641221 IEndB=      641221 NGot=   536870912 MDV=   536451994
 LenX=   536451994 LenY=   536246332
 Requested convergence on RMS density matrix=1.00D-08 within 128 cycles.
 Requested convergence on MAX density matrix=1.00D-06.
 Requested convergence on             energy=1.00D-06.
 No special actions if energy rises.
 Fock matrices will be formed incrementally for  20 cycles.
 Integral accuracy reduced to 1.0D-05 until final iterations.

 Cycle   1  Pass 0  IDiag  1:
 FoFJK:  IHMeth= 1 ICntrl=       0 DoSepK=T KAlg= 0 I1Cent=   0 FoldK=F
 IRaf=         1 NMat=   1 IRICut=       1 DoRegI=T DoRafI=F ISym2E= 0.
 FoFCou: FMM=F IPFlag=           0 FMFlag=      100000 FMFlg1=           0
         NFxFlg=           0 DoJE=T BraDBF=F KetDBF=F FulRan=T
         wScrn=  0.000000 ICntrl=     500 IOpCl=  0 I1Cent=           0 NGrid=           0
         NMat0=    1 NMatS0=      1 NMatT0=    0 NMatD0=    1 NMtDS0=    0 NMtDT0=    0
 Symmetry not used in FoFCou.
 E= -2049.48832042250    
 DIIS: error= 7.85D-03 at cycle   1 NSaved=   1.
 NSaved= 1 IEnMin= 1 EnMin= -2049.48832042250     IErMin= 1 ErrMin= 7.85D-03
 ErrMax= 7.85D-03  0.00D+00 EMaxC= 1.00D-01 BMatC= 8.09D-02 BMatP= 8.09D-02
 IDIUse=3 WtCom= 9.21D-01 WtEn= 7.85D-02
 Coeff-Com:  0.100D+01
 Coeff-En:   0.100D+01
 Coeff:      0.100D+01
 Gap=     0.671 Goal=   None    Shift=    0.000
 GapD=    0.671 DampG=2.000 DampE=1.000 DampFc=2.0000 IDamp=-1.
 RMSDP=1.67D-03 MaxDP=9.63D-02              OVMax= 4.43D-02

 Cycle   2  Pass 0  IDiag  1:
 RMSU=  1.66D-03    CP:  9.92D-01
 E= -2049.56691210926     Delta-E=       -0.078591686755 Rises=F Damp=F
 DIIS: error= 1.77D-03 at cycle   2 NSaved=   2.
 NSaved= 2 IEnMin= 2 EnMin= -2049.56691210926     IErMin= 2 ErrMin= 1.77D-03
 ErrMax= 1.77D-03  0.00D+00 EMaxC= 1.00D-01 BMatC= 5.41D-03 BMatP= 8.09D-02
 IDIUse=3 WtCom= 9.82D-01 WtEn= 1.77D-02
 Coeff-Com:  0.310D-01 0.969D+00
 Coeff-En:   0.000D+00 0.100D+01
 Coeff:      0.305D-01 0.970D+00
 Gap=     0.169 Goal=   None    Shift=    0.000
 RMSDP=4.88D-04 MaxDP=3.16D-02 DE=-7.86D-02 OVMax= 4.44D-02

 Cycle   3  Pass 0  IDiag  1:
 RMSU=  4.88D-04    CP:  9.92D-01  1.01D+00
 E= -2049.56729112325     Delta-E=       -0.000379013991 Rises=F Damp=F
 DIIS: error= 2.10D-03 at cycle   3 NSaved=   3.
 NSaved= 3 IEnMin= 3 EnMin= -2049.56729112325     IErMin= 2 ErrMin= 1.77D-03
 ErrMax= 2.10D-03  0.00D+00 EMaxC= 1.00D-01 BMatC= 7.04D-03 BMatP= 5.41D-03
 IDIUse=3 WtCom= 1.79D-01 WtEn= 8.21D-01
 Coeff-Com: -0.476D-01 0.557D+00 0.491D+00
 Coeff-En:   0.000D+00 0.483D+00 0.517D+00
 Coeff:     -0.853D-02 0.496D+00 0.512D+00
 Gap=     0.173 Goal=   None    Shift=    0.000
 RMSDP=3.16D-04 MaxDP=1.90D-02 DE=-3.79D-04 OVMax= 3.06D-02

 Cycle   4  Pass 0  IDiag  1:
 RMSU=  1.60D-04    CP:  9.91D-01  1.08D+00  4.91D-01
 E= -2049.57381502249     Delta-E=       -0.006523899243 Rises=F Damp=F
 DIIS: error= 6.04D-04 at cycle   4 NSaved=   4.
 NSaved= 4 IEnMin= 4 EnMin= -2049.57381502249     IErMin= 4 ErrMin= 6.04D-04
 ErrMax= 6.04D-04  0.00D+00 EMaxC= 1.00D-01 BMatC= 4.36D-04 BMatP= 5.41D-03
 IDIUse=3 WtCom= 9.94D-01 WtEn= 6.04D-03
 Coeff-Com: -0.167D-01 0.718D-01 0.223D+00 0.722D+00
 Coeff-En:   0.000D+00 0.000D+00 0.000D+00 0.100D+01
 Coeff:     -0.166D-01 0.714D-01 0.222D+00 0.723D+00
 Gap=     0.172 Goal=   None    Shift=    0.000
 RMSDP=8.84D-05 MaxDP=4.85D-03 DE=-6.52D-03 OVMax= 1.24D-02

 Cycle   5  Pass 0  IDiag  1:
 RMSU=  6.78D-05    CP:  9.91D-01  1.09D+00  6.03D-01  9.37D-01
 E= -2049.57429454773     Delta-E=       -0.000479525237 Rises=F Damp=F
 DIIS: error= 2.18D-04 at cycle   5 NSaved=   5.
 NSaved= 5 IEnMin= 5 EnMin= -2049.57429454773     IErMin= 5 ErrMin= 2.18D-04
 ErrMax= 2.18D-04  0.00D+00 EMaxC= 1.00D-01 BMatC= 7.06D-05 BMatP= 4.36D-04
 IDIUse=3 WtCom= 9.98D-01 WtEn= 2.18D-03
 Coeff-Com: -0.960D-03-0.597D-01 0.382D-01 0.419D+00 0.603D+00
 Coeff-En:   0.000D+00 0.000D+00 0.000D+00 0.000D+00 0.100D+01
 Coeff:     -0.958D-03-0.595D-01 0.381D-01 0.419D+00 0.604D+00
 Gap=     0.172 Goal=   None    Shift=    0.000
 RMSDP=3.99D-05 MaxDP=1.43D-03 DE=-4.80D-04 OVMax= 4.63D-03

 Cycle   6  Pass 0  IDiag  1:
 RMSU=  2.67D-05    CP:  9.91D-01  1.09D+00  6.30D-01  1.09D+00  8.32D-01
 E= -2049.57438195306     Delta-E=       -0.000087405329 Rises=F Damp=F
 DIIS: error= 7.11D-05 at cycle   6 NSaved=   6.
 NSaved= 6 IEnMin= 6 EnMin= -2049.57438195306     IErMin= 6 ErrMin= 7.11D-05
 ErrMax= 7.11D-05  0.00D+00 EMaxC= 1.00D-01 BMatC= 8.50D-06 BMatP= 7.06D-05
 IDIUse=1 WtCom= 1.00D+00 WtEn= 0.00D+00
 Coeff-Com:  0.152D-02-0.439D-01-0.636D-02 0.155D+00 0.327D+00 0.566D+00
 Coeff:      0.152D-02-0.439D-01-0.636D-02 0.155D+00 0.327D+00 0.566D+00
 Gap=     0.173 Goal=   None    Shift=    0.000
 RMSDP=1.64D-05 MaxDP=6.58D-04 DE=-8.74D-05 OVMax= 2.29D-03

 Cycle   7  Pass 0  IDiag  1:
 RMSU=  1.17D-05    CP:  9.91D-01  1.09D+00  6.35D-01  1.15D+00  9.19D-01
                    CP:  9.81D-01
 E= -2049.57439660529     Delta-E=       -0.000014652231 Rises=F Damp=F
 DIIS: error= 4.39D-05 at cycle   7 NSaved=   7.
 NSaved= 7 IEnMin= 7 EnMin= -2049.57439660529     IErMin= 7 ErrMin= 4.39D-05
 ErrMax= 4.39D-05  0.00D+00 EMaxC= 1.00D-01 BMatC= 1.02D-06 BMatP= 8.50D-06
 IDIUse=1 WtCom= 1.00D+00 WtEn= 0.00D+00
 Coeff-Com:  0.836D-03-0.516D-02-0.108D-01-0.233D-01-0.403D-02 0.167D+00
 Coeff-Com:  0.875D+00
 Coeff:      0.836D-03-0.516D-02-0.108D-01-0.233D-01-0.403D-02 0.167D+00
 Coeff:      0.875D+00
 Gap=     0.173 Goal=   None    Shift=    0.000
 RMSDP=1.31D-05 MaxDP=3.94D-04 DE=-1.47D-05 OVMax= 2.48D-03

 Cycle   8  Pass 0  IDiag  1:
 RMSU=  5.91D-06    CP:  9.91D-01  1.09D+00  6.41D-01  1.19D+00  9.81D-01
                    CP:  1.25D+00  1.40D+00
 E= -2049.57440201965     Delta-E=       -0.000005414363 Rises=F Damp=F
 DIIS: error= 1.63D-05 at cycle   8 NSaved=   8.
 NSaved= 8 IEnMin= 8 EnMin= -2049.57440201965     IErMin= 8 ErrMin= 1.63D-05
 ErrMax= 1.63D-05  0.00D+00 EMaxC= 1.00D-01 BMatC= 4.92D-07 BMatP= 1.02D-06
 IDIUse=1 WtCom= 1.00D+00 WtEn= 0.00D+00
 Coeff-Com: -0.945D-04 0.116D-01-0.290D-02-0.578D-01-0.106D+00-0.139D+00
 Coeff-Com:  0.468D+00 0.826D+00
 Coeff:     -0.945D-04 0.116D-01-0.290D-02-0.578D-01-0.106D+00-0.139D+00
 Coeff:      0.468D+00 0.826D+00
 Gap=     0.173 Goal=   None    Shift=    0.000
 RMSDP=1.03D-05 MaxDP=3.17D-04 DE=-5.41D-06 OVMax= 2.07D-03

 Cycle   9  Pass 0  IDiag  1:
 RMSU=  3.21D-06    CP:  9.91D-01  1.09D+00  6.44D-01  1.21D+00  1.03D+00
                    CP:  1.44D+00  1.87D+00  1.13D+00
 E= -2049.57440374339     Delta-E=       -0.000001723732 Rises=F Damp=F
 DIIS: error= 7.94D-06 at cycle   9 NSaved=   9.
 NSaved= 9 IEnMin= 9 EnMin= -2049.57440374339     IErMin= 9 ErrMin= 7.94D-06
 ErrMax= 7.94D-06  0.00D+00 EMaxC= 1.00D-01 BMatC= 1.30D-07 BMatP= 4.92D-07
 IDIUse=1 WtCom= 1.00D+00 WtEn= 0.00D+00
 Coeff-Com: -0.233D-03 0.711D-02 0.106D-02-0.234D-01-0.508D-01-0.126D+00
 Coeff-Com:  0.488D-01 0.442D+00 0.701D+00
 Coeff:     -0.233D-03 0.711D-02 0.106D-02-0.234D-01-0.508D-01-0.126D+00
 Coeff:      0.488D-01 0.442D+00 0.701D+00
 Gap=     0.173 Goal=   None    Shift=    0.000
 RMSDP=4.57D-06 MaxDP=1.30D-04 DE=-1.72D-06 OVMax= 8.84D-04

 Initial convergence to 1.0D-05 achieved.  Increase integral accuracy.
 Cycle  10  Pass 1  IDiag  1:
 E= -2049.57441938018     Delta-E=       -0.000015636791 Rises=F Damp=F
 DIIS: error= 9.71D-05 at cycle   1 NSaved=   1.
 NSaved= 1 IEnMin= 1 EnMin= -2049.57441938018     IErMin= 1 ErrMin= 9.71D-05
 ErrMax= 9.71D-05  0.00D+00 EMaxC= 1.00D-01 BMatC= 2.58D-06 BMatP= 2.58D-06
 IDIUse=1 WtCom= 1.00D+00 WtEn= 0.00D+00
 Coeff-Com:  0.100D+01
 Coeff:      0.100D+01
 Gap=     0.173 Goal=   None    Shift=    0.000
 RMSDP=4.57D-06 MaxDP=1.30D-04 DE=-1.56D-05 OVMax= 3.08D-04

 Cycle  11  Pass 1  IDiag  1:
 RMSU=  6.48D-05    CP:  1.00D+00
 E= -2049.57442173770     Delta-E=       -0.000002357525 Rises=F Damp=F
 DIIS: error= 3.53D-06 at cycle   2 NSaved=   2.
 NSaved= 2 IEnMin= 2 EnMin= -2049.57442173770     IErMin= 2 ErrMin= 3.53D-06
 ErrMax= 3.53D-06  0.00D+00 EMaxC= 1.00D-01 BMatC= 2.90D-08 BMatP= 2.58D-06
 IDIUse=1 WtCom= 1.00D+00 WtEn= 0.00D+00
 Coeff-Com: -0.171D-01 0.102D+01
 Coeff:     -0.171D-01 0.102D+01
 Gap=     0.173 Goal=   None    Shift=    0.000
 RMSDP=3.37D-06 MaxDP=8.04D-05 DE=-2.36D-06 OVMax= 2.15D-04

 Cycle  12  Pass 1  IDiag  1:
 RMSU=  1.81D-06    CP:  1.00D+00  1.04D+00
 E= -2049.57442173201     Delta-E=        0.000000005688 Rises=F Damp=F
 DIIS: error= 5.73D-06 at cycle   3 NSaved=   3.
 NSaved= 3 IEnMin= 2 EnMin= -2049.57442173770     IErMin= 2 ErrMin= 3.53D-06
 ErrMax= 5.73D-06  0.00D+00 EMaxC= 1.00D-01 BMatC= 6.20D-08 BMatP= 2.90D-08
 IDIUse=1 WtCom= 1.00D+00 WtEn= 0.00D+00
 Coeff-Com: -0.204D-01 0.623D+00 0.398D+00
 Coeff:     -0.204D-01 0.623D+00 0.398D+00
 Gap=     0.173 Goal=   None    Shift=    0.000
 RMSDP=8.31D-07 MaxDP=3.87D-05 DE= 5.69D-09 OVMax= 8.56D-05

 Cycle  13  Pass 1  IDiag  1:
 RMSU=  6.87D-07    CP:  1.00D+00  1.05D+00  7.48D-01
 E= -2049.57442179630     Delta-E=       -0.000000064290 Rises=F Damp=F
 DIIS: error= 1.23D-06 at cycle   4 NSaved=   4.
 NSaved= 4 IEnMin= 4 EnMin= -2049.57442179630     IErMin= 4 ErrMin= 1.23D-06
 ErrMax= 1.23D-06  0.00D+00 EMaxC= 1.00D-01 BMatC= 1.37D-09 BMatP= 2.90D-08
 IDIUse=1 WtCom= 1.00D+00 WtEn= 0.00D+00
 Coeff-Com: -0.414D-02 0.835D-01 0.109D+00 0.812D+00
 Coeff:     -0.414D-02 0.835D-01 0.109D+00 0.812D+00
 Gap=     0.173 Goal=   None    Shift=    0.000
 RMSDP=4.03D-07 MaxDP=1.03D-05 DE=-6.43D-08 OVMax= 7.95D-05

 Cycle  14  Pass 1  IDiag  1:
 RMSU=  2.68D-07    CP:  1.00D+00  1.05D+00  8.85D-01  1.23D+00
 E= -2049.57442180212     Delta-E=       -0.000000005815 Rises=F Damp=F
 DIIS: error= 7.21D-07 at cycle   5 NSaved=   5.
 NSaved= 5 IEnMin= 5 EnMin= -2049.57442180212     IErMin= 5 ErrMin= 7.21D-07
 ErrMax= 7.21D-07  0.00D+00 EMaxC= 1.00D-01 BMatC= 9.41D-10 BMatP= 1.37D-09
 IDIUse=1 WtCom= 1.00D+00 WtEn= 0.00D+00
 Coeff-Com:  0.446D-02-0.162D+00-0.736D-01 0.503D+00 0.728D+00
 Coeff:      0.446D-02-0.162D+00-0.736D-01 0.503D+00 0.728D+00
 Gap=     0.173 Goal=   None    Shift=    0.000
 RMSDP=3.46D-07 MaxDP=9.17D-06 DE=-5.82D-09 OVMax= 6.77D-05

 Cycle  15  Pass 1  IDiag  1:
 RMSU=  1.63D-07    CP:  1.00D+00  1.05D+00  9.83D-01  1.53D+00  1.50D+00
 E= -2049.57442180575     Delta-E=       -0.000000003635 Rises=F Damp=F
 DIIS: error= 2.99D-07 at cycle   6 NSaved=   6.
 NSaved= 6 IEnMin= 6 EnMin= -2049.57442180575     IErMin= 6 ErrMin= 2.99D-07
 ErrMax= 2.99D-07  0.00D+00 EMaxC= 1.00D-01 BMatC= 1.15D-10 BMatP= 9.41D-10
 IDIUse=1 WtCom= 1.00D+00 WtEn= 0.00D+00
 Coeff-Com:  0.264D-02-0.784D-01-0.569D-01-0.158D-01 0.188D+00 0.960D+00
 Coeff:      0.264D-02-0.784D-01-0.569D-01-0.158D-01 0.188D+00 0.960D+00
 Gap=     0.173 Goal=   None    Shift=    0.000
 RMSDP=2.39D-07 MaxDP=7.09D-06 DE=-3.64D-09 OVMax= 5.03D-05

 Cycle  16  Pass 1  IDiag  1:
 RMSU=  7.17D-08    CP:  1.00D+00  1.05D+00  1.04D+00  1.73D+00  2.01D+00
                    CP:  1.42D+00
 E= -2049.57442180674     Delta-E=       -0.000000000989 Rises=F Damp=F
 DIIS: error= 1.91D-07 at cycle   7 NSaved=   7.
 NSaved= 7 IEnMin= 7 EnMin= -2049.57442180674     IErMin= 7 ErrMin= 1.91D-07
 ErrMax= 1.91D-07  0.00D+00 EMaxC= 1.00D-01 BMatC= 7.03D-11 BMatP= 1.15D-10
 IDIUse=1 WtCom= 1.00D+00 WtEn= 0.00D+00
 Coeff-Com:  0.104D-03 0.602D-02-0.102D-01-0.160D+00-0.157D+00 0.573D+00
 Coeff-Com:  0.749D+00
 Coeff:      0.104D-03 0.602D-02-0.102D-01-0.160D+00-0.157D+00 0.573D+00
 Coeff:      0.749D+00
 Gap=     0.173 Goal=   None    Shift=    0.000
 RMSDP=1.30D-07 MaxDP=4.09D-06 DE=-9.89D-10 OVMax= 2.64D-05

 Cycle  17  Pass 1  IDiag  1:
 RMSU=  2.95D-08    CP:  1.00D+00  1.05D+00  1.07D+00  1.82D+00  2.29D+00
                    CP:  1.77D+00  9.57D-01
 E= -2049.57442180696     Delta-E=       -0.000000000216 Rises=F Damp=F
 DIIS: error= 7.49D-08 at cycle   8 NSaved=   8.
 NSaved= 8 IEnMin= 8 EnMin= -2049.57442180696     IErMin= 8 ErrMin= 7.49D-08
 ErrMax= 7.49D-08  0.00D+00 EMaxC= 1.00D-01 BMatC= 7.68D-12 BMatP= 7.03D-11
 IDIUse=1 WtCom= 1.00D+00 WtEn= 0.00D+00
 Coeff-Com: -0.373D-03 0.156D-01 0.398D-02-0.739D-01-0.116D+00 0.130D+00
 Coeff-Com:  0.363D+00 0.678D+00
 Coeff:     -0.373D-03 0.156D-01 0.398D-02-0.739D-01-0.116D+00 0.130D+00
 Coeff:      0.363D+00 0.678D+00
 Gap=     0.173 Goal=   None    Shift=    0.000
 RMSDP=3.51D-08 MaxDP=9.60D-07 DE=-2.16D-10 OVMax= 6.51D-06

 Cycle  18  Pass 1  IDiag  1:
 RMSU=  1.17D-08    CP:  1.00D+00  1.05D+00  1.08D+00  1.85D+00  2.37D+00
                    CP:  1.86D+00  1.06D+00  9.57D-01
 E= -2049.57442180690     Delta-E=        0.000000000062 Rises=F Damp=F
 DIIS: error= 1.94D-08 at cycle   9 NSaved=   9.
 NSaved= 9 IEnMin= 8 EnMin= -2049.57442180696     IErMin= 9 ErrMin= 1.94D-08
 ErrMax= 1.94D-08  0.00D+00 EMaxC= 1.00D-01 BMatC= 8.84D-13 BMatP= 7.68D-12
 IDIUse=1 WtCom= 1.00D+00 WtEn= 0.00D+00
 Coeff-Com: -0.182D-03 0.633D-02 0.300D-02-0.118D-01-0.337D-01-0.832D-02
 Coeff-Com:  0.754D-01 0.298D+00 0.672D+00
 Coeff:     -0.182D-03 0.633D-02 0.300D-02-0.118D-01-0.337D-01-0.832D-02
 Coeff:      0.754D-01 0.298D+00 0.672D+00
 Gap=     0.173 Goal=   None    Shift=    0.000
 RMSDP=6.19D-09 MaxDP=2.10D-07 DE= 6.18D-11 OVMax= 9.88D-07

 SCF Done:  E(RCAM-B3LYP) =  -2049.57442181     A.U. after   18 cycles
            NFock= 18  Conv=0.62D-08     -V/T= 2.0058
 KE= 2.037659480788D+03 PE=-1.065104951153D+04 EE= 3.655125593658D+03
 Leave Link  502 at Sun Dec  2 17:14:15 2018, MaxMem=   536870912 cpu:      2725.3
 (Enter /pbs_home/pkowalski/g09d01/g09/l701.exe)
 Compute integral first derivatives.
 ... and contract with generalized density number  0.
 R6Disp: Adding Grimme-D3 dispersion energy 1st derivatives to the gradient.
 Leave Link  701 at Sun Dec  2 17:14:15 2018, MaxMem=   536870912 cpu:         3.7
 (Enter /pbs_home/pkowalski/g09d01/g09/l702.exe)
 L702 exits ... SP integral derivatives will be done elsewhere.
 Leave Link  702 at Sun Dec  2 17:14:15 2018, MaxMem=   536870912 cpu:         0.2
 (Enter /pbs_home/pkowalski/g09d01/g09/l703.exe)
 Compute integral first derivatives, UseDBF=F ICtDFT=           0.
 Integral derivatives from FoFJK, PRISM(SPDF).
 Calling FoFJK, ICntrl=      2127 FMM=F ISym2X=0 I1Cent= 0 IOpClX= 0 NMat=1 NMatS=1 NMatT=0.
 FoFJK:  IHMeth= 1 ICntrl=    2127 DoSepK=T KAlg= 0 I1Cent=   0 FoldK=F
 IRaf=         1 NMat=   1 IRICut=       1 DoRegI=T DoRafI=F ISym2E= 0.
 FoFCou: FMM=F IPFlag=           0 FMFlag=      100000 FMFlg1=         800
         NFxFlg=           0 DoJE=F BraDBF=F KetDBF=F FulRan=T
         wScrn=  0.000000 ICntrl=    2527 IOpCl=  0 I1Cent=           0 NGrid=           0
         NMat0=    1 NMatS0=      1 NMatT0=    0 NMatD0=    1 NMtDS0=    0 NMtDT0=    0
 Symmetry not used in FoFCou.
 Leave Link  703 at Sun Dec  2 17:16:01 2018, MaxMem=   536870912 cpu:       843.4
 (Enter /pbs_home/pkowalski/g09d01/g09/l716.exe)
 Dipole        =-3.64388443D+00-1.39975735D+00-8.19275480D-01
 ***** Axes restored to original set *****
 -------------------------------------------------------------------
 Center     Atomic                   Forces (Hartrees/Bohr)
 Number     Number              X              Y              Z
 -------------------------------------------------------------------
      1        6           0.014226589    0.012399242    0.023113948
      2       16          -0.004982954   -0.001027570    0.002976622
      3        6           0.002756412    0.003872405   -0.005935575
      4        6          -0.009780793   -0.012803324   -0.026733570
      5        6           0.030278320   -0.013305549   -0.053694768
      6        6           0.000177626   -0.002279218    0.001442773
      7        1          -0.001291702    0.000456168   -0.002245885
      8        6          -0.004117150   -0.019905671    0.024793520
      9        6          -0.003968170   -0.002741750   -0.015806551
     10        6          -0.017117028   -0.008306039    0.088161020
     11        6           0.002114953   -0.000230743   -0.004114846
     12        6           0.003638118   -0.013767930   -0.023393622
     13        9          -0.002638858    0.000596302    0.000451107
     14        9          -0.004941095   -0.000577226   -0.006568045
     15        9           0.001367615    0.001443477   -0.000020634
     16        9           0.001437087    0.003663665   -0.003928118
     17        9          -0.002690740   -0.008426911    0.007621886
     18        9           0.004508647   -0.023418474    0.008528122
     19        6           0.010933875    0.040019280    0.091228311
     20        6          -0.058133817    0.092846977   -0.174311063
     21        6          -0.032866813    0.017706849    0.038957021
     22        1           0.010469937    0.008755325    0.015980009
     23        1          -0.011438938    0.014601700   -0.002814492
     24        1           0.008675257    0.000610551    0.001440310
     25        6          -0.020275792   -0.041273056    0.003769079
     26        1          -0.001654054   -0.000049225   -0.001469415
     27        1           0.000598082   -0.002395278    0.001384896
     28        1           0.000787844    0.001045457    0.000318915
     29        1          -0.000392430    0.000049073   -0.000129264
     30        1           0.000239089    0.000125598    0.000027569
     31        1           0.000096304    0.000514717   -0.000323974
     32       16           0.140193938    0.056045143    0.067442360
     33        6          -0.151954220   -0.046519848   -0.058183007
     34        6           0.072848968   -0.017832830    0.031535409
     35        6           0.039148299   -0.034015559    0.001643893
     36        1          -0.002658266   -0.004508741    0.014977081
     37        1           0.004647871    0.004313024    0.001500490
     38        1          -0.010030661    0.010319643   -0.005685867
     39        1          -0.008211349   -0.015999654   -0.041935649
 -------------------------------------------------------------------
 Cartesian Forces:  Max     0.174311063 RMS     0.034998064
 Leave Link  716 at Sun Dec  2 17:16:01 2018, MaxMem=   536870912 cpu:         0.2
 (Enter /pbs_home/pkowalski/g09d01/g09/l103.exe)

 GradGradGradGradGradGradGradGradGradGradGradGradGradGradGradGradGradGrad
 Berny optimization.
 Using GEDIIS/GDIIS optimizer.
 FormGI is forming the generalized inverse of G from B-inverse, IUseBI=4.
 Internal  Forces:  Max     0.098022449 RMS     0.015756635
 Search for a local minimum.
 Step number   3 out of a maximum of  234
 All quantities printed in internal units (Hartrees-Bohrs-Radians)
 RMS Force = .15757D-01 SwitMx=.10000D-02 MixMth= 1
 Mixed Optimization -- RFO/linear search
 Update second derivatives using D2CorX and points    2    3
 ITU=  0  1  0
 Use linear search instead of GDIIS.
     Eigenvalues ---    0.00230   0.00314   0.00576   0.00852   0.00861
     Eigenvalues ---    0.01012   0.01155   0.01399   0.01454   0.01530
     Eigenvalues ---    0.01656   0.01734   0.01971   0.02100   0.02474
     Eigenvalues ---    0.02670   0.03017   0.03846   0.04306   0.04407
     Eigenvalues ---    0.04653   0.04915   0.05218   0.05505   0.05598
     Eigenvalues ---    0.06072   0.06170   0.06699   0.06893   0.07324
     Eigenvalues ---    0.07343   0.07590   0.07676   0.08693   0.08956
     Eigenvalues ---    0.09186   0.09305   0.09581   0.10417   0.10437
     Eigenvalues ---    0.11239   0.11926   0.12521   0.12795   0.12928
     Eigenvalues ---    0.13135   0.13415   0.14542   0.15114   0.15293
     Eigenvalues ---    0.15759   0.15852   0.15943   0.16000   0.16000
     Eigenvalues ---    0.16000   0.16000   0.16000   0.16000   0.16000
     Eigenvalues ---    0.16299   0.16727   0.17834   0.18319   0.18756
     Eigenvalues ---    0.20552   0.20761   0.22306   0.22894   0.23781
     Eigenvalues ---    0.24155   0.24842   0.25003   0.25972   0.26122
     Eigenvalues ---    0.26442   0.26828   0.26960   0.27777   0.28311
     Eigenvalues ---    0.29080   0.29841   0.30174   0.30820   0.31685
     Eigenvalues ---    0.33070   0.33447   0.33533   0.33549   0.33585
     Eigenvalues ---    0.33725   0.33740   0.33754   0.33877   0.34452
     Eigenvalues ---    0.34661   0.37222   0.37230   0.37274   0.38927
     Eigenvalues ---    0.52587   0.54406   0.55197   0.55532   0.56026
     Eigenvalues ---    0.57303   0.58138   0.58394   0.58422   0.70179
     Eigenvalues ---    1.28123
 RFO step:  Lambda=-2.18043373D-01 EMin= 2.30011247D-03
 Quartic linear search produced a step of  0.80612.
 Maximum step size (   0.505) exceeded in Quadratic search.
    -- Step size scaled by   0.908
 Iteration  1 RMS(Cart)=  0.15020532 RMS(Int)=  0.01113985
 Iteration  2 RMS(Cart)=  0.01691624 RMS(Int)=  0.00261672
 Iteration  3 RMS(Cart)=  0.00043019 RMS(Int)=  0.00261111
 Iteration  4 RMS(Cart)=  0.00000194 RMS(Int)=  0.00261111
 Iteration  5 RMS(Cart)=  0.00000001 RMS(Int)=  0.00261111
 ITry= 1 IFail=0 DXMaxC= 6.91D-01 DCOld= 1.00D+10 DXMaxT= 5.05D-01 DXLimC= 3.00D+00 Rises=F
 Variable       Old X    -DE/DX   Delta X   Delta X   Delta X     New X
                                 (Linear)    (Quad)   (Total)
    R1        3.33778   0.00504   0.00831   0.00877   0.01734   3.35511
    R2        2.91274   0.00374   0.02324   0.00167   0.02227   2.93501
    R3        2.54121  -0.01156   0.00560  -0.02039  -0.01424   2.52697
    R4        3.35295  -0.00667  -0.00865  -0.01146  -0.01840   3.33455
    R5        2.52750  -0.00200   0.00207  -0.00300  -0.00048   2.52702
    R6        2.81914  -0.00011  -0.00170   0.00029  -0.00141   2.81774
    R7        2.83591   0.00063  -0.01043   0.00289  -0.00887   2.82704
    R8        2.06215  -0.00063  -0.00008  -0.00152  -0.00159   2.06056
    R9        3.27284  -0.01008  -0.03974  -0.02535  -0.06573   3.20710
   R10        2.97368  -0.00107   0.01376  -0.00677   0.00698   2.98066
   R11        2.07597   0.00007   0.00032   0.00006   0.00038   2.07635
   R12        2.08008  -0.00011  -0.00063  -0.00004  -0.00067   2.07941
   R13        2.08021   0.00014  -0.00008   0.00037   0.00029   2.08050
   R14        2.84334  -0.00532   0.00696  -0.01356  -0.00656   2.83677
   R15        2.84305  -0.01524   0.00504  -0.03436  -0.02722   2.81582
   R16        2.88574   0.01255  -0.04024   0.04506   0.00408   2.88982
   R17        2.53742   0.00240   0.00325   0.00279   0.00604   2.54346
   R18        2.55500   0.00400  -0.00095   0.00716   0.00621   2.56121
   R19        3.07558  -0.03934   0.05969  -0.10965  -0.04967   3.02591
   R20        3.09737  -0.09234   0.00466  -0.25488  -0.25009   2.84729
   R21        2.89326   0.01683  -0.03128   0.05445   0.02270   2.91596
   R22        2.52311   0.00161   0.00051   0.00237   0.00289   2.52599
   R23        2.53249  -0.00056   0.00428  -0.00241   0.00187   2.53435
   R24        2.54201  -0.00030   0.01050  -0.00336   0.00714   2.54915
   R25        2.59076   0.00225   0.02566  -0.00291   0.02274   2.61350
   R26        2.85921   0.00482   0.09148  -0.00662   0.08715   2.94636
   R27        3.04753   0.04202   0.11346   0.08508   0.19843   3.24596
   R28        3.08351  -0.01328  -0.00815  -0.09019  -0.09992   2.98360
   R29        2.90699   0.09802   0.19699   0.01965   0.21753   3.12453
   R30        2.01202   0.02086  -0.03250   0.05442   0.02192   2.03394
   R31        2.07817  -0.00570  -0.00148  -0.01199  -0.01348   2.06469
   R32        2.07452  -0.00548  -0.00435  -0.01161  -0.01596   2.05856
   R33        3.61736   0.02578   0.11541   0.05967   0.17667   3.79404
   R34        2.08810   0.00052   0.00568  -0.00064   0.00504   2.09314
   R35        2.06508  -0.00054  -0.00681   0.00095  -0.00585   2.05923
   R36        2.07500  -0.00018  -0.00159   0.00013  -0.00146   2.07354
   R37        3.02622   0.07992   0.18400   0.03335   0.21567   3.24189
   R38        2.96684  -0.07009  -0.00926  -0.20766  -0.21851   2.74833
   R39        2.84985   0.00881   0.13926  -0.02123   0.11803   2.96788
   R40        2.09715  -0.01759  -0.05102  -0.02891  -0.07993   2.01722
   R41        2.07415   0.00458   0.02802   0.00153   0.02955   2.10370
   R42        2.06071   0.00569   0.02080   0.00604   0.02684   2.08755
   R43        2.05501   0.00879   0.01774   0.01311   0.03084   2.08585
    A1        1.92376   0.00061  -0.00752   0.00398  -0.00661   1.91715
    A2        2.21784   0.00316  -0.00073   0.01017   0.01004   2.22788
    A3        2.14018  -0.00419   0.00712  -0.01599  -0.01027   2.12990
    A4        1.59273   0.00074   0.00190   0.00167   0.00453   1.59726
    A5        1.98308  -0.00005   0.00337   0.00038   0.00372   1.98680
    A6        2.05989   0.00180   0.00105   0.00378   0.00478   2.06467
    A7        2.24021  -0.00174  -0.00442  -0.00412  -0.00859   2.23162
    A8        2.01886   0.00485   0.00305   0.00753   0.00755   2.02641
    A9        2.13452  -0.00205  -0.00080  -0.00385  -0.00331   2.13121
   A10        2.12386  -0.00232  -0.00173  -0.00215  -0.00240   2.12146
   A11        1.83579  -0.00454  -0.00085  -0.00645  -0.00246   1.83333
   A12        2.02809  -0.01429   0.00125  -0.04894  -0.04759   1.98050
   A13        1.58909   0.02837   0.03297   0.10309   0.13836   1.72745
   A14        1.98113   0.02113   0.00872   0.06801   0.07234   2.05347
   A15        2.11088  -0.02321  -0.02419  -0.08829  -0.11270   1.99819
   A16        1.88966  -0.00917  -0.01261  -0.03078  -0.04299   1.84667
   A17        1.92863   0.00077   0.00150   0.00237   0.00387   1.93251
   A18        1.93457  -0.00047  -0.00132  -0.00138  -0.00270   1.93186
   A19        1.93606  -0.00028  -0.00104  -0.00063  -0.00167   1.93439
   A20        1.89135  -0.00010   0.00007  -0.00031  -0.00024   1.89111
   A21        1.89510   0.00017   0.00053   0.00079   0.00132   1.89642
   A22        1.87652  -0.00011   0.00028  -0.00088  -0.00061   1.87591
   A23        2.21919  -0.00059  -0.00689   0.00693  -0.00390   2.21529
   A24        2.11678   0.00975   0.00603   0.02642   0.03187   2.14865
   A25        1.91172  -0.00678   0.01171  -0.02133  -0.00939   1.90233
   A26        1.86112  -0.00611   0.02598  -0.02024   0.00556   1.86668
   A27        1.98755  -0.00042  -0.00533   0.00026  -0.00602   1.98154
   A28        1.91774  -0.00038  -0.00919  -0.00519  -0.01390   1.90384
   A29        1.95335   0.00682   0.00741   0.01969   0.02692   1.98026
   A30        1.86126   0.00288  -0.02250   0.01462  -0.00767   1.85359
   A31        1.87904  -0.00254   0.00208  -0.00809  -0.00608   1.87296
   A32        1.65865   0.02175  -0.03539   0.06878   0.03284   1.69149
   A33        1.99477  -0.00428  -0.00964  -0.00265  -0.01543   1.97934
   A34        1.86046  -0.01039   0.11533  -0.02336   0.09195   1.95241
   A35        1.80075   0.00124  -0.01518   0.00996  -0.00578   1.79497
   A36        1.94864  -0.00045   0.00106  -0.00452  -0.00331   1.94532
   A37        1.93883  -0.00138   0.00596  -0.00495   0.00116   1.93999
   A38        1.94037  -0.00251   0.00676  -0.00993  -0.00338   1.93699
   A39        1.94076   0.00490   0.00319   0.01745   0.02114   1.96189
   A40        1.89418  -0.00161  -0.00190  -0.00713  -0.00916   1.88502
   A41        1.89683  -0.01226   0.03228  -0.04188  -0.00920   1.88763
   A42        2.02602   0.00078   0.00351  -0.00110   0.00252   2.02854
   A43        1.97879  -0.01312   0.04467  -0.04928  -0.00386   1.97493
   A44        1.89153   0.01090  -0.02462   0.03985   0.01399   1.90552
   A45        1.75394   0.02652  -0.07418   0.09782   0.02355   1.77749
   A46        1.89539  -0.00809   0.00734  -0.02735  -0.02295   1.87245
   A47        1.90173  -0.00646  -0.00912   0.00624  -0.00584   1.89589
   A48        1.57973   0.00971  -0.04459   0.05768   0.01609   1.59581
   A49        2.64591   0.00072  -0.02413   0.01926  -0.01040   2.63551
   A50        1.68384  -0.00043   0.09271  -0.02554   0.06632   1.75016
   A51        1.66885   0.01363   0.04630   0.01663   0.05979   1.72864
   A52        2.11439   0.02462   0.01512   0.05428   0.06785   2.18224
   A53        2.08135  -0.01699   0.05020  -0.04696  -0.00097   2.08037
   A54        2.08653  -0.00772  -0.06571  -0.00784  -0.06797   2.01856
   A55        2.02969   0.01235   0.03911   0.02022   0.06103   2.09072
   A56        1.97740  -0.00777   0.01386  -0.01661  -0.00029   1.97712
   A57        1.92897   0.00246   0.00346   0.00548   0.00564   1.93461
   A58        1.86603   0.00185  -0.00990   0.00756  -0.00849   1.85754
   A59        1.82621  -0.00502  -0.02822  -0.00630  -0.03464   1.79157
   A60        1.60396   0.01464   0.05526   0.02868   0.08509   1.68905
   A61        1.81787  -0.00555  -0.02671  -0.01313  -0.03916   1.77870
   A62        1.34561   0.00803   0.04632   0.04025   0.08292   1.42853
   A63        1.94092   0.00170   0.00593   0.00376   0.00969   1.95061
   A64        1.91787  -0.00127   0.00139  -0.00443  -0.00304   1.91483
   A65        1.91919  -0.00042  -0.00082  -0.00095  -0.00177   1.91743
   A66        1.89335  -0.00037  -0.00437  -0.00028  -0.00465   1.88870
   A67        1.88382  -0.00058  -0.00351  -0.00094  -0.00445   1.87938
   A68        1.90800   0.00096   0.00123   0.00295   0.00418   1.91218
   A69        1.84569  -0.05232  -0.02542  -0.08919  -0.10981   1.73587
   A70        1.76937   0.02720  -0.00246   0.07530   0.07055   1.83993
   A71        2.18574  -0.01524  -0.00273  -0.03441  -0.05005   2.13569
   A72        1.87826   0.00470   0.08616   0.02934   0.11441   1.99267
   A73        2.04696   0.01937   0.05123   0.00568   0.05048   2.09744
   A74        2.31262  -0.00598  -0.00392  -0.01292  -0.02929   2.28332
   A75        1.86513   0.00801   0.09884  -0.01871   0.08010   1.94522
   A76        1.51766  -0.00127  -0.01570   0.02599   0.00963   1.52729
   A77        1.69057   0.00670   0.02068   0.07661   0.09169   1.78226
   A78        1.75123   0.02702   0.08978   0.07304   0.16300   1.91423
   A79        1.98969  -0.00362  -0.00958  -0.01439  -0.02636   1.96333
   A80        2.10271  -0.01877  -0.00205  -0.06096  -0.06455   2.03816
   A81        1.84994  -0.00628  -0.03276  -0.00825  -0.04164   1.80830
   A82        1.85776  -0.00240  -0.02882   0.00465  -0.02332   1.83444
   A83        1.88625   0.00662  -0.01322   0.01743   0.00099   1.88724
   A84        3.43017   0.00963   0.02704   0.02238   0.05045   3.48062
   A85        3.26702   0.00521   0.02039   0.03622   0.05130   3.31832
    D1        0.28469  -0.00510  -0.00067  -0.02214  -0.02314   0.26155
    D2       -2.91323  -0.01349  -0.04370  -0.05952  -0.10380  -3.01704
    D3       -0.36623   0.00505   0.00094   0.01975   0.02037  -0.34587
    D4       -2.57332  -0.00906  -0.01069  -0.03025  -0.03874  -2.61206
    D5        1.77246  -0.01084  -0.01397  -0.04020  -0.05033   1.72214
    D6        2.82872   0.01272   0.04172   0.05420   0.09491   2.92363
    D7        0.62163  -0.00139   0.03009   0.00420   0.03580   0.65743
    D8       -1.31577  -0.00317   0.02680  -0.00575   0.02421  -1.29156
    D9       -0.00712   0.00366  -0.03046   0.00772  -0.02222  -0.02934
   D10        2.82083   0.01293   0.01484   0.05627   0.07276   2.89359
   D11        3.07171  -0.00550  -0.07843  -0.03321  -0.11157   2.96014
   D12       -0.38353   0.00377  -0.03314   0.01535  -0.01658  -0.40012
   D13       -0.11722   0.00544  -0.00192   0.02249   0.02029  -0.09693
   D14        3.02645   0.00160  -0.00270   0.00781   0.00508   3.03153
   D15       -0.09704  -0.00437   0.00037  -0.01561  -0.01455  -0.11159
   D16       -3.12342  -0.00879  -0.00437  -0.03028  -0.03380   3.12597
   D17        3.04221  -0.00005   0.00127   0.00093   0.00244   3.04465
   D18        0.01584  -0.00447  -0.00348  -0.01374  -0.01681  -0.00097
   D19       -3.13673   0.00215   0.00037   0.00829   0.00843  -3.12830
   D20        1.04938   0.00208   0.00016   0.00802   0.00796   1.05734
   D21       -1.03396   0.00269   0.00135   0.01044   0.01156  -1.02240
   D22        0.00729  -0.00234  -0.00056  -0.00888  -0.00922  -0.00193
   D23       -2.08979  -0.00241  -0.00077  -0.00914  -0.00969  -2.09947
   D24        2.11006  -0.00179   0.00041  -0.00672  -0.00609   2.10397
   D25        0.29647  -0.00009  -0.00018  -0.00224  -0.00242   0.29405
   D26        2.53214  -0.00748   0.00669  -0.02358  -0.01565   2.51649
   D27       -1.46020  -0.02293  -0.03119  -0.09035  -0.12116  -1.58136
   D28       -2.95957   0.00431   0.00460   0.01220   0.01664  -2.94293
   D29       -0.72390  -0.00308   0.01147  -0.00914   0.00341  -0.72049
   D30        1.56694  -0.01853  -0.02641  -0.07591  -0.10209   1.46485
   D31       -0.17971  -0.01890  -0.03039  -0.07778  -0.10579  -0.28550
   D32        1.51375  -0.01631   0.05169  -0.08447  -0.03040   1.48335
   D33        2.41287   0.01502   0.03930   0.08928   0.12671   2.53958
   D34       -2.31192  -0.01890  -0.03760  -0.08669  -0.12316  -2.43508
   D35       -0.61847  -0.01631   0.04448  -0.09338  -0.04777  -0.66624
   D36        0.28065   0.01501   0.03209   0.08037   0.10934   0.39000
   D37        1.57606   0.00371   0.00247   0.00704   0.01363   1.58970
   D38       -3.01367   0.00629   0.08455   0.00035   0.08902  -2.92464
   D39       -2.11455   0.03762   0.07216   0.17410   0.24613  -1.86841
   D40        3.07311  -0.00345   0.00153  -0.01286  -0.00920   3.06391
   D41        0.97649  -0.00324   0.00228  -0.01201  -0.00760   0.96889
   D42       -1.12450  -0.00336   0.00039  -0.01226  -0.00973  -1.13423
   D43       -1.31736   0.00418   0.01720   0.02591   0.03785  -1.27951
   D44        2.86921   0.00439   0.01794   0.02676   0.03946   2.90866
   D45        0.76822   0.00427   0.01606   0.02652   0.03732   0.80554
   D46        1.01180   0.00277  -0.01018   0.00605  -0.00101   1.01079
   D47       -1.08481   0.00298  -0.00943   0.00690   0.00059  -1.08422
   D48        3.09739   0.00286  -0.01131   0.00665  -0.00154   3.09584
   D49        2.30891   0.01276   0.05188   0.05743   0.10872   2.41762
   D50        0.14575   0.00881   0.02726   0.04701   0.07407   0.21982
   D51       -1.96357   0.01266   0.03514   0.06107   0.09578  -1.86778
   D52       -0.54912   0.00200   0.01141   0.00692   0.01853  -0.53060
   D53       -2.71228  -0.00195  -0.01321  -0.00350  -0.01612  -2.72840
   D54        1.46159   0.00189  -0.00534   0.01056   0.00559   1.46718
   D55       -2.17920   0.00039  -0.07199  -0.01853  -0.09069  -2.26989
   D56       -0.24619  -0.00125   0.03764  -0.01011   0.02655  -0.21964
   D57        0.69840   0.00865  -0.03732   0.02539  -0.01115   0.68726
   D58        2.63141   0.00701   0.07231   0.03382   0.10609   2.73751
   D59        0.09256   0.00287  -0.01169   0.01037  -0.00082   0.09173
   D60        2.17780   0.00041  -0.01212   0.00225  -0.00978   2.16802
   D61       -1.98835  -0.00294  -0.00968  -0.01347  -0.02295  -2.01129
   D62        2.27670   0.00248   0.00383   0.00924   0.01360   2.29030
   D63       -1.92124   0.00001   0.00340   0.00112   0.00464  -1.91660
   D64        0.19580  -0.00333   0.00584  -0.01459  -0.00853   0.18727
   D65       -1.95589   0.00489  -0.00328   0.01912   0.01623  -1.93966
   D66        0.12935   0.00243  -0.00372   0.01101   0.00727   0.13662
   D67        2.24639  -0.00092  -0.00127  -0.00471  -0.00589   2.24050
   D68       -0.63482  -0.00221   0.01425  -0.00284   0.01115  -0.62367
   D69       -2.77134  -0.00742   0.01886  -0.02143  -0.00180  -2.77314
   D70        1.29951   0.01574  -0.03322   0.06483   0.03214   1.33165
   D71       -2.68044  -0.00326   0.00787  -0.02026  -0.01454  -2.69497
   D72        1.46623  -0.00848   0.01248  -0.03885  -0.02748   1.43874
   D73       -0.74611   0.01468  -0.03959   0.04741   0.00646  -0.73965
   D74        0.67206  -0.00819  -0.04590  -0.04263  -0.08807   0.58399
   D75       -2.51570  -0.01065  -0.05868  -0.05600  -0.11306  -2.62876
   D76        2.48004   0.00998  -0.02962   0.02443  -0.00471   2.47533
   D77       -0.70772   0.00751  -0.04240   0.01106  -0.02970  -0.73742
   D78        0.34891  -0.00343   0.00200  -0.01347  -0.01164   0.33726
   D79        2.56491  -0.00334   0.01191  -0.01609  -0.00528   2.55964
   D80       -1.73235   0.00328  -0.02687   0.01095  -0.01507  -1.74742
   D81       -1.74203  -0.00239   0.00618  -0.00905  -0.00279  -1.74482
   D82        0.47397  -0.00229   0.01609  -0.01167   0.00357   0.47755
   D83        2.45990   0.00432  -0.02268   0.01538  -0.00623   2.45368
   D84        2.42848  -0.00197   0.00184  -0.00512  -0.00331   2.42517
   D85       -1.63870  -0.00187   0.01175  -0.00774   0.00306  -1.63564
   D86        0.34723   0.00474  -0.02702   0.01930  -0.00674   0.34048
   D87       -0.41164   0.01471   0.03623   0.07194   0.11225  -0.29939
   D88        2.77626   0.01742   0.04692   0.08636   0.13485   2.91111
   D89       -2.03096   0.00535   0.05153   0.01860   0.07272  -1.95824
   D90        1.15694   0.00806   0.06222   0.03303   0.09532   1.25226
   D91        2.98202   0.00044   0.02174  -0.00715   0.01356   2.99559
   D92       -0.11326   0.00315   0.03243   0.00728   0.03617  -0.07710
   D93       -2.28688  -0.01043   0.00257  -0.05650  -0.05314  -2.34002
   D94        1.82375  -0.01673  -0.02712  -0.06972  -0.09624   1.72751
   D95       -0.20877  -0.00647  -0.00466  -0.04635  -0.05069  -0.25947
   D96       -0.38186  -0.01576  -0.00438  -0.04435  -0.05187  -0.43373
   D97       -2.55441  -0.02206  -0.03407  -0.05757  -0.09497  -2.64938
   D98        1.69625  -0.01180  -0.01161  -0.03420  -0.04942   1.64683
   D99       -2.55840  -0.03590  -0.07944  -0.17040  -0.25092  -2.80933
   D100      -0.27342   0.00085   0.03176  -0.02644   0.00183  -0.27159
   D101       0.06430  -0.00628  -0.01897  -0.01415  -0.03533   0.02897
   D102       2.34928   0.03047   0.09222   0.12980   0.21743   2.56671
   D103      -2.97206   0.00002  -0.02107   0.00631  -0.01342  -2.98548
   D104       0.12411  -0.00153  -0.03211  -0.00516  -0.03263   0.09148
   D105      -0.16847   0.00934  -0.03048  -0.00299  -0.02650  -0.19497
   D106       1.51145   0.01580  -0.01484   0.08523   0.07454   1.58599
   D107      -2.03460   0.01108  -0.00115  -0.00276  -0.00529  -2.03990
   D108      -0.35468   0.01754   0.01450   0.08546   0.09575  -0.25893
   D109      -0.06275  -0.00451   0.00516  -0.00805  -0.00201  -0.06476
   D110      -2.18049  -0.02675  -0.10842  -0.09753  -0.19970  -2.38019
   D111      -0.00172   0.00907   0.01166   0.01607   0.02766   0.02594
   D112      -0.99622  -0.00667  -0.04652  -0.00602  -0.05706  -1.05327
   D113      -2.54760  -0.00826  -0.04533  -0.05425  -0.11305  -2.66065
   D114       2.31865   0.01045   0.05045   0.03848   0.10004   2.41869
   D115       1.32415  -0.00529  -0.00772   0.01640   0.01532   1.33947
   D116      -0.22723  -0.00688  -0.00653  -0.03183  -0.04067  -0.26790
   D117      -2.63678   0.01512   0.03671   0.04995   0.08521  -2.55157
   D118      -0.66772   0.02157   0.04477   0.07572   0.11874  -0.54899
   D119       1.61869   0.00726   0.00925   0.01967   0.02949   1.64818
   D120       1.57761  -0.01710  -0.03702  -0.06099  -0.09771   1.47990
   D121      -2.73653  -0.01066  -0.02896  -0.03522  -0.06417  -2.80070
   D122      -0.45011  -0.02497  -0.06448  -0.09127  -0.15342  -0.60353
         Item               Value     Threshold  Converged?
 Maximum Force            0.098022     0.000450     NO 
 RMS     Force            0.015757     0.000300     NO 
 Maximum Displacement     0.691476     0.001800     NO 
 RMS     Displacement     0.156105     0.001200     NO 
 Predicted change in Energy=-1.417185D-01
 Lowest energy point so far.  Saving SCF results.
 GradGradGradGradGradGradGradGradGradGradGradGradGradGradGradGradGradGrad

 Leave Link  103 at Sun Dec  2 17:16:01 2018, MaxMem=   536870912 cpu:         0.7
 (Enter /pbs_home/pkowalski/g09d01/g09/l202.exe)
                          Input orientation:                          
 ---------------------------------------------------------------------
 Center     Atomic      Atomic             Coordinates (Angstroms)
 Number     Number       Type             X           Y           Z
 ---------------------------------------------------------------------
      1          6           0       -1.581952   -0.150628   -0.689247
      2         16           0       -3.090354    0.774929   -0.831693
      3          6           0       -4.046957   -0.615033   -0.315351
      4          6           0       -3.333274   -1.735569   -0.162796
      5          6           0       -1.901349   -1.667363   -0.590549
      6          6           0       -5.507593   -0.421937   -0.086047
      7          1           0       -3.786572   -2.671188    0.166006
      8          6           0       -0.330159    0.304347   -0.808225
      9          6           0        0.092409    1.709108   -1.126894
     10          6           0        0.863667   -0.474628   -0.374304
     11          6           0        1.282762    2.032580   -0.223034
     12          6           0        1.550541    0.688347    0.485741
     13          9           0       -0.908080    2.604878   -1.036452
     14          9           0        0.559866    1.753566   -2.398286
     15          9           0        2.346397    2.418671   -0.934636
     16          9           0        0.982580    3.014524    0.639685
     17          9           0        2.874721    0.561495    0.709617
     18          9           0        0.943761    0.888406    1.712322
     19          6           0       -0.764998   -2.539693    0.319388
     20          6           0        0.521224   -1.672071    0.473675
     21          6           0       -1.574550   -2.150609    1.783522
     22          1           0       -1.008076   -1.814462    2.634736
     23          1           0       -2.226212   -2.950770    2.142450
     24          1           0       -2.281684   -1.336161    1.630857
     25          6           0       -1.648320   -2.070491   -2.094322
     26          1           0       -1.745390   -3.163046   -2.248500
     27          1           0       -0.642800   -1.772722   -2.390469
     28          1           0       -2.383506   -1.575981   -2.741596
     29          1           0       -5.976752   -1.359346    0.243223
     30          1           0       -6.005688   -0.090997   -1.009740
     31          1           0       -5.685172    0.348777    0.679830
     32         16           0        1.608108   -2.197800    1.603327
     33          6           0        0.853877   -3.670587    2.056204
     34          6           0       -0.397189   -3.708091    1.315548
     35          6           0        0.728151   -4.124844    3.554345
     36          1           0        0.801699   -5.233862    3.617215
     37          1           0        1.571585   -3.772839    4.174860
     38          1           0       -0.211178   -3.868918    4.074442
     39          1           0       -1.014764   -4.305430    1.949006
 ---------------------------------------------------------------------
                    Distance matrix (angstroms):
                    1          2          3          4          5
     1  C    0.000000
     2  S    1.775450   0.000000
     3  C    2.536084   1.764565   0.000000
     4  C    2.419983   2.609412   1.337243   0.000000
     5  C    1.553138   2.727026   2.405569   1.496006   0.000000
     6  C    3.980969   2.798485   1.491081   2.541492   3.848454
     7  H    3.456158   3.654564   2.127740   1.090400   2.265856
     8  C    1.337215   2.800120   3.860410   3.687348   2.530545
     9  C    2.540401   3.330137   4.816075   4.952836   3.957688
    10  C    2.487009   4.171915   4.912984   4.387370   3.019054
    11  C    3.631850   4.590892   5.951830   5.959057   4.895223
    12  C    3.449201   4.825042   5.802803   5.490684   4.315473
    13  F    2.857878   2.855338   4.554158   5.048200   4.408793
    14  F    3.336787   4.090971   5.583161   5.685773   4.585656
    15  F    4.700366   5.680734   7.103650   7.078991   5.904017
    16  F    4.284982   4.875400   6.275509   6.467917   5.634766
    17  F    4.725026   6.164682   7.095379   6.676587   5.428543
    18  F    3.636805   4.770636   5.592767   5.356709   4.464282
    19  C    2.718895   4.209393   3.857261   2.734074   1.697127
    20  C    2.844385   4.553601   4.754804   3.907209   2.646026
    21  C    3.180340   4.206635   3.588322   2.655846   2.444695
    22  H    3.761189   4.801766   4.401868   3.638538   3.349931
    23  H    4.034151   4.844904   3.848580   2.831335   3.036767
    24  H    2.697776   3.342873   2.724691   2.117205   2.277936
    25  C    2.380024   3.430759   3.322131   2.584963   1.577299
    26  H    3.395975   4.395898   3.940387   2.984833   2.238347
    27  H    2.531274   3.861454   4.151463   3.493216   2.198809
    28  H    2.624167   3.110328   3.094698   2.752769   2.206316
    29  H    4.652394   3.747248   2.142456   2.700809   4.171206
    30  H    4.435732   3.046425   2.143226   3.250189   4.416588
    31  H    4.354330   3.033049   2.145475   3.253604   4.471688
    32  S    4.429819   6.069760   6.177883   5.267837   4.172619
    33  C    5.085359   6.607535   6.243305   5.118642   4.313871
    34  C    4.251871   5.653428   5.054468   3.833659   3.171794
    35  C    6.256120   7.604346   7.077781   6.001745   5.489410
    36  H    7.075781   8.428904   7.765831   6.604888   6.142611
    37  H    6.835550   8.214709   7.855047   6.857359   6.261264
    38  H    6.196567   7.343373   6.676171   5.679160   5.428229
    39  H    4.954237   6.152268   5.285881   4.054551   3.767595
                    6          7          8          9         10
     6  C    0.000000
     7  H    2.843338   0.000000
     8  C    5.277769   4.663660   0.000000
     9  C    6.081507   5.992084   1.501155   0.000000
    10  C    6.377994   5.171221   1.490070   2.435146   0.000000
    11  C    7.221657   6.926394   2.435313   1.529228   2.546491
    12  C    7.167770   6.314545   2.314916   2.401811   1.601245
    13  F    5.587521   6.129314   2.382965   1.345943   3.613985
    14  F    6.847869   6.711598   2.328233   1.355334   3.025499
    15  F    8.394898   8.045582   3.413253   2.370845   3.299036
    16  F    7.379586   7.436162   3.341375   2.370088   3.635450
    17  F    8.477229   7.424189   3.555450   3.525770   2.508541
    18  F    6.824301   6.118648   2.883947   3.075630   2.493649
    19  C    5.209748   3.028321   3.090172   4.569376   2.719973
    20  C    6.182455   4.432832   2.504865   3.765379   1.506720
    21  C    4.685341   2.789337   3.780538   5.113383   3.661970
    22  H    5.439434   3.814270   4.099135   5.270339   3.788522
    23  H    4.704110   2.533619   4.785111   6.146469   4.691767
    24  H    3.766968   2.488528   3.528291   4.745016   3.828334
    25  C    4.652406   3.168918   3.005237   4.272169   3.437342
    26  H    5.132646   3.199717   4.012492   5.326668   4.188960
    27  H    5.549882   4.150435   2.629725   3.776280   2.831856
    28  H    4.259539   3.409138   3.389659   4.419188   4.166675
    29  H    1.098756   2.554169   5.979752   6.937387   6.924983
    30  H    1.100376   3.600588   5.692850   6.359316   6.909341
    31  H    1.100955   3.604009   5.558097   6.204449   6.684046
    32  S    7.526013   5.602907   3.979096   5.001539   2.726636
    33  C    7.457296   5.109347   5.040536   6.297068   4.015174
    34  C    6.235343   3.726196   4.540327   5.962489   3.860135
    35  C    8.114707   5.828952   6.306328   7.506875   5.364394
    36  H    8.756480   6.287319   7.178955   8.438869   6.211793
    37  H    8.916201   6.781917   6.713510   7.768417   5.663412
    38  H    7.565935   5.430827   6.424231   7.632853   5.698056
    39  H    6.277617   3.678690   5.414892   6.845558   4.858118
                   11         12         13         14         15
    11  C    0.000000
    12  C    1.543059   0.000000
    13  F    2.406027   3.469147   0.000000
    14  F    2.309144   3.230130   2.175820   0.000000
    15  F    1.336698   2.375896   3.261390   2.403400   0.000000
    16  F    1.341122   2.399454   2.559657   3.316319   2.166455
    17  F    2.359717   1.348950   4.640448   4.054460   2.536099
    18  F    2.273688   1.383006   3.732472   4.218171   3.363850
    19  C    5.039169   3.976133   5.322160   5.251008   5.986546
    20  C    3.845749   2.575114   4.755595   4.470418   4.695612
    21  C    5.448813   4.417024   5.568760   6.106212   6.606098
    22  H    5.311734   4.174775   5.746145   6.365577   6.473972
    23  H    6.537751   5.500156   6.535145   7.107129   7.694681
    24  H    5.243149   4.482842   4.953091   5.818489   6.488425
    25  C    5.378490   4.949811   4.850374   4.426273   6.120067
    26  H    6.345609   5.759555   5.953075   5.432284   7.044468
    27  H    4.783919   4.374950   4.589893   3.725744   5.350002
    28  H    5.727686   5.569525   4.750156   4.457261   6.449367
    29  H    8.026400   7.804614   6.560798   7.706825   9.216050
    30  H    7.632169   7.742121   5.766634   6.959668   8.721319
    31  H    7.225127   7.246276   5.554837   7.102726   8.449678
    32  S    4.619260   3.095506   6.030370   5.720578   5.319599
    33  C    6.156702   4.685296   7.214602   7.024981   6.946352
    34  C    6.176146   4.879641   6.756219   6.673695   7.080099
    35  C    7.245002   5.767101   8.309141   8.367666   8.098596
    36  H    8.232868   6.740879   9.275010   9.223279   9.036963
    37  H    7.288881   5.788974   8.601267   8.647021   8.064867
    38  H    7.451701   6.062268   8.277497   8.608312   8.435984
    39  H    7.082849   5.801701   7.528393   7.621669   8.051480
                   16         17         18         19         20
    16  F    0.000000
    17  F    3.098780   0.000000
    18  F    2.381687   2.200204   0.000000
    19  C    5.831462   4.797625   4.075780   0.000000
    20  C    4.712174   3.253219   2.875556   1.559147   0.000000
    21  C    5.875872   5.320225   3.947476   1.717687   2.517333
    22  H    5.591247   4.942405   3.459192   2.438419   2.651267
    23  H    6.938255   6.356771   4.997300   2.372275   3.459521
    24  H    5.528680   5.571203   3.919035   2.338542   3.050934
    25  C    6.344589   5.936946   5.473983   2.612739   3.385302
    26  H    7.344782   6.630844   6.271675   2.818473   3.843278
    27  H    5.894185   5.237562   5.141174   2.818954   3.093284
    28  H    6.620901   6.642938   6.081224   3.594152   4.334127
    29  H    8.229230   9.069494   7.423216   5.344287   6.509577
    30  H    7.823092   9.068826   7.527529   5.935278   6.877565
    31  H    7.180998   8.562587   6.730526   5.716755   6.530365
    32  S    5.337435   3.164923   3.158782   2.719747   1.653428
    33  C    6.834749   4.879306   4.572827   2.629869   2.570821
    34  C    6.895949   5.413124   4.804515   1.578851   2.386967
    35  C    7.715604   5.887446   5.345298   3.899634   3.943278
    36  H    8.771219   6.807181   6.413343   4.537483   4.758873
    37  H    7.675460   5.700222   5.308999   4.673857   4.383521
    38  H    7.784882   6.361870   5.435589   4.021690   4.281130
    39  H    7.699703   6.352255   5.555877   2.415753   3.386804
                   21         22         23         24         25
    21  C    0.000000
    22  H    1.076315   0.000000
    23  H    1.092589   1.737066   0.000000
    24  H    1.089344   1.690747   1.694628   0.000000
    25  C    3.879373   4.779065   4.365672   3.849331   0.000000
    26  H    4.160699   5.119406   4.422296   4.321404   1.107642
    27  H    4.293385   5.038637   4.943921   4.364354   1.089698
    28  H    4.632634   5.554604   5.076287   4.380208   1.097270
    29  H    4.730539   5.533011   4.495135   3.947099   4.970429
    30  H    5.628436   6.420955   5.692015   4.731954   4.907278
    31  H    4.935815   5.511487   4.999066   3.914996   5.463053
    32  S    3.188105   2.838163   3.944570   3.984177   4.928808
    33  C    2.877838   2.691982   3.164258   3.932202   5.103741
    34  C    2.007718   2.387315   2.145374   3.045783   3.984253
    35  C    3.512243   3.032825   3.478528   4.531630   6.463391
    36  H    4.302958   3.991597   4.068868   5.352097   6.973605
    37  H    4.271803   3.586346   4.385174   5.220828   7.250409
    38  H    3.171702   2.632222   2.938699   4.083254   6.584328
    39  H    2.232488   2.583640   1.827603   3.243896   4.663137
                   26         27         28         29         30
    26  H    0.000000
    27  H    1.780130   0.000000
    28  H    1.780200   1.786632   0.000000
    29  H    5.231295   5.963075   4.676269   0.000000
    30  H    5.396495   5.787503   4.280737   1.783104   0.000000
    31  H    6.035719   6.273198   5.129507   1.786989   1.775043
    32  S    5.197521   4.604095   5.932790   7.751322   8.320856
    33  C    5.054134   5.061110   6.155235   7.435471   8.322687
    34  C    3.849306   4.188143   4.995174   6.148008   7.067220
    35  C    6.380946   6.538562   7.471143   7.972906   9.080054
    36  H    6.721798   7.082256   7.997507   8.505475   9.705581
    37  H    7.254911   7.211624   8.264763   8.846475   9.891972
    38  H    6.544591   6.809950   7.512320   7.363290   8.584751
    39  H    4.411113   5.038255   5.596883   6.017510   7.171119
                   31         32         33         34         35
    31  H    0.000000
    32  S    7.780092   0.000000
    33  C    7.798003   1.715536   0.000000
    34  C    6.695153   2.526858   1.454354   0.000000
    35  C    8.331076   2.879981   1.570535   2.540135   0.000000
    36  H    9.048402   3.731449   2.209821   3.010479   1.113231
    37  H    9.047844   3.015769   2.239255   3.472165   1.104685
    38  H    7.699153   3.494116   2.290625   2.769831   1.103784
    39  H    6.714548   3.382463   1.976446   1.067465   2.376442
                   36         37         38         39
    36  H    0.000000
    37  H    1.743067   0.000000
    38  H    1.760127   1.788172   0.000000
    39  H    2.635232   3.453590   2.313822   0.000000
 Stoichiometry    C17H14F6S2
 Framework group  C1[X(C17H14F6S2)]
 Deg. of freedom   111
 Full point group                 C1      NOp   1
 RotChk:  IX=3 Diff= 6.06D-02
 Largest Abelian subgroup         C1      NOp   1
 Largest concise Abelian subgroup C1      NOp   1
                         Standard orientation:                         
 ---------------------------------------------------------------------
 Center     Atomic      Atomic             Coordinates (Angstroms)
 Number     Number       Type             X           Y           Z
 ---------------------------------------------------------------------
      1          6           0        0.229277   -1.416180    0.302704
      2         16           0        0.702941   -2.969803   -0.414319
      3          6           0       -0.977397   -3.504186   -0.482083
      4          6           0       -1.837093   -2.658642    0.096014
      5          6           0       -1.232163   -1.498843    0.821933
      6          6           0       -1.282126   -4.793138   -1.166966
      7          1           0       -2.910504   -2.849011    0.118851
      8          6           0        1.007899   -0.355563    0.541413
      9          6           0        2.483310   -0.244536    0.287833
     10          6           0        0.467139    0.996302    0.858193
     11          6           0        2.731912    1.146705   -0.296276
     12          6           0        1.340666    1.808546   -0.210074
     13          9           0        2.974350   -1.240568   -0.472668
     14          9           0        3.140448   -0.280213    1.472665
     15          9           0        3.630451    1.825864    0.423538
     16          9           0        3.183781    1.068788   -1.556575
     17          9           0        1.491587    3.128536    0.023412
     18          9           0        0.879943    1.670690   -1.506776
     19          6           0       -2.055601   -0.016057    0.762465
     20          6           0       -1.009938    1.127738    0.591409
     21          6           0       -2.495447   -0.276903   -0.877335
     22          1           0       -2.380055    0.517137   -1.594720
     23          1           0       -3.513438   -0.655408   -0.996406
     24          1           0       -1.904129   -1.080793   -1.314112
     25          6           0       -0.936367   -1.765108    2.348196
     26          1           0       -1.866349   -1.783686    2.949577
     27          1           0       -0.292683   -0.978236    2.740554
     28          1           0       -0.442512   -2.737599    2.468069
     29          1           0       -2.361491   -4.997787   -1.148085
     30          1           0       -0.762500   -5.628027   -0.673228
     31          1           0       -0.946632   -4.768382   -2.215267
     32         16           0       -1.625974    2.604378    0.174448
     33          6           0       -3.301255    2.243580    0.253942
     34          6           0       -3.376969    0.822302    0.552909
     35          6           0       -4.317941    2.725282   -0.841911
     36          1           0       -5.301763    2.945261   -0.369694
     37          1           0       -4.025658    3.689510   -1.294861
     38          1           0       -4.542528    2.016579   -1.657778
     39          1           0       -4.313691    0.551551    0.118482
 ---------------------------------------------------------------------
 Rotational constants (GHZ):      0.2355551      0.2166818      0.1321113
 Leave Link  202 at Sun Dec  2 17:16:02 2018, MaxMem=   536870912 cpu:         0.0
 (Enter /pbs_home/pkowalski/g09d01/g09/l301.exe)
 Basis read from rwf:  (5D, 7F)
 No pseudopotential information found on rwf file.
 There are   453 symmetry adapted cartesian basis functions of A   symmetry.
 There are   428 symmetry adapted basis functions of A   symmetry.
   428 basis functions,   747 primitive gaussians,   453 cartesian basis functions
   101 alpha electrons      101 beta electrons
       nuclear repulsion energy      2878.4055465398 Hartrees.
 IExCor=20419 DFT=T Ex+Corr=CAM-B3LYP ExCW=0 ScaHFX=  1.000000
 ScaDFX=  1.000000  1.000000  1.000000  0.810000 ScalE2=  1.000000  1.000000
 IRadAn=      0 IRanWt=     -1 IRanGd=            0 ICorTp=0 IEmpDi=131
  HFx wShort=  0.000000 wLong=  0.330000 cFull=  0.190000 cShort=  0.000000 cLong=  0.460000
  DFx wShort=  0.000000 wLong=  0.330000 cFull=  0.190000 cShort=  0.000000 cLong=  0.460000
 NAtoms=   39 NActive=   39 NUniq=   39 SFac= 1.00D+00 NAtFMM=   60 NAOKFM=F Big=F
 Integral buffers will be    131072 words long.
 Raffenetti 2 integral format.
 Two-electron integral symmetry is turned on.
 R6Disp:  Grimme-D3 Dispersion energy=       -0.0356855336 Hartrees.
 Nuclear repulsion after empirical dispersion term =     2878.3698610062 Hartrees.
 No density basis found on file   724.
 Leave Link  301 at Sun Dec  2 17:16:02 2018, MaxMem=   536870912 cpu:         0.6
 (Enter /pbs_home/pkowalski/g09d01/g09/l302.exe)
 NPDir=0 NMtPBC=     1 NCelOv=     1 NCel=       1 NClECP=     1 NCelD=      1
         NCelK=      1 NCelE2=     1 NClLst=     1 CellRange=     0.0.
 One-electron integrals computed using PRISM.
 NBasis=   428 RedAO= T EigKep=  2.87D-04  NBF=   428
 NBsUse=   428 1.00D-06 EigRej= -1.00D+00 NBFU=   428
 Precomputing XC quadrature grid using
 IXCGrd= 4 IRadAn=           0 IRanWt=          -1 IRanGd=           0 AccXCQ= 0.00D+00.
 Generated NRdTot=       0 NPtTot=           0 NUsed=           0 NTot=          32
 NSgBfM=   439   439   443   444   445 MxSgAt=    39 MxSgA2=    39.
 Leave Link  302 at Sun Dec  2 17:16:03 2018, MaxMem=   536870912 cpu:         7.4
 (Enter /pbs_home/pkowalski/g09d01/g09/l303.exe)
 DipDrv:  MaxL=1.
 Leave Link  303 at Sun Dec  2 17:16:03 2018, MaxMem=   536870912 cpu:         0.9
 (Enter /pbs_home/pkowalski/g09d01/g09/l401.exe)
 Initial guess from the checkpoint file:  "dae0068freq_closed_cam-b3lypd3.chk"
 B after Tr=     0.000000    0.000000    0.000000
         Rot=    0.999727   -0.001014    0.008800    0.021601 Ang=  -2.68 deg.
 Guess basis will be translated and rotated to current coordinates.
 JPrj=2 DoOrth=T DoCkMO=T.
 Generating alternative initial guess.
 ExpMin= 1.22D-01 ExpMax= 9.18D+03 ExpMxC= 1.38D+03 IAcc=1 IRadAn=         1 AccDes= 0.00D+00
 Harris functional with IExCor=20419 and IRadAn=       1 diagonalized for initial guess.
 HarFok:  IExCor=20419 AccDes= 0.00D+00 IRadAn=         1 IDoV= 1 UseB2=F ITyADJ=14
 ICtDFT=  3500011 ScaDFX=  1.000000  1.000000  1.000000  1.000000
 FoFCou: FMM=F IPFlag=           0 FMFlag=      100000 FMFlg1=           0
         NFxFlg=           0 DoJE=T BraDBF=F KetDBF=T FulRan=T
         wScrn=  0.000000 ICntrl=     500 IOpCl=  0 I1Cent=   200000004 NGrid=           0
         NMat0=    1 NMatS0=      1 NMatT0=    0 NMatD0=    1 NMtDS0=    0 NMtDT0=    0
 Petite list used in FoFCou.
 Harris En= -1994.38169033964    
 Leave Link  401 at Sun Dec  2 17:16:05 2018, MaxMem=   536870912 cpu:        19.8
 (Enter /pbs_home/pkowalski/g09d01/g09/l502.exe)
 Closed shell SCF:
 Using DIIS extrapolation, IDIIS=  1040.
 Integral symmetry usage will be decided dynamically.
 IVT=      641221 IEndB=      641221 NGot=   536870912 MDV=   536451994
 LenX=   536451994 LenY=   536246332
 Requested convergence on RMS density matrix=1.00D-08 within 128 cycles.
 Requested convergence on MAX density matrix=1.00D-06.
 Requested convergence on             energy=1.00D-06.
 No special actions if energy rises.
 Fock matrices will be formed incrementally for  20 cycles.
 Integral accuracy reduced to 1.0D-05 until final iterations.

 Cycle   1  Pass 0  IDiag  1:
 FoFJK:  IHMeth= 1 ICntrl=       0 DoSepK=T KAlg= 0 I1Cent=   0 FoldK=F
 IRaf=         1 NMat=   1 IRICut=       1 DoRegI=T DoRafI=F ISym2E= 0.
 FoFCou: FMM=F IPFlag=           0 FMFlag=      100000 FMFlg1=           0
         NFxFlg=           0 DoJE=T BraDBF=F KetDBF=F FulRan=T
         wScrn=  0.000000 ICntrl=     500 IOpCl=  0 I1Cent=           0 NGrid=           0
         NMat0=    1 NMatS0=      1 NMatT0=    0 NMatD0=    1 NMtDS0=    0 NMtDT0=    0
 Symmetry not used in FoFCou.
 E= -2049.63226342278    
 DIIS: error= 5.88D-03 at cycle   1 NSaved=   1.
 NSaved= 1 IEnMin= 1 EnMin= -2049.63226342278     IErMin= 1 ErrMin= 5.88D-03
 ErrMax= 5.88D-03  0.00D+00 EMaxC= 1.00D-01 BMatC= 6.52D-02 BMatP= 6.52D-02
 IDIUse=3 WtCom= 9.41D-01 WtEn= 5.88D-02
 Coeff-Com:  0.100D+01
 Coeff-En:   0.100D+01
 Coeff:      0.100D+01
 Gap=     0.654 Goal=   None    Shift=    0.000
 GapD=    0.654 DampG=2.000 DampE=1.000 DampFc=2.0000 IDamp=-1.
 RMSDP=1.45D-03 MaxDP=5.34D-02              OVMax= 7.09D-02

 Cycle   2  Pass 0  IDiag  1:
 RMSU=  1.45D-03    CP:  9.98D-01
 E= -2049.72743754662     Delta-E=       -0.095174123840 Rises=F Damp=F
 DIIS: error= 1.42D-03 at cycle   2 NSaved=   2.
 NSaved= 2 IEnMin= 2 EnMin= -2049.72743754662     IErMin= 2 ErrMin= 1.42D-03
 ErrMax= 1.42D-03  0.00D+00 EMaxC= 1.00D-01 BMatC= 4.28D-03 BMatP= 6.52D-02
 IDIUse=3 WtCom= 9.86D-01 WtEn= 1.42D-02
 Coeff-Com: -0.256D-01 0.103D+01
 Coeff-En:   0.000D+00 0.100D+01
 Coeff:     -0.252D-01 0.103D+01
 Gap=     0.185 Goal=   None    Shift=    0.000
 RMSDP=4.15D-04 MaxDP=2.78D-02 DE=-9.52D-02 OVMax= 4.97D-02

 Cycle   3  Pass 0  IDiag  1:
 RMSU=  3.91D-04    CP:  9.97D-01  1.10D+00
 E= -2049.73000125652     Delta-E=       -0.002563709902 Rises=F Damp=F
 DIIS: error= 1.66D-03 at cycle   3 NSaved=   3.
 NSaved= 3 IEnMin= 3 EnMin= -2049.73000125652     IErMin= 2 ErrMin= 1.42D-03
 ErrMax= 1.66D-03  0.00D+00 EMaxC= 1.00D-01 BMatC= 5.22D-03 BMatP= 4.28D-03
 IDIUse=3 WtCom= 1.97D-01 WtEn= 8.03D-01
 Coeff-Com: -0.727D-01 0.577D+00 0.496D+00
 Coeff-En:   0.000D+00 0.319D+00 0.681D+00
 Coeff:     -0.143D-01 0.370D+00 0.645D+00
 Gap=     0.190 Goal=   None    Shift=    0.000
 RMSDP=3.16D-04 MaxDP=2.18D-02 DE=-2.56D-03 OVMax= 3.31D-02

 Cycle   4  Pass 0  IDiag  1:
 RMSU=  2.44D-04    CP:  9.97D-01  1.15D+00  5.27D-01
 E= -2049.73349892968     Delta-E=       -0.003497673161 Rises=F Damp=F
 DIIS: error= 1.08D-03 at cycle   4 NSaved=   4.
 NSaved= 4 IEnMin= 4 EnMin= -2049.73349892968     IErMin= 4 ErrMin= 1.08D-03
 ErrMax= 1.08D-03  0.00D+00 EMaxC= 1.00D-01 BMatC= 1.99D-03 BMatP= 4.28D-03
 IDIUse=3 WtCom= 9.89D-01 WtEn= 1.08D-02
 Coeff-Com: -0.182D-01 0.182D-01 0.392D+00 0.608D+00
 Coeff-En:   0.000D+00 0.000D+00 0.278D+00 0.722D+00
 Coeff:     -0.180D-01 0.180D-01 0.390D+00 0.610D+00
 Gap=     0.190 Goal=   None    Shift=    0.000
 RMSDP=1.43D-04 MaxDP=8.47D-03 DE=-3.50D-03 OVMax= 1.95D-02

 Cycle   5  Pass 0  IDiag  1:
 RMSU=  7.03D-05    CP:  9.97D-01  1.15D+00  8.20D-01  7.98D-01
 E= -2049.73559077337     Delta-E=       -0.002091843688 Rises=F Damp=F
 DIIS: error= 2.23D-04 at cycle   5 NSaved=   5.
 NSaved= 5 IEnMin= 5 EnMin= -2049.73559077337     IErMin= 5 ErrMin= 2.23D-04
 ErrMax= 2.23D-04  0.00D+00 EMaxC= 1.00D-01 BMatC= 6.32D-05 BMatP= 1.99D-03
 IDIUse=3 WtCom= 9.98D-01 WtEn= 2.23D-03
 Coeff-Com:  0.123D-02-0.794D-01 0.131D+00 0.327D+00 0.620D+00
 Coeff-En:   0.000D+00 0.000D+00 0.000D+00 0.000D+00 0.100D+01
 Coeff:      0.123D-02-0.792D-01 0.131D+00 0.326D+00 0.621D+00
 Gap=     0.189 Goal=   None    Shift=    0.000
 RMSDP=4.61D-05 MaxDP=1.50D-03 DE=-2.09D-03 OVMax= 6.13D-03

 Cycle   6  Pass 0  IDiag  1:
 RMSU=  3.03D-05    CP:  9.97D-01  1.16D+00  8.65D-01  9.11D-01  9.39D-01
 E= -2049.73569230415     Delta-E=       -0.000101530779 Rises=F Damp=F
 DIIS: error= 5.98D-05 at cycle   6 NSaved=   6.
 NSaved= 6 IEnMin= 6 EnMin= -2049.73569230415     IErMin= 6 ErrMin= 5.98D-05
 ErrMax= 5.98D-05  0.00D+00 EMaxC= 1.00D-01 BMatC= 8.23D-06 BMatP= 6.32D-05
 IDIUse=1 WtCom= 1.00D+00 WtEn= 0.00D+00
 Coeff-Com:  0.398D-02-0.448D-01-0.384D-02 0.585D-01 0.280D+00 0.706D+00
 Coeff:      0.398D-02-0.448D-01-0.384D-02 0.585D-01 0.280D+00 0.706D+00
 Gap=     0.190 Goal=   None    Shift=    0.000
 RMSDP=2.59D-05 MaxDP=9.50D-04 DE=-1.02D-04 OVMax= 3.92D-03

 Cycle   7  Pass 0  IDiag  1:
 RMSU=  1.61D-05    CP:  9.96D-01  1.16D+00  8.88D-01  9.73D-01  1.08D+00
                    CP:  9.79D-01
 E= -2049.73571510100     Delta-E=       -0.000022796850 Rises=F Damp=F
 DIIS: error= 2.91D-05 at cycle   7 NSaved=   7.
 NSaved= 7 IEnMin= 7 EnMin= -2049.73571510100     IErMin= 7 ErrMin= 2.91D-05
 ErrMax= 2.91D-05  0.00D+00 EMaxC= 1.00D-01 BMatC= 1.45D-06 BMatP= 8.23D-06
 IDIUse=1 WtCom= 1.00D+00 WtEn= 0.00D+00
 Coeff-Com:  0.135D-02 0.195D-02-0.333D-01-0.561D-01-0.476D-01 0.226D+00
 Coeff-Com:  0.908D+00
 Coeff:      0.135D-02 0.195D-02-0.333D-01-0.561D-01-0.476D-01 0.226D+00
 Coeff:      0.908D+00
 Gap=     0.190 Goal=   None    Shift=    0.000
 RMSDP=1.73D-05 MaxDP=5.36D-04 DE=-2.28D-05 OVMax= 3.46D-03

 Cycle   8  Pass 0  IDiag  1:
 RMSU=  6.38D-06    CP:  9.96D-01  1.16D+00  9.03D-01  1.01D+00  1.18D+00
                    CP:  1.27D+00  1.29D+00
 E= -2049.73572259284     Delta-E=       -0.000007491843 Rises=F Damp=F
 DIIS: error= 1.81D-05 at cycle   8 NSaved=   8.
 NSaved= 8 IEnMin= 8 EnMin= -2049.73572259284     IErMin= 8 ErrMin= 1.81D-05
 ErrMax= 1.81D-05  0.00D+00 EMaxC= 1.00D-01 BMatC= 5.12D-07 BMatP= 1.45D-06
 IDIUse=1 WtCom= 1.00D+00 WtEn= 0.00D+00
 Coeff-Com: -0.364D-03 0.117D-01-0.135D-01-0.386D-01-0.870D-01-0.994D-01
 Coeff-Com:  0.429D+00 0.798D+00
 Coeff:     -0.364D-03 0.117D-01-0.135D-01-0.386D-01-0.870D-01-0.994D-01
 Coeff:      0.429D+00 0.798D+00
 Gap=     0.190 Goal=   None    Shift=    0.000
 RMSDP=9.01D-06 MaxDP=3.20D-04 DE=-7.49D-06 OVMax= 1.76D-03

 Initial convergence to 1.0D-05 achieved.  Increase integral accuracy.
 Cycle   9  Pass 1  IDiag  1:
 E= -2049.73584978057     Delta-E=       -0.000127187729 Rises=F Damp=F
 DIIS: error= 1.13D-04 at cycle   1 NSaved=   1.
 NSaved= 1 IEnMin= 1 EnMin= -2049.73584978057     IErMin= 1 ErrMin= 1.13D-04
 ErrMax= 1.13D-04  0.00D+00 EMaxC= 1.00D-01 BMatC= 2.56D-06 BMatP= 2.56D-06
 IDIUse=3 WtCom= 9.99D-01 WtEn= 1.13D-03
 Coeff-Com:  0.100D+01
 Coeff-En:   0.100D+01
 Coeff:      0.100D+01
 Gap=     0.190 Goal=   None    Shift=    0.000
 RMSDP=9.01D-06 MaxDP=3.20D-04 DE=-1.27D-04 OVMax= 4.33D-04

 Cycle  10  Pass 1  IDiag  1:
 RMSU=  6.73D-05    CP:  1.00D+00
 E= -2049.73585193123     Delta-E=       -0.000002150658 Rises=F Damp=F
 DIIS: error= 1.32D-05 at cycle   2 NSaved=   2.
 NSaved= 2 IEnMin= 2 EnMin= -2049.73585193123     IErMin= 2 ErrMin= 1.32D-05
 ErrMax= 1.32D-05  0.00D+00 EMaxC= 1.00D-01 BMatC= 2.94D-07 BMatP= 2.56D-06
 IDIUse=1 WtCom= 1.00D+00 WtEn= 0.00D+00
 Coeff-Com:  0.127D+00 0.873D+00
 Coeff:      0.127D+00 0.873D+00
 Gap=     0.190 Goal=   None    Shift=    0.000
 RMSDP=4.70D-06 MaxDP=1.76D-04 DE=-2.15D-06 OVMax= 4.20D-04

 Cycle  11  Pass 1  IDiag  1:
 RMSU=  4.07D-06    CP:  1.00D+00  1.04D+00
 E= -2049.73585176242     Delta-E=        0.000000168803 Rises=F Damp=F
 DIIS: error= 1.84D-05 at cycle   3 NSaved=   3.
 NSaved= 3 IEnMin= 2 EnMin= -2049.73585193123     IErMin= 2 ErrMin= 1.32D-05
 ErrMax= 1.84D-05  0.00D+00 EMaxC= 1.00D-01 BMatC= 5.04D-07 BMatP= 2.94D-07
 IDIUse=1 WtCom= 1.00D+00 WtEn= 0.00D+00
 Coeff-Com: -0.204D-01 0.575D+00 0.445D+00
 Coeff:     -0.204D-01 0.575D+00 0.445D+00
 Gap=     0.190 Goal=   None    Shift=    0.000
 RMSDP=2.33D-06 MaxDP=9.20D-05 DE= 1.69D-07 OVMax= 2.42D-04

 Cycle  12  Pass 1  IDiag  1:
 RMSU=  1.03D-06    CP:  1.00D+00  1.04D+00  5.08D-01
 E= -2049.73585224528     Delta-E=       -0.000000482859 Rises=F Damp=F
 DIIS: error= 1.30D-06 at cycle   4 NSaved=   4.
 NSaved= 4 IEnMin= 4 EnMin= -2049.73585224528     IErMin= 4 ErrMin= 1.30D-06
 ErrMax= 1.30D-06  0.00D+00 EMaxC= 1.00D-01 BMatC= 3.60D-09 BMatP= 2.94D-07
 IDIUse=1 WtCom= 1.00D+00 WtEn= 0.00D+00
 Coeff-Com: -0.108D-01 0.239D+00 0.195D+00 0.577D+00
 Coeff:     -0.108D-01 0.239D+00 0.195D+00 0.577D+00
 Gap=     0.190 Goal=   None    Shift=    0.000
 RMSDP=3.61D-07 MaxDP=1.56D-05 DE=-4.83D-07 OVMax= 4.19D-05

 Cycle  13  Pass 1  IDiag  1:
 RMSU=  3.34D-07    CP:  1.00D+00  1.04D+00  5.23D-01  1.10D+00
 E= -2049.73585225157     Delta-E=       -0.000000006287 Rises=F Damp=F
 DIIS: error= 6.66D-07 at cycle   5 NSaved=   5.
 NSaved= 5 IEnMin= 5 EnMin= -2049.73585225157     IErMin= 5 ErrMin= 6.66D-07
 ErrMax= 6.66D-07  0.00D+00 EMaxC= 1.00D-01 BMatC= 5.75D-10 BMatP= 3.60D-09
 IDIUse=1 WtCom= 1.00D+00 WtEn= 0.00D+00
 Coeff-Com:  0.318D-02-0.115D+00-0.866D-01 0.110D+00 0.109D+01
 Coeff:      0.318D-02-0.115D+00-0.866D-01 0.110D+00 0.109D+01
 Gap=     0.190 Goal=   None    Shift=    0.000
 RMSDP=4.31D-07 MaxDP=1.18D-05 DE=-6.29D-09 OVMax= 8.92D-05

 Cycle  14  Pass 1  IDiag  1:
 RMSU=  2.06D-07    CP:  1.00D+00  1.05D+00  5.42D-01  1.43D+00  1.44D+00
 E= -2049.73585225609     Delta-E=       -0.000000004520 Rises=F Damp=F
 DIIS: error= 4.07D-07 at cycle   6 NSaved=   6.
 NSaved= 6 IEnMin= 6 EnMin= -2049.73585225609     IErMin= 6 ErrMin= 4.07D-07
 ErrMax= 4.07D-07  0.00D+00 EMaxC= 1.00D-01 BMatC= 3.63D-10 BMatP= 5.75D-10
 IDIUse=1 WtCom= 1.00D+00 WtEn= 0.00D+00
 Coeff-Com:  0.385D-02-0.108D+00-0.843D-01-0.124D+00 0.606D+00 0.707D+00
 Coeff:      0.385D-02-0.108D+00-0.843D-01-0.124D+00 0.606D+00 0.707D+00
 Gap=     0.190 Goal=   None    Shift=    0.000
 RMSDP=1.97D-07 MaxDP=7.38D-06 DE=-4.52D-09 OVMax= 3.87D-05

 Cycle  15  Pass 1  IDiag  1:
 RMSU=  8.47D-08    CP:  1.00D+00  1.05D+00  5.49D-01  1.55D+00  1.76D+00
                    CP:  1.24D+00
 E= -2049.73585225705     Delta-E=       -0.000000000957 Rises=F Damp=F
 DIIS: error= 1.51D-07 at cycle   7 NSaved=   7.
 NSaved= 7 IEnMin= 7 EnMin= -2049.73585225705     IErMin= 7 ErrMin= 1.51D-07
 ErrMax= 1.51D-07  0.00D+00 EMaxC= 1.00D-01 BMatC= 4.32D-11 BMatP= 3.63D-10
 IDIUse=1 WtCom= 1.00D+00 WtEn= 0.00D+00
 Coeff-Com:  0.913D-03-0.194D-01-0.155D-01-0.993D-01 0.357D-01 0.281D+00
 Coeff-Com:  0.816D+00
 Coeff:      0.913D-03-0.194D-01-0.155D-01-0.993D-01 0.357D-01 0.281D+00
 Coeff:      0.816D+00
 Gap=     0.190 Goal=   None    Shift=    0.000
 RMSDP=8.90D-08 MaxDP=2.25D-06 DE=-9.57D-10 OVMax= 1.68D-05

 Cycle  16  Pass 1  IDiag  1:
 RMSU=  2.77D-08    CP:  1.00D+00  1.05D+00  5.52D-01  1.60D+00  1.90D+00
                    CP:  1.46D+00  1.09D+00
 E= -2049.73585225719     Delta-E=       -0.000000000138 Rises=F Damp=F
 DIIS: error= 7.33D-08 at cycle   8 NSaved=   8.
 NSaved= 8 IEnMin= 8 EnMin= -2049.73585225719     IErMin= 8 ErrMin= 7.33D-08
 ErrMax= 7.33D-08  0.00D+00 EMaxC= 1.00D-01 BMatC= 1.23D-11 BMatP= 4.32D-11
 IDIUse=1 WtCom= 1.00D+00 WtEn= 0.00D+00
 Coeff-Com: -0.272D-03 0.110D-01 0.872D-02-0.346D-01-0.913D-01 0.195D-01
 Coeff-Com:  0.453D+00 0.634D+00
 Coeff:     -0.272D-03 0.110D-01 0.872D-02-0.346D-01-0.913D-01 0.195D-01
 Coeff:      0.453D+00 0.634D+00
 Gap=     0.190 Goal=   None    Shift=    0.000
 RMSDP=2.63D-08 MaxDP=9.43D-07 DE=-1.38D-10 OVMax= 4.89D-06

 Cycle  17  Pass 1  IDiag  1:
 RMSU=  1.11D-08    CP:  1.00D+00  1.05D+00  5.52D-01  1.61D+00  1.95D+00
                    CP:  1.53D+00  1.20D+00  8.68D-01
 E= -2049.73585225726     Delta-E=       -0.000000000078 Rises=F Damp=F
 DIIS: error= 2.22D-08 at cycle   9 NSaved=   9.
 NSaved= 9 IEnMin= 9 EnMin= -2049.73585225726     IErMin= 9 ErrMin= 2.22D-08
 ErrMax= 2.22D-08  0.00D+00 EMaxC= 1.00D-01 BMatC= 7.22D-13 BMatP= 1.23D-11
 IDIUse=1 WtCom= 1.00D+00 WtEn= 0.00D+00
 Coeff-Com: -0.186D-03 0.595D-02 0.488D-02-0.461D-02-0.380D-01-0.192D-01
 Coeff-Com:  0.900D-01 0.238D+00 0.723D+00
 Coeff:     -0.186D-03 0.595D-02 0.488D-02-0.461D-02-0.380D-01-0.192D-01
 Coeff:      0.900D-01 0.238D+00 0.723D+00
 Gap=     0.190 Goal=   None    Shift=    0.000
 RMSDP=6.44D-09 MaxDP=2.66D-07 DE=-7.82D-11 OVMax= 8.44D-07

 SCF Done:  E(RCAM-B3LYP) =  -2049.73585226     A.U. after   17 cycles
            NFock= 17  Conv=0.64D-08     -V/T= 2.0063
 KE= 2.037002421935D+03 PE=-1.059024296950D+04 EE= 3.625134834301D+03
 Leave Link  502 at Sun Dec  2 17:21:27 2018, MaxMem=   536870912 cpu:      2561.1
 (Enter /pbs_home/pkowalski/g09d01/g09/l701.exe)
 Compute integral first derivatives.
 ... and contract with generalized density number  0.
 R6Disp: Adding Grimme-D3 dispersion energy 1st derivatives to the gradient.
 Leave Link  701 at Sun Dec  2 17:21:27 2018, MaxMem=   536870912 cpu:         3.6
 (Enter /pbs_home/pkowalski/g09d01/g09/l702.exe)
 L702 exits ... SP integral derivatives will be done elsewhere.
 Leave Link  702 at Sun Dec  2 17:21:28 2018, MaxMem=   536870912 cpu:         0.2
 (Enter /pbs_home/pkowalski/g09d01/g09/l703.exe)
 Compute integral first derivatives, UseDBF=F ICtDFT=           0.
 Integral derivatives from FoFJK, PRISM(SPDF).
 Calling FoFJK, ICntrl=      2127 FMM=F ISym2X=0 I1Cent= 0 IOpClX= 0 NMat=1 NMatS=1 NMatT=0.
 FoFJK:  IHMeth= 1 ICntrl=    2127 DoSepK=T KAlg= 0 I1Cent=   0 FoldK=F
 IRaf=         1 NMat=   1 IRICut=       1 DoRegI=T DoRafI=F ISym2E= 0.
 FoFCou: FMM=F IPFlag=           0 FMFlag=      100000 FMFlg1=         800
         NFxFlg=           0 DoJE=F BraDBF=F KetDBF=F FulRan=T
         wScrn=  0.000000 ICntrl=    2527 IOpCl=  0 I1Cent=           0 NGrid=           0
         NMat0=    1 NMatS0=      1 NMatT0=    0 NMatD0=    1 NMtDS0=    0 NMtDT0=    0
 Symmetry not used in FoFCou.
 Leave Link  703 at Sun Dec  2 17:23:11 2018, MaxMem=   536870912 cpu:       823.8
 (Enter /pbs_home/pkowalski/g09d01/g09/l716.exe)
 Dipole        =-3.29291570D+00-1.25348422D+00-6.25232550D-01
 ***** Axes restored to original set *****
 -------------------------------------------------------------------
 Center     Atomic                   Forces (Hartrees/Bohr)
 Number     Number              X              Y              Z
 -------------------------------------------------------------------
      1        6           0.000394408   -0.004710863    0.004120994
      2       16           0.003572635    0.000523454    0.000025006
      3        6           0.003392931   -0.003446798   -0.000035890
      4        6          -0.005867347   -0.011731981   -0.010307996
      5        6           0.034341953   -0.026549931   -0.043246872
      6        6          -0.000530380   -0.000905385    0.000634314
      7        1          -0.000830721   -0.000627523   -0.001559168
      8        6          -0.001208126   -0.007624966    0.007789471
      9        6          -0.008450927   -0.001007989   -0.018454466
     10        6          -0.028838646   -0.009699433    0.082812835
     11        6           0.001239923    0.001568696   -0.001514375
     12        6           0.007987843   -0.007985827   -0.006673011
     13        9           0.002656647    0.000026497    0.003242706
     14        9          -0.005183410   -0.000822366   -0.004675552
     15        9           0.000876093   -0.001130391    0.001089463
     16        9           0.000668790   -0.002627265   -0.001856987
     17        9          -0.006802598   -0.006351976    0.003095575
     18        9           0.006252310   -0.019837570   -0.006495981
     19        6           0.002829425    0.060968497    0.099800031
     20        6          -0.011591314    0.046441017   -0.080271257
     21        6          -0.018338305    0.025858215    0.013470439
     22        1           0.019087130    0.000366695    0.006758736
     23        1          -0.002288549   -0.000510447   -0.004830106
     24        1           0.003790182    0.007193304   -0.006937118
     25        6          -0.016924932   -0.018485294    0.010361440
     26        1          -0.001215022    0.003385869    0.002113881
     27        1           0.004394676    0.001190329   -0.000507770
     28        1           0.000810869    0.002450408   -0.000721956
     29        1           0.000130903    0.000195227   -0.000176527
     30        1          -0.000377254    0.000287075   -0.000120783
     31        1          -0.000131031    0.000328885   -0.000225353
     32       16           0.047581364    0.003870200    0.022258527
     33        6          -0.099009763    0.010095110   -0.019724432
     34        6           0.072039005   -0.020960120    0.002172221
     35        6           0.024234947   -0.018711357   -0.017193801
     36        1          -0.000876064    0.006585857   -0.002855311
     37        1          -0.002821835    0.003321809   -0.004493972
     38        1           0.000643200    0.008164911   -0.007503755
     39        1          -0.025639011   -0.019094575   -0.019363200
 -------------------------------------------------------------------
 Cartesian Forces:  Max     0.099800031 RMS     0.022598104
 Leave Link  716 at Sun Dec  2 17:23:11 2018, MaxMem=   536870912 cpu:         0.2
 (Enter /pbs_home/pkowalski/g09d01/g09/l103.exe)

 GradGradGradGradGradGradGradGradGradGradGradGradGradGradGradGradGradGrad
 Berny optimization.
 Using GEDIIS/GDIIS optimizer.
 FormGI is forming the generalized inverse of G from B-inverse, IUseBI=4.
 Internal  Forces:  Max     0.073499854 RMS     0.010328610
 Search for a local minimum.
 Step number   4 out of a maximum of  234
 All quantities printed in internal units (Hartrees-Bohrs-Radians)
 RMS Force = .10329D-01 SwitMx=.10000D-02 MixMth= 1
 Mixed Optimization -- RFO/linear search
 Update second derivatives using D2CorX and points    3    4
 DE= -1.61D-01 DEPred=-1.42D-01 R= 1.14D+00
 TightC=F SS=  1.41D+00  RLast= 1.06D+00 DXNew= 8.4853D-01 3.1734D+00
 Trust test= 1.14D+00 RLast= 1.06D+00 DXMaxT set to 8.49D-01
 ITU=  1  0  1  0
 Use linear search instead of GDIIS.
     Eigenvalues ---    0.00230   0.00313   0.00589   0.00852   0.00893
     Eigenvalues ---    0.01014   0.01133   0.01357   0.01407   0.01464
     Eigenvalues ---    0.01603   0.01705   0.01963   0.01973   0.02472
     Eigenvalues ---    0.02495   0.02889   0.03460   0.04027   0.04192
     Eigenvalues ---    0.04345   0.04640   0.05459   0.05464   0.05608
     Eigenvalues ---    0.05689   0.05775   0.06600   0.07306   0.07313
     Eigenvalues ---    0.07364   0.07620   0.07707   0.08293   0.08759
     Eigenvalues ---    0.09179   0.09290   0.09577   0.09821   0.10363
     Eigenvalues ---    0.11192   0.11492   0.12275   0.12876   0.12972
     Eigenvalues ---    0.13240   0.13490   0.13930   0.15311   0.15704
     Eigenvalues ---    0.15907   0.15970   0.16000   0.16000   0.16000
     Eigenvalues ---    0.16000   0.16000   0.16000   0.16011   0.16104
     Eigenvalues ---    0.16514   0.17217   0.17813   0.18647   0.19944
     Eigenvalues ---    0.20393   0.21702   0.22434   0.23149   0.23439
     Eigenvalues ---    0.23892   0.24999   0.25345   0.25992   0.26229
     Eigenvalues ---    0.26819   0.26934   0.27579   0.28192   0.29042
     Eigenvalues ---    0.29661   0.29969   0.30542   0.31110   0.31788
     Eigenvalues ---    0.33070   0.33509   0.33533   0.33585   0.33623
     Eigenvalues ---    0.33726   0.33745   0.33830   0.33878   0.34659
     Eigenvalues ---    0.35312   0.37229   0.37244   0.37385   0.38782
     Eigenvalues ---    0.50265   0.54405   0.55041   0.55521   0.56000
     Eigenvalues ---    0.57316   0.58144   0.58398   0.58420   0.63423
     Eigenvalues ---    1.26770
 RFO step:  Lambda=-1.19623084D-01 EMin= 2.30095568D-03
 Quartic linear search produced a step of  1.08632.
 Iteration  1 RMS(Cart)=  0.18385050 RMS(Int)=  0.02983826
 Iteration  2 RMS(Cart)=  0.06192146 RMS(Int)=  0.00777295
 Iteration  3 RMS(Cart)=  0.00235116 RMS(Int)=  0.00767142
 Iteration  4 RMS(Cart)=  0.00003581 RMS(Int)=  0.00767140
 Iteration  5 RMS(Cart)=  0.00000109 RMS(Int)=  0.00767140
 Iteration  6 RMS(Cart)=  0.00000002 RMS(Int)=  0.00767140
 ITry= 1 IFail=0 DXMaxC= 9.18D-01 DCOld= 1.00D+10 DXMaxT= 8.49D-01 DXLimC= 3.00D+00 Rises=F
 Variable       Old X    -DE/DX   Delta X   Delta X   Delta X     New X
                                 (Linear)    (Quad)   (Total)
    R1        3.35511  -0.00262   0.01883  -0.02272  -0.00324   3.35188
    R2        2.93501  -0.01285   0.02419  -0.05942  -0.03999   2.89501
    R3        2.52697  -0.00845  -0.01547  -0.00270  -0.02123   2.50574
    R4        3.33455   0.00200  -0.01999   0.02767   0.01000   3.34455
    R5        2.52702  -0.00320  -0.00052  -0.00422  -0.00436   2.52266
    R6        2.81774   0.00089  -0.00153   0.00364   0.00211   2.81985
    R7        2.82704   0.00079  -0.00964  -0.00057  -0.01226   2.81478
    R8        2.06056   0.00041  -0.00173   0.00301   0.00128   2.06184
    R9        3.20710  -0.02589  -0.07141  -0.14564  -0.21802   2.98908
   R10        2.98066  -0.00987   0.00759  -0.04122  -0.03363   2.94703
   R11        2.07635  -0.00028   0.00042  -0.00121  -0.00080   2.07555
   R12        2.07941   0.00036  -0.00073   0.00160   0.00087   2.08028
   R13        2.08050   0.00009   0.00032   0.00004   0.00036   2.08086
   R14        2.83677  -0.00385  -0.00713  -0.00267  -0.01129   2.82548
   R15        2.81582  -0.00433  -0.02957   0.01032  -0.01513   2.80069
   R16        2.88982   0.01186   0.00443   0.02875   0.03030   2.92013
   R17        2.54346  -0.00174   0.00656  -0.00807  -0.00150   2.54196
   R18        2.56121   0.00257   0.00674   0.00058   0.00732   2.56853
   R19        3.02591  -0.03433  -0.05395  -0.06779  -0.12066   2.90525
   R20        2.84729  -0.07350  -0.27167  -0.13663  -0.40454   2.44275
   R21        2.91596   0.00827   0.02466  -0.00515   0.01908   2.93504
   R22        2.52599  -0.00021   0.00313  -0.00292   0.00022   2.52621
   R23        2.53435  -0.00327   0.00203  -0.00742  -0.00539   2.52896
   R24        2.54915  -0.00557   0.00776  -0.01391  -0.00615   2.54299
   R25        2.61350  -0.01137   0.02471  -0.03395  -0.00924   2.60426
   R26        2.94636  -0.01917   0.09467  -0.08037   0.02055   2.96691
   R27        3.24596   0.00443   0.21556  -0.08352   0.13099   3.37695
   R28        2.98360  -0.02246  -0.10854  -0.09389  -0.21545   2.76815
   R29        3.12453   0.02074   0.23631  -0.06341   0.17367   3.29820
   R30        2.03394   0.01550   0.02381   0.01336   0.03717   2.07111
   R31        2.06469   0.00015  -0.01464   0.01278  -0.00186   2.06283
   R32        2.05856   0.00389  -0.01733   0.02733   0.01000   2.06856
   R33        3.79404   0.01097   0.19192   0.04916   0.25126   4.04530
   R34        2.09314  -0.00353   0.00548  -0.01445  -0.00897   2.08417
   R35        2.05923   0.00452  -0.00636   0.01829   0.01193   2.07116
   R36        2.07354   0.00099  -0.00158   0.00410   0.00252   2.07606
   R37        3.24189   0.01412   0.23429  -0.06490   0.16702   3.40891
   R38        2.74833  -0.06279  -0.23737  -0.10964  -0.34926   2.39907
   R39        2.96788  -0.03208   0.12822  -0.10617   0.02205   2.98993
   R40        2.01722   0.01403  -0.08683   0.10049   0.01365   2.03087
   R41        2.10370  -0.00678   0.03210  -0.03226  -0.00016   2.10355
   R42        2.08755  -0.00362   0.02915  -0.02352   0.00564   2.09319
   R43        2.08585  -0.00219   0.03350  -0.02464   0.00887   2.09471
    A1        1.91715   0.00181  -0.00718   0.00294  -0.00949   1.90766
    A2        2.22788   0.00538   0.01090   0.02439   0.03292   2.26080
    A3        2.12990  -0.00753  -0.01116  -0.02782  -0.03762   2.09228
    A4        1.59726  -0.00128   0.00492  -0.00671  -0.00030   1.59696
    A5        1.98680  -0.00036   0.00404   0.00137   0.00498   1.99178
    A6        2.06467   0.00051   0.00520  -0.00332   0.00199   2.06666
    A7        2.23162  -0.00016  -0.00933   0.00203  -0.00717   2.22445
    A8        2.02641  -0.00239   0.00820  -0.02758  -0.02401   2.00240
    A9        2.13121   0.00132  -0.00360   0.01419   0.01270   2.14391
   A10        2.12146   0.00121  -0.00261   0.01319   0.01274   2.13420
   A11        1.83333   0.00280  -0.00267   0.02892   0.03401   1.86734
   A12        1.98050  -0.00730  -0.05170  -0.00282  -0.05807   1.92243
   A13        1.72745   0.01059   0.15030  -0.01253   0.14661   1.87407
   A14        2.05347   0.00549   0.07858  -0.03393   0.03672   2.09020
   A15        1.99819  -0.01197  -0.12243  -0.00939  -0.13352   1.86466
   A16        1.84667   0.00057  -0.04670   0.03207  -0.01226   1.83441
   A17        1.93251  -0.00006   0.00421  -0.00261   0.00159   1.93410
   A18        1.93186   0.00032  -0.00294   0.00336   0.00042   1.93228
   A19        1.93439   0.00009  -0.00181   0.00123  -0.00059   1.93381
   A20        1.89111  -0.00010  -0.00026  -0.00022  -0.00048   1.89063
   A21        1.89642   0.00013   0.00143   0.00034   0.00177   1.89819
   A22        1.87591  -0.00040  -0.00066  -0.00215  -0.00281   1.87310
   A23        2.21529   0.00315  -0.00424   0.02683   0.01265   2.22794
   A24        2.14865   0.00034   0.03462  -0.02582   0.00684   2.15549
   A25        1.90233  -0.00293  -0.01020   0.00095  -0.00605   1.89629
   A26        1.86668  -0.00920   0.00604  -0.02439  -0.02034   1.84634
   A27        1.98154   0.00297  -0.00654   0.01713   0.01101   1.99254
   A28        1.90384   0.00100  -0.01510   0.00176  -0.01280   1.89103
   A29        1.98026   0.00306   0.02924  -0.00890   0.01948   1.99974
   A30        1.85359   0.00438  -0.00833   0.01378   0.00723   1.86082
   A31        1.87296  -0.00195  -0.00661   0.00124  -0.00581   1.86715
   A32        1.69149   0.01594   0.03568   0.03899   0.07064   1.76213
   A33        1.97934   0.00243  -0.01676   0.03941   0.01033   1.98966
   A34        1.95241  -0.00879   0.09989   0.02240   0.11809   2.07050
   A35        1.79497   0.00463  -0.00627   0.02491   0.01785   1.81282
   A36        1.94532  -0.00084  -0.00360  -0.00471  -0.00881   1.93652
   A37        1.93999  -0.00084   0.00126   0.00458   0.00664   1.94663
   A38        1.93699  -0.00414  -0.00367  -0.01665  -0.02023   1.91676
   A39        1.96189   0.00010   0.02296  -0.02001   0.00308   1.96497
   A40        1.88502   0.00106  -0.00995   0.01132   0.00125   1.88627
   A41        1.88763  -0.00755  -0.00999  -0.00868  -0.01697   1.87065
   A42        2.02854   0.00010   0.00274   0.00099   0.00413   2.03267
   A43        1.97493  -0.01236  -0.00420  -0.03202  -0.03708   1.93784
   A44        1.90552   0.00748   0.01520   0.01537   0.02660   1.93211
   A45        1.77749   0.01971   0.02559   0.02656   0.05481   1.83229
   A46        1.87245  -0.00406  -0.02493   0.00263  -0.02373   1.84872
   A47        1.89589   0.00570  -0.00635   0.06008   0.04038   1.93626
   A48        1.59581  -0.00029   0.01748  -0.01279   0.02959   1.62541
   A49        2.63551  -0.01216  -0.01130  -0.07750  -0.11385   2.52166
   A50        1.75016  -0.00614   0.07204  -0.03142   0.03933   1.78949
   A51        1.72864   0.00955   0.06495   0.03828   0.09469   1.82333
   A52        2.18224   0.00707   0.07371  -0.03635   0.04231   2.22454
   A53        2.08037  -0.00327  -0.00106   0.05285   0.04000   2.12037
   A54        2.01856  -0.00385  -0.07384  -0.01661  -0.08423   1.93434
   A55        2.09072  -0.00178   0.06630  -0.04855   0.01859   2.10930
   A56        1.97712  -0.00967  -0.00031  -0.03966  -0.03536   1.94175
   A57        1.93461  -0.00080   0.00613  -0.02272  -0.01974   1.91487
   A58        1.85754   0.00603  -0.00923   0.03608   0.02038   1.87791
   A59        1.79157   0.00511  -0.03763   0.05719   0.01964   1.81120
   A60        1.68905   0.00529   0.09243  -0.00975   0.08198   1.77103
   A61        1.77870   0.00327  -0.04254   0.04025  -0.00267   1.77604
   A62        1.42853  -0.00403   0.09007  -0.03515   0.05139   1.47992
   A63        1.95061  -0.00242   0.01053  -0.01935  -0.00882   1.94179
   A64        1.91483  -0.00066  -0.00330  -0.00013  -0.00344   1.91139
   A65        1.91743   0.00033  -0.00192   0.00324   0.00133   1.91875
   A66        1.88870   0.00160  -0.00505   0.01068   0.00561   1.89431
   A67        1.87938   0.00144  -0.00483   0.01125   0.00643   1.88581
   A68        1.91218  -0.00022   0.00454  -0.00538  -0.00084   1.91133
   A69        1.73587  -0.02614  -0.11929  -0.02460  -0.13696   1.59892
   A70        1.83993   0.02104   0.07664   0.04316   0.11632   1.95625
   A71        2.13569  -0.01666  -0.05437  -0.02772  -0.11315   2.02253
   A72        1.99267   0.00374   0.12429   0.02719   0.14574   2.13841
   A73        2.09744  -0.00059   0.05484  -0.03923   0.01201   2.10945
   A74        2.28332  -0.00767  -0.03182  -0.03829  -0.10140   2.18192
   A75        1.94522  -0.00545   0.08701  -0.03799   0.05487   2.00009
   A76        1.52729   0.00421   0.01046   0.05325   0.06654   1.59383
   A77        1.78226   0.01377   0.09961   0.09878   0.17978   1.96204
   A78        1.91423   0.00157   0.17707  -0.06103   0.11781   2.03205
   A79        1.96333  -0.00282  -0.02864  -0.00538  -0.03910   1.92424
   A80        2.03816  -0.01302  -0.07012  -0.02331  -0.09579   1.94237
   A81        1.80830   0.00446  -0.04524   0.04690   0.00103   1.80932
   A82        1.83444   0.00745  -0.02534   0.04726   0.02561   1.86005
   A83        1.88724   0.00506   0.00108   0.00720  -0.00065   1.88660
   A84        3.48062   0.01040   0.05480   0.04743   0.10162   3.58223
   A85        3.31832   0.00523   0.05573   0.04057   0.09295   3.41128
    D1        0.26155  -0.00193  -0.02513   0.00400  -0.02076   0.24079
    D2       -3.01704  -0.00543  -0.11276  -0.00265  -0.11473  -3.13177
    D3       -0.34587   0.00113   0.02213  -0.00798   0.01239  -0.33348
    D4       -2.61206  -0.00303  -0.04208   0.01537  -0.01963  -2.63169
    D5        1.72214  -0.00680  -0.05467  -0.01367  -0.05910   1.66303
    D6        2.92363   0.00326   0.10310  -0.00643   0.08954   3.01317
    D7        0.65743  -0.00090   0.03889   0.01692   0.05752   0.71495
    D8       -1.29156  -0.00467   0.02630  -0.01212   0.01805  -1.27350
    D9       -0.02934   0.00002  -0.02414  -0.02306  -0.04434  -0.07367
   D10        2.89359   0.00322   0.07905  -0.01069   0.07452   2.96811
   D11        2.96014  -0.00305  -0.12120  -0.02763  -0.14405   2.81609
   D12       -0.40012   0.00015  -0.01802  -0.01525  -0.02520  -0.42531
   D13       -0.09693   0.00248   0.02204  -0.00376   0.01802  -0.07891
   D14        3.03153   0.00128   0.00551   0.00188   0.00709   3.03861
   D15       -0.11159  -0.00100  -0.01581   0.00790  -0.00782  -0.11941
   D16        3.12597  -0.00272  -0.03672   0.00956  -0.02681   3.09916
   D17        3.04465   0.00033   0.00265   0.00166   0.00420   3.04885
   D18       -0.00097  -0.00139  -0.01826   0.00332  -0.01479  -0.01576
   D19       -3.12830   0.00069   0.00916  -0.00282   0.00624  -3.12206
   D20        1.05734   0.00064   0.00865  -0.00303   0.00552   1.06286
   D21       -1.02240   0.00087   0.01256  -0.00331   0.00914  -1.01326
   D22       -0.00193  -0.00070  -0.01001   0.00370  -0.00621  -0.00814
   D23       -2.09947  -0.00075  -0.01052   0.00349  -0.00693  -2.10640
   D24        2.10397  -0.00052  -0.00662   0.00320  -0.00331   2.10066
   D25        0.29405  -0.00009  -0.00263  -0.00068  -0.00167   0.29238
   D26        2.51649  -0.00347  -0.01700  -0.00452  -0.02278   2.49370
   D27       -1.58136  -0.00906  -0.13161   0.00182  -0.12910  -1.71046
   D28       -2.94293   0.00164   0.01808  -0.00225   0.01722  -2.92571
   D29       -0.72049  -0.00174   0.00370  -0.00610  -0.00389  -0.72439
   D30        1.46485  -0.00733  -0.11091   0.00024  -0.11021   1.35464
   D31       -0.28550  -0.00989  -0.11492  -0.04507  -0.16267  -0.44817
   D32        1.48335  -0.01596  -0.03302  -0.07722  -0.10437   1.37898
   D33        2.53958   0.01477   0.13765   0.11856   0.23678   2.77636
   D34       -2.43508  -0.01195  -0.13379  -0.05435  -0.18835  -2.62343
   D35       -0.66624  -0.01802  -0.05189  -0.08650  -0.13004  -0.79628
   D36        0.39000   0.01271   0.11878   0.10928   0.21110   0.60110
   D37        1.58970  -0.00031   0.01481  -0.04354  -0.02423   1.56547
   D38       -2.92464  -0.00638   0.09671  -0.07569   0.03408  -2.89057
   D39       -1.86841   0.02435   0.26738   0.12009   0.37522  -1.49319
   D40        3.06391  -0.00210  -0.00999  -0.00202  -0.00667   3.05724
   D41        0.96889  -0.00211  -0.00826  -0.00286  -0.00577   0.96312
   D42       -1.13423  -0.00163  -0.01057   0.00184  -0.00339  -1.13762
   D43       -1.27951   0.00281   0.04112   0.02117   0.05187  -1.22764
   D44        2.90866   0.00280   0.04286   0.02033   0.05276   2.96143
   D45        0.80554   0.00328   0.04054   0.02502   0.05514   0.86068
   D46        1.01079   0.00141  -0.00110  -0.00438  -0.00039   1.01040
   D47       -1.08422   0.00140   0.00064  -0.00521   0.00050  -1.08372
   D48        3.09584   0.00188  -0.00168  -0.00052   0.00288   3.09872
   D49        2.41762   0.00680   0.11810   0.04186   0.15724   2.57486
   D50        0.21982   0.00777   0.08046   0.06001   0.14002   0.35984
   D51       -1.86778   0.00763   0.10405   0.04615   0.14929  -1.71849
   D52       -0.53060   0.00374   0.02013   0.03432   0.05168  -0.47892
   D53       -2.72840   0.00471  -0.01751   0.05246   0.03445  -2.69395
   D54        1.46718   0.00457   0.00608   0.03861   0.04372   1.51091
   D55       -2.26989   0.00110  -0.09852  -0.03978  -0.13990  -2.40980
   D56       -0.21964   0.00067   0.02884   0.02169   0.05003  -0.16962
   D57        0.68726   0.00442  -0.01211  -0.02569  -0.03882   0.64843
   D58        2.73751   0.00399   0.11525   0.03578   0.15111   2.88861
   D59        0.09173   0.00263  -0.00089   0.00312   0.00327   0.09501
   D60        2.16802   0.00003  -0.01062  -0.00438  -0.01456   2.15345
   D61       -2.01129   0.00022  -0.02493   0.00995  -0.01447  -2.02576
   D62        2.29030   0.00161   0.01477   0.00061   0.01537   2.30567
   D63       -1.91660  -0.00099   0.00504  -0.00689  -0.00247  -1.91907
   D64        0.18727  -0.00080  -0.00926   0.00744  -0.00237   0.18490
   D65       -1.93966   0.00374   0.01763   0.00603   0.02406  -1.91560
   D66        0.13662   0.00113   0.00790  -0.00147   0.00623   0.14284
   D67        2.24050   0.00133  -0.00640   0.01285   0.00632   2.24681
   D68       -0.62367   0.00165   0.01211   0.03667   0.05036  -0.57331
   D69       -2.77314  -0.00227  -0.00195   0.02258   0.02589  -2.74725
   D70        1.33165   0.01447   0.03492   0.04675   0.08695   1.41860
   D71       -2.69497  -0.00632  -0.01579  -0.03651  -0.06511  -2.76008
   D72        1.43874  -0.01023  -0.02986  -0.05060  -0.08958   1.34917
   D73       -0.73965   0.00650   0.00702  -0.02643  -0.02851  -0.76816
   D74        0.58399  -0.00517  -0.09568  -0.05493  -0.15488   0.42911
   D75       -2.62876  -0.00617  -0.12282  -0.05723  -0.18795  -2.81672
   D76        2.47533   0.01061  -0.00512   0.02849   0.02548   2.50081
   D77       -0.73742   0.00961  -0.03227   0.02619  -0.00759  -0.74502
   D78        0.33726  -0.00381  -0.01265  -0.02516  -0.03853   0.29873
   D79        2.55964  -0.00380  -0.00573  -0.01946  -0.02711   2.53252
   D80       -1.74742   0.00369  -0.01638   0.00174  -0.01573  -1.76315
   D81       -1.74482  -0.00348  -0.00303  -0.02584  -0.02851  -1.77334
   D82        0.47755  -0.00348   0.00388  -0.02014  -0.01709   0.46045
   D83        2.45368   0.00401  -0.00676   0.00106  -0.00571   2.44796
   D84        2.42517  -0.00196  -0.00360  -0.01461  -0.01796   2.40720
   D85       -1.63564  -0.00196   0.00332  -0.00891  -0.00654  -1.64219
   D86        0.34048   0.00553  -0.00732   0.01229   0.00484   0.34532
   D87       -0.29939   0.00761   0.12194   0.05840   0.20229  -0.09710
   D88        2.91111   0.00858   0.14649   0.05804   0.22844   3.13956
   D89       -1.95824   0.00889   0.07900   0.07058   0.14492  -1.81332
   D90        1.25226   0.00986   0.10355   0.07022   0.17107   1.42334
   D91        2.99559  -0.00040   0.01473   0.00372  -0.00082   2.99476
   D92       -0.07710   0.00057   0.03929   0.00337   0.02533  -0.05176
   D93       -2.34002  -0.01607  -0.05773  -0.10412  -0.15961  -2.49963
   D94        1.72751  -0.01337  -0.10455  -0.07017  -0.17109   1.55642
   D95       -0.25947  -0.01107  -0.05507  -0.08176  -0.13571  -0.39518
   D96       -0.43373  -0.01087  -0.05635  -0.04822  -0.10660  -0.54033
   D97       -2.64938  -0.00817  -0.10317  -0.01426  -0.11809  -2.76746
   D98        1.64683  -0.00586  -0.05369  -0.02586  -0.08270   1.56412
   D99       -2.80933  -0.02521  -0.27258  -0.15382  -0.40260   3.07126
   D100      -0.27159  -0.00782   0.00199  -0.07371  -0.07859  -0.35018
   D101       0.02897  -0.00152  -0.03838   0.00695  -0.01931   0.00966
   D102       2.56671   0.01587   0.23619   0.08707   0.30470   2.87140
   D103      -2.98548  -0.00069  -0.01458  -0.00947  -0.00683  -2.99230
   D104       0.09148  -0.00116  -0.03544  -0.01269  -0.03067   0.06081
   D105      -0.19497   0.00597  -0.02879   0.01384  -0.01045  -0.20542
   D106       1.58599   0.02222   0.08097   0.13946   0.22394   1.80993
   D107      -2.03990   0.00080  -0.00575  -0.02093  -0.03186  -2.07176
   D108      -0.25893   0.01705   0.10402   0.10468   0.20252  -0.05641
   D109      -0.06476  -0.00097  -0.00218   0.01236   0.00750  -0.05726
   D110      -2.38019  -0.01417  -0.21694  -0.05065  -0.24838  -2.62857
   D111       0.02594   0.00237   0.03005  -0.01277   0.00995   0.03589
   D112      -1.05327   0.00363  -0.06198   0.04638  -0.01646  -1.06973
   D113      -2.66065  -0.00527  -0.12281  -0.04304  -0.19784  -2.85849
   D114       2.41869   0.00230   0.10867   0.01353   0.14490   2.56359
   D115       1.33947   0.00356   0.01664   0.07268   0.11850   1.45797
   D116      -0.26790  -0.00534  -0.04418  -0.01673  -0.06289  -0.33079
   D117      -2.55157   0.00835   0.09256   0.02524   0.10856  -2.44301
   D118      -0.54899   0.01316   0.12899   0.04191   0.15994  -0.38905
   D119       1.64818   0.00634   0.03204   0.02676   0.05607   1.70425
   D120       1.47990  -0.01176  -0.10614  -0.04607  -0.14617   1.33373
   D121      -2.80070  -0.00695  -0.06971  -0.02940  -0.09478  -2.89548
   D122      -0.60353  -0.01376  -0.16666  -0.04455  -0.19866  -0.80219
         Item               Value     Threshold  Converged?
 Maximum Force            0.073500     0.000450     NO 
 RMS     Force            0.010329     0.000300     NO 
 Maximum Displacement     0.918380     0.001800     NO 
 RMS     Displacement     0.217986     0.001200     NO 
 Predicted change in Energy=-1.283419D-01
 Lowest energy point so far.  Saving SCF results.
 GradGradGradGradGradGradGradGradGradGradGradGradGradGradGradGradGradGrad

 Leave Link  103 at Sun Dec  2 17:23:11 2018, MaxMem=   536870912 cpu:         0.7
 (Enter /pbs_home/pkowalski/g09d01/g09/l202.exe)
                          Input orientation:                          
 ---------------------------------------------------------------------
 Center     Atomic      Atomic             Coordinates (Angstroms)
 Number     Number       Type             X           Y           Z
 ---------------------------------------------------------------------
      1          6           0       -1.615854   -0.095142   -0.512623
      2         16           0       -3.150884    0.749050   -0.790405
      3          6           0       -4.076766   -0.703594   -0.384242
      4          6           0       -3.325437   -1.782656   -0.153635
      5          6           0       -1.873988   -1.603272   -0.436099
      6          6           0       -5.563130   -0.598859   -0.304206
      7          1           0       -3.746394   -2.743712    0.145727
      8          6           0       -0.373608    0.358312   -0.609745
      9          6           0        0.072271    1.708676   -1.071556
     10          6           0        0.812289   -0.398622   -0.143688
     11          6           0        1.353629    2.025827   -0.268201
     12          6           0        1.628254    0.719368    0.525546
     13          9           0       -0.879982    2.656265   -1.002931
     14          9           0        0.444455    1.613650   -2.375357
     15          9           0        2.379193    2.283407   -1.086091
     16          9           0        1.182930    3.086100    0.530327
     17          9           0        2.951319    0.505703    0.646947
     18          9           0        1.167754    0.972978    1.799448
     19          6           0       -0.800998   -2.292878    0.499361
     20          6           0        0.524998   -1.453516    0.545946
     21          6           0       -1.634750   -1.783967    1.995776
     22          1           0       -1.064822   -1.488474    2.884060
     23          1           0       -2.373198   -2.524474    2.308734
     24          1           0       -2.265440   -0.913443    1.789272
     25          6           0       -1.613912   -2.192941   -1.856202
     26          1           0       -1.698450   -3.292587   -1.854168
     27          1           0       -0.604515   -1.921700   -2.186029
     28          1           0       -2.351315   -1.796184   -2.567363
     29          1           0       -6.007965   -1.563706   -0.025761
     30          1           0       -5.984424   -0.290302   -1.273299
     31          1           0       -5.862422    0.156659    0.438855
     32         16           0        1.705605   -2.215217    1.581395
     33          6           0        0.615398   -3.622124    1.874978
     34          6           0       -0.514176   -3.475832    1.314291
     35          6           0        0.784584   -4.347517    3.270883
     36          1           0        0.722341   -5.458892    3.262441
     37          1           0        1.790144   -4.144881    3.688874
     38          1           0        0.030185   -3.994143    4.002132
     39          1           0       -1.254138   -4.152802    1.700464
 ---------------------------------------------------------------------
                    Distance matrix (angstroms):
                    1          2          3          4          5
     1  C    0.000000
     2  S    1.773736   0.000000
     3  C    2.538264   1.769859   0.000000
     4  C    2.428837   2.616387   1.334934   0.000000
     5  C    1.531975   2.699892   2.379987   1.489519   0.000000
     6  C    3.984741   2.805740   1.492198   2.536005   3.825704
     7  H    3.462304   3.664746   2.133564   1.091078   2.268265
     8  C    1.325981   2.810440   3.858999   3.674925   2.475703
     9  C    2.532969   3.374708   4.848294   4.957459   3.893678
    10  C    2.474690   4.176378   4.904460   4.363075   2.958508
    11  C    3.657332   4.710997   6.078848   6.034180   4.859636
    12  C    3.502207   4.957093   5.949772   5.591106   4.311046
    13  F    2.890008   2.973152   4.678766   5.138635   4.410555
    14  F    3.261076   4.023191   5.456702   5.539226   4.414124
    15  F    4.684736   5.746602   7.148018   7.067187   5.798130
    16  F    4.363626   5.097851   6.546955   6.670680   5.680576
    17  F    4.750230   6.273921   7.205535   6.728684   5.376277
    18  F    3.772933   5.040647   5.923207   5.621105   4.570222
    19  C    2.553066   4.054477   3.746630   2.656976   1.581755
    20  C    2.747543   4.488791   4.754352   3.927289   2.596531
    21  C    3.023996   4.059267   3.577029   2.734665   2.450286
    22  H    3.712474   4.781199   4.513273   3.797962   3.419266
    23  H    3.799379   4.574431   3.670132   2.742320   2.938015
    24  H    2.527905   3.194156   2.837093   2.377817   2.362493
    25  C    2.491178   3.486189   3.232719   2.448751   1.559501
    26  H    3.468461   4.424476   3.810506   2.796209   2.212582
    27  H    2.675706   3.945207   4.097162   3.399024   2.185226
    28  H    2.767021   3.205480   2.989473   2.602917   2.192566
    29  H    4.656647   3.754522   2.144256   2.694485   4.154481
    30  H    4.438595   3.056532   2.144852   3.248227   4.395506
    31  H    4.359135   3.035531   2.146181   3.247812   4.446404
    32  S    4.462255   6.164236   6.291625   5.339365   4.154305
    33  C    4.808194   6.355809   5.969782   4.798864   3.951440
    34  C    3.997546   5.406626   4.823107   3.595113   2.901626
    35  C    6.177355   7.612947   7.090193   5.932799   5.323589
    36  H    6.963338   8.364567   7.677407   6.447386   5.940196
    37  H    6.756758   8.272138   7.928011   6.820128   6.074623
    38  H    6.188268   7.455567   6.850914   5.781113   5.388880
    39  H    4.636075   5.816375   4.920392   3.653156   3.383669
                    6          7          8          9         10
     6  C    0.000000
     7  H    2.846641   0.000000
     8  C    5.285893   4.644241   0.000000
     9  C    6.137694   5.990638   1.495179   0.000000
    10  C    6.380583   5.134667   1.482063   2.418526   0.000000
    11  C    7.398096   6.995003   2.424996   1.545264   2.487268
    12  C    7.358140   6.405000   2.329528   2.439374   1.537392
    13  F    5.745949   6.220569   2.385706   1.345146   3.596444
    14  F    6.728740   6.550243   2.315704   1.359209   3.027357
    15  F    8.485240   8.019483   3.392758   2.377481   3.246011
    16  F    7.732057   7.644139   3.341168   2.386815   3.568607
    17  F    8.638322   7.461185   3.557548   3.562207   2.453234
    18  F    7.225015   6.379454   2.925376   3.159746   2.404874
    19  C    5.117942   3.000611   2.905441   4.386663   2.569905
    20  C    6.206328   4.479908   2.329343   3.580605   1.292645
    21  C    4.703889   2.966957   3.601191   4.951868   3.533339
    22  H    5.584911   4.032979   4.011866   5.211683   3.725396
    23  H    4.550947   2.571446   4.563588   5.943588   4.547631
    24  H    3.918721   2.871298   3.309332   4.530424   3.670667
    25  C    4.532782   2.976331   3.098532   4.322210   3.469688
    26  H    4.959265   2.914604   4.078340   5.362888   4.195782
    27  H    5.466171   3.998023   2.781446   3.857424   2.915177
    28  H    4.107460   3.194513   3.519296   4.516111   4.223242
    29  H    1.098335   2.556664   5.981736   6.983656   6.920058
    30  H    1.100834   3.611320   5.687025   6.381236   6.890795
    31  H    1.101146   3.602173   5.591717   6.317490   6.723055
    32  S    7.681317   5.662574   3.968284   5.010276   2.659689
    33  C    7.215483   4.773589   4.795399   6.115102   3.808509
    34  C    6.032284   3.514082   4.292125   5.737187   3.654372
    35  C    8.193118   5.733110   6.208504   7.486096   5.220521
    36  H    8.709078   6.087339   7.073528   8.401199   6.100503
    37  H    9.087882   6.720894   6.590804   7.738017   5.447861
    38  H    7.833114   5.540576   6.354237   7.633231   5.543219
    39  H    5.934360   3.257926   5.144176   6.618185   4.665285
                   11         12         13         14         15
    11  C    0.000000
    12  C    1.553155   0.000000
    13  F    2.434399   3.518389   0.000000
    14  F    2.331650   3.258276   2.173644   0.000000
    15  F    1.336814   2.368016   3.281487   2.419503   0.000000
    16  F    1.338269   2.408268   2.606002   3.340128   2.165218
    17  F    2.387654   1.345694   4.693174   4.079981   2.547740
    18  F    2.327706   1.378116   3.857461   4.285163   3.392807
    19  C    4.887001   3.869829   5.172730   5.007606   5.793932
    20  C    3.668146   2.437009   4.611213   4.236509   4.479528
    21  C    5.345141   4.367546   5.410876   5.913856   6.492547
    22  H    5.304334   4.205925   5.685220   6.289877   6.469190
    23  H    6.421454   5.451044   6.327470   6.855942   7.564771
    24  H    5.096094   4.407259   4.739062   5.574394   6.329311
    25  C    5.396855   4.966479   4.978104   4.358501   6.047780
    26  H    6.333720   5.729379   6.064926   5.379112   6.950455
    27  H    4.805763   4.394671   4.736386   3.692544   5.272124
    28  H    5.798321   5.633033   4.943336   4.413634   6.419886
    29  H    8.193692   7.989256   6.712617   7.566367   9.288110
    30  H    7.760264   7.887214   5.900058   6.794854   8.752663
    31  H    7.487664   7.512282   5.757733   7.058280   8.647123
    32  S    4.640189   3.119710   6.090595   5.648594   5.273217
    33  C    6.085849   4.657832   7.066589   6.745954   6.837704
    34  C    6.021730   4.776173   6.565512   6.358876   6.877663
    35  C    7.312212   5.824258   8.371931   8.217739   8.092907
    36  H    8.299697   6.817783   9.306804   9.048914   9.033165
    37  H    7.343475   5.804633   8.683213   8.470328   8.029330
    38  H    7.498486   6.071051   8.372991   8.502430   8.415193
    39  H    6.989388   5.781579   7.335647   7.262885   7.898782
                   16         17         18         19         20
    16  F    0.000000
    17  F    3.130376   0.000000
    18  F    2.464992   2.174330   0.000000
    19  C    5.733265   4.683345   4.028898   0.000000
    20  C    4.587073   3.120220   2.805758   1.570020   0.000000
    21  C    5.814157   5.300373   3.936155   1.787005   2.622159
    22  H    5.614194   5.011068   3.495643   2.530505   2.827637
    23  H    6.876578   6.347754   5.002987   2.408169   3.557234
    24  H    5.428863   5.525710   3.917335   2.389833   3.102272
    25  C    6.433205   5.864279   5.578932   2.493892   3.300303
    26  H    7.394310   6.504071   6.305480   2.709971   3.753192
    27  H    5.970897   5.153833   5.234895   2.718032   2.993105
    28  H    6.776671   6.614258   6.254690   3.472030   4.252446
    29  H    8.581312   9.219749   7.826692   5.283934   6.558857
    30  H    8.125523   9.174338   7.886146   5.832713   6.858228
    31  H    7.630661   8.823105   7.207008   5.623336   6.588116
    32  S    5.429724   3.135028   3.240590   2.731279   1.745330
    33  C    6.865162   4.899341   4.628797   2.380209   2.545066
    34  C    6.823029   5.320491   4.780813   1.464841   2.400000
    35  C    7.932717   5.927354   5.533499   3.796965   3.983455
    36  H    8.982955   6.883716   6.611179   4.469767   4.843689
    37  H    7.914052   5.677110   5.490881   4.507430   4.326897
    38  H    7.969447   6.327630   5.551411   3.981779   4.317968
    39  H    7.727239   6.363759   5.670007   2.259934   3.432839
                   21         22         23         24         25
    21  C    0.000000
    22  H    1.095985   0.000000
    23  H    1.091603   1.765260   0.000000
    24  H    1.094636   1.723573   1.696134   0.000000
    25  C    3.873684   4.823677   4.246542   3.918046   0.000000
    26  H    4.135463   5.109512   4.286611   4.388218   1.102893
    27  H    4.309042   5.109341   4.867696   4.424734   1.096011
    28  H    4.619075   5.609613   4.930234   4.445996   1.098604
    29  H    4.822877   5.736496   4.425436   4.209950   4.801474
    30  H    5.642477   6.551468   5.555487   4.857827   4.802206
    31  H    4.905431   5.630493   4.781172   3.988361   5.370079
    32  S    3.393473   3.146483   4.154671   4.184141   4.778783
    33  C    2.908020   2.897215   3.213205   3.955190   4.575379
    34  C    2.140680   2.591713   2.312998   3.139804   3.592667
    35  C    3.748448   3.426961   3.771048   4.826042   6.056565
    36  H    4.545920   4.370509   4.370666   5.635438   6.505768
    37  H    4.491146   3.981841   4.675887   5.522539   6.793051
    38  H    3.417945   2.954235   3.286908   4.433661   6.345664
    39  H    2.417323   2.921538   2.067302   3.394711   4.076808
                   26         27         28         29         30
    26  H    0.000000
    27  H    1.784981   0.000000
    28  H    1.781601   1.792339   0.000000
    29  H    4.990393   5.830282   4.459246   0.000000
    30  H    5.265045   5.695432   4.140261   1.782824   0.000000
    31  H    5.873152   6.233392   5.017850   1.787933   1.773733
    32  S    4.954938   4.429028   5.817765   7.906111   8.425623
    33  C    4.401024   4.568523   5.645338   7.191581   8.035567
    34  C    3.387509   3.830891   4.611240   5.969396   6.838628
    35  C    5.791760   6.131237   7.101288   8.047123   9.106594
    36  H    6.060758   6.630090   7.539854   8.442853   9.605621
    37  H    6.604696   6.722456   7.861843   9.015070   9.996241
    38  H    6.146268   6.556767   7.325355   7.654423   8.816128
    39  H    3.684126   4.528206   4.997178   5.681738   6.792479
                   31         32         33         34         35
    31  H    0.000000
    32  S    8.012879   0.000000
    33  C    7.635693   1.803920   0.000000
    34  C    6.524194   2.566695   1.269531   0.000000
    35  C    8.514146   2.872168   1.582205   2.504968   0.000000
    36  H    9.103085   3.783404   2.304389   3.042497   1.113149
    37  H    9.360964   2.858708   2.223403   3.375821   1.107669
    38  H    8.040455   3.439706   2.237333   2.790961   1.108475
    39  H    6.434236   3.539561   1.951215   1.074691   2.580798
                   36         37         38         39
    36  H    0.000000
    37  H    1.746046   0.000000
    38  H    1.780931   1.793965   0.000000
    39  H    2.837625   3.636137   2.640518   0.000000
 Stoichiometry    C17H14F6S2
 Framework group  C1[X(C17H14F6S2)]
 Deg. of freedom   111
 Full point group                 C1      NOp   1
 RotChk:  IX=0 Diff= 6.61D-01
 Largest Abelian subgroup         C1      NOp   1
 Largest concise Abelian subgroup C1      NOp   1
                         Standard orientation:                         
 ---------------------------------------------------------------------
 Center     Atomic      Atomic             Coordinates (Angstroms)
 Number     Number       Type             X           Y           Z
 ---------------------------------------------------------------------
      1          6           0       -0.464820   -1.336081    0.149069
      2         16           0       -0.799979   -2.988579   -0.401438
      3          6           0       -2.545676   -2.702145   -0.347614
      4          6           0       -2.887632   -1.506720    0.138261
      5          6           0       -1.755207   -0.710337    0.687857
      6          6           0       -3.456080   -3.767381   -0.860537
      7          1           0       -3.922623   -1.166781    0.198983
      8          6           0        0.698821   -0.737085    0.362071
      9          6           0        2.065117   -1.337794    0.272944
     10          6           0        0.835855    0.716017    0.619418
     11          6           0        2.993253   -0.201312   -0.211631
     12          6           0        2.071525    1.048593   -0.232689
     13          9           0        2.125475   -2.461801   -0.463523
     14          9           0        2.472068   -1.663417    1.528257
     15          9           0        4.000042   -0.007712    0.646254
     16          9           0        3.517512   -0.473585   -1.412458
     17          9           0        2.759005    2.152522    0.113152
     18          9           0        1.728585    1.216108   -1.556900
     19          6           0       -1.726557    0.857981    0.484120
     20          6           0       -0.250334    1.389188    0.424564
     21          6           0       -2.166104    0.739894   -1.243955
     22          1           0       -1.734785    1.425994   -1.981798
     23          1           0       -3.249372    0.749293   -1.378271
     24          1           0       -1.902655   -0.251874   -1.625030
     25          6           0       -1.764168   -0.919246    2.233275
     26          1           0       -2.627563   -0.415969    2.699786
     27          1           0       -0.845188   -0.505486    2.663992
     28          1           0       -1.828331   -1.990991    2.466036
     29          1           0       -4.505747   -3.452610   -0.786653
     30          1           0       -3.331976   -4.696643   -0.283556
     31          1           0       -3.229929   -4.001913   -1.912380
     32         16           0       -0.222065    3.119314    0.196437
     33          6           0       -2.021613    3.211166    0.281992
     34          6           0       -2.553374    2.063737    0.393108
     35          6           0       -2.693231    4.383878   -0.540836
     36          1           0       -3.548773    4.903791   -0.054176
     37          1           0       -1.960853    5.195536   -0.719060
     38          1           0       -3.058270    4.027364   -1.524889
     39          1           0       -3.604055    2.075379    0.167508
 ---------------------------------------------------------------------
 Rotational constants (GHZ):      0.2374837      0.2188370      0.1315449
 Leave Link  202 at Sun Dec  2 17:23:11 2018, MaxMem=   536870912 cpu:         0.0
 (Enter /pbs_home/pkowalski/g09d01/g09/l301.exe)
 Basis read from rwf:  (5D, 7F)
 No pseudopotential information found on rwf file.
 There are   453 symmetry adapted cartesian basis functions of A   symmetry.
 There are   428 symmetry adapted basis functions of A   symmetry.
   428 basis functions,   747 primitive gaussians,   453 cartesian basis functions
   101 alpha electrons      101 beta electrons
       nuclear repulsion energy      2887.3160007458 Hartrees.
 IExCor=20419 DFT=T Ex+Corr=CAM-B3LYP ExCW=0 ScaHFX=  1.000000
 ScaDFX=  1.000000  1.000000  1.000000  0.810000 ScalE2=  1.000000  1.000000
 IRadAn=      0 IRanWt=     -1 IRanGd=            0 ICorTp=0 IEmpDi=131
  HFx wShort=  0.000000 wLong=  0.330000 cFull=  0.190000 cShort=  0.000000 cLong=  0.460000
  DFx wShort=  0.000000 wLong=  0.330000 cFull=  0.190000 cShort=  0.000000 cLong=  0.460000
 NAtoms=   39 NActive=   39 NUniq=   39 SFac= 1.00D+00 NAtFMM=   60 NAOKFM=F Big=F
 Integral buffers will be    131072 words long.
 Raffenetti 2 integral format.
 Two-electron integral symmetry is turned on.
 R6Disp:  Grimme-D3 Dispersion energy=       -0.0361780134 Hartrees.
 Nuclear repulsion after empirical dispersion term =     2887.2798227325 Hartrees.
 No density basis found on file   724.
 Leave Link  301 at Sun Dec  2 17:23:11 2018, MaxMem=   536870912 cpu:         0.6
 (Enter /pbs_home/pkowalski/g09d01/g09/l302.exe)
 NPDir=0 NMtPBC=     1 NCelOv=     1 NCel=       1 NClECP=     1 NCelD=      1
         NCelK=      1 NCelE2=     1 NClLst=     1 CellRange=     0.0.
 One-electron integrals computed using PRISM.
 NBasis=   428 RedAO= T EigKep=  2.39D-04  NBF=   428
 NBsUse=   428 1.00D-06 EigRej= -1.00D+00 NBFU=   428
 Precomputing XC quadrature grid using
 IXCGrd= 4 IRadAn=           0 IRanWt=          -1 IRanGd=           0 AccXCQ= 0.00D+00.
 Generated NRdTot=       0 NPtTot=           0 NUsed=           0 NTot=          32
 NSgBfM=   445   445   445   447   447 MxSgAt=    39 MxSgA2=    39.
 Leave Link  302 at Sun Dec  2 17:23:12 2018, MaxMem=   536870912 cpu:         7.3
 (Enter /pbs_home/pkowalski/g09d01/g09/l303.exe)
 DipDrv:  MaxL=1.
 Leave Link  303 at Sun Dec  2 17:23:13 2018, MaxMem=   536870912 cpu:         0.9
 (Enter /pbs_home/pkowalski/g09d01/g09/l401.exe)
 Initial guess from the checkpoint file:  "dae0068freq_closed_cam-b3lypd3.chk"
 B after Tr=     0.000000    0.000000    0.000000
         Rot=    0.972207    0.002403    0.009319    0.233926 Ang=  27.08 deg.
 Guess basis will be translated and rotated to current coordinates.
 JPrj=2 DoOrth=T DoCkMO=T.
 Generating alternative initial guess.
 ExpMin= 1.22D-01 ExpMax= 9.18D+03 ExpMxC= 1.38D+03 IAcc=1 IRadAn=         1 AccDes= 0.00D+00
 Harris functional with IExCor=20419 and IRadAn=       1 diagonalized for initial guess.
 HarFok:  IExCor=20419 AccDes= 0.00D+00 IRadAn=         1 IDoV= 1 UseB2=F ITyADJ=14
 ICtDFT=  3500011 ScaDFX=  1.000000  1.000000  1.000000  1.000000
 FoFCou: FMM=F IPFlag=           0 FMFlag=      100000 FMFlg1=           0
         NFxFlg=           0 DoJE=T BraDBF=F KetDBF=T FulRan=T
         wScrn=  0.000000 ICntrl=     500 IOpCl=  0 I1Cent=   200000004 NGrid=           0
         NMat0=    1 NMatS0=      1 NMatT0=    0 NMatD0=    1 NMtDS0=    0 NMtDT0=    0
 Petite list used in FoFCou.
 Harris En= -1994.45160221612    
 Leave Link  401 at Sun Dec  2 17:23:16 2018, MaxMem=   536870912 cpu:        19.8
 (Enter /pbs_home/pkowalski/g09d01/g09/l502.exe)
 Closed shell SCF:
 Using DIIS extrapolation, IDIIS=  1040.
 Integral symmetry usage will be decided dynamically.
 IVT=      641221 IEndB=      641221 NGot=   536870912 MDV=   536451994
 LenX=   536451994 LenY=   536246332
 Requested convergence on RMS density matrix=1.00D-08 within 128 cycles.
 Requested convergence on MAX density matrix=1.00D-06.
 Requested convergence on             energy=1.00D-06.
 No special actions if energy rises.
 Fock matrices will be formed incrementally for  20 cycles.
 Integral accuracy reduced to 1.0D-05 until final iterations.

 Cycle   1  Pass 0  IDiag  1:
 FoFJK:  IHMeth= 1 ICntrl=       0 DoSepK=T KAlg= 0 I1Cent=   0 FoldK=F
 IRaf=         1 NMat=   1 IRICut=       1 DoRegI=T DoRafI=F ISym2E= 0.
 FoFCou: FMM=F IPFlag=           0 FMFlag=      100000 FMFlg1=           0
         NFxFlg=           0 DoJE=T BraDBF=F KetDBF=F FulRan=T
         wScrn=  0.000000 ICntrl=     500 IOpCl=  0 I1Cent=           0 NGrid=           0
         NMat0=    1 NMatS0=      1 NMatT0=    0 NMatD0=    1 NMtDS0=    0 NMtDT0=    0
 Symmetry not used in FoFCou.
 E= -2049.65523362444    
 DIIS: error= 7.68D-03 at cycle   1 NSaved=   1.
 NSaved= 1 IEnMin= 1 EnMin= -2049.65523362444     IErMin= 1 ErrMin= 7.68D-03
 ErrMax= 7.68D-03  0.00D+00 EMaxC= 1.00D-01 BMatC= 1.19D-01 BMatP= 1.19D-01
 IDIUse=3 WtCom= 9.23D-01 WtEn= 7.68D-02
 Coeff-Com:  0.100D+01
 Coeff-En:   0.100D+01
 Coeff:      0.100D+01
 Gap=     0.666 Goal=   None    Shift=    0.000
 GapD=    0.666 DampG=2.000 DampE=1.000 DampFc=2.0000 IDamp=-1.
 RMSDP=2.67D-03 MaxDP=2.05D-01              OVMax= 8.62D-02

 Cycle   2  Pass 0  IDiag  1:
 RMSU=  2.67D-03    CP:  1.00D+00
 E= -2049.82835476098     Delta-E=       -0.173121136546 Rises=F Damp=F
 DIIS: error= 1.98D-03 at cycle   2 NSaved=   2.
 NSaved= 2 IEnMin= 2 EnMin= -2049.82835476098     IErMin= 2 ErrMin= 1.98D-03
 ErrMax= 1.98D-03  0.00D+00 EMaxC= 1.00D-01 BMatC= 7.90D-03 BMatP= 1.19D-01
 IDIUse=3 WtCom= 9.80D-01 WtEn= 1.98D-02
 Coeff-Com: -0.163D-01 0.102D+01
 Coeff-En:   0.000D+00 0.100D+01
 Coeff:     -0.160D-01 0.102D+01
 Gap=     0.221 Goal=   None    Shift=    0.000
 RMSDP=6.19D-04 MaxDP=3.30D-02 DE=-1.73D-01 OVMax= 4.36D-02

 Cycle   3  Pass 0  IDiag  1:
 RMSU=  6.11D-04    CP:  1.00D+00  1.03D+00
 E= -2049.83455666964     Delta-E=       -0.006201908660 Rises=F Damp=F
 DIIS: error= 2.41D-03 at cycle   3 NSaved=   3.
 NSaved= 3 IEnMin= 3 EnMin= -2049.83455666964     IErMin= 2 ErrMin= 1.98D-03
 ErrMax= 2.41D-03  0.00D+00 EMaxC= 1.00D-01 BMatC= 7.14D-03 BMatP= 7.90D-03
 IDIUse=3 WtCom= 9.76D-01 WtEn= 2.41D-02
 Coeff-Com: -0.692D-01 0.524D+00 0.545D+00
 Coeff-En:   0.000D+00 0.196D+00 0.804D+00
 Coeff:     -0.675D-01 0.517D+00 0.551D+00
 Gap=     0.216 Goal=   None    Shift=    0.000
 RMSDP=4.30D-04 MaxDP=3.71D-02 DE=-6.20D-03 OVMax= 2.15D-02

 Cycle   4  Pass 0  IDiag  1:
 RMSU=  2.88D-04    CP:  1.00D+00  1.11D+00  5.93D-01
 E= -2049.84170858493     Delta-E=       -0.007151915289 Rises=F Damp=F
 DIIS: error= 7.75D-04 at cycle   4 NSaved=   4.
 NSaved= 4 IEnMin= 4 EnMin= -2049.84170858493     IErMin= 4 ErrMin= 7.75D-04
 ErrMax= 7.75D-04  0.00D+00 EMaxC= 1.00D-01 BMatC= 4.25D-04 BMatP= 7.14D-03
 IDIUse=3 WtCom= 9.92D-01 WtEn= 7.75D-03
 Coeff-Com: -0.216D-01 0.815D-01 0.215D+00 0.725D+00
 Coeff-En:   0.000D+00 0.000D+00 0.000D+00 0.100D+01
 Coeff:     -0.214D-01 0.809D-01 0.213D+00 0.728D+00
 Gap=     0.218 Goal=   None    Shift=    0.000
 RMSDP=1.26D-04 MaxDP=8.64D-03 DE=-7.15D-03 OVMax= 9.43D-03

 Cycle   5  Pass 0  IDiag  1:
 RMSU=  8.73D-05    CP:  1.00D+00  1.10D+00  7.31D-01  9.19D-01
 E= -2049.84221728649     Delta-E=       -0.000508701563 Rises=F Damp=F
 DIIS: error= 2.06D-04 at cycle   5 NSaved=   5.
 NSaved= 5 IEnMin= 5 EnMin= -2049.84221728649     IErMin= 5 ErrMin= 2.06D-04
 ErrMax= 2.06D-04  0.00D+00 EMaxC= 1.00D-01 BMatC= 7.79D-05 BMatP= 4.25D-04
 IDIUse=3 WtCom= 9.98D-01 WtEn= 2.06D-03
 Coeff-Com:  0.420D-03-0.435D-01 0.173D-01 0.345D+00 0.681D+00
 Coeff-En:   0.000D+00 0.000D+00 0.000D+00 0.000D+00 0.100D+01
 Coeff:      0.419D-03-0.434D-01 0.173D-01 0.344D+00 0.682D+00
 Gap=     0.217 Goal=   None    Shift=    0.000
 RMSDP=5.15D-05 MaxDP=1.69D-03 DE=-5.09D-04 OVMax= 6.21D-03

 Cycle   6  Pass 0  IDiag  1:
 RMSU=  3.41D-05    CP:  1.00D+00  1.10D+00  7.54D-01  1.04D+00  9.65D-01
 E= -2049.84233660505     Delta-E=       -0.000119318556 Rises=F Damp=F
 DIIS: error= 6.16D-05 at cycle   6 NSaved=   6.
 NSaved= 6 IEnMin= 6 EnMin= -2049.84233660505     IErMin= 6 ErrMin= 6.16D-05
 ErrMax= 6.16D-05  0.00D+00 EMaxC= 1.00D-01 BMatC= 7.28D-06 BMatP= 7.79D-05
 IDIUse=1 WtCom= 1.00D+00 WtEn= 0.00D+00
 Coeff-Com:  0.289D-02-0.272D-01-0.223D-01 0.278D-01 0.246D+00 0.773D+00
 Coeff:      0.289D-02-0.272D-01-0.223D-01 0.278D-01 0.246D+00 0.773D+00
 Gap=     0.217 Goal=   None    Shift=    0.000
 RMSDP=2.37D-05 MaxDP=9.08D-04 DE=-1.19D-04 OVMax= 3.19D-03

 Cycle   7  Pass 0  IDiag  1:
 RMSU=  1.52D-05    CP:  1.00D+00  1.10D+00  7.70D-01  1.08D+00  1.08D+00
                    CP:  1.02D+00
 E= -2049.84235492598     Delta-E=       -0.000018320932 Rises=F Damp=F
 DIIS: error= 2.49D-05 at cycle   7 NSaved=   7.
 NSaved= 7 IEnMin= 7 EnMin= -2049.84235492598     IErMin= 7 ErrMin= 2.49D-05
 ErrMax= 2.49D-05  0.00D+00 EMaxC= 1.00D-01 BMatC= 1.27D-06 BMatP= 7.28D-06
 IDIUse=1 WtCom= 1.00D+00 WtEn= 0.00D+00
 Coeff-Com:  0.113D-02-0.316D-02-0.118D-01-0.510D-01-0.147D-01 0.265D+00
 Coeff-Com:  0.815D+00
 Coeff:      0.113D-02-0.316D-02-0.118D-01-0.510D-01-0.147D-01 0.265D+00
 Coeff:      0.815D+00
 Gap=     0.217 Goal=   None    Shift=    0.000
 RMSDP=1.18D-05 MaxDP=3.98D-04 DE=-1.83D-05 OVMax= 1.91D-03

 Cycle   8  Pass 0  IDiag  1:
 RMSU=  5.44D-06    CP:  1.00D+00  1.10D+00  7.76D-01  1.09D+00  1.14D+00
                    CP:  1.19D+00  1.23D+00
 E= -2049.84235883952     Delta-E=       -0.000003913538 Rises=F Damp=F
 DIIS: error= 1.35D-05 at cycle   8 NSaved=   8.
 NSaved= 8 IEnMin= 8 EnMin= -2049.84235883952     IErMin= 8 ErrMin= 1.35D-05
 ErrMax= 1.35D-05  0.00D+00 EMaxC= 1.00D-01 BMatC= 2.80D-07 BMatP= 1.27D-06
 IDIUse=1 WtCom= 1.00D+00 WtEn= 0.00D+00
 Coeff-Com: -0.136D-03 0.430D-02 0.222D-03-0.259D-01-0.501D-01-0.630D-01
 Coeff-Com:  0.343D+00 0.791D+00
 Coeff:     -0.136D-03 0.430D-02 0.222D-03-0.259D-01-0.501D-01-0.630D-01
 Coeff:      0.343D+00 0.791D+00
 Gap=     0.217 Goal=   None    Shift=    0.000
 RMSDP=5.47D-06 MaxDP=1.93D-04 DE=-3.91D-06 OVMax= 1.02D-03

 Initial convergence to 1.0D-05 achieved.  Increase integral accuracy.
 Cycle   9  Pass 1  IDiag  1:
 E= -2049.84248110870     Delta-E=       -0.000122269184 Rises=F Damp=F
 DIIS: error= 1.38D-04 at cycle   1 NSaved=   1.
 NSaved= 1 IEnMin= 1 EnMin= -2049.84248110870     IErMin= 1 ErrMin= 1.38D-04
 ErrMax= 1.38D-04  0.00D+00 EMaxC= 1.00D-01 BMatC= 3.22D-06 BMatP= 3.22D-06
 IDIUse=3 WtCom= 9.99D-01 WtEn= 1.38D-03
 Coeff-Com:  0.100D+01
 Coeff-En:   0.100D+01
 Coeff:      0.100D+01
 Gap=     0.218 Goal=   None    Shift=    0.000
 RMSDP=5.47D-06 MaxDP=1.93D-04 DE=-1.22D-04 OVMax= 2.14D-04

 Cycle  10  Pass 1  IDiag  1:
 RMSU=  9.65D-05    CP:  1.00D+00
 E= -2049.84248397128     Delta-E=       -0.000002862571 Rises=F Damp=F
 DIIS: error= 7.18D-06 at cycle   2 NSaved=   2.
 NSaved= 2 IEnMin= 2 EnMin= -2049.84248397128     IErMin= 2 ErrMin= 7.18D-06
 ErrMax= 7.18D-06  0.00D+00 EMaxC= 1.00D-01 BMatC= 1.04D-07 BMatP= 3.22D-06
 IDIUse=1 WtCom= 1.00D+00 WtEn= 0.00D+00
 Coeff-Com:  0.227D-01 0.977D+00
 Coeff:      0.227D-01 0.977D+00
 Gap=     0.217 Goal=   None    Shift=    0.000
 RMSDP=4.95D-06 MaxDP=1.40D-04 DE=-2.86D-06 OVMax= 2.68D-04

 Cycle  11  Pass 1  IDiag  1:
 RMSU=  2.97D-06    CP:  1.00D+00  1.04D+00
 E= -2049.84248389021     Delta-E=        0.000000081071 Rises=F Damp=F
 DIIS: error= 9.72D-06 at cycle   3 NSaved=   3.
 NSaved= 3 IEnMin= 2 EnMin= -2049.84248397128     IErMin= 2 ErrMin= 7.18D-06
 ErrMax= 9.72D-06  0.00D+00 EMaxC= 1.00D-01 BMatC= 2.17D-07 BMatP= 1.04D-07
 IDIUse=1 WtCom= 1.00D+00 WtEn= 0.00D+00
 Coeff-Com: -0.198D-01 0.602D+00 0.418D+00
 Coeff:     -0.198D-01 0.602D+00 0.418D+00
 Gap=     0.217 Goal=   None    Shift=    0.000
 RMSDP=1.60D-06 MaxDP=8.48D-05 DE= 8.11D-08 OVMax= 1.04D-04

 Cycle  12  Pass 1  IDiag  1:
 RMSU=  8.40D-07    CP:  1.00D+00  1.04D+00  5.59D-01
 E= -2049.84248409114     Delta-E=       -0.000000200932 Rises=F Damp=F
 DIIS: error= 7.39D-07 at cycle   4 NSaved=   4.
 NSaved= 4 IEnMin= 4 EnMin= -2049.84248409114     IErMin= 4 ErrMin= 7.39D-07
 ErrMax= 7.39D-07  0.00D+00 EMaxC= 1.00D-01 BMatC= 1.36D-09 BMatP= 1.04D-07
 IDIUse=1 WtCom= 1.00D+00 WtEn= 0.00D+00
 Coeff-Com: -0.797D-02 0.205D+00 0.141D+00 0.662D+00
 Coeff:     -0.797D-02 0.205D+00 0.141D+00 0.662D+00
 Gap=     0.217 Goal=   None    Shift=    0.000
 RMSDP=2.61D-07 MaxDP=1.53D-05 DE=-2.01D-07 OVMax= 2.50D-05

 Cycle  13  Pass 1  IDiag  1:
 RMSU=  2.38D-07    CP:  1.00D+00  1.05D+00  5.72D-01  1.09D+00
 E= -2049.84248409324     Delta-E=       -0.000000002105 Rises=F Damp=F
 DIIS: error= 5.15D-07 at cycle   5 NSaved=   5.
 NSaved= 5 IEnMin= 5 EnMin= -2049.84248409324     IErMin= 5 ErrMin= 5.15D-07
 ErrMax= 5.15D-07  0.00D+00 EMaxC= 1.00D-01 BMatC= 3.22D-10 BMatP= 1.36D-09
 IDIUse=1 WtCom= 1.00D+00 WtEn= 0.00D+00
 Coeff-Com:  0.217D-02-0.787D-01-0.701D-01 0.215D+00 0.932D+00
 Coeff:      0.217D-02-0.787D-01-0.701D-01 0.215D+00 0.932D+00
 Gap=     0.217 Goal=   None    Shift=    0.000
 RMSDP=2.02D-07 MaxDP=6.34D-06 DE=-2.11D-09 OVMax= 3.70D-05

 Cycle  14  Pass 1  IDiag  1:
 RMSU=  1.37D-07    CP:  1.00D+00  1.05D+00  5.83D-01  1.24D+00  1.21D+00
 E= -2049.84248409426     Delta-E=       -0.000000001015 Rises=F Damp=F
 DIIS: error= 3.22D-07 at cycle   6 NSaved=   6.
 NSaved= 6 IEnMin= 6 EnMin= -2049.84248409426     IErMin= 6 ErrMin= 3.22D-07
 ErrMax= 3.22D-07  0.00D+00 EMaxC= 1.00D-01 BMatC= 1.01D-10 BMatP= 3.22D-10
 IDIUse=1 WtCom= 1.00D+00 WtEn= 0.00D+00
 Coeff-Com:  0.207D-02-0.630D-01-0.552D-01-0.320D-01 0.445D+00 0.703D+00
 Coeff:      0.207D-02-0.630D-01-0.552D-01-0.320D-01 0.445D+00 0.703D+00
 Gap=     0.217 Goal=   None    Shift=    0.000
 RMSDP=8.23D-08 MaxDP=4.09D-06 DE=-1.01D-09 OVMax= 1.33D-05

 Cycle  15  Pass 1  IDiag  1:
 RMSU=  4.53D-08    CP:  1.00D+00  1.05D+00  5.84D-01  1.29D+00  1.41D+00
                    CP:  1.21D+00
 E= -2049.84248409448     Delta-E=       -0.000000000218 Rises=F Damp=F
 DIIS: error= 7.84D-08 at cycle   7 NSaved=   7.
 NSaved= 7 IEnMin= 7 EnMin= -2049.84248409448     IErMin= 7 ErrMin= 7.84D-08
 ErrMax= 7.84D-08  0.00D+00 EMaxC= 1.00D-01 BMatC= 1.03D-11 BMatP= 1.01D-10
 IDIUse=1 WtCom= 1.00D+00 WtEn= 0.00D+00
 Coeff-Com:  0.766D-04 0.129D-02-0.147D-02-0.792D-01-0.631D-01 0.198D+00
 Coeff-Com:  0.945D+00
 Coeff:      0.766D-04 0.129D-02-0.147D-02-0.792D-01-0.631D-01 0.198D+00
 Coeff:      0.945D+00
 Gap=     0.217 Goal=   None    Shift=    0.000
 RMSDP=4.69D-08 MaxDP=1.40D-06 DE=-2.18D-10 OVMax= 8.16D-06

 Cycle  16  Pass 1  IDiag  1:
 RMSU=  1.47D-08    CP:  1.00D+00  1.05D+00  5.83D-01  1.31D+00  1.52D+00
                    CP:  1.45D+00  1.06D+00
 E= -2049.84248409438     Delta-E=        0.000000000095 Rises=F Damp=F
 DIIS: error= 3.83D-08 at cycle   8 NSaved=   8.
 NSaved= 8 IEnMin= 7 EnMin= -2049.84248409448     IErMin= 8 ErrMin= 3.83D-08
 ErrMax= 3.83D-08  0.00D+00 EMaxC= 1.00D-01 BMatC= 2.07D-12 BMatP= 1.03D-11
 IDIUse=1 WtCom= 1.00D+00 WtEn= 0.00D+00
 Coeff-Com: -0.176D-03 0.711D-02 0.479D-02-0.382D-01-0.749D-01 0.156D-01
 Coeff-Com:  0.459D+00 0.627D+00
 Coeff:     -0.176D-03 0.711D-02 0.479D-02-0.382D-01-0.749D-01 0.156D-01
 Coeff:      0.459D+00 0.627D+00
 Gap=     0.217 Goal=   None    Shift=    0.000
 RMSDP=1.18D-08 MaxDP=9.44D-07 DE= 9.46D-11 OVMax= 1.50D-06

 Cycle  17  Pass 1  IDiag  1:
 RMSU=  5.35D-09    CP:  1.00D+00  1.05D+00  5.83D-01  1.31D+00  1.55D+00
                    CP:  1.48D+00  1.17D+00  8.40D-01
 E= -2049.84248409438     Delta-E=        0.000000000005 Rises=F Damp=F
 DIIS: error= 8.11D-09 at cycle   9 NSaved=   9.
 NSaved= 9 IEnMin= 7 EnMin= -2049.84248409448     IErMin= 9 ErrMin= 8.11D-09
 ErrMax= 8.11D-09  0.00D+00 EMaxC= 1.00D-01 BMatC= 9.68D-14 BMatP= 2.07D-12
 IDIUse=1 WtCom= 1.00D+00 WtEn= 0.00D+00
 Coeff-Com: -0.637D-04 0.216D-02 0.163D-02-0.456D-02-0.150D-01-0.143D-01
 Coeff-Com:  0.549D-01 0.199D+00 0.777D+00
 Coeff:     -0.637D-04 0.216D-02 0.163D-02-0.456D-02-0.150D-01-0.143D-01
 Coeff:      0.549D-01 0.199D+00 0.777D+00
 Gap=     0.217 Goal=   None    Shift=    0.000
 RMSDP=2.12D-09 MaxDP=6.71D-08 DE= 5.46D-12 OVMax= 2.19D-07

 SCF Done:  E(RCAM-B3LYP) =  -2049.84248409     A.U. after   17 cycles
            NFock= 17  Conv=0.21D-08     -V/T= 2.0059
 KE= 2.037896183771D+03 PE=-1.060893820884D+04 EE= 3.633919718246D+03
 Leave Link  502 at Sun Dec  2 17:28:42 2018, MaxMem=   536870912 cpu:      2602.1
 (Enter /pbs_home/pkowalski/g09d01/g09/l701.exe)
 Compute integral first derivatives.
 ... and contract with generalized density number  0.
 R6Disp: Adding Grimme-D3 dispersion energy 1st derivatives to the gradient.
 Leave Link  701 at Sun Dec  2 17:28:43 2018, MaxMem=   536870912 cpu:         3.7
 (Enter /pbs_home/pkowalski/g09d01/g09/l702.exe)
 L702 exits ... SP integral derivatives will be done elsewhere.
 Leave Link  702 at Sun Dec  2 17:28:44 2018, MaxMem=   536870912 cpu:         0.2
 (Enter /pbs_home/pkowalski/g09d01/g09/l703.exe)
 Compute integral first derivatives, UseDBF=F ICtDFT=           0.
 Integral derivatives from FoFJK, PRISM(SPDF).
 Calling FoFJK, ICntrl=      2127 FMM=F ISym2X=0 I1Cent= 0 IOpClX= 0 NMat=1 NMatS=1 NMatT=0.
 FoFJK:  IHMeth= 1 ICntrl=    2127 DoSepK=T KAlg= 0 I1Cent=   0 FoldK=F
 IRaf=         1 NMat=   1 IRICut=       1 DoRegI=T DoRafI=F ISym2E= 0.
 FoFCou: FMM=F IPFlag=           0 FMFlag=      100000 FMFlg1=         800
         NFxFlg=           0 DoJE=F BraDBF=F KetDBF=F FulRan=T
         wScrn=  0.000000 ICntrl=    2527 IOpCl=  0 I1Cent=           0 NGrid=           0
         NMat0=    1 NMatS0=      1 NMatT0=    0 NMatD0=    1 NMtDS0=    0 NMtDT0=    0
 Symmetry not used in FoFCou.
 Leave Link  703 at Sun Dec  2 17:30:28 2018, MaxMem=   536870912 cpu:       835.4
 (Enter /pbs_home/pkowalski/g09d01/g09/l716.exe)
 Dipole        =-3.04436772D+00 3.86875923D-02-3.05175216D-01
 ***** Axes restored to original set *****
 -------------------------------------------------------------------
 Center     Atomic                   Forces (Hartrees/Bohr)
 Number     Number              X              Y              Z
 -------------------------------------------------------------------
      1        6          -0.015383872   -0.010394243   -0.016568201
      2       16           0.007521345    0.001576465    0.000400261
      3        6          -0.002126790   -0.005602974    0.004040052
      4        6          -0.006837785   -0.001008406    0.003444574
      5        6           0.027661291   -0.044808690   -0.027188785
      6        6          -0.000243487    0.001697929   -0.000881669
      7        1          -0.000062029   -0.000219997   -0.001845022
      8        6           0.005598557    0.012243276   -0.005898731
      9        6          -0.005743689   -0.001268552   -0.011782206
     10        6          -0.016551522    0.095073400   -0.003912889
     11        6           0.001104828    0.003189128   -0.001349366
     12        6           0.013529355    0.003657411    0.002826536
     13        9           0.004833767   -0.000347388    0.005224579
     14        9          -0.003409134    0.000258168   -0.000853346
     15        9           0.001459041   -0.000810295    0.000321058
     16        9          -0.001392168   -0.003594511    0.000390257
     17        9          -0.004316125   -0.003438489   -0.001964552
     18        9           0.001302828   -0.010341882   -0.011501196
     19        6          -0.017811366    0.093867872    0.085784506
     20        6          -0.007516501   -0.103524553    0.026721076
     21        6          -0.006646133    0.032636235   -0.002867891
     22        1           0.015453518   -0.007108519   -0.005473614
     23        1           0.003029628   -0.007726639   -0.004355983
     24        1           0.004372471    0.005584846   -0.003665211
     25        6          -0.003970330    0.003659806   -0.002375012
     26        1          -0.001003026    0.002157040    0.002448507
     27        1           0.001859016   -0.000250932   -0.002244362
     28        1           0.002116448    0.001097947   -0.002044891
     29        1           0.000455898    0.000033010    0.000025242
     30        1          -0.000639432    0.000143613   -0.000063861
     31        1          -0.000418857   -0.000055258   -0.000060242
     32       16          -0.005474578   -0.014016764    0.002555290
     33        6           0.088253176   -0.001015643    0.084214708
     34        6          -0.068188909   -0.045944831   -0.065862253
     35        6           0.010471180   -0.000795481   -0.019764390
     36        1          -0.003272271    0.007926921   -0.008782642
     37        1          -0.005599112    0.002278809   -0.001951652
     38        1           0.003938916    0.002165717   -0.005661952
     39        1          -0.016354146   -0.006973543   -0.009476723
 -------------------------------------------------------------------
 Cartesian Forces:  Max     0.103524553 RMS     0.024736908
 Leave Link  716 at Sun Dec  2 17:30:28 2018, MaxMem=   536870912 cpu:         0.2
 (Enter /pbs_home/pkowalski/g09d01/g09/l103.exe)

 GradGradGradGradGradGradGradGradGradGradGradGradGradGradGradGradGradGrad
 Berny optimization.
 Using GEDIIS/GDIIS optimizer.
 FormGI is forming the generalized inverse of G from B-inverse, IUseBI=4.
 Internal  Forces:  Max     0.092521553 RMS     0.010416922
 Search for a local minimum.
 Step number   5 out of a maximum of  234
 All quantities printed in internal units (Hartrees-Bohrs-Radians)
 RMS Force = .10417D-01 SwitMx=.10000D-02 MixMth= 1
 Mixed Optimization -- RFO/linear search
 Update second derivatives using D2CorX and points    4    5
 DE= -1.07D-01 DEPred=-1.28D-01 R= 8.31D-01
 TightC=F SS=  1.41D+00  RLast= 1.52D+00 DXNew= 1.4270D+00 4.5696D+00
 Trust test= 8.31D-01 RLast= 1.52D+00 DXMaxT set to 1.43D+00
 ITU=  1  1  0  1  0
 Use linear search instead of GDIIS.
     Eigenvalues ---    0.00230   0.00305   0.00627   0.00852   0.00940
     Eigenvalues ---    0.01017   0.01122   0.01309   0.01346   0.01424
     Eigenvalues ---    0.01487   0.01702   0.01871   0.01967   0.02239
     Eigenvalues ---    0.02473   0.02526   0.02875   0.03119   0.04130
     Eigenvalues ---    0.04159   0.04512   0.05250   0.05515   0.05631
     Eigenvalues ---    0.05677   0.06051   0.06562   0.07290   0.07369
     Eigenvalues ---    0.07544   0.07639   0.07686   0.08218   0.08643
     Eigenvalues ---    0.08964   0.09196   0.09645   0.09878   0.10604
     Eigenvalues ---    0.10931   0.12069   0.12718   0.12882   0.13079
     Eigenvalues ---    0.13490   0.14296   0.14767   0.15530   0.15886
     Eigenvalues ---    0.15937   0.16000   0.16000   0.16000   0.16000
     Eigenvalues ---    0.16000   0.16001   0.16003   0.16083   0.16503
     Eigenvalues ---    0.16954   0.17413   0.18838   0.19885   0.21342
     Eigenvalues ---    0.21908   0.22177   0.22728   0.23323   0.23934
     Eigenvalues ---    0.24182   0.24994   0.25957   0.26098   0.26440
     Eigenvalues ---    0.26802   0.26902   0.27480   0.28065   0.28994
     Eigenvalues ---    0.29544   0.30088   0.30732   0.31701   0.33070
     Eigenvalues ---    0.33507   0.33533   0.33585   0.33607   0.33726
     Eigenvalues ---    0.33745   0.33827   0.33878   0.34161   0.34664
     Eigenvalues ---    0.37158   0.37231   0.37241   0.37496   0.42533
     Eigenvalues ---    0.52000   0.54397   0.55323   0.55590   0.56010
     Eigenvalues ---    0.57320   0.58139   0.58407   0.58425   0.64968
     Eigenvalues ---    1.26040
 RFO step:  Lambda=-8.13802414D-02 EMin= 2.30026161D-03
 Quartic linear search produced a step of -0.04243.
 Iteration  1 RMS(Cart)=  0.09005656 RMS(Int)=  0.00366067
 Iteration  2 RMS(Cart)=  0.00615570 RMS(Int)=  0.00160532
 Iteration  3 RMS(Cart)=  0.00003608 RMS(Int)=  0.00160525
 Iteration  4 RMS(Cart)=  0.00000018 RMS(Int)=  0.00160525
 ITry= 1 IFail=0 DXMaxC= 3.98D-01 DCOld= 1.00D+10 DXMaxT= 1.43D+00 DXLimC= 3.00D+00 Rises=F
 Variable       Old X    -DE/DX   Delta X   Delta X   Delta X     New X
                                 (Linear)    (Quad)   (Total)
    R1        3.35188  -0.00545   0.00014  -0.01210  -0.01188   3.34000
    R2        2.89501   0.00068   0.00170  -0.00406  -0.00015   2.89486
    R3        2.50574   0.00691   0.00090   0.00811   0.00707   2.51282
    R4        3.34455   0.00400  -0.00042   0.00993   0.00886   3.35341
    R5        2.52266  -0.00068   0.00019  -0.00131  -0.00150   2.52116
    R6        2.81985   0.00092  -0.00009   0.00207   0.00198   2.82183
    R7        2.81478   0.00794   0.00052   0.01555   0.01639   2.83117
    R8        2.06184  -0.00029  -0.00005  -0.00036  -0.00041   2.06143
    R9        2.98908  -0.00441   0.00925  -0.03727  -0.02717   2.96191
   R10        2.94703   0.00116   0.00143  -0.00306  -0.00163   2.94539
   R11        2.07555  -0.00020   0.00003  -0.00047  -0.00044   2.07511
   R12        2.08028   0.00034  -0.00004   0.00077   0.00073   2.08101
   R13        2.08086   0.00003  -0.00002   0.00010   0.00009   2.08095
   R14        2.82548  -0.00016   0.00048  -0.00208  -0.00160   2.82388
   R15        2.80069   0.00184   0.00064   0.00088  -0.00073   2.79997
   R16        2.92013   0.00566  -0.00129   0.02829   0.02699   2.94712
   R17        2.54196  -0.00340   0.00006  -0.00445  -0.00439   2.53757
   R18        2.56853  -0.00014  -0.00031   0.00057   0.00026   2.56879
   R19        2.90525  -0.01056   0.00512  -0.05473  -0.04967   2.85558
   R20        2.44275   0.08440   0.01717   0.15044   0.16788   2.61063
   R21        2.93504   0.00202  -0.00081   0.01395   0.01311   2.94815
   R22        2.52621   0.00076  -0.00001   0.00075   0.00074   2.52696
   R23        2.52896  -0.00243   0.00023  -0.00379  -0.00356   2.52540
   R24        2.54299  -0.00388   0.00026  -0.00653  -0.00626   2.53673
   R25        2.60426  -0.01297   0.00039  -0.01992  -0.01953   2.58474
   R26        2.96691  -0.02289  -0.00087  -0.05564  -0.05448   2.91243
   R27        3.37695  -0.01394  -0.00556  -0.05104  -0.06103   3.31592
   R28        2.76815   0.00892   0.00914  -0.02133  -0.01346   2.75469
   R29        3.29820   0.01082  -0.00737  -0.01609  -0.02398   3.27422
   R30        2.07111   0.00168  -0.00158   0.01279   0.01121   2.08233
   R31        2.06283   0.00194   0.00008   0.00313   0.00321   2.06604
   R32        2.06856   0.00261  -0.00042   0.00602   0.00560   2.07416
   R33        4.04530   0.00835  -0.01066   0.08541   0.07974   4.12504
   R34        2.08417  -0.00207   0.00038  -0.00529  -0.00491   2.07925
   R35        2.07116   0.00233  -0.00051   0.00619   0.00568   2.07684
   R36        2.07606   0.00030  -0.00011   0.00099   0.00088   2.07694
   R37        3.40891  -0.01138  -0.00709  -0.02427  -0.03224   3.37668
   R38        2.39907   0.09252   0.01482   0.16313   0.17797   2.57704
   R39        2.98993  -0.03662  -0.00094  -0.06676  -0.06769   2.92224
   R40        2.03087   0.01225  -0.00058   0.03286   0.03228   2.06315
   R41        2.10355  -0.00766   0.00001  -0.01673  -0.01673   2.08682
   R42        2.09319  -0.00540  -0.00024  -0.01137  -0.01161   2.08158
   R43        2.09471  -0.00573  -0.00038  -0.01094  -0.01132   2.08340
    A1        1.90766   0.00187   0.00040   0.00596   0.00639   1.91406
    A2        2.26080  -0.00478  -0.00140  -0.00431  -0.00746   2.25334
    A3        2.09228   0.00320   0.00160  -0.00187   0.00188   2.09416
    A4        1.59696   0.00155   0.00001   0.00293   0.00306   1.60002
    A5        1.99178  -0.00110  -0.00021  -0.00173  -0.00198   1.98980
    A6        2.06666  -0.00124  -0.00008  -0.00292  -0.00300   2.06367
    A7        2.22445   0.00236   0.00030   0.00469   0.00501   2.22946
    A8        2.00240  -0.00047   0.00102  -0.00222  -0.00031   2.00210
    A9        2.14391   0.00020  -0.00054   0.00117   0.00022   2.14413
   A10        2.13420   0.00022  -0.00054   0.00111   0.00007   2.13427
   A11        1.86734  -0.00129  -0.00144   0.00088  -0.00201   1.86533
   A12        1.92243   0.00606   0.00246   0.00599   0.00794   1.93037
   A13        1.87407  -0.00465  -0.00622   0.00807   0.00387   1.87794
   A14        2.09020  -0.00552  -0.00156  -0.00962  -0.01035   2.07985
   A15        1.86466   0.00122   0.00567  -0.01805  -0.01271   1.85195
   A16        1.83441   0.00386   0.00052   0.01400   0.01402   1.84842
   A17        1.93410  -0.00089  -0.00007  -0.00268  -0.00275   1.93135
   A18        1.93228   0.00087  -0.00002   0.00285   0.00283   1.93511
   A19        1.93381   0.00060   0.00002   0.00189   0.00191   1.93572
   A20        1.89063  -0.00005   0.00002  -0.00026  -0.00024   1.89038
   A21        1.89819  -0.00004  -0.00007  -0.00013  -0.00020   1.89799
   A22        1.87310  -0.00051   0.00012  -0.00171  -0.00159   1.87150
   A23        2.22794   0.00521  -0.00054   0.01805   0.01886   2.24679
   A24        2.15549  -0.00469  -0.00029  -0.00952  -0.01180   2.14369
   A25        1.89629  -0.00042   0.00026  -0.00628  -0.00542   1.89087
   A26        1.84634  -0.00285   0.00086  -0.00983  -0.00948   1.83686
   A27        1.99254   0.00179  -0.00047   0.00626   0.00604   1.99859
   A28        1.89103   0.00094   0.00054  -0.00048   0.00006   1.89110
   A29        1.99974  -0.00076  -0.00083  -0.00526  -0.00591   1.99383
   A30        1.86082   0.00053  -0.00031   0.00774   0.00756   1.86838
   A31        1.86715   0.00042   0.00025   0.00207   0.00226   1.86940
   A32        1.76213   0.00649  -0.00300   0.05007   0.04731   1.80944
   A33        1.98966   0.00448  -0.00044   0.02676   0.02597   2.01563
   A34        2.07050  -0.00099  -0.00501   0.00801   0.00187   2.07237
   A35        1.81282   0.00227  -0.00076   0.01539   0.01407   1.82689
   A36        1.93652  -0.00085   0.00037  -0.00650  -0.00609   1.93043
   A37        1.94663   0.00032  -0.00028   0.00235   0.00242   1.94905
   A38        1.91676  -0.00182   0.00086  -0.00937  -0.00820   1.90856
   A39        1.96497  -0.00154  -0.00013  -0.00617  -0.00632   1.95865
   A40        1.88627   0.00150  -0.00005   0.00395   0.00376   1.89003
   A41        1.87065  -0.00142   0.00072  -0.01540  -0.01501   1.85565
   A42        2.03267  -0.00045  -0.00018  -0.00265  -0.00250   2.03017
   A43        1.93784  -0.00816   0.00157  -0.04575  -0.04399   1.89385
   A44        1.93211   0.00272  -0.00113   0.02390   0.02267   1.95478
   A45        1.83229   0.00726  -0.00233   0.04828   0.04566   1.87795
   A46        1.84872   0.00090   0.00101  -0.00237  -0.00261   1.84611
   A47        1.93626   0.01379  -0.00171   0.03870   0.03405   1.97031
   A48        1.62541   0.00588  -0.00126   0.07644   0.08170   1.70711
   A49        2.52166  -0.02229   0.00483  -0.07194  -0.07305   2.44861
   A50        1.78949  -0.00873  -0.00167  -0.03928  -0.04151   1.74797
   A51        1.82333   0.00762  -0.00402   0.02290   0.01650   1.83984
   A52        2.22454  -0.02173  -0.00180  -0.05560  -0.05684   2.16771
   A53        2.12037   0.01069  -0.00170   0.03201   0.02813   2.14850
   A54        1.93434   0.01123   0.00357   0.02530   0.03017   1.96451
   A55        2.10930  -0.01098  -0.00079  -0.04485  -0.04495   2.06435
   A56        1.94175  -0.00507   0.00150  -0.02326  -0.02374   1.91802
   A57        1.91487  -0.00094   0.00084  -0.00294  -0.00130   1.91356
   A58        1.87791   0.00712  -0.00086   0.02786   0.02599   1.90390
   A59        1.81120   0.00762  -0.00083   0.03070   0.02953   1.84073
   A60        1.77103  -0.00463  -0.00348  -0.02366  -0.02859   1.74244
   A61        1.77604   0.00584   0.00011   0.02815   0.02826   1.80430
   A62        1.47992  -0.01236  -0.00218  -0.02051  -0.02029   1.45962
   A63        1.94179  -0.00465   0.00037  -0.01560  -0.01519   1.92659
   A64        1.91139   0.00266   0.00015   0.00695   0.00708   1.91848
   A65        1.91875   0.00292  -0.00006   0.00928   0.00923   1.92798
   A66        1.89431   0.00067  -0.00024   0.00258   0.00236   1.89667
   A67        1.88581   0.00100  -0.00027   0.00440   0.00417   1.88998
   A68        1.91133  -0.00267   0.00004  -0.00781  -0.00781   1.90352
   A69        1.59892   0.00961   0.00581   0.00827   0.01303   1.61195
   A70        1.95625  -0.01425  -0.00494  -0.01819  -0.02351   1.93274
   A71        2.02253   0.00236   0.00480   0.01346   0.01853   2.04106
   A72        2.13841   0.01542  -0.00618   0.04225   0.03526   2.17367
   A73        2.10945  -0.01414  -0.00051  -0.03887  -0.03762   2.07182
   A74        2.18192   0.00118   0.00430  -0.03289  -0.03021   2.15172
   A75        2.00009  -0.01474  -0.00233  -0.04851  -0.05025   1.94984
   A76        1.59383   0.01315  -0.00282   0.07890   0.07563   1.66946
   A77        1.96204   0.01192  -0.00763   0.08235   0.07524   2.03728
   A78        2.03205  -0.01174  -0.00500  -0.03083  -0.03606   1.99599
   A79        1.92424   0.00122   0.00166   0.00143   0.00324   1.92748
   A80        1.94237  -0.00313   0.00406  -0.02481  -0.02094   1.92143
   A81        1.80932   0.00725  -0.00004   0.02943   0.02947   1.83879
   A82        1.86005   0.00708  -0.00109   0.02814   0.02655   1.88660
   A83        1.88660   0.00070   0.00003   0.00235   0.00258   1.88917
   A84        3.58223   0.00299  -0.00431   0.00704   0.00094   3.58317
   A85        3.41128  -0.00113  -0.00394   0.02978   0.02844   3.43972
    D1        0.24079  -0.00035   0.00088  -0.01252  -0.01117   0.22962
    D2       -3.13177   0.00170   0.00487  -0.01360  -0.00642  -3.13818
    D3       -0.33348   0.00148  -0.00053   0.01618   0.01497  -0.31851
    D4       -2.63169   0.00515   0.00083   0.02356   0.02407  -2.60762
    D5        1.66303   0.00005   0.00251  -0.00033   0.00122   1.66426
    D6        3.01317   0.00087  -0.00380   0.01766   0.01223   3.02540
    D7        0.71495   0.00454  -0.00244   0.02504   0.02134   0.73629
    D8       -1.27350  -0.00056  -0.00077   0.00115  -0.00152  -1.27502
    D9       -0.07367  -0.00072   0.00188  -0.00306  -0.00159  -0.07527
   D10        2.96811   0.00060  -0.00316   0.02882   0.02527   2.99338
   D11        2.81609   0.00122   0.00611  -0.00343   0.00391   2.82000
   D12       -0.42531   0.00254   0.00107   0.02845   0.03077  -0.39454
   D13       -0.07891  -0.00021  -0.00076   0.00679   0.00608  -0.07283
   D14        3.03861   0.00077  -0.00030   0.00827   0.00772   3.04633
   D15       -0.11941   0.00132   0.00033   0.00323   0.00274  -0.11667
   D16        3.09916   0.00202   0.00114   0.00236   0.00287   3.10203
   D17        3.04885   0.00030  -0.00018   0.00173   0.00106   3.04991
   D18       -0.01576   0.00101   0.00063   0.00086   0.00119  -0.01457
   D19       -3.12206  -0.00047  -0.00026  -0.00049  -0.00058  -3.12264
   D20        1.06286  -0.00041  -0.00023  -0.00027  -0.00033   1.06254
   D21       -1.01326  -0.00072  -0.00039  -0.00118  -0.00140  -1.01466
   D22       -0.00814   0.00059   0.00026   0.00110   0.00118  -0.00696
   D23       -2.10640   0.00065   0.00029   0.00131   0.00143  -2.10497
   D24        2.10066   0.00034   0.00014   0.00040   0.00036   2.10102
   D25        0.29238  -0.00211   0.00007  -0.01329  -0.01224   0.28014
   D26        2.49370   0.00078   0.00097  -0.01174  -0.01120   2.48250
   D27       -1.71046   0.00326   0.00548  -0.01438  -0.00976  -1.72022
   D28       -2.92571  -0.00281  -0.00073  -0.01242  -0.01237  -2.93808
   D29       -0.72439   0.00008   0.00017  -0.01087  -0.01133  -0.73571
   D30        1.35464   0.00256   0.00468  -0.01351  -0.00988   1.34475
   D31       -0.44817  -0.00537   0.00690  -0.08314  -0.08121  -0.52938
   D32        1.37898  -0.01024   0.00443  -0.08824  -0.08383   1.29515
   D33        2.77636   0.01257  -0.01005   0.13563   0.11919   2.89556
   D34       -2.62343  -0.00464   0.00799  -0.08199  -0.07714  -2.70057
   D35       -0.79628  -0.00951   0.00552  -0.08709  -0.07976  -0.87604
   D36        0.60110   0.01330  -0.00896   0.13679   0.12327   0.72437
   D37        1.56547  -0.00586   0.00103  -0.06343  -0.06512   1.50034
   D38       -2.89057  -0.01074  -0.00145  -0.06853  -0.06774  -2.95831
   D39       -1.49319   0.01208  -0.01592   0.15534   0.13528  -1.35791
   D40        3.05724   0.00375   0.00028   0.01558   0.01605   3.07328
   D41        0.96312   0.00413   0.00024   0.01770   0.01815   0.98127
   D42       -1.13762   0.00393   0.00014   0.01718   0.01749  -1.12013
   D43       -1.22764   0.00065  -0.00220   0.01173   0.00946  -1.21818
   D44        2.96143   0.00103  -0.00224   0.01385   0.01156   2.97299
   D45        0.86068   0.00083  -0.00234   0.01333   0.01090   0.87159
   D46        1.01040  -0.00293   0.00002  -0.00192  -0.00201   1.00839
   D47       -1.08372  -0.00255  -0.00002   0.00021   0.00009  -1.08363
   D48        3.09872  -0.00275  -0.00012  -0.00031  -0.00057   3.09816
   D49        2.57486   0.00536  -0.00667   0.06333   0.05674   2.63160
   D50        0.35984   0.00731  -0.00594   0.07342   0.06755   0.42739
   D51       -1.71849   0.00500  -0.00633   0.06720   0.06082  -1.65768
   D52       -0.47892   0.00446  -0.00219   0.03567   0.03350  -0.44542
   D53       -2.69395   0.00642  -0.00146   0.04576   0.04431  -2.64964
   D54        1.51091   0.00410  -0.00186   0.03954   0.03758   1.54848
   D55       -2.40980  -0.00500   0.00594  -0.06149  -0.05635  -2.46615
   D56       -0.16962   0.00113  -0.00212   0.00065   0.00062  -0.16899
   D57        0.64843  -0.00355   0.00165  -0.03354  -0.03292   0.61551
   D58        2.88861   0.00258  -0.00641   0.02859   0.02405   2.91266
   D59        0.09501   0.00095  -0.00014   0.00464   0.00422   0.09922
   D60        2.15345  -0.00032   0.00062  -0.00082  -0.00047   2.15298
   D61       -2.02576   0.00122   0.00061   0.00134   0.00178  -2.02399
   D62        2.30567   0.00052  -0.00065   0.00146   0.00069   2.30636
   D63       -1.91907  -0.00075   0.00010  -0.00400  -0.00399  -1.92306
   D64        0.18490   0.00080   0.00010  -0.00184  -0.00175   0.18315
   D65       -1.91560   0.00095  -0.00102   0.00622   0.00515  -1.91045
   D66        0.14284  -0.00032  -0.00026   0.00076   0.00047   0.14332
   D67        2.24681   0.00123  -0.00027   0.00292   0.00271   2.24953
   D68       -0.57331   0.00513  -0.00214   0.04157   0.04007  -0.53324
   D69       -2.74725   0.00300  -0.00110   0.02434   0.02406  -2.72319
   D70        1.41860   0.00879  -0.00369   0.06688   0.06373   1.48233
   D71       -2.76008  -0.00530   0.00276  -0.03854  -0.03648  -2.79656
   D72        1.34917  -0.00744   0.00380  -0.05578  -0.05249   1.29668
   D73       -0.76816  -0.00165   0.00121  -0.01324  -0.01282  -0.78098
   D74        0.42911  -0.01016   0.00657  -0.09206  -0.08735   0.34175
   D75       -2.81672  -0.00682   0.00798  -0.06769  -0.06426  -2.88098
   D76        2.50081   0.00198  -0.00108   0.00747   0.00620   2.50700
   D77       -0.74502   0.00532   0.00032   0.03184   0.02929  -0.71572
   D78        0.29873  -0.00405   0.00164  -0.03303  -0.03180   0.26693
   D79        2.53252  -0.00377   0.00115  -0.03108  -0.03037   2.50215
   D80       -1.76315   0.00239   0.00067   0.00283   0.00379  -1.75936
   D81       -1.77334  -0.00343   0.00121  -0.02937  -0.02838  -1.80172
   D82        0.46045  -0.00314   0.00073  -0.02742  -0.02696   0.43350
   D83        2.44796   0.00301   0.00024   0.00649   0.00720   2.45517
   D84        2.40720  -0.00305   0.00076  -0.02378  -0.02338   2.38382
   D85       -1.64219  -0.00277   0.00028  -0.02183  -0.02196  -1.66415
   D86        0.34532   0.00339  -0.00021   0.01208   0.01220   0.35752
   D87       -0.09710   0.01257  -0.00858   0.13481   0.12836   0.03126
   D88        3.13956   0.00930  -0.00969   0.11165   0.10688  -3.03675
   D89       -1.81332   0.00586  -0.00615   0.05581   0.04638  -1.76695
   D90        1.42334   0.00259  -0.00726   0.03264   0.02490   1.44823
   D91        2.99476   0.00018   0.00003  -0.00148  -0.00825   2.98651
   D92       -0.05176  -0.00309  -0.00108  -0.02464  -0.02973  -0.08149
   D93       -2.49963  -0.01608   0.00677  -0.09336  -0.08429  -2.58391
   D94        1.55642  -0.01100   0.00726  -0.06809  -0.05843   1.49799
   D95       -0.39518  -0.01474   0.00576  -0.08767  -0.07870  -0.47388
   D96       -0.54033  -0.00158   0.00452  -0.03912  -0.03558  -0.57590
   D97       -2.76746   0.00350   0.00501  -0.01385  -0.00972  -2.77718
   D98        1.56412  -0.00024   0.00351  -0.03343  -0.02999   1.53413
   D99        3.07126  -0.01073   0.01708  -0.17937  -0.15726   2.91401
   D100      -0.35018  -0.01381   0.00333  -0.11813  -0.11070  -0.46088
   D101       0.00966   0.00630   0.00082   0.03088   0.03320   0.04286
   D102       2.87140   0.00322  -0.01293   0.09212   0.07975   2.95116
   D103      -2.99230   0.00002   0.00029  -0.00225   0.00218  -2.99013
   D104       0.06081   0.00100   0.00130   0.01378   0.01801   0.07882
   D105      -0.20542   0.00154   0.00044   0.00311   0.00415  -0.20127
   D106       1.80993   0.01818  -0.00950   0.12492   0.11337   1.92330
   D107      -2.07176  -0.00361   0.00135  -0.02235  -0.02031  -2.09207
   D108      -0.05641   0.01303  -0.00859   0.09947   0.08891   0.03250
   D109      -0.05726   0.00398  -0.00032   0.00553   0.00352  -0.05374
   D110      -2.62857  -0.00665   0.01054  -0.06606  -0.05642  -2.68499
   D111       0.03589  -0.00675  -0.00042  -0.02361  -0.02341   0.01248
   D112      -1.06973   0.01195   0.00070   0.05383   0.05449  -1.01524
   D113      -2.85849  -0.00302   0.00840  -0.06300  -0.05252  -2.91101
   D114       2.56359  -0.00120  -0.00615   0.04067   0.03348   2.59707
   D115       1.45797   0.01751  -0.00503   0.11811   0.11137   1.56934
   D116      -0.33079   0.00253   0.00267   0.00128   0.00437  -0.32642
   D117      -2.44301  -0.00170  -0.00461   0.01363   0.00981  -2.43321
   D118      -0.38905   0.00074  -0.00679   0.03226   0.02607  -0.36297
   D119       1.70425   0.00040  -0.00238   0.02003   0.01793   1.72218
   D120       1.33373  -0.00240   0.00620  -0.04334  -0.03747   1.29627
   D121      -2.89548   0.00004   0.00402  -0.02471  -0.02120  -2.91668
   D122      -0.80219  -0.00031   0.00843  -0.03695  -0.02934  -0.83153
         Item               Value     Threshold  Converged?
 Maximum Force            0.092522     0.000450     NO 
 RMS     Force            0.010417     0.000300     NO 
 Maximum Displacement     0.397862     0.001800     NO 
 RMS     Displacement     0.091140     0.001200     NO 
 Predicted change in Energy=-5.864558D-02
 Lowest energy point so far.  Saving SCF results.
 GradGradGradGradGradGradGradGradGradGradGradGradGradGradGradGradGradGrad

 Leave Link  103 at Sun Dec  2 17:30:29 2018, MaxMem=   536870912 cpu:         0.7
 (Enter /pbs_home/pkowalski/g09d01/g09/l202.exe)
                          Input orientation:                          
 ---------------------------------------------------------------------
 Center     Atomic      Atomic             Coordinates (Angstroms)
 Number     Number       Type             X           Y           Z
 ---------------------------------------------------------------------
      1          6           0       -1.652762   -0.075038   -0.509769
      2         16           0       -3.188301    0.733219   -0.845511
      3          6           0       -4.107048   -0.728658   -0.435822
      4          6           0       -3.345487   -1.787692   -0.155810
      5          6           0       -1.879992   -1.585437   -0.392456
      6          6           0       -5.597612   -0.642634   -0.411180
      7          1           0       -3.759099   -2.749919    0.149179
      8          6           0       -0.416015    0.406630   -0.591140
      9          6           0        0.035566    1.746644   -1.074327
     10          6           0        0.769046   -0.336310   -0.102219
     11          6           0        1.348278    2.045412   -0.287107
     12          6           0        1.634757    0.737896    0.514279
     13          9           0       -0.892709    2.712843   -0.985212
     14          9           0        0.373821    1.636846   -2.386327
     15          9           0        2.359695    2.279088   -1.130052
     16          9           0        1.213745    3.108460    0.511490
     17          9           0        2.948431    0.472575    0.590764
     18          9           0        1.221270    0.943016    1.801829
     19          6           0       -0.850430   -2.222376    0.603023
     20          6           0        0.495989   -1.473054    0.633823
     21          6           0       -1.565475   -1.634918    2.093862
     22          1           0       -0.897074   -1.412229    2.941138
     23          1           0       -2.348224   -2.321700    2.426937
     24          1           0       -2.111440   -0.702904    1.898939
     25          6           0       -1.575424   -2.217305   -1.784334
     26          1           0       -1.657111   -3.313398   -1.733812
     27          1           0       -0.555956   -1.954636   -2.099816
     28          1           0       -2.289113   -1.852584   -2.536387
     29          1           0       -6.036701   -1.607832   -0.125837
     30          1           0       -5.990902   -0.362710   -1.400956
     31          1           0       -5.935219    0.124682    0.302872
     32         16           0        1.681922   -2.276965    1.608162
     33          6           0        0.597623   -3.663829    1.914387
     34          6           0       -0.624106   -3.456492    1.345099
     35          6           0        0.833817   -4.463766    3.216543
     36          1           0        0.738810   -5.558042    3.102495
     37          1           0        1.856567   -4.297144    3.590137
     38          1           0        0.124611   -4.137795    3.995161
     39          1           0       -1.428966   -4.127385    1.651812
 ---------------------------------------------------------------------
                    Distance matrix (angstroms):
                    1          2          3          4          5
     1  C    0.000000
     2  S    1.767451   0.000000
     3  C    2.540907   1.774549   0.000000
     4  C    2.433883   2.618280   1.334143   0.000000
     5  C    1.531894   2.700573   2.386572   1.498193   0.000000
     6  C    3.986694   2.808273   1.493248   2.539378   3.835352
     7  H    3.467832   3.667079   2.132790   1.090859   2.276056
     8  C    1.329725   2.803022   3.864806   3.685969   2.480128
     9  C    2.547097   3.387138   4.867860   4.976618   3.903469
    10  C    2.469719   4.166170   4.903215   4.363343   2.943121
    11  C    3.681322   4.755440   6.121941   6.061465   4.859618
    12  C    3.537983   5.011082   6.001817   5.624095   4.309699
    13  F    2.928482   3.034497   4.741069   5.192191   4.449865
    14  F    3.249470   3.984892   5.429389   5.525932   4.408889
    15  F    4.693237   5.766362   7.165700   7.073680   5.783904
    16  F    4.403918   5.182782   6.628100   6.723406   5.693944
    17  F    4.762565   6.307955   7.230257   6.729010   5.340019
    18  F    3.826223   5.147499   6.016025   5.669602   4.563528
    19  C    2.548156   4.037255   3.730410   2.643877   1.567376
    20  C    2.807023   4.542032   4.783954   3.934393   2.590591
    21  C    3.036403   4.108717   3.698676   2.872770   2.506621
    22  H    3.777288   4.918473   4.709040   3.965700   3.479795
    23  H    3.762367   4.554907   3.718419   2.819624   2.951323
    24  H    2.531102   3.279342   3.071518   2.630899   2.466358
    25  C    2.493954   3.491182   3.231668   2.443314   1.558636
    26  H    3.461975   4.416869   3.790495   2.769203   2.198809
    27  H    2.695203   3.965739   4.108790   3.404191   2.191908
    28  H    2.769800   3.217759   2.996743   2.605242   2.198906
    29  H    4.660020   3.756573   2.143035   2.697385   4.165311
    30  H    4.438066   3.060090   2.148093   3.252566   4.405872
    31  H    4.363452   3.038859   2.148503   3.251811   4.455653
    32  S    4.522636   6.229028   6.331454   5.350311   4.143419
    33  C    4.880593   6.425285   6.022678   4.832569   3.972382
    34  C    3.991603   5.378433   4.769029   3.527539   2.845557
    35  C    6.271316   7.725696   7.190477   6.000060   5.354850
    36  H    6.987947   8.401721   7.702271   6.443103   5.903762
    37  H    6.852065   8.392271   8.031634   6.884100   6.097236
    38  H    6.321348   7.624583   7.011616   5.898738   5.457486
    39  H    4.598264   5.740849   4.804340   3.523451   3.293017
                    6          7          8          9         10
     6  C    0.000000
     7  H    2.852154   0.000000
     8  C    5.289829   4.657047   0.000000
     9  C    6.154763   6.009620   1.494334   0.000000
    10  C    6.381507   5.137393   1.481679   2.412816   0.000000
    11  C    7.448918   7.019319   2.427092   1.559548   2.458108
    12  C    7.420884   6.433649   2.353159   2.469545   1.511107
    13  F    5.807311   6.272544   2.387708   1.342825   3.583077
    14  F    6.689937   6.538619   2.315161   1.359344   3.044125
    15  F    8.507172   8.022904   3.391326   2.384990   3.229073
    16  F    7.830493   7.692923   3.342424   2.399472   3.527157
    17  F    8.676545   7.454557   3.566615   3.588949   2.425745
    18  F    7.342265   6.416627   2.948680   3.213096   2.338072
    19  C    5.104893   2.990758   2.920002   4.399046   2.584049
    20  C    6.238077   4.468897   2.421878   3.673720   1.381486
    21  C    4.849536   3.136400   3.563483   4.902623   3.458200
    22  H    5.824549   4.216116   4.002081   5.193481   3.632572
    23  H    4.629546   2.713323   4.503999   5.873051   4.478368
    24  H    4.182545   3.157010   3.210300   4.410241   3.526503
    25  C    4.532454   2.964892   3.106924   4.337314   3.444444
    26  H    4.940636   2.877762   4.084681   5.376253   4.172695
    27  H    5.476417   3.993818   2.805577   3.886000   2.892231
    28  H    4.114201   3.190350   3.520870   4.527272   4.192445
    29  H    1.098102   2.562707   5.988880   7.001755   6.923549
    30  H    1.101222   3.616992   5.685688   6.393307   6.883626
    31  H    1.101191   3.608663   5.598247   6.338589   6.732294
    32  S    7.729192   5.653055   4.054621   5.108392   2.743153
    33  C    7.274395   4.788760   4.886078   6.206572   3.894672
    34  C    5.978133   3.428943   4.326203   5.775933   3.710948
    35  C    8.314127   5.782808   6.307241   7.590650   5.296628
    36  H    8.755421   6.069499   7.110124   8.443863   6.126793
    37  H    9.215789   6.765338   6.691278   7.848608   5.523079
    38  H    8.023455   5.639235   6.479061   7.767513   5.626287
    39  H    5.811801   3.095939   5.158894   6.639345   4.720183
                   11         12         13         14         15
    11  C    0.000000
    12  C    1.560092   0.000000
    13  F    2.440254   3.540759   0.000000
    14  F    2.350153   3.288098   2.173705   0.000000
    15  F    1.337208   2.367410   3.284395   2.436062   0.000000
    16  F    1.336386   2.407662   2.614150   3.356853   2.166961
    17  F    2.409349   1.342379   4.717717   4.104536   2.563456
    18  F    2.365388   1.367783   3.920305   4.328998   3.417166
    19  C    4.882689   3.866166   5.184656   5.032753   5.794103
    20  C    3.735520   2.489856   4.698030   4.336786   4.545682
    21  C    5.263440   4.285653   5.369948   5.876854   6.412490
    22  H    5.236263   4.113739   5.694950   6.268486   6.388032
    23  H    6.332601   5.374340   6.253632   6.800525   7.482241
    24  H    4.929674   4.245843   4.633677   5.478545   6.169125
    25  C    5.381494   4.931745   5.040938   4.360784   6.010890
    26  H    6.312064   5.683598   6.120481   5.390304   6.911957
    27  H    4.786690   4.345394   4.810520   3.720930   5.231241
    28  H    5.786557   5.604811   5.019882   4.392023   6.376513
    29  H    8.240760   8.047576   6.772549   7.532102   9.306776
    30  H    7.804055   7.939152   5.968538   6.743803   8.762703
    31  H    7.555568   7.597715   5.812456   7.022992   8.689093
    32  S    4.731417   3.207521   6.184861   5.743257   5.358621
    33  C    6.164859   4.734040   7.161753   6.829597   6.905923
    34  C    6.068388   4.835867   6.600241   6.392299   6.922884
    35  C    7.410103   5.916166   8.493489   8.295856   8.166228
    36  H    8.347057   6.865888   9.369031   9.056865   9.053305
    37  H    7.451134   5.904382   8.810917   8.551544   8.110497
    38  H    7.620186   6.178143   8.530551   8.609993   8.511157
    39  H    7.041016   5.861002   7.350523   7.265189   7.945792
                   16         17         18         19         20
    16  F    0.000000
    17  F    3.156471   0.000000
    18  F    2.520750   2.161267   0.000000
    19  C    5.717255   4.657709   3.968473   0.000000
    20  C    4.639010   3.130782   2.779868   1.541193   0.000000
    21  C    5.720805   5.203477   3.807490   1.754707   2.531313
    22  H    5.549358   4.885146   3.366391   2.474933   2.695928
    23  H    6.770761   6.263710   4.877543   2.362185   3.467710
    24  H    5.244842   5.356805   3.718258   2.361851   2.998722
    25  C    6.435375   5.774237   5.538023   2.495018   3.269884
    26  H    7.384000   6.399083   6.237218   2.702195   3.691666
    27  H    5.965375   5.040962   5.174722   2.731984   2.968382
    28  H    6.794964   6.528193   6.241657   3.473104   4.236870
    29  H    8.672865   9.250633   7.931007   5.273169   6.578092
    30  H    8.222738   9.196538   7.998636   5.822262   6.888609
    31  H    7.749461   8.895119   7.357438   5.608373   6.634962
    32  S    5.515858   3.193605   3.258525   2.725086   1.732642
    33  C    6.943459   4.938432   4.650228   2.427822   2.539620
    34  C    6.868129   5.363731   4.792670   1.457718   2.386326
    35  C    8.049861   5.977773   5.602216   3.832885   3.965972
    36  H    9.057987   6.896344   6.647425   4.460910   4.779167
    37  H    8.045761   5.739219   5.573233   4.533801   4.308881
    38  H    8.113593   6.389006   5.641632   4.015736   4.305504
    39  H    7.787279   6.437939   5.723218   2.250272   3.433253
                   21         22         23         24         25
    21  C    0.000000
    22  H    1.101919   0.000000
    23  H    1.093300   1.788121   0.000000
    24  H    1.097599   1.750430   1.719113   0.000000
    25  C    3.921694   4.841321   4.282864   4.018361   0.000000
    26  H    4.180524   5.103651   4.332774   4.496440   1.100293
    27  H    4.325308   5.081514   4.882465   4.469497   1.099018
    28  H    4.691507   5.668771   4.985795   4.585351   1.099071
    29  H    4.991960   5.988353   4.542150   4.508469   4.798444
    30  H    5.780716   6.775127   5.635557   5.104436   4.804471
    31  H    5.039693   5.891133   4.833526   4.225354   5.371140
    32  S    3.345701   3.029160   4.112721   4.117258   4.703499
    33  C    2.971141   2.891027   3.277504   4.013270   4.527152
    34  C    2.182876   2.607846   2.330388   3.178230   3.497705
    35  C    3.875486   3.519049   3.916288   4.955270   5.988306
    36  H    4.660254   4.459811   4.523281   5.757155   6.355887
    37  H    4.586573   4.040603   4.789121   5.614605   6.707402
    38  H    3.568714   3.095725   3.445641   4.603536   6.323050
    39  H    2.535041   3.052432   2.169413   3.500558   3.934076
                   26         27         28         29         30
    26  H    0.000000
    27  H    1.786823   0.000000
    28  H    1.782563   1.790208   0.000000
    29  H    4.967429   5.835704   4.462630   0.000000
    30  H    5.253484   5.706248   4.148755   1.782794   0.000000
    31  H    5.854117   6.247635   5.026436   1.787651   1.773043
    32  S    4.836540   4.342937   5.755563   7.939247   8.461170
    33  C    4.303020   4.512861   5.605644   7.239054   8.080690
    34  C    3.250733   3.758677   4.517820   5.905707   6.776046
    35  C    5.659866   6.040768   7.047494   8.156708   9.204170
    36  H    5.845402   6.459489   7.395656   8.481382   9.620892
    37  H    6.454310   6.609325   7.790817   9.129324  10.098195
    38  H    6.056012   6.509846   7.328667   7.832311   8.987148
    39  H    3.489566   4.422409   4.843096   5.544313   6.656082
                   31         32         33         34         35
    31  H    0.000000
    32  S    8.092746   0.000000
    33  C    7.721905   1.786860   0.000000
    34  C    6.489912   2.603508   1.363708   0.000000
    35  C    8.681197   2.843989   1.546382   2.577294   0.000000
    36  H    9.201842   3.726655   2.240441   3.059820   1.104297
    37  H    9.543091   2.835463   2.189558   3.449730   1.101523
    38  H    8.277877   3.403773   2.185864   2.836826   1.102486
    39  H    6.340822   3.619887   2.095446   1.091774   2.771592
                   36         37         38         39
    36  H    0.000000
    37  H    1.754149   0.000000
    38  H    1.786391   1.785808   0.000000
    39  H    2.974982   3.818462   2.811582   0.000000
 Stoichiometry    C17H14F6S2
 Framework group  C1[X(C17H14F6S2)]
 Deg. of freedom   111
 Full point group                 C1      NOp   1
 RotChk:  IX=0 Diff= 1.52D-01
 Largest Abelian subgroup         C1      NOp   1
 Largest concise Abelian subgroup C1      NOp   1
                         Standard orientation:                         
 ---------------------------------------------------------------------
 Center     Atomic      Atomic             Coordinates (Angstroms)
 Number     Number       Type             X           Y           Z
 ---------------------------------------------------------------------
      1          6           0       -0.318443   -1.404652    0.127475
      2         16           0       -0.488705   -3.094303   -0.362396
      3          6           0       -2.259135   -2.985220   -0.310390
      4          6           0       -2.718003   -1.811957    0.128733
      5          6           0       -1.663215   -0.877887    0.638164
      6          6           0       -3.053421   -4.161620   -0.774052
      7          1           0       -3.781567   -1.575995    0.184662
      8          6           0        0.789280   -0.694133    0.317955
      9          6           0        2.212241   -1.146241    0.256197
     10          6           0        0.774692    0.768718    0.552958
     11          6           0        3.022133    0.108723   -0.192501
     12          6           0        1.976318    1.266126   -0.216539
     13          9           0        2.418339   -2.235333   -0.501814
     14          9           0        2.618815   -1.453359    1.516433
     15          9           0        3.978739    0.394284    0.697153
     16          9           0        3.598915   -0.076120   -1.383754
     17          9           0        2.504998    2.430183    0.192666
     18          9           0        1.607034    1.462830   -1.518755
     19          6           0       -1.799073    0.657055    0.351523
     20          6           0       -0.443433    1.390189    0.356871
     21          6           0       -2.087254    0.552397   -1.376191
     22          1           0       -1.720995    1.370557   -2.017045
     23          1           0       -3.152709    0.398433   -1.566993
     24          1           0       -1.623760   -0.360032   -1.772892
     25          6           0       -1.668288   -1.024773    2.189855
     26          1           0       -2.588505   -0.594473    2.612570
     27          1           0       -0.804298   -0.498015    2.618674
     28          1           0       -1.620390   -2.084955    2.475646
     29          1           0       -4.129487   -3.953274   -0.706946
     30          1           0       -2.834028   -5.049537   -0.160734
     31          1           0       -2.806579   -4.416218   -1.816582
     32         16           0       -0.615927    3.107523    0.205023
     33          6           0       -2.398941    3.008085    0.267015
     34          6           0       -2.808240    1.708731    0.329101
     35          6           0       -3.188528    4.144035   -0.423973
     36          1           0       -4.077516    4.486079    0.134756
     37          1           0       -2.554984    5.037692   -0.539527
     38          1           0       -3.516862    3.821871   -1.425913
     39          1           0       -3.867906    1.518520    0.147723
 ---------------------------------------------------------------------
 Rotational constants (GHZ):      0.2343091      0.2178948      0.1295709
 Leave Link  202 at Sun Dec  2 17:30:29 2018, MaxMem=   536870912 cpu:         0.0
 (Enter /pbs_home/pkowalski/g09d01/g09/l301.exe)
 Basis read from rwf:  (5D, 7F)
 No pseudopotential information found on rwf file.
 There are   453 symmetry adapted cartesian basis functions of A   symmetry.
 There are   428 symmetry adapted basis functions of A   symmetry.
   428 basis functions,   747 primitive gaussians,   453 cartesian basis functions
   101 alpha electrons      101 beta electrons
       nuclear repulsion energy      2875.9404218698 Hartrees.
 IExCor=20419 DFT=T Ex+Corr=CAM-B3LYP ExCW=0 ScaHFX=  1.000000
 ScaDFX=  1.000000  1.000000  1.000000  0.810000 ScalE2=  1.000000  1.000000
 IRadAn=      0 IRanWt=     -1 IRanGd=            0 ICorTp=0 IEmpDi=131
  HFx wShort=  0.000000 wLong=  0.330000 cFull=  0.190000 cShort=  0.000000 cLong=  0.460000
  DFx wShort=  0.000000 wLong=  0.330000 cFull=  0.190000 cShort=  0.000000 cLong=  0.460000
 NAtoms=   39 NActive=   39 NUniq=   39 SFac= 1.00D+00 NAtFMM=   60 NAOKFM=F Big=F
 Integral buffers will be    131072 words long.
 Raffenetti 2 integral format.
 Two-electron integral symmetry is turned on.
 R6Disp:  Grimme-D3 Dispersion energy=       -0.0362223357 Hartrees.
 Nuclear repulsion after empirical dispersion term =     2875.9041995341 Hartrees.
 No density basis found on file   724.
 Leave Link  301 at Sun Dec  2 17:30:29 2018, MaxMem=   536870912 cpu:         0.6
 (Enter /pbs_home/pkowalski/g09d01/g09/l302.exe)
 NPDir=0 NMtPBC=     1 NCelOv=     1 NCel=       1 NClECP=     1 NCelD=      1
         NCelK=      1 NCelE2=     1 NClLst=     1 CellRange=     0.0.
 One-electron integrals computed using PRISM.
 NBasis=   428 RedAO= T EigKep=  2.46D-04  NBF=   428
 NBsUse=   428 1.00D-06 EigRej= -1.00D+00 NBFU=   428
 Precomputing XC quadrature grid using
 IXCGrd= 4 IRadAn=           0 IRanWt=          -1 IRanGd=           0 AccXCQ= 0.00D+00.
 Generated NRdTot=       0 NPtTot=           0 NUsed=           0 NTot=          32
 NSgBfM=   445   445   445   445   445 MxSgAt=    39 MxSgA2=    39.
 Leave Link  302 at Sun Dec  2 17:30:30 2018, MaxMem=   536870912 cpu:         7.3
 (Enter /pbs_home/pkowalski/g09d01/g09/l303.exe)
 DipDrv:  MaxL=1.
 Leave Link  303 at Sun Dec  2 17:30:30 2018, MaxMem=   536870912 cpu:         0.9
 (Enter /pbs_home/pkowalski/g09d01/g09/l401.exe)
 Initial guess from the checkpoint file:  "dae0068freq_closed_cam-b3lypd3.chk"
 B after Tr=     0.000000    0.000000    0.000000
         Rot=    0.998552   -0.000826    0.003040   -0.053705 Ang=  -6.17 deg.
 Guess basis will be translated and rotated to current coordinates.
 JPrj=2 DoOrth=T DoCkMO=T.
 Generating alternative initial guess.
 ExpMin= 1.22D-01 ExpMax= 9.18D+03 ExpMxC= 1.38D+03 IAcc=1 IRadAn=         1 AccDes= 0.00D+00
 Harris functional with IExCor=20419 and IRadAn=       1 diagonalized for initial guess.
 HarFok:  IExCor=20419 AccDes= 0.00D+00 IRadAn=         1 IDoV= 1 UseB2=F ITyADJ=14
 ICtDFT=  3500011 ScaDFX=  1.000000  1.000000  1.000000  1.000000
 FoFCou: FMM=F IPFlag=           0 FMFlag=      100000 FMFlg1=           0
         NFxFlg=           0 DoJE=T BraDBF=F KetDBF=T FulRan=T
         wScrn=  0.000000 ICntrl=     500 IOpCl=  0 I1Cent=   200000004 NGrid=           0
         NMat0=    1 NMatS0=      1 NMatT0=    0 NMatD0=    1 NMtDS0=    0 NMtDT0=    0
 Petite list used in FoFCou.
 Harris En= -1994.50281925231    
 Leave Link  401 at Sun Dec  2 17:30:33 2018, MaxMem=   536870912 cpu:        19.8
 (Enter /pbs_home/pkowalski/g09d01/g09/l502.exe)
 Closed shell SCF:
 Using DIIS extrapolation, IDIIS=  1040.
 Integral symmetry usage will be decided dynamically.
 IVT=      641221 IEndB=      641221 NGot=   536870912 MDV=   536451994
 LenX=   536451994 LenY=   536246332
 Requested convergence on RMS density matrix=1.00D-08 within 128 cycles.
 Requested convergence on MAX density matrix=1.00D-06.
 Requested convergence on             energy=1.00D-06.
 No special actions if energy rises.
 Fock matrices will be formed incrementally for  20 cycles.
 Integral accuracy reduced to 1.0D-05 until final iterations.

 Cycle   1  Pass 0  IDiag  1:
 FoFJK:  IHMeth= 1 ICntrl=       0 DoSepK=T KAlg= 0 I1Cent=   0 FoldK=F
 IRaf=         1 NMat=   1 IRICut=       1 DoRegI=T DoRafI=F ISym2E= 0.
 FoFCou: FMM=F IPFlag=           0 FMFlag=      100000 FMFlg1=           0
         NFxFlg=           0 DoJE=T BraDBF=F KetDBF=F FulRan=T
         wScrn=  0.000000 ICntrl=     500 IOpCl=  0 I1Cent=           0 NGrid=           0
         NMat0=    1 NMatS0=      1 NMatT0=    0 NMatD0=    1 NMtDS0=    0 NMtDT0=    0
 Symmetry not used in FoFCou.
 E= -2049.86661311052    
 DIIS: error= 3.00D-03 at cycle   1 NSaved=   1.
 NSaved= 1 IEnMin= 1 EnMin= -2049.86661311052     IErMin= 1 ErrMin= 3.00D-03
 ErrMax= 3.00D-03  0.00D+00 EMaxC= 1.00D-01 BMatC= 2.32D-02 BMatP= 2.32D-02
 IDIUse=3 WtCom= 9.70D-01 WtEn= 3.00D-02
 Coeff-Com:  0.100D+01
 Coeff-En:   0.100D+01
 Coeff:      0.100D+01
 Gap=     0.657 Goal=   None    Shift=    0.000
[truncated: 1,730,837 more chars]
