# Supplementary material for: Wide-range IR spectra of diarylethene derivatives and their simulation using the density functional theory
Source: Sci Rep. 2022 Oct 7;12:16834. doi: 10.1038/s41598-022-20264-x (PMC9546887; doi:10.1038/s41598-022-20264-x)
Supplement: Supplementary file 1 — Supplementary Information 1. [file 41598_2022_20264_MOESM1_ESM.zip › IR_files/2_0068/closed/closed_PBE0D3.log]

 Entering Gaussian System, Link 0=g09
 Input=closed_PBE0D3.gjf
 Output=closed_PBE0D3.log
 AtFile(1): /pbs_home/ewapastorczak/DAE/0068/Def2SVP.gbs
            H     0
            S   3   1.00
                 13.0107010              0.19682158E-01
                  1.9622572              0.13796524
                  0.44453796             0.47831935
            S   1   1.00
                  0.12194962             1.0000000
            P   1   1.00
                  0.8000000              1.0000000
            ****
            C     0
            S   5   1.00
               1238.4016938              0.54568832082E-02
                186.29004992             0.40638409211E-01
                 42.251176346            0.18025593888
                 11.676557932            0.46315121755
                  3.5930506482           0.44087173314
            S   1   1.00
                  0.40245147363          1.0000000
            S   1   1.00
                  0.13090182668          1.0000000
            P   3   1.00
                  9.4680970621           0.38387871728E-01
                  2.0103545142           0.21117025112
                  0.54771004707          0.51328172114
            P   1   1.00
                  0.15268613795          1.0000000
            D   1   1.00
                  0.8000000              1.0000000
            ****
            F     0
            S   5   1.00
               2894.8325990             -0.53408255515E-02
                435.41939120            -0.39904258866E-01
                 98.843328866           -0.17912768038
                 27.485198001           -0.46758090825
                  8.5405498171          -0.44653131020
            S   1   1.00
                  1.0654578038           1.0000000
            S   1   1.00
                  0.33247346748          1.0000000
            P   3   1.00
                 22.696633924           -0.45212874436E-01
                  4.9872339257          -0.23754317067
                  1.3491613954          -0.51287353587
            P   1   1.00
                  0.34829881977          1.0000000
            D   1   1.00
                  1.4000000              1.0000000
            ****
            S     0
            S   5   1.00
               9184.9303010             -0.22294387756E-02
               1381.5105503             -0.16683029937E-01
                313.87147580            -0.75262436116E-01
                 88.053870623           -0.19376827038
                 27.039914905           -0.17718020803
            S   3   1.00
                 45.648731303           -0.10736062573
                  4.9664522326           0.65066293018
                  2.0116242047           0.59712155354
            S   1   1.00
                  0.35661077013          1.0000000
            S   1   1.00
                  0.13507221477          1.0000000
            P   5   1.00
                261.98233439            -0.92729929822E-02
                 61.306894736           -0.66547669241E-01
                 19.103729887           -0.24828595903
                  6.6567720378          -0.48703847402
                  2.3959635161          -0.39337850312
            P   1   1.00
                  0.61776161679          1.0000000
            P   1   1.00
                  0.16993376871          1.0000000
            D   1   1.00
                  0.5500000              1.0000000
            ****
 Initial command:
 /pbs_home/pkowalski/g09d01/g09/l1.exe "/pbs_home/daria/obliczenia/Gau-38454.inp" -scrdir="/pbs_home/daria/obliczenia/"
 Entering Link 1 = /pbs_home/pkowalski/g09d01/g09/l1.exe PID=     38455.
  
 Copyright (c) 1988,1990,1992,1993,1995,1998,2003,2009,2013,
            Gaussian, Inc.  All Rights Reserved.
  
 This is part of the Gaussian(R) 09 program.  It is based on
 the Gaussian(R) 03 system (copyright 2003, Gaussian, Inc.),
 the Gaussian(R) 98 system (copyright 1998, Gaussian, Inc.),
 the Gaussian(R) 94 system (copyright 1995, Gaussian, Inc.),
 the Gaussian 92(TM) system (copyright 1992, Gaussian, Inc.),
 the Gaussian 90(TM) system (copyright 1990, Gaussian, Inc.),
 the Gaussian 88(TM) system (copyright 1988, Gaussian, Inc.),
 the Gaussian 86(TM) system (copyright 1986, Carnegie Mellon
 University), and the Gaussian 82(TM) system (copyright 1983,
 Carnegie Mellon University). Gaussian is a federally registered
 trademark of Gaussian, Inc.
  
 This software contains proprietary and confidential information,
 including trade secrets, belonging to Gaussian, Inc.
  
 This software is provided under written license and may be
 used, copied, transmitted, or stored only in accord with that
 written license.
  
 The following legend is applicable only to US Government
 contracts under FAR:
  
                    RESTRICTED RIGHTS LEGEND
  
 Use, reproduction and disclosure by the US Government is
 subject to restrictions as set forth in subparagraphs (a)
 and (c) of the Commercial Computer Software - Restricted
 Rights clause in FAR 52.227-19.
  
 Gaussian, Inc.
 340 Quinnipiac St., Bldg. 40, Wallingford CT 06492
  
  
 ---------------------------------------------------------------
 Warning -- This program may not be used in any manner that
 competes with the business of Gaussian, Inc. or will provide
 assistance to any competitor of Gaussian, Inc.  The licensee
 of this program is prohibited from giving any competitor of
 Gaussian, Inc. access to this program.  By using this program,
 the user acknowledges that Gaussian, Inc. is engaged in the
 business of creating and licensing software in the field of
 computational chemistry and represents and warrants to the
 licensee that it is not a competitor of Gaussian, Inc. and that
 it will not use this program in any manner prohibited above.
 ---------------------------------------------------------------
  

 Cite this work as:
 Gaussian 09, Revision D.01,
 M. J. Frisch, G. W. Trucks, H. B. Schlegel, G. E. Scuseria, 
 M. A. Robb, J. R. Cheeseman, G. Scalmani, V. Barone, B. Mennucci, 
 G. A. Petersson, H. Nakatsuji, M. Caricato, X. Li, H. P. Hratchian, 
 A. F. Izmaylov, J. Bloino, G. Zheng, J. L. Sonnenberg, M. Hada, 
 M. Ehara, K. Toyota, R. Fukuda, J. Hasegawa, M. Ishida, T. Nakajima, 
 Y. Honda, O. Kitao, H. Nakai, T. Vreven, J. A. Montgomery, Jr., 
 J. E. Peralta, F. Ogliaro, M. Bearpark, J. J. Heyd, E. Brothers, 
 K. N. Kudin, V. N. Staroverov, T. Keith, R. Kobayashi, J. Normand, 
 K. Raghavachari, A. Rendell, J. C. Burant, S. S. Iyengar, J. Tomasi, 
 M. Cossi, N. Rega, J. M. Millam, M. Klene, J. E. Knox, J. B. Cross, 
 V. Bakken, C. Adamo, J. Jaramillo, R. Gomperts, R. E. Stratmann, 
 O. Yazyev, A. J. Austin, R. Cammi, C. Pomelli, J. W. Ochterski, 
 R. L. Martin, K. Morokuma, V. G. Zakrzewski, G. A. Voth, 
 P. Salvador, J. J. Dannenberg, S. Dapprich, A. D. Daniels, 
 O. Farkas, J. B. Foresman, J. V. Ortiz, J. Cioslowski, 
 and D. J. Fox, Gaussian, Inc., Wallingford CT, 2013.
 
 ******************************************
 Gaussian 09:  ES64L-G09RevD.01 24-Apr-2013
                24-Oct-2018 
 ******************************************
 %chk=dae0068freq_closed_pbe0d3.chk
 %NProcShared=8
 Will use up to    8 processors via shared memory.
 %Mem=4GB
 -----------------------------------------------------
 #P opt freq=Raman PBE1PBE/Gen EmpiricalDispersion=GD3
 -----------------------------------------------------
 1/14=-1,18=20,19=15,26=3,38=1/1,3;
 2/9=110,12=2,17=6,18=5,40=1/2;
 3/5=7,11=2,16=1,25=1,30=1,71=1,74=-13,124=31/1,2,3;
 4//1;
 5/5=2,38=5/2;
 6/7=2,8=2,9=2,10=2,28=1/1;
 7//1,2,3,16;
 1/14=-1,18=20,19=15,26=3/3(2);
 2/9=110/2;
 99//99;
 2/9=110/2;
 3/5=7,6=1,11=2,16=1,25=1,30=1,71=1,74=-13,82=7,124=31/1,2,3;
 4/5=5,16=3,69=1/1;
 5/5=2,38=5/2;
 7//1,2,3,16;
 1/14=-1,18=20,19=15,26=3/3(-5);
 2/9=110/2;
 6/7=2,8=2,9=2,10=2,19=2,28=1/1;
 99/9=1/99;
 Leave Link    1 at Wed Oct 24 19:35:30 2018, MaxMem=   536870912 cpu:         0.7
 (Enter /pbs_home/pkowalski/g09d01/g09/l101.exe)
 -------------------
 Title Card Required
 -------------------
 Symbolic Z-matrix:
 Charge =  0 Multiplicity = 1
 C                    -1.6065   -0.26959  -0.91071 
 S                    -3.07653   0.69467  -0.92483 
 C                    -4.00507  -0.6501   -0.21208 
 C                    -3.30184  -1.78078  -0.10991 
 C                    -1.92396  -1.74337  -0.72873 
 C                    -5.42257  -0.39035   0.18007 
 H                    -3.7322   -2.70337   0.28325 
 C                    -0.34709   0.17473  -1.01257 
 C                     0.12249   1.59421  -1.10398 
 C                     0.80111  -0.6719   -0.5503 
 C                     1.18299   1.71352   0.04292 
 C                     1.34285   0.25954   0.58994 
 F                    -0.84661   2.50814  -0.96281 
 F                     0.72871   1.82606  -2.29112 
 F                     2.3505    2.1706   -0.41461 
 F                     0.7454    2.53677   0.99973 
 F                     2.59949   0.03013   0.97723 
 F                     0.55136   0.12338   1.66973 
 C                    -0.74026  -2.68646   0.19094 
 C                     0.40764  -1.8911    0.46462 
 C                    -1.24465  -2.26316   1.5394 
 H                    -0.43432  -1.92771   2.19791 
 H                    -1.7798   -3.0783    2.05104 
 H                    -1.95552  -1.42783   1.43249 
 C                    -1.66073  -1.91991  -2.25626 
 H                    -1.73221  -2.97944  -2.5407 
 H                    -0.65542  -1.55056  -2.50492 
 H                    -2.40642  -1.35581  -2.83495 
 H                    -5.8728   -1.29659   0.60687 
 H                    -6.02246  -0.08195  -0.69057 
 H                    -5.48459   0.41607   0.9269 
 S                     1.26378  -2.04284   1.49005 
 C                     0.9871   -3.27994   2.12992 
 C                    -0.28368  -3.77188   1.33243 
 C                     0.49407  -3.42424   3.40098 
 H                     0.92789  -4.39968   3.47328 
 H                     0.93657  -2.78191   4.13345 
 H                    -0.55995  -3.48897   3.57348 
 H                    -0.81799  -4.20553   2.26627 
 
 NAtoms=     39 NQM=       39 NQMF=       0 NMMI=      0 NMMIF=      0
                NMic=       0 NMicF=      0.
                    Isotopes and Nuclear Properties:
 (Nuclear quadrupole moments (NQMom) in fm**2, nuclear magnetic moments (NMagM)
  in nuclear magnetons)

  Atom         1           2           3           4           5           6           7           8           9          10
 IAtWgt=          12          32          12          12          12          12           1          12          12          12
 AtmWgt=  12.0000000  31.9720718  12.0000000  12.0000000  12.0000000  12.0000000   1.0078250  12.0000000  12.0000000  12.0000000
 NucSpn=           0           0           0           0           0           0           1           0           0           0
 AtZEff=   0.0000000   0.0000000   0.0000000   0.0000000   0.0000000   0.0000000   0.0000000   0.0000000   0.0000000   0.0000000
 NQMom=    0.0000000   0.0000000   0.0000000   0.0000000   0.0000000   0.0000000   0.0000000   0.0000000   0.0000000   0.0000000
 NMagM=    0.0000000   0.0000000   0.0000000   0.0000000   0.0000000   0.0000000   2.7928460   0.0000000   0.0000000   0.0000000
 AtZNuc=   6.0000000  16.0000000   6.0000000   6.0000000   6.0000000   6.0000000   1.0000000   6.0000000   6.0000000   6.0000000

  Atom        11          12          13          14          15          16          17          18          19          20
 IAtWgt=          12          12          19          19          19          19          19          19          12          12
 AtmWgt=  12.0000000  12.0000000  18.9984033  18.9984033  18.9984033  18.9984033  18.9984033  18.9984033  12.0000000  12.0000000
 NucSpn=           0           0           1           1           1           1           1           1           0           0
 AtZEff=   0.0000000   0.0000000   0.0000000   0.0000000   0.0000000   0.0000000   0.0000000   0.0000000   0.0000000   0.0000000
 NQMom=    0.0000000   0.0000000   0.0000000   0.0000000   0.0000000   0.0000000   0.0000000   0.0000000   0.0000000   0.0000000
 NMagM=    0.0000000   0.0000000   2.6288670   2.6288670   2.6288670   2.6288670   2.6288670   2.6288670   0.0000000   0.0000000
 AtZNuc=   6.0000000   6.0000000   9.0000000   9.0000000   9.0000000   9.0000000   9.0000000   9.0000000   6.0000000   6.0000000

  Atom        21          22          23          24          25          26          27          28          29          30
 IAtWgt=          12           1           1           1          12           1           1           1           1           1
 AtmWgt=  12.0000000   1.0078250   1.0078250   1.0078250  12.0000000   1.0078250   1.0078250   1.0078250   1.0078250   1.0078250
 NucSpn=           0           1           1           1           0           1           1           1           1           1
 AtZEff=   0.0000000   0.0000000   0.0000000   0.0000000   0.0000000   0.0000000   0.0000000   0.0000000   0.0000000   0.0000000
 NQMom=    0.0000000   0.0000000   0.0000000   0.0000000   0.0000000   0.0000000   0.0000000   0.0000000   0.0000000   0.0000000
 NMagM=    0.0000000   2.7928460   2.7928460   2.7928460   0.0000000   2.7928460   2.7928460   2.7928460   2.7928460   2.7928460
 AtZNuc=   6.0000000   1.0000000   1.0000000   1.0000000   6.0000000   1.0000000   1.0000000   1.0000000   1.0000000   1.0000000

  Atom        31          32          33          34          35          36          37          38          39
 IAtWgt=           1          32          12          12          12           1           1           1           1
 AtmWgt=   1.0078250  31.9720718  12.0000000  12.0000000  12.0000000   1.0078250   1.0078250   1.0078250   1.0078250
 NucSpn=           1           0           0           0           0           1           1           1           1
 AtZEff=   0.0000000   0.0000000   0.0000000   0.0000000   0.0000000   0.0000000   0.0000000   0.0000000   0.0000000
 NQMom=    0.0000000   0.0000000   0.0000000   0.0000000   0.0000000   0.0000000   0.0000000   0.0000000   0.0000000
 NMagM=    2.7928460   0.0000000   0.0000000   0.0000000   0.0000000   2.7928460   2.7928460   2.7928460   2.7928460
 AtZNuc=   1.0000000  16.0000000   6.0000000   6.0000000   6.0000000   1.0000000   1.0000000   1.0000000   1.0000000
 Leave Link  101 at Wed Oct 24 19:35:30 2018, MaxMem=   536870912 cpu:         2.8
 (Enter /pbs_home/pkowalski/g09d01/g09/l103.exe)

 GradGradGradGradGradGradGradGradGradGradGradGradGradGradGradGradGradGrad
 Berny optimization.
 Initialization pass.
                           ----------------------------
                           !    Initial Parameters    !
                           ! (Angstroms and Degrees)  !
 --------------------------                            --------------------------
 ! Name  Definition              Value          Derivative Info.                !
 --------------------------------------------------------------------------------
 ! R1    R(1,2)                  1.7581         estimate D2E/DX2                !
 ! R2    R(1,5)                  1.5185         estimate D2E/DX2                !
 ! R3    R(1,8)                  1.3394         estimate D2E/DX2                !
 ! R4    R(2,3)                  1.7829         estimate D2E/DX2                !
 ! R5    R(3,4)                  1.3354         estimate D2E/DX2                !
 ! R6    R(3,6)                  1.4935         estimate D2E/DX2                !
 ! R7    R(4,5)                  1.5109         estimate D2E/DX2                !
 ! R8    R(4,7)                  1.0913         estimate D2E/DX2                !
 ! R9    R(5,19)                 1.771          estimate D2E/DX2                !
 ! R10   R(5,25)                 1.5601         estimate D2E/DX2                !
 ! R11   R(6,29)                 1.0982         estimate D2E/DX2                !
 ! R12   R(6,30)                 1.1014         estimate D2E/DX2                !
 ! R13   R(6,31)                 1.1009         estimate D2E/DX2                !
 ! R14   R(8,9)                  1.4979         estimate D2E/DX2                !
 ! R15   R(8,10)                 1.4996         estimate D2E/DX2                !
 ! R16   R(9,11)                 1.5666         estimate D2E/DX2                !
 ! R17   R(9,13)                 1.3395         estimate D2E/DX2                !
 ! R18   R(9,14)                 1.353          estimate D2E/DX2                !
 ! R19   R(10,12)                1.5688         estimate D2E/DX2                !
 ! R20   R(10,20)                1.6344         estimate D2E/DX2                !
 ! R21   R(11,12)                1.5617         estimate D2E/DX2                !
 ! R22   R(11,15)                1.3347         estimate D2E/DX2                !
 ! R23   R(11,16)                1.3359         estimate D2E/DX2                !
 ! R24   R(12,17)                1.3348         estimate D2E/DX2                !
 ! R25   R(12,18)                1.3457         estimate D2E/DX2                !
 ! R26   R(19,20)                1.4231         estimate D2E/DX2                !
 ! R27   R(19,21)                1.5006         estimate D2E/DX2                !
 ! R28   R(19,34)                1.64           estimate D2E/DX2                !
 ! R29   R(20,32)                1.3444         estimate D2E/DX2                !
 ! R30   R(21,22)                1.0967         estimate D2E/DX2                !
 ! R31   R(21,23)                1.1012         estimate D2E/DX2                !
 ! R32   R(21,24)                1.1021         estimate D2E/DX2                !
 ! R33   R(21,34)                1.8007         estimate D2E/DX2                !
 ! R34   R(25,26)                1.0994         estimate D2E/DX2                !
 ! R35   R(25,27)                1.0995         estimate D2E/DX2                !
 ! R36   R(25,28)                1.0996         estimate D2E/DX2                !
 ! R37   R(32,33)                1.42           estimate D2E/DX2                !
 ! R38   R(33,34)                1.5789         estimate D2E/DX2                !
 ! R39   R(33,35)                1.3709         estimate D2E/DX2                !
 ! R40   R(34,39)                1.16           estimate D2E/DX2                !
 ! R41   R(35,36)                1.07           estimate D2E/DX2                !
 ! R42   R(35,37)                1.07           estimate D2E/DX2                !
 ! R43   R(35,38)                1.07           estimate D2E/DX2                !
 ! A1    A(2,1,5)              111.0059         estimate D2E/DX2                !
 ! A2    A(2,1,8)              127.133          estimate D2E/DX2                !
 ! A3    A(5,1,8)              121.8466         estimate D2E/DX2                !
 ! A4    A(1,2,3)               91.0641         estimate D2E/DX2                !
 ! A5    A(2,3,4)              113.2628         estimate D2E/DX2                !
 ! A6    A(2,3,6)              117.911          estimate D2E/DX2                !
 ! A7    A(4,3,6)              128.8258         estimate D2E/DX2                !
 ! A8    A(3,4,5)              115.3362         estimate D2E/DX2                !
 ! A9    A(3,4,7)              122.3893         estimate D2E/DX2                !
 ! A10   A(5,4,7)              121.8778         estimate D2E/DX2                !
 ! A11   A(1,5,4)              105.2928         estimate D2E/DX2                !
 ! A12   A(1,5,19)             116.0614         estimate D2E/DX2                !
 ! A13   A(1,5,25)              87.5478         estimate D2E/DX2                !
 ! A14   A(4,5,19)             112.5608         estimate D2E/DX2                !
 ! A15   A(4,5,25)             123.5109         estimate D2E/DX2                !
 ! A16   A(19,5,25)            109.599          estimate D2E/DX2                !
 ! A17   A(3,6,29)             110.3424         estimate D2E/DX2                !
 ! A18   A(3,6,30)             110.9837         estimate D2E/DX2                !
 ! A19   A(3,6,31)             111.0387         estimate D2E/DX2                !
 ! A20   A(29,6,30)            108.3592         estimate D2E/DX2                !
 ! A21   A(29,6,31)            108.5252         estimate D2E/DX2                !
 ! A22   A(30,6,31)            107.486          estimate D2E/DX2                !
 ! A23   A(1,8,9)              127.8631         estimate D2E/DX2                !
 ! A24   A(1,8,10)             120.6124         estimate D2E/DX2                !
 ! A25   A(9,8,10)             108.2874         estimate D2E/DX2                !
 ! A26   A(8,9,11)             103.869          estimate D2E/DX2                !
 ! A27   A(8,9,13)             114.4131         estimate D2E/DX2                !
 ! A28   A(8,9,14)             110.8793         estimate D2E/DX2                !
 ! A29   A(11,9,13)            111.1381         estimate D2E/DX2                !
 ! A30   A(11,9,14)            109.026          estimate D2E/DX2                !
 ! A31   A(13,9,14)            107.4403         estimate D2E/DX2                !
 ! A32   A(8,10,12)             98.815          estimate D2E/DX2                !
 ! A33   A(8,10,20)            115.3551         estimate D2E/DX2                !
 ! A34   A(12,10,20)            94.2837         estimate D2E/DX2                !
 ! A35   A(9,11,12)            104.763          estimate D2E/DX2                !
 ! A36   A(9,11,15)            111.5473         estimate D2E/DX2                !
 ! A37   A(9,11,16)            110.4588         estimate D2E/DX2                !
 ! A38   A(12,11,15)           110.4493         estimate D2E/DX2                !
 ! A39   A(12,11,16)           110.8793         estimate D2E/DX2                !
 ! A40   A(15,11,16)           108.7241         estimate D2E/DX2                !
 ! A41   A(10,12,11)           105.2388         estimate D2E/DX2                !
 ! A42   A(10,12,17)           115.7166         estimate D2E/DX2                !
 ! A43   A(10,12,18)           108.6636         estimate D2E/DX2                !
 ! A44   A(11,12,17)           110.9782         estimate D2E/DX2                !
 ! A45   A(11,12,18)           108.3645         estimate D2E/DX2                !
 ! A46   A(17,12,18)           107.6687         estimate D2E/DX2                !
 ! A47   A(5,19,20)            109.9613         estimate D2E/DX2                !
 ! A48   A(5,19,21)             95.2655         estimate D2E/DX2                !
 ! A49   A(5,19,34)            154.1549         estimate D2E/DX2                !
 ! A50   A(20,19,21)            86.5979         estimate D2E/DX2                !
 ! A51   A(20,19,34)            90.6578         estimate D2E/DX2                !
 ! A52   A(10,20,19)           119.4511         estimate D2E/DX2                !
 ! A53   A(10,20,32)           113.8602         estimate D2E/DX2                !
 ! A54   A(19,20,32)           126.6745         estimate D2E/DX2                !
 ! A55   A(19,21,22)           112.1771         estimate D2E/DX2                !
 ! A56   A(19,21,23)           111.8418         estimate D2E/DX2                !
 ! A57   A(19,21,24)           110.0864         estimate D2E/DX2                !
 ! A58   A(22,21,23)           107.8496         estimate D2E/DX2                !
 ! A59   A(22,21,24)           107.6379         estimate D2E/DX2                !
 ! A60   A(22,21,34)            86.0425         estimate D2E/DX2                !
 ! A61   A(23,21,24)           107.0188         estimate D2E/DX2                !
 ! A62   A(23,21,34)            72.0939         estimate D2E/DX2                !
 ! A63   A(5,25,26)            110.5743         estimate D2E/DX2                !
 ! A64   A(5,25,27)            109.7373         estimate D2E/DX2                !
 ! A65   A(5,25,28)            110.049          estimate D2E/DX2                !
 ! A66   A(26,25,27)           108.9464         estimate D2E/DX2                !
 ! A67   A(26,25,28)           108.3098         estimate D2E/DX2                !
 ! A68   A(27,25,28)           109.1894         estimate D2E/DX2                !
 ! A69   A(20,32,33)           108.5382         estimate D2E/DX2                !
 ! A70   A(32,33,34)           101.5759         estimate D2E/DX2                !
 ! A71   A(32,33,35)           125.4193         estimate D2E/DX2                !
 ! A72   A(34,33,35)            98.3983         estimate D2E/DX2                !
 ! A73   A(19,34,33)           111.6798         estimate D2E/DX2                !
 ! A74   A(19,34,39)           132.8056         estimate D2E/DX2                !
 ! A75   A(21,34,33)            96.339          estimate D2E/DX2                !
 ! A76   A(21,34,39)            88.5599         estimate D2E/DX2                !
 ! A77   A(33,34,39)            94.622          estimate D2E/DX2                !
 ! A78   A(33,35,36)            90.7335         estimate D2E/DX2                !
 ! A79   A(33,35,37)           115.0089         estimate D2E/DX2                !
 ! A80   A(33,35,38)           120.6698         estimate D2E/DX2                !
 ! A81   A(36,35,37)           109.4712         estimate D2E/DX2                !
 ! A82   A(36,35,38)           109.4712         estimate D2E/DX2                !
 ! A83   A(37,35,38)           109.4712         estimate D2E/DX2                !
 ! A84   L(24,21,34,22,-1)     193.6804         estimate D2E/DX2                !
 ! A85   L(24,21,34,22,-2)     184.9069         estimate D2E/DX2                !
 ! D1    D(5,1,2,3)             16.3814         estimate D2E/DX2                !
 ! D2    D(8,1,2,3)           -162.2454         estimate D2E/DX2                !
 ! D3    D(2,1,5,4)            -21.0862         estimate D2E/DX2                !
 ! D4    D(2,1,5,19)          -146.2904         estimate D2E/DX2                !
 ! D5    D(2,1,5,25)           103.051          estimate D2E/DX2                !
 ! D6    D(8,1,5,4)            157.625          estimate D2E/DX2                !
 ! D7    D(8,1,5,19)            32.4208         estimate D2E/DX2                !
 ! D8    D(8,1,5,25)           -78.2378         estimate D2E/DX2                !
 ! D9    D(2,1,8,9)              2.8461         estimate D2E/DX2                !
 ! D10   D(2,1,8,10)           160.0408         estimate D2E/DX2                !
 ! D11   D(5,1,8,9)           -175.6447         estimate D2E/DX2                !
 ! D12   D(5,1,8,10)           -18.4501         estimate D2E/DX2                !
 ! D13   D(1,2,3,4)             -6.5126         estimate D2E/DX2                !
 ! D14   D(1,2,3,6)            173.6901         estimate D2E/DX2                !
 ! D15   D(2,3,4,5)             -5.6002         estimate D2E/DX2                !
 ! D16   D(2,3,4,7)           -178.4911         estimate D2E/DX2                !
 ! D17   D(6,3,4,5)            174.1699         estimate D2E/DX2                !
 ! D18   D(6,3,4,7)              1.279          estimate D2E/DX2                !
 ! D19   D(2,3,6,29)          -179.7606         estimate D2E/DX2                !
 ! D20   D(2,3,6,30)            60.1081         estimate D2E/DX2                !
 ! D21   D(2,3,6,31)           -59.3853         estimate D2E/DX2                !
 ! D22   D(4,3,6,29)             0.4783         estimate D2E/DX2                !
 ! D23   D(4,3,6,30)          -119.6529         estimate D2E/DX2                !
 ! D24   D(4,3,6,31)           120.8537         estimate D2E/DX2                !
 ! D25   D(3,4,5,1)             17.01           estimate D2E/DX2                !
 ! D26   D(3,4,5,19)           144.3689         estimate D2E/DX2                !
 ! D27   D(3,4,5,25)           -80.3357         estimate D2E/DX2                !
 ! D28   D(7,4,5,1)           -170.0591         estimate D2E/DX2                !
 ! D29   D(7,4,5,19)           -42.7002         estimate D2E/DX2                !
 ! D30   D(7,4,5,25)            92.5952         estimate D2E/DX2                !
 ! D31   D(1,5,19,20)           -7.0382         estimate D2E/DX2                !
 ! D32   D(1,5,19,21)           81.2467         estimate D2E/DX2                !
 ! D33   D(1,5,19,34)          134.025          estimate D2E/DX2                !
 ! D34   D(4,5,19,20)         -128.4455         estimate D2E/DX2                !
 ! D35   D(4,5,19,21)          -40.1606         estimate D2E/DX2                !
 ! D36   D(4,5,19,34)           12.6177         estimate D2E/DX2                !
 ! D37   D(25,5,19,20)          90.0605         estimate D2E/DX2                !
 ! D38   D(25,5,19,21)         178.3453         estimate D2E/DX2                !
 ! D39   D(25,5,19,34)        -128.8764         estimate D2E/DX2                !
 ! D40   D(1,5,25,26)          175.9151         estimate D2E/DX2                !
 ! D41   D(1,5,25,27)           55.7082         estimate D2E/DX2                !
 ! D42   D(1,5,25,28)          -64.4687         estimate D2E/DX2                !
 ! D43   D(4,5,25,26)          -77.3308         estimate D2E/DX2                !
 ! D44   D(4,5,25,27)          162.4623         estimate D2E/DX2                !
 ! D45   D(4,5,25,28)           42.2854         estimate D2E/DX2                !
 ! D46   D(19,5,25,26)          59.0731         estimate D2E/DX2                !
 ! D47   D(19,5,25,27)         -61.1338         estimate D2E/DX2                !
 ! D48   D(19,5,25,28)         178.6894         estimate D2E/DX2                !
 ! D49   D(1,8,9,11)           126.7868         estimate D2E/DX2                !
 ! D50   D(1,8,9,13)             5.4555         estimate D2E/DX2                !
 ! D51   D(1,8,9,14)          -116.2404         estimate D2E/DX2                !
 ! D52   D(10,8,9,11)          -32.6447         estimate D2E/DX2                !
 ! D53   D(10,8,9,13)         -153.9761         estimate D2E/DX2                !
 ! D54   D(10,8,9,14)           84.3281         estimate D2E/DX2                !
 ! D55   D(1,8,10,12)         -117.1697         estimate D2E/DX2                !
 ! D56   D(1,8,10,20)          -18.1292         estimate D2E/DX2                !
 ! D57   D(9,8,10,12)           44.0294         estimate D2E/DX2                !
 ! D58   D(9,8,10,20)          143.0699         estimate D2E/DX2                !
 ! D59   D(8,9,11,12)            6.5628         estimate D2E/DX2                !
 ! D60   D(8,9,11,15)          126.0684         estimate D2E/DX2                !
 ! D61   D(8,9,11,16)         -112.8889         estimate D2E/DX2                !
 ! D62   D(13,9,11,12)         130.0601         estimate D2E/DX2                !
 ! D63   D(13,9,11,15)        -110.4344         estimate D2E/DX2                !
 ! D64   D(13,9,11,16)          10.6083         estimate D2E/DX2                !
 ! D65   D(14,9,11,12)        -111.696          estimate D2E/DX2                !
 ! D66   D(14,9,11,15)           7.8095         estimate D2E/DX2                !
 ! D67   D(14,9,11,16)         128.8522         estimate D2E/DX2                !
 ! D68   D(8,10,12,11)         -37.9082         estimate D2E/DX2                !
 ! D69   D(8,10,12,17)        -160.8002         estimate D2E/DX2                !
 ! D70   D(8,10,12,18)          77.9843         estimate D2E/DX2                !
 ! D71   D(20,10,12,11)       -154.4068         estimate D2E/DX2                !
 ! D72   D(20,10,12,17)         82.7012         estimate D2E/DX2                !
 ! D73   D(20,10,12,18)        -38.5143         estimate D2E/DX2                !
 ! D74   D(8,10,20,19)          43.3822         estimate D2E/DX2                !
 ! D75   D(8,10,20,32)        -137.8992         estimate D2E/DX2                !
 ! D76   D(12,10,20,19)        145.2439         estimate D2E/DX2                !
 ! D77   D(12,10,20,32)        -36.0375         estimate D2E/DX2                !
 ! D78   D(9,11,12,10)          19.7614         estimate D2E/DX2                !
 ! D79   D(9,11,12,17)         145.643          estimate D2E/DX2                !
 ! D80   D(9,11,12,18)         -96.3366         estimate D2E/DX2                !
 ! D81   D(15,11,12,10)       -100.4779         estimate D2E/DX2                !
 ! D82   D(15,11,12,17)         25.4038         estimate D2E/DX2                !
 ! D83   D(15,11,12,18)        143.4242         estimate D2E/DX2                !
 ! D84   D(16,11,12,10)        138.9306         estimate D2E/DX2                !
 ! D85   D(16,11,12,17)        -95.1878         estimate D2E/DX2                !
 ! D86   D(16,11,12,18)         22.8327         estimate D2E/DX2                !
 ! D87   D(5,19,20,10)         -27.3994         estimate D2E/DX2                !
 ! D88   D(5,19,20,32)         154.0617         estimate D2E/DX2                !
 ! D89   D(21,19,20,10)       -121.7706         estimate D2E/DX2                !
 ! D90   D(21,19,20,32)         59.6905         estimate D2E/DX2                !
 ! D91   D(34,19,20,10)        168.5024         estimate D2E/DX2                !
 ! D92   D(34,19,20,32)        -10.0364         estimate D2E/DX2                !
 ! D93   D(5,19,21,22)        -131.2614         estimate D2E/DX2                !
 ! D94   D(5,19,21,23)         107.407          estimate D2E/DX2                !
 ! D95   D(5,19,21,24)         -11.4295         estimate D2E/DX2                !
 ! D96   D(20,19,21,22)        -21.5089         estimate D2E/DX2                !
 ! D97   D(20,19,21,23)       -142.8405         estimate D2E/DX2                !
 ! D98   D(20,19,21,24)         98.3231         estimate D2E/DX2                !
 ! D99   D(5,19,34,33)        -138.1728         estimate D2E/DX2                !
 ! D100  D(5,19,34,39)         -19.069          estimate D2E/DX2                !
 ! D101  D(20,19,34,33)          5.6172         estimate D2E/DX2                !
 ! D102  D(20,19,34,39)        124.7209         estimate D2E/DX2                !
 ! D103  D(10,20,32,33)       -167.9531         estimate D2E/DX2                !
 ! D104  D(19,20,32,33)         10.6556         estimate D2E/DX2                !
 ! D105  D(22,21,34,33)         -6.2396         estimate D2E/DX2                !
 ! D106  D(22,21,34,39)         88.2518         estimate D2E/DX2                !
 ! D107  D(23,21,34,33)       -116.4364         estimate D2E/DX2                !
 ! D108  D(23,21,34,39)        -21.945          estimate D2E/DX2                !
 ! D109  D(20,32,33,34)         -4.1267         estimate D2E/DX2                !
 ! D110  D(20,32,33,35)       -113.3113         estimate D2E/DX2                !
 ! D111  D(32,33,34,19)         -1.3203         estimate D2E/DX2                !
 ! D112  D(32,33,34,21)        -52.2342         estimate D2E/DX2                !
 ! D113  D(32,33,34,39)       -141.2952         estimate D2E/DX2                !
 ! D114  D(35,33,34,19)        127.6002         estimate D2E/DX2                !
 ! D115  D(35,33,34,21)         76.6863         estimate D2E/DX2                !
 ! D116  D(35,33,34,39)        -12.3747         estimate D2E/DX2                !
 ! D117  D(32,33,35,36)       -154.9529         estimate D2E/DX2                !
 ! D118  D(32,33,35,37)        -43.0014         estimate D2E/DX2                !
 ! D119  D(32,33,35,38)         91.7707         estimate D2E/DX2                !
 ! D120  D(34,33,35,36)         94.3211         estimate D2E/DX2                !
 ! D121  D(34,33,35,37)       -153.7274         estimate D2E/DX2                !
 ! D122  D(34,33,35,38)        -18.9552         estimate D2E/DX2                !
 --------------------------------------------------------------------------------
 Trust Radius=3.00D-01 FncErr=1.00D-07 GrdErr=1.00D-06
 Number of steps in this run=    234 maximum allowed number of steps=    234.
 GradGradGradGradGradGradGradGradGradGradGradGradGradGradGradGradGradGrad

 Leave Link  103 at Wed Oct 24 19:35:30 2018, MaxMem=   536870912 cpu:         0.2
 (Enter /pbs_home/pkowalski/g09d01/g09/l202.exe)
                          Input orientation:                          
 ---------------------------------------------------------------------
 Center     Atomic      Atomic             Coordinates (Angstroms)
 Number     Number       Type             X           Y           Z
 ---------------------------------------------------------------------
      1          6           0       -1.606504   -0.269585   -0.910707
      2         16           0       -3.076531    0.694673   -0.924828
      3          6           0       -4.005071   -0.650095   -0.212078
      4          6           0       -3.301836   -1.780777   -0.109910
      5          6           0       -1.923959   -1.743374   -0.728731
      6          6           0       -5.422566   -0.390353    0.180068
      7          1           0       -3.732203   -2.703373    0.283251
      8          6           0       -0.347091    0.174731   -1.012565
      9          6           0        0.122492    1.594210   -1.103983
     10          6           0        0.801113   -0.671900   -0.550297
     11          6           0        1.182987    1.713524    0.042924
     12          6           0        1.342848    0.259544    0.589943
     13          9           0       -0.846614    2.508144   -0.962807
     14          9           0        0.728710    1.826061   -2.291123
     15          9           0        2.350497    2.170599   -0.414610
     16          9           0        0.745402    2.536775    0.999727
     17          9           0        2.599489    0.030130    0.977227
     18          9           0        0.551360    0.123376    1.669726
     19          6           0       -0.740259   -2.686459    0.190939
     20          6           0        0.407638   -1.891100    0.464620
     21          6           0       -1.244651   -2.263165    1.539405
     22          1           0       -0.434317   -1.927707    2.197907
     23          1           0       -1.779798   -3.078304    2.051038
     24          1           0       -1.955525   -1.427826    1.432491
     25          6           0       -1.660730   -1.919908   -2.256256
     26          1           0       -1.732211   -2.979444   -2.540697
     27          1           0       -0.655421   -1.550561   -2.504920
     28          1           0       -2.406416   -1.355809   -2.834949
     29          1           0       -5.872802   -1.296587    0.606871
     30          1           0       -6.022458   -0.081954   -0.690565
     31          1           0       -5.484591    0.416074    0.926903
     32         16           0        1.263781   -2.042836    1.490052
     33          6           0        0.987100   -3.279936    2.129921
     34          6           0       -0.283682   -3.771883    1.332426
     35          6           0        0.494073   -3.424243    3.400980
     36          1           0        0.927885   -4.399682    3.473279
     37          1           0        0.936575   -2.781914    4.133446
     38          1           0       -0.559945   -3.488974    3.573479
     39          1           0       -0.817992   -4.205526    2.266270
 ---------------------------------------------------------------------
                    Distance matrix (angstroms):
                    1          2          3          4          5
     1  C    0.000000
     2  S    1.758116   0.000000
     3  C    2.527052   1.782863   0.000000
     4  C    2.408138   2.615857   1.335447   0.000000
     5  C    1.518534   2.703877   2.406910   1.510921   0.000000
     6  C    3.970731   2.811042   1.493498   2.552423   3.859641
     7  H    3.444917   3.665526   2.129732   1.091318   2.283736
     8  C    1.339370   2.779907   3.834310   3.656407   2.499240
     9  C    2.549611   3.327914   4.782173   4.909658   3.932969
    10  C    2.467463   4.128428   4.818119   4.272908   2.933584
    11  C    3.552942   4.485320   5.706809   5.687454   4.711551
    12  C    3.351210   4.691991   5.483696   5.121113   4.052482
    13  F    2.880265   2.874482   4.529229   5.015017   4.392137
    14  F    3.427901   4.198412   5.732579   5.832004   4.713660
    15  F    4.675304   5.647239   6.956334   6.903266   5.804208
    16  F    4.129997   4.658801   5.847359   6.021020   5.332235
    17  F    4.620011   6.023009   6.745173   6.267925   5.149485
    18  F    3.386655   4.496630   4.990041   4.651884   3.919765
    19  C    2.793793   4.258539   3.868875   2.733578   1.770974
    20  C    2.928755   4.555900   4.633575   3.755324   2.623406
    21  C    3.179363   4.263453   3.645491   2.680475   2.424063
    22  H    3.713068   4.858976   4.493396   3.683785   3.289107
    23  H    4.085446   4.977213   3.996215   2.944465   3.087060
    24  H    2.637028   3.364314   2.740459   2.077530   2.184365
    25  C    2.130025   3.257794   3.359616   2.705436   1.560059
    26  H    3.164807   4.232891   4.001778   3.131972   2.201785
    27  H    2.255431   3.660538   4.157898   3.576672   2.191167
    28  H    2.349988   2.881334   3.151694   2.899691   2.195250
    29  H    4.643175   3.759036   2.139404   2.712578   4.192471
    30  H    4.425417   3.055571   2.149787   3.259593   4.422609
    31  H    4.345860   3.050455   2.150110   3.265816   4.481344
    32  S    4.140846   5.671324   5.709446   4.844937   3.895429
    33  C    5.003440   6.453069   6.109238   5.065500   4.359722
    34  C    4.364355   5.731083   5.097037   3.892825   3.324714
    35  C    5.740639   6.958973   6.402530   5.425519   5.072151
    36  H    6.534536   7.831420   7.209391   6.130942   5.731132
    37  H    6.182437   7.333336   6.917232   6.080499   5.736025
    38  H    5.618512   6.638590   5.853082   4.899312   4.839077
    39  H    5.119235   6.268657   5.379663   4.206557   4.031797
                    6          7          8          9         10
     6  C    0.000000
     7  H    2.866712   0.000000
     8  C    5.244248   4.628348   0.000000
     9  C    6.027848   5.937366   1.497927   0.000000
    10  C    6.272709   5.037126   1.499616   2.429475   0.000000
    11  C    6.933862   6.612551   2.413106   1.566615   2.487566
    12  C    6.808905   5.884648   2.330476   2.477900   1.568825
    13  F    5.535954   6.085983   2.386800   1.339542   3.605253
    14  F    6.989812   6.858784   2.349244   1.352981   3.045575
    15  F    8.205646   7.825717   3.408522   2.402387   3.240186
    16  F    6.876318   6.929750   3.289698   2.387895   3.563885
    17  F    8.072523   6.931375   3.558443   3.593507   2.461774
    18  F    6.178251   5.316177   2.829229   3.168713   2.371359
    19  C    5.214999   2.993416   3.128803   4.554699   2.642670
    20  C    6.026981   4.222673   2.649406   3.832651   1.634420
    21  C    4.776002   2.821280   3.641635   4.871953   3.329284
    22  H    5.596227   3.891480   3.838618   4.859672   3.264348
    23  H    4.898507   2.660363   4.692606   5.950231   4.383928
    24  H    3.829529   2.470700   3.336697   4.459210   3.478782
    25  C    4.735675   3.369556   2.767657   4.105684   3.244764
    26  H    5.265422   3.471436   3.768629   5.140270   3.962850
    27  H    5.592934   4.309229   2.301916   3.529497   2.591155
    28  H    4.372595   3.646479   3.147134   4.253731   3.996949
    29  H    1.098241   2.581848   5.943133   6.872211   6.802236
    30  H    1.101355   3.614612   5.690287   6.382856   6.850462
    31  H    1.100879   3.635396   5.496698   6.078806   6.547968
    32  S    7.010991   5.181943   3.711550   4.610820   2.501310
    33  C    7.296261   5.100435   4.856954   5.912950   3.744330
    34  C    6.258658   3.759625   4.591161   5.907285   3.785673
    35  C    7.388192   5.301066   5.756697   6.754083   4.825169
    36  H    8.200499   5.896623   6.532504   7.584637   5.486492
    37  H    7.860498   6.052079   6.072148   6.873417   5.138868
    38  H    6.690424   4.637456   5.873657   6.941407   5.176284
    39  H    6.333236   3.831638   5.491736   6.773482   4.800111
                   11         12         13         14         15
    11  C    0.000000
    12  C    1.561680   0.000000
    13  F    2.400457   3.501568   0.000000
    14  F    2.380506   3.336418   2.170554   0.000000
    15  F    1.334666   2.382565   3.261284   2.504037   0.000000
    16  F    1.335925   2.389696   2.527227   3.366762   2.170429
    17  F    2.390233   1.334828   4.666895   4.172205   2.565310
    18  F    2.360934   1.345707   3.817287   4.314964   3.431104
    19  C    4.804230   3.630078   5.322249   5.355496   5.788823
    20  C    3.711106   2.348530   4.792082   4.638372   4.587499
    21  C    4.893561   3.736401   5.402304   5.940443   6.033368
    22  H    4.529700   3.244677   5.462314   5.966138   5.601477
    23  H    5.980989   4.798640   6.415800   7.014255   7.119673
    24  H    4.652873   3.799522   4.739092   5.626562   5.907814
    25  C    5.155073   4.676787   4.684383   4.443301   6.017795
    26  H    6.098969   5.454167   5.778204   5.404747   6.907365
    27  H    4.530507   4.104599   4.346004   3.655557   5.220341
    28  H    5.530530   5.328811   4.568153   4.499895   6.397016
    29  H    7.691746   7.381560   6.496340   7.856797   8.982619
    30  H    7.461916   7.483586   5.794142   7.195872   8.675052
    31  H    6.849919   6.837541   5.427577   7.137847   8.140431
    32  S    4.026282   2.473338   5.584058   5.436171   4.749918
    33  C    5.415586   3.876339   6.813908   6.758964   6.167805
    34  C    5.822681   4.410134   6.709972   6.744777   6.730833
    35  C    6.176390   4.710906   7.485539   7.747309   7.021916
    36  H    7.014535   5.494925   8.399152   8.486924   7.765829
    37  H    6.082932   4.687424   7.558854   7.908966   6.871054
    38  H    6.524463   5.154949   7.524992   8.018965   7.510413
    39  H    6.631918   5.236044   7.449908   7.716357   7.607984
                   16         17         18         19         20
    16  F    0.000000
    17  F    3.117918   0.000000
    18  F    2.512179   2.164043   0.000000
    19  C    5.490309   4.376302   3.427865   0.000000
    20  C    4.472863   2.959409   2.351818   1.423083   0.000000
    21  C    5.224078   4.511392   2.989685   1.500650   2.005905
    22  H    4.770636   3.811452   2.336124   2.167309   1.927307
    23  H    6.245879   5.476640   3.978750   2.166600   2.951449
    24  H    4.816674   4.804274   2.957529   2.145339   2.595368
    25  C    6.021040   5.692761   4.947897   2.724633   3.417915
    26  H    7.007270   6.340106   5.707000   2.920898   3.846476
    27  H    5.563377   5.021789   4.656828   2.926622   3.172417
    28  H    6.308003   6.443027   5.588248   3.701716   4.369507
    29  H    7.658304   8.583534   6.664519   5.333642   6.310120
    30  H    7.451091   8.782486   6.987719   5.955008   6.778909
    31  H    6.581450   8.093444   6.088527   5.716296   6.344693
    32  S    4.634865   2.518788   2.287422   2.473484   1.344438
    33  C    5.930420   3.858113   3.461817   2.663763   2.244519
    34  C    6.400692   4.784782   3.998013   1.640000   2.183656
    35  C    6.431401   4.715936   3.947927   3.517423   3.313640
    36  H    7.366559   5.352361   4.883915   4.060984   3.951666
    37  H    6.176180   4.542532   3.828710   4.285352   3.812297
    38  H    6.681151   5.395057   4.231826   3.481110   3.626903
    39  H    7.036118   5.592995   4.579343   2.573055   3.178786
                   21         22         23         24         25
    21  C    0.000000
    22  H    1.096722   0.000000
    23  H    1.101182   1.776447   0.000000
    24  H    1.102072   1.774772   1.771315   0.000000
    25  C    3.833795   4.619926   4.461932   3.733082   0.000000
    26  H    4.171091   5.024445   4.593046   4.271254   1.099378
    27  H    4.148682   4.723104   4.935076   4.148317   1.099499
    28  H    4.616055   5.435612   5.218477   4.291798   1.099609
    29  H    4.819094   5.701476   4.691782   4.005488   5.131040
    30  H    5.705952   6.555715   5.873216   4.781076   4.985391
    31  H    5.052778   5.710869   5.215348   4.013713   5.496473
    32  S    2.518574   1.843326   3.263475   3.278030   4.754230
    33  C    2.522547   1.963052   2.775356   3.546232   5.300870
    34  C    1.800703   2.042727   1.798838   2.880915   4.266697
    35  C    2.799416   2.132818   2.666928   3.723058   6.237829
    36  H    3.608945   3.097229   3.331719   4.616361   6.758533
    37  H    3.428687   2.520977   3.435542   4.182458   6.951067
    38  H    2.471617   2.084595   1.993619   3.283261   6.136734
    39  H    2.117342   2.310918   1.497339   3.115250   5.136876
                   26         27         28         29         30
    26  H    0.000000
    27  H    1.789543   0.000000
    28  H    1.782506   1.792437   0.000000
    29  H    5.466597   6.080198   4.885228   0.000000
    30  H    5.497695   5.852672   4.392817   1.783556   0.000000
    31  H    6.134668   6.242270   5.173611   1.785031   1.775820
    32  S    5.108830   4.459313   5.713841   7.229642   7.854262
    33  C    5.412912   5.212519   6.314122   7.301480   8.204641
    34  C    4.210377   4.449458   5.264069   6.155630   7.116292
    35  C    6.360638   6.301720   7.181787   7.271249   8.389089
    36  H    6.727637   6.809053   7.757349   8.005925   9.180830
    37  H    7.190662   6.936756   7.859255   7.810924   8.887576
    38  H    6.246358   6.380713   7.001985   6.467903   7.721976
    39  H    5.044404   5.462557   6.055280   6.063549   7.268644
                   31         32         33         34         35
    31  H    0.000000
    32  S    7.204436   0.000000
    33  C    7.549207   1.420000   0.000000
    34  C    6.689759   2.325745   1.578891   0.000000
    35  C    7.524195   2.480400   1.370946   2.237113   0.000000
    36  H    8.413999   3.098505   1.749842   2.538756   1.070000
    37  H    7.857507   2.764206   2.065113   3.211663   1.070000
    38  H    6.819524   3.123774   2.126243   2.275672   1.070000
    39  H    6.703002   3.100568   2.033142   1.160000   1.902494
                   36         37         38         39
    36  H    0.000000
    37  H    1.747302   0.000000
    38  H    1.747303   1.747303   0.000000
    39  H    2.131350   2.931130   1.512888   0.000000
 Stoichiometry    C17H14F6S2
 Framework group  C1[X(C17H14F6S2)]
 Deg. of freedom   111
 Full point group                 C1      NOp   1
 Largest Abelian subgroup         C1      NOp   1
 Largest concise Abelian subgroup C1      NOp   1
                         Standard orientation:                         
 ---------------------------------------------------------------------
 Center     Atomic      Atomic             Coordinates (Angstroms)
 Number     Number       Type             X           Y           Z
 ---------------------------------------------------------------------
      1          6           0        1.519400   -0.004729    0.498129
      2         16           0        3.044159    0.131444   -0.366476
      3          6           0        3.110423   -1.635442   -0.595222
      4          6           0        2.142733   -2.287960    0.053790
      5          6           0        1.274824   -1.434147    0.948564
      6          6           0        4.201208   -2.189026   -1.452117
      7          1           0        2.057750   -3.375822    0.036218
      8          6           0        0.634804    0.972393    0.736108
      9          6           0        0.694345    2.397763    0.279423
     10          6           0       -0.788407    0.647194    1.078987
     11          6           0       -0.684855    2.623169   -0.428589
     12          6           0       -1.491372    1.314202   -0.154768
     13          9           0        1.712176    2.672284   -0.547035
     14          9           0        0.790931    3.238662    1.334940
     15          9           0       -1.326749    3.680070    0.073673
     16          9           0       -0.511515    2.810088   -1.739966
     17          9           0       -2.792077    1.576059   -0.008601
     18          9           0       -1.355341    0.501925   -1.219018
     19          6           0       -0.414196   -1.966382    0.965464
     20          6           0       -1.273336   -0.865129    0.692915
     21          6           0       -0.479043   -2.265485   -0.503645
     22          1           0       -1.362776   -1.821706   -0.977855
     23          1           0       -0.498359   -3.348713   -0.700738
     24          1           0        0.411235   -1.860975   -1.011916
     25          6           0        1.695914   -0.983712    2.381594
     26          1           0        1.576821   -1.810015    3.096907
     27          1           0        1.070117   -0.139223    2.704263
     28          1           0        2.750892   -0.673626    2.384514
     29          1           0        4.122430   -3.282845   -1.511165
     30          1           0        5.191647   -1.934121   -1.043417
     31          1           0        4.148886   -1.778990   -2.472444
     32         16           0       -2.504226   -0.920871    0.155034
     33          6           0       -2.922272   -2.277582    0.123834
     34          6           0       -1.633313   -3.018580    0.655251
     35          6           0       -3.126790   -3.020084   -1.010342
     36          1           0       -3.808885   -3.657016   -0.486925
     37          1           0       -3.645110   -2.511810   -1.796409
     38          1           0       -2.336679   -3.609297   -1.426818
     39          1           0       -1.734098   -3.915578   -0.073334
 ---------------------------------------------------------------------
 Rotational constants (GHZ):      0.2485293      0.2480571      0.1493338
 Leave Link  202 at Wed Oct 24 19:35:30 2018, MaxMem=   536870912 cpu:         0.1
 (Enter /pbs_home/pkowalski/g09d01/g09/l301.exe)
 General basis read from cards:  (5D, 7F)
 Centers:       7     22     23     24     26     27     28     29     30     31
 Centers:      36     37     38     39
 S 3 1.00
     Exponent=  1.3010701000D+01 Coefficients=  1.9682158000D-02
     Exponent=  1.9622572000D+00 Coefficients=  1.3796524000D-01
     Exponent=  4.4453796000D-01 Coefficients=  4.7831935000D-01
 S 1 1.00
     Exponent=  1.2194962000D-01 Coefficients=  1.0000000000D+00
 P 1 1.00
     Exponent=  8.0000000000D-01 Coefficients=  1.0000000000D+00
 ****
 Centers:       1      3      4      5      6      8      9     10     11     12
 Centers:      19     20     21     25     33     34     35
 S 5 1.00
     Exponent=  1.2384016938D+03 Coefficients=  5.4568832082D-03
     Exponent=  1.8629004992D+02 Coefficients=  4.0638409211D-02
     Exponent=  4.2251176346D+01 Coefficients=  1.8025593888D-01
     Exponent=  1.1676557932D+01 Coefficients=  4.6315121755D-01
     Exponent=  3.5930506482D+00 Coefficients=  4.4087173314D-01
 S 1 1.00
     Exponent=  4.0245147363D-01 Coefficients=  1.0000000000D+00
 S 1 1.00
     Exponent=  1.3090182668D-01 Coefficients=  1.0000000000D+00
 P 3 1.00
     Exponent=  9.4680970621D+00 Coefficients=  3.8387871728D-02
     Exponent=  2.0103545142D+00 Coefficients=  2.1117025112D-01
     Exponent=  5.4771004707D-01 Coefficients=  5.1328172114D-01
 P 1 1.00
     Exponent=  1.5268613795D-01 Coefficients=  1.0000000000D+00
 D 1 1.00
     Exponent=  8.0000000000D-01 Coefficients=  1.0000000000D+00
 ****
 Centers:      13     14     15     16     17     18
 S 5 1.00
     Exponent=  2.8948325990D+03 Coefficients= -5.3408255515D-03
     Exponent=  4.3541939120D+02 Coefficients= -3.9904258866D-02
     Exponent=  9.8843328866D+01 Coefficients= -1.7912768038D-01
     Exponent=  2.7485198001D+01 Coefficients= -4.6758090825D-01
     Exponent=  8.5405498171D+00 Coefficients= -4.4653131020D-01
 S 1 1.00
     Exponent=  1.0654578038D+00 Coefficients=  1.0000000000D+00
 S 1 1.00
     Exponent=  3.3247346748D-01 Coefficients=  1.0000000000D+00
 P 3 1.00
     Exponent=  2.2696633924D+01 Coefficients= -4.5212874436D-02
     Exponent=  4.9872339257D+00 Coefficients= -2.3754317067D-01
     Exponent=  1.3491613954D+00 Coefficients= -5.1287353587D-01
 P 1 1.00
     Exponent=  3.4829881977D-01 Coefficients=  1.0000000000D+00
 D 1 1.00
     Exponent=  1.4000000000D+00 Coefficients=  1.0000000000D+00
 ****
 Centers:       2     32
 S 5 1.00
     Exponent=  9.1849303010D+03 Coefficients= -2.2294387756D-03
     Exponent=  1.3815105503D+03 Coefficients= -1.6683029937D-02
     Exponent=  3.1387147580D+02 Coefficients= -7.5262436116D-02
     Exponent=  8.8053870623D+01 Coefficients= -1.9376827038D-01
     Exponent=  2.7039914905D+01 Coefficients= -1.7718020803D-01
 S 3 1.00
     Exponent=  4.5648731303D+01 Coefficients= -1.0736062573D-01
     Exponent=  4.9664522326D+00 Coefficients=  6.5066293018D-01
     Exponent=  2.0116242047D+00 Coefficients=  5.9712155354D-01
 S 1 1.00
     Exponent=  3.5661077013D-01 Coefficients=  1.0000000000D+00
 S 1 1.00
     Exponent=  1.3507221477D-01 Coefficients=  1.0000000000D+00
 P 5 1.00
     Exponent=  2.6198233439D+02 Coefficients= -9.2729929822D-03
     Exponent=  6.1306894736D+01 Coefficients= -6.6547669241D-02
     Exponent=  1.9103729887D+01 Coefficients= -2.4828595903D-01
     Exponent=  6.6567720378D+00 Coefficients= -4.8703847402D-01
     Exponent=  2.3959635161D+00 Coefficients= -3.9337850312D-01
 P 1 1.00
     Exponent=  6.1776161679D-01 Coefficients=  1.0000000000D+00
 P 1 1.00
     Exponent=  1.6993376871D-01 Coefficients=  1.0000000000D+00
 D 1 1.00
     Exponent=  5.5000000000D-01 Coefficients=  1.0000000000D+00
 ****
 Ernie: Thresh=  0.10000D-02 Tol=  0.10000D-05 Strict=F.
 There are   453 symmetry adapted cartesian basis functions of A   symmetry.
 There are   428 symmetry adapted basis functions of A   symmetry.
   428 basis functions,   747 primitive gaussians,   453 cartesian basis functions
   101 alpha electrons      101 beta electrons
       nuclear repulsion energy      3014.5302911874 Hartrees.
 IExCor= 1009 DFT=T Ex+Corr=PBE1PBE ExCW=0 ScaHFX=  0.250000
 ScaDFX=  0.750000  0.750000  1.000000  1.000000 ScalE2=  1.000000  1.000000
 IRadAn=      0 IRanWt=     -1 IRanGd=            0 ICorTp=0 IEmpDi=131
 NAtoms=   39 NActive=   39 NUniq=   39 SFac= 1.00D+00 NAtFMM=   60 NAOKFM=F Big=F
 Integral buffers will be    131072 words long.
 Raffenetti 2 integral format.
 Two-electron integral symmetry is turned on.
 R6Disp:  Grimme-D3 Dispersion energy=       -0.0319440418 Hartrees.
 Nuclear repulsion after empirical dispersion term =     3014.4983471456 Hartrees.
 Leave Link  301 at Wed Oct 24 19:35:30 2018, MaxMem=   536870912 cpu:         1.5
 (Enter /pbs_home/pkowalski/g09d01/g09/l302.exe)
 NPDir=0 NMtPBC=     1 NCelOv=     1 NCel=       1 NClECP=     1 NCelD=      1
         NCelK=      1 NCelE2=     1 NClLst=     1 CellRange=     0.0.
 One-electron integrals computed using PRISM.
 NBasis=   428 RedAO= T EigKep=  2.58D-04  NBF=   428
 NBsUse=   428 1.00D-06 EigRej= -1.00D+00 NBFU=   428
 Precomputing XC quadrature grid using
 IXCGrd= 4 IRadAn=           0 IRanWt=          -1 IRanGd=           0 AccXCQ= 0.00D+00.
 Generated NRdTot=       0 NPtTot=           0 NUsed=           0 NTot=          32
 NSgBfM=   444   447   447   447   448 MxSgAt=    39 MxSgA2=    39.
 Leave Link  302 at Wed Oct 24 19:35:31 2018, MaxMem=   536870912 cpu:         6.8
 (Enter /pbs_home/pkowalski/g09d01/g09/l303.exe)
 DipDrv:  MaxL=1.
 Leave Link  303 at Wed Oct 24 19:35:32 2018, MaxMem=   536870912 cpu:         1.5
 (Enter /pbs_home/pkowalski/g09d01/g09/l401.exe)
 ExpMin= 1.22D-01 ExpMax= 9.18D+03 ExpMxC= 1.38D+03 IAcc=1 IRadAn=         1 AccDes= 0.00D+00
 Harris functional with IExCor= 1009 and IRadAn=       1 diagonalized for initial guess.
 HarFok:  IExCor= 1009 AccDes= 0.00D+00 IRadAn=         1 IDoV= 1 UseB2=F ITyADJ=14
 ICtDFT=  3500011 ScaDFX=  1.000000  1.000000  1.000000  1.000000
 FoFCou: FMM=F IPFlag=           0 FMFlag=      100000 FMFlg1=           0
         NFxFlg=           0 DoJE=T BraDBF=F KetDBF=T FulRan=T
         wScrn=  0.000000 ICntrl=     500 IOpCl=  0 I1Cent=   200000004 NGrid=           0
         NMat0=    1 NMatS0=      1 NMatT0=    0 NMatD0=    1 NMtDS0=    0 NMtDT0=    0
 Petite list used in FoFCou.
 Harris En= -2048.18526691919    
 JPrj=0 DoOrth=F DoCkMO=F.
 Leave Link  401 at Wed Oct 24 19:35:34 2018, MaxMem=   536870912 cpu:        14.6
 (Enter /pbs_home/pkowalski/g09d01/g09/l502.exe)
 Closed shell SCF:
 Using DIIS extrapolation, IDIIS=  1040.
 Integral symmetry usage will be decided dynamically.
 IVT=      641221 IEndB=      641221 NGot=   536870912 MDV=   536451994
 LenX=   536451994 LenY=   536246332
 Requested convergence on RMS density matrix=1.00D-08 within 128 cycles.
 Requested convergence on MAX density matrix=1.00D-06.
 Requested convergence on             energy=1.00D-06.
 No special actions if energy rises.
 Fock matrices will be formed incrementally for  20 cycles.
 Integral accuracy reduced to 1.0D-05 until final iterations.

 Cycle   1  Pass 0  IDiag  1:
 FoFJK:  IHMeth= 1 ICntrl=       0 DoSepK=F KAlg= 0 I1Cent=   0 FoldK=F
 IRaf= 820000000 NMat=   1 IRICut=       1 DoRegI=T DoRafI=F ISym2E= 0.
 FoFCou: FMM=F IPFlag=           0 FMFlag=      100000 FMFlg1=           0
         NFxFlg=           0 DoJE=F BraDBF=F KetDBF=F FulRan=T
         wScrn=  0.000000 ICntrl=       0 IOpCl=  0 I1Cent=           0 NGrid=           0
         NMat0=    1 NMatS0=      1 NMatT0=    0 NMatD0=    1 NMtDS0=    0 NMtDT0=    0
 Symmetry not used in FoFCou.
 E= -2047.57676620668    
 DIIS: error= 1.53D-02 at cycle   1 NSaved=   1.
 NSaved= 1 IEnMin= 1 EnMin= -2047.57676620668     IErMin= 1 ErrMin= 1.53D-02
 ErrMax= 1.53D-02  0.00D+00 EMaxC= 1.00D-01 BMatC= 5.51D-01 BMatP= 5.51D-01
 IDIUse=3 WtCom= 8.47D-01 WtEn= 1.53D-01
 Coeff-Com:  0.100D+01
 Coeff-En:   0.100D+01
 Coeff:      0.100D+01
 Gap=     0.057 Goal=   None    Shift=    0.000
 GapD=    0.057 DampG=0.500 DampE=0.500 DampFc=0.2500 IDamp=-1.
 Damping current iteration by 2.50D-01
 RMSDP=6.08D-03 MaxDP=1.96D-01              OVMax= 6.30D-01

 Cycle   2  Pass 0  IDiag  1:
 RMSU=  1.51D-03    CP:  9.92D-01
 E= -2047.76405593122     Delta-E=       -0.187289724538 Rises=F Damp=T
 DIIS: error= 7.53D-03 at cycle   2 NSaved=   2.
 NSaved= 2 IEnMin= 2 EnMin= -2047.76405593122     IErMin= 2 ErrMin= 7.53D-03
 ErrMax= 7.53D-03  0.00D+00 EMaxC= 1.00D-01 BMatC= 1.23D-01 BMatP= 5.51D-01
 IDIUse=3 WtCom= 9.25D-01 WtEn= 7.53D-02
 Coeff-Com: -0.634D+00 0.163D+01
 Coeff-En:   0.000D+00 0.100D+01
 Coeff:     -0.586D+00 0.159D+01
 Gap=     0.053 Goal=   None    Shift=    0.000
 RMSDP=2.45D-03 MaxDP=1.11D-01 DE=-1.87D-01 OVMax= 6.49D-01

 Cycle   3  Pass 0  IDiag  1:
 RMSU=  2.45D-03    CP:  9.91D-01  1.01D+00
 E= -2047.93983123590     Delta-E=       -0.175775304680 Rises=F Damp=F
 DIIS: error= 1.27D-02 at cycle   3 NSaved=   3.
 NSaved= 3 IEnMin= 3 EnMin= -2047.93983123590     IErMin= 2 ErrMin= 7.53D-03
 ErrMax= 1.27D-02  0.00D+00 EMaxC= 1.00D-01 BMatC= 1.49D-01 BMatP= 1.23D-01
 IDIUse=2 WtCom= 0.00D+00 WtEn= 1.00D+00
 Coeff-En:   0.000D+00 0.929D-01 0.907D+00
 Coeff:      0.000D+00 0.929D-01 0.907D+00
 Gap=     0.066 Goal=   None    Shift=    0.000
 RMSDP=5.57D-03 MaxDP=3.38D-01 DE=-1.76D-01 OVMax= 6.98D-01

 Cycle   4  Pass 0  IDiag  1:
 RMSU=  4.07D-03    CP:  9.78D-01  2.40D+00 -2.88D-01
 E= -2046.21042628370     Delta-E=        1.729404952208 Rises=F Damp=F
 DIIS: error= 3.63D-02 at cycle   4 NSaved=   4.
 NSaved= 4 IEnMin= 3 EnMin= -2047.93983123590     IErMin= 2 ErrMin= 7.53D-03
 ErrMax= 3.63D-02  0.00D+00 EMaxC= 1.00D-01 BMatC= 1.44D+00 BMatP= 1.23D-01
 IDIUse=2 WtCom= 0.00D+00 WtEn= 1.00D+00
 Coeff-En:   0.000D+00 0.000D+00 0.843D+00 0.157D+00
 Coeff:      0.000D+00 0.000D+00 0.843D+00 0.157D+00
 Gap=     0.090 Goal=   None    Shift=    0.000
 RMSDP=3.88D-03 MaxDP=1.74D-01 DE= 1.73D+00 OVMax= 7.32D-01

 Cycle   5  Pass 0  IDiag  1:
 RMSU=  1.67D-03    CP:  9.84D-01  1.85D+00  1.06D-01  1.98D-01
 E= -2047.92803330149     Delta-E=       -1.717607017790 Rises=F Damp=F
 DIIS: error= 1.20D-02 at cycle   5 NSaved=   5.
 NSaved= 5 IEnMin= 3 EnMin= -2047.93983123590     IErMin= 2 ErrMin= 7.53D-03
 ErrMax= 1.20D-02  0.00D+00 EMaxC= 1.00D-01 BMatC= 1.61D-01 BMatP= 1.23D-01
 IDIUse=2 WtCom= 0.00D+00 WtEn= 1.00D+00
 Coeff-En:   0.000D+00 0.000D+00 0.511D+00 0.000D+00 0.489D+00
 Coeff:      0.000D+00 0.000D+00 0.511D+00 0.000D+00 0.489D+00
 Gap=     0.061 Goal=   None    Shift=    0.000
 RMSDP=1.81D-03 MaxDP=1.11D-01 DE=-1.72D+00 OVMax= 3.48D-01

 Cycle   6  Pass 0  IDiag  1:
 RMSU=  7.66D-04    CP:  9.87D-01  1.34D+00  5.04D-01  3.83D-02  4.89D-01
 E= -2048.10364360447     Delta-E=       -0.175610302987 Rises=F Damp=F
 DIIS: error= 2.33D-03 at cycle   6 NSaved=   6.
 NSaved= 6 IEnMin= 6 EnMin= -2048.10364360447     IErMin= 6 ErrMin= 2.33D-03
 ErrMax= 2.33D-03  0.00D+00 EMaxC= 1.00D-01 BMatC= 7.55D-03 BMatP= 1.23D-01
 IDIUse=3 WtCom= 9.77D-01 WtEn= 2.33D-02
 Coeff-Com: -0.618D-01 0.132D+00 0.213D+00-0.176D-01 0.251D+00 0.483D+00
 Coeff-En:   0.000D+00 0.000D+00 0.000D+00 0.000D+00 0.000D+00 0.100D+01
 Coeff:     -0.603D-01 0.129D+00 0.208D+00-0.172D-01 0.245D+00 0.495D+00
 Gap=     0.082 Goal=   None    Shift=    0.000
 RMSDP=5.12D-04 MaxDP=2.53D-02 DE=-1.76D-01 OVMax= 5.56D-02

 Cycle   7  Pass 0  IDiag  1:
 RMSU=  3.87D-04    CP:  9.89D-01  1.32D+00  5.23D-01  5.82D-02  5.90D-01
                    CP:  6.44D-01
 E= -2048.10882171097     Delta-E=       -0.005178106494 Rises=F Damp=F
 DIIS: error= 1.38D-03 at cycle   7 NSaved=   7.
 NSaved= 7 IEnMin= 7 EnMin= -2048.10882171097     IErMin= 7 ErrMin= 1.38D-03
 ErrMax= 1.38D-03  0.00D+00 EMaxC= 1.00D-01 BMatC= 2.78D-03 BMatP= 7.55D-03
 IDIUse=3 WtCom= 9.86D-01 WtEn= 1.38D-02
 Coeff-Com: -0.344D-01 0.528D-01 0.192D-03-0.475D-02 0.155D-01 0.381D+00
 Coeff-Com:  0.589D+00
 Coeff-En:   0.000D+00 0.000D+00 0.000D+00 0.000D+00 0.000D+00 0.313D+00
 Coeff-En:   0.687D+00
 Coeff:     -0.339D-01 0.521D-01 0.189D-03-0.468D-02 0.153D-01 0.381D+00
 Coeff:      0.591D+00
 Gap=     0.085 Goal=   None    Shift=    0.000
 RMSDP=2.50D-04 MaxDP=9.52D-03 DE=-5.18D-03 OVMax= 2.75D-02

 Cycle   8  Pass 0  IDiag  1:
 RMSU=  1.19D-04    CP:  9.88D-01  1.34D+00  5.11D-01  4.91D-02  5.46D-01
                    CP:  8.64D-01  7.26D-01
 E= -2048.11166546893     Delta-E=       -0.002843757961 Rises=F Damp=F
 DIIS: error= 3.52D-04 at cycle   8 NSaved=   8.
 NSaved= 8 IEnMin= 8 EnMin= -2048.11166546893     IErMin= 8 ErrMin= 3.52D-04
 ErrMax= 3.52D-04  0.00D+00 EMaxC= 1.00D-01 BMatC= 2.18D-04 BMatP= 2.78D-03
 IDIUse=3 WtCom= 9.96D-01 WtEn= 3.52D-03
 Coeff-Com: -0.157D-01 0.214D-01-0.134D-01 0.385D-03-0.981D-02 0.204D+00
 Coeff-Com:  0.374D+00 0.439D+00
 Coeff-En:   0.000D+00 0.000D+00 0.000D+00 0.000D+00 0.000D+00 0.000D+00
 Coeff-En:   0.000D+00 0.100D+01
 Coeff:     -0.157D-01 0.213D-01-0.134D-01 0.383D-03-0.978D-02 0.203D+00
 Coeff:      0.373D+00 0.441D+00
 Gap=     0.085 Goal=   None    Shift=    0.000
 RMSDP=6.13D-05 MaxDP=3.88D-03 DE=-2.84D-03 OVMax= 5.53D-03

 Cycle   9  Pass 0  IDiag  1:
 RMSU=  3.74D-05    CP:  9.88D-01  1.34D+00  5.14D-01  5.10D-02  5.39D-01
                    CP:  8.82D-01  7.83D-01  6.96D-01
 E= -2048.11188368323     Delta-E=       -0.000218214306 Rises=F Damp=F
 DIIS: error= 1.49D-04 at cycle   9 NSaved=   9.
 NSaved= 9 IEnMin= 9 EnMin= -2048.11188368323     IErMin= 9 ErrMin= 1.49D-04
 ErrMax= 1.49D-04  0.00D+00 EMaxC= 1.00D-01 BMatC= 1.54D-05 BMatP= 2.18D-04
 IDIUse=3 WtCom= 9.99D-01 WtEn= 1.49D-03
 Coeff-Com: -0.494D-02 0.648D-02-0.848D-02 0.675D-03-0.477D-02 0.454D-01
 Coeff-Com:  0.109D+00 0.188D+00 0.669D+00
 Coeff-En:   0.000D+00 0.000D+00 0.000D+00 0.000D+00 0.000D+00 0.000D+00
 Coeff-En:   0.000D+00 0.000D+00 0.100D+01
 Coeff:     -0.493D-02 0.647D-02-0.847D-02 0.674D-03-0.477D-02 0.454D-01
 Coeff:      0.109D+00 0.187D+00 0.669D+00
 Gap=     0.085 Goal=   None    Shift=    0.000
 RMSDP=2.43D-05 MaxDP=7.73D-04 DE=-2.18D-04 OVMax= 3.94D-03

 Cycle  10  Pass 0  IDiag  1:
 RMSU=  1.68D-05    CP:  9.88D-01  1.33D+00  5.14D-01  5.18D-02  5.35D-01
                    CP:  8.93D-01  8.04D-01  7.69D-01  9.51D-01
 E= -2048.11189881591     Delta-E=       -0.000015132679 Rises=F Damp=F
 DIIS: error= 7.91D-05 at cycle  10 NSaved=  10.
 NSaved=10 IEnMin=10 EnMin= -2048.11189881591     IErMin=10 ErrMin= 7.91D-05
 ErrMax= 7.91D-05  0.00D+00 EMaxC= 1.00D-01 BMatC= 7.10D-06 BMatP= 1.54D-05
 IDIUse=1 WtCom= 1.00D+00 WtEn= 0.00D+00
 Coeff-Com: -0.565D-03 0.579D-03-0.516D-02 0.264D-03-0.604D-03-0.134D-01
 Coeff-Com: -0.137D-02 0.202D-01 0.403D+00 0.597D+00
 Coeff:     -0.565D-03 0.579D-03-0.516D-02 0.264D-03-0.604D-03-0.134D-01
 Coeff:     -0.137D-02 0.202D-01 0.403D+00 0.597D+00
 Gap=     0.085 Goal=   None    Shift=    0.000
 RMSDP=1.40D-05 MaxDP=4.15D-04 DE=-1.51D-05 OVMax= 2.19D-03

 Cycle  11  Pass 0  IDiag  1:
 RMSU=  6.67D-06    CP:  9.88D-01  1.33D+00  5.13D-01  5.24D-02  5.34D-01
                    CP:  9.00D-01  8.23D-01  8.09D-01  1.10D+00  8.97D-01
 E= -2048.11190721552     Delta-E=       -0.000008399607 Rises=F Damp=F
 DIIS: error= 4.30D-05 at cycle  11 NSaved=  11.
 NSaved=11 IEnMin=11 EnMin= -2048.11190721552     IErMin=11 ErrMin= 4.30D-05
 ErrMax= 4.30D-05  0.00D+00 EMaxC= 1.00D-01 BMatC= 1.52D-06 BMatP= 7.10D-06
 IDIUse=1 WtCom= 1.00D+00 WtEn= 0.00D+00
 Coeff-Com:  0.190D-03-0.260D-03-0.270D-02 0.918D-04 0.553D-03-0.194D-01
 Coeff-Com: -0.213D-01-0.240D-01 0.149D+00 0.368D+00 0.549D+00
 Coeff:      0.190D-03-0.260D-03-0.270D-02 0.918D-04 0.553D-03-0.194D-01
 Coeff:     -0.213D-01-0.240D-01 0.149D+00 0.368D+00 0.549D+00
 Gap=     0.084 Goal=   None    Shift=    0.000
 RMSDP=6.01D-06 MaxDP=2.23D-04 DE=-8.40D-06 OVMax= 7.83D-04

 Initial convergence to 1.0D-05 achieved.  Increase integral accuracy.
 Cycle  12  Pass 1  IDiag  1:
 E= -2048.11187331255     Delta-E=        0.000033902975 Rises=F Damp=F
 DIIS: error= 1.08D-04 at cycle   1 NSaved=   1.
 NSaved= 1 IEnMin= 1 EnMin= -2048.11187331255     IErMin= 1 ErrMin= 1.08D-04
 ErrMax= 1.08D-04  0.00D+00 EMaxC= 1.00D-01 BMatC= 3.84D-06 BMatP= 3.84D-06
 IDIUse=3 WtCom= 9.99D-01 WtEn= 1.08D-03
 Coeff-Com:  0.100D+01
 Coeff-En:   0.100D+01
 Coeff:      0.100D+01
 Gap=     0.084 Goal=   None    Shift=    0.000
 RMSDP=6.01D-06 MaxDP=2.23D-04 DE= 3.39D-05 OVMax= 9.34D-04

 Cycle  13  Pass 1  IDiag  1:
 RMSU=  9.58D-05    CP:  1.00D+00
 E= -2048.11187493441     Delta-E=       -0.000001621868 Rises=F Damp=F
 DIIS: error= 3.76D-05 at cycle   2 NSaved=   2.
 NSaved= 2 IEnMin= 2 EnMin= -2048.11187493441     IErMin= 2 ErrMin= 3.76D-05
 ErrMax= 3.76D-05  0.00D+00 EMaxC= 1.00D-01 BMatC= 1.82D-06 BMatP= 3.84D-06
 IDIUse=1 WtCom= 1.00D+00 WtEn= 0.00D+00
 Coeff-Com:  0.354D+00 0.646D+00
 Coeff:      0.354D+00 0.646D+00
 Gap=     0.085 Goal=   None    Shift=    0.000
 RMSDP=1.38D-05 MaxDP=6.81D-04 DE=-1.62D-06 OVMax= 2.10D-03

 Cycle  14  Pass 1  IDiag  1:
 RMSU=  1.38D-05    CP:  1.00D+00  1.00D+00
 E= -2048.11187283910     Delta-E=        0.000002095312 Rises=F Damp=F
 DIIS: error= 5.45D-05 at cycle   3 NSaved=   3.
 NSaved= 3 IEnMin= 2 EnMin= -2048.11187493441     IErMin= 2 ErrMin= 3.76D-05
 ErrMax= 5.45D-05  0.00D+00 EMaxC= 1.00D-01 BMatC= 3.75D-06 BMatP= 1.82D-06
 IDIUse=1 WtCom= 1.00D+00 WtEn= 0.00D+00
 Coeff-Com: -0.546D-02 0.592D+00 0.413D+00
 Coeff:     -0.546D-02 0.592D+00 0.413D+00
 Gap=     0.084 Goal=   None    Shift=    0.000
 RMSDP=7.88D-06 MaxDP=3.85D-04 DE= 2.10D-06 OVMax= 1.11D-03

 Cycle  15  Pass 1  IDiag  1:
 RMSU=  1.48D-06    CP:  1.00D+00  1.01D+00  4.48D-01
 E= -2048.11187703005     Delta-E=       -0.000004190950 Rises=F Damp=F
 DIIS: error= 4.11D-06 at cycle   4 NSaved=   4.
 NSaved= 4 IEnMin= 4 EnMin= -2048.11187703005     IErMin= 4 ErrMin= 4.11D-06
 ErrMax= 4.11D-06  0.00D+00 EMaxC= 1.00D-01 BMatC= 2.57D-08 BMatP= 1.82D-06
 IDIUse=1 WtCom= 1.00D+00 WtEn= 0.00D+00
 Coeff-Com: -0.701D-02 0.364D+00 0.251D+00 0.393D+00
 Coeff:     -0.701D-02 0.364D+00 0.251D+00 0.393D+00
 Gap=     0.084 Goal=   None    Shift=    0.000
 RMSDP=6.97D-07 MaxDP=2.55D-05 DE=-4.19D-06 OVMax= 6.70D-05

 Cycle  16  Pass 1  IDiag  1:
 RMSU=  6.47D-07    CP:  1.00D+00  1.01D+00  4.47D-01  8.25D-01
 E= -2048.11187705533     Delta-E=       -0.000000025277 Rises=F Damp=F
 DIIS: error= 1.33D-06 at cycle   5 NSaved=   5.
 NSaved= 5 IEnMin= 5 EnMin= -2048.11187705533     IErMin= 5 ErrMin= 1.33D-06
 ErrMax= 1.33D-06  0.00D+00 EMaxC= 1.00D-01 BMatC= 2.35D-09 BMatP= 2.57D-08
 IDIUse=1 WtCom= 1.00D+00 WtEn= 0.00D+00
 Coeff-Com: -0.337D-02 0.142D+00 0.901D-01 0.233D+00 0.538D+00
 Coeff:     -0.337D-02 0.142D+00 0.901D-01 0.233D+00 0.538D+00
 Gap=     0.084 Goal=   None    Shift=    0.000
 RMSDP=2.73D-07 MaxDP=1.40D-05 DE=-2.53D-08 OVMax= 3.12D-05

 Cycle  17  Pass 1  IDiag  1:
 RMSU=  2.21D-07    CP:  1.00D+00  1.02D+00  4.50D-01  9.29D-01  9.83D-01
 E= -2048.11187705795     Delta-E=       -0.000000002621 Rises=F Damp=F
 DIIS: error= 5.48D-07 at cycle   6 NSaved=   6.
 NSaved= 6 IEnMin= 6 EnMin= -2048.11187705795     IErMin= 6 ErrMin= 5.48D-07
 ErrMax= 5.48D-07  0.00D+00 EMaxC= 1.00D-01 BMatC= 4.89D-10 BMatP= 2.35D-09
 IDIUse=1 WtCom= 1.00D+00 WtEn= 0.00D+00
 Coeff-Com: -0.138D-03-0.989D-02-0.163D-01 0.483D-01 0.295D+00 0.683D+00
 Coeff:     -0.138D-03-0.989D-02-0.163D-01 0.483D-01 0.295D+00 0.683D+00
 Gap=     0.084 Goal=   None    Shift=    0.000
 RMSDP=2.01D-07 MaxDP=6.40D-06 DE=-2.62D-09 OVMax= 3.18D-05

 Cycle  18  Pass 1  IDiag  1:
 RMSU=  1.23D-07    CP:  1.00D+00  1.02D+00  4.50D-01  1.00D+00  1.16D+00
                    CP:  1.09D+00
 E= -2048.11187705861     Delta-E=       -0.000000000657 Rises=F Damp=F
 DIIS: error= 2.51D-07 at cycle   7 NSaved=   7.
 NSaved= 7 IEnMin= 7 EnMin= -2048.11187705861     IErMin= 7 ErrMin= 2.51D-07
 ErrMax= 2.51D-07  0.00D+00 EMaxC= 1.00D-01 BMatC= 1.11D-10 BMatP= 4.89D-10
 IDIUse=1 WtCom= 1.00D+00 WtEn= 0.00D+00
 Coeff-Com:  0.566D-03-0.320D-01-0.278D-01-0.157D-01 0.328D-01 0.381D+00
 Coeff-Com:  0.662D+00
 Coeff:      0.566D-03-0.320D-01-0.278D-01-0.157D-01 0.328D-01 0.381D+00
 Coeff:      0.662D+00
 Gap=     0.084 Goal=   None    Shift=    0.000
 RMSDP=1.09D-07 MaxDP=3.11D-06 DE=-6.57D-10 OVMax= 1.91D-05

 Cycle  19  Pass 1  IDiag  1:
 RMSU=  5.01D-08    CP:  1.00D+00  1.02D+00  4.52D-01  1.05D+00  1.22D+00
                    CP:  1.29D+00  1.12D+00
 E= -2048.11187705891     Delta-E=       -0.000000000308 Rises=F Damp=F
 DIIS: error= 1.01D-07 at cycle   8 NSaved=   8.
 NSaved= 8 IEnMin= 8 EnMin= -2048.11187705891     IErMin= 8 ErrMin= 1.01D-07
 ErrMax= 1.01D-07  0.00D+00 EMaxC= 1.00D-01 BMatC= 2.13D-11 BMatP= 1.11D-10
 IDIUse=1 WtCom= 1.00D+00 WtEn= 0.00D+00
 Coeff-Com:  0.336D-03-0.154D-01-0.128D-01-0.164D-01-0.453D-01 0.683D-01
 Coeff-Com:  0.370D+00 0.651D+00
 Coeff:      0.336D-03-0.154D-01-0.128D-01-0.164D-01-0.453D-01 0.683D-01
 Coeff:      0.370D+00 0.651D+00
 Gap=     0.084 Goal=   None    Shift=    0.000
 RMSDP=4.79D-08 MaxDP=2.58D-06 DE=-3.08D-10 OVMax= 7.91D-06

 Cycle  20  Pass 1  IDiag  1:
 RMSU=  1.48D-08    CP:  1.00D+00  1.02D+00  4.52D-01  1.07D+00  1.25D+00
                    CP:  1.39D+00  1.31D+00  1.03D+00
 E= -2048.11187705879     Delta-E=        0.000000000121 Rises=F Damp=F
 DIIS: error= 3.43D-08 at cycle   9 NSaved=   9.
 NSaved= 9 IEnMin= 8 EnMin= -2048.11187705891     IErMin= 9 ErrMin= 3.43D-08
 ErrMax= 3.43D-08  0.00D+00 EMaxC= 1.00D-01 BMatC= 2.29D-12 BMatP= 2.13D-11
 IDIUse=1 WtCom= 1.00D+00 WtEn= 0.00D+00
 Coeff-Com:  0.462D-04-0.841D-03-0.816D-03-0.401D-02-0.286D-01-0.440D-01
 Coeff-Com:  0.544D-01 0.293D+00 0.731D+00
 Coeff:      0.462D-04-0.841D-03-0.816D-03-0.401D-02-0.286D-01-0.440D-01
 Coeff:      0.544D-01 0.293D+00 0.731D+00
 Gap=     0.084 Goal=   None    Shift=    0.000
 RMSDP=1.96D-08 MaxDP=8.39D-07 DE= 1.21D-10 OVMax= 3.39D-06

 Cycle  21  Pass 1  IDiag  1:
 RMSU=  6.20D-09    CP:  1.00D+00  1.02D+00  4.52D-01  1.07D+00  1.27D+00
                    CP:  1.43D+00  1.37D+00  1.13D+00  9.47D-01
 E= -2048.11187705894     Delta-E=       -0.000000000149 Rises=F Damp=F
 DIIS: error= 1.03D-08 at cycle  10 NSaved=  10.
 NSaved=10 IEnMin=10 EnMin= -2048.11187705894     IErMin=10 ErrMin= 1.03D-08
 ErrMax= 1.03D-08  0.00D+00 EMaxC= 1.00D-01 BMatC= 2.58D-13 BMatP= 2.29D-12
 IDIUse=1 WtCom= 1.00D+00 WtEn= 0.00D+00
 Coeff-Com: -0.125D-04 0.130D-02 0.989D-03-0.132D-03-0.904D-02-0.315D-01
 Coeff-Com: -0.137D-01 0.671D-01 0.377D+00 0.608D+00
 Coeff:     -0.125D-04 0.130D-02 0.989D-03-0.132D-03-0.904D-02-0.315D-01
 Coeff:     -0.137D-01 0.671D-01 0.377D+00 0.608D+00
 Gap=     0.084 Goal=   None    Shift=    0.000
 RMSDP=4.97D-09 MaxDP=3.29D-07 DE=-1.49D-10 OVMax= 6.97D-07

 SCF Done:  E(RPBE1PBE) =  -2048.11187706     A.U. after   21 cycles
            NFock= 21  Conv=0.50D-08     -V/T= 2.0038
 KE= 2.040315566947D+03 PE=-1.086340123964D+04 EE= 3.760475448488D+03
 Leave Link  502 at Wed Oct 24 19:39:07 2018, MaxMem=   536870912 cpu:      1698.6
 (Enter /pbs_home/pkowalski/g09d01/g09/l601.exe)
 Copying SCF densities to generalized density rwf, IOpCl= 0 IROHF=0.

 **********************************************************************

            Population analysis using the SCF density.

 **********************************************************************

 Orbital symmetries:
       Occupied  (A) (A) (A) (A) (A) (A) (A) (A) (A) (A) (A) (A)
                 (A) (A) (A) (A) (A) (A) (A) (A) (A) (A) (A) (A)
                 (A) (A) (A) (A) (A) (A) (A) (A) (A) (A) (A) (A)
                 (A) (A) (A) (A) (A) (A) (A) (A) (A) (A) (A) (A)
                 (A) (A) (A) (A) (A) (A) (A) (A) (A) (A) (A) (A)
                 (A) (A) (A) (A) (A) (A) (A) (A) (A) (A) (A) (A)
                 (A) (A) (A) (A) (A) (A) (A) (A) (A) (A) (A) (A)
                 (A) (A) (A) (A) (A) (A) (A) (A) (A) (A) (A) (A)
                 (A) (A) (A) (A) (A)
       Virtual   (A) (A) (A) (A) (A) (A) (A) (A) (A) (A) (A) (A)
                 (A) (A) (A) (A) (A) (A) (A) (A) (A) (A) (A) (A)
                 (A) (A) (A) (A) (A) (A) (A) (A) (A) (A) (A) (A)
                 (A) (A) (A) (A) (A) (A) (A) (A) (A) (A) (A) (A)
                 (A) (A) (A) (A) (A) (A) (A) (A) (A) (A) (A) (A)
                 (A) (A) (A) (A) (A) (A) (A) (A) (A) (A) (A) (A)
                 (A) (A) (A) (A) (A) (A) (A) (A) (A) (A) (A) (A)
                 (A) (A) (A) (A) (A) (A) (A) (A) (A) (A) (A) (A)
                 (A) (A) (A) (A) (A) (A) (A) (A) (A) (A) (A) (A)
                 (A) (A) (A) (A) (A) (A) (A) (A) (A) (A) (A) (A)
                 (A) (A) (A) (A) (A) (A) (A) (A) (A) (A) (A) (A)
                 (A) (A) (A) (A) (A) (A) (A) (A) (A) (A) (A) (A)
                 (A) (A) (A) (A) (A) (A) (A) (A) (A) (A) (A) (A)
                 (A) (A) (A) (A) (A) (A) (A) (A) (A) (A) (A) (A)
                 (A) (A) (A) (A) (A) (A) (A) (A) (A) (A) (A) (A)
                 (A) (A) (A) (A) (A) (A) (A) (A) (A) (A) (A) (A)
                 (A) (A) (A) (A) (A) (A) (A) (A) (A) (A) (A) (A)
                 (A) (A) (A) (A) (A) (A) (A) (A) (A) (A) (A) (A)
                 (A) (A) (A) (A) (A) (A) (A) (A) (A) (A) (A) (A)
                 (A) (A) (A) (A) (A) (A) (A) (A) (A) (A) (A) (A)
                 (A) (A) (A) (A) (A) (A) (A) (A) (A) (A) (A) (A)
                 (A) (A) (A) (A) (A) (A) (A) (A) (A) (A) (A) (A)
                 (A) (A) (A) (A) (A) (A) (A) (A) (A) (A) (A) (A)
                 (A) (A) (A) (A) (A) (A) (A) (A) (A) (A) (A) (A)
                 (A) (A) (A) (A) (A) (A) (A) (A) (A) (A) (A) (A)
                 (A) (A) (A) (A) (A) (A) (A) (A) (A) (A) (A) (A)
                 (A) (A) (A) (A) (A) (A) (A) (A) (A) (A) (A) (A)
                 (A) (A) (A)
 The electronic state is 1-A.
 Alpha  occ. eigenvalues --  -89.03374 -89.02337 -24.79586 -24.79224 -24.78970
 Alpha  occ. eigenvalues --  -24.78799 -24.78205 -24.77714 -10.40059 -10.39740
 Alpha  occ. eigenvalues --  -10.39378 -10.34815 -10.33231 -10.32444 -10.29677
 Alpha  occ. eigenvalues --  -10.28220 -10.27976 -10.27611 -10.26447 -10.26304
 Alpha  occ. eigenvalues --  -10.26181 -10.25948 -10.25240 -10.24148 -10.23328
 Alpha  occ. eigenvalues --   -8.05259  -8.03435  -5.99294  -5.98624  -5.98530
 Alpha  occ. eigenvalues --   -5.97641  -5.97279  -5.96710  -1.30506  -1.28789
 Alpha  occ. eigenvalues --   -1.27110  -1.23080  -1.22021  -1.20825  -1.07606
 Alpha  occ. eigenvalues --   -0.93716  -0.90507  -0.89241  -0.86843  -0.82599
 Alpha  occ. eigenvalues --   -0.78500  -0.76337  -0.75067  -0.73300  -0.71352
 Alpha  occ. eigenvalues --   -0.70551  -0.69894  -0.66206  -0.64623  -0.64240
 Alpha  occ. eigenvalues --   -0.61161  -0.60441  -0.59954  -0.59033  -0.57493
 Alpha  occ. eigenvalues --   -0.57419  -0.56367  -0.56042  -0.55236  -0.53928
 Alpha  occ. eigenvalues --   -0.52717  -0.51285  -0.51048  -0.48985  -0.47779
 Alpha  occ. eigenvalues --   -0.47644  -0.46718  -0.46461  -0.46131  -0.45781
 Alpha  occ. eigenvalues --   -0.45407  -0.44985  -0.44580  -0.44049  -0.43978
 Alpha  occ. eigenvalues --   -0.43076  -0.42521  -0.42188  -0.42012  -0.41284
 Alpha  occ. eigenvalues --   -0.40959  -0.40080  -0.39675  -0.39193  -0.37870
 Alpha  occ. eigenvalues --   -0.36634  -0.36319  -0.34755  -0.34234  -0.32798
 Alpha  occ. eigenvalues --   -0.31974  -0.30799  -0.29230  -0.26851  -0.24613
 Alpha  occ. eigenvalues --   -0.17736
 Alpha virt. eigenvalues --   -0.09300  -0.06391  -0.02761  -0.00081   0.01039
 Alpha virt. eigenvalues --    0.02535   0.03021   0.05812   0.06866   0.07800
 Alpha virt. eigenvalues --    0.08843   0.09178   0.09402   0.10674   0.11460
 Alpha virt. eigenvalues --    0.11939   0.12848   0.13214   0.13838   0.14021
 Alpha virt. eigenvalues --    0.14621   0.15108   0.15896   0.16804   0.17089
 Alpha virt. eigenvalues --    0.17636   0.18916   0.20695   0.20748   0.21184
 Alpha virt. eigenvalues --    0.22467   0.23528   0.23715   0.25066   0.26884
 Alpha virt. eigenvalues --    0.27206   0.28908   0.29295   0.30610   0.31009
 Alpha virt. eigenvalues --    0.32680   0.33330   0.34612   0.34911   0.36803
 Alpha virt. eigenvalues --    0.37080   0.38060   0.39288   0.39664   0.40489
 Alpha virt. eigenvalues --    0.42140   0.42229   0.43184   0.44008   0.44912
 Alpha virt. eigenvalues --    0.45518   0.46521   0.47316   0.47956   0.48102
 Alpha virt. eigenvalues --    0.49128   0.49931   0.51223   0.51957   0.53449
 Alpha virt. eigenvalues --    0.53717   0.54225   0.54775   0.55366   0.56033
 Alpha virt. eigenvalues --    0.56221   0.57340   0.57779   0.58139   0.58956
 Alpha virt. eigenvalues --    0.59540   0.59784   0.61206   0.61816   0.62147
 Alpha virt. eigenvalues --    0.62775   0.63126   0.63822   0.64348   0.64805
 Alpha virt. eigenvalues --    0.65252   0.65515   0.65907   0.66401   0.66653
 Alpha virt. eigenvalues --    0.67148   0.67617   0.68161   0.68774   0.69178
 Alpha virt. eigenvalues --    0.69624   0.70043   0.71100   0.71885   0.72154
 Alpha virt. eigenvalues --    0.72893   0.73368   0.74305   0.74832   0.75690
 Alpha virt. eigenvalues --    0.76514   0.77703   0.78006   0.79335   0.79671
 Alpha virt. eigenvalues --    0.80604   0.82705   0.83505   0.84325   0.85567
 Alpha virt. eigenvalues --    0.87674   0.88182   0.89351   0.89698   0.90802
 Alpha virt. eigenvalues --    0.92067   0.92330   0.95040   0.95614   0.96626
 Alpha virt. eigenvalues --    0.96722   0.97831   0.99936   1.01086   1.05332
 Alpha virt. eigenvalues --    1.06207   1.06786   1.07860   1.10650   1.11002
 Alpha virt. eigenvalues --    1.12097   1.14211   1.14772   1.16026   1.16913
 Alpha virt. eigenvalues --    1.17495   1.20178   1.21600   1.21821   1.22518
 Alpha virt. eigenvalues --    1.24043   1.25547   1.27291   1.29115   1.30731
 Alpha virt. eigenvalues --    1.31845   1.32341   1.34915   1.36089   1.37513
 Alpha virt. eigenvalues --    1.38293   1.39481   1.39828   1.40935   1.42418
 Alpha virt. eigenvalues --    1.42956   1.43060   1.44553   1.44598   1.47006
 Alpha virt. eigenvalues --    1.47621   1.48274   1.50565   1.51152   1.51474
 Alpha virt. eigenvalues --    1.52585   1.53670   1.54949   1.55421   1.55635
 Alpha virt. eigenvalues --    1.56078   1.57996   1.58876   1.60013   1.61418
 Alpha virt. eigenvalues --    1.62345   1.62698   1.63660   1.65288   1.66303
 Alpha virt. eigenvalues --    1.66545   1.69975   1.70469   1.70860   1.71437
 Alpha virt. eigenvalues --    1.72034   1.73939   1.74224   1.75353   1.75913
 Alpha virt. eigenvalues --    1.76480   1.77183   1.77952   1.78165   1.78756
 Alpha virt. eigenvalues --    1.79879   1.81028   1.82084   1.82446   1.84820
 Alpha virt. eigenvalues --    1.85533   1.86361   1.86847   1.87126   1.87948
 Alpha virt. eigenvalues --    1.90032   1.91561   1.93107   1.93760   1.95212
 Alpha virt. eigenvalues --    1.96204   1.96768   1.97542   1.97924   1.99237
 Alpha virt. eigenvalues --    2.00645   2.01071   2.01469   2.03172   2.04399
 Alpha virt. eigenvalues --    2.06092   2.07143   2.07472   2.08623   2.10207
 Alpha virt. eigenvalues --    2.11133   2.12157   2.13003   2.13760   2.14616
 Alpha virt. eigenvalues --    2.15770   2.18290   2.18842   2.19135   2.20669
 Alpha virt. eigenvalues --    2.21755   2.23471   2.24807   2.25558   2.27267
 Alpha virt. eigenvalues --    2.27526   2.28255   2.28784   2.30512   2.32077
 Alpha virt. eigenvalues --    2.33081   2.33509   2.36217   2.38620   2.40568
 Alpha virt. eigenvalues --    2.41913   2.42806   2.44147   2.46321   2.47794
 Alpha virt. eigenvalues --    2.48213   2.49263   2.50116   2.51213   2.54491
 Alpha virt. eigenvalues --    2.55397   2.57228   2.58969   2.59949   2.61558
 Alpha virt. eigenvalues --    2.62547   2.64095   2.64326   2.66777   2.68131
 Alpha virt. eigenvalues --    2.69539   2.72918   2.75797   2.78266   2.81195
 Alpha virt. eigenvalues --    2.81432   2.84525   2.85412   2.88961   2.91243
 Alpha virt. eigenvalues --    2.92444   2.94453   2.97238   2.98638   2.99815
 Alpha virt. eigenvalues --    3.01349   3.01709   3.02757   3.03548   3.07064
 Alpha virt. eigenvalues --    3.07213   3.07875   3.08377   3.08910   3.09853
 Alpha virt. eigenvalues --    3.10422   3.10881   3.13337   3.13964   3.15082
 Alpha virt. eigenvalues --    3.16159   3.16996   3.17779   3.18212   3.20392
 Alpha virt. eigenvalues --    3.22671   3.24636   3.29140   3.35214   3.39143
 Alpha virt. eigenvalues --    3.41171   3.45153   3.49188   3.51617   3.57283
 Alpha virt. eigenvalues --    3.66710   3.72759   3.76986   3.82068   3.88798
 Alpha virt. eigenvalues --    3.93550   3.94520
          Condensed to atoms (all electrons):
               1          2          3          4          5          6
     1  C    6.005556   0.257054  -0.065945  -0.021555   0.084346   0.005853
     2  S    0.257054  15.564868   0.255914  -0.069960  -0.072527  -0.061852
     3  C   -0.065945   0.255914   5.123541   0.546957  -0.008222   0.396898
     4  C   -0.021555  -0.069960   0.546957   5.124347   0.215496  -0.053731
     5  C    0.084346  -0.072527  -0.008222   0.215496   5.685930   0.010100
     6  C    0.005853  -0.061852   0.396898  -0.053731   0.010100   4.528273
     7  H    0.009372   0.006510  -0.042797   0.434354  -0.057596  -0.011740
     8  C    0.171350  -0.047858   0.010416   0.004704   0.021287  -0.000061
     9  C   -0.063548  -0.000146   0.000331  -0.000488   0.009644   0.000003
    10  C    0.015992   0.003557  -0.000465   0.005190  -0.066747   0.000004
    11  C    0.012158  -0.000303   0.000007   0.000047  -0.000763   0.000000
    12  C    0.024238   0.000425   0.000049  -0.000212  -0.002615   0.000001
    13  F   -0.012804   0.003824   0.000251  -0.000022   0.000331   0.000000
    14  F   -0.001456   0.000160  -0.000001   0.000001  -0.000115   0.000000
    15  F   -0.000301   0.000000   0.000000   0.000000   0.000000   0.000000
    16  F   -0.000609  -0.000011   0.000000   0.000000  -0.000001   0.000000
    17  F   -0.000253   0.000000   0.000000   0.000000   0.000003   0.000000
    18  F   -0.005222  -0.000090   0.000015  -0.000102   0.000652   0.000000
    19  C    0.013456   0.001866   0.007723  -0.088188   0.187623  -0.000125
    20  C   -0.088607   0.000727   0.000059   0.005959  -0.003828   0.000007
    21  C   -0.012128   0.001244  -0.003433  -0.036745  -0.032039   0.000011
    22  H   -0.000293  -0.000038   0.000068  -0.000232   0.008621  -0.000001
    23  H    0.000556  -0.000073   0.000167   0.007169  -0.007280   0.000014
    24  H   -0.007569   0.000475   0.001477   0.006440  -0.025958  -0.000759
    25  C   -0.152027  -0.007609  -0.007110  -0.029425   0.371824  -0.000558
    26  H    0.020670  -0.000778  -0.001054  -0.000516  -0.022451   0.000053
    27  H   -0.029351   0.000118   0.000397   0.004618  -0.008669   0.000011
    28  H   -0.007188   0.013055   0.002826  -0.013854  -0.014555  -0.000560
    29  H   -0.000289   0.004596  -0.010537  -0.015822   0.000446   0.394348
    30  H    0.000126  -0.000154  -0.011963   0.005063  -0.001044   0.375797
    31  H   -0.000069   0.003170  -0.018702  -0.000259   0.000057   0.385902
    32  S    0.001524  -0.000036   0.000010   0.000175   0.013469   0.000000
    33  C   -0.000441   0.000006  -0.000011  -0.000311   0.000488   0.000000
    34  C    0.002987   0.000006  -0.000113   0.001212  -0.009509   0.000004
    35  C   -0.000009   0.000000   0.000003  -0.000078   0.000078   0.000000
    36  H    0.000000   0.000000   0.000000   0.000003   0.000008   0.000000
    37  H    0.000000   0.000000   0.000000  -0.000001  -0.000001   0.000000
    38  H    0.000001  -0.000001   0.000004   0.000059  -0.000038   0.000000
    39  H   -0.000104  -0.000001  -0.000001  -0.000386   0.000934   0.000000
               7          8          9         10         11         12
     1  C    0.009372   0.171350  -0.063548   0.015992   0.012158   0.024238
     2  S    0.006510  -0.047858  -0.000146   0.003557  -0.000303   0.000425
     3  C   -0.042797   0.010416   0.000331  -0.000465   0.000007   0.000049
     4  C    0.434354   0.004704  -0.000488   0.005190   0.000047  -0.000212
     5  C   -0.057596   0.021287   0.009644  -0.066747  -0.000763  -0.002615
     6  C   -0.011740  -0.000061   0.000003   0.000004   0.000000   0.000001
     7  H    0.632708  -0.000490   0.000005  -0.000008   0.000000   0.000001
     8  C   -0.000490   5.985998   0.245680   0.030045  -0.094231  -0.056338
     9  C    0.000005   0.245680   4.703868   0.001521   0.147279  -0.087827
    10  C   -0.000008   0.030045   0.001521   5.994318  -0.056199   0.324640
    11  C    0.000000  -0.094231   0.147279  -0.056199   4.917850   0.123175
    12  C    0.000001  -0.056338  -0.087827   0.324640   0.123175   5.058840
    13  F    0.000000  -0.051553   0.351016   0.002899  -0.033781   0.001002
    14  F    0.000000  -0.038748   0.309070   0.008525  -0.030680  -0.004695
    15  F    0.000000  -0.002143  -0.022404   0.003712   0.339053  -0.049581
    16  F    0.000000   0.003302  -0.037517   0.001547   0.331055  -0.038529
    17  F    0.000000   0.005574   0.001986  -0.038574  -0.026106   0.295158
    18  F    0.000000   0.026507   0.000299  -0.113932  -0.016321   0.242205
    19  C   -0.003004  -0.081073   0.000502  -0.029369  -0.001424   0.031569
    20  C    0.000248   0.033790   0.013330   0.139119  -0.001696  -0.032246
    21  C    0.003388   0.004764   0.000350  -0.007002  -0.000094  -0.005733
    22  H    0.000305   0.001278  -0.000016  -0.006950  -0.000064  -0.002319
    23  H    0.000081  -0.000198   0.000009  -0.001624  -0.000006   0.000089
    24  H   -0.004905   0.003830  -0.000301   0.002440   0.000076   0.000565
    25  C   -0.001964  -0.031049  -0.001241  -0.001804  -0.000269   0.000582
    26  H    0.001226   0.002460   0.000033  -0.000128   0.000006  -0.000011
    27  H   -0.000078  -0.009262   0.002687   0.008522  -0.000228   0.000932
    28  H   -0.000219  -0.010230  -0.000374  -0.000577   0.000030  -0.000070
    29  H    0.005579   0.000002   0.000000   0.000000   0.000000   0.000000
    30  H   -0.000092   0.000005   0.000000   0.000000   0.000000   0.000000
    31  H    0.000318  -0.000014   0.000001  -0.000002   0.000000   0.000000
    32  S    0.000021   0.029132  -0.001240  -0.160273   0.002995  -0.079598
    33  C    0.000052  -0.000839   0.000001   0.010290   0.000065  -0.000558
    34  C   -0.000390  -0.000161  -0.000071   0.015276   0.000082  -0.000504
    35  C   -0.000016   0.000059   0.000001  -0.002347  -0.000010   0.000694
    36  H    0.000001  -0.000001   0.000000   0.000108   0.000000  -0.000025
    37  H   -0.000001  -0.000002   0.000000   0.000004  -0.000002   0.000033
    38  H    0.000009  -0.000002   0.000001  -0.000148  -0.000001  -0.000003
    39  H    0.000024   0.000012   0.000000  -0.000091  -0.000001   0.000006
              13         14         15         16         17         18
     1  C   -0.012804  -0.001456  -0.000301  -0.000609  -0.000253  -0.005222
     2  S    0.003824   0.000160   0.000000  -0.000011   0.000000  -0.000090
     3  C    0.000251  -0.000001   0.000000   0.000000   0.000000   0.000015
     4  C   -0.000022   0.000001   0.000000   0.000000   0.000000  -0.000102
     5  C    0.000331  -0.000115   0.000000  -0.000001   0.000003   0.000652
     6  C    0.000000   0.000000   0.000000   0.000000   0.000000   0.000000
     7  H    0.000000   0.000000   0.000000   0.000000   0.000000   0.000000
     8  C   -0.051553  -0.038748  -0.002143   0.003302   0.005574   0.026507
     9  C    0.351016   0.309070  -0.022404  -0.037517   0.001986   0.000299
    10  C    0.002899   0.008525   0.003712   0.001547  -0.038574  -0.113932
    11  C   -0.033781  -0.030680   0.339053   0.331055  -0.026106  -0.016321
    12  C    0.001002  -0.004695  -0.049581  -0.038529   0.295158   0.242205
    13  F    8.971492  -0.042815   0.000321   0.000221  -0.000001   0.000003
    14  F   -0.042815   9.001855  -0.000270   0.000372  -0.000002  -0.000001
    15  F    0.000321  -0.000270   8.954742  -0.041046   0.000444   0.000304
    16  F    0.000221   0.000372  -0.041046   8.973234   0.000089  -0.001049
    17  F   -0.000001  -0.000002   0.000444   0.000089   9.015277  -0.041441
    18  F    0.000003  -0.000001   0.000304  -0.001049  -0.041441   9.143645
    19  C   -0.000006  -0.000007   0.000002   0.000008  -0.001004  -0.013114
    20  C    0.000012   0.000081   0.000216   0.000061  -0.019716  -0.002381
    21  C   -0.000001   0.000000   0.000000  -0.000007   0.000126  -0.000687
    22  H    0.000001   0.000000  -0.000001   0.000000   0.000045   0.019015
    23  H    0.000000   0.000000   0.000000   0.000000   0.000000  -0.000091
    24  H    0.000000   0.000001   0.000000   0.000006   0.000016   0.001878
    25  C   -0.000016   0.000023   0.000001   0.000000   0.000000   0.000010
    26  H    0.000001  -0.000003   0.000000   0.000000   0.000000  -0.000001
    27  H    0.000000   0.000443  -0.000003  -0.000001  -0.000006   0.000017
    28  H    0.000001   0.000029   0.000000   0.000000   0.000000   0.000001
    29  H    0.000000   0.000000   0.000000   0.000000   0.000000   0.000000
    30  H    0.000000   0.000000   0.000000   0.000000   0.000000   0.000000
    31  H   -0.000001   0.000000   0.000000   0.000000   0.000000   0.000000
    32  S    0.000001   0.000001  -0.000098  -0.000108  -0.009222  -0.026655
    33  C    0.000000   0.000000   0.000000  -0.000001   0.001296  -0.006514
    34  C    0.000000   0.000000   0.000000   0.000000  -0.000060   0.002115
    35  C    0.000000   0.000000   0.000000   0.000000  -0.000059   0.001128
    36  H    0.000000   0.000000   0.000000   0.000000   0.000001  -0.000015
    37  H    0.000000   0.000000   0.000000   0.000000  -0.000037  -0.000096
    38  H    0.000000   0.000000   0.000000   0.000000   0.000001  -0.000040
    39  H    0.000000   0.000000   0.000000   0.000000   0.000002   0.000011
              19         20         21         22         23         24
     1  C    0.013456  -0.088607  -0.012128  -0.000293   0.000556  -0.007569
     2  S    0.001866   0.000727   0.001244  -0.000038  -0.000073   0.000475
     3  C    0.007723   0.000059  -0.003433   0.000068   0.000167   0.001477
     4  C   -0.088188   0.005959  -0.036745  -0.000232   0.007169   0.006440
     5  C    0.187623  -0.003828  -0.032039   0.008621  -0.007280  -0.025958
     6  C   -0.000125   0.000007   0.000011  -0.000001   0.000014  -0.000759
     7  H   -0.003004   0.000248   0.003388   0.000305   0.000081  -0.004905
     8  C   -0.081073   0.033790   0.004764   0.001278  -0.000198   0.003830
     9  C    0.000502   0.013330   0.000350  -0.000016   0.000009  -0.000301
    10  C   -0.029369   0.139119  -0.007002  -0.006950  -0.001624   0.002440
    11  C   -0.001424  -0.001696  -0.000094  -0.000064  -0.000006   0.000076
    12  C    0.031569  -0.032246  -0.005733  -0.002319   0.000089   0.000565
    13  F   -0.000006   0.000012  -0.000001   0.000001   0.000000   0.000000
    14  F   -0.000007   0.000081   0.000000   0.000000   0.000000   0.000001
    15  F    0.000002   0.000216   0.000000  -0.000001   0.000000   0.000000
    16  F    0.000008   0.000061  -0.000007   0.000000   0.000000   0.000006
    17  F   -0.001004  -0.019716   0.000126   0.000045   0.000000   0.000016
    18  F   -0.013114  -0.002381  -0.000687   0.019015  -0.000091   0.001878
    19  C    6.129081   0.016287   0.083907  -0.043110  -0.024495   0.000038
    20  C    0.016287   6.197123  -0.155888  -0.039722   0.034051  -0.014096
    21  C    0.083907  -0.155888   5.242880   0.439004   0.375039   0.363515
    22  H   -0.043110  -0.039722   0.439004   0.598906  -0.028223   0.000250
    23  H   -0.024495   0.034051   0.375039  -0.028223   0.754490  -0.039605
    24  H    0.000038  -0.014096   0.363515   0.000250  -0.039605   0.580201
    25  C   -0.082326  -0.005015   0.009404  -0.000324  -0.000168   0.004218
    26  H    0.000340  -0.000956  -0.000183  -0.000009  -0.000076  -0.000085
    27  H   -0.006251   0.000203   0.000831  -0.000003   0.000043  -0.000254
    28  H    0.005505   0.000081  -0.000322   0.000023   0.000019  -0.000149
    29  H   -0.000012  -0.000001   0.000042   0.000001  -0.000003   0.000002
    30  H   -0.000013   0.000000  -0.000021   0.000000   0.000002   0.000018
    31  H    0.000034  -0.000001   0.000109   0.000000  -0.000010  -0.000049
    32  S   -0.212468   0.396082  -0.070312  -0.030055   0.010149  -0.007055
    33  C   -0.013192  -0.159091  -0.053090  -0.037808  -0.035252   0.011419
    34  C    0.247724  -0.158789  -0.132586  -0.001041  -0.075741   0.008617
    35  C    0.015082   0.027126   0.005721   0.012781   0.001724  -0.001513
    36  H   -0.000898  -0.002848   0.000469   0.000984  -0.002178   0.000082
    37  H   -0.000325  -0.000199  -0.003136   0.001411  -0.000033   0.000026
    38  H    0.005114   0.006365   0.012042   0.002177   0.028849  -0.002937
    39  H   -0.026419   0.011065  -0.034526  -0.006664  -0.028032   0.003533
              25         26         27         28         29         30
     1  C   -0.152027   0.020670  -0.029351  -0.007188  -0.000289   0.000126
     2  S   -0.007609  -0.000778   0.000118   0.013055   0.004596  -0.000154
     3  C   -0.007110  -0.001054   0.000397   0.002826  -0.010537  -0.011963
     4  C   -0.029425  -0.000516   0.004618  -0.013854  -0.015822   0.005063
     5  C    0.371824  -0.022451  -0.008669  -0.014555   0.000446  -0.001044
     6  C   -0.000558   0.000053   0.000011  -0.000560   0.394348   0.375797
     7  H   -0.001964   0.001226  -0.000078  -0.000219   0.005579  -0.000092
     8  C   -0.031049   0.002460  -0.009262  -0.010230   0.000002   0.000005
     9  C   -0.001241   0.000033   0.002687  -0.000374   0.000000   0.000000
    10  C   -0.001804  -0.000128   0.008522  -0.000577   0.000000   0.000000
    11  C   -0.000269   0.000006  -0.000228   0.000030   0.000000   0.000000
    12  C    0.000582  -0.000011   0.000932  -0.000070   0.000000   0.000000
    13  F   -0.000016   0.000001   0.000000   0.000001   0.000000   0.000000
    14  F    0.000023  -0.000003   0.000443   0.000029   0.000000   0.000000
    15  F    0.000001   0.000000  -0.000003   0.000000   0.000000   0.000000
    16  F    0.000000   0.000000  -0.000001   0.000000   0.000000   0.000000
    17  F    0.000000   0.000000  -0.000006   0.000000   0.000000   0.000000
    18  F    0.000010  -0.000001   0.000017   0.000001   0.000000   0.000000
    19  C   -0.082326   0.000340  -0.006251   0.005505  -0.000012  -0.000013
    20  C   -0.005015  -0.000956   0.000203   0.000081  -0.000001   0.000000
    21  C    0.009404  -0.000183   0.000831  -0.000322   0.000042  -0.000021
    22  H   -0.000324  -0.000009  -0.000003   0.000023   0.000001   0.000000
    23  H   -0.000168  -0.000076   0.000043   0.000019  -0.000003   0.000002
    24  H    0.004218  -0.000085  -0.000254  -0.000149   0.000002   0.000018
    25  C    4.659424   0.348874   0.422757   0.392001   0.000016   0.000132
    26  H    0.348874   0.681683  -0.026356  -0.026889  -0.000002  -0.000010
    27  H    0.422757  -0.026356   0.554476  -0.011366   0.000000  -0.000003
    28  H    0.392001  -0.026889  -0.011366   0.614273  -0.000001   0.000071
    29  H    0.000016  -0.000002   0.000000  -0.000001   0.605043  -0.018601
    30  H    0.000132  -0.000010  -0.000003   0.000071  -0.018601   0.597884
    31  H   -0.000040   0.000002   0.000001   0.000001  -0.018874  -0.021251
    32  S   -0.000315  -0.000087   0.000022   0.000033   0.000000   0.000000
    33  C   -0.000071   0.000067  -0.000060  -0.000004   0.000000   0.000000
    34  C   -0.001005  -0.000134  -0.000153   0.000049   0.000000   0.000000
    35  C   -0.000001   0.000000   0.000000   0.000000   0.000000   0.000000
    36  H    0.000000   0.000000   0.000000   0.000000   0.000000   0.000000
    37  H    0.000000   0.000000   0.000000   0.000000   0.000000   0.000000
    38  H    0.000002  -0.000001   0.000001   0.000000   0.000000   0.000000
    39  H    0.000016  -0.000009   0.000006   0.000000   0.000000   0.000000
              31         32         33         34         35         36
     1  C   -0.000069   0.001524  -0.000441   0.002987  -0.000009   0.000000
     2  S    0.003170  -0.000036   0.000006   0.000006   0.000000   0.000000
     3  C   -0.018702   0.000010  -0.000011  -0.000113   0.000003   0.000000
     4  C   -0.000259   0.000175  -0.000311   0.001212  -0.000078   0.000003
     5  C    0.000057   0.013469   0.000488  -0.009509   0.000078   0.000008
     6  C    0.385902   0.000000   0.000000   0.000004   0.000000   0.000000
     7  H    0.000318   0.000021   0.000052  -0.000390  -0.000016   0.000001
     8  C   -0.000014   0.029132  -0.000839  -0.000161   0.000059  -0.000001
     9  C    0.000001  -0.001240   0.000001  -0.000071   0.000001   0.000000
    10  C   -0.000002  -0.160273   0.010290   0.015276  -0.002347   0.000108
    11  C    0.000000   0.002995   0.000065   0.000082  -0.000010   0.000000
    12  C    0.000000  -0.079598  -0.000558  -0.000504   0.000694  -0.000025
    13  F   -0.000001   0.000001   0.000000   0.000000   0.000000   0.000000
    14  F    0.000000   0.000001   0.000000   0.000000   0.000000   0.000000
    15  F    0.000000  -0.000098   0.000000   0.000000   0.000000   0.000000
    16  F    0.000000  -0.000108  -0.000001   0.000000   0.000000   0.000000
    17  F    0.000000  -0.009222   0.001296  -0.000060  -0.000059   0.000001
    18  F    0.000000  -0.026655  -0.006514   0.002115   0.001128  -0.000015
    19  C    0.000034  -0.212468  -0.013192   0.247724   0.015082  -0.000898
    20  C   -0.000001   0.396082  -0.159091  -0.158789   0.027126  -0.002848
    21  C    0.000109  -0.070312  -0.053090  -0.132586   0.005721   0.000469
    22  H    0.000000  -0.030055  -0.037808  -0.001041   0.012781   0.000984
    23  H   -0.000010   0.010149  -0.035252  -0.075741   0.001724  -0.002178
    24  H   -0.000049  -0.007055   0.011419   0.008617  -0.001513   0.000082
    25  C   -0.000040  -0.000315  -0.000071  -0.001005  -0.000001   0.000000
    26  H    0.000002  -0.000087   0.000067  -0.000134   0.000000   0.000000
    27  H    0.000001   0.000022  -0.000060  -0.000153   0.000000   0.000000
    28  H    0.000001   0.000033  -0.000004   0.000049   0.000000   0.000000
    29  H   -0.018874   0.000000   0.000000   0.000000   0.000000   0.000000
    30  H   -0.021251   0.000000   0.000000   0.000000   0.000000   0.000000
    31  H    0.596391   0.000000   0.000000   0.000000   0.000000   0.000000
    32  S    0.000000  15.739005   0.302412  -0.033450  -0.152733   0.016691
    33  C    0.000000   0.302412   5.660819   0.400660   0.297782  -0.040791
    34  C    0.000000  -0.033450   0.400660   5.605124  -0.147617   0.001046
    35  C    0.000000  -0.152733   0.297782  -0.147617   4.736446   0.345426
    36  H    0.000000   0.016691  -0.040791   0.001046   0.345426   0.633281
    37  H    0.000000  -0.008492  -0.008806   0.016804   0.371374  -0.002877
    38  H    0.000000  -0.004479  -0.035410  -0.086627   0.449980  -0.033741
    39  H    0.000000   0.013068  -0.068558   0.371297   0.015092   0.005758
              37         38         39
     1  C    0.000000   0.000001  -0.000104
     2  S    0.000000  -0.000001  -0.000001
     3  C    0.000000   0.000004  -0.000001
     4  C   -0.000001   0.000059  -0.000386
     5  C   -0.000001  -0.000038   0.000934
     6  C    0.000000   0.000000   0.000000
     7  H   -0.000001   0.000009   0.000024
     8  C   -0.000002  -0.000002   0.000012
     9  C    0.000000   0.000001   0.000000
    10  C    0.000004  -0.000148  -0.000091
    11  C   -0.000002  -0.000001  -0.000001
    12  C    0.000033  -0.000003   0.000006
    13  F    0.000000   0.000000   0.000000
    14  F    0.000000   0.000000   0.000000
    15  F    0.000000   0.000000   0.000000
    16  F    0.000000   0.000000   0.000000
    17  F   -0.000037   0.000001   0.000002
    18  F   -0.000096  -0.000040   0.000011
    19  C   -0.000325   0.005114  -0.026419
    20  C   -0.000199   0.006365   0.011065
    21  C   -0.003136   0.012042  -0.034526
    22  H    0.001411   0.002177  -0.006664
    23  H   -0.000033   0.028849  -0.028032
    24  H    0.000026  -0.002937   0.003533
    25  C    0.000000   0.000002   0.000016
    26  H    0.000000  -0.000001  -0.000009
    27  H    0.000000   0.000001   0.000006
    28  H    0.000000   0.000000   0.000000
    29  H    0.000000   0.000000   0.000000
    30  H    0.000000   0.000000   0.000000
    31  H    0.000000   0.000000   0.000000
    32  S   -0.008492  -0.004479   0.013068
    33  C   -0.008806  -0.035410  -0.068558
    34  C    0.016804  -0.086627   0.371297
    35  C    0.371374   0.449980   0.015092
    36  H   -0.002877  -0.033741   0.005758
    37  H    0.606370  -0.029544  -0.001121
    38  H   -0.029544   0.656850  -0.010856
    39  H   -0.001121  -0.010856   0.664622
 Mulliken charges:
               1
     1  C   -0.155471
     2  S    0.143862
     3  C   -0.176758
     4  C   -0.029910
     5  C   -0.277378
     6  C    0.032110
     7  H    0.029098
     8  C   -0.155942
     9  C    0.427558
    10  C   -0.081470
    11  C    0.388300
    12  C    0.256660
    13  F   -0.190372
    14  F   -0.201765
    15  F   -0.182946
    16  F   -0.191015
    17  F   -0.183537
    18  F   -0.210053
    19  C   -0.119040
    20  C   -0.196913
    21  C    0.005089
    22  H    0.112004
    23  H    0.030638
    24  H    0.116111
    25  C    0.113053
    26  H    0.024325
    27  H    0.095962
    28  H    0.058360
    29  H    0.054064
    30  H    0.074056
    31  H    0.073287
    32  S    0.271887
    33  C   -0.224551
    34  C   -0.025048
    35  C    0.023890
    36  H    0.079517
    37  H    0.058648
    38  H    0.042372
    39  H    0.091320
 Sum of Mulliken charges =   0.00000
 Mulliken charges with hydrogens summed into heavy atoms:
               1
     1  C   -0.155471
     2  S    0.143862
     3  C   -0.176758
     4  C   -0.000812
     5  C   -0.277378
     6  C    0.233517
     8  C   -0.155942
     9  C    0.427558
    10  C   -0.081470
    11  C    0.388300
    12  C    0.256660
    13  F   -0.190372
    14  F   -0.201765
    15  F   -0.182946
    16  F   -0.191015
    17  F   -0.183537
    18  F   -0.210053
    19  C   -0.119040
    20  C   -0.196913
    21  C    0.263842
    25  C    0.291700
    32  S    0.271887
    33  C   -0.224551
    34  C    0.066271
    35  C    0.204426
 Electronic spatial extent (au):  <R**2>=           7345.8747
 Charge=              0.0000 electrons
 Dipole moment (field-independent basis, Debye):
    X=              1.3669    Y=             -8.4304    Z=             -2.5390  Tot=              8.9099
 Quadrupole moment (field-independent basis, Debye-Ang):
   XX=           -147.4651   YY=           -152.5594   ZZ=           -159.7469
   XY=              1.3129   XZ=              1.8733   YZ=              4.8002
 Traceless Quadrupole moment (field-independent basis, Debye-Ang):
   XX=              5.7920   YY=              0.6977   ZZ=             -6.4897
   XY=              1.3129   XZ=              1.8733   YZ=              4.8002
 Octapole moment (field-independent basis, Debye-Ang**2):
  XXX=             10.2239  YYY=             26.7269  ZZZ=            -33.5231  XYY=             -8.3978
  XXY=            -12.7999  XXZ=            -37.3765  XZZ=              1.1054  YZZ=             24.6310
  YYZ=            -30.1247  XYZ=              1.5341
 Hexadecapole moment (field-independent basis, Debye-Ang**3):
 XXXX=          -4096.4163 YYYY=          -3889.2088 ZZZZ=           -999.5818 XXXY=            -80.1092
 XXXZ=            -25.6895 YYYX=             -7.1320 YYYZ=             30.7749 ZZZX=             23.2494
 ZZZY=              2.9543 XXYY=          -1321.7493 XXZZ=           -858.8856 YYZZ=           -855.7901
 XXYZ=             55.4180 YYXZ=              9.2508 ZZXY=            -20.4502
 N-N= 3.014498347146D+03 E-N=-1.086340124332D+04  KE= 2.040315566947D+03
 No NMR shielding tensors so no spin-rotation constants.
 Leave Link  601 at Wed Oct 24 19:39:08 2018, MaxMem=   536870912 cpu:         4.2
 (Enter /pbs_home/pkowalski/g09d01/g09/l701.exe)
 Compute integral first derivatives.
 ... and contract with generalized density number  0.
 R6Disp: Adding Grimme-D3 dispersion energy 1st derivatives to the gradient.
 Leave Link  701 at Wed Oct 24 19:39:09 2018, MaxMem=   536870912 cpu:         4.3
 (Enter /pbs_home/pkowalski/g09d01/g09/l702.exe)
 L702 exits ... SP integral derivatives will be done elsewhere.
 Leave Link  702 at Wed Oct 24 19:39:09 2018, MaxMem=   536870912 cpu:         0.4
 (Enter /pbs_home/pkowalski/g09d01/g09/l703.exe)
 Compute integral first derivatives, UseDBF=F ICtDFT=           0.
 Integral derivatives from FoFJK, PRISM(SPDF).
 Calling FoFJK, ICntrl=      2127 FMM=F ISym2X=0 I1Cent= 0 IOpClX= 0 NMat=1 NMatS=1 NMatT=0.
 FoFJK:  IHMeth= 1 ICntrl=    2127 DoSepK=F KAlg= 0 I1Cent=   0 FoldK=F
 IRaf=         0 NMat=   1 IRICut=       1 DoRegI=T DoRafI=F ISym2E= 0.
 FoFCou: FMM=F IPFlag=           0 FMFlag=      100000 FMFlg1=         800
         NFxFlg=           0 DoJE=F BraDBF=F KetDBF=F FulRan=T
         wScrn=  0.000000 ICntrl=    2127 IOpCl=  0 I1Cent=           0 NGrid=           0
         NMat0=    1 NMatS0=      1 NMatT0=    0 NMatD0=    1 NMtDS0=    0 NMtDT0=    0
 Symmetry not used in FoFCou.
 Leave Link  703 at Wed Oct 24 19:39:43 2018, MaxMem=   536870912 cpu:       275.8
 (Enter /pbs_home/pkowalski/g09d01/g09/l716.exe)
 Dipole        = 5.37791865D-01-3.31678413D+00-9.98914699D-01
 ***** Axes restored to original set *****
 -------------------------------------------------------------------
 Center     Atomic                   Forces (Hartrees/Bohr)
 Number     Number              X              Y              Z
 -------------------------------------------------------------------
      1        6           0.004387034    0.018833105    0.036103863
      2       16          -0.008247154   -0.004438391    0.005699229
      3        6          -0.001448115    0.016800833   -0.006084267
      4        6           0.008393969   -0.022144194   -0.021192282
      5        6           0.020077796   -0.010986009   -0.040766539
      6        6           0.003164388   -0.002766515    0.000287620
      7        1          -0.000638211   -0.000729983   -0.000760264
      8        6           0.014686522   -0.011254473    0.030631238
      9        6           0.007151623   -0.005294456   -0.003961532
     10        6          -0.014138249   -0.013117758    0.071252884
     11        6          -0.000950764   -0.006792033    0.001800415
     12        6           0.004531173    0.020192290   -0.070217815
     13        9          -0.002245023    0.001465509    0.000623668
     14        9          -0.001133055    0.001040730    0.001503906
     15        9          -0.000277327   -0.000481593   -0.000088888
     16        9          -0.001591711    0.003722027    0.001808172
     17        9           0.014913155    0.015275193    0.002052303
     18        9          -0.015584496    0.050648082    0.032250649
     19        6           0.001147373    0.005932820    0.039456211
     20        6          -0.232702002    0.129785067   -0.512218502
     21        6          -0.072436339    0.024120835    0.089197389
     22        1          -0.049040381    0.012773285    0.009129711
     23        1          -0.033777873    0.025049677    0.007770019
     24        1           0.001099361    0.000157710    0.003031682
     25        6          -0.016197648   -0.049539858   -0.002561943
     26        1          -0.002008524   -0.005073088   -0.005417413
     27        1          -0.003267285   -0.006071004    0.001329181
     28        1           0.000472781   -0.000181620    0.000293911
     29        1          -0.000484789   -0.000330182    0.000008706
     30        1           0.000487621    0.000001870   -0.000072250
     31        1           0.000381337    0.000737566   -0.000229654
     32       16           0.461927930    0.188962431    0.224155355
     33        6          -0.152112799   -0.270647756   -0.027424542
     34        6           0.039971175   -0.025706593    0.018473011
     35        6           0.036598717   -0.044492544    0.108139435
     36        1          -0.002643389   -0.030761833    0.044873048
     37        1           0.010527933    0.009286929    0.017650414
     38        1          -0.019616611    0.010309558    0.009390264
     39        1           0.000621857   -0.024285633   -0.065916394
 -------------------------------------------------------------------
 Cartesian Forces:  Max     0.512218502 RMS     0.082743839
 Leave Link  716 at Wed Oct 24 19:39:44 2018, MaxMem=   536870912 cpu:         0.4
 (Enter /pbs_home/pkowalski/g09d01/g09/l103.exe)

 GradGradGradGradGradGradGradGradGradGradGradGradGradGradGradGradGradGrad
 Berny optimization.
 FormGI is forming the generalized inverse of G from B-inverse, IUseBI=4.
 Internal  Forces:  Max     0.464719936 RMS     0.046425986
 Search for a local minimum.
 Step number   1 out of a maximum of  234
 All quantities printed in internal units (Hartrees-Bohrs-Radians)
 RMS Force = .46426D-01 SwitMx=.10000D-02 MixMth= 1
 Mixed Optimization -- RFO/linear search
 Second derivative matrix not updated -- first step.
 ITU=  0
     Eigenvalues ---    0.00230   0.00318   0.00565   0.00852   0.00876
     Eigenvalues ---    0.01031   0.01166   0.01406   0.01490   0.01599
     Eigenvalues ---    0.01724   0.01831   0.01972   0.02217   0.02473
     Eigenvalues ---    0.02924   0.03175   0.03860   0.04089   0.04342
     Eigenvalues ---    0.04780   0.05051   0.05570   0.05620   0.06208
     Eigenvalues ---    0.06290   0.06477   0.06710   0.07088   0.07311
     Eigenvalues ---    0.07344   0.07389   0.07632   0.08814   0.08992
     Eigenvalues ---    0.09167   0.09503   0.09601   0.10166   0.10784
     Eigenvalues ---    0.10943   0.11865   0.12187   0.12308   0.12339
     Eigenvalues ---    0.12415   0.12825   0.13211   0.14474   0.14822
     Eigenvalues ---    0.15356   0.15807   0.16000   0.16000   0.16000
     Eigenvalues ---    0.16000   0.16000   0.16000   0.16000   0.16000
     Eigenvalues ---    0.16000   0.16418   0.17648   0.18075   0.18613
     Eigenvalues ---    0.19383   0.20875   0.21859   0.22453   0.23123
     Eigenvalues ---    0.23761   0.24868   0.25000   0.25646   0.25972
     Eigenvalues ---    0.26359   0.26813   0.26948   0.27549   0.27832
     Eigenvalues ---    0.28375   0.29087   0.29768   0.30682   0.31632
     Eigenvalues ---    0.33069   0.33454   0.33533   0.33552   0.33585
     Eigenvalues ---    0.33725   0.33738   0.33751   0.33877   0.34047
     Eigenvalues ---    0.34661   0.37084   0.37230   0.37230   0.37230
     Eigenvalues ---    0.50795   0.54392   0.54742   0.55500   0.55945
     Eigenvalues ---    0.57308   0.58128   0.58380   0.58417   0.99401
     Eigenvalues ---    1.48566
 RFO step:  Lambda=-4.68836739D-01 EMin= 2.30000000D-03
 Linear search not attempted -- first point.
 Maximum step size (   0.300) exceeded in Quadratic search.
    -- Step size scaled by   0.513
 Iteration  1 RMS(Cart)=  0.07605923 RMS(Int)=  0.00162799
 Iteration  2 RMS(Cart)=  0.00211619 RMS(Int)=  0.00023186
 Iteration  3 RMS(Cart)=  0.00000603 RMS(Int)=  0.00023184
 Iteration  4 RMS(Cart)=  0.00000000 RMS(Int)=  0.00023184
 ITry= 1 IFail=0 DXMaxC= 4.02D-01 DCOld= 1.00D+10 DXMaxT= 3.00D-01 DXLimC= 3.00D+00 Rises=F
 Variable       Old X    -DE/DX   Delta X   Delta X   Delta X     New X
                                 (Linear)    (Quad)   (Total)
    R1        3.32236   0.00455   0.00000   0.00302   0.00303   3.32539
    R2        2.86961   0.02259   0.00000   0.01297   0.01302   2.88264
    R3        2.53104   0.01421   0.00000   0.00637   0.00646   2.53750
    R4        3.36912  -0.00977   0.00000  -0.00670  -0.00667   3.36245
    R5        2.52363   0.00843   0.00000   0.00411   0.00410   2.52773
    R6        2.82230  -0.00378   0.00000  -0.00243  -0.00243   2.81988
    R7        2.85523  -0.01244   0.00000  -0.00826  -0.00829   2.84693
    R8        2.06229   0.00060   0.00000   0.00037   0.00037   2.06267
    R9        3.34666  -0.02757   0.00000  -0.02626  -0.02629   3.32036
   R10        2.94808   0.00956   0.00000   0.00666   0.00666   2.95474
   R11        2.07537   0.00047   0.00000   0.00030   0.00030   2.07568
   R12        2.08126  -0.00021   0.00000  -0.00013  -0.00013   2.08113
   R13        2.08036   0.00036   0.00000   0.00023   0.00023   2.08059
   R14        2.83067   0.00630   0.00000   0.00357   0.00368   2.83435
   R15        2.83386   0.00010   0.00000   0.00170   0.00176   2.83562
   R16        2.96047  -0.03415   0.00000  -0.02405  -0.02410   2.93637
   R17        2.53137   0.00269   0.00000   0.00132   0.00132   2.53269
   R18        2.55676  -0.00165   0.00000  -0.00083  -0.00083   2.55593
   R19        2.96465   0.05238   0.00000   0.03727   0.03732   3.00197
   R20        3.08861  -0.00607   0.00000  -0.00066  -0.00070   3.08791
   R21        2.95115  -0.02684   0.00000  -0.01820  -0.01832   2.93283
   R22        2.52215  -0.00038   0.00000  -0.00018  -0.00018   2.52197
   R23        2.52453   0.00411   0.00000   0.00201   0.00201   2.52654
   R24        2.52246   0.01201   0.00000   0.00586   0.00586   2.52832
   R25        2.54302   0.02992   0.00000   0.01493   0.01493   2.55795
   R26        2.68924   0.08590   0.00000   0.05699   0.05710   2.74634
   R27        2.83582   0.10066   0.00000   0.07041   0.07023   2.90605
   R28        3.09915   0.03588   0.00000  -0.00574  -0.00574   3.09341
   R29        2.54062   0.46472   0.00000   0.12471   0.12488   2.66550
   R30        2.07250  -0.02684   0.00000  -0.01702  -0.01702   2.05548
   R31        2.08093   0.00148   0.00000   0.00095   0.00095   2.08188
   R32        2.08261  -0.00088   0.00000  -0.00056  -0.00056   2.08205
   R33        3.40284   0.09321   0.00000   0.06826   0.06839   3.47123
   R34        2.07752   0.00642   0.00000   0.00409   0.00409   2.08161
   R35        2.07775  -0.00533   0.00000  -0.00339  -0.00339   2.07436
   R36        2.07796  -0.00057   0.00000  -0.00036  -0.00036   2.07760
   R37        2.68341   0.32324   0.00000   0.11644   0.11634   2.79975
   R38        2.98367   0.02475   0.00000  -0.00447  -0.00468   2.97899
   R39        2.59071   0.16386   0.00000   0.08609   0.08609   2.67681
   R40        2.19208  -0.04427   0.00000  -0.03041  -0.03041   2.16167
   R41        2.02201   0.03000   0.00000   0.01830   0.01830   2.04031
   R42        2.02201   0.02201   0.00000   0.01343   0.01343   2.03544
   R43        2.02201   0.02021   0.00000   0.01233   0.01233   2.03434
    A1        1.93742  -0.00586   0.00000  -0.00381  -0.00392   1.93350
    A2        2.21889  -0.00162   0.00000  -0.00061  -0.00072   2.21817
    A3        2.12662   0.00808   0.00000   0.00498   0.00489   2.13151
    A4        1.58937   0.00257   0.00000   0.00130   0.00136   1.59073
    A5        1.97681   0.00218   0.00000   0.00145   0.00146   1.97827
    A6        2.05794   0.00064   0.00000   0.00051   0.00051   2.05844
    A7        2.24843  -0.00282   0.00000  -0.00196  -0.00196   2.24647
    A8        2.01300   0.00223   0.00000   0.00148   0.00143   2.01442
    A9        2.13610  -0.00068   0.00000  -0.00029  -0.00026   2.13583
   A10        2.12717  -0.00122   0.00000  -0.00088  -0.00086   2.12631
   A11        1.83771  -0.00053   0.00000  -0.00045  -0.00034   1.83736
   A12        2.02565   0.00481   0.00000   0.00093   0.00090   2.02655
   A13        1.52800   0.01630   0.00000   0.01916   0.01923   1.54723
   A14        1.96456   0.00319   0.00000   0.00542   0.00531   1.96986
   A15        2.15567  -0.01387   0.00000  -0.01428  -0.01436   2.14131
   A16        1.91286  -0.00559   0.00000  -0.00710  -0.00718   1.90569
   A17        1.92584   0.00078   0.00000   0.00066   0.00066   1.92650
   A18        1.93703  -0.00078   0.00000  -0.00066  -0.00066   1.93637
   A19        1.93799  -0.00063   0.00000  -0.00052  -0.00052   1.93747
   A20        1.89123   0.00005   0.00000   0.00005   0.00005   1.89127
   A21        1.89412   0.00041   0.00000   0.00038   0.00038   1.89451
   A22        1.87598   0.00019   0.00000   0.00010   0.00010   1.87609
   A23        2.23163  -0.00361   0.00000  -0.00310  -0.00321   2.22842
   A24        2.10508   0.00279   0.00000   0.00322   0.00304   2.10812
   A25        1.88997   0.00891   0.00000   0.00766   0.00768   1.89765
   A26        1.81286   0.02203   0.00000   0.01584   0.01588   1.82873
   A27        1.99689  -0.00438   0.00000  -0.00235  -0.00255   1.99433
   A28        1.93521  -0.00845   0.00000  -0.00640  -0.00628   1.92893
   A29        1.93973   0.00333   0.00000   0.00452   0.00458   1.94431
   A30        1.90286  -0.01645   0.00000  -0.01343  -0.01353   1.88933
   A31        1.87519   0.00307   0.00000   0.00117   0.00117   1.87636
   A32        1.72465  -0.03073   0.00000  -0.02172  -0.02170   1.70295
   A33        2.01333  -0.01254   0.00000  -0.00624  -0.00603   2.00729
   A34        1.64556   0.08406   0.00000   0.07225   0.07215   1.71771
   A35        1.82846  -0.01273   0.00000  -0.00871  -0.00891   1.81955
   A36        1.94687   0.00092   0.00000   0.00027   0.00035   1.94722
   A37        1.92787   0.00556   0.00000   0.00372   0.00376   1.93163
   A38        1.92770   0.00694   0.00000   0.00440   0.00438   1.93208
   A39        1.93521   0.00152   0.00000   0.00132   0.00146   1.93667
   A40        1.89759  -0.00225   0.00000  -0.00106  -0.00110   1.89649
   A41        1.83676   0.02690   0.00000   0.01947   0.01950   1.85626
   A42        2.01964  -0.00098   0.00000   0.00184   0.00191   2.02155
   A43        1.89654   0.03093   0.00000   0.02716   0.02749   1.92403
   A44        1.93693  -0.01640   0.00000  -0.01459  -0.01477   1.92217
   A45        1.89132  -0.05618   0.00000  -0.04536  -0.04562   1.84570
   A46        1.87917   0.01157   0.00000   0.00809   0.00724   1.88642
   A47        1.91919  -0.02327   0.00000  -0.00668  -0.00653   1.91266
   A48        1.66270  -0.03424   0.00000  -0.02662  -0.02664   1.63606
   A49        2.69051  -0.03246   0.00000  -0.01471  -0.01480   2.67571
   A50        1.51142   0.07801   0.00000   0.05650   0.05656   1.56798
   A51        1.58228   0.06160   0.00000   0.02960   0.02949   1.61177
   A52        2.08481   0.02786   0.00000   0.01211   0.01165   2.09646
   A53        1.98724   0.04623   0.00000   0.03117   0.03094   2.01817
   A54        2.21089  -0.07425   0.00000  -0.04345  -0.04278   2.16811
   A55        1.95786   0.04267   0.00000   0.02266   0.02299   1.98085
   A56        1.95201  -0.00269   0.00000   0.00795   0.00812   1.96013
   A57        1.92137   0.00016   0.00000   0.00328   0.00290   1.92427
   A58        1.88233  -0.00262   0.00000  -0.00309  -0.00380   1.87853
   A59        1.87864  -0.02167   0.00000  -0.01658  -0.01662   1.86201
   A60        1.50173   0.04834   0.00000   0.03299   0.03322   1.53495
   A61        1.86783  -0.01945   0.00000  -0.01706  -0.01698   1.85085
   A62        1.25828   0.01733   0.00000   0.02962   0.02931   1.28759
   A63        1.92988   0.00459   0.00000   0.00370   0.00370   1.93358
   A64        1.91528   0.00042   0.00000   0.00038   0.00038   1.91565
   A65        1.92072  -0.00077   0.00000  -0.00061  -0.00061   1.92011
   A66        1.90147  -0.00281   0.00000  -0.00233  -0.00233   1.89914
   A67        1.89036  -0.00245   0.00000  -0.00207  -0.00207   1.88830
   A68        1.90572   0.00094   0.00000   0.00086   0.00086   1.90658
   A69        1.89435  -0.09646   0.00000  -0.01896  -0.01842   1.87593
   A70        1.77283   0.00971   0.00000   0.00061   0.00019   1.77302
   A71        2.18898  -0.00853   0.00000   0.00112   0.00056   2.18954
   A72        1.71737   0.05330   0.00000   0.05256   0.05243   1.76980
   A73        1.94918   0.10302   0.00000   0.03528   0.03444   1.98362
   A74        2.31789  -0.01061   0.00000   0.00024  -0.00046   2.31744
   A75        1.68143   0.11124   0.00000   0.06018   0.06027   1.74171
   A76        1.54566  -0.01749   0.00000  -0.00829  -0.00871   1.53695
   A77        1.65146  -0.02337   0.00000   0.01303   0.01289   1.66436
   A78        1.58360   0.06814   0.00000   0.05662   0.05643   1.64002
   A79        2.00728  -0.00574   0.00000  -0.00538  -0.00546   2.00182
   A80        2.10609  -0.00079   0.00000  -0.00107  -0.00120   2.10489
   A81        1.91063  -0.02544   0.00000  -0.02026  -0.02038   1.89025
   A82        1.91063  -0.02231   0.00000  -0.01676  -0.01701   1.89362
   A83        1.91063  -0.00824   0.00000  -0.00776  -0.00784   1.90280
   A84        3.38036   0.02667   0.00000   0.01641   0.01660   3.39696
   A85        3.22723   0.00193   0.00000   0.01460   0.01401   3.24125
    D1        0.28591  -0.00153   0.00000  -0.00032  -0.00033   0.28558
    D2       -2.83172  -0.03001   0.00000  -0.02702  -0.02696  -2.85868
    D3       -0.36802   0.00226   0.00000   0.00043   0.00042  -0.36760
    D4       -2.55325  -0.00475   0.00000  -0.00691  -0.00685  -2.56010
    D5        1.79858  -0.00740   0.00000  -0.00878  -0.00875   1.78983
    D6        2.75108   0.02885   0.00000   0.02541   0.02543   2.77650
    D7        0.56585   0.02184   0.00000   0.01806   0.01815   0.58400
    D8       -1.36551   0.01919   0.00000   0.01619   0.01625  -1.34925
    D9        0.04967  -0.01907   0.00000  -0.01989  -0.01986   0.02982
   D10        2.79324   0.01041   0.00000   0.00823   0.00824   2.80148
   D11       -3.06558  -0.05018   0.00000  -0.04911  -0.04914  -3.11472
   D12       -0.32202  -0.02071   0.00000  -0.02099  -0.02104  -0.34306
   D13       -0.11367  -0.00183   0.00000  -0.00116  -0.00117  -0.11484
   D14        3.03146  -0.00167   0.00000  -0.00156  -0.00156   3.02990
   D15       -0.09774   0.00137   0.00000   0.00028   0.00028  -0.09746
   D16       -3.11526  -0.00149   0.00000  -0.00245  -0.00243  -3.11769
   D17        3.03984   0.00120   0.00000   0.00074   0.00073   3.04057
   D18        0.02232  -0.00166   0.00000  -0.00199  -0.00198   0.02034
   D19       -3.13742  -0.00017   0.00000   0.00017   0.00017  -3.13724
   D20        1.04908  -0.00024   0.00000   0.00011   0.00010   1.04919
   D21       -1.03647   0.00045   0.00000   0.00076   0.00075  -1.03572
   D22        0.00835   0.00001   0.00000  -0.00030  -0.00030   0.00805
   D23       -2.08834  -0.00007   0.00000  -0.00037  -0.00037  -2.08870
   D24        2.10929   0.00062   0.00000   0.00028   0.00028   2.10958
   D25        0.29688  -0.00212   0.00000  -0.00027  -0.00025   0.29663
   D26        2.51971   0.00570   0.00000   0.00416   0.00417   2.52388
   D27       -1.40212  -0.01715   0.00000  -0.01879  -0.01877  -1.42090
   D28       -2.96809   0.00075   0.00000   0.00249   0.00250  -2.96560
   D29       -0.74526   0.00858   0.00000   0.00692   0.00692  -0.73834
   D30        1.61609  -0.01427   0.00000  -0.01603  -0.01603   1.60006
   D31       -0.12284  -0.02463   0.00000  -0.01870  -0.01859  -0.14143
   D32        1.41802   0.04436   0.00000   0.03144   0.03160   1.44963
   D33        2.33918   0.02598   0.00000   0.02519   0.02501   2.36419
   D34       -2.24180  -0.03032   0.00000  -0.02330  -0.02324  -2.26504
   D35       -0.70093   0.03867   0.00000   0.02685   0.02695  -0.67398
   D36        0.22022   0.02029   0.00000   0.02060   0.02036   0.24058
   D37        1.57185  -0.00623   0.00000   0.00067   0.00080   1.57265
   D38        3.11271   0.06277   0.00000   0.05081   0.05100  -3.11948
   D39       -2.24932   0.04438   0.00000   0.04456   0.04440  -2.20492
   D40        3.07030   0.00239   0.00000   0.00078   0.00079   3.07109
   D41        0.97229   0.00271   0.00000   0.00108   0.00110   0.97339
   D42       -1.12519   0.00176   0.00000   0.00016   0.00018  -1.12501
   D43       -1.34968   0.01066   0.00000   0.01102   0.01093  -1.33875
   D44        2.83550   0.01098   0.00000   0.01133   0.01123   2.84673
   D45        0.73802   0.01003   0.00000   0.01041   0.01031   0.74833
   D46        1.03102  -0.00817   0.00000  -0.00651  -0.00642   1.02460
   D47       -1.06699  -0.00785   0.00000  -0.00620  -0.00612  -1.07311
   D48        3.11872  -0.00880   0.00000  -0.00712  -0.00704   3.11168
   D49        2.21285   0.03156   0.00000   0.03138   0.03156   2.24441
   D50        0.09522   0.01490   0.00000   0.01633   0.01640   0.11162
   D51       -2.02878   0.02054   0.00000   0.02143   0.02149  -2.00728
   D52       -0.56976   0.00574   0.00000   0.00653   0.00673  -0.56303
   D53       -2.68739  -0.01092   0.00000  -0.00853  -0.00844  -2.69582
   D54        1.47180  -0.00528   0.00000  -0.00343  -0.00334   1.46846
   D55       -2.04500  -0.05197   0.00000  -0.04497  -0.04489  -2.08989
   D56       -0.31641   0.02466   0.00000   0.02432   0.02423  -0.29218
   D57        0.76846  -0.03006   0.00000  -0.02388  -0.02369   0.74476
   D58        2.49704   0.04657   0.00000   0.04541   0.04543   2.54247
   D59        0.11454  -0.00944   0.00000  -0.00795  -0.00787   0.10667
   D60        2.20031  -0.00832   0.00000  -0.00779  -0.00780   2.19250
   D61       -1.97028  -0.00675   0.00000  -0.00640  -0.00638  -1.97666
   D62        2.26998   0.00093   0.00000   0.00164   0.00178   2.27175
   D63       -1.92744   0.00205   0.00000   0.00180   0.00184  -1.92560
   D64        0.18515   0.00363   0.00000   0.00319   0.00327   0.18841
   D65       -1.94946  -0.00357   0.00000  -0.00260  -0.00249  -1.95196
   D66        0.13630  -0.00245   0.00000  -0.00244  -0.00243   0.13387
   D67        2.24889  -0.00088   0.00000  -0.00105  -0.00100   2.24789
   D68       -0.66162   0.01022   0.00000   0.00930   0.00921  -0.65242
   D69       -2.80649   0.01166   0.00000   0.01220   0.01220  -2.79430
   D70        1.36108  -0.02653   0.00000  -0.02048  -0.02055   1.34053
   D71       -2.69491   0.01031   0.00000   0.00397   0.00403  -2.69088
   D72        1.44341   0.01175   0.00000   0.00687   0.00702   1.45043
   D73       -0.67220  -0.02644   0.00000  -0.02581  -0.02573  -0.69793
   D74        0.75716  -0.02465   0.00000  -0.02782  -0.02792   0.72925
   D75       -2.40680  -0.03271   0.00000  -0.03597  -0.03610  -2.44290
   D76        2.53498  -0.01926   0.00000  -0.01714  -0.01720   2.51778
   D77       -0.62897  -0.02732   0.00000  -0.02529  -0.02539  -0.65436
   D78        0.34490   0.00250   0.00000   0.00163   0.00153   0.34643
   D79        2.54195   0.00926   0.00000   0.00801   0.00775   2.54970
   D80       -1.68139  -0.02049   0.00000  -0.01832  -0.01800  -1.69939
   D81       -1.75367   0.00523   0.00000   0.00410   0.00405  -1.74962
   D82        0.44338   0.01199   0.00000   0.01048   0.01028   0.45366
   D83        2.50322  -0.01776   0.00000  -0.01585  -0.01548   2.48774
   D84        2.42480   0.00245   0.00000   0.00164   0.00155   2.42635
   D85       -1.66134   0.00921   0.00000   0.00802   0.00778  -1.65356
   D86        0.39851  -0.02054   0.00000  -0.01831  -0.01798   0.38053
   D87       -0.47821   0.02045   0.00000   0.02048   0.02076  -0.45745
   D88        2.68888   0.02771   0.00000   0.02860   0.02857   2.71745
   D89       -2.12530   0.02810   0.00000   0.02828   0.02878  -2.09652
   D90        1.04180   0.03536   0.00000   0.03640   0.03659   1.07838
   D91        2.94092   0.02190   0.00000   0.01375   0.01354   2.95446
   D92       -0.17517   0.02916   0.00000   0.02187   0.02135  -0.15382
   D93       -2.29094  -0.00288   0.00000   0.00049   0.00070  -2.29025
   D94        1.87461  -0.02815   0.00000  -0.01749  -0.01737   1.85723
   D95       -0.19948  -0.00219   0.00000  -0.00337  -0.00318  -0.20266
   D96       -0.37540  -0.01926   0.00000  -0.00109  -0.00162  -0.37702
   D97       -2.49304  -0.04453   0.00000  -0.01908  -0.01969  -2.51273
   D98        1.71606  -0.01856   0.00000  -0.00495  -0.00550   1.71056
   D99       -2.41157  -0.04998   0.00000  -0.04734  -0.04769  -2.45926
   D100      -0.33282   0.03262   0.00000   0.01991   0.01986  -0.31296
   D101       0.09804  -0.01083   0.00000  -0.00958  -0.01017   0.08787
   D102       2.17679   0.07178   0.00000   0.05766   0.05738   2.23417
   D103      -2.93134  -0.02101   0.00000  -0.01440  -0.01394  -2.94528
   D104       0.18598  -0.02803   0.00000  -0.02230  -0.02162   0.16436
   D105      -0.10890   0.01324   0.00000  -0.02147  -0.02057  -0.12948
   D106       1.54028  -0.01402   0.00000  -0.01025  -0.00983   1.53046
   D107      -2.03220   0.03726   0.00000  -0.00027  -0.00025  -2.03245
   D108      -0.38301   0.00999   0.00000   0.01095   0.01049  -0.37252
   D109      -0.07203  -0.00082   0.00000   0.00238   0.00255  -0.06947
   D110      -1.97765  -0.07479   0.00000  -0.06761  -0.06729  -2.04494
   D111      -0.02304   0.01749   0.00000   0.00698   0.00710  -0.01594
   D112      -0.91166  -0.02588   0.00000  -0.02594  -0.02660  -0.93826
   D113      -2.46607  -0.01446   0.00000  -0.02376  -0.02470  -2.49077
   D114       2.22704   0.03211   0.00000   0.02851   0.02929   2.25633
   D115       1.33843  -0.01127   0.00000  -0.00440  -0.00442   1.33401
   D116      -0.21598   0.00015   0.00000  -0.00222  -0.00252  -0.21849
   D117      -2.70444   0.02637   0.00000   0.02174   0.02193  -2.68250
   D118      -0.75052   0.03130   0.00000   0.02669   0.02686  -0.72366
   D119       1.60170   0.00884   0.00000   0.00516   0.00521   1.60692
   D120       1.64621  -0.02610   0.00000  -0.02244  -0.02253   1.62369
   D121      -2.68305  -0.02117   0.00000  -0.01749  -0.01760  -2.70065
   D122      -0.33083  -0.04364   0.00000  -0.03902  -0.03925  -0.37008
         Item               Value     Threshold  Converged?
 Maximum Force            0.464720     0.000450     NO 
 RMS     Force            0.046426     0.000300     NO 
 Maximum Displacement     0.402109     0.001800     NO 
 RMS     Displacement     0.076702     0.001200     NO 
 Predicted change in Energy=-2.115480D-01
 Lowest energy point so far.  Saving SCF results.
 GradGradGradGradGradGradGradGradGradGradGradGradGradGradGradGradGradGrad

 Leave Link  103 at Wed Oct 24 19:39:44 2018, MaxMem=   536870912 cpu:         1.6
 (Enter /pbs_home/pkowalski/g09d01/g09/l202.exe)
                          Input orientation:                          
 ---------------------------------------------------------------------
 Center     Atomic      Atomic             Coordinates (Angstroms)
 Number     Number       Type             X           Y           Z
 ---------------------------------------------------------------------
      1          6           0       -1.594485   -0.251565   -0.880485
      2         16           0       -3.071711    0.704431   -0.902778
      3          6           0       -3.999502   -0.647847   -0.212439
      4          6           0       -3.292529   -1.778880   -0.111555
      5          6           0       -1.911757   -1.734143   -0.712477
      6          6           0       -5.420866   -0.398680    0.167488
      7          1           0       -3.723769   -2.705442    0.271749
      8          6           0       -0.335312    0.200821   -0.994090
      9          6           0        0.118765    1.623716   -1.131245
     10          6           0        0.824702   -0.632946   -0.534919
     11          6           0        1.203488    1.801242   -0.032906
     12          6           0        1.390174    0.376512    0.553566
     13          9           0       -0.860721    2.529358   -1.002136
     14          9           0        0.699855    1.821853   -2.336416
     15          9           0        2.349739    2.254839   -0.544213
     16          9           0        0.787242    2.655059    0.907981
     17          9           0        2.665009    0.190485    0.914451
     18          9           0        0.627048    0.336163    1.670824
     19          6           0       -0.740727   -2.677449    0.196435
     20          6           0        0.436153   -1.867424    0.462682
     21          6           0       -1.322923   -2.272289    1.560900
     22          1           0       -0.571130   -1.931126    2.269092
     23          1           0       -1.882035   -3.093284    2.037413
     24          1           0       -2.040874   -1.445508    1.438897
     25          6           0       -1.649875   -1.925611   -2.242036
     26          1           0       -1.724097   -2.988579   -2.521294
     27          1           0       -0.645284   -1.562510   -2.494835
     28          1           0       -2.394944   -1.364896   -2.824436
     29          1           0       -5.871472   -1.310550    0.582134
     30          1           0       -6.012995   -0.085707   -0.706731
     31          1           0       -5.493790    0.401491    0.920225
     32         16           0        1.327226   -2.090578    1.533084
     33          6           0        0.968497   -3.390233    2.147290
     34          6           0       -0.313463   -3.788014    1.320593
     35          6           0        0.512786   -3.573113    3.475961
     36          1           0        0.873687   -4.588705    3.539579
     37          1           0        1.029918   -2.983481    4.214251
     38          1           0       -0.540292   -3.570262    3.699406
     39          1           0       -0.870955   -4.252585    2.204845
 ---------------------------------------------------------------------
                    Distance matrix (angstroms):
                    1          2          3          4          5
     1  C    0.000000
     2  S    1.759722   0.000000
     3  C    2.527337   1.779331   0.000000
     4  C    2.409833   2.615650   1.337619   0.000000
     5  C    1.525427   2.707093   2.405984   1.506532   0.000000
     6  C    3.970023   2.807285   1.492214   2.551986   3.856377
     7  H    3.447173   3.664959   2.131705   1.091516   2.279366
     8  C    1.342787   2.783854   3.841550   3.666499   2.511687
     9  C    2.552408   3.328126   4.792111   4.924871   3.946340
    10  C    2.473325   4.135932   4.834993   4.294647   2.955058
    11  C    3.572262   4.498555   5.753379   5.747836   4.760831
    12  C    3.370338   4.704986   5.539376   5.197674   4.118310
    13  F    2.878670   2.868572   4.535438   5.026702   4.400684
    14  F    3.418011   4.186725   5.717925   5.818455   4.701363
    15  F    4.685300   5.650173   6.989171   6.949335   5.839575
    16  F    4.161694   4.687784   5.922621   6.110957   5.401442
    17  F    4.643328   6.039571   6.810902   6.357936   5.224737
    18  F    3.433629   4.521047   5.091160   4.797224   4.051150
    19  C    2.788113   4.251926   3.860839   2.722862   1.757060
    20  C    2.922087   4.558951   4.649537   3.773680   2.628963
    21  C    3.180791   4.241324   3.598280   2.630571   2.409267
    22  H    3.713222   4.822844   4.422503   3.618933   3.275032
    23  H    4.083159   4.947999   3.940262   2.887078   3.067579
    24  H    2.646564   3.341901   2.683169   2.020317   2.174486
    25  C    2.158545   3.276027   3.357483   2.694214   1.563583
    26  H    3.193791   4.251351   3.998413   3.119325   2.209218
    27  H    2.285976   3.682556   4.158932   3.568577   2.193220
    28  H    2.378904   2.903945   3.148221   2.887345   2.197768
    29  H    4.642555   3.755499   2.138876   2.711362   4.187457
    30  H    4.425034   3.051868   2.148134   3.259141   4.420127
    31  H    4.344377   3.046568   2.148705   3.265599   4.478572
    32  S    4.212325   5.752925   5.788122   4.913668   3.957348
    33  C    5.058413   6.510950   6.145732   5.084800   4.383693
    34  C    4.358008   5.721309   5.079145   3.868140   3.302469
    35  C    5.869574   7.093614   6.520906   5.529012   5.177184
    36  H    6.666305   7.957259   7.304516   6.211541   5.829854
    37  H    6.348795   7.523831   7.095480   6.232753   5.872558
    38  H    5.753302   6.772088   5.984077   5.030635   4.971615
    39  H    5.104011   6.250812   5.350253   4.165207   3.992065
                    6          7          8          9         10
     6  C    0.000000
     7  H    2.865687   0.000000
     8  C    5.250859   4.640081   0.000000
     9  C    6.038568   5.956095   1.499876   0.000000
    10  C    6.289307   5.063056   1.500546   2.438539   0.000000
    11  C    6.982970   6.684375   2.419324   1.553862   2.514113
    12  C    6.865876   5.977481   2.324524   2.451650   1.588573
    13  F    5.544037   6.101062   2.387091   1.340242   3.613739
    14  F    6.975926   6.845976   2.345455   1.352539   3.047461
    15  F    8.241964   7.884014   3.410407   2.391687   3.265750
    16  F    6.958035   7.034840   3.301710   2.380961   3.590869
    17  F    8.141649   7.043858   3.555920   3.566845   2.483031
    18  F    6.275131   5.489843   2.836586   3.125337   2.417342
    19  C    5.205509   2.984123   3.141043   4.582738   2.676835
    20  C    6.045579   4.247785   2.644803   3.850896   1.634049
    21  C    4.716476   2.759274   3.690477   4.950249   3.419385
    22  H    5.503187   3.811571   3.905018   4.967409   3.390590
    23  H    4.825022   2.580693   4.736400   6.024424   4.471754
    24  H    3.759877   2.404538   3.396876   4.548605   3.573197
    25  C    4.728392   3.350863   2.794129   4.118212   3.272425
    26  H    5.253877   3.446729   3.799124   5.157678   3.998883
    27  H    5.590049   4.293873   2.336162   3.548969   2.620347
    28  H    4.363644   3.626182   3.169182   4.256457   4.017929
    29  H    1.098400   2.579670   5.951285   6.886837   6.822441
    30  H    1.101284   3.613999   5.692166   6.379719   6.861712
    31  H    1.101002   3.634079   5.505884   6.099437   6.565885
    32  S    7.089719   5.242287   3.794885   4.728108   2.579508
    33  C    7.327548   5.099407   4.946095   6.050662   3.849358
    34  C    6.237211   3.728568   4.611837   5.956941   3.833119
    35  C    7.498749   5.382214   5.911278   6.956194   4.982875
    36  H    8.279414   5.946594   6.704877   7.809012   5.679081
    37  H    8.041772   6.182084   6.255433   7.115532   5.302994
    38  H    6.808331   4.757234   6.024283   7.123689   5.331093
    39  H    6.301198   3.777441   5.509349   6.829345   4.845963
                   11         12         13         14         15
    11  C    0.000000
    12  C    1.551984   0.000000
    13  F    2.393850   3.481592   0.000000
    14  F    2.358014   3.304172   2.171696   0.000000
    15  F    1.334570   2.377813   3.254552   2.474183   0.000000
    16  F    1.336987   2.383466   2.525892   3.350818   2.170355
    17  F    2.372355   1.337927   4.644826   4.134167   2.547284
    18  F    2.319792   1.353608   3.764077   4.274406   3.399319
    19  C    4.887867   3.740984   5.344325   5.360442   5.867453
    20  C    3.780677   2.440013   4.812408   4.638455   4.654965
    21  C    5.051398   3.923234   5.462472   6.003558   6.197970
    22  H    4.730648   3.480652   5.539018   6.075440   5.828247
    23  H    6.145165   4.994861   6.472715   7.067894   7.292127
    24  H    4.820111   3.984427   4.811545   5.695634   6.074765
    25  C    5.187617   4.728326   4.691147   4.424210   6.029567
    26  H    6.140457   5.520624   5.787995   5.389804   6.928089
    27  H    4.560030   4.146763   4.360956   3.645327   5.229458
    28  H    5.546691   5.363816   4.565066   4.468928   6.388576
    29  H    7.753488   7.455099   6.508642   7.842973   9.031553
    30  H    7.489475   7.523889   5.785478   7.166381   8.685613
    31  H    6.908059   6.893767   5.448726   7.140335   8.191484
    32  S    4.196891   2.655175   5.705985   5.538389   4.923753
    33  C    5.635590   4.111707   6.950286   6.880526   6.404596
    34  C    5.947510   4.564426   6.753055   6.772824   6.861939
    35  C    6.455455   4.990966   7.692856   7.932490   7.314452
    36  H    7.328221   5.816907   8.619870   8.697861   8.104947
    37  H    6.400159   4.981963   7.821547   8.130893   7.198951
    38  H    6.769340   5.403706   7.707953   8.188042   7.764817
    39  H    6.779356   5.409988   7.501972   7.745276   7.763810
                   16         17         18         19         20
    16  F    0.000000
    17  F    3.098415   0.000000
    18  F    2.446399   2.178671   0.000000
    19  C    5.592551   4.509948   3.623049   0.000000
    20  C    4.557895   3.067064   2.520286   1.453298   0.000000
    21  C    5.399801   4.731464   3.258602   1.537813   2.112900
    22  H    4.973016   4.099864   2.633278   2.209450   2.069250
    23  H    6.437709   5.720121   4.265090   2.205607   3.058841
    24  H    5.009467   5.009676   3.216512   2.179856   2.695677
    25  C    6.069982   5.749739   5.060678   2.708865   3.416197
    26  H    7.065224   6.416778   5.844282   2.906866   3.850686
    27  H    5.605281   5.065004   4.751473   2.914641   3.163762
    28  H    6.341709   6.480865   5.677446   3.685769   4.367241
    29  H    7.756977   8.673814   6.791735   5.323695   6.333287
    30  H    7.507483   8.832455   7.065472   5.943875   6.792169
    31  H    6.673085   8.161529   6.167034   5.709234   6.365653
    32  S    4.816991   2.715809   2.529484   2.531300   1.410521
    33  C    6.173677   4.149648   3.772218   2.689859   2.332432
    34  C    6.549426   4.986451   4.244532   1.636960   2.233070
    35  C    6.742401   5.035679   4.307437   3.623369   3.463394
    36  H    7.707456   5.739406   5.273272   4.175624   4.130871
    37  H    6.540906   4.861714   4.201352   4.401327   3.958839
    38  H    6.950469   5.672137   4.553897   3.620511   3.785431
    39  H    7.221289   5.823146   4.856521   2.555724   3.229962
                   21         22         23         24         25
    21  C    0.000000
    22  H    1.087714   0.000000
    23  H    1.101682   1.767133   0.000000
    24  H    1.101774   1.756472   1.760289   0.000000
    25  C    3.832675   4.638318   4.441963   3.732646   0.000000
    26  H    4.163930   5.039379   4.562643   4.261986   1.101542
    27  H    4.172765   4.778743   4.941062   4.175597   1.097704
    28  H    4.604754   5.439756   5.185362   4.278770   1.099417
    29  H    4.751024   5.596836   4.605604   3.927562   5.116260
    30  H    5.649784   6.471088   5.800058   4.714925   4.977873
    31  H    4.995567   5.611873   5.148430   3.950070   5.494632
    32  S    2.656517   2.042275   3.399871   3.430610   4.810600
    33  C    2.616153   2.124684   2.868063   3.652409   5.316688
    34  C    1.836894   2.100970   1.859274   2.912950   4.236374
    35  C    2.954561   2.308144   2.834576   3.898399   6.331418
    36  H    3.755802   3.280908   3.476605   4.773595   6.847444
    37  H    3.616895   2.730283   3.637327   4.415621   7.069937
    38  H    2.621155   2.175664   2.188608   3.446190   6.263927
    39  H    2.130848   2.341622   1.547351   3.136091   5.079003
                   26         27         28         29         30
    26  H    0.000000
    27  H    1.788354   0.000000
    28  H    1.782772   1.791367   0.000000
    29  H    5.444976   6.069948   4.867640   0.000000
    30  H    5.487618   5.847271   4.383069   1.783659   0.000000
    31  H    6.127578   6.247235   5.171601   1.785507   1.775929
    32  S    5.153150   4.515948   5.776603   7.303013   7.931905
    33  C    5.404356   5.243490   6.335044   7.318469   8.234474
    34  C    4.170021   4.429499   5.233099   6.129814   7.092375
    35  C    6.427472   6.405783   7.281904   7.365608   8.499572
    36  H    6.785503   6.919485   7.847138   8.061635   9.259293
    37  H    7.276825   7.059553   7.993285   7.976225   9.067291
    38  H    6.358998   6.512351   7.131893   6.576106   7.842617
    39  H    4.966080   5.419818   5.996245   6.024445   7.230541
                   31         32         33         34         35
    31  H    0.000000
    32  S    7.287815   0.000000
    33  C    7.592365   1.481566   0.000000
    34  C    6.674431   2.370295   1.576414   0.000000
    35  C    7.642527   2.576042   1.416505   2.318293   0.000000
    36  H    8.503400   3.236102   1.839509   2.640895   1.079687
    37  H    8.054030   2.841535   2.107497   3.290167   1.077108
    38  H    6.930787   3.220254   2.172078   2.399504   1.076527
    39  H    6.684405   3.155556   2.032375   1.143908   1.998039
                   36         37         38         39
    36  H    0.000000
    37  H    1.748237   0.000000
    38  H    1.749888   1.753549   0.000000
    39  H    2.222221   3.043296   1.675893   0.000000
 Stoichiometry    C17H14F6S2
 Framework group  C1[X(C17H14F6S2)]
 Deg. of freedom   111
 Full point group                 C1      NOp   1
 RotChk:  IX=3 Diff= 1.62D+00
 Largest Abelian subgroup         C1      NOp   1
 Largest concise Abelian subgroup C1      NOp   1
                         Standard orientation:                         
 ---------------------------------------------------------------------
 Center     Atomic      Atomic             Coordinates (Angstroms)
 Number     Number       Type             X           Y           Z
 ---------------------------------------------------------------------
      1          6           0        0.502636   -1.413169    0.471025
      2         16           0        1.156025   -2.806981   -0.381612
      3          6           0       -0.473942   -3.490569   -0.586393
      4          6           0       -1.421516   -2.805526    0.063256
      5          6           0       -0.924076   -1.684249    0.937859
      6          6           0       -0.617940   -4.715498   -1.426345
      7          1           0       -2.470204   -3.108198    0.056176
      8          6           0        1.123517   -0.247231    0.712218
      9          6           0        2.502191    0.162458    0.286732
     10          6           0        0.338010    0.985295    1.052062
     11          6           0        2.310482    1.540858   -0.404464
     12          6           0        0.814377    1.880832   -0.170499
     13          9           0        3.110303   -0.712114   -0.526640
     14          9           0        3.299116    0.336773    1.365568
     15          9           0        3.096462    2.474231    0.136022
     16          9           0        2.583125    1.455940   -1.710599
     17          9           0        0.660197    3.201368   -0.020626
     18          9           0        0.171644    1.508520   -1.302105
     19          6           0       -2.007521   -0.301121    0.956861
     20          6           0       -1.253540    0.912100    0.689119
     21          6           0       -2.344169   -0.416868   -0.539180
     22          1           0       -2.260686    0.525125   -1.076583
     23          1           0       -3.359070   -0.809830   -0.710241
     24          1           0       -1.656982   -1.123716   -1.031161
     25          6           0       -0.367843   -1.921177    2.379824
     26          1           0       -1.189766   -2.096196    3.092007
     27          1           0        0.202551   -1.042085    2.706630
     28          1           0        0.288534   -2.803101    2.389731
     29          1           0       -1.670421   -5.026432   -1.472033
     30          1           0       -0.027834   -5.548199   -1.012568
     31          1           0       -0.261289   -4.534838   -2.452194
     32         16           0       -1.812375    2.091721    0.154548
     33          6           0       -3.284512    1.924881    0.150912
     34          6           0       -3.436319    0.441593    0.662665
     35          6           0       -4.106681    1.908720   -1.002458
     36          1           0       -4.982477    2.255439   -0.474737
     37          1           0       -3.849343    2.641412   -1.748850
     38          1           0       -4.347548    0.980049   -1.490785
     39          1           0       -4.320401    0.184309   -0.016106
 ---------------------------------------------------------------------
 Rotational constants (GHZ):      0.2464493      0.2379768      0.1449966
 Leave Link  202 at Wed Oct 24 19:39:44 2018, MaxMem=   536870912 cpu:         0.0
 (Enter /pbs_home/pkowalski/g09d01/g09/l301.exe)
 Basis read from rwf:  (5D, 7F)
 No pseudopotential information found on rwf file.
 There are   453 symmetry adapted cartesian basis functions of A   symmetry.
 There are   428 symmetry adapted basis functions of A   symmetry.
   428 basis functions,   747 primitive gaussians,   453 cartesian basis functions
   101 alpha electrons      101 beta electrons
       nuclear repulsion energy      2975.7288213127 Hartrees.
 IExCor= 1009 DFT=T Ex+Corr=PBE1PBE ExCW=0 ScaHFX=  0.250000
 ScaDFX=  0.750000  0.750000  1.000000  1.000000 ScalE2=  1.000000  1.000000
 IRadAn=      0 IRanWt=     -1 IRanGd=            0 ICorTp=0 IEmpDi=131
 NAtoms=   39 NActive=   39 NUniq=   39 SFac= 1.00D+00 NAtFMM=   60 NAOKFM=F Big=F
 Integral buffers will be    131072 words long.
 Raffenetti 2 integral format.
 Two-electron integral symmetry is turned on.
 R6Disp:  Grimme-D3 Dispersion energy=       -0.0317416940 Hartrees.
 Nuclear repulsion after empirical dispersion term =     2975.6970796187 Hartrees.
 No density basis found on file   724.
 Leave Link  301 at Wed Oct 24 19:39:44 2018, MaxMem=   536870912 cpu:         0.8
 (Enter /pbs_home/pkowalski/g09d01/g09/l302.exe)
 NPDir=0 NMtPBC=     1 NCelOv=     1 NCel=       1 NClECP=     1 NCelD=      1
         NCelK=      1 NCelE2=     1 NClLst=     1 CellRange=     0.0.
 One-electron integrals computed using PRISM.
 NBasis=   428 RedAO= T EigKep=  2.71D-04  NBF=   428
 NBsUse=   428 1.00D-06 EigRej= -1.00D+00 NBFU=   428
 Precomputing XC quadrature grid using
 IXCGrd= 4 IRadAn=           0 IRanWt=          -1 IRanGd=           0 AccXCQ= 0.00D+00.
 Generated NRdTot=       0 NPtTot=           0 NUsed=           0 NTot=          32
 NSgBfM=   444   444   447   447   447 MxSgAt=    39 MxSgA2=    39.
 Leave Link  302 at Wed Oct 24 19:39:45 2018, MaxMem=   536870912 cpu:         6.7
 (Enter /pbs_home/pkowalski/g09d01/g09/l303.exe)
 DipDrv:  MaxL=1.
 Leave Link  303 at Wed Oct 24 19:39:45 2018, MaxMem=   536870912 cpu:         1.2
 (Enter /pbs_home/pkowalski/g09d01/g09/l401.exe)
 Initial guess from the checkpoint file:  "dae0068freq_closed_pbe0d3.chk"
 B after Tr=     0.000000    0.000000    0.000000
         Rot=    0.818884   -0.001820    0.002212    0.573952 Ang= -70.05 deg.
 Guess basis will be translated and rotated to current coordinates.
 JPrj=2 DoOrth=T DoCkMO=T.
 Generating alternative initial guess.
 ExpMin= 1.22D-01 ExpMax= 9.18D+03 ExpMxC= 1.38D+03 IAcc=1 IRadAn=         1 AccDes= 0.00D+00
 Harris functional with IExCor= 1009 and IRadAn=       1 diagonalized for initial guess.
 HarFok:  IExCor= 1009 AccDes= 0.00D+00 IRadAn=         1 IDoV= 1 UseB2=F ITyADJ=14
 ICtDFT=  3500011 ScaDFX=  1.000000  1.000000  1.000000  1.000000
 FoFCou: FMM=F IPFlag=           0 FMFlag=      100000 FMFlg1=           0
         NFxFlg=           0 DoJE=T BraDBF=F KetDBF=T FulRan=T
         wScrn=  0.000000 ICntrl=     500 IOpCl=  0 I1Cent=   200000004 NGrid=           0
         NMat0=    1 NMatS0=      1 NMatT0=    0 NMatD0=    1 NMtDS0=    0 NMtDT0=    0
 Petite list used in FoFCou.
 Harris En= -2048.35495286583    
 Leave Link  401 at Wed Oct 24 19:39:47 2018, MaxMem=   536870912 cpu:        16.6
 (Enter /pbs_home/pkowalski/g09d01/g09/l502.exe)
 Closed shell SCF:
 Using DIIS extrapolation, IDIIS=  1040.
 Integral symmetry usage will be decided dynamically.
 IVT=      641221 IEndB=      641221 NGot=   536870912 MDV=   536451994
 LenX=   536451994 LenY=   536246332
 Requested convergence on RMS density matrix=1.00D-08 within 128 cycles.
 Requested convergence on MAX density matrix=1.00D-06.
 Requested convergence on             energy=1.00D-06.
 No special actions if energy rises.
 Fock matrices will be formed incrementally for  20 cycles.
 Integral accuracy reduced to 1.0D-05 until final iterations.

 Cycle   1  Pass 0  IDiag  1:
 FoFJK:  IHMeth= 1 ICntrl=       0 DoSepK=F KAlg= 0 I1Cent=   0 FoldK=F
 IRaf= 820000000 NMat=   1 IRICut=       1 DoRegI=T DoRafI=F ISym2E= 0.
 FoFCou: FMM=F IPFlag=           0 FMFlag=      100000 FMFlg1=           0
         NFxFlg=           0 DoJE=F BraDBF=F KetDBF=F FulRan=T
         wScrn=  0.000000 ICntrl=       0 IOpCl=  0 I1Cent=           0 NGrid=           0
         NMat0=    1 NMatS0=      1 NMatT0=    0 NMatD0=    1 NMtDS0=    0 NMtDT0=    0
 Symmetry not used in FoFCou.
 E= -2048.27869460553    
 DIIS: error= 4.70D-03 at cycle   1 NSaved=   1.
 NSaved= 1 IEnMin= 1 EnMin= -2048.27869460553     IErMin= 1 ErrMin= 4.70D-03
 ErrMax= 4.70D-03  0.00D+00 EMaxC= 1.00D-01 BMatC= 2.64D-02 BMatP= 2.64D-02
 IDIUse=3 WtCom= 9.53D-01 WtEn= 4.70D-02
 Coeff-Com:  0.100D+01
 Coeff-En:   0.100D+01
 Coeff:      0.100D+01
 Gap=     0.632 Goal=   None    Shift=    0.000
 GapD=    0.632 DampG=2.000 DampE=1.000 DampFc=2.0000 IDamp=-1.
 RMSDP=1.27D-03 MaxDP=7.37D-02              OVMax= 3.64D-02

 Cycle   2  Pass 0  IDiag  1:
 RMSU=  1.26D-03    CP:  9.92D-01
 E= -2048.30163539784     Delta-E=       -0.022940792303 Rises=F Damp=F
 DIIS: error= 1.67D-03 at cycle   2 NSaved=   2.
 NSaved= 2 IEnMin= 2 EnMin= -2048.30163539784     IErMin= 2 ErrMin= 1.67D-03
 ErrMax= 1.67D-03  0.00D+00 EMaxC= 1.00D-01 BMatC= 3.12D-03 BMatP= 2.64D-02
 IDIUse=3 WtCom= 9.83D-01 WtEn= 1.67D-02
 Coeff-Com:  0.130D+00 0.870D+00
 Coeff-En:   0.000D+00 0.100D+01
 Coeff:      0.128D+00 0.872D+00
 Gap=     0.086 Goal=   None    Shift=    0.000
 RMSDP=5.52D-04 MaxDP=2.27D-02 DE=-2.29D-02 OVMax= 4.36D-02

 Cycle   3  Pass 0  IDiag  1:
 RMSU=  5.06D-04    CP:  9.95D-01  8.30D-01
 E= -2048.29799227211     Delta-E=        0.003643125729 Rises=F Damp=F
 DIIS: error= 2.43D-03 at cycle   3 NSaved=   3.
 NSaved= 3 IEnMin= 2 EnMin= -2048.30163539784     IErMin= 2 ErrMin= 1.67D-03
 ErrMax= 2.43D-03  0.00D+00 EMaxC= 1.00D-01 BMatC= 6.56D-03 BMatP= 3.12D-03
 IDIUse=3 WtCom= 1.69D-01 WtEn= 8.31D-01
 Coeff-Com: -0.145D-01 0.601D+00 0.414D+00
 Coeff-En:   0.000D+00 0.651D+00 0.349D+00
 Coeff:     -0.244D-02 0.643D+00 0.360D+00
 Gap=     0.086 Goal=   None    Shift=    0.000
 RMSDP=3.07D-04 MaxDP=1.38D-02 DE= 3.64D-03 OVMax= 2.99D-02

 Cycle   4  Pass 0  IDiag  1:
 RMSU=  1.10D-04    CP:  9.94D-01  9.38D-01  5.04D-01
 E= -2048.30465241235     Delta-E=       -0.006660140247 Rises=F Damp=F
 DIIS: error= 3.68D-04 at cycle   4 NSaved=   4.
 NSaved= 4 IEnMin= 4 EnMin= -2048.30465241235     IErMin= 4 ErrMin= 3.68D-04
 ErrMax= 3.68D-04  0.00D+00 EMaxC= 1.00D-01 BMatC= 1.93D-04 BMatP= 3.12D-03
 IDIUse=3 WtCom= 9.96D-01 WtEn= 3.68D-03
 Coeff-Com: -0.143D-01 0.328D+00 0.188D+00 0.498D+00
 Coeff-En:   0.000D+00 0.000D+00 0.000D+00 0.100D+01
 Coeff:     -0.142D-01 0.327D+00 0.188D+00 0.500D+00
 Gap=     0.088 Goal=   None    Shift=    0.000
 RMSDP=8.59D-05 MaxDP=4.67D-03 DE=-6.66D-03 OVMax= 6.70D-03

 Cycle   5  Pass 0  IDiag  1:
 RMSU=  5.27D-05    CP:  9.93D-01  9.61D-01  4.35D-01  5.57D-01
 E= -2048.30480024538     Delta-E=       -0.000147833026 Rises=F Damp=F
 DIIS: error= 1.99D-04 at cycle   5 NSaved=   5.
 NSaved= 5 IEnMin= 5 EnMin= -2048.30480024538     IErMin= 5 ErrMin= 1.99D-04
 ErrMax= 1.99D-04  0.00D+00 EMaxC= 1.00D-01 BMatC= 4.49D-05 BMatP= 1.93D-04
 IDIUse=3 WtCom= 9.98D-01 WtEn= 1.99D-03
 Coeff-Com: -0.663D-02 0.115D+00 0.548D-01 0.347D+00 0.490D+00
 Coeff-En:   0.000D+00 0.000D+00 0.000D+00 0.202D+00 0.798D+00
 Coeff:     -0.662D-02 0.115D+00 0.547D-01 0.347D+00 0.490D+00
 Gap=     0.087 Goal=   None    Shift=    0.000
 RMSDP=3.12D-05 MaxDP=1.20D-03 DE=-1.48D-04 OVMax= 4.32D-03

 Cycle   6  Pass 0  IDiag  1:
 RMSU=  2.15D-05    CP:  9.93D-01  9.61D-01  4.47D-01  6.36D-01  6.25D-01
 E= -2048.30484425681     Delta-E=       -0.000044011433 Rises=F Damp=F
 DIIS: error= 7.61D-05 at cycle   6 NSaved=   6.
 NSaved= 6 IEnMin= 6 EnMin= -2048.30484425681     IErMin= 6 ErrMin= 7.61D-05
 ErrMax= 7.61D-05  0.00D+00 EMaxC= 1.00D-01 BMatC= 4.91D-06 BMatP= 4.49D-05
 IDIUse=1 WtCom= 1.00D+00 WtEn= 0.00D+00
 Coeff-Com: -0.179D-02 0.164D-01 0.203D-02 0.135D+00 0.307D+00 0.542D+00
 Coeff:     -0.179D-02 0.164D-01 0.203D-02 0.135D+00 0.307D+00 0.542D+00
 Gap=     0.087 Goal=   None    Shift=    0.000
 RMSDP=1.16D-05 MaxDP=4.77D-04 DE=-4.40D-05 OVMax= 1.48D-03

 Cycle   7  Pass 0  IDiag  1:
 RMSU=  7.71D-06    CP:  9.93D-01  9.61D-01  4.50D-01  6.68D-01  7.41D-01
                    CP:  7.81D-01
 E= -2048.30484926508     Delta-E=       -0.000005008264 Rises=F Damp=F
 DIIS: error= 1.77D-05 at cycle   7 NSaved=   7.
 NSaved= 7 IEnMin= 7 EnMin= -2048.30484926508     IErMin= 7 ErrMin= 1.77D-05
 ErrMax= 1.77D-05  0.00D+00 EMaxC= 1.00D-01 BMatC= 6.36D-07 BMatP= 4.91D-06
 IDIUse=1 WtCom= 1.00D+00 WtEn= 0.00D+00
 Coeff-Com: -0.234D-03-0.573D-02-0.695D-02 0.417D-01 0.134D+00 0.331D+00
 Coeff-Com:  0.506D+00
 Coeff:     -0.234D-03-0.573D-02-0.695D-02 0.417D-01 0.134D+00 0.331D+00
 Coeff:      0.506D+00
 Gap=     0.087 Goal=   None    Shift=    0.000
 RMSDP=4.15D-06 MaxDP=1.46D-04 DE=-5.01D-06 OVMax= 4.36D-04

 Initial convergence to 1.0D-05 achieved.  Increase integral accuracy.
 Cycle   8  Pass 1  IDiag  1:
 E= -2048.30493710519     Delta-E=       -0.000087840113 Rises=F Damp=F
 DIIS: error= 7.35D-05 at cycle   1 NSaved=   1.
 NSaved= 1 IEnMin= 1 EnMin= -2048.30493710519     IErMin= 1 ErrMin= 7.35D-05
 ErrMax= 7.35D-05  0.00D+00 EMaxC= 1.00D-01 BMatC= 2.61D-06 BMatP= 2.61D-06
 IDIUse=1 WtCom= 1.00D+00 WtEn= 0.00D+00
 Coeff-Com:  0.100D+01
 Coeff:      0.100D+01
 Gap=     0.087 Goal=   None    Shift=    0.000
 RMSDP=4.15D-06 MaxDP=1.46D-04 DE=-8.78D-05 OVMax= 5.40D-04

 Cycle   9  Pass 1  IDiag  1:
 RMSU=  7.66D-05    CP:  1.00D+00
 E= -2048.30493935041     Delta-E=       -0.000002245222 Rises=F Damp=F
 DIIS: error= 1.28D-05 at cycle   2 NSaved=   2.
 NSaved= 2 IEnMin= 2 EnMin= -2048.30493935041     IErMin= 2 ErrMin= 1.28D-05
 ErrMax= 1.28D-05  0.00D+00 EMaxC= 1.00D-01 BMatC= 3.57D-07 BMatP= 2.61D-06
 IDIUse=1 WtCom= 1.00D+00 WtEn= 0.00D+00
 Coeff-Com:  0.147D+00 0.853D+00
 Coeff:      0.147D+00 0.853D+00
 Gap=     0.087 Goal=   None    Shift=    0.000
 RMSDP=6.35D-06 MaxDP=2.62D-04 DE=-2.25D-06 OVMax= 7.47D-04

 Cycle  10  Pass 1  IDiag  1:
 RMSU=  6.29D-06    CP:  1.00D+00  1.01D+00
 E= -2048.30493854765     Delta-E=        0.000000802762 Rises=F Damp=F
 DIIS: error= 2.34D-05 at cycle   3 NSaved=   3.
 NSaved= 3 IEnMin= 2 EnMin= -2048.30493935041     IErMin= 2 ErrMin= 1.28D-05
 ErrMax= 2.34D-05  0.00D+00 EMaxC= 1.00D-01 BMatC= 1.12D-06 BMatP= 3.57D-07
 IDIUse=1 WtCom= 1.00D+00 WtEn= 0.00D+00
 Coeff-Com: -0.892D-02 0.645D+00 0.364D+00
 Coeff:     -0.892D-02 0.645D+00 0.364D+00
 Gap=     0.087 Goal=   None    Shift=    0.000
 RMSDP=4.14D-06 MaxDP=1.74D-04 DE= 8.03D-07 OVMax= 5.33D-04

 Cycle  11  Pass 1  IDiag  1:
 RMSU=  9.07D-07    CP:  1.00D+00  1.02D+00  3.63D-01
 E= -2048.30493971695     Delta-E=       -0.000001169305 Rises=F Damp=F
 DIIS: error= 2.51D-06 at cycle   4 NSaved=   4.
 NSaved= 4 IEnMin= 4 EnMin= -2048.30493971695     IErMin= 4 ErrMin= 2.51D-06
 ErrMax= 2.51D-06  0.00D+00 EMaxC= 1.00D-01 BMatC= 6.95D-09 BMatP= 3.57D-07
 IDIUse=1 WtCom= 1.00D+00 WtEn= 0.00D+00
 Coeff-Com: -0.664D-02 0.355D+00 0.208D+00 0.444D+00
 Coeff:     -0.664D-02 0.355D+00 0.208D+00 0.444D+00
 Gap=     0.087 Goal=   None    Shift=    0.000
 RMSDP=4.56D-07 MaxDP=1.96D-05 DE=-1.17D-06 OVMax= 7.19D-05

 Cycle  12  Pass 1  IDiag  1:
 RMSU=  4.08D-07    CP:  1.00D+00  1.02D+00  3.89D-01  8.63D-01
 E= -2048.30493972349     Delta-E=       -0.000000006534 Rises=F Damp=F
 DIIS: error= 9.28D-07 at cycle   5 NSaved=   5.
 NSaved= 5 IEnMin= 5 EnMin= -2048.30493972349     IErMin= 5 ErrMin= 9.28D-07
 ErrMax= 9.28D-07  0.00D+00 EMaxC= 1.00D-01 BMatC= 1.57D-09 BMatP= 6.95D-09
 IDIUse=1 WtCom= 1.00D+00 WtEn= 0.00D+00
 Coeff-Com: -0.328D-02 0.148D+00 0.899D-01 0.328D+00 0.437D+00
 Coeff:     -0.328D-02 0.148D+00 0.899D-01 0.328D+00 0.437D+00
 Gap=     0.087 Goal=   None    Shift=    0.000
 RMSDP=1.74D-07 MaxDP=9.55D-06 DE=-6.53D-09 OVMax= 2.39D-05

 Cycle  13  Pass 1  IDiag  1:
 RMSU=  1.42D-07    CP:  1.00D+00  1.02D+00  3.83D-01  9.53D-01  8.95D-01
 E= -2048.30493972539     Delta-E=       -0.000000001902 Rises=F Damp=F
 DIIS: error= 2.21D-07 at cycle   6 NSaved=   6.
 NSaved= 6 IEnMin= 6 EnMin= -2048.30493972539     IErMin= 6 ErrMin= 2.21D-07
 ErrMax= 2.21D-07  0.00D+00 EMaxC= 1.00D-01 BMatC= 1.44D-10 BMatP= 1.57D-09
 IDIUse=1 WtCom= 1.00D+00 WtEn= 0.00D+00
 Coeff-Com: -0.114D-03-0.125D-01-0.412D-02 0.105D+00 0.234D+00 0.678D+00
 Coeff:     -0.114D-03-0.125D-01-0.412D-02 0.105D+00 0.234D+00 0.678D+00
 Gap=     0.087 Goal=   None    Shift=    0.000
 RMSDP=1.25D-07 MaxDP=5.02D-06 DE=-1.90D-09 OVMax= 1.91D-05

 Cycle  14  Pass 1  IDiag  1:
 RMSU=  7.11D-08    CP:  1.00D+00  1.02D+00  3.85D-01  1.04D+00  1.06D+00
                    CP:  9.46D-01
 E= -2048.30493972541     Delta-E=       -0.000000000022 Rises=F Damp=F
 DIIS: error= 1.89D-07 at cycle   7 NSaved=   7.
 NSaved= 7 IEnMin= 7 EnMin= -2048.30493972541     IErMin= 7 ErrMin= 1.89D-07
 ErrMax= 1.89D-07  0.00D+00 EMaxC= 1.00D-01 BMatC= 5.59D-11 BMatP= 1.44D-10
 IDIUse=1 WtCom= 1.00D+00 WtEn= 0.00D+00
 Coeff-Com:  0.450D-03-0.309D-01-0.160D-01 0.185D-01 0.396D-01 0.429D+00
 Coeff-Com:  0.559D+00
 Coeff:      0.450D-03-0.309D-01-0.160D-01 0.185D-01 0.396D-01 0.429D+00
 Coeff:      0.559D+00
 Gap=     0.087 Goal=   None    Shift=    0.000
 RMSDP=6.24D-08 MaxDP=2.85D-06 DE=-2.18D-11 OVMax= 1.05D-05

 Cycle  15  Pass 1  IDiag  1:
 RMSU=  4.27D-08    CP:  1.00D+00  1.02D+00  3.86D-01  1.07D+00  1.12D+00
                    CP:  1.10D+00  1.00D+00
 E= -2048.30493972563     Delta-E=       -0.000000000224 Rises=F Damp=F
 DIIS: error= 8.02D-08 at cycle   8 NSaved=   8.
 NSaved= 8 IEnMin= 8 EnMin= -2048.30493972563     IErMin= 8 ErrMin= 8.02D-08
 ErrMax= 8.02D-08  0.00D+00 EMaxC= 1.00D-01 BMatC= 1.27D-11 BMatP= 5.59D-11
 IDIUse=1 WtCom= 1.00D+00 WtEn= 0.00D+00
 Coeff-Com:  0.344D-03-0.186D-01-0.991D-02-0.116D-01-0.495D-01 0.116D+00
 Coeff-Com:  0.364D+00 0.609D+00
 Coeff:      0.344D-03-0.186D-01-0.991D-02-0.116D-01-0.495D-01 0.116D+00
 Coeff:      0.364D+00 0.609D+00
 Gap=     0.087 Goal=   None    Shift=    0.000
 RMSDP=3.22D-08 MaxDP=1.54D-06 DE=-2.24D-10 OVMax= 4.75D-06

 Cycle  16  Pass 1  IDiag  1:
 RMSU=  1.35D-08    CP:  1.00D+00  1.02D+00  3.86D-01  1.09D+00  1.15D+00
                    CP:  1.16D+00  1.21D+00  1.04D+00
 E= -2048.30493972563     Delta-E=        0.000000000003 Rises=F Damp=F
 DIIS: error= 3.17D-08 at cycle   9 NSaved=   9.
 NSaved= 9 IEnMin= 8 EnMin= -2048.30493972563     IErMin= 9 ErrMin= 3.17D-08
 ErrMax= 3.17D-08  0.00D+00 EMaxC= 1.00D-01 BMatC= 1.64D-12 BMatP= 1.27D-11
 IDIUse=1 WtCom= 1.00D+00 WtEn= 0.00D+00
 Coeff-Com:  0.885D-04-0.350D-02-0.172D-02-0.647D-02-0.415D-01-0.117D-01
 Coeff-Com:  0.108D+00 0.322D+00 0.635D+00
 Coeff:      0.885D-04-0.350D-02-0.172D-02-0.647D-02-0.415D-01-0.117D-01
 Coeff:      0.108D+00 0.322D+00 0.635D+00
 Gap=     0.087 Goal=   None    Shift=    0.000
 RMSDP=1.34D-08 MaxDP=5.45D-07 DE= 2.73D-12 OVMax= 2.17D-06

 Cycle  17  Pass 1  IDiag  1:
 RMSU=  5.95D-09    CP:  1.00D+00  1.02D+00  3.86D-01  1.10D+00  1.17D+00
                    CP:  1.20D+00  1.29D+00  1.12D+00  7.96D-01
 E= -2048.30493972556     Delta-E=        0.000000000071 Rises=F Damp=F
 DIIS: error= 2.24D-08 at cycle  10 NSaved=  10.
 NSaved=10 IEnMin= 8 EnMin= -2048.30493972563     IErMin=10 ErrMin= 2.24D-08
 ErrMax= 2.24D-08  0.00D+00 EMaxC= 1.00D-01 BMatC= 4.42D-13 BMatP= 1.64D-12
 IDIUse=1 WtCom= 1.00D+00 WtEn= 0.00D+00
 Coeff-Com: -0.549D-05 0.114D-02 0.740D-03-0.158D-02-0.203D-01-0.271D-01
 Coeff-Com:  0.354D-02 0.771D-01 0.400D+00 0.566D+00
 Coeff:     -0.549D-05 0.114D-02 0.740D-03-0.158D-02-0.203D-01-0.271D-01
 Coeff:      0.354D-02 0.771D-01 0.400D+00 0.566D+00
 Gap=     0.087 Goal=   None    Shift=    0.000
 RMSDP=5.04D-09 MaxDP=1.33D-07 DE= 7.09D-11 OVMax= 7.41D-07

 SCF Done:  E(RPBE1PBE) =  -2048.30493973     A.U. after   17 cycles
            NFock= 17  Conv=0.50D-08     -V/T= 2.0045
 KE= 2.039041378083D+03 PE=-1.078528160247D+04 EE= 3.722238205043D+03
 Leave Link  502 at Wed Oct 24 19:42:38 2018, MaxMem=   536870912 cpu:      1360.5
 (Enter /pbs_home/pkowalski/g09d01/g09/l701.exe)
 Compute integral first derivatives.
 ... and contract with generalized density number  0.
 R6Disp: Adding Grimme-D3 dispersion energy 1st derivatives to the gradient.
 Leave Link  701 at Wed Oct 24 19:42:38 2018, MaxMem=   536870912 cpu:         3.6
 (Enter /pbs_home/pkowalski/g09d01/g09/l702.exe)
 L702 exits ... SP integral derivatives will be done elsewhere.
 Leave Link  702 at Wed Oct 24 19:42:38 2018, MaxMem=   536870912 cpu:         0.3
 (Enter /pbs_home/pkowalski/g09d01/g09/l703.exe)
 Compute integral first derivatives, UseDBF=F ICtDFT=           0.
 Integral derivatives from FoFJK, PRISM(SPDF).
 Calling FoFJK, ICntrl=      2127 FMM=F ISym2X=0 I1Cent= 0 IOpClX= 0 NMat=1 NMatS=1 NMatT=0.
 FoFJK:  IHMeth= 1 ICntrl=    2127 DoSepK=F KAlg= 0 I1Cent=   0 FoldK=F
 IRaf=         0 NMat=   1 IRICut=       1 DoRegI=T DoRafI=F ISym2E= 0.
 FoFCou: FMM=F IPFlag=           0 FMFlag=      100000 FMFlg1=         800
         NFxFlg=           0 DoJE=F BraDBF=F KetDBF=F FulRan=T
         wScrn=  0.000000 ICntrl=    2127 IOpCl=  0 I1Cent=           0 NGrid=           0
         NMat0=    1 NMatS0=      1 NMatT0=    0 NMatD0=    1 NMtDS0=    0 NMtDT0=    0
 Symmetry not used in FoFCou.
 Leave Link  703 at Wed Oct 24 19:43:12 2018, MaxMem=   536870912 cpu:       268.1
 (Enter /pbs_home/pkowalski/g09d01/g09/l716.exe)
 Dipole        =-3.12409712D+00-1.71166388D+00-9.49702074D-01
 ***** Axes restored to original set *****
 -------------------------------------------------------------------
 Center     Atomic                   Forces (Hartrees/Bohr)
 Number     Number              X              Y              Z
 -------------------------------------------------------------------
      1        6           0.006957658    0.016090382    0.031383770
      2       16          -0.006786818   -0.003992192    0.004981652
      3        6          -0.000444491    0.013319862   -0.005836131
      4        6           0.003828768   -0.019317986   -0.021730738
      5        6           0.022845481   -0.011333066   -0.044686762
      6        6           0.002530830   -0.002636264    0.000548179
      7        1          -0.000908569   -0.000474155   -0.001139585
      8        6           0.009315954   -0.013934929    0.028498857
      9        6           0.004061152   -0.003970211   -0.007789562
     10        6          -0.015522091   -0.011782905    0.078708743
     11        6           0.000161507   -0.004922382    0.000053346
     12        6           0.000935466    0.003756641   -0.052326135
     13        9          -0.002434304    0.000956410    0.000551919
     14        9          -0.002175108    0.000810369   -0.001150167
     15        9           0.000213261    0.000154948   -0.000116564
     16        9          -0.000596453    0.003085810    0.000346773
     17        9           0.006161247    0.003031399    0.004347684
     18        9          -0.004065332    0.014987178    0.018569213
     19        6           0.005701973    0.019941020    0.060121845
     20        6          -0.151192704    0.122852678   -0.361290696
     21        6          -0.052328991    0.020525404    0.068204468
     22        1          -0.022805207    0.010959460    0.007615508
     23        1          -0.025340131    0.021673225    0.003589390
     24        1           0.002903646    0.000594735    0.001446008
     25        6          -0.017231972   -0.046531233   -0.000113068
     26        1          -0.001899487   -0.003454225   -0.004109317
     27        1          -0.001941647   -0.004637178    0.001495291
     28        1           0.000554311    0.000273162    0.000309489
     29        1          -0.000469905   -0.000227104   -0.000046279
     30        1           0.000356669    0.000059201   -0.000054572
     31        1           0.000263673    0.000689760   -0.000237828
     32       16           0.317972609    0.132064949    0.159200796
     33        6          -0.157632109   -0.171948668   -0.046449814
     34        6           0.050315514   -0.020750237    0.025134109
     35        6           0.040349123   -0.041788328    0.060694470
     36        1          -0.003486454   -0.021035995    0.033784038
     37        1           0.008927824    0.006766912    0.011742404
     38        1          -0.016101847    0.009413069    0.002613076
     39        1          -0.000993043   -0.019269516   -0.056863810
 -------------------------------------------------------------------
 Cartesian Forces:  Max     0.361290696 RMS     0.059768872
 Leave Link  716 at Wed Oct 24 19:43:12 2018, MaxMem=   536870912 cpu:         0.3
 (Enter /pbs_home/pkowalski/g09d01/g09/l103.exe)

 GradGradGradGradGradGradGradGradGradGradGradGradGradGradGradGradGradGrad
 Berny optimization.
 Using GEDIIS/GDIIS optimizer.
 FormGI is forming the generalized inverse of G from B-inverse, IUseBI=4.
 Internal  Forces:  Max     0.300474173 RMS     0.030205199
 Search for a local minimum.
 Step number   2 out of a maximum of  234
 All quantities printed in internal units (Hartrees-Bohrs-Radians)
 RMS Force = .30205D-01 SwitMx=.10000D-02 MixMth= 1
 Mixed Optimization -- RFO/linear search
 Update second derivatives using D2CorX and points    1    2
 DE= -1.93D-01 DEPred=-2.12D-01 R= 9.13D-01
 TightC=F SS=  1.41D+00  RLast= 3.74D-01 DXNew= 5.0454D-01 1.1207D+00
 Trust test= 9.13D-01 RLast= 3.74D-01 DXMaxT set to 5.05D-01
 ITU=  1  0
 Use linear search instead of GDIIS.
 Linear search step of   0.600 exceeds DXMaxT=   0.505 but not scaled.
 Quartic linear search produced a step of  2.00000.
 Iteration  1 RMS(Cart)=  0.14740687 RMS(Int)=  0.00654857
 Iteration  2 RMS(Cart)=  0.01180576 RMS(Int)=  0.00138145
 Iteration  3 RMS(Cart)=  0.00013818 RMS(Int)=  0.00138055
 Iteration  4 RMS(Cart)=  0.00000015 RMS(Int)=  0.00138055
 ITry= 1 IFail=0 DXMaxC= 8.26D-01 DCOld= 1.00D+10 DXMaxT= 5.05D-01 DXLimC= 3.00D+00 Rises=F
 Variable       Old X    -DE/DX   Delta X   Delta X   Delta X     New X
                                 (Linear)    (Quad)   (Total)
    R1        3.32539   0.00429   0.00607   0.00000   0.00616   3.33156
    R2        2.88264   0.01566   0.02605   0.00000   0.02631   2.90895
    R3        2.53750   0.00532   0.01291   0.00000   0.01340   2.55090
    R4        3.36245  -0.00937  -0.01335   0.00000  -0.01319   3.34926
    R5        2.52773   0.00523   0.00821   0.00000   0.00817   2.53590
    R6        2.81988  -0.00285  -0.00485   0.00000  -0.00485   2.81503
    R7        2.84693  -0.00854  -0.01659   0.00000  -0.01678   2.83015
    R8        2.06267   0.00036   0.00075   0.00000   0.00075   2.06342
    R9        3.32036  -0.02320  -0.05259   0.00000  -0.05283   3.26753
   R10        2.95474   0.00558   0.01332   0.00000   0.01332   2.96806
   R11        2.07568   0.00037   0.00060   0.00000   0.00060   2.07628
   R12        2.08113  -0.00013  -0.00027   0.00000  -0.00027   2.08086
   R13        2.08059   0.00032   0.00046   0.00000   0.00046   2.08106
   R14        2.83435   0.00132   0.00736   0.00000   0.00794   2.84229
   R15        2.83562  -0.01041   0.00351   0.00000   0.00391   2.83953
   R16        2.93637  -0.01244  -0.04820   0.00000  -0.04853   2.88784
   R17        2.53269   0.00248   0.00265   0.00000   0.00265   2.53534
   R18        2.55593   0.00021  -0.00167   0.00000  -0.00167   2.55426
   R19        3.00197   0.00477   0.07464   0.00000   0.07493   3.07690
   R20        3.08791  -0.04933  -0.00140   0.00000  -0.00160   3.08630
   R21        2.93283  -0.00962  -0.03664   0.00000  -0.03731   2.89551
   R22        2.52197   0.00028  -0.00037   0.00000  -0.00037   2.52161
   R23        2.52654   0.00240   0.00401   0.00000   0.00401   2.53055
   R24        2.52832   0.00662   0.01171   0.00000   0.01171   2.54003
   R25        2.55795   0.01717   0.02986   0.00000   0.02986   2.58781
   R26        2.74634   0.05024   0.11420   0.00000   0.11471   2.86105
   R27        2.90605   0.07217   0.14046   0.00000   0.13923   3.04527
   R28        3.09341   0.01385  -0.01149   0.00000  -0.01063   3.08278
   R29        2.66550   0.30047   0.24975   0.00000   0.25029   2.91579
   R30        2.05548  -0.00737  -0.03405   0.00000  -0.03405   2.02143
   R31        2.08188  -0.00174   0.00189   0.00000   0.00189   2.08377
   R32        2.08205  -0.00161  -0.00113   0.00000  -0.00113   2.08092
   R33        3.47123   0.06521   0.13678   0.00000   0.13718   3.60841
   R34        2.08161   0.00450   0.00818   0.00000   0.00818   2.08979
   R35        2.07436  -0.00366  -0.00679   0.00000  -0.00679   2.06757
   R36        2.07760  -0.00040  -0.00073   0.00000  -0.00073   2.07687
   R37        2.79975   0.21714   0.23268   0.00000   0.23193   3.03169
   R38        2.97899  -0.01413  -0.00936   0.00000  -0.01025   2.96874
   R39        2.67681   0.09855   0.17219   0.00000   0.17219   2.84899
   R40        2.16167  -0.03565  -0.06082   0.00000  -0.06082   2.10085
   R41        2.04031   0.02061   0.03661   0.00000   0.03661   2.07692
   R42        2.03544   0.01604   0.02686   0.00000   0.02686   2.06230
   R43        2.03434   0.01632   0.02467   0.00000   0.02467   2.05901
    A1        1.93350  -0.00307  -0.00784   0.00000  -0.00851   1.92499
    A2        2.21817   0.00107  -0.00144   0.00000  -0.00206   2.21611
    A3        2.13151   0.00196   0.00978   0.00000   0.00920   2.14071
    A4        1.59073   0.00179   0.00271   0.00000   0.00304   1.59376
    A5        1.97827   0.00113   0.00291   0.00000   0.00292   1.98119
    A6        2.05844   0.00117   0.00102   0.00000   0.00101   2.05946
    A7        2.24647  -0.00229  -0.00393   0.00000  -0.00393   2.24254
    A8        2.01442   0.00349   0.00285   0.00000   0.00251   2.01694
    A9        2.13583  -0.00107  -0.00053   0.00000  -0.00038   2.13545
   A10        2.12631  -0.00200  -0.00171   0.00000  -0.00155   2.12477
   A11        1.83736  -0.00263  -0.00069   0.00000  -0.00004   1.83732
   A12        2.02655  -0.00506   0.00180   0.00000   0.00160   2.02815
   A13        1.54723   0.02319   0.03847   0.00000   0.03894   1.58617
   A14        1.96986   0.01000   0.01061   0.00000   0.00993   1.97979
   A15        2.14131  -0.01704  -0.02871   0.00000  -0.02915   2.11216
   A16        1.90569  -0.00678  -0.01435   0.00000  -0.01484   1.89084
   A17        1.92650   0.00076   0.00133   0.00000   0.00133   1.92783
   A18        1.93637  -0.00063  -0.00132   0.00000  -0.00132   1.93505
   A19        1.93747  -0.00049  -0.00104   0.00000  -0.00104   1.93643
   A20        1.89127  -0.00002   0.00010   0.00000   0.00010   1.89137
   A21        1.89451   0.00033   0.00077   0.00000   0.00077   1.89527
   A22        1.87609   0.00007   0.00020   0.00000   0.00020   1.87629
   A23        2.22842  -0.00202  -0.00643   0.00000  -0.00719   2.22123
   A24        2.10812   0.00616   0.00607   0.00000   0.00511   2.11323
   A25        1.89765   0.00069   0.01536   0.00000   0.01548   1.91313
   A26        1.82873   0.00821   0.03175   0.00000   0.03191   1.86065
   A27        1.99433  -0.00304  -0.00511   0.00000  -0.00632   1.98802
   A28        1.92893  -0.00314  -0.01257   0.00000  -0.01182   1.91710
   A29        1.94431   0.00500   0.00916   0.00000   0.00950   1.95381
   A30        1.88933  -0.00799  -0.02706   0.00000  -0.02760   1.86174
   A31        1.87636   0.00057   0.00235   0.00000   0.00238   1.87874
   A32        1.70295  -0.00455  -0.04339   0.00000  -0.04323   1.65972
   A33        2.00729  -0.00970  -0.01207   0.00000  -0.01094   1.99636
   A34        1.71771   0.03452   0.14430   0.00000   0.14362   1.86133
   A35        1.81955  -0.00711  -0.01781   0.00000  -0.01890   1.80065
   A36        1.94722   0.00024   0.00071   0.00000   0.00113   1.94836
   A37        1.93163   0.00307   0.00753   0.00000   0.00778   1.93942
   A38        1.93208   0.00276   0.00875   0.00000   0.00857   1.94065
   A39        1.93667   0.00273   0.00293   0.00000   0.00374   1.94041
   A40        1.89649  -0.00166  -0.00221   0.00000  -0.00245   1.89404
   A41        1.85626   0.00908   0.03899   0.00000   0.03901   1.89527
   A42        2.02155  -0.00038   0.00383   0.00000   0.00409   2.02564
   A43        1.92403   0.01051   0.05498   0.00000   0.05665   1.98068
   A44        1.92217  -0.00304  -0.02953   0.00000  -0.03034   1.89183
   A45        1.84570  -0.01737  -0.09124   0.00000  -0.09250   1.75320
   A46        1.88642  -0.00052   0.01449   0.00000   0.00932   1.89574
   A47        1.91266  -0.01557  -0.01305   0.00000  -0.01210   1.90056
   A48        1.63606  -0.01794  -0.05327   0.00000  -0.05328   1.58278
   A49        2.67571  -0.01888  -0.02960   0.00000  -0.03016   2.64555
   A50        1.56798   0.04377   0.11312   0.00000   0.11321   1.68118
   A51        1.61177   0.04107   0.05898   0.00000   0.05817   1.66994
   A52        2.09646   0.02706   0.02329   0.00000   0.02052   2.11698
   A53        2.01817   0.01596   0.06188   0.00000   0.06040   2.07857
   A54        2.16811  -0.04312  -0.08555   0.00000  -0.08142   2.08669
   A55        1.98085   0.02812   0.04599   0.00000   0.04780   2.02865
   A56        1.96013  -0.00311   0.01624   0.00000   0.01699   1.97712
   A57        1.92427   0.00075   0.00579   0.00000   0.00355   1.92782
   A58        1.87853  -0.00064  -0.00761   0.00000  -0.01172   1.86680
   A59        1.86201  -0.01412  -0.03325   0.00000  -0.03340   1.82861
   A60        1.53495   0.03388   0.06644   0.00000   0.06751   1.60246
   A61        1.85085  -0.01434  -0.03396   0.00000  -0.03342   1.81743
   A62        1.28759   0.01453   0.05862   0.00000   0.05648   1.34406
   A63        1.93358   0.00374   0.00740   0.00000   0.00739   1.94098
   A64        1.91565  -0.00043   0.00075   0.00000   0.00075   1.91640
   A65        1.92011  -0.00067  -0.00122   0.00000  -0.00122   1.91888
   A66        1.89914  -0.00187  -0.00466   0.00000  -0.00467   1.89448
   A67        1.88830  -0.00182  -0.00413   0.00000  -0.00413   1.88417
   A68        1.90658   0.00101   0.00173   0.00000   0.00173   1.90831
   A69        1.87593  -0.07615  -0.03683   0.00000  -0.03388   1.84205
   A70        1.77302   0.01692   0.00037   0.00000  -0.00192   1.77110
   A71        2.18954  -0.01059   0.00112   0.00000  -0.00240   2.18714
   A72        1.76980   0.03082   0.10486   0.00000   0.10372   1.87353
   A73        1.98362   0.06302   0.06889   0.00000   0.06385   2.04748
   A74        2.31744  -0.00839  -0.00092   0.00000  -0.00483   2.31260
   A75        1.74171   0.06409   0.12055   0.00000   0.12072   1.86242
   A76        1.53695  -0.00997  -0.01741   0.00000  -0.01978   1.51717
   A77        1.66436  -0.00968   0.02579   0.00000   0.02469   1.68905
   A78        1.64002   0.05256   0.11285   0.00000   0.11171   1.75174
   A79        2.00182  -0.00412  -0.01093   0.00000  -0.01142   1.99040
   A80        2.10489  -0.00986  -0.00240   0.00000  -0.00327   2.10161
   A81        1.89025  -0.01845  -0.04076   0.00000  -0.04131   1.84895
   A82        1.89362  -0.01535  -0.03403   0.00000  -0.03550   1.85812
   A83        1.90280  -0.00146  -0.01568   0.00000  -0.01610   1.88669
   A84        3.39696   0.01976   0.03319   0.00000   0.03411   3.43106
   A85        3.24125   0.00368   0.02803   0.00000   0.02449   3.26574
    D1        0.28558  -0.00280  -0.00066   0.00000  -0.00071   0.28487
    D2       -2.85868  -0.02025  -0.05392   0.00000  -0.05351  -2.91219
    D3       -0.36760   0.00266   0.00085   0.00000   0.00078  -0.36682
    D4       -2.56010  -0.00485  -0.01370   0.00000  -0.01334  -2.57344
    D5        1.78983  -0.00836  -0.01750   0.00000  -0.01728   1.77255
    D6        2.77650   0.01910   0.05085   0.00000   0.05090   2.82740
    D7        0.58400   0.01160   0.03631   0.00000   0.03678   0.62078
    D8       -1.34925   0.00809   0.03251   0.00000   0.03284  -1.31642
    D9        0.02982  -0.00643  -0.03971   0.00000  -0.03950  -0.00968
   D10        2.80148   0.01148   0.01648   0.00000   0.01649   2.81797
   D11       -3.11472  -0.02571  -0.09827   0.00000  -0.09835   3.07012
   D12       -0.34306  -0.00780  -0.04208   0.00000  -0.04237  -0.38542
   D13       -0.11484   0.00160  -0.00234   0.00000  -0.00238  -0.11722
   D14        3.02990  -0.00040  -0.00313   0.00000  -0.00315   3.02675
   D15       -0.09746  -0.00210   0.00057   0.00000   0.00057  -0.09689
   D16       -3.11769  -0.00580  -0.00487   0.00000  -0.00481  -3.12250
   D17        3.04057   0.00018   0.00147   0.00000   0.00145   3.04202
   D18        0.02034  -0.00352  -0.00397   0.00000  -0.00393   0.01641
   D19       -3.13724   0.00109   0.00034   0.00000   0.00033  -3.13691
   D20        1.04919   0.00103   0.00021   0.00000   0.00020   1.04938
   D21       -1.03572   0.00168   0.00150   0.00000   0.00149  -1.03422
   D22        0.00805  -0.00128  -0.00060   0.00000  -0.00059   0.00746
   D23       -2.08870  -0.00134  -0.00073   0.00000  -0.00072  -2.08943
   D24        2.10958  -0.00069   0.00057   0.00000   0.00058   2.11015
   D25        0.29663  -0.00019  -0.00050   0.00000  -0.00037   0.29626
   D26        2.52388  -0.00190   0.00834   0.00000   0.00839   2.53227
   D27       -1.42090  -0.02092  -0.03754   0.00000  -0.03744  -1.45833
   D28       -2.96560   0.00356   0.00499   0.00000   0.00505  -2.96054
   D29       -0.73834   0.00185   0.01383   0.00000   0.01381  -0.72453
   D30        1.60006  -0.01717  -0.03205   0.00000  -0.03201   1.56805
   D31       -0.14143  -0.02325  -0.03718   0.00000  -0.03649  -0.17792
   D32        1.44963   0.01578   0.06321   0.00000   0.06409   1.51372
   D33        2.36419   0.01818   0.05002   0.00000   0.04894   2.41313
   D34       -2.26504  -0.02397  -0.04648   0.00000  -0.04613  -2.31117
   D35       -0.67398   0.01507   0.05390   0.00000   0.05445  -0.61953
   D36        0.24058   0.01746   0.04072   0.00000   0.03930   0.27988
   D37        1.57265  -0.00146   0.00160   0.00000   0.00241   1.57506
   D38       -3.11948   0.03757   0.10199   0.00000   0.10299  -3.01649
   D39       -2.20492   0.03996   0.08880   0.00000   0.08784  -2.11708
   D40        3.07109  -0.00086   0.00158   0.00000   0.00166   3.07275
   D41        0.97339  -0.00063   0.00219   0.00000   0.00227   0.97565
   D42       -1.12501  -0.00119   0.00035   0.00000   0.00043  -1.12459
   D43       -1.33875   0.00840   0.02185   0.00000   0.02127  -1.31749
   D44        2.84673   0.00863   0.02246   0.00000   0.02187   2.86860
   D45        0.74833   0.00808   0.02062   0.00000   0.02003   0.76836
   D46        1.02460  -0.00321  -0.01285   0.00000  -0.01233   1.01226
   D47       -1.07311  -0.00298  -0.01224   0.00000  -0.01173  -1.08483
   D48        3.11168  -0.00353  -0.01408   0.00000  -0.01357   3.09811
   D49        2.24441   0.02157   0.06312   0.00000   0.06416   2.30857
   D50        0.11162   0.01140   0.03280   0.00000   0.03325   0.14487
   D51       -2.00728   0.01521   0.04299   0.00000   0.04337  -1.96391
   D52       -0.56303   0.00435   0.01345   0.00000   0.01461  -0.54842
   D53       -2.69582  -0.00582  -0.01687   0.00000  -0.01630  -2.71212
   D54        1.46846  -0.00202  -0.00669   0.00000  -0.00618   1.46228
   D55       -2.08989  -0.02510  -0.08978   0.00000  -0.08918  -2.17906
   D56       -0.29218   0.00923   0.04847   0.00000   0.04809  -0.24409
   D57        0.74476  -0.01102  -0.04739   0.00000  -0.04619   0.69858
   D58        2.54247   0.02330   0.09086   0.00000   0.09108   2.63355
   D59        0.10667  -0.00290  -0.01574   0.00000  -0.01525   0.09143
   D60        2.19250  -0.00374  -0.01561   0.00000  -0.01570   2.17681
   D61       -1.97666  -0.00358  -0.01276   0.00000  -0.01264  -1.98930
   D62        2.27175   0.00165   0.00355   0.00000   0.00437   2.27612
   D63       -1.92560   0.00081   0.00368   0.00000   0.00392  -1.92168
   D64        0.18841   0.00097   0.00653   0.00000   0.00698   0.19540
   D65       -1.95196   0.00030  -0.00499   0.00000  -0.00433  -1.95629
   D66        0.13387  -0.00054  -0.00486   0.00000  -0.00478   0.12909
   D67        2.24789  -0.00037  -0.00201   0.00000  -0.00173   2.24617
   D68       -0.65242   0.00346   0.01841   0.00000   0.01786  -0.63455
   D69       -2.79430   0.00071   0.02439   0.00000   0.02432  -2.76997
   D70        1.34053  -0.00690  -0.04111   0.00000  -0.04158   1.29895
   D71       -2.69088   0.00684   0.00806   0.00000   0.00837  -2.68251
   D72        1.45043   0.00409   0.01404   0.00000   0.01483   1.46526
   D73       -0.69793  -0.00352  -0.05146   0.00000  -0.05107  -0.74900
   D74        0.72925  -0.01384  -0.05583   0.00000  -0.05652   0.67273
   D75       -2.44290  -0.01818  -0.07220   0.00000  -0.07288  -2.51578
   D76        2.51778  -0.00384  -0.03441   0.00000  -0.03467   2.48311
   D77       -0.65436  -0.00818  -0.05078   0.00000  -0.05104  -0.70540
   D78        0.34643  -0.00103   0.00305   0.00000   0.00248   0.34891
   D79        2.54970   0.00266   0.01551   0.00000   0.01389   2.56360
   D80       -1.69939  -0.00904  -0.03601   0.00000  -0.03410  -1.73350
   D81       -1.74962   0.00144   0.00810   0.00000   0.00784  -1.74178
   D82        0.45366   0.00512   0.02055   0.00000   0.01925   0.47291
   D83        2.48774  -0.00658  -0.03096   0.00000  -0.02875   2.45900
   D84        2.42635  -0.00014   0.00310   0.00000   0.00260   2.42895
   D85       -1.65356   0.00354   0.01555   0.00000   0.01402  -1.63954
   D86        0.38053  -0.00815  -0.03596   0.00000  -0.03398   0.34654
   D87       -0.45745   0.01665   0.04152   0.00000   0.04316  -0.41429
   D88        2.71745   0.02015   0.05714   0.00000   0.05698   2.77444
   D89       -2.09652   0.02043   0.05755   0.00000   0.06073  -2.03579
   D90        1.07838   0.02393   0.07318   0.00000   0.07455   1.15294
   D91        2.95446   0.01198   0.02708   0.00000   0.02576   2.98022
   D92       -0.15382   0.01547   0.04270   0.00000   0.03958  -0.11424
   D93       -2.29025  -0.00441   0.00139   0.00000   0.00274  -2.28751
   D94        1.85723  -0.02256  -0.03475   0.00000  -0.03405   1.82318
   D95       -0.20266  -0.00308  -0.00636   0.00000  -0.00519  -0.20785
   D96       -0.37702  -0.01739  -0.00324   0.00000  -0.00640  -0.38342
   D97       -2.51273  -0.03554  -0.03938   0.00000  -0.04319  -2.55592
   D98        1.71056  -0.01606  -0.01100   0.00000  -0.01433   1.69623
   D99       -2.45926  -0.04216  -0.09538   0.00000  -0.09731  -2.55657
   D100      -0.31296   0.01874   0.03972   0.00000   0.03917  -0.27379
   D101       0.08787  -0.00911  -0.02033   0.00000  -0.02346   0.06442
   D102       2.23417   0.05179   0.11476   0.00000   0.11302   2.34719
   D103      -2.94528  -0.01095  -0.02788   0.00000  -0.02486  -2.97013
   D104       0.16436  -0.01404  -0.04324   0.00000  -0.03899   0.12537
   D105      -0.12948   0.01244  -0.04115   0.00000  -0.03565  -0.16512
   D106       1.53046  -0.00028  -0.01965   0.00000  -0.01733   1.51312
   D107      -2.03245   0.02596  -0.00051   0.00000   0.00000  -2.03245
   D108      -0.37252   0.01325   0.02099   0.00000   0.01831  -0.35421
   D109      -0.06947  -0.00284   0.00510   0.00000   0.00570  -0.06377
   D110      -2.04494  -0.05302  -0.13458   0.00000  -0.13254  -2.17748
   D111      -0.01594   0.01379   0.01420   0.00000   0.01496  -0.00099
   D112      -0.93826  -0.01792  -0.05320   0.00000  -0.05732  -0.99558
   D113      -2.49077  -0.01192  -0.04940   0.00000  -0.05492  -2.54569
   D114       2.25633   0.02295   0.05857   0.00000   0.06310   2.31943
   D115       1.33401  -0.00876  -0.00884   0.00000  -0.00918   1.32483
   D116      -0.21849  -0.00275  -0.00503   0.00000  -0.00678  -0.22527
   D117      -2.68250   0.02165   0.04387   0.00000   0.04511  -2.63740
   D118      -0.72366   0.02729   0.05371   0.00000   0.05471  -0.66895
   D119       1.60692   0.00789   0.01043   0.00000   0.01087   1.61778
   D120       1.62369  -0.02193  -0.04505   0.00000  -0.04560   1.57809
   D121      -2.70065  -0.01630  -0.03521   0.00000  -0.03599  -2.73664
   D122      -0.37008  -0.03569  -0.07849   0.00000  -0.07984  -0.44991
         Item               Value     Threshold  Converged?
 Maximum Force            0.300474     0.000450     NO 
 RMS     Force            0.030205     0.000300     NO 
 Maximum Displacement     0.826172     0.001800     NO 
 RMS     Displacement     0.154569     0.001200     NO 
 Predicted change in Energy=-1.235536D-01
 Lowest energy point so far.  Saving SCF results.
 GradGradGradGradGradGradGradGradGradGradGradGradGradGradGradGradGradGrad

 Leave Link  103 at Wed Oct 24 19:43:12 2018, MaxMem=   536870912 cpu:         0.6
 (Enter /pbs_home/pkowalski/g09d01/g09/l202.exe)
                          Input orientation:                          
 ---------------------------------------------------------------------
 Center     Atomic      Atomic             Coordinates (Angstroms)
 Number     Number       Type             X           Y           Z
 ---------------------------------------------------------------------
      1          6           0       -1.566555   -0.213342   -0.814263
      2         16           0       -3.058511    0.724848   -0.858725
      3          6           0       -3.984550   -0.640626   -0.211299
      4          6           0       -3.269668   -1.771638   -0.108517
      5          6           0       -1.882969   -1.713010   -0.671179
      6          6           0       -5.413932   -0.412152    0.140436
      7          1           0       -3.702441   -2.705286    0.256563
      8          6           0       -0.308123    0.255810   -0.949981
      9          6           0        0.112460    1.681226   -1.181392
     10          6           0        0.874050   -0.550942   -0.492299
     11          6           0        1.235851    1.972062   -0.187036
     12          6           0        1.476507    0.611595    0.475515
     13          9           0       -0.889760    2.567253   -1.078837
     14          9           0        0.645959    1.807340   -2.416887
     15          9           0        2.335928    2.410393   -0.802063
     16          9           0        0.858068    2.888534    0.713283
     17          9           0        2.782730    0.511399    0.776198
     18          9           0        0.771387    0.773354    1.638239
     19          6           0       -0.738495   -2.653083    0.221139
     20          6           0        0.496020   -1.813410    0.472383
     21          6           0       -1.485554   -2.287860    1.601505
     22          1           0       -0.862460   -1.941838    2.399174
     23          1           0       -2.090281   -3.118086    2.002678
     24          1           0       -2.213758   -1.477340    1.442233
     25          6           0       -1.620908   -1.939258   -2.203178
     26          1           0       -1.699882   -3.009856   -2.468752
     27          1           0       -0.617403   -1.589325   -2.463196
     28          1           0       -2.363757   -1.387426   -2.796079
     29          1           0       -5.865090   -1.334181    0.532228
     30          1           0       -5.988950   -0.092524   -0.742576
     31          1           0       -5.510650    0.377232    0.902188
     32         16           0        1.451760   -2.190555    1.623502
     33          6           0        0.920155   -3.598265    2.179853
     34          6           0       -0.370868   -3.810619    1.310275
     35          6           0        0.549165   -3.885074    3.612694
     36          1           0        0.772656   -4.959970    3.663506
     37          1           0        1.202666   -3.408186    4.345158
     38          1           0       -0.480153   -3.767429    3.950107
     39          1           0       -0.971866   -4.325203    2.091259
 ---------------------------------------------------------------------
                    Distance matrix (angstroms):
                    1          2          3          4          5
     1  C    0.000000
     2  S    1.762983   0.000000
     3  C    2.528406   1.772350   0.000000
     4  C    2.413909   2.615309   1.341943   0.000000
     5  C    1.539349   2.712973   2.403777   1.497652   0.000000
     6  C    3.969041   2.799839   1.489647   2.551088   3.849500
     7  H    3.452312   3.663922   2.135721   1.091913   2.270638
     8  C    1.349879   2.791587   3.855563   3.686375   2.536557
     9  C    2.557980   3.327737   4.808073   4.950971   3.970250
    10  C    2.484791   4.150535   4.867545   4.336794   2.997257
    11  C    3.608723   4.521975   5.837749   5.858426   4.851926
    12  C    3.406505   4.728574   5.644725   5.342945   4.243203
    13  F    2.873979   2.854187   4.541016   5.042961   4.412856
    14  F    3.398055   4.162062   5.683201   5.785308   4.672883
    15  F    4.702500   5.651924   7.043164   7.028022   5.900734
    16  F    4.223012   4.742610   6.063067   6.279392   5.532109
    17  F    4.687334   6.069484   6.935301   6.528897   5.367647
    18  F    3.529066   4.572232   5.295194   5.085103   4.308251
    19  C    2.776703   4.237806   3.843679   2.700455   1.729101
    20  C    2.910308   4.566103   4.681704   3.810458   2.641477
    21  C    3.185298   4.195633   3.499232   2.524623   2.377706
    22  H    3.716130   4.748448   4.272607   3.480248   3.243589
    23  H    4.080072   4.888071   3.824625   2.767854   3.027660
    24  H    2.666147   3.295095   2.563195   1.899048   2.152086
    25  C    2.216038   3.312358   3.352735   2.670976   1.570632
    26  H    3.252015   4.287898   3.991123   3.093239   2.224095
    27  H    2.348020   3.726759   4.160379   3.551374   2.197334
    28  H    2.437540   2.949191   3.140982   2.862042   2.202808
    29  H    4.641845   3.748497   2.137821   2.708900   4.177199
    30  H    4.424625   3.044512   2.144828   3.258212   4.414765
    31  H    4.341758   3.038854   2.145895   3.265144   4.472657
    32  S    4.354572   5.916382   5.943252   5.046510   4.076031
    33  C    5.158117   6.614533   6.206559   5.111538   4.420416
    34  C    4.345542   5.700741   5.042098   3.817520   3.257695
    35  C    6.128282   7.366159   6.760469   5.735635   5.383744
    36  H    6.932013   8.212525   7.503457   6.382319   6.031964
    37  H    6.670476   7.894302   7.438273   6.520374   6.128491
    38  H    6.042436   7.067769   6.274951   5.313850   5.248316
    39  H    5.069824   6.209630   5.287169   4.079167   3.909569
                    6          7          8          9         10
     6  C    0.000000
     7  H    2.863765   0.000000
     8  C    5.263503   4.663178   0.000000
     9  C    6.055614   5.988544   1.504078   0.000000
    10  C    6.321260   5.113341   1.502616   2.457120   0.000000
    11  C    7.071869   6.816237   2.431349   1.528181   2.567028
    12  C    6.974129   6.153953   2.311607   2.397931   1.628224
    13  F    5.552622   6.123244   2.386979   1.341643   3.630177
    14  F    6.941781   6.813201   2.338660   1.351657   3.052467
    15  F    8.301529   7.984532   3.413958   2.370524   3.317008
    16  F    7.110603   7.231712   3.325310   2.367133   3.644678
    17  F    8.272993   7.257722   3.549421   3.511552   2.526008
    18  F    6.473563   5.833104   2.851680   3.034589   2.510676
    19  C    5.185364   2.964617   3.165186   4.634377   2.743773
    20  C    6.082865   4.297568   2.636558   3.885173   1.633201
    21  C    4.591858   2.626348   3.790341   5.104096   3.601198
    22  H    5.306386   3.638561   4.043981   5.186280   3.648379
    23  H    4.672973   2.412132   4.824672   6.166341   4.647838
    24  H    3.615303   2.264915   3.515387   4.719241   3.759679
    25  C    4.712920   3.312084   2.848198   4.142042   3.328564
    26  H    5.229732   3.395637   3.861118   5.191158   4.071578
    27  H    5.583128   4.261445   2.406241   3.587788   2.680877
    28  H    4.344864   3.584334   3.214644   4.260926   4.060849
    29  H    1.098718   2.575455   5.966984   6.910881   6.861423
    30  H    1.101144   3.612883   5.695274   6.369140   6.882844
    31  H    1.101248   3.631579   5.523727   6.136861   6.600794
    32  S    7.245684   5.357169   3.962917   4.965062   2.738375
    33  C    7.377750   5.085750   5.114531   6.310575   4.053234
    34  C    6.192786   3.664894   4.652800   6.049989   3.927415
    35  C    7.725043   5.543615   6.220922   7.359188   5.298392
    36  H    8.447990   6.059485   7.046752   8.247083   6.059747
    37  H    8.392573   6.424232   6.614065   7.591667   5.627862
    38  H    7.079100   5.015332   6.342469   7.508083   5.649304
    39  H    6.232947   3.666918   5.538536   6.925546   4.932264
                   11         12         13         14         15
    11  C    0.000000
    12  C    1.532240   0.000000
    13  F    2.380711   3.440905   0.000000
    14  F    2.312432   3.238149   2.174001   0.000000
    15  F    1.334376   2.367801   3.241338   2.413986   0.000000
    16  F    1.339110   2.371382   2.523851   3.318424   2.170014
    17  F    2.335421   1.344124   4.599443   4.054757   2.509326
    18  F    2.232544   1.369411   3.655131   4.186754   3.329077
    19  C    5.045455   3.953361   5.381888   5.363885   6.011473
    20  C    3.913053   2.615725   4.849420   4.634673   4.780166
    21  C    5.362075   4.295171   5.577752   6.120579   6.515707
    22  H    5.139066   3.961217   5.694664   6.286979   6.278495
    23  H    6.462786   5.381888   6.577238   7.160963   7.617215
    24  H    5.143218   4.349281   4.946463   5.818927   6.391477
    25  C    5.246362   4.824544   4.701846   4.384216   6.044760
    26  H    6.216451   5.645623   5.804507   5.358267   6.960223
    27  H    4.615076   4.226645   4.389506   3.624301   5.242067
    28  H    5.572292   5.426513   4.556432   4.405531   6.362906
    29  H    7.865872   7.595281   6.524616   7.807701   9.113663
    30  H    7.534513   7.596879   5.761008   7.101747   8.693199
    31  H    7.017490   7.004094   5.483910   7.138998   8.282934
    32  S    4.544452   3.028288   5.951646   5.740839   5.275778
    33  C    6.060559   4.575720   7.204753   7.101111   6.855670
    34  C    6.185700   4.864730   6.830399   6.818148   7.105611
    35  C    7.015377   5.560744   8.106385   8.292695   7.894016
    36  H    7.943191   6.457633   9.050554   9.098556   8.758274
    37  H    7.034838   5.586391   8.336896   8.557856   7.850734
    38  H    7.280273   5.922597   8.098534   8.537260   8.287274
    39  H    7.051254   5.742572   7.586975   7.781313   8.042453
                   16         17         18         19         20
    16  F    0.000000
    17  F    3.059257   0.000000
    18  F    2.310204   2.203914   0.000000
    19  C    5.787983   4.766662   4.003547   0.000000
    20  C    4.722012   3.275070   2.850684   1.514001   0.000000
    21  C    5.751222   5.170612   3.803441   1.611489   2.329518
    22  H    5.397679   4.683997   3.258949   2.294575   2.361034
    23  H    6.814308   6.198682   4.844097   2.284171   3.276116
    24  H    5.387796   5.418817   3.743680   2.247186   2.897663
    25  C    6.161058   5.854436   5.276156   2.676847   3.414066
    26  H    7.173525   6.559173   6.106327   2.878726   3.860536
    27  H    5.684914   5.144669   4.932824   2.889965   3.147625
    28  H    6.401532   6.546222   5.844765   3.653350   4.363786
    29  H    7.941345   8.845930   7.050375   5.302665   6.379417
    30  H    7.608409   8.922655   7.219431   5.920514   6.818534
    31  H    6.848569   8.295422   6.337403   5.693865   6.408098
    32  S    5.194046   3.128891   3.041033   2.641547   1.542969
    33  C    6.650808   4.725333   4.407554   2.735151   2.506203
    34  C    6.837056   5.376826   4.735517   1.631336   2.332895
    35  C    7.374535   5.688892   5.064465   3.831255   3.762468
    36  H    8.385113   6.504831   6.080519   4.410805   4.490059
    37  H    7.277221   5.531476   4.999869   4.620154   4.247476
    38  H    7.521284   6.247278   5.246885   3.900476   4.106783
    39  H    7.568717   6.262515   5.407351   2.519484   3.329347
                   21         22         23         24         25
    21  C    0.000000
    22  H    1.069697   0.000000
    23  H    1.102683   1.745942   0.000000
    24  H    1.101177   1.719738   1.738215   0.000000
    25  C    3.823017   4.664428   4.393082   3.722078   0.000000
    26  H    4.139349   5.053577   4.489745   4.231841   1.105869
    27  H    4.214669   4.881286   4.944745   4.220576   1.094113
    28  H    4.573923   5.436167   5.108624   4.241919   1.099033
    29  H    4.607949   5.374108   4.426479   3.765744   5.085435
    30  H    5.531256   6.290584   5.647128   4.576372   4.962215
    31  H    4.877823   5.405989   5.012708   3.821071   5.489947
    32  S    2.939007   2.453394   3.681052   3.738657   4.914053
    33  C    2.799836   2.443270   3.053636   3.855362   5.331066
    34  C    1.909486   2.218041   1.978739   2.976214   4.172403
    35  C    3.276592   2.691000   3.185452   4.259322   6.505366
    36  H    4.060977   3.658041   3.787783   5.097198   7.019390
    37  H    4.001161   3.194022   4.051528   4.881300   7.280867
    38  H    2.952268   2.425766   2.608954   3.813047   6.519697
    39  H    2.157430   2.405662   1.647978   3.173933   4.955419
                   26         27         28         29         30
    26  H    0.000000
    27  H    1.785973   0.000000
    28  H    1.783298   1.789225   0.000000
    29  H    5.400253   6.047800   4.831128   0.000000
    30  H    5.466865   5.835620   4.362988   1.783866   0.000000
    31  H    6.112083   6.255958   5.166636   1.786458   1.776145
    32  S    5.229785   4.619958   5.893716   7.447184   8.084814
    33  C    5.368459   5.287517   6.358600   7.340320   8.280492
    34  C    4.085162   4.385660   5.167747   6.076560   7.042817
    35  C    6.542798   6.599074   7.469654   7.559034   8.723460
    36  H    6.893547   7.129516   8.020374   8.186020   9.424697
    37  H    7.417063   7.278365   8.234082   8.294161   9.412651
    38  H    6.577493   6.774469   7.397527   6.826429   8.116221
    39  H    4.801443   5.324822   5.869750   5.943100   7.149638
                   31         32         33         34         35
    31  H    0.000000
    32  S    7.455801   0.000000
    33  C    7.667611   1.604300   0.000000
    34  C    6.642438   2.458596   1.570987   0.000000
    35  C    7.888945   2.764589   1.507622   2.480552   0.000000
    36  H    8.694282   3.506060   2.019213   2.857683   1.099060
    37  H    8.441092   2.992004   2.191914   3.442162   1.091324
    38  H    7.195410   3.410559   2.263466   2.642447   1.089580
    39  H    6.642842   3.263354   2.028800   1.111724   2.195908
                   36         37         38         39
    36  H    0.000000
    37  H    1.748597   0.000000
    38  H    1.753232   1.765503   0.000000
    39  H    2.432745   3.263368   2.002051   0.000000
 Stoichiometry    C17H14F6S2
 Framework group  C1[X(C17H14F6S2)]
 Deg. of freedom   111
 Full point group                 C1      NOp   1
 RotChk:  IX=3 Diff= 1.57D-01
 Largest Abelian subgroup         C1      NOp   1
 Largest concise Abelian subgroup C1      NOp   1
                         Standard orientation:                         
 ---------------------------------------------------------------------
 Center     Atomic      Atomic             Coordinates (Angstroms)
 Number     Number       Type             X           Y           Z
 ---------------------------------------------------------------------
      1          6           0        0.304622   -1.422265    0.415401
      2         16           0        0.790067   -2.905471   -0.404692
      3          6           0       -0.898866   -3.418792   -0.563545
      4          6           0       -1.763860   -2.620940    0.081459
      5          6           0       -1.147816   -1.537657    0.912091
      6          6           0       -1.185716   -4.641661   -1.364393
      7          1           0       -2.838622   -2.813315    0.093758
      8          6           0        1.074174   -0.340486    0.659776
      9          6           0        2.522821   -0.153496    0.301020
     10          6           0        0.459258    0.991267    0.985611
     11          6           0        2.636326    1.222131   -0.354802
     12          6           0        1.224858    1.798752   -0.203058
     13          9           0        3.018923   -1.124246   -0.480986
     14          9           0        3.271969   -0.110069    1.425239
     15          9           0        3.538983    1.987815    0.261232
     16          9           0        2.978961    1.114854   -1.644883
     17          9           0        1.325282    3.129552   -0.043200
     18          9           0        0.717614    1.545188   -1.449531
     19          6           0       -2.068521   -0.074136    0.926102
     20          6           0       -1.139101    1.092282    0.665626
     21          6           0       -2.497002   -0.306167   -0.609952
     22          1           0       -2.373498    0.529156   -1.266636
     23          1           0       -3.536987   -0.654343   -0.724475
     24          1           0       -1.893424   -1.109330   -1.060744
     25          6           0       -0.650681   -1.822718    2.374446
     26          1           0       -1.500414   -1.900018    3.077956
     27          1           0        0.004469   -1.012322    2.707791
     28          1           0       -0.098666   -2.772594    2.404262
     29          1           0       -2.265712   -4.842566   -1.385055
     30          1           0       -0.677623   -5.519473   -0.935668
     31          1           0       -0.830177   -4.526312   -2.400266
     32         16           0       -1.717384    2.424947    0.145678
     33          6           0       -3.311353    2.249443    0.193025
     34          6           0       -3.447609    0.755882    0.660691
     35          6           0       -4.244336    2.441414   -0.975570
     36          1           0       -5.156193    2.758932   -0.450564
     37          1           0       -3.971631    3.270548   -1.630671
     38          1           0       -4.526858    1.594892   -1.600682
     39          1           0       -4.366364    0.520169    0.080812
 ---------------------------------------------------------------------
 Rotational constants (GHZ):      0.2439329      0.2184570      0.1367205
 Leave Link  202 at Wed Oct 24 19:43:12 2018, MaxMem=   536870912 cpu:         0.0
 (Enter /pbs_home/pkowalski/g09d01/g09/l301.exe)
 Basis read from rwf:  (5D, 7F)
 No pseudopotential information found on rwf file.
 There are   453 symmetry adapted cartesian basis functions of A   symmetry.
 There are   428 symmetry adapted basis functions of A   symmetry.
   428 basis functions,   747 primitive gaussians,   453 cartesian basis functions
   101 alpha electrons      101 beta electrons
       nuclear repulsion energy      2909.3635077172 Hartrees.
 IExCor= 1009 DFT=T Ex+Corr=PBE1PBE ExCW=0 ScaHFX=  0.250000
 ScaDFX=  0.750000  0.750000  1.000000  1.000000 ScalE2=  1.000000  1.000000
 IRadAn=      0 IRanWt=     -1 IRanGd=            0 ICorTp=0 IEmpDi=131
 NAtoms=   39 NActive=   39 NUniq=   39 SFac= 1.00D+00 NAtFMM=   60 NAOKFM=F Big=F
 Integral buffers will be    131072 words long.
 Raffenetti 2 integral format.
 Two-electron integral symmetry is turned on.
 R6Disp:  Grimme-D3 Dispersion energy=       -0.0317303455 Hartrees.
 Nuclear repulsion after empirical dispersion term =     2909.3317773717 Hartrees.
 No density basis found on file   724.
 Leave Link  301 at Wed Oct 24 19:43:13 2018, MaxMem=   536870912 cpu:         0.8
 (Enter /pbs_home/pkowalski/g09d01/g09/l302.exe)
 NPDir=0 NMtPBC=     1 NCelOv=     1 NCel=       1 NClECP=     1 NCelD=      1
         NCelK=      1 NCelE2=     1 NClLst=     1 CellRange=     0.0.
 One-electron integrals computed using PRISM.
 NBasis=   428 RedAO= T EigKep=  2.98D-04  NBF=   428
 NBsUse=   428 1.00D-06 EigRej= -1.00D+00 NBFU=   428
 Precomputing XC quadrature grid using
 IXCGrd= 4 IRadAn=           0 IRanWt=          -1 IRanGd=           0 AccXCQ= 0.00D+00.
 Generated NRdTot=       0 NPtTot=           0 NUsed=           0 NTot=          32
 NSgBfM=   440   443   443   444   447 MxSgAt=    39 MxSgA2=    39.
 Leave Link  302 at Wed Oct 24 19:43:13 2018, MaxMem=   536870912 cpu:         6.6
 (Enter /pbs_home/pkowalski/g09d01/g09/l303.exe)
 DipDrv:  MaxL=1.
 Leave Link  303 at Wed Oct 24 19:43:14 2018, MaxMem=   536870912 cpu:         1.2
 (Enter /pbs_home/pkowalski/g09d01/g09/l401.exe)
 Initial guess from the checkpoint file:  "dae0068freq_closed_pbe0d3.chk"
 B after Tr=     0.000000    0.000000    0.000000
         Rot=    0.998051    0.000937    0.006070    0.062103 Ang=   7.16 deg.
 Guess basis will be translated and rotated to current coordinates.
 JPrj=2 DoOrth=T DoCkMO=T.
 Generating alternative initial guess.
 ExpMin= 1.22D-01 ExpMax= 9.18D+03 ExpMxC= 1.38D+03 IAcc=1 IRadAn=         1 AccDes= 0.00D+00
 Harris functional with IExCor= 1009 and IRadAn=       1 diagonalized for initial guess.
 HarFok:  IExCor= 1009 AccDes= 0.00D+00 IRadAn=         1 IDoV= 1 UseB2=F ITyADJ=14
 ICtDFT=  3500011 ScaDFX=  1.000000  1.000000  1.000000  1.000000
 FoFCou: FMM=F IPFlag=           0 FMFlag=      100000 FMFlg1=           0
         NFxFlg=           0 DoJE=T BraDBF=F KetDBF=T FulRan=T
         wScrn=  0.000000 ICntrl=     500 IOpCl=  0 I1Cent=   200000004 NGrid=           0
         NMat0=    1 NMatS0=      1 NMatT0=    0 NMatD0=    1 NMtDS0=    0 NMtDT0=    0
 Petite list used in FoFCou.
 Harris En= -2048.51532817547    
 Leave Link  401 at Wed Oct 24 19:43:16 2018, MaxMem=   536870912 cpu:        16.3
 (Enter /pbs_home/pkowalski/g09d01/g09/l502.exe)
 Closed shell SCF:
 Using DIIS extrapolation, IDIIS=  1040.
 Integral symmetry usage will be decided dynamically.
 IVT=      641221 IEndB=      641221 NGot=   536870912 MDV=   536451994
 LenX=   536451994 LenY=   536246332
 Requested convergence on RMS density matrix=1.00D-08 within 128 cycles.
 Requested convergence on MAX density matrix=1.00D-06.
 Requested convergence on             energy=1.00D-06.
 No special actions if energy rises.
 Fock matrices will be formed incrementally for  20 cycles.
 Integral accuracy reduced to 1.0D-05 until final iterations.

 Cycle   1  Pass 0  IDiag  1:
 FoFJK:  IHMeth= 1 ICntrl=       0 DoSepK=F KAlg= 0 I1Cent=   0 FoldK=F
 IRaf= 800000000 NMat=   1 IRICut=       1 DoRegI=T DoRafI=F ISym2E= 0.
 FoFCou: FMM=F IPFlag=           0 FMFlag=      100000 FMFlg1=           0
         NFxFlg=           0 DoJE=F BraDBF=F KetDBF=F FulRan=T
         wScrn=  0.000000 ICntrl=       0 IOpCl=  0 I1Cent=           0 NGrid=           0
         NMat0=    1 NMatS0=      1 NMatT0=    0 NMatD0=    1 NMtDS0=    0 NMtDT0=    0
 Symmetry not used in FoFCou.
 E= -2048.40126270260    
 DIIS: error= 7.31D-03 at cycle   1 NSaved=   1.
 NSaved= 1 IEnMin= 1 EnMin= -2048.40126270260     IErMin= 1 ErrMin= 7.31D-03
 ErrMax= 7.31D-03  0.00D+00 EMaxC= 1.00D-01 BMatC= 7.92D-02 BMatP= 7.92D-02
 IDIUse=3 WtCom= 9.27D-01 WtEn= 7.31D-02
 Coeff-Com:  0.100D+01
 Coeff-En:   0.100D+01
 Coeff:      0.100D+01
 Gap=     0.577 Goal=   None    Shift=    0.000
 GapD=    0.577 DampG=2.000 DampE=1.000 DampFc=2.0000 IDamp=-1.
 RMSDP=1.93D-03 MaxDP=1.22D-01              OVMax= 5.93D-02

 Cycle   2  Pass 0  IDiag  1:
 RMSU=  1.92D-03    CP:  9.88D-01
 E= -2048.47911171517     Delta-E=       -0.077849012567 Rises=F Damp=F
 DIIS: error= 2.02D-03 at cycle   2 NSaved=   2.
 NSaved= 2 IEnMin= 2 EnMin= -2048.47911171517     IErMin= 2 ErrMin= 2.02D-03
 ErrMax= 2.02D-03  0.00D+00 EMaxC= 1.00D-01 BMatC= 7.53D-03 BMatP= 7.92D-02
 IDIUse=3 WtCom= 9.80D-01 WtEn= 2.02D-02
 Coeff-Com:  0.988D-01 0.901D+00
 Coeff-En:   0.000D+00 0.100D+01
 Coeff:      0.968D-01 0.903D+00
 Gap=     0.092 Goal=   None    Shift=    0.000
 RMSDP=7.46D-04 MaxDP=3.89D-02 DE=-7.78D-02 OVMax= 7.96D-02

 Cycle   3  Pass 0  IDiag  1:
 RMSU=  7.15D-04    CP:  9.91D-01  8.92D-01
 E= -2048.46870382803     Delta-E=        0.010407887135 Rises=F Damp=F
 DIIS: error= 4.10D-03 at cycle   3 NSaved=   3.
 NSaved= 3 IEnMin= 2 EnMin= -2048.47911171517     IErMin= 2 ErrMin= 2.02D-03
 ErrMax= 4.10D-03  0.00D+00 EMaxC= 1.00D-01 BMatC= 1.76D-02 BMatP= 7.53D-03
 IDIUse=3 WtCom= 1.35D-01 WtEn= 8.65D-01
 Coeff-Com: -0.207D-01 0.617D+00 0.403D+00
 Coeff-En:   0.000D+00 0.668D+00 0.332D+00
 Coeff:     -0.280D-02 0.661D+00 0.342D+00
 Gap=     0.096 Goal=   None    Shift=    0.000
 RMSDP=4.26D-04 MaxDP=2.15D-02 DE= 1.04D-02 OVMax= 4.81D-02

 Cycle   4  Pass 0  IDiag  1:
 RMSU=  1.69D-04    CP:  9.89D-01  9.68D-01  4.95D-01
 E= -2048.48675901367     Delta-E=       -0.018055185641 Rises=F Damp=F
 DIIS: error= 6.45D-04 at cycle   4 NSaved=   4.
 NSaved= 4 IEnMin= 4 EnMin= -2048.48675901367     IErMin= 4 ErrMin= 6.45D-04
 ErrMax= 6.45D-04  0.00D+00 EMaxC= 1.00D-01 BMatC= 4.39D-04 BMatP= 7.53D-03
 IDIUse=3 WtCom= 9.94D-01 WtEn= 6.45D-03
 Coeff-Com: -0.160D-01 0.307D+00 0.153D+00 0.556D+00
 Coeff-En:   0.000D+00 0.000D+00 0.000D+00 0.100D+01
 Coeff:     -0.158D-01 0.305D+00 0.152D+00 0.559D+00
 Gap=     0.094 Goal=   None    Shift=    0.000
 RMSDP=1.18D-04 MaxDP=5.98D-03 DE=-1.81D-02 OVMax= 9.08D-03

 Cycle   5  Pass 0  IDiag  1:
 RMSU=  7.57D-05    CP:  9.89D-01  9.92D-01  4.37D-01  6.08D-01
 E= -2048.48711184934     Delta-E=       -0.000352835666 Rises=F Damp=F
 DIIS: error= 3.10D-04 at cycle   5 NSaved=   5.
 NSaved= 5 IEnMin= 5 EnMin= -2048.48711184934     IErMin= 5 ErrMin= 3.10D-04
 ErrMax= 3.10D-04  0.00D+00 EMaxC= 1.00D-01 BMatC= 1.04D-04 BMatP= 4.39D-04
 IDIUse=3 WtCom= 9.97D-01 WtEn= 3.10D-03
 Coeff-Com: -0.711D-02 0.107D+00 0.376D-01 0.370D+00 0.492D+00
 Coeff-En:   0.000D+00 0.000D+00 0.000D+00 0.166D+00 0.834D+00
 Coeff:     -0.709D-02 0.107D+00 0.375D-01 0.370D+00 0.493D+00
 Gap=     0.094 Goal=   None    Shift=    0.000
 RMSDP=4.61D-05 MaxDP=1.70D-03 DE=-3.53D-04 OVMax= 4.53D-03

 Cycle   6  Pass 0  IDiag  1:
 RMSU=  3.43D-05    CP:  9.89D-01  9.92D-01  4.49D-01  6.81D-01  6.44D-01
 E= -2048.48720888715     Delta-E=       -0.000097037808 Rises=F Damp=F
 DIIS: error= 1.21D-04 at cycle   6 NSaved=   6.
 NSaved= 6 IEnMin= 6 EnMin= -2048.48720888715     IErMin= 6 ErrMin= 1.21D-04
 ErrMax= 1.21D-04  0.00D+00 EMaxC= 1.00D-01 BMatC= 1.63D-05 BMatP= 1.04D-04
 IDIUse=3 WtCom= 9.99D-01 WtEn= 1.21D-03
 Coeff-Com: -0.160D-02 0.958D-02-0.785D-02 0.149D+00 0.324D+00 0.526D+00
 Coeff-En:   0.000D+00 0.000D+00 0.000D+00 0.000D+00 0.108D+00 0.892D+00
 Coeff:     -0.159D-02 0.957D-02-0.784D-02 0.149D+00 0.324D+00 0.526D+00
 Gap=     0.095 Goal=   None    Shift=    0.000
 RMSDP=1.81D-05 MaxDP=8.78D-04 DE=-9.70D-05 OVMax= 1.75D-03

 Cycle   7  Pass 0  IDiag  1:
 RMSU=  1.16D-05    CP:  9.89D-01  9.92D-01  4.49D-01  7.20D-01  7.70D-01
                    CP:  7.87D-01
 E= -2048.48722508624     Delta-E=       -0.000016199090 Rises=F Damp=F
 DIIS: error= 3.32D-05 at cycle   7 NSaved=   7.
 NSaved= 7 IEnMin= 7 EnMin= -2048.48722508624     IErMin= 7 ErrMin= 3.32D-05
 ErrMax= 3.32D-05  0.00D+00 EMaxC= 1.00D-01 BMatC= 1.77D-06 BMatP= 1.63D-05
 IDIUse=1 WtCom= 1.00D+00 WtEn= 0.00D+00
 Coeff-Com: -0.770D-04-0.819D-02-0.111D-01 0.509D-01 0.134D+00 0.312D+00
 Coeff-Com:  0.522D+00
 Coeff:     -0.770D-04-0.819D-02-0.111D-01 0.509D-01 0.134D+00 0.312D+00
 Coeff:      0.522D+00
 Gap=     0.095 Goal=   None    Shift=    0.000
 RMSDP=6.82D-06 MaxDP=2.21D-04 DE=-1.62D-05 OVMax= 8.78D-04

 Initial convergence to 1.0D-05 achieved.  Increase integral accuracy.
 Cycle   8  Pass 1  IDiag  1:
 E= -2048.48727903446     Delta-E=       -0.000053948223 Rises=F Damp=F
 DIIS: error= 8.99D-05 at cycle   1 NSaved=   1.
 NSaved= 1 IEnMin= 1 EnMin= -2048.48727903446     IErMin= 1 ErrMin= 8.99D-05
 ErrMax= 8.99D-05  0.00D+00 EMaxC= 1.00D-01 BMatC= 2.93D-06 BMatP= 2.93D-06
 IDIUse=1 WtCom= 1.00D+00 WtEn= 0.00D+00
 Coeff-Com:  0.100D+01
 Coeff:      0.100D+01
 Gap=     0.095 Goal=   None    Shift=    0.000
 RMSDP=6.82D-06 MaxDP=2.21D-04 DE=-5.39D-05 OVMax= 1.12D-03

 Cycle   9  Pass 1  IDiag  1:
 RMSU=  6.77D-05    CP:  1.00D+00
 E= -2048.48728009753     Delta-E=       -0.000001063070 Rises=F Damp=F
 DIIS: error= 3.74D-05 at cycle   2 NSaved=   2.
 NSaved= 2 IEnMin= 2 EnMin= -2048.48728009753     IErMin= 2 ErrMin= 3.74D-05
 ErrMax= 3.74D-05  0.00D+00 EMaxC= 1.00D-01 BMatC= 1.74D-06 BMatP= 2.93D-06
 IDIUse=1 WtCom= 1.00D+00 WtEn= 0.00D+00
 Coeff-Com:  0.401D+00 0.599D+00
 Coeff:      0.401D+00 0.599D+00
 Gap=     0.094 Goal=   None    Shift=    0.000
 RMSDP=1.05D-05 MaxDP=4.72D-04 DE=-1.06D-06 OVMax= 1.53D-03

 Cycle  10  Pass 1  IDiag  1:
 RMSU=  1.05D-05    CP:  1.00D+00  9.95D-01
 E= -2048.48727974252     Delta-E=        0.000000355009 Rises=F Damp=F
 DIIS: error= 4.11D-05 at cycle   3 NSaved=   3.
 NSaved= 3 IEnMin= 2 EnMin= -2048.48728009753     IErMin= 2 ErrMin= 3.74D-05
 ErrMax= 4.11D-05  0.00D+00 EMaxC= 1.00D-01 BMatC= 2.08D-06 BMatP= 1.74D-06
 IDIUse=1 WtCom= 1.00D+00 WtEn= 0.00D+00
 Coeff-Com: -0.458D-02 0.524D+00 0.480D+00
 Coeff:     -0.458D-02 0.524D+00 0.480D+00
 Gap=     0.095 Goal=   None    Shift=    0.000
 RMSDP=5.58D-06 MaxDP=2.35D-04 DE= 3.55D-07 OVMax= 7.95D-04

 Cycle  11  Pass 1  IDiag  1:
 RMSU=  1.29D-06    CP:  1.00D+00  1.01D+00  4.94D-01
 E= -2048.48728202429     Delta-E=       -0.000002281762 Rises=F Damp=F
 DIIS: error= 4.65D-06 at cycle   4 NSaved=   4.
 NSaved= 4 IEnMin= 4 EnMin= -2048.48728202429     IErMin= 4 ErrMin= 4.65D-06
 ErrMax= 4.65D-06  0.00D+00 EMaxC= 1.00D-01 BMatC= 3.13D-08 BMatP= 1.74D-06
 IDIUse=1 WtCom= 1.00D+00 WtEn= 0.00D+00
 Coeff-Com: -0.818D-02 0.326D+00 0.303D+00 0.379D+00
 Coeff:     -0.818D-02 0.326D+00 0.303D+00 0.379D+00
 Gap=     0.095 Goal=   None    Shift=    0.000
 RMSDP=6.77D-07 MaxDP=4.41D-05 DE=-2.28D-06 OVMax= 8.06D-05

 Cycle  12  Pass 1  IDiag  1:
 RMSU=  6.23D-07    CP:  1.00D+00  1.01D+00  4.99D-01  8.01D-01
 E= -2048.48728205548     Delta-E=       -0.000000031194 Rises=F Damp=F
 DIIS: error= 1.63D-06 at cycle   5 NSaved=   5.
 NSaved= 5 IEnMin= 5 EnMin= -2048.48728205548     IErMin= 5 ErrMin= 1.63D-06
 ErrMax= 1.63D-06  0.00D+00 EMaxC= 1.00D-01 BMatC= 2.76D-09 BMatP= 3.13D-08
 IDIUse=1 WtCom= 1.00D+00 WtEn= 0.00D+00
 Coeff-Com: -0.443D-02 0.136D+00 0.126D+00 0.245D+00 0.496D+00
 Coeff:     -0.443D-02 0.136D+00 0.126D+00 0.245D+00 0.496D+00
 Gap=     0.095 Goal=   None    Shift=    0.000
 RMSDP=2.53D-07 MaxDP=1.09D-05 DE=-3.12D-08 OVMax= 4.36D-05

 Cycle  13  Pass 1  IDiag  1:
 RMSU=  2.08D-07    CP:  1.00D+00  1.01D+00  5.01D-01  9.09D-01  9.61D-01
 E= -2048.48728205866     Delta-E=       -0.000000003185 Rises=F Damp=F
 DIIS: error= 6.63D-07 at cycle   6 NSaved=   6.
 NSaved= 6 IEnMin= 6 EnMin= -2048.48728205866     IErMin= 6 ErrMin= 6.63D-07
 ErrMax= 6.63D-07  0.00D+00 EMaxC= 1.00D-01 BMatC= 4.80D-10 BMatP= 2.76D-09
 IDIUse=1 WtCom= 1.00D+00 WtEn= 0.00D+00
 Coeff-Com: -0.559D-04-0.251D-01-0.261D-01 0.387D-01 0.309D+00 0.703D+00
 Coeff:     -0.559D-04-0.251D-01-0.261D-01 0.387D-01 0.309D+00 0.703D+00
 Gap=     0.095 Goal=   None    Shift=    0.000
 RMSDP=1.94D-07 MaxDP=6.87D-06 DE=-3.19D-09 OVMax= 3.16D-05

 Cycle  14  Pass 1  IDiag  1:
 RMSU=  1.05D-07    CP:  1.00D+00  1.01D+00  5.02D-01  9.95D-01  1.15D+00
                    CP:  9.98D-01
 E= -2048.48728205962     Delta-E=       -0.000000000953 Rises=F Damp=F
 DIIS: error= 2.07D-07 at cycle   7 NSaved=   7.
 NSaved= 7 IEnMin= 7 EnMin= -2048.48728205962     IErMin= 7 ErrMin= 2.07D-07
 ErrMax= 2.07D-07  0.00D+00 EMaxC= 1.00D-01 BMatC= 9.20D-11 BMatP= 4.80D-10
 IDIUse=1 WtCom= 1.00D+00 WtEn= 0.00D+00
 Coeff-Com:  0.727D-03-0.374D-01-0.368D-01-0.142D-01 0.884D-01 0.403D+00
 Coeff-Com:  0.596D+00
 Coeff:      0.727D-03-0.374D-01-0.368D-01-0.142D-01 0.884D-01 0.403D+00
 Coeff:      0.596D+00
 Gap=     0.095 Goal=   None    Shift=    0.000
 RMSDP=9.04D-08 MaxDP=3.59D-06 DE=-9.53D-10 OVMax= 1.58D-05

 Cycle  15  Pass 1  IDiag  1:
 RMSU=  5.22D-08    CP:  1.00D+00  1.01D+00  5.03D-01  1.04D+00  1.22D+00
                    CP:  1.14D+00  9.61D-01
 E= -2048.48728205972     Delta-E=       -0.000000000106 Rises=F Damp=F
 DIIS: error= 9.85D-08 at cycle   8 NSaved=   8.
 NSaved= 8 IEnMin= 8 EnMin= -2048.48728205972     IErMin= 8 ErrMin= 9.85D-08
 ErrMax= 9.85D-08  0.00D+00 EMaxC= 1.00D-01 BMatC= 1.80D-11 BMatP= 9.20D-11
 IDIUse=1 WtCom= 1.00D+00 WtEn= 0.00D+00
 Coeff-Com:  0.442D-03-0.179D-01-0.175D-01-0.140D-01-0.117D-01 0.996D-01
 Coeff-Com:  0.347D+00 0.614D+00
 Coeff:      0.442D-03-0.179D-01-0.175D-01-0.140D-01-0.117D-01 0.996D-01
 Coeff:      0.347D+00 0.614D+00
 Gap=     0.095 Goal=   None    Shift=    0.000
 RMSDP=3.47D-08 MaxDP=1.13D-06 DE=-1.06D-10 OVMax= 5.45D-06

 Cycle  16  Pass 1  IDiag  1:
 RMSU=  1.79D-08    CP:  1.00D+00  1.01D+00  5.03D-01  1.05D+00  1.25D+00
                    CP:  1.18D+00  1.08D+00  9.85D-01
 E= -2048.48728205968     Delta-E=        0.000000000043 Rises=F Damp=F
 DIIS: error= 4.34D-08 at cycle   9 NSaved=   9.
 NSaved= 9 IEnMin= 8 EnMin= -2048.48728205972     IErMin= 9 ErrMin= 4.34D-08
 ErrMax= 4.34D-08  0.00D+00 EMaxC= 1.00D-01 BMatC= 2.77D-12 BMatP= 1.80D-11
 IDIUse=1 WtCom= 1.00D+00 WtEn= 0.00D+00
 Coeff-Com:  0.107D-03-0.303D-02-0.307D-02-0.302D-02-0.206D-01-0.721D-02
 Coeff-Com:  0.107D+00 0.346D+00 0.584D+00
 Coeff:      0.107D-03-0.303D-02-0.307D-02-0.302D-02-0.206D-01-0.721D-02
 Coeff:      0.107D+00 0.346D+00 0.584D+00
 Gap=     0.095 Goal=   None    Shift=    0.000
 RMSDP=1.24D-08 MaxDP=3.78D-07 DE= 4.27D-11 OVMax= 1.99D-06

 Cycle  17  Pass 1  IDiag  1:
 RMSU=  5.79D-09    CP:  1.00D+00  1.01D+00  5.03D-01  1.05D+00  1.25D+00
                    CP:  1.21D+00  1.13D+00  1.06D+00  7.08D-01
 E= -2048.48728205966     Delta-E=        0.000000000019 Rises=F Damp=F
 DIIS: error= 1.92D-08 at cycle  10 NSaved=  10.
 NSaved=10 IEnMin= 8 EnMin= -2048.48728205972     IErMin=10 ErrMin= 1.92D-08
 ErrMax= 1.92D-08  0.00D+00 EMaxC= 1.00D-01 BMatC= 5.10D-13 BMatP= 2.77D-12
 IDIUse=1 WtCom= 1.00D+00 WtEn= 0.00D+00
 Coeff-Com: -0.387D-05 0.944D-03 0.842D-03 0.267D-03-0.127D-01-0.235D-01
 Coeff-Com:  0.291D-02 0.836D-01 0.336D+00 0.612D+00
 Coeff:     -0.387D-05 0.944D-03 0.842D-03 0.267D-03-0.127D-01-0.235D-01
 Coeff:      0.291D-02 0.836D-01 0.336D+00 0.612D+00
 Gap=     0.095 Goal=   None    Shift=    0.000
 RMSDP=5.12D-09 MaxDP=1.49D-07 DE= 1.91D-11 OVMax= 7.66D-07

 SCF Done:  E(RPBE1PBE) =  -2048.48728206     A.U. after   17 cycles
            NFock= 17  Conv=0.51D-08     -V/T= 2.0055
 KE= 2.037368665204D+03 PE=-1.065174595252D+04 EE= 3.656558227884D+03
 Leave Link  502 at Wed Oct 24 19:45:58 2018, MaxMem=   536870912 cpu:      1300.6
 (Enter /pbs_home/pkowalski/g09d01/g09/l701.exe)
 Compute integral first derivatives.
 ... and contract with generalized density number  0.
 R6Disp: Adding Grimme-D3 dispersion energy 1st derivatives to the gradient.
 Leave Link  701 at Wed Oct 24 19:45:59 2018, MaxMem=   536870912 cpu:         3.6
 (Enter /pbs_home/pkowalski/g09d01/g09/l702.exe)
 L702 exits ... SP integral derivatives will be done elsewhere.
 Leave Link  702 at Wed Oct 24 19:45:59 2018, MaxMem=   536870912 cpu:         0.2
 (Enter /pbs_home/pkowalski/g09d01/g09/l703.exe)
 Compute integral first derivatives, UseDBF=F ICtDFT=           0.
 Integral derivatives from FoFJK, PRISM(SPDF).
 Calling FoFJK, ICntrl=      2127 FMM=F ISym2X=0 I1Cent= 0 IOpClX= 0 NMat=1 NMatS=1 NMatT=0.
 FoFJK:  IHMeth= 1 ICntrl=    2127 DoSepK=F KAlg= 0 I1Cent=   0 FoldK=F
 IRaf=         0 NMat=   1 IRICut=       1 DoRegI=T DoRafI=F ISym2E= 0.
 FoFCou: FMM=F IPFlag=           0 FMFlag=      100000 FMFlg1=         800
         NFxFlg=           0 DoJE=F BraDBF=F KetDBF=F FulRan=T
         wScrn=  0.000000 ICntrl=    2127 IOpCl=  0 I1Cent=           0 NGrid=           0
         NMat0=    1 NMatS0=      1 NMatT0=    0 NMatD0=    1 NMtDS0=    0 NMtDT0=    0
 Symmetry not used in FoFCou.
 Leave Link  703 at Wed Oct 24 19:46:31 2018, MaxMem=   536870912 cpu:       252.7
 (Enter /pbs_home/pkowalski/g09d01/g09/l716.exe)
 Dipole        =-3.55209561D+00-1.43257635D+00-8.58575654D-01
 ***** Axes restored to original set *****
 -------------------------------------------------------------------
 Center     Atomic                   Forces (Hartrees/Bohr)
 Number     Number              X              Y              Z
 -------------------------------------------------------------------
      1        6           0.011807553    0.011613718    0.022481566
      2       16          -0.003607729   -0.002911700    0.003654102
      3        6           0.001279957    0.005628772   -0.005868895
      4        6          -0.006832943   -0.012981981   -0.024651837
      5        6           0.029189892   -0.013183145   -0.051579211
      6        6           0.001331026   -0.002290832    0.001039127
      7        1          -0.001540296    0.000214935   -0.002346406
      8        6          -0.001343934   -0.018717081    0.024154150
      9        6          -0.004744359   -0.002544782   -0.016447543
     10        6          -0.019060836   -0.009090679    0.088755925
     11        6           0.002579403    0.000838768   -0.004475380
     12        6           0.003699331   -0.012717552   -0.021338261
     13        9          -0.002461890    0.000138576    0.000474505
     14        9          -0.004898229   -0.000569563   -0.006503789
     15        9           0.001154319    0.001284098    0.000185901
     16        9           0.001557350    0.003300463   -0.004205282
     17        9          -0.003163942   -0.008735600    0.007062564
     18        9           0.004820223   -0.024072211    0.007349658
     19        6           0.010577220    0.039008080    0.088054198
     20        6          -0.056672263    0.092256778   -0.172304895
     21        6          -0.027354971    0.013144534    0.038829677
     22        1           0.009466656    0.008637681    0.014586082
     23        1          -0.011634741    0.014663764   -0.002631432
     24        1           0.006439731    0.001441199   -0.000023192
     25        6          -0.019476904   -0.040088497    0.004062958
     26        1          -0.001737717   -0.000206384   -0.001482482
     27        1           0.000716248   -0.002119196    0.001277814
     28        1           0.000673445    0.001151186    0.000163378
     29        1          -0.000393299   -0.000021167   -0.000129475
     30        1           0.000046828    0.000166610   -0.000048109
     31        1          -0.000014999    0.000636246   -0.000217034
     32       16           0.134604324    0.053460193    0.067707800
     33        6          -0.145009880   -0.045405125   -0.054676684
     34        6           0.067539978   -0.013214296    0.029088814
     35        6           0.037781405   -0.032604714    0.000266556
     36        1          -0.002572773   -0.004229923    0.014488568
     37        1           0.004596184    0.004080637    0.001334768
     38        1          -0.009121987    0.009921060   -0.005477878
     39        1          -0.008217382   -0.015882872   -0.040610326
 -------------------------------------------------------------------
 Cartesian Forces:  Max     0.172304895 RMS     0.033932379
 Leave Link  716 at Wed Oct 24 19:46:31 2018, MaxMem=   536870912 cpu:         0.3
 (Enter /pbs_home/pkowalski/g09d01/g09/l103.exe)

 GradGradGradGradGradGradGradGradGradGradGradGradGradGradGradGradGradGrad
 Berny optimization.
 Using GEDIIS/GDIIS optimizer.
 FormGI is forming the generalized inverse of G from B-inverse, IUseBI=4.
 Internal  Forces:  Max     0.096316678 RMS     0.015287898
 Search for a local minimum.
 Step number   3 out of a maximum of  234
 All quantities printed in internal units (Hartrees-Bohrs-Radians)
 RMS Force = .15288D-01 SwitMx=.10000D-02 MixMth= 1
 Mixed Optimization -- RFO/linear search
 Update second derivatives using D2CorX and points    2    3
 ITU=  0  1  0
 Use linear search instead of GDIIS.
     Eigenvalues ---    0.00230   0.00315   0.00576   0.00852   0.00862
     Eigenvalues ---    0.01012   0.01155   0.01399   0.01456   0.01531
     Eigenvalues ---    0.01656   0.01734   0.01971   0.02101   0.02474
     Eigenvalues ---    0.02672   0.03016   0.03842   0.04305   0.04398
     Eigenvalues ---    0.04650   0.04914   0.05221   0.05508   0.05607
     Eigenvalues ---    0.06073   0.06161   0.06707   0.06895   0.07324
     Eigenvalues ---    0.07343   0.07585   0.07674   0.08689   0.08955
     Eigenvalues ---    0.09186   0.09296   0.09575   0.10416   0.10450
     Eigenvalues ---    0.11228   0.11922   0.12508   0.12791   0.12933
     Eigenvalues ---    0.13124   0.13410   0.14512   0.15108   0.15259
     Eigenvalues ---    0.15751   0.15850   0.15947   0.16000   0.16000
     Eigenvalues ---    0.16000   0.16000   0.16000   0.16000   0.16000
     Eigenvalues ---    0.16290   0.16723   0.17810   0.18325   0.18759
     Eigenvalues ---    0.20512   0.20735   0.22303   0.22887   0.23786
     Eigenvalues ---    0.24211   0.24768   0.25001   0.25976   0.26111
     Eigenvalues ---    0.26441   0.26822   0.26959   0.27781   0.28314
     Eigenvalues ---    0.29083   0.29827   0.29928   0.30813   0.31680
     Eigenvalues ---    0.33071   0.33452   0.33533   0.33552   0.33585
     Eigenvalues ---    0.33725   0.33740   0.33755   0.33877   0.34324
     Eigenvalues ---    0.34661   0.37224   0.37230   0.37278   0.38783
     Eigenvalues ---    0.52410   0.54404   0.55210   0.55564   0.56019
     Eigenvalues ---    0.57305   0.58136   0.58393   0.58421   0.69845
     Eigenvalues ---    1.27721
 RFO step:  Lambda=-2.10597424D-01 EMin= 2.30009762D-03
 Quartic linear search produced a step of  0.80388.
 Maximum step size (   0.505) exceeded in Quadratic search.
    -- Step size scaled by   0.914
 Iteration  1 RMS(Cart)=  0.14868613 RMS(Int)=  0.01123043
 Iteration  2 RMS(Cart)=  0.01774542 RMS(Int)=  0.00260667
 Iteration  3 RMS(Cart)=  0.00043262 RMS(Int)=  0.00260064
 Iteration  4 RMS(Cart)=  0.00000191 RMS(Int)=  0.00260064
 Iteration  5 RMS(Cart)=  0.00000001 RMS(Int)=  0.00260064
 ITry= 1 IFail=0 DXMaxC= 6.92D-01 DCOld= 1.00D+10 DXMaxT= 5.05D-01 DXLimC= 3.00D+00 Rises=F
 Variable       Old X    -DE/DX   Delta X   Delta X   Delta X     New X
                                 (Linear)    (Quad)   (Total)
    R1        3.33156   0.00305   0.00495   0.00487   0.01008   3.34163
    R2        2.90895   0.00281   0.02115   0.00009   0.01860   2.92755
    R3        2.55090  -0.01049   0.01077  -0.02080  -0.00958   2.54132
    R4        3.34926  -0.00749  -0.01060  -0.01328  -0.02224   3.32701
    R5        2.53590  -0.00069   0.00657  -0.00236   0.00463   2.54054
    R6        2.81503  -0.00101  -0.00390  -0.00115  -0.00505   2.80997
    R7        2.83015  -0.00046  -0.01349   0.00122  -0.01357   2.81658
    R8        2.06342  -0.00036   0.00060  -0.00112  -0.00052   2.06290
    R9        3.26753  -0.01232  -0.04247  -0.03366  -0.07676   3.19077
   R10        2.96806  -0.00129   0.01071  -0.00650   0.00421   2.97227
   R11        2.07628   0.00014   0.00048   0.00016   0.00064   2.07692
   R12        2.08086   0.00006  -0.00021   0.00023   0.00002   2.08088
   R13        2.08106   0.00031   0.00037   0.00064   0.00101   2.08207
   R14        2.84229  -0.00553   0.00638  -0.01425  -0.00786   2.83443
   R15        2.83953  -0.01599   0.00314  -0.03691  -0.03165   2.80788
   R16        2.88784   0.01269  -0.03901   0.04607   0.00621   2.89406
   R17        2.53534   0.00197   0.00213   0.00251   0.00464   2.53998
   R18        2.55426   0.00396  -0.00134   0.00734   0.00600   2.56026
   R19        3.07690  -0.03902   0.06023  -0.11118  -0.05057   3.02632
   R20        3.08630  -0.09214  -0.00129  -0.25948  -0.26055   2.82575
   R21        2.89551   0.01745  -0.02999   0.05704   0.02656   2.92208
   R22        2.52161   0.00129  -0.00029   0.00215   0.00185   2.52346
   R23        2.53055  -0.00101   0.00323  -0.00280   0.00042   2.53097
   R24        2.54003  -0.00084   0.00941  -0.00388   0.00553   2.54556
   R25        2.58781   0.00091   0.02401  -0.00451   0.01950   2.60731
   R26        2.86105   0.00388   0.09222  -0.00880   0.08580   2.94685
   R27        3.04527   0.03918   0.11192   0.08089   0.19258   3.23785
   R28        3.08278  -0.01457  -0.00854  -0.09618  -0.10625   2.97652
   R29        2.91579   0.09632   0.20121   0.01621   0.21830   3.13409
   R30        2.02143   0.01919  -0.02737   0.05013   0.02276   2.04420
   R31        2.08377  -0.00562   0.00152  -0.01303  -0.01151   2.07226
   R32        2.08092  -0.00319  -0.00091  -0.00741  -0.00832   2.07261
   R33        3.60841   0.02347   0.11028   0.05604   0.16800   3.77641
   R34        2.08979   0.00068   0.00657  -0.00053   0.00604   2.09583
   R35        2.06757  -0.00033  -0.00545   0.00101  -0.00444   2.06313
   R36        2.07687   0.00003  -0.00058   0.00031  -0.00028   2.07659
   R37        3.03169   0.07629   0.18645   0.02857   0.21334   3.24502
   R38        2.96874  -0.06621  -0.00824  -0.20231  -0.21212   2.75661
   R39        2.84899   0.00688   0.13842  -0.02482   0.11359   2.96259
   R40        2.10085  -0.01673  -0.04889  -0.02837  -0.07726   2.02359
   R41        2.07692   0.00428   0.02943   0.00059   0.03002   2.10695
   R42        2.06230   0.00544   0.02160   0.00543   0.02703   2.08933
   R43        2.05901   0.00799   0.01983   0.01112   0.03095   2.08995
    A1        1.92499   0.00073  -0.00684   0.00369  -0.00612   1.91887
    A2        2.21611   0.00293  -0.00166   0.01037   0.00917   2.22528
    A3        2.14071  -0.00405   0.00740  -0.01592  -0.00987   2.13084
    A4        1.59376   0.00110   0.00244   0.00245   0.00584   1.59960
    A5        1.98119  -0.00051   0.00235  -0.00032   0.00199   1.98318
    A6        2.05946   0.00183   0.00081   0.00392   0.00470   2.06415
    A7        2.24254  -0.00130  -0.00316  -0.00356  -0.00677   2.23577
    A8        2.01694   0.00433   0.00202   0.00666   0.00573   2.02267
    A9        2.13545  -0.00192  -0.00031  -0.00387  -0.00287   2.13258
   A10        2.12477  -0.00198  -0.00124  -0.00140  -0.00118   2.12358
   A11        1.83732  -0.00421  -0.00003  -0.00602  -0.00134   1.83598
   A12        2.02815  -0.01387   0.00129  -0.04887  -0.04754   1.98061
   A13        1.58617   0.02717   0.03130   0.10296   0.13659   1.72276
   A14        1.97979   0.01989   0.00798   0.06548   0.06920   2.04899
   A15        2.11216  -0.02203  -0.02344  -0.08674  -0.11054   2.00162
   A16        1.89084  -0.00856  -0.01193  -0.02969  -0.04123   1.84962
   A17        1.92783   0.00065   0.00107   0.00216   0.00323   1.93106
   A18        1.93505  -0.00031  -0.00106  -0.00095  -0.00201   1.93303
   A19        1.93643  -0.00014  -0.00084  -0.00023  -0.00107   1.93536
   A20        1.89137  -0.00016   0.00008  -0.00055  -0.00047   1.89090
   A21        1.89527   0.00015   0.00062   0.00072   0.00133   1.89661
   A22        1.87629  -0.00021   0.00016  -0.00121  -0.00106   1.87523
   A23        2.22123  -0.00047  -0.00578   0.00742  -0.00246   2.21876
   A24        2.11323   0.00860   0.00411   0.02401   0.02752   2.14075
   A25        1.91313  -0.00582   0.01244  -0.01914  -0.00634   1.90679
   A26        1.86065  -0.00635   0.02566  -0.02136   0.00408   1.86473
   A27        1.98802  -0.00038  -0.00508   0.00019  -0.00584   1.98218
   A28        1.91710  -0.00039  -0.00950  -0.00535  -0.01435   1.90275
   A29        1.95381   0.00691   0.00764   0.02062   0.02812   1.98193
   A30        1.86174   0.00300  -0.02218   0.01508  -0.00692   1.85482
   A31        1.87874  -0.00252   0.00191  -0.00812  -0.00629   1.87244
   A32        1.65972   0.02125  -0.03475   0.06884   0.03335   1.69308
   A33        1.99636  -0.00385  -0.00879  -0.00164  -0.01383   1.98252
   A34        1.86133  -0.00990   0.11546  -0.02007   0.09518   1.95652
   A35        1.80065   0.00092  -0.01519   0.00946  -0.00633   1.79432
   A36        1.94836  -0.00031   0.00091  -0.00418  -0.00313   1.94522
   A37        1.93942  -0.00127   0.00626  -0.00499   0.00145   1.94086
   A38        1.94065  -0.00229   0.00689  -0.00973  -0.00308   1.93758
   A39        1.94041   0.00478   0.00300   0.01764   0.02118   1.96159
   A40        1.89404  -0.00165  -0.00197  -0.00730  -0.00941   1.88463
   A41        1.89527  -0.01193   0.03136  -0.04180  -0.00993   1.88534
   A42        2.02564   0.00037   0.00329  -0.00255   0.00083   2.02647
   A43        1.98068  -0.01358   0.04554  -0.05168  -0.00546   1.97523
   A44        1.89183   0.01100  -0.02439   0.04110   0.01538   1.90721
   A45        1.75320   0.02675  -0.07436   0.10093   0.02652   1.77972
   A46        1.89574  -0.00773   0.00750  -0.02699  -0.02252   1.87322
   A47        1.90056  -0.00626  -0.00973   0.00692  -0.00559   1.89497
   A48        1.58278   0.00853  -0.04283   0.05441   0.01459   1.59738
   A49        2.64555   0.00006  -0.02425   0.01684  -0.01301   2.63254
   A50        1.68118   0.00028   0.09101  -0.02255   0.06765   1.74883
   A51        1.66994   0.01371   0.04677   0.01825   0.06206   1.73200
   A52        2.11698   0.02424   0.01649   0.05408   0.06936   2.18633
   A53        2.07857  -0.01611   0.04855  -0.04484  -0.00074   2.07783
   A54        2.08669  -0.00822  -0.06545  -0.00980  -0.06981   2.01688
   A55        2.02865   0.01212   0.03842   0.02094   0.06107   2.08972
   A56        1.97712  -0.00709   0.01366  -0.01448   0.00155   1.97866
   A57        1.92782   0.00158   0.00286   0.00166   0.00125   1.92907
   A58        1.86680   0.00191  -0.00942   0.00813  -0.00759   1.85921
   A59        1.82861  -0.00443  -0.02685  -0.00438  -0.03129   1.79732
   A60        1.60246   0.01482   0.05427   0.03165   0.08711   1.68957
   A61        1.81743  -0.00578  -0.02687  -0.01490  -0.04108   1.77635
   A62        1.34406   0.00824   0.04540   0.04277   0.08456   1.42862
   A63        1.94098   0.00166   0.00594   0.00384   0.00979   1.95076
   A64        1.91640  -0.00126   0.00060  -0.00419  -0.00359   1.91282
   A65        1.91888  -0.00037  -0.00098  -0.00091  -0.00189   1.91699
   A66        1.89448  -0.00027  -0.00375  -0.00010  -0.00384   1.89063
   A67        1.88417  -0.00059  -0.00332  -0.00113  -0.00444   1.87973
   A68        1.90831   0.00086   0.00139   0.00257   0.00396   1.91227
   A69        1.84205  -0.04994  -0.02724  -0.08548  -0.10787   1.73418
   A70        1.77110   0.02561  -0.00155   0.07233   0.06851   1.83961
   A71        2.18714  -0.01473  -0.00193  -0.03378  -0.04845   2.13868
   A72        1.87353   0.00528   0.08338   0.03292   0.11507   1.98860
   A73        2.04748   0.01898   0.05133   0.00529   0.05003   2.09751
   A74        2.31260  -0.00568  -0.00388  -0.01208  -0.02849   2.28412
   A75        1.86242   0.00841   0.09704  -0.01594   0.08101   1.94343
   A76        1.51717  -0.00123  -0.01590   0.02690   0.01024   1.52741
   A77        1.68905   0.00646   0.01985   0.07855   0.09269   1.78174
   A78        1.75174   0.02614   0.08981   0.07310   0.16308   1.91482
   A79        1.99040  -0.00383  -0.00918  -0.01571  -0.02725   1.96315
   A80        2.10161  -0.01775  -0.00263  -0.05916  -0.06336   2.03825
   A81        1.84895  -0.00615  -0.03321  -0.00842  -0.04219   1.80675
   A82        1.85812  -0.00233  -0.02854   0.00476  -0.02300   1.83511
   A83        1.88669   0.00639  -0.01294   0.01695   0.00079   1.88748
   A84        3.43106   0.01040   0.02742   0.02727   0.05582   3.48688
   A85        3.26574   0.00550   0.01968   0.03882   0.05312   3.31885
    D1        0.28487  -0.00469  -0.00057  -0.02098  -0.02188   0.26299
    D2       -2.91219  -0.01279  -0.04302  -0.05926  -0.10278  -3.01497
    D3       -0.36682   0.00450   0.00063   0.01800   0.01831  -0.34851
    D4       -2.57344  -0.00854  -0.01072  -0.02904  -0.03760  -2.61104
    D5        1.77255  -0.01047  -0.01389  -0.04024  -0.05031   1.72224
    D6        2.82740   0.01193   0.04092   0.05336   0.09333   2.92073
    D7        0.62078  -0.00111   0.02957   0.00632   0.03741   0.65820
    D8       -1.31642  -0.00304   0.02640  -0.00488   0.02471  -1.29171
    D9       -0.00968   0.00278  -0.03175   0.00355  -0.02760  -0.03728
   D10        2.81797   0.01188   0.01326   0.05350   0.06834   2.88631
   D11        3.07012  -0.00607  -0.07906  -0.03838  -0.11722   2.95290
   D12       -0.38542   0.00303  -0.03406   0.01156  -0.02128  -0.40670
   D13       -0.11722   0.00521  -0.00191   0.02214   0.01994  -0.09728
   D14        3.02675   0.00155  -0.00253   0.00775   0.00520   3.03196
   D15       -0.09689  -0.00435   0.00045  -0.01627  -0.01513  -0.11203
   D16       -3.12250  -0.00837  -0.00387  -0.02952  -0.03253   3.12815
   D17        3.04202  -0.00022   0.00116  -0.00002   0.00138   3.04340
   D18        0.01641  -0.00424  -0.00316  -0.01327  -0.01601   0.00040
   D19       -3.13691   0.00204   0.00027   0.00813   0.00818  -3.12874
   D20        1.04938   0.00201   0.00016   0.00802   0.00796   1.05734
   D21       -1.03422   0.00257   0.00120   0.01031   0.01129  -1.02293
   D22        0.00746  -0.00224  -0.00047  -0.00874  -0.00900  -0.00154
   D23       -2.08943  -0.00227  -0.00058  -0.00885  -0.00922  -2.09864
   D24        2.11015  -0.00171   0.00046  -0.00656  -0.00588   2.10427
   D25        0.29626   0.00015  -0.00030  -0.00079  -0.00105   0.29520
   D26        2.53227  -0.00727   0.00674  -0.02337  -0.01549   2.51677
   D27       -1.45833  -0.02191  -0.03010  -0.08967  -0.11929  -1.57763
   D28       -2.96054   0.00414   0.00406   0.01219   0.01612  -2.94442
   D29       -0.72453  -0.00328   0.01110  -0.01039   0.00168  -0.72285
   D30        1.56805  -0.01792  -0.02573  -0.07670  -0.10212   1.46593
   D31       -0.17792  -0.01810  -0.02933  -0.07698  -0.10402  -0.28194
   D32        1.51372  -0.01519   0.05152  -0.08164  -0.02776   1.48596
   D33        2.41313   0.01442   0.03934   0.09011   0.12744   2.54056
   D34       -2.31117  -0.01786  -0.03708  -0.08443  -0.12037  -2.43154
   D35       -0.61953  -0.01495   0.04377  -0.08908  -0.04411  -0.66364
   D36        0.27988   0.01466   0.03159   0.08267   0.11109   0.39097
   D37        1.57506   0.00360   0.00193   0.00836   0.01433   1.58939
   D38       -3.01649   0.00652   0.08279   0.00371   0.09059  -2.92589
   D39       -2.11708   0.03612   0.07061   0.17546   0.24579  -1.87129
   D40        3.07275  -0.00338   0.00133  -0.01272  -0.00929   3.06346
   D41        0.97565  -0.00328   0.00182  -0.01231  -0.00839   0.96727
   D42       -1.12459  -0.00331   0.00034  -0.01227  -0.00983  -1.13442
   D43       -1.31749   0.00421   0.01710   0.02712   0.03918  -1.27830
   D44        2.86860   0.00431   0.01758   0.02753   0.04009   2.90869
   D45        0.76836   0.00428   0.01610   0.02757   0.03864   0.80700
   D46        1.01226   0.00270  -0.00991   0.00588  -0.00111   1.01116
   D47       -1.08483   0.00281  -0.00943   0.00629  -0.00020  -1.08504
   D48        3.09811   0.00278  -0.01091   0.00633  -0.00165   3.09646
   D49        2.30857   0.01237   0.05158   0.05884   0.10998   2.41854
   D50        0.14487   0.00848   0.02673   0.04810   0.07477   0.21963
   D51       -1.96391   0.01228   0.03487   0.06236   0.09694  -1.86697
   D52       -0.54842   0.00206   0.01175   0.00761   0.01947  -0.52895
   D53       -2.71212  -0.00184  -0.01310  -0.00313  -0.01574  -2.72786
   D54        1.46228   0.00197  -0.00496   0.01113   0.00643   1.46871
   D55       -2.17906   0.00048  -0.07169  -0.01973  -0.09143  -2.27050
   D56       -0.24409  -0.00071   0.03866  -0.00713   0.03061  -0.21348
   D57        0.69858   0.00851  -0.03713   0.02521  -0.01117   0.68740
   D58        2.63355   0.00732   0.07322   0.03782   0.11087   2.74442
   D59        0.09143   0.00260  -0.01226   0.00964  -0.00204   0.08938
   D60        2.17681   0.00027  -0.01262   0.00162  -0.01087   2.16593
   D61       -1.98930  -0.00294  -0.01016  -0.01411  -0.02403  -2.01334
   D62        2.27612   0.00213   0.00351   0.00824   0.01232   2.28844
   D63       -1.92168  -0.00019   0.00315   0.00022   0.00349  -1.91819
   D64        0.19540  -0.00341   0.00561  -0.01551  -0.00967   0.18573
   D65       -1.95629   0.00470  -0.00348   0.01891   0.01586  -1.94043
   D66        0.12909   0.00237  -0.00385   0.01089   0.00703   0.13612
   D67        2.24617  -0.00084  -0.00139  -0.00484  -0.00613   2.24003
   D68       -0.63455  -0.00196   0.01436  -0.00210   0.01204  -0.62251
   D69       -2.76997  -0.00729   0.01955  -0.02141  -0.00094  -2.77092
   D70        1.29895   0.01622  -0.03342   0.06815   0.03535   1.33430
   D71       -2.68251  -0.00344   0.00673  -0.02156  -0.01725  -2.69976
   D72        1.46526  -0.00877   0.01192  -0.04087  -0.03024   1.43502
   D73       -0.74900   0.01474  -0.04106   0.04868   0.00605  -0.74295
   D74        0.67273  -0.00761  -0.04543  -0.04258  -0.08761   0.58512
   D75       -2.51578  -0.01017  -0.05859  -0.05691  -0.11413  -2.62991
   D76        2.48311   0.01041  -0.02787   0.02679  -0.00043   2.48268
   D77       -0.70540   0.00785  -0.04103   0.01246  -0.02695  -0.73235
   D78        0.34891  -0.00340   0.00199  -0.01358  -0.01178   0.33713
   D79        2.56360  -0.00354   0.01117  -0.01716  -0.00713   2.55647
   D80       -1.73350   0.00361  -0.02742   0.01209  -0.01453  -1.74802
   D81       -1.74178  -0.00244   0.00630  -0.00936  -0.00297  -1.74475
   D82        0.47291  -0.00258   0.01548  -0.01294   0.00168   0.47459
   D83        2.45900   0.00456  -0.02311   0.01631  -0.00572   2.45328
   D84        2.42895  -0.00205   0.00209  -0.00549  -0.00342   2.42553
   D85       -1.63954  -0.00219   0.01127  -0.00906   0.00123  -1.63832
   D86        0.34654   0.00496  -0.02732   0.02019  -0.00616   0.34038
   D87       -0.41429   0.01366   0.03470   0.07047   0.10929  -0.30500
   D88        2.77444   0.01643   0.04581   0.08579   0.13332   2.90775
   D89       -2.03579   0.00528   0.04882   0.01951   0.07092  -1.96487
   D90        1.15294   0.00806   0.05993   0.03483   0.09495   1.24789
   D91        2.98022   0.00029   0.02070  -0.00745   0.01189   2.99211
   D92       -0.11424   0.00307   0.03181   0.00787   0.03592  -0.07832
   D93       -2.28751  -0.00966   0.00220  -0.05466  -0.05181  -2.33932
   D94        1.82318  -0.01645  -0.02737  -0.07119  -0.09814   1.72504
   D95       -0.20785  -0.00577  -0.00417  -0.04444  -0.04856  -0.25641
   D96       -0.38342  -0.01491  -0.00515  -0.04224  -0.05034  -0.43376
   D97       -2.55592  -0.02170  -0.03472  -0.05877  -0.09667  -2.65259
   D98        1.69623  -0.01102  -0.01152  -0.03202  -0.04709   1.64915
   D99       -2.55657  -0.03465  -0.07822  -0.17197  -0.25120  -2.80777
   D100      -0.27379   0.00135   0.03148  -0.02371   0.00436  -0.26943
   D101       0.06442  -0.00628  -0.01886  -0.01558  -0.03661   0.02780
   D102       2.34719   0.02972   0.09085   0.13268   0.21895   2.56614
   D103      -2.97013   0.00034  -0.01998   0.00762  -0.01093  -2.98106
   D104       0.12537  -0.00128  -0.03134  -0.00469  -0.03129   0.09408
   D105      -0.16512   0.00905  -0.02866  -0.00439  -0.02593  -0.19105
   D106       1.51312   0.01526  -0.01393   0.08595   0.07620   1.58933
   D107      -2.03245   0.01083   0.00000  -0.00381  -0.00517  -2.03762
   D108      -0.35421   0.01704   0.01472   0.08653   0.09697  -0.25724
   D109      -0.06377  -0.00471   0.00458  -0.00941  -0.00403  -0.06781
   D110      -2.17748  -0.02660  -0.10654  -0.10157  -0.20206  -2.37954
   D111      -0.00099   0.00920   0.01202   0.01787   0.02995   0.02897
   D112      -0.99558  -0.00627  -0.04608  -0.00537  -0.05597  -1.05156
   D113      -2.54569  -0.00786  -0.04415  -0.05521  -0.11275  -2.65844
   D114       2.31943   0.01041   0.05072   0.04086   0.10260   2.42203
   D115       1.32483  -0.00506  -0.00738   0.01761   0.01667   1.34150
   D116      -0.22527  -0.00665  -0.00545  -0.03223  -0.04010  -0.26538
   D117      -2.63740   0.01458   0.03626   0.05007   0.08501  -2.55239
   D118      -0.66895   0.02063   0.04398   0.07521   0.11749  -0.55145
   D119       1.61778   0.00682   0.00874   0.01881   0.02817   1.64596
   D120       1.57809  -0.01633  -0.03665  -0.06059  -0.09696   1.48113
   D121      -2.73664  -0.01029  -0.02893  -0.03544  -0.06448  -2.80112
   D122      -0.44991  -0.02409  -0.06418  -0.09184  -0.15380  -0.60371
         Item               Value     Threshold  Converged?
 Maximum Force            0.096317     0.000450     NO 
 RMS     Force            0.015288     0.000300     NO 
 Maximum Displacement     0.692226     0.001800     NO 
 RMS     Displacement     0.154763     0.001200     NO 
 Predicted change in Energy=-1.356725D-01
 Lowest energy point so far.  Saving SCF results.
 GradGradGradGradGradGradGradGradGradGradGradGradGradGradGradGradGradGrad

 Leave Link  103 at Wed Oct 24 19:46:31 2018, MaxMem=   536870912 cpu:         0.6
 (Enter /pbs_home/pkowalski/g09d01/g09/l202.exe)
                          Input orientation:                          
 ---------------------------------------------------------------------
 Center     Atomic      Atomic             Coordinates (Angstroms)
 Number     Number       Type             X           Y           Z
 ---------------------------------------------------------------------
      1          6           0       -1.584497   -0.156313   -0.686418
      2         16           0       -3.087706    0.764483   -0.825851
      3          6           0       -4.043621   -0.620228   -0.307736
      4          6           0       -3.323757   -1.745459   -0.155919
      5          6           0       -1.899247   -1.669988   -0.587867
      6          6           0       -5.499612   -0.424444   -0.077845
      7          1           0       -3.774099   -2.684004    0.172711
      8          6           0       -0.327312    0.305536   -0.807633
      9          6           0        0.094613    1.707301   -1.134415
     10          6           0        0.858833   -0.472697   -0.365801
     11          6           0        1.285454    2.034734   -0.228830
     12          6           0        1.548340    0.691573    0.490781
     13          9           0       -0.904752    2.602355   -1.052292
     14          9           0        0.563068    1.742500   -2.405194
     15          9           0        2.350309    2.413389   -0.940084
     16          9           0        0.986994    3.021643    0.626008
     17          9           0        2.869821    0.558833    0.715754
     18          9           0        0.942160    0.898232    1.712865
     19          6           0       -0.766127   -2.535255    0.316743
     20          6           0        0.515742   -1.661306    0.474132
     21          6           0       -1.574475   -2.154313    1.778654
     22          1           0       -1.005226   -1.816024    2.634038
     23          1           0       -2.227512   -2.959056    2.137054
     24          1           0       -2.290403   -1.338533    1.620964
     25          6           0       -1.646416   -2.064004   -2.089437
     26          1           0       -1.739468   -3.157579   -2.249018
     27          1           0       -0.640434   -1.758527   -2.383762
     28          1           0       -2.385072   -1.568183   -2.734496
     29          1           0       -5.969101   -1.361549    0.252823
     30          1           0       -5.999480   -0.093566   -1.001528
     31          1           0       -5.676042    0.347775    0.687973
     32         16           0        1.603583   -2.184937    1.611230
     33          6           0        0.852315   -3.663486    2.056472
     34          6           0       -0.400242   -3.701857    1.309785
     35          6           0        0.717739   -4.125063    3.548660
     36          1           0        0.794587   -5.235823    3.607084
     37          1           0        1.557232   -3.774497    4.176963
     38          1           0       -0.227375   -3.873278    4.064900
     39          1           0       -1.020038   -4.303824    1.942385
 ---------------------------------------------------------------------
                    Distance matrix (angstroms):
                    1          2          3          4          5
     1  C    0.000000
     2  S    1.768317   0.000000
     3  C    2.530989   1.760580   0.000000
     4  C    2.414920   2.608512   1.344395   0.000000
     5  C    1.549190   2.719508   2.403916   1.490472   0.000000
     6  C    3.971194   2.791120   1.486974   2.546668   3.843713
     7  H    3.452778   3.655178   2.136034   1.091637   2.263135
     8  C    1.344810   2.798346   3.862369   3.689173   2.534161
     9  C    2.548170   3.333358   4.819312   4.956234   3.959832
    10  C    2.484504   4.161422   4.905017   4.376989   3.014933
    11  C    3.639601   4.592875   5.954333   5.961543   4.898590
    12  C    3.452445   4.819934   5.799007   5.485861   4.315820
    13  F    2.864641   2.862576   4.559814   5.055547   4.411080
    14  F    3.342412   4.096217   5.586000   5.686168   4.583748
    15  F    4.706423   5.683657   7.105283   7.078557   5.903961
    16  F    4.293534   4.879124   6.280302   6.474508   5.640504
    17  F    4.724243   6.157188   7.087552   6.665582   5.423198
    18  F    3.640415   4.764745   5.589862   5.355325   4.467965
    19  C    2.708399   4.193271   3.846982   2.718209   1.688480
    20  C    2.832470   4.534231   4.741619   3.891761   2.638198
    21  C    3.173119   4.194364   3.578145   2.640023   2.437308
    22  H    3.757076   4.792345   4.394975   3.628281   3.346830
    23  H    4.029991   4.835647   3.839970   2.816433   3.032268
    24  H    2.686998   3.323443   2.703631   2.095405   2.267554
    25  C    2.368878   3.416769   3.317461   2.579427   1.572859
    26  H    3.387230   4.384714   3.939016   2.980792   2.235593
    27  H    2.517801   3.844711   4.145756   3.487647   2.194923
    28  H    2.613220   3.094826   3.088458   2.749840   2.203272
    29  H    4.643223   3.739784   2.138050   2.704126   4.167206
    30  H    4.426658   3.040647   2.141052   3.256270   4.412270
    31  H    4.345549   3.027341   2.143191   3.259912   4.468034
    32  S    4.422483   6.053646   6.166170   5.253060   4.167855
    33  C    5.075605   6.590787   6.230657   5.100302   4.305538
    34  C    4.237708   5.633081   5.038554   3.810869   3.158574
    35  C    6.243969   7.584551   7.058768   5.976630   5.476026
    36  H    7.063683   8.409922   7.748406   6.580547   6.129399
    37  H    6.827458   8.197923   7.837825   6.834831   6.251385
    38  H    6.183254   7.321870   6.653271   5.650709   5.412752
    39  H    4.942779   6.134014   5.270102   4.031778   3.756631
                    6          7          8          9         10
     6  C    0.000000
     7  H    2.854082   0.000000
     8  C    5.274292   4.666772   0.000000
     9  C    6.079147   5.996588   1.499917   0.000000
    10  C    6.365145   5.161777   1.485867   2.434582   0.000000
    11  C    7.218550   6.930137   2.434369   1.531469   2.547151
    12  C    7.158383   6.310630   2.313649   2.405470   1.601461
    13  F    5.587826   6.138353   2.380898   1.344097   3.610741
    14  F    6.846042   6.711971   2.325907   1.354832   3.025508
    15  F    8.391545   8.045503   3.410315   2.371601   3.299060
    16  F    7.378820   7.444992   3.340654   2.371271   3.634629
    17  F    8.464280   7.412999   3.550567   3.527588   2.505571
    18  F    6.815610   6.119444   2.883706   3.078950   2.491434
    19  C    5.197798   3.015091   3.086563   4.565743   2.713025
    20  C    6.165954   4.420352   2.494419   3.756632   1.495322
    21  C    4.673942   2.774522   3.780893   5.117019   3.653424
    22  H    5.430498   3.805020   4.099473   5.274912   3.778661
    23  H    4.694324   2.515200   4.789520   6.153833   4.687408
    24  H    3.744400   2.471657   3.529132   4.749475   3.822904
    25  C    4.645620   3.166820   2.999629   4.262158   3.432120
    26  H    5.130566   3.198245   4.008109   5.317259   4.184048
    27  H    5.541538   4.148725   2.615832   3.756743   2.823707
    28  H    4.250447   3.409737   3.384966   4.408843   4.163379
    29  H    1.099057   2.563852   5.977753   6.936202   6.913280
    30  H    1.101153   3.611305   5.689496   6.356001   6.898141
    31  H    1.101784   3.615877   5.554056   6.202409   6.669949
    32  S    7.510505   5.589085   3.972619   4.996505   2.719387
    33  C    7.442693   5.090349   5.034655   6.292950   4.006069
    34  C    6.218563   3.702956   4.532987   5.956340   3.849718
    35  C    8.093304   5.800888   6.300763   7.505727   5.355622
    36  H    8.737563   6.259361   7.173217   8.436750   6.202847
    37  H    8.895240   6.756205   6.711510   7.771749   5.659183
    38  H    7.540111   5.398404   6.419817   7.634095   5.689896
    39  H    6.260791   3.652454   5.411901   6.844178   4.851331
                   11         12         13         14         15
    11  C    0.000000
    12  C    1.546296   0.000000
    13  F    2.407755   3.471285   0.000000
    14  F    2.311666   3.234483   2.173520   0.000000
    15  F    1.335358   2.378063   3.262472   2.406423   0.000000
    16  F    1.339334   2.400546   2.563434   3.317243   2.163619
    17  F    2.362359   1.347050   4.642130   4.057399   2.539896
    18  F    2.275889   1.379729   3.736471   4.220771   3.364035
    19  C    5.038990   3.974854   5.318694   5.241648   5.981711
    20  C    3.840224   2.569547   4.746217   4.458548   4.687087
    21  C    5.455025   4.416974   5.575722   6.104001   6.607524
    22  H    5.317101   4.171605   5.755101   6.365257   6.474713
    23  H    6.547997   5.504031   6.546061   7.108022   7.699896
    24  H    5.252372   4.487158   4.959528   5.817646   6.494005
    25  C    5.371906   4.945422   4.837421   4.412595   6.110800
    26  H    6.339670   5.756053   5.941863   5.416348   7.033866
    27  H    4.768815   4.365400   4.567271   3.702170   5.332319
    28  H    5.721200   5.566025   4.734400   4.445288   6.441791
    29  H    8.024668   7.796400   6.562278   7.705155   9.213348
    30  H    7.628694   7.733887   5.764271   6.957618   8.718232
    31  H    7.221412   7.235246   5.556695   7.102073   8.446281
    32  S    4.614396   3.087518   6.025301   5.713063   5.311441
    33  C    6.154667   4.679998   7.211967   7.015327   6.939146
    34  C    6.173927   4.875445   6.751076   6.661085   7.072742
    35  C    7.248091   5.765457   8.310197   8.360657   8.097250
    36  H    8.235058   6.738955   9.275482   9.214015   9.033685
    37  H    7.296029   5.790837   8.606434   8.645831   8.068648
    38  H    7.458510   6.063444   8.281203   8.603713   8.438988
    39  H    7.085675   5.801527   7.528392   7.613521   8.049151
                   16         17         18         19         20
    16  F    0.000000
    17  F    3.101375   0.000000
    18  F    2.385822   2.196656   0.000000
    19  C    5.835083   4.790897   4.081204   0.000000
    20  C    4.709051   3.244854   2.875330   1.559406   0.000000
    21  C    5.888994   5.314384   3.956742   1.713397   2.512736
    22  H    5.603941   4.933127   3.465264   2.438097   2.646220
    23  H    6.955938   6.354403   5.010531   2.372507   3.460478
    24  H    5.544583   5.572011   3.932051   2.335927   3.048583
    25  C    6.338162   5.928302   5.471112   2.605127   3.377718
    26  H    7.340446   6.621716   6.271941   2.813860   3.839316
    27  H    5.878542   5.224848   5.132769   2.812797   3.084437
    28  H    6.612890   6.636438   6.077227   3.586958   4.326509
    29  H    8.230365   9.056970   7.416459   5.334099   6.495539
    30  H    7.820755   9.057547   7.519172   5.923484   6.861741
    31  H    7.179796   8.548514   6.719673   5.705870   6.513090
    32  S    5.334728   3.151747   3.154955   2.722856   1.658487
    33  C    6.837787   4.867836   4.575523   2.630384   2.574065
    34  C    6.899089   5.403671   4.808881   1.575108   2.387717
    35  C    7.725917   5.881810   5.352942   3.895464   3.945076
    36  H    8.781207   6.800325   6.421563   4.533789   4.761336
    37  H    7.689082   5.699175   5.318316   4.672796   4.388763
    38  H    7.800039   6.360268   5.446759   4.016123   4.282367
    39  H    7.708664   6.346736   5.564556   2.415579   3.390766
                   21         22         23         24         25
    21  C    0.000000
    22  H    1.081742   0.000000
    23  H    1.096594   1.745708   0.000000
    24  H    1.096775   1.704698   1.701881   0.000000
    25  C    3.869814   4.773242   4.359130   3.835115   0.000000
    26  H    4.154023   5.116944   4.417604   4.311521   1.109067
    27  H    4.284248   5.031371   4.939419   4.351623   1.091761
    28  H    4.622676   5.548563   5.068663   4.362537   1.098887
    29  H    4.719044   5.524200   4.483508   3.924941   4.966411
    30  H    5.617540   6.413015   5.682382   4.710059   4.900545
    31  H    4.926752   5.503246   4.992728   3.895724   5.456059
    32  S    3.182612   2.826326   3.943734   3.984924   4.926667
    33  C    2.871253   2.682752   3.160387   3.933414   5.098094
    34  C    1.998388   2.382440   2.138935   3.042177   3.973691
    35  C    3.503001   3.022714   3.467954   4.530968   6.451769
    36  H    4.295499   3.985119   4.059278   5.352635   6.961989
    37  H    4.264325   3.575252   4.376124   5.222197   7.242715
    38  H    3.161715   2.623874   2.924541   4.080912   6.569857
    39  H    2.225894   2.582199   1.817770   3.241927   4.654539
                   26         27         28         29         30
    26  H    0.000000
    27  H    1.784202   0.000000
    28  H    1.782883   1.789694   0.000000
    29  H    5.232087   5.958512   4.670336   0.000000
    30  H    5.393710   5.779449   4.271021   1.783844   0.000000
    31  H    6.034074   6.263339   5.120027   1.788024   1.775896
    32  S    5.198416   4.601890   5.930858   7.737492   8.307039
    33  C    5.050794   5.056960   6.150150   7.421845   8.309199
    34  C    3.841203   4.180492   4.984809   6.132406   7.050773
    35  C    6.370789   6.529836   7.459431   7.950684   9.059702
    36  H    6.710772   7.073974   7.986078   8.485785   9.687180
    37  H    7.248589   7.206732   8.256988   8.824222   9.872685
    38  H    6.531785   6.799120   7.496726   7.335403   8.559913
    39  H    4.404466   5.033705   5.587510   6.000402   7.154560
                   31         32         33         34         35
    31  H    0.000000
    32  S    7.762730   0.000000
    33  C    7.783474   1.717193   0.000000
    34  C    6.679839   2.531250   1.458736   0.000000
    35  C    8.310851   2.881396   1.567733   2.538020   0.000000
    36  H    9.031436   3.734410   2.209066   3.009693   1.114948
    37  H    9.026984   3.018582   2.237345   3.472419   1.105627
    38  H    7.675214   3.496198   2.289875   2.765851   1.105956
    39  H    6.699948   3.388618   1.982108   1.070839   2.373172
                   36         37         38         39
    36  H    0.000000
    37  H    1.744094   0.000000
    38  H    1.763670   1.790848   0.000000
    39  H    2.633004   3.451934   2.306243   0.000000
 Stoichiometry    C17H14F6S2
 Framework group  C1[X(C17H14F6S2)]
 Deg. of freedom   111
 Full point group                 C1      NOp   1
 RotChk:  IX=3 Diff= 7.99D-02
 Largest Abelian subgroup         C1      NOp   1
 Largest concise Abelian subgroup C1      NOp   1
                         Standard orientation:                         
 ---------------------------------------------------------------------
 Center     Atomic      Atomic             Coordinates (Angstroms)
 Number     Number       Type             X           Y           Z
 ---------------------------------------------------------------------
      1          6           0        0.190180   -1.421977    0.300831
      2         16           0        0.623036   -2.978939   -0.417117
      3          6           0       -1.065083   -3.474060   -0.486047
      4          6           0       -1.906258   -2.603465    0.098663
      5          6           0       -1.267794   -1.467758    0.822567
      6          6           0       -1.396979   -4.751040   -1.171800
      7          1           0       -2.985368   -2.766168    0.125538
      8          6           0        1.001744   -0.376485    0.539206
      9          6           0        2.479150   -0.302293    0.291176
     10          6           0        0.488079    0.982966    0.848795
     11          6           0        2.761504    1.083899   -0.295463
     12          6           0        1.381342    1.776775   -0.217332
     13          9           0        2.948794   -1.310689   -0.463256
     14          9           0        3.129266   -0.351538    1.478818
     15          9           0        3.670293    1.743995    0.426725
     16          9           0        3.217150    0.994606   -1.551740
     17          9           0        1.556499    3.091512    0.017894
     18          9           0        0.923023    1.648502   -1.512377
     19          6           0       -2.049831    0.027631    0.766032
     20          6           0       -0.975408    1.143610    0.587283
     21          6           0       -2.504345   -0.220397   -0.867256
     22          1           0       -2.370955    0.575165   -1.587987
     23          1           0       -3.535162   -0.576226   -0.982664
     24          1           0       -1.931778   -1.047403   -1.304456
     25          6           0       -0.968417   -1.742530    2.342027
     26          1           0       -1.895220   -1.738465    2.951166
     27          1           0       -0.299986   -0.970864    2.728907
     28          1           0       -0.497447   -2.728709    2.456879
     29          1           0       -2.481075   -4.930749   -1.152592
     30          1           0       -0.896323   -5.599614   -0.680065
     31          1           0       -1.061150   -4.732324   -2.220989
     32         16           0       -1.558905    2.637671    0.165514
     33          6           0       -3.243174    2.315933    0.257581
     34          6           0       -3.349791    0.893027    0.560702
     35          6           0       -4.257147    2.812313   -0.830194
     36          1           0       -5.233741    3.056004   -0.350623
     37          1           0       -3.949004    3.769435   -1.289949
     38          1           0       -4.503144    2.103399   -1.642638
     39          1           0       -4.297597    0.642418    0.129942
 ---------------------------------------------------------------------
 Rotational constants (GHZ):      0.2363911      0.2167165      0.1323446
 Leave Link  202 at Wed Oct 24 19:46:31 2018, MaxMem=   536870912 cpu:         0.0
 (Enter /pbs_home/pkowalski/g09d01/g09/l301.exe)
 Basis read from rwf:  (5D, 7F)
 No pseudopotential information found on rwf file.
 There are   453 symmetry adapted cartesian basis functions of A   symmetry.
 There are   428 symmetry adapted basis functions of A   symmetry.
   428 basis functions,   747 primitive gaussians,   453 cartesian basis functions
   101 alpha electrons      101 beta electrons
       nuclear repulsion energy      2880.7278541416 Hartrees.
 IExCor= 1009 DFT=T Ex+Corr=PBE1PBE ExCW=0 ScaHFX=  0.250000
 ScaDFX=  0.750000  0.750000  1.000000  1.000000 ScalE2=  1.000000  1.000000
 IRadAn=      0 IRanWt=     -1 IRanGd=            0 ICorTp=0 IEmpDi=131
 NAtoms=   39 NActive=   39 NUniq=   39 SFac= 1.00D+00 NAtFMM=   60 NAOKFM=F Big=F
 Integral buffers will be    131072 words long.
 Raffenetti 2 integral format.
 Two-electron integral symmetry is turned on.
 R6Disp:  Grimme-D3 Dispersion energy=       -0.0318418316 Hartrees.
 Nuclear repulsion after empirical dispersion term =     2880.6960123100 Hartrees.
 No density basis found on file   724.
 Leave Link  301 at Wed Oct 24 19:46:31 2018, MaxMem=   536870912 cpu:         0.8
 (Enter /pbs_home/pkowalski/g09d01/g09/l302.exe)
 NPDir=0 NMtPBC=     1 NCelOv=     1 NCel=       1 NClECP=     1 NCelD=      1
         NCelK=      1 NCelE2=     1 NClLst=     1 CellRange=     0.0.
 One-electron integrals computed using PRISM.
 NBasis=   428 RedAO= T EigKep=  2.86D-04  NBF=   428
 NBsUse=   428 1.00D-06 EigRej= -1.00D+00 NBFU=   428
 Precomputing XC quadrature grid using
 IXCGrd= 4 IRadAn=           0 IRanWt=          -1 IRanGd=           0 AccXCQ= 0.00D+00.
 Generated NRdTot=       0 NPtTot=           0 NUsed=           0 NTot=          32
 NSgBfM=   439   440   443   444   445 MxSgAt=    39 MxSgA2=    39.
 Leave Link  302 at Wed Oct 24 19:46:32 2018, MaxMem=   536870912 cpu:         6.4
 (Enter /pbs_home/pkowalski/g09d01/g09/l303.exe)
 DipDrv:  MaxL=1.
 Leave Link  303 at Wed Oct 24 19:46:32 2018, MaxMem=   536870912 cpu:         1.1
 (Enter /pbs_home/pkowalski/g09d01/g09/l401.exe)
 Initial guess from the checkpoint file:  "dae0068freq_closed_pbe0d3.chk"
 B after Tr=     0.000000    0.000000    0.000000
         Rot=    0.999537   -0.000865    0.008670    0.029138 Ang=  -3.49 deg.
 Guess basis will be translated and rotated to current coordinates.
 JPrj=2 DoOrth=T DoCkMO=T.
 Generating alternative initial guess.
 ExpMin= 1.22D-01 ExpMax= 9.18D+03 ExpMxC= 1.38D+03 IAcc=1 IRadAn=         1 AccDes= 0.00D+00
 Harris functional with IExCor= 1009 and IRadAn=       1 diagonalized for initial guess.
 HarFok:  IExCor= 1009 AccDes= 0.00D+00 IRadAn=         1 IDoV= 1 UseB2=F ITyADJ=14
 ICtDFT=  3500011 ScaDFX=  1.000000  1.000000  1.000000  1.000000
 FoFCou: FMM=F IPFlag=           0 FMFlag=      100000 FMFlg1=           0
         NFxFlg=           0 DoJE=T BraDBF=F KetDBF=T FulRan=T
         wScrn=  0.000000 ICntrl=     500 IOpCl=  0 I1Cent=   200000004 NGrid=           0
         NMat0=    1 NMatS0=      1 NMatT0=    0 NMatD0=    1 NMtDS0=    0 NMtDT0=    0
 Petite list used in FoFCou.
 Harris En= -2048.66737226236    
 Leave Link  401 at Wed Oct 24 19:46:35 2018, MaxMem=   536870912 cpu:        16.5
 (Enter /pbs_home/pkowalski/g09d01/g09/l502.exe)
 Closed shell SCF:
 Using DIIS extrapolation, IDIIS=  1040.
 Integral symmetry usage will be decided dynamically.
 IVT=      641221 IEndB=      641221 NGot=   536870912 MDV=   536451994
 LenX=   536451994 LenY=   536246332
 Requested convergence on RMS density matrix=1.00D-08 within 128 cycles.
 Requested convergence on MAX density matrix=1.00D-06.
 Requested convergence on             energy=1.00D-06.
 No special actions if energy rises.
 Fock matrices will be formed incrementally for  20 cycles.
 Integral accuracy reduced to 1.0D-05 until final iterations.

 Cycle   1  Pass 0  IDiag  1:
 FoFJK:  IHMeth= 1 ICntrl=       0 DoSepK=F KAlg= 0 I1Cent=   0 FoldK=F
 IRaf= 800000000 NMat=   1 IRICut=       1 DoRegI=T DoRafI=F ISym2E= 0.
 FoFCou: FMM=F IPFlag=           0 FMFlag=      100000 FMFlg1=           0
         NFxFlg=           0 DoJE=F BraDBF=F KetDBF=F FulRan=T
         wScrn=  0.000000 ICntrl=       0 IOpCl=  0 I1Cent=           0 NGrid=           0
         NMat0=    1 NMatS0=      1 NMatT0=    0 NMatD0=    1 NMtDS0=    0 NMtDT0=    0
 Symmetry not used in FoFCou.
 E= -2048.53963213667    
 DIIS: error= 5.84D-03 at cycle   1 NSaved=   1.
 NSaved= 1 IEnMin= 1 EnMin= -2048.53963213667     IErMin= 1 ErrMin= 5.84D-03
 ErrMax= 5.84D-03  0.00D+00 EMaxC= 1.00D-01 BMatC= 6.49D-02 BMatP= 6.49D-02
 IDIUse=3 WtCom= 9.42D-01 WtEn= 5.84D-02
 Coeff-Com:  0.100D+01
 Coeff-En:   0.100D+01
 Coeff:      0.100D+01
 Gap=     0.562 Goal=   None    Shift=    0.000
 GapD=    0.562 DampG=2.000 DampE=1.000 DampFc=2.0000 IDamp=-1.
 RMSDP=1.71D-03 MaxDP=6.57D-02              OVMax= 1.01D-01

 Cycle   2  Pass 0  IDiag  1:
 RMSU=  1.71D-03    CP:  9.96D-01
 E= -2048.63715393700     Delta-E=       -0.097521800334 Rises=F Damp=F
 DIIS: error= 1.73D-03 at cycle   2 NSaved=   2.
 NSaved= 2 IEnMin= 2 EnMin= -2048.63715393700     IErMin= 2 ErrMin= 1.73D-03
 ErrMax= 1.73D-03  0.00D+00 EMaxC= 1.00D-01 BMatC= 5.09D-03 BMatP= 6.49D-02
 IDIUse=3 WtCom= 9.83D-01 WtEn= 1.73D-02
 Coeff-Com:  0.525D-01 0.948D+00
 Coeff-En:   0.000D+00 0.100D+01
 Coeff:      0.516D-01 0.948D+00
 Gap=     0.109 Goal=   None    Shift=    0.000
 RMSDP=5.07D-04 MaxDP=4.02D-02 DE=-9.75D-02 OVMax= 5.67D-02

 Cycle   3  Pass 0  IDiag  1:
 RMSU=  5.06D-04    CP:  9.96D-01  9.93D-01
 E= -2048.63060205156     Delta-E=        0.006551885443 Rises=F Damp=F
 DIIS: error= 2.82D-03 at cycle   3 NSaved=   3.
 NSaved= 3 IEnMin= 2 EnMin= -2048.63715393700     IErMin= 2 ErrMin= 1.73D-03
 ErrMax= 2.82D-03  0.00D+00 EMaxC= 1.00D-01 BMatC= 1.17D-02 BMatP= 5.09D-03
 IDIUse=3 WtCom= 1.58D-01 WtEn= 8.42D-01
 Coeff-Com: -0.343D-01 0.628D+00 0.406D+00
 Coeff-En:   0.000D+00 0.665D+00 0.335D+00
 Coeff:     -0.543D-02 0.659D+00 0.346D+00
 Gap=     0.110 Goal=   None    Shift=    0.000
 RMSDP=3.22D-04 MaxDP=2.43D-02 DE= 6.55D-03 OVMax= 3.83D-02

 Cycle   4  Pass 0  IDiag  1:
 RMSU=  1.80D-04    CP:  9.95D-01  1.03D+00  4.89D-01
 E= -2048.64290048851     Delta-E=       -0.012298436955 Rises=F Damp=F
 DIIS: error= 4.25D-04 at cycle   4 NSaved=   4.
 NSaved= 4 IEnMin= 4 EnMin= -2048.64290048851     IErMin= 4 ErrMin= 4.25D-04
 ErrMax= 4.25D-04  0.00D+00 EMaxC= 1.00D-01 BMatC= 2.25D-04 BMatP= 5.09D-03
 IDIUse=3 WtCom= 9.96D-01 WtEn= 4.25D-03
 Coeff-Com: -0.209D-01 0.258D+00 0.156D+00 0.607D+00
 Coeff-En:   0.000D+00 0.000D+00 0.000D+00 0.100D+01
 Coeff:     -0.208D-01 0.257D+00 0.155D+00 0.609D+00
 Gap=     0.111 Goal=   None    Shift=    0.000
 RMSDP=9.45D-05 MaxDP=4.59D-03 DE=-1.23D-02 OVMax= 1.04D-02

 Cycle   5  Pass 0  IDiag  1:
 RMSU=  7.94D-05    CP:  9.95D-01  1.05D+00  4.85D-01  7.56D-01
 E= -2048.64309847103     Delta-E=       -0.000197982516 Rises=F Damp=F
 DIIS: error= 2.49D-04 at cycle   5 NSaved=   5.
 NSaved= 5 IEnMin= 5 EnMin= -2048.64309847103     IErMin= 5 ErrMin= 2.49D-04
 ErrMax= 2.49D-04  0.00D+00 EMaxC= 1.00D-01 BMatC= 8.39D-05 BMatP= 2.25D-04
 IDIUse=3 WtCom= 9.98D-01 WtEn= 2.49D-03
 Coeff-Com: -0.830D-02 0.745D-01 0.439D-01 0.385D+00 0.505D+00
 Coeff-En:   0.000D+00 0.000D+00 0.000D+00 0.225D+00 0.775D+00
 Coeff:     -0.828D-02 0.743D-01 0.437D-01 0.384D+00 0.506D+00
 Gap=     0.110 Goal=   None    Shift=    0.000
 RMSDP=4.45D-05 MaxDP=1.92D-03 DE=-1.98D-04 OVMax= 2.74D-03

 Cycle   6  Pass 0  IDiag  1:
 RMSU=  3.74D-05    CP:  9.95D-01  1.05D+00  4.88D-01  8.10D-01  7.50D-01
 E= -2048.64318304043     Delta-E=       -0.000084569400 Rises=F Damp=F
 DIIS: error= 7.57D-05 at cycle   6 NSaved=   6.
 NSaved= 6 IEnMin= 6 EnMin= -2048.64318304043     IErMin= 6 ErrMin= 7.57D-05
 ErrMax= 7.57D-05  0.00D+00 EMaxC= 1.00D-01 BMatC= 9.52D-06 BMatP= 8.39D-05
 IDIUse=1 WtCom= 1.00D+00 WtEn= 0.00D+00
 Coeff-Com: -0.143D-02-0.992D-03-0.498D-03 0.138D+00 0.294D+00 0.570D+00
 Coeff:     -0.143D-02-0.992D-03-0.498D-03 0.138D+00 0.294D+00 0.570D+00
 Gap=     0.111 Goal=   None    Shift=    0.000
 RMSDP=1.89D-05 MaxDP=9.58D-04 DE=-8.46D-05 OVMax= 1.35D-03

 Cycle   7  Pass 0  IDiag  1:
 RMSU=  1.14D-05    CP:  9.95D-01  1.05D+00  4.95D-01  8.53D-01  8.48D-01
                    CP:  7.50D-01
 E= -2048.64319331958     Delta-E=       -0.000010279150 Rises=F Damp=F
 DIIS: error= 2.42D-05 at cycle   7 NSaved=   7.
 NSaved= 7 IEnMin= 7 EnMin= -2048.64319331958     IErMin= 7 ErrMin= 2.42D-05
 ErrMax= 2.42D-05  0.00D+00 EMaxC= 1.00D-01 BMatC= 1.04D-06 BMatP= 9.52D-06
 IDIUse=1 WtCom= 1.00D+00 WtEn= 0.00D+00
 Coeff-Com:  0.491D-03-0.125D-01-0.696D-02 0.203D-01 0.775D-01 0.296D+00
 Coeff-Com:  0.625D+00
 Coeff:      0.491D-03-0.125D-01-0.696D-02 0.203D-01 0.775D-01 0.296D+00
 Coeff:      0.625D+00
 Gap=     0.111 Goal=   None    Shift=    0.000
 RMSDP=5.76D-06 MaxDP=1.41D-04 DE=-1.03D-05 OVMax= 8.57D-04

 Initial convergence to 1.0D-05 achieved.  Increase integral accuracy.
 Cycle   8  Pass 1  IDiag  1:
 E= -2048.64346930535     Delta-E=       -0.000275985776 Rises=F Damp=F
 DIIS: error= 1.13D-04 at cycle   1 NSaved=   1.
 NSaved= 1 IEnMin= 1 EnMin= -2048.64346930535     IErMin= 1 ErrMin= 1.13D-04
 ErrMax= 1.13D-04  0.00D+00 EMaxC= 1.00D-01 BMatC= 2.65D-06 BMatP= 2.65D-06
 IDIUse=3 WtCom= 9.99D-01 WtEn= 1.13D-03
 Coeff-Com:  0.100D+01
 Coeff-En:   0.100D+01
 Coeff:      0.100D+01
 Gap=     0.111 Goal=   None    Shift=    0.000
 RMSDP=5.76D-06 MaxDP=1.41D-04 DE=-2.76D-04 OVMax= 4.99D-04

 Cycle   9  Pass 1  IDiag  1:
 RMSU=  7.17D-05    CP:  1.00D+00
 E= -2048.64347139882     Delta-E=       -0.000002093469 Rises=F Damp=F
 DIIS: error= 2.04D-05 at cycle   2 NSaved=   2.
 NSaved= 2 IEnMin= 2 EnMin= -2048.64347139882     IErMin= 2 ErrMin= 2.04D-05
 ErrMax= 2.04D-05  0.00D+00 EMaxC= 1.00D-01 BMatC= 5.11D-07 BMatP= 2.65D-06
 IDIUse=1 WtCom= 1.00D+00 WtEn= 0.00D+00
 Coeff-Com:  0.201D+00 0.799D+00
 Coeff:      0.201D+00 0.799D+00
 Gap=     0.111 Goal=   None    Shift=    0.000
 RMSDP=6.75D-06 MaxDP=2.89D-04 DE=-2.09D-06 OVMax= 8.99D-04

 Cycle  10  Pass 1  IDiag  1:
 RMSU=  6.70D-06    CP:  1.00D+00  1.01D+00
 E= -2048.64347055479     Delta-E=        0.000000844036 Rises=F Damp=F
 DIIS: error= 3.32D-05 at cycle   3 NSaved=   3.
 NSaved= 3 IEnMin= 2 EnMin= -2048.64347139882     IErMin= 2 ErrMin= 2.04D-05
 ErrMax= 3.32D-05  0.00D+00 EMaxC= 1.00D-01 BMatC= 1.30D-06 BMatP= 5.11D-07
 IDIUse=1 WtCom= 1.00D+00 WtEn= 0.00D+00
 Coeff-Com: -0.444D-02 0.618D+00 0.386D+00
 Coeff:     -0.444D-02 0.618D+00 0.386D+00
 Gap=     0.111 Goal=   None    Shift=    0.000
 RMSDP=4.32D-06 MaxDP=1.96D-04 DE= 8.44D-07 OVMax= 5.53D-04

 Cycle  11  Pass 1  IDiag  1:
 RMSU=  9.89D-07    CP:  1.00D+00  1.02D+00  3.79D-01
 E= -2048.64347193214     Delta-E=       -0.000001377349 Rises=F Damp=F
 DIIS: error= 3.78D-06 at cycle   4 NSaved=   4.
 NSaved= 4 IEnMin= 4 EnMin= -2048.64347193214     IErMin= 4 ErrMin= 3.78D-06
 ErrMax= 3.78D-06  0.00D+00 EMaxC= 1.00D-01 BMatC= 1.84D-08 BMatP= 5.11D-07
 IDIUse=1 WtCom= 1.00D+00 WtEn= 0.00D+00
 Coeff-Com: -0.732D-02 0.352D+00 0.230D+00 0.425D+00
 Coeff:     -0.732D-02 0.352D+00 0.230D+00 0.425D+00
 Gap=     0.111 Goal=   None    Shift=    0.000
 RMSDP=5.22D-07 MaxDP=1.83D-05 DE=-1.38D-06 OVMax= 5.23D-05

 Cycle  12  Pass 1  IDiag  1:
 RMSU=  4.23D-07    CP:  1.00D+00  1.02D+00  4.03D-01  7.38D-01
 E= -2048.64347194943     Delta-E=       -0.000000017296 Rises=F Damp=F
 DIIS: error= 5.86D-07 at cycle   5 NSaved=   5.
 NSaved= 5 IEnMin= 5 EnMin= -2048.64347194943     IErMin= 5 ErrMin= 5.86D-07
 ErrMax= 5.86D-07  0.00D+00 EMaxC= 1.00D-01 BMatC= 6.56D-10 BMatP= 1.84D-08
 IDIUse=1 WtCom= 1.00D+00 WtEn= 0.00D+00
 Coeff-Com: -0.246D-02 0.891D-01 0.571D-01 0.193D+00 0.663D+00
 Coeff:     -0.246D-02 0.891D-01 0.571D-01 0.193D+00 0.663D+00
 Gap=     0.111 Goal=   None    Shift=    0.000
 RMSDP=1.46D-07 MaxDP=6.21D-06 DE=-1.73D-08 OVMax= 2.13D-05

 Cycle  13  Pass 1  IDiag  1:
 RMSU=  1.20D-07    CP:  1.00D+00  1.02D+00  4.05D-01  8.19D-01  1.02D+00
 E= -2048.64347194989     Delta-E=       -0.000000000455 Rises=F Damp=F
 DIIS: error= 4.05D-07 at cycle   6 NSaved=   6.
 NSaved= 6 IEnMin= 6 EnMin= -2048.64347194989     IErMin= 6 ErrMin= 4.05D-07
 ErrMax= 4.05D-07  0.00D+00 EMaxC= 1.00D-01 BMatC= 2.60D-10 BMatP= 6.56D-10
 IDIUse=1 WtCom= 1.00D+00 WtEn= 0.00D+00
 Coeff-Com:  0.547D-05-0.219D-01-0.162D-01 0.453D-01 0.448D+00 0.544D+00
 Coeff:      0.547D-05-0.219D-01-0.162D-01 0.453D-01 0.448D+00 0.544D+00
 Gap=     0.111 Goal=   None    Shift=    0.000
 RMSDP=8.77D-08 MaxDP=3.43D-06 DE=-4.55D-10 OVMax= 1.22D-05

 Cycle  14  Pass 1  IDiag  1:
 RMSU=  5.75D-08    CP:  1.00D+00  1.02D+00  4.04D-01  8.60D-01  1.13D+00
                    CP:  7.96D-01
 E= -2048.64347195023     Delta-E=       -0.000000000344 Rises=F Damp=F
 DIIS: error= 1.71D-07 at cycle   7 NSaved=   7.
 NSaved= 7 IEnMin= 7 EnMin= -2048.64347195023     IErMin= 7 ErrMin= 1.71D-07
 ErrMax= 1.71D-07  0.00D+00 EMaxC= 1.00D-01 BMatC= 3.95D-11 BMatP= 2.60D-10
 IDIUse=1 WtCom= 1.00D+00 WtEn= 0.00D+00
 Coeff-Com:  0.449D-03-0.291D-01-0.205D-01-0.287D-02 0.144D+00 0.332D+00
 Coeff-Com:  0.576D+00
 Coeff:      0.449D-03-0.291D-01-0.205D-01-0.287D-02 0.144D+00 0.332D+00
 Coeff:      0.576D+00
 Gap=     0.111 Goal=   None    Shift=    0.000
 RMSDP=3.83D-08 MaxDP=1.49D-06 DE=-3.44D-10 OVMax= 6.14D-06

 Cycle  15  Pass 1  IDiag  1:
 RMSU=  2.58D-08    CP:  1.00D+00  1.02D+00  4.04D-01  8.76D-01  1.17D+00
                    CP:  9.27D-01  8.68D-01
 E= -2048.64347195026     Delta-E=       -0.000000000025 Rises=F Damp=F
 DIIS: error= 5.70D-08 at cycle   8 NSaved=   8.
 NSaved= 8 IEnMin= 8 EnMin= -2048.64347195026     IErMin= 8 ErrMin= 5.70D-08
 ErrMax= 5.70D-08  0.00D+00 EMaxC= 1.00D-01 BMatC= 7.10D-12 BMatP= 3.95D-11
 IDIUse=1 WtCom= 1.00D+00 WtEn= 0.00D+00
 Coeff-Com:  0.281D-03-0.147D-01-0.103D-01-0.902D-02 0.752D-02 0.116D+00
 Coeff-Com:  0.357D+00 0.554D+00
 Coeff:      0.281D-03-0.147D-01-0.103D-01-0.902D-02 0.752D-02 0.116D+00
 Coeff:      0.357D+00 0.554D+00
 Gap=     0.111 Goal=   None    Shift=    0.000
 RMSDP=1.51D-08 MaxDP=4.10D-07 DE=-2.46D-11 OVMax= 2.13D-06

 Cycle  16  Pass 1  IDiag  1:
 RMSU=  9.79D-09    CP:  1.00D+00  1.02D+00  4.04D-01  8.82D-01  1.18D+00
                    CP:  9.45D-01  9.97D-01  8.97D-01
 E= -2048.64347195034     Delta-E=       -0.000000000082 Rises=F Damp=F
 DIIS: error= 2.59D-08 at cycle   9 NSaved=   9.
 NSaved= 9 IEnMin= 9 EnMin= -2048.64347195034     IErMin= 9 ErrMin= 2.59D-08
 ErrMax= 2.59D-08  0.00D+00 EMaxC= 1.00D-01 BMatC= 9.26D-13 BMatP= 7.10D-12
 IDIUse=1 WtCom= 1.00D+00 WtEn= 0.00D+00
 Coeff-Com:  0.514D-04-0.170D-02-0.125D-02-0.289D-02-0.238D-01 0.186D-02
 Coeff-Com:  0.794D-01 0.312D+00 0.637D+00
 Coeff:      0.514D-04-0.170D-02-0.125D-02-0.289D-02-0.238D-01 0.186D-02
 Coeff:      0.794D-01 0.312D+00 0.637D+00
 Gap=     0.111 Goal=   None    Shift=    0.000
 RMSDP=5.87D-09 MaxDP=1.83D-07 DE=-8.19D-11 OVMax= 8.89D-07

 SCF Done:  E(RPBE1PBE) =  -2048.64347195     A.U. after   16 cycles
            NFock= 16  Conv=0.59D-08     -V/T= 2.0058
 KE= 2.036760274811D+03 PE=-1.059436456842D+04 EE= 3.628264809349D+03
 Leave Link  502 at Wed Oct 24 19:49:03 2018, MaxMem=   536870912 cpu:      1183.9
 (Enter /pbs_home/pkowalski/g09d01/g09/l701.exe)
 Compute integral first derivatives.
 ... and contract with generalized density number  0.
 R6Disp: Adding Grimme-D3 dispersion energy 1st derivatives to the gradient.
 Leave Link  701 at Wed Oct 24 19:49:03 2018, MaxMem=   536870912 cpu:         3.9
 (Enter /pbs_home/pkowalski/g09d01/g09/l702.exe)
 L702 exits ... SP integral derivatives will be done elsewhere.
 Leave Link  702 at Wed Oct 24 19:49:03 2018, MaxMem=   536870912 cpu:         0.2
 (Enter /pbs_home/pkowalski/g09d01/g09/l703.exe)
 Compute integral first derivatives, UseDBF=F ICtDFT=           0.
 Integral derivatives from FoFJK, PRISM(SPDF).
 Calling FoFJK, ICntrl=      2127 FMM=F ISym2X=0 I1Cent= 0 IOpClX= 0 NMat=1 NMatS=1 NMatT=0.
 FoFJK:  IHMeth= 1 ICntrl=    2127 DoSepK=F KAlg= 0 I1Cent=   0 FoldK=F
 IRaf=         0 NMat=   1 IRICut=       1 DoRegI=T DoRafI=F ISym2E= 0.
 FoFCou: FMM=F IPFlag=           0 FMFlag=      100000 FMFlg1=         800
         NFxFlg=           0 DoJE=F BraDBF=F KetDBF=F FulRan=T
         wScrn=  0.000000 ICntrl=    2127 IOpCl=  0 I1Cent=           0 NGrid=           0
         NMat0=    1 NMatS0=      1 NMatT0=    0 NMatD0=    1 NMtDS0=    0 NMtDT0=    0
 Symmetry not used in FoFCou.
 Leave Link  703 at Wed Oct 24 19:49:34 2018, MaxMem=   536870912 cpu:       247.0
 (Enter /pbs_home/pkowalski/g09d01/g09/l716.exe)
 Dipole        =-3.27023198D+00-1.24365545D+00-6.65822379D-01
 ***** Axes restored to original set *****
 -------------------------------------------------------------------
 Center     Atomic                   Forces (Hartrees/Bohr)
 Number     Number              X              Y              Z
 -------------------------------------------------------------------
      1        6           0.001704309   -0.002771667    0.004293584
      2       16           0.004105449    0.000032783    0.000074721
      3        6           0.004111824   -0.005018829    0.000093281
      4        6          -0.007904448   -0.009657945   -0.009957816
      5        6           0.034287920   -0.026437777   -0.041603805
      6        6          -0.000588446   -0.000926529    0.000621996
      7        1          -0.001027793   -0.000329237   -0.001869321
      8        6          -0.001904221   -0.008212491    0.008199523
      9        6          -0.008348514   -0.001529308   -0.018676030
     10        6          -0.027906875   -0.004518148    0.078336785
     11        6           0.001340930    0.001392447   -0.001982235
     12        6           0.007183870   -0.007166962   -0.006596586
     13        9           0.002436298    0.000117552    0.003469894
     14        9          -0.004863835   -0.000644034   -0.004760324
     15        9           0.001061049   -0.001252723    0.001011063
     16        9           0.000457612   -0.002622940   -0.001457462
     17        9          -0.006333039   -0.006237735    0.002835397
     18        9           0.005958875   -0.019739671   -0.006457524
     19        6           0.004448927    0.059681865    0.096212631
     20        6          -0.011548403    0.040045540   -0.074626973
     21        6          -0.016348044    0.023712370    0.016158926
     22        1           0.017042353    0.000278869    0.004681410
     23        1          -0.001776650    0.000841592   -0.004787732
     24        1           0.005132368    0.005342646   -0.006438715
     25        6          -0.016170821   -0.018758512    0.008623578
     26        1          -0.001143538    0.003749650    0.002076985
     27        1           0.003846713    0.001041594   -0.000532226
     28        1           0.001082657    0.002160429   -0.000561643
     29        1           0.000040765    0.000246645   -0.000179923
     30        1          -0.000433881    0.000257237   -0.000046247
     31        1          -0.000211824    0.000273840   -0.000263963
     32       16           0.042854944    0.001750164    0.022048176
     33        6          -0.093964564    0.009773251   -0.017896763
     34        6           0.066369258   -0.016650522    0.001960818
     35        6           0.023493486   -0.017518586   -0.017295297
     36        1          -0.000849813    0.007115471   -0.002963771
     37        1          -0.002960131    0.003140812   -0.004627382
     38        1           0.001575514    0.007718171   -0.007529917
     39        1          -0.024250280   -0.018679309   -0.019587114
 -------------------------------------------------------------------
 Cartesian Forces:  Max     0.096212631 RMS     0.021401941
 Leave Link  716 at Wed Oct 24 19:49:34 2018, MaxMem=   536870912 cpu:         0.3
 (Enter /pbs_home/pkowalski/g09d01/g09/l103.exe)

 GradGradGradGradGradGradGradGradGradGradGradGradGradGradGradGradGradGrad
 Berny optimization.
 Using GEDIIS/GDIIS optimizer.
 FormGI is forming the generalized inverse of G from B-inverse, IUseBI=4.
 Internal  Forces:  Max     0.066672202 RMS     0.009884342
 Search for a local minimum.
 Step number   4 out of a maximum of  234
 All quantities printed in internal units (Hartrees-Bohrs-Radians)
 RMS Force = .98843D-02 SwitMx=.10000D-02 MixMth= 1
 Mixed Optimization -- RFO/linear search
 Update second derivatives using D2CorX and points    3    4
 DE= -1.56D-01 DEPred=-1.36D-01 R= 1.15D+00
 TightC=F SS=  1.41D+00  RLast= 1.06D+00 DXNew= 8.4853D-01 3.1750D+00
 Trust test= 1.15D+00 RLast= 1.06D+00 DXMaxT set to 8.49D-01
 ITU=  1  0  1  0
 Use linear search instead of GDIIS.
     Eigenvalues ---    0.00230   0.00313   0.00587   0.00852   0.00892
     Eigenvalues ---    0.01014   0.01134   0.01357   0.01407   0.01464
     Eigenvalues ---    0.01598   0.01698   0.01963   0.01972   0.02470
     Eigenvalues ---    0.02484   0.02890   0.03437   0.04037   0.04203
     Eigenvalues ---    0.04335   0.04647   0.05443   0.05463   0.05621
     Eigenvalues ---    0.05664   0.05781   0.06616   0.07310   0.07316
     Eigenvalues ---    0.07356   0.07621   0.07706   0.08292   0.08755
     Eigenvalues ---    0.09185   0.09315   0.09585   0.09817   0.10355
     Eigenvalues ---    0.11191   0.11688   0.12248   0.12867   0.12944
     Eigenvalues ---    0.13234   0.13477   0.13953   0.15289   0.15673
     Eigenvalues ---    0.15899   0.15959   0.16000   0.16000   0.16000
     Eigenvalues ---    0.16000   0.16000   0.16000   0.16009   0.16101
     Eigenvalues ---    0.16518   0.17097   0.17805   0.18650   0.19978
     Eigenvalues ---    0.20320   0.21713   0.22460   0.23143   0.23434
     Eigenvalues ---    0.23899   0.24999   0.25303   0.25993   0.26217
     Eigenvalues ---    0.26816   0.26933   0.27538   0.28194   0.29007
     Eigenvalues ---    0.29462   0.29802   0.30559   0.30972   0.31769
     Eigenvalues ---    0.33074   0.33476   0.33533   0.33585   0.33588
     Eigenvalues ---    0.33725   0.33743   0.33798   0.33878   0.34658
     Eigenvalues ---    0.35018   0.37229   0.37240   0.37373   0.38651
     Eigenvalues ---    0.50343   0.54403   0.55043   0.55542   0.56018
     Eigenvalues ---    0.57316   0.58141   0.58397   0.58420   0.63106
     Eigenvalues ---    1.26382
 RFO step:  Lambda=-1.10539249D-01 EMin= 2.30100848D-03
 Quartic linear search produced a step of  1.04375.
 Iteration  1 RMS(Cart)=  0.18301672 RMS(Int)=  0.02793337
 Iteration  2 RMS(Cart)=  0.05854528 RMS(Int)=  0.00758122
 Iteration  3 RMS(Cart)=  0.00216700 RMS(Int)=  0.00749586
 Iteration  4 RMS(Cart)=  0.00003316 RMS(Int)=  0.00749584
 Iteration  5 RMS(Cart)=  0.00000109 RMS(Int)=  0.00749584
 Iteration  6 RMS(Cart)=  0.00000002 RMS(Int)=  0.00749584
 ITry= 1 IFail=0 DXMaxC= 9.03D-01 DCOld= 1.00D+10 DXMaxT= 8.49D-01 DXLimC= 3.00D+00 Rises=F
 Variable       Old X    -DE/DX   Delta X   Delta X   Delta X     New X
                                 (Linear)    (Quad)   (Total)
    R1        3.34163  -0.00313   0.01052  -0.02039  -0.00920   3.33244
    R2        2.92755  -0.01171   0.01941  -0.05276  -0.03769   2.88985
    R3        2.54132  -0.00981  -0.01000  -0.00757  -0.02081   2.52051
    R4        3.32701   0.00210  -0.02322   0.02995   0.00878   3.33579
    R5        2.54054  -0.00495   0.00484  -0.01089  -0.00582   2.53472
    R6        2.80997   0.00117  -0.00527   0.00661   0.00134   2.81131
    R7        2.81658   0.00233  -0.01416   0.00823  -0.00781   2.80877
    R8        2.06290   0.00014  -0.00054   0.00144   0.00090   2.06379
    R9        3.19077  -0.02444  -0.08012  -0.13068  -0.21173   2.97903
   R10        2.97227  -0.00820   0.00439  -0.03371  -0.02931   2.94296
   R11        2.07692  -0.00028   0.00067  -0.00136  -0.00069   2.07623
   R12        2.08088   0.00031   0.00002   0.00108   0.00109   2.08197
   R13        2.08207   0.00004   0.00106  -0.00051   0.00055   2.08262
   R14        2.83443  -0.00380  -0.00821  -0.00220  -0.01192   2.82251
   R15        2.80788  -0.00493  -0.03303   0.00986  -0.01914   2.78874
   R16        2.89406   0.01138   0.00648   0.02727   0.03076   2.92482
   R17        2.53998  -0.00152   0.00484  -0.00687  -0.00203   2.53794
   R18        2.56026   0.00276   0.00626   0.00115   0.00741   2.56767
   R19        3.02632  -0.03392  -0.05279  -0.06822  -0.11981   2.90651
   R20        2.82575  -0.06667  -0.27195  -0.10160  -0.36973   2.45602
   R21        2.92208   0.00774   0.02772  -0.00867   0.01860   2.94068
   R22        2.52346  -0.00005   0.00194  -0.00202  -0.00009   2.52338
   R23        2.53097  -0.00296   0.00044  -0.00600  -0.00556   2.52542
   R24        2.54556  -0.00513   0.00577  -0.01208  -0.00631   2.53925
   R25        2.60731  -0.01129   0.02035  -0.03198  -0.01163   2.59568
   R26        2.94685  -0.02012   0.08956  -0.08350   0.01232   2.95917
   R27        3.23785   0.00509   0.20100  -0.07607   0.12278   3.36063
   R28        2.97652  -0.02269  -0.11090  -0.09284  -0.21681   2.75971
   R29        3.13409   0.01893   0.22785  -0.06616   0.16213   3.29621
   R30        2.04420   0.01276   0.02376   0.00701   0.03077   2.07496
   R31        2.07226  -0.00112  -0.01201   0.00787  -0.00414   2.06813
   R32        2.07261   0.00155  -0.00868   0.01330   0.00462   2.07723
   R33        3.77641   0.00862   0.17535   0.03790   0.22469   4.00110
   R34        2.09583  -0.00390   0.00631  -0.01632  -0.01001   2.08582
   R35        2.06313   0.00398  -0.00464   0.01594   0.01130   2.07443
   R36        2.07659   0.00058  -0.00029   0.00213   0.00184   2.07844
   R37        3.24502   0.01087   0.22267  -0.06821   0.15205   3.39708
   R38        2.75661  -0.05982  -0.22140  -0.10535  -0.32877   2.42784
   R39        2.96259  -0.03282   0.11856  -0.10665   0.01191   2.97450
   R40        2.02359   0.01296  -0.08064   0.09519   0.01455   2.03814
   R41        2.10695  -0.00730   0.03134  -0.03393  -0.00259   2.10435
   R42        2.08933  -0.00388   0.02821  -0.02424   0.00397   2.09330
   R43        2.08995  -0.00311   0.03230  -0.02655   0.00575   2.09570
    A1        1.91887   0.00141  -0.00639   0.00184  -0.00955   1.90932
    A2        2.22528   0.00522   0.00957   0.02360   0.03026   2.25554
    A3        2.13084  -0.00700  -0.01031  -0.02628  -0.03480   2.09604
    A4        1.59960  -0.00074   0.00609  -0.00490   0.00266   1.60226
    A5        1.98318  -0.00039   0.00208   0.00166   0.00329   1.98647
    A6        2.06415   0.00065   0.00490  -0.00251   0.00254   2.06669
    A7        2.23577  -0.00028  -0.00706   0.00092  -0.00599   2.22978
    A8        2.02267  -0.00204   0.00598  -0.02500  -0.02322   1.99945
    A9        2.13258   0.00086  -0.00299   0.01146   0.01042   2.14300
   A10        2.12358   0.00131  -0.00124   0.01331   0.01405   2.13764
   A11        1.83598   0.00238  -0.00140   0.02669   0.03243   1.86841
   A12        1.98061  -0.00697  -0.04962  -0.00230  -0.05548   1.92513
   A13        1.72276   0.01043   0.14256  -0.01128   0.14003   1.86278
   A14        2.04899   0.00580   0.07222  -0.02752   0.03729   2.08628
   A15        2.00162  -0.01188  -0.11538  -0.01315  -0.13031   1.87131
   A16        1.84962   0.00035  -0.04303   0.02914  -0.01163   1.83798
   A17        1.93106   0.00005   0.00337  -0.00171   0.00166   1.93272
   A18        1.93303   0.00040  -0.00210   0.00345   0.00135   1.93438
   A19        1.93536   0.00018  -0.00112   0.00146   0.00034   1.93569
   A20        1.89090  -0.00021  -0.00049  -0.00072  -0.00121   1.88969
   A21        1.89661   0.00002   0.00139  -0.00023   0.00115   1.89776
   A22        1.87523  -0.00048  -0.00110  -0.00237  -0.00347   1.87176
   A23        2.21876   0.00271  -0.00257   0.02464   0.01196   2.23073
   A24        2.14075   0.00051   0.02873  -0.02174   0.00518   2.14593
   A25        1.90679  -0.00264  -0.00661  -0.00051  -0.00377   1.90302
   A26        1.86473  -0.00919   0.00426  -0.02424  -0.02204   1.84269
   A27        1.98218   0.00289  -0.00609   0.01668   0.01100   1.99318
   A28        1.90275   0.00126  -0.01498   0.00391  -0.01046   1.89229
   A29        1.98193   0.00302   0.02935  -0.01043   0.01813   2.00005
   A30        1.85482   0.00412  -0.00722   0.01269   0.00724   1.86206
   A31        1.87244  -0.00184  -0.00657   0.00213  -0.00490   1.86754
   A32        1.69308   0.01550   0.03481   0.03952   0.07010   1.76317
   A33        1.98252   0.00225  -0.01444   0.03819   0.01129   1.99382
   A34        1.95652  -0.00821   0.09935   0.02312   0.11786   2.07438
   A35        1.79432   0.00444  -0.00661   0.02551   0.01804   1.81236
   A36        1.94522  -0.00074  -0.00327  -0.00440  -0.00813   1.93709
   A37        1.94086  -0.00076   0.00151   0.00466   0.00705   1.94791
   A38        1.93758  -0.00407  -0.00321  -0.01734  -0.02050   1.91708
   A39        1.96159  -0.00008   0.02210  -0.02178   0.00054   1.96212
   A40        1.88463   0.00117  -0.00982   0.01268   0.00270   1.88733
   A41        1.88534  -0.00720  -0.01037  -0.00866  -0.01722   1.86812
   A42        2.02647   0.00004   0.00087   0.00193   0.00319   2.02966
   A43        1.97523  -0.01235  -0.00570  -0.03155  -0.03813   1.93709
   A44        1.90721   0.00718   0.01605   0.01385   0.02580   1.93301
   A45        1.77972   0.01937   0.02768   0.02528   0.05565   1.83536
   A46        1.87322  -0.00383  -0.02350   0.00354  -0.02149   1.85173
   A47        1.89497   0.00571  -0.00583   0.06090   0.04206   1.93703
   A48        1.59738   0.00084   0.01523   0.00179   0.04239   1.63976
   A49        2.63254  -0.01196  -0.01357  -0.07535  -0.11412   2.51842
   A50        1.74883  -0.00682   0.07061  -0.04098   0.02849   1.77732
   A51        1.73200   0.00926   0.06477   0.03664   0.09412   1.82612
   A52        2.18633   0.00631   0.07239  -0.04004   0.03778   2.22411
   A53        2.07783  -0.00240  -0.00077   0.05522   0.04276   2.12060
   A54        2.01688  -0.00395  -0.07286  -0.01523  -0.08250   1.93438
   A55        2.08972  -0.00129   0.06374  -0.04751   0.01715   2.10687
   A56        1.97866  -0.00921   0.00161  -0.03866  -0.03296   1.94570
   A57        1.92907  -0.00100   0.00130  -0.02121  -0.02263   1.90643
   A58        1.85921   0.00579  -0.00792   0.03552   0.02111   1.88032
   A59        1.79732   0.00470  -0.03266   0.05339   0.02084   1.81816
   A60        1.68957   0.00565   0.09092  -0.01045   0.07965   1.76922
   A61        1.77635   0.00294  -0.04288   0.04042  -0.00287   1.77347
   A62        1.42862  -0.00367   0.08826  -0.03450   0.05093   1.47956
   A63        1.95076  -0.00233   0.01022  -0.01903  -0.00882   1.94195
   A64        1.91282  -0.00044  -0.00374   0.00099  -0.00276   1.91006
   A65        1.91699   0.00044  -0.00197   0.00389   0.00192   1.91891
   A66        1.89063   0.00145  -0.00401   0.00971   0.00569   1.89632
   A67        1.87973   0.00130  -0.00464   0.01072   0.00609   1.88582
   A68        1.91227  -0.00037   0.00413  -0.00606  -0.00193   1.91034
   A69        1.73418  -0.02433  -0.11259  -0.02229  -0.12910   1.60508
   A70        1.83961   0.01962   0.07151   0.03971   0.10806   1.94767
   A71        2.13868  -0.01637  -0.05057  -0.02751  -0.10732   2.03136
   A72        1.98860   0.00458   0.12011   0.02870   0.14354   2.13214
   A73        2.09751  -0.00061   0.05222  -0.03783   0.01099   2.10850
   A74        2.28412  -0.00699  -0.02973  -0.03633  -0.09769   2.18642
   A75        1.94343  -0.00601   0.08455  -0.04439   0.04566   1.98909
   A76        1.52741   0.00431   0.01068   0.05690   0.07152   1.59893
   A77        1.78174   0.01324   0.09675   0.09816   0.17684   1.95858
   A78        1.91482   0.00123   0.17021  -0.06309   0.10877   2.02359
   A79        1.96315  -0.00287  -0.02844  -0.00486  -0.03798   1.92516
   A80        2.03825  -0.01231  -0.06613  -0.02234  -0.09082   1.94743
   A81        1.80675   0.00443  -0.04404   0.04741   0.00294   1.80969
   A82        1.83511   0.00730  -0.02401   0.04757   0.02683   1.86194
   A83        1.88748   0.00484   0.00082   0.00692  -0.00058   1.88690
   A84        3.48688   0.01035   0.05826   0.04294   0.10049   3.58737
   A85        3.31885   0.00516   0.05544   0.04011   0.09283   3.41168
    D1        0.26299  -0.00201  -0.02284   0.00111  -0.02138   0.24161
    D2       -3.01497  -0.00568  -0.10728  -0.00825  -0.11451  -3.12948
    D3       -0.34851   0.00141   0.01911  -0.00366   0.01377  -0.33474
    D4       -2.61104  -0.00306  -0.03925   0.01276  -0.01965  -2.63069
    D5        1.72224  -0.00661  -0.05251  -0.01376  -0.05768   1.66456
    D6        2.92073   0.00376   0.09741   0.00066   0.09122   3.01195
    D7        0.65820  -0.00070   0.03905   0.01708   0.05780   0.71600
    D8       -1.29171  -0.00426   0.02579  -0.00944   0.01977  -1.27194
    D9       -0.03728   0.00005  -0.02881  -0.01921  -0.04506  -0.08234
   D10        2.88631   0.00345   0.07133  -0.00436   0.07288   2.95918
   D11        2.95290  -0.00328  -0.12234  -0.02700  -0.14427   2.80863
   D12       -0.40670   0.00011  -0.02221  -0.01216  -0.02633  -0.43303
   D13       -0.09728   0.00246   0.02081  -0.00238   0.01824  -0.07904
   D14        3.03196   0.00133   0.00543   0.00338   0.00856   3.04051
   D15       -0.11203  -0.00098  -0.01580   0.00822  -0.00761  -0.11963
   D16        3.12815  -0.00255  -0.03396   0.01023  -0.02349   3.10466
   D17        3.04340   0.00028   0.00144   0.00179   0.00308   3.04648
   D18        0.00040  -0.00129  -0.01671   0.00381  -0.01280  -0.01241
   D19       -3.12874   0.00064   0.00853  -0.00292   0.00556  -3.12318
   D20        1.05734   0.00061   0.00831  -0.00316   0.00510   1.06244
   D21       -1.02293   0.00083   0.01179  -0.00338   0.00835  -1.01458
   D22       -0.00154  -0.00067  -0.00940   0.00379  -0.00555  -0.00709
   D23       -2.09864  -0.00070  -0.00962   0.00355  -0.00601  -2.10466
   D24        2.10427  -0.00048  -0.00614   0.00333  -0.00276   2.10151
   D25        0.29520  -0.00019  -0.00110  -0.00323  -0.00265   0.29255
   D26        2.51677  -0.00326  -0.01617  -0.00368  -0.02124   2.49554
   D27       -1.57763  -0.00878  -0.12451   0.00061  -0.12337  -1.70100
   D28       -2.94442   0.00135   0.01683  -0.00534   0.01296  -2.93146
   D29       -0.72285  -0.00172   0.00176  -0.00578  -0.00562  -0.72847
   D30        1.46593  -0.00724  -0.10658  -0.00149  -0.10776   1.35818
   D31       -0.28194  -0.00932  -0.10857  -0.04623  -0.15822  -0.44016
   D32        1.48596  -0.01571  -0.02898  -0.08327  -0.10610   1.37985
   D33        2.54056   0.01450   0.13301   0.12372   0.23671   2.77727
   D34       -2.43154  -0.01137  -0.12564  -0.05833  -0.18467  -2.61621
   D35       -0.66364  -0.01776  -0.04604  -0.09537  -0.13256  -0.79620
   D36        0.39097   0.01245   0.11595   0.11162   0.21025   0.60122
   D37        1.58939   0.00009   0.01496  -0.04463  -0.02588   1.56351
   D38       -2.92589  -0.00631   0.09456  -0.08168   0.02623  -2.89966
   D39       -1.87129   0.02391   0.25655   0.12532   0.36904  -1.50225
   D40        3.06346  -0.00188  -0.00969  -0.00106  -0.00574   3.05772
   D41        0.96727  -0.00190  -0.00875  -0.00166  -0.00540   0.96187
   D42       -1.13442  -0.00144  -0.01026   0.00276  -0.00249  -1.13692
   D43       -1.27830   0.00256   0.04090   0.01896   0.05017  -1.22814
   D44        2.90869   0.00253   0.04184   0.01836   0.05050   2.95919
   D45        0.80700   0.00299   0.04033   0.02278   0.05341   0.86041
   D46        1.01116   0.00140  -0.00116  -0.00340   0.00013   1.01128
   D47       -1.08504   0.00137  -0.00021  -0.00400   0.00046  -1.08457
   D48        3.09646   0.00183  -0.00172   0.00042   0.00337   3.09983
   D49        2.41854   0.00686   0.11479   0.04433   0.15659   2.57514
   D50        0.21963   0.00794   0.07804   0.06467   0.14246   0.36210
   D51       -1.86697   0.00753   0.10118   0.04852   0.14896  -1.71801
   D52       -0.52895   0.00360   0.02032   0.03386   0.05130  -0.47766
   D53       -2.72786   0.00468  -0.01643   0.05420   0.03716  -2.69070
   D54        1.46871   0.00427   0.00671   0.03805   0.04366   1.51238
   D55       -2.27050   0.00089  -0.09543  -0.04187  -0.13876  -2.40926
   D56       -0.21348   0.00093   0.03195   0.02098   0.05253  -0.16095
   D57        0.68740   0.00429  -0.01166  -0.02592  -0.03866   0.64874
   D58        2.74442   0.00432   0.11572   0.03693   0.15263   2.89705
   D59        0.08938   0.00257  -0.00213   0.00398   0.00302   0.09240
   D60        2.16593  -0.00001  -0.01135  -0.00384  -0.01470   2.15124
   D61       -2.01334   0.00045  -0.02509   0.01249  -0.01202  -2.02536
   D62        2.28844   0.00142   0.01286  -0.00008   0.01282   2.30126
   D63       -1.91819  -0.00116   0.00364  -0.00790  -0.00490  -1.92309
   D64        0.18573  -0.00070  -0.01009   0.00843  -0.00222   0.18350
   D65       -1.94043   0.00351   0.01655   0.00489   0.02193  -1.91850
   D66        0.13612   0.00093   0.00734  -0.00293   0.00421   0.14033
   D67        2.24003   0.00139  -0.00640   0.01341   0.00689   2.24692
   D68       -0.62251   0.00162   0.01257   0.03651   0.05064  -0.57188
   D69       -2.77092  -0.00214  -0.00099   0.02376   0.02813  -2.74279
   D70        1.33430   0.01426   0.03689   0.04533   0.08759   1.42189
   D71       -2.69976  -0.00619  -0.01801  -0.03651  -0.06758  -2.76735
   D72        1.43502  -0.00996  -0.03156  -0.04926  -0.09010   1.34492
   D73       -0.74295   0.00645   0.00632  -0.02769  -0.03064  -0.77359
   D74        0.58512  -0.00529  -0.09144  -0.05982  -0.15572   0.42941
   D75       -2.62991  -0.00622  -0.11912  -0.06097  -0.18866  -2.81856
   D76        2.48268   0.01022  -0.00045   0.02483   0.02668   2.50936
   D77       -0.73235   0.00929  -0.02813   0.02367  -0.00626  -0.73861
   D78        0.33713  -0.00376  -0.01229  -0.02571  -0.03873   0.29840
   D79        2.55647  -0.00381  -0.00744  -0.01989  -0.02931   2.52716
   D80       -1.74802   0.00377  -0.01516   0.00133  -0.01492  -1.76295
   D81       -1.74475  -0.00348  -0.00310  -0.02679  -0.02948  -1.77424
   D82        0.47459  -0.00353   0.00175  -0.02097  -0.02006   0.45452
   D83        2.45328   0.00405  -0.00597   0.00025  -0.00568   2.44760
   D84        2.42553  -0.00203  -0.00357  -0.01558  -0.01891   2.40662
   D85       -1.63832  -0.00208   0.00128  -0.00976  -0.00949  -1.64780
   D86        0.34038   0.00551  -0.00643   0.01146   0.00489   0.34527
   D87       -0.30500   0.00765   0.11407   0.06492   0.20052  -0.10448
   D88        2.90775   0.00851   0.13915   0.06333   0.22637   3.13413
   D89       -1.96487   0.00796   0.07402   0.06465   0.13318  -1.83168
   D90        1.24789   0.00882   0.09910   0.06306   0.15904   1.40693
   D91        2.99211  -0.00006   0.01241   0.00637  -0.00071   2.99140
   D92       -0.07832   0.00080   0.03749   0.00478   0.02514  -0.05318
   D93       -2.33932  -0.01567  -0.05408  -0.10741  -0.15933  -2.49864
   D94        1.72504  -0.01353  -0.10243  -0.07436  -0.17311   1.55193
   D95       -0.25641  -0.01105  -0.05068  -0.08804  -0.13756  -0.39397
   D96       -0.43376  -0.01029  -0.05255  -0.04865  -0.10296  -0.53673
   D97       -2.65259  -0.00815  -0.10090  -0.01560  -0.11675  -2.76934
   D98        1.64915  -0.00567  -0.04915  -0.02928  -0.08120   1.56794
   D99       -2.80777  -0.02491  -0.26219  -0.16375  -0.40242   3.07300
   D100      -0.26943  -0.00741   0.00455  -0.07745  -0.07916  -0.34860
   D101       0.02780  -0.00200  -0.03822   0.00336  -0.02322   0.00458
   D102       2.56614   0.01551   0.22853   0.08966   0.30003   2.86617
   D103      -2.98106  -0.00066  -0.01141  -0.00949  -0.00407  -2.98513
   D104       0.09408  -0.00107  -0.03266  -0.01193  -0.02795   0.06613
   D105      -0.19105   0.00617  -0.02706   0.01865  -0.00382  -0.19487
   D106       1.58933   0.02184   0.07954   0.14461   0.22720   1.81653
   D107      -2.03762   0.00126  -0.00539  -0.01568  -0.02604  -2.06367
   D108      -0.25724   0.01693   0.10121   0.11028   0.20498  -0.05226
   D109      -0.06781  -0.00129  -0.00421   0.00978   0.00271  -0.06509
   D110      -2.37954  -0.01451  -0.21090  -0.05198  -0.24532  -2.62487
   D111       0.02897   0.00291   0.03126  -0.00867   0.01597   0.04494
   D112      -1.05156   0.00347  -0.05842   0.04726  -0.01159  -1.06315
   D113      -2.65844  -0.00516  -0.11768  -0.04422  -0.19202  -2.85046
   D114       2.42203   0.00255   0.10709   0.01566   0.14390   2.56593
   D115       1.34150   0.00312   0.01740   0.07159   0.11634   1.45784
   D116      -0.26538  -0.00551  -0.04186  -0.01989  -0.06409  -0.32947
   D117      -2.55239   0.00798   0.08873   0.02322   0.10367  -2.44872
   D118      -0.55145   0.01252   0.12263   0.03959   0.15218  -0.39928
   D119       1.64596   0.00597   0.02941   0.02537   0.05237   1.69833
   D120       1.48113  -0.01119  -0.10121  -0.04457  -0.14024   1.34089
   D121      -2.80112  -0.00666  -0.06730  -0.02820  -0.09173  -2.89285
   D122      -0.60371  -0.01321  -0.16053  -0.04242  -0.19153  -0.79525
         Item               Value     Threshold  Converged?
 Maximum Force            0.066672     0.000450     NO 
 RMS     Force            0.009884     0.000300     NO 
 Maximum Displacement     0.903454     0.001800     NO 
 RMS     Displacement     0.216107     0.001200     NO 
 Predicted change in Energy=-1.206344D-01
 Lowest energy point so far.  Saving SCF results.
 GradGradGradGradGradGradGradGradGradGradGradGradGradGradGradGradGradGrad

 Leave Link  103 at Wed Oct 24 19:49:35 2018, MaxMem=   536870912 cpu:         0.6
 (Enter /pbs_home/pkowalski/g09d01/g09/l202.exe)
                          Input orientation:                          
 ---------------------------------------------------------------------
 Center     Atomic      Atomic             Coordinates (Angstroms)
 Number     Number       Type             X           Y           Z
 ---------------------------------------------------------------------
      1          6           0       -1.618483   -0.101073   -0.512751
      2         16           0       -3.145016    0.737599   -0.788579
      3          6           0       -4.075855   -0.705338   -0.379315
      4          6           0       -3.320617   -1.789052   -0.146282
      5          6           0       -1.873532   -1.606761   -0.432484
      6          6           0       -5.557310   -0.593637   -0.301816
      7          1           0       -3.742859   -2.751219    0.151467
      8          6           0       -0.371569    0.361600   -0.613515
      9          6           0        0.070182    1.707872   -1.086037
     10          6           0        0.804917   -0.391209   -0.137108
     11          6           0        1.350854    2.031856   -0.279541
     12          6           0        1.621564    0.729575    0.528142
     13          9           0       -0.882500    2.652559   -1.025422
     14          9           0        0.444754    1.604319   -2.388031
     15          9           0        2.378785    2.281710   -1.094396
     16          9           0        1.178660    3.095470    0.511044
     17          9           0        2.941720    0.511373    0.651203
     18          9           0        1.158873    0.989892    1.794971
     19          6           0       -0.804319   -2.293681    0.500294
     20          6           0        0.514910   -1.451846    0.555771
     21          6           0       -1.616381   -1.798479    2.002937
     22          1           0       -1.032647   -1.508420    2.886552
     23          1           0       -2.356989   -2.538804    2.320962
     24          1           0       -2.250666   -0.923862    1.800408
     25          6           0       -1.608815   -2.182738   -1.854983
     26          1           0       -1.688976   -3.283565   -1.862440
     27          1           0       -0.598748   -1.902079   -2.180607
     28          1           0       -2.347104   -1.782475   -2.565204
     29          1           0       -6.005894   -1.556562   -0.021332
     30          1           0       -5.978348   -0.286084   -1.272358
     31          1           0       -5.856249    0.165338    0.439235
     32         16           0        1.690622   -2.209121    1.598243
     33          6           0        0.618807   -3.624074    1.882298
     34          6           0       -0.522682   -3.474586    1.311988
     35          6           0        0.773504   -4.351568    3.269529
     36          1           0        0.714173   -5.463312    3.245895
     37          1           0        1.774868   -4.151584    3.698876
     38          1           0        0.011175   -4.007502    3.997779
     39          1           0       -1.264031   -4.155970    1.698462
 ---------------------------------------------------------------------
                    Distance matrix (angstroms):
                    1          2          3          4          5
     1  C    0.000000
     2  S    1.763450   0.000000
     3  C    2.534091   1.765226   0.000000
     4  C    2.425043   2.612919   1.341314   0.000000
     5  C    1.529245   2.690631   2.380255   1.486336   0.000000
     6  C    3.975106   2.797908   1.487680   2.540867   3.822789
     7  H    3.460843   3.662370   2.139684   1.092112   2.268296
     8  C    1.333797   2.804288   3.861986   3.679741   2.482561
     9  C    2.540183   3.371559   4.848985   4.960760   3.897685
    10  C    2.469444   4.159398   4.896864   4.355925   2.956163
    11  C    3.663432   4.706067   6.078762   6.036533   4.864112
    12  C    3.503047   4.945110   5.945001   5.587798   4.312420
    13  F    2.896030   2.973574   4.678722   5.142490   4.413108
    14  F    3.268329   4.024412   5.459428   5.542420   4.416972
    15  F    4.689789   5.743708   7.148159   7.067758   5.800046
    16  F    4.369216   5.093403   6.545900   6.673389   5.684813
    17  F    4.746085   6.258794   7.196437   6.718988   5.370988
    18  F    3.772200   5.026116   5.916392   5.617545   4.571612
    19  C    2.548854   4.040881   3.741590   2.646595   1.576436
    20  C    2.741841   4.471689   4.744131   3.913802   2.589459
    21  C    3.034778   4.069518   3.594314   2.742927   2.456451
    22  H    3.725466   4.797217   4.535630   3.809415   3.425311
    23  H    3.810230   4.585307   3.688847   2.752816   2.946845
    24  H    2.535220   3.203618   2.851361   2.383893   2.365245
    25  C    2.476895   3.467779   3.232118   2.450493   1.557347
    26  H    3.457584   4.409420   3.813673   2.800182   2.211450
    27  H    2.658049   3.922897   4.094767   3.399974   2.183626
    28  H    2.751466   3.184938   2.987794   2.607480   2.191721
    29  H    4.648582   3.746527   2.139576   2.698217   4.153069
    30  H    4.429408   3.051186   2.143077   3.254304   4.393073
    31  H    4.351542   3.030808   2.144273   3.254520   4.445477
    32  S    4.455372   6.145199   6.278882   5.322813   4.146069
    33  C    4.811784   6.350129   5.972752   4.795989   3.954684
    34  C    3.988865   5.388090   4.811889   3.577152   2.890804
    35  C    6.172030   7.597543   7.079925   5.915749   5.314665
    36  H    6.951425   8.343956   7.663212   6.425463   5.924497
    37  H    6.757165   8.261151   7.920809   6.806671   6.070839
    38  H    6.185536   7.442228   6.838644   5.761562   5.379861
    39  H    4.632201   5.802627   4.912267   3.637983   3.378000
                    6          7          8          9         10
     6  C    0.000000
     7  H    2.855321   0.000000
     8  C    5.282191   4.651928   0.000000
     9  C    6.130303   5.996182   1.493610   0.000000
    10  C    6.367577   5.131783   1.475739   2.417942   0.000000
    11  C    7.390293   7.000677   2.422402   1.547747   2.487886
    12  C    7.346833   6.405845   2.326234   2.443242   1.538060
    13  F    5.737180   6.226358   2.383109   1.343023   3.591796
    14  F    6.723694   6.554072   2.315089   1.358754   3.029604
    15  F    8.478055   8.022287   3.388587   2.378867   3.246222
    16  F    7.722923   7.650779   3.337947   2.388476   3.566051
    17  F    8.623387   7.455054   3.549623   3.563053   2.449901
    18  F    7.211878   6.381535   2.921952   3.162428   2.401178
    19  C    5.111209   2.994335   2.911763   4.392452   2.572027
    20  C    6.192239   4.469947   2.332737   3.588473   1.299668
    21  C    4.721700   2.976166   3.614044   4.967972   3.524611
    22  H    5.610267   4.046046   4.022992   5.228980   3.710435
    23  H    4.572165   2.583111   4.578797   5.960961   4.544438
    24  H    3.932212   2.878347   3.318198   4.543559   3.657086
    25  C    4.530803   2.983816   3.089608   4.306641   3.462191
    26  H    4.963393   2.925346   4.072175   5.349008   4.190704
    27  H    5.461613   4.005627   2.762540   3.831096   2.903254
    28  H    4.103861   3.204200   3.508402   4.495968   4.215033
    29  H    1.098691   2.564838   5.981274   6.979171   6.910760
    30  H    1.101732   3.619611   5.682388   6.371443   6.878410
    31  H    1.102073   3.613245   5.588248   6.310979   6.709177
    32  S    7.665020   5.648872   3.969019   5.017372   2.664718
    33  C    7.217917   4.773027   4.805780   6.127125   3.816288
    34  C    6.020939   3.498515   4.294964   5.741070   3.656448
    35  C    8.182650   5.716727   6.213145   7.495495   5.224041
    36  H    8.696636   6.065976   7.071313   8.402752   6.097472
    37  H    9.078841   6.707492   6.600965   7.754649   5.458571
    38  H    7.819784   5.519523   6.363928   7.649456   5.550216
    39  H    5.926514   3.242083   5.152685   6.627081   4.671540
                   11         12         13         14         15
    11  C    0.000000
    12  C    1.556140   0.000000
    13  F    2.435052   3.518774   0.000000
    14  F    2.334424   3.264066   2.171891   0.000000
    15  F    1.335313   2.369628   3.283028   2.423392   0.000000
    16  F    1.336394   2.407056   2.608693   3.341674   2.163318
    17  F    2.389353   1.343713   4.692590   4.082439   2.549138
    18  F    2.329408   1.373573   3.858274   4.287772   3.391964
    19  C    4.895220   3.876308   5.176795   5.009691   5.797361
    20  C    3.678686   2.446231   4.615091   4.243941   4.487374
    21  C    5.355898   4.364672   5.433348   5.925192   6.496365
    22  H    5.314017   4.197089   5.713128   6.300244   6.469227
    23  H    6.434410   5.452099   6.350011   6.869486   7.571630
    24  H    5.102293   4.398486   4.758989   5.585696   6.331461
    25  C    5.385578   4.959456   4.959415   4.340862   6.034131
    26  H    6.324542   5.725369   6.048849   5.359147   6.936055
    27  H    4.784437   4.380948   4.707408   3.664252   5.248776
    28  H    5.783448   5.624012   4.917877   4.392748   6.404288
    29  H    8.189331   7.981633   6.706270   7.563285   9.283676
    30  H    7.750853   7.876041   5.887636   6.787825   8.744536
    31  H    7.479496   7.499598   5.750623   7.054554   8.639841
    32  S    4.650527   3.128229   6.094301   5.655519   5.281234
    33  C    6.099097   4.668353   7.078480   6.752932   6.843721
    34  C    6.030257   4.784054   6.567713   6.357778   6.880708
    35  C    7.326481   5.835445   8.381333   8.221231   8.100688
    36  H    8.307321   6.823590   9.309181   9.042405   9.032963
    37  H    7.364952   5.822608   8.699250   8.482338   8.045337
    38  H    7.520908   6.088648   8.389733   8.512291   8.431490
    39  H    7.002807   5.793518   7.343103   7.266381   7.906572
                   16         17         18         19         20
    16  F    0.000000
    17  F    3.131387   0.000000
    18  F    2.466236   2.171573   0.000000
    19  C    5.742410   4.682297   4.038832   0.000000
    20  C    4.595721   3.122938   2.812897   1.565927   0.000000
    21  C    5.829986   5.285724   3.939580   1.778371   2.599392
    22  H    5.632826   4.987178   3.497981   2.522498   2.798334
    23  H    6.893596   6.337822   5.008956   2.405348   3.541917
    24  H    5.438545   5.508306   3.909915   2.378785   3.078359
    25  C    6.420871   5.852057   5.572059   2.491356   3.294866
    26  H    7.385720   6.493327   6.304707   2.710167   3.749674
    27  H    5.948080   5.136030   5.220914   2.717139   2.988429
    28  H    6.759339   6.601414   6.244118   3.469697   4.247461
    29  H    8.575701   9.208064   7.817753   5.279377   6.547129
    30  H    8.114073   9.159892   7.872517   5.826089   6.845688
    31  H    7.621074   8.807322   7.192346   5.618942   6.574233
    32  S    5.439007   3.140576   3.248868   2.727155   1.744280
    33  C    6.880847   4.900351   4.646287   2.388549   2.547360
    34  C    6.833865   5.322273   4.795046   1.460377   2.395816
    35  C    7.951841   5.933379   5.554640   3.793822   3.979917
    36  H    8.997105   6.884130   6.629237   4.459899   4.834079
    37  H    7.939618   5.691487   5.517163   4.509427   4.330726
    38  H    7.998285   6.340970   5.580639   3.979273   4.316543
    39  H    7.743390   6.369394   5.688556   2.261649   3.432587
                   21         22         23         24         25
    21  C    0.000000
    22  H    1.098024   0.000000
    23  H    1.094405   1.770724   0.000000
    24  H    1.099222   1.733490   1.700093   0.000000
    25  C    3.877016   4.823777   4.257354   3.919008   0.000000
    26  H    4.141484   5.112224   4.301368   4.393193   1.103767
    27  H    4.306779   5.100915   4.874520   4.419753   1.097742
    28  H    4.626242   5.614672   4.944365   4.450290   1.099861
    29  H    4.839836   5.761189   4.445858   4.221467   4.805067
    30  H    5.660534   6.576518   5.576821   4.872808   4.798913
    31  H    4.927294   5.661976   4.806049   4.004920   5.368202
    32  S    3.356885   3.093043   4.124824   4.150483   4.776165
    33  C    2.888498   2.865627   3.197749   3.941031   4.583342
    34  C    2.117291   2.570044   2.293119   3.119402   3.588630
    35  C    3.719418   3.390036   3.739770   4.801363   6.053090
    36  H    4.517458   4.338395   4.340539   5.611266   6.494412
    37  H    4.462498   3.940600   4.644561   5.497935   6.794926
    38  H    3.392362   2.927422   3.252229   4.410578   6.341053
    39  H    2.403044   2.911119   2.048728   3.380881   4.079153
                   26         27         28         29         30
    26  H    0.000000
    27  H    1.788388   0.000000
    28  H    1.783334   1.794149   0.000000
    29  H    5.000800   5.832588   4.461957   0.000000
    30  H    5.266099   5.690031   4.134799   1.783238   0.000000
    31  H    5.878674   6.227287   5.013455   1.788702   1.774328
    32  S    4.955043   4.428905   5.815458   7.892099   8.411392
    33  C    4.411902   4.577653   5.654060   7.196185   8.038438
    34  C    3.387289   3.831029   4.606991   5.960048   6.827128
    35  C    5.791507   6.130828   7.098066   8.037541   9.096395
    36  H    6.051570   6.622164   7.529199   8.431890   9.592087
    37  H    6.609078   6.727752   7.863970   9.006351   9.988374
    38  H    6.144654   6.555705   7.320175   7.639730   8.803276
    39  H    3.690757   4.535394   4.998536   5.674493   6.784288
                   31         32         33         34         35
    31  H    0.000000
    32  S    7.996038   0.000000
    33  C    7.639924   1.797656   0.000000
    34  C    6.515956   2.565553   1.284756   0.000000
    35  C    8.506858   2.867818   1.574036   2.506225   0.000000
    36  H    9.095575   3.775972   2.291568   3.037241   1.113577
    37  H    9.353878   2.862327   2.216912   3.381464   1.107728
    38  H    8.031345   3.436931   2.234165   2.789709   1.108997
    39  H    6.430227   3.539808   1.965144   1.078538   2.580322
                   36         37         38         39
    36  H    0.000000
    37  H    1.746681   0.000000
    38  H    1.782952   1.794636   0.000000
    39  H    2.831428   3.638212   2.633449   0.000000
 Stoichiometry    C17H14F6S2
 Framework group  C1[X(C17H14F6S2)]
 Deg. of freedom   111
 Full point group                 C1      NOp   1
 RotChk:  IX=0 Diff= 5.67D-01
 Largest Abelian subgroup         C1      NOp   1
 Largest concise Abelian subgroup C1      NOp   1
                         Standard orientation:                         
 ---------------------------------------------------------------------
 Center     Atomic      Atomic             Coordinates (Angstroms)
 Number     Number       Type             X           Y           Z
 ---------------------------------------------------------------------
      1          6           0       -0.409233   -1.353269    0.148151
      2         16           0       -0.669815   -3.007793   -0.403576
      3          6           0       -2.422922   -2.807177   -0.354667
      4          6           0       -2.819144   -1.623489    0.136264
      5          6           0       -1.722604   -0.784886    0.687210
      6          6           0       -3.276432   -3.911797   -0.868990
      7          1           0       -3.869606   -1.331865    0.201037
      8          6           0        0.737212   -0.705810    0.361394
      9          6           0        2.125524   -1.250389    0.278352
     10          6           0        0.804268    0.747365    0.609571
     11          6           0        3.004874   -0.074137   -0.210212
     12          6           0        2.025681    1.134912   -0.241067
     13          9           0        2.234398   -2.371239   -0.453463
     14          9           0        2.543416   -1.554238    1.535037
     15          9           0        3.998325    0.169044    0.648262
     16          9           0        3.542127   -0.325635   -1.407733
     17          9           0        2.657740    2.268511    0.106811
     18          9           0        1.678551    1.282361   -1.561849
     19          6           0       -1.764701    0.778355    0.488067
     20          6           0       -0.318128    1.373802    0.417368
     21          6           0       -2.199384    0.670987   -1.233016
     22          1           0       -1.795152    1.388391   -1.959365
     23          1           0       -3.284423    0.632753   -1.370681
     24          1           0       -1.892110   -0.309497   -1.623559
     25          6           0       -1.705938   -1.002648    2.229167
     26          1           0       -2.586616   -0.540888    2.708215
     27          1           0       -0.799138   -0.551118    2.652098
     28          1           0       -1.719500   -2.078718    2.456286
     29          1           0       -4.340379   -3.647507   -0.796245
     30          1           0       -3.109994   -4.836198   -0.293150
     31          1           0       -3.038404   -4.135273   -1.921590
     32         16           0       -0.369270    3.101772    0.184953
     33          6           0       -2.163697    3.125009    0.290113
     34          6           0       -2.646136    1.939564    0.402235
     35          6           0       -2.897612    4.254790   -0.523859
     36          1           0       -3.770308    4.729249   -0.020527
     37          1           0       -2.209720    5.102766   -0.710415
     38          1           0       -3.259182    3.882158   -1.503802
     39          1           0       -3.700899    1.905754    0.179578
 ---------------------------------------------------------------------
 Rotational constants (GHZ):      0.2381019      0.2186168      0.1316199
 Leave Link  202 at Wed Oct 24 19:49:35 2018, MaxMem=   536870912 cpu:         0.0
 (Enter /pbs_home/pkowalski/g09d01/g09/l301.exe)
 Basis read from rwf:  (5D, 7F)
 No pseudopotential information found on rwf file.
 There are   453 symmetry adapted cartesian basis functions of A   symmetry.
 There are   428 symmetry adapted basis functions of A   symmetry.
   428 basis functions,   747 primitive gaussians,   453 cartesian basis functions
   101 alpha electrons      101 beta electrons
       nuclear repulsion energy      2888.7601652804 Hartrees.
 IExCor= 1009 DFT=T Ex+Corr=PBE1PBE ExCW=0 ScaHFX=  0.250000
 ScaDFX=  0.750000  0.750000  1.000000  1.000000 ScalE2=  1.000000  1.000000
 IRadAn=      0 IRanWt=     -1 IRanGd=            0 ICorTp=0 IEmpDi=131
 NAtoms=   39 NActive=   39 NUniq=   39 SFac= 1.00D+00 NAtFMM=   60 NAOKFM=F Big=F
 Integral buffers will be    131072 words long.
 Raffenetti 2 integral format.
 Two-electron integral symmetry is turned on.
 R6Disp:  Grimme-D3 Dispersion energy=       -0.0323070601 Hartrees.
 Nuclear repulsion after empirical dispersion term =     2888.7278582202 Hartrees.
 No density basis found on file   724.
 Leave Link  301 at Wed Oct 24 19:49:35 2018, MaxMem=   536870912 cpu:         0.9
 (Enter /pbs_home/pkowalski/g09d01/g09/l302.exe)
 NPDir=0 NMtPBC=     1 NCelOv=     1 NCel=       1 NClECP=     1 NCelD=      1
         NCelK=      1 NCelE2=     1 NClLst=     1 CellRange=     0.0.
 One-electron integrals computed using PRISM.
 NBasis=   428 RedAO= T EigKep=  2.40D-04  NBF=   428
 NBsUse=   428 1.00D-06 EigRej= -1.00D+00 NBFU=   428
 Precomputing XC quadrature grid using
 IXCGrd= 4 IRadAn=           0 IRanWt=          -1 IRanGd=           0 AccXCQ= 0.00D+00.
 Generated NRdTot=       0 NPtTot=           0 NUsed=           0 NTot=          32
 NSgBfM=   445   445   445   447   447 MxSgAt=    39 MxSgA2=    39.
 Leave Link  302 at Wed Oct 24 19:49:36 2018, MaxMem=   536870912 cpu:         6.2
 (Enter /pbs_home/pkowalski/g09d01/g09/l303.exe)
 DipDrv:  MaxL=1.
 Leave Link  303 at Wed Oct 24 19:49:36 2018, MaxMem=   536870912 cpu:         1.2
 (Enter /pbs_home/pkowalski/g09d01/g09/l401.exe)
 Initial guess from the checkpoint file:  "dae0068freq_closed_pbe0d3.chk"
 B after Tr=     0.000000    0.000000    0.000000
         Rot=    0.979569    0.002033    0.009246    0.200883 Ang=  23.20 deg.
 Guess basis will be translated and rotated to current coordinates.
 JPrj=2 DoOrth=T DoCkMO=T.
 Generating alternative initial guess.
 ExpMin= 1.22D-01 ExpMax= 9.18D+03 ExpMxC= 1.38D+03 IAcc=1 IRadAn=         1 AccDes= 0.00D+00
 Harris functional with IExCor= 1009 and IRadAn=       1 diagonalized for initial guess.
 HarFok:  IExCor= 1009 AccDes= 0.00D+00 IRadAn=         1 IDoV= 1 UseB2=F ITyADJ=14
 ICtDFT=  3500011 ScaDFX=  1.000000  1.000000  1.000000  1.000000
 FoFCou: FMM=F IPFlag=           0 FMFlag=      100000 FMFlg1=           0
         NFxFlg=           0 DoJE=T BraDBF=F KetDBF=T FulRan=T
         wScrn=  0.000000 ICntrl=     500 IOpCl=  0 I1Cent=   200000004 NGrid=           0
         NMat0=    1 NMatS0=      1 NMatT0=    0 NMatD0=    1 NMtDS0=    0 NMtDT0=    0
 Petite list used in FoFCou.
 Harris En= -2048.79646430312    
 Leave Link  401 at Wed Oct 24 19:49:38 2018, MaxMem=   536870912 cpu:        16.5
 (Enter /pbs_home/pkowalski/g09d01/g09/l502.exe)
 Closed shell SCF:
 Using DIIS extrapolation, IDIIS=  1040.
 Integral symmetry usage will be decided dynamically.
 IVT=      641221 IEndB=      641221 NGot=   536870912 MDV=   536451994
 LenX=   536451994 LenY=   536246332
 Requested convergence on RMS density matrix=1.00D-08 within 128 cycles.
 Requested convergence on MAX density matrix=1.00D-06.
 Requested convergence on             energy=1.00D-06.
 No special actions if energy rises.
 Fock matrices will be formed incrementally for  20 cycles.
 Integral accuracy reduced to 1.0D-05 until final iterations.

 Cycle   1  Pass 0  IDiag  1:
 FoFJK:  IHMeth= 1 ICntrl=       0 DoSepK=F KAlg= 0 I1Cent=   0 FoldK=F
 IRaf= 800000000 NMat=   1 IRICut=       1 DoRegI=T DoRafI=F ISym2E= 0.
 FoFCou: FMM=F IPFlag=           0 FMFlag=      100000 FMFlg1=           0
         NFxFlg=           0 DoJE=F BraDBF=F KetDBF=F FulRan=T
         wScrn=  0.000000 ICntrl=       0 IOpCl=  0 I1Cent=           0 NGrid=           0
         NMat0=    1 NMatS0=      1 NMatT0=    0 NMatD0=    1 NMtDS0=    0 NMtDT0=    0
 Symmetry not used in FoFCou.
 E= -2048.56657477865    
 DIIS: error= 6.19D-03 at cycle   1 NSaved=   1.
 NSaved= 1 IEnMin= 1 EnMin= -2048.56657477865     IErMin= 1 ErrMin= 6.19D-03
 ErrMax= 6.19D-03  0.00D+00 EMaxC= 1.00D-01 BMatC= 1.14D-01 BMatP= 1.14D-01
 IDIUse=3 WtCom= 9.38D-01 WtEn= 6.19D-02
 Coeff-Com:  0.100D+01
 Coeff-En:   0.100D+01
 Coeff:      0.100D+01
 Gap=     0.569 Goal=   None    Shift=    0.000
 GapD=    0.569 DampG=2.000 DampE=1.000 DampFc=2.0000 IDamp=-1.
 RMSDP=2.92D-03 MaxDP=2.42D-01              OVMax= 1.15D-01

 Cycle   2  Pass 0  IDiag  1:
 RMSU=  2.92D-03    CP:  1.00D+00
 E= -2048.73688106445     Delta-E=       -0.170306285800 Rises=F Damp=F
 DIIS: error= 2.54D-03 at cycle   2 NSaved=   2.
 NSaved= 2 IEnMin= 2 EnMin= -2048.73688106445     IErMin= 2 ErrMin= 2.54D-03
 ErrMax= 2.54D-03  0.00D+00 EMaxC= 1.00D-01 BMatC= 8.83D-03 BMatP= 1.14D-01
 IDIUse=3 WtCom= 9.75D-01 WtEn= 2.54D-02
 Coeff-Com:  0.563D-01 0.944D+00
 Coeff-En:   0.000D+00 0.100D+01
 Coeff:      0.549D-01 0.945D+00
 Gap=     0.139 Goal=   None    Shift=    0.000
 RMSDP=8.52D-04 MaxDP=6.70D-02 DE=-1.70D-01 OVMax= 4.74D-02

 Cycle   3  Pass 0  IDiag  1:
 RMSU=  8.26D-04    CP:  1.00D+00  9.33D-01
 E= -2048.73077808267     Delta-E=        0.006102981781 Rises=F Damp=F
 DIIS: error= 3.64D-03 at cycle   3 NSaved=   3.
 NSaved= 3 IEnMin= 2 EnMin= -2048.73688106445     IErMin= 2 ErrMin= 2.54D-03
 ErrMax= 3.64D-03  0.00D+00 EMaxC= 1.00D-01 BMatC= 1.53D-02 BMatP= 8.83D-03
 IDIUse=3 WtCom= 1.42D-01 WtEn= 8.58D-01
 Coeff-Com: -0.335D-01 0.589D+00 0.445D+00
 Coeff-En:   0.000D+00 0.613D+00 0.387D+00
 Coeff:     -0.477D-02 0.610D+00 0.395D+00
 Gap=     0.132 Goal=   None    Shift=    0.000
 RMSDP=5.84D-04 MaxDP=5.06D-02 DE= 6.10D-03 OVMax= 3.44D-02

 Cycle   4  Pass 0  IDiag  1:
 RMSU=  2.39D-04    CP:  1.00D+00  1.01D+00  4.24D-01
 E= -2048.74643109997     Delta-E=       -0.015653017297 Rises=F Damp=F
 DIIS: error= 6.54D-04 at cycle   4 NSaved=   4.
 NSaved= 4 IEnMin= 4 EnMin= -2048.74643109997     IErMin= 4 ErrMin= 6.54D-04
 ErrMax= 6.54D-04  0.00D+00 EMaxC= 1.00D-01 BMatC= 4.19D-04 BMatP= 8.83D-03
 IDIUse=3 WtCom= 9.93D-01 WtEn= 6.54D-03
 Coeff-Com: -0.208D-01 0.238D+00 0.200D+00 0.582D+00
 Coeff-En:   0.000D+00 0.000D+00 0.000D+00 0.100D+01
 Coeff:     -0.207D-01 0.237D+00 0.199D+00 0.585D+00
 Gap=     0.133 Goal=   None    Shift=    0.000
 RMSDP=1.07D-04 MaxDP=4.58D-03 DE=-1.57D-02 OVMax= 7.50D-03

 Cycle   5  Pass 0  IDiag  1:
 RMSU=  8.55D-05    CP:  1.00D+00  1.02D+00  4.58D-01  7.60D-01
 E= -2048.74682255352     Delta-E=       -0.000391453554 Rises=F Damp=F
 DIIS: error= 2.14D-04 at cycle   5 NSaved=   5.
 NSaved= 5 IEnMin= 5 EnMin= -2048.74682255352     IErMin= 5 ErrMin= 2.14D-04
 ErrMax= 2.14D-04  0.00D+00 EMaxC= 1.00D-01 BMatC= 8.16D-05 BMatP= 4.19D-04
 IDIUse=3 WtCom= 9.98D-01 WtEn= 2.14D-03
 Coeff-Com: -0.649D-02 0.508D-01 0.538D-01 0.320D+00 0.582D+00
 Coeff-En:   0.000D+00 0.000D+00 0.000D+00 0.112D+00 0.888D+00
 Coeff:     -0.648D-02 0.507D-01 0.537D-01 0.320D+00 0.583D+00
 Gap=     0.133 Goal=   None    Shift=    0.000
 RMSDP=4.25D-05 MaxDP=1.47D-03 DE=-3.91D-04 OVMax= 2.66D-03

 Cycle   6  Pass 0  IDiag  1:
 RMSU=  3.74D-05    CP:  1.00D+00  1.02D+00  4.61D-01  8.03D-01  8.04D-01
 E= -2048.74690181763     Delta-E=       -0.000079264106 Rises=F Damp=F
 DIIS: error= 6.76D-05 at cycle   6 NSaved=   6.
 NSaved= 6 IEnMin= 6 EnMin= -2048.74690181763     IErMin= 6 ErrMin= 6.76D-05
 ErrMax= 6.76D-05  0.00D+00 EMaxC= 1.00D-01 BMatC= 8.12D-06 BMatP= 8.16D-05
 IDIUse=1 WtCom= 1.00D+00 WtEn= 0.00D+00
 Coeff-Com: -0.120D-02-0.501D-03 0.680D-02 0.102D+00 0.302D+00 0.591D+00
 Coeff:     -0.120D-02-0.501D-03 0.680D-02 0.102D+00 0.302D+00 0.591D+00
 Gap=     0.133 Goal=   None    Shift=    0.000
 RMSDP=1.55D-05 MaxDP=6.63D-04 DE=-7.93D-05 OVMax= 1.16D-03

 Cycle   7  Pass 0  IDiag  1:
 RMSU=  1.06D-05    CP:  1.00D+00  1.02D+00  4.66D-01  8.27D-01  8.58D-01
                    CP:  7.93D-01
 E= -2048.74691013813     Delta-E=       -0.000008320505 Rises=F Damp=F
 DIIS: error= 2.65D-05 at cycle   7 NSaved=   7.
 NSaved= 7 IEnMin= 7 EnMin= -2048.74691013813     IErMin= 7 ErrMin= 2.65D-05
 ErrMax= 2.65D-05  0.00D+00 EMaxC= 1.00D-01 BMatC= 1.50D-06 BMatP= 8.12D-06
 IDIUse=1 WtCom= 1.00D+00 WtEn= 0.00D+00
 Coeff-Com:  0.264D-03-0.857D-02-0.389D-02 0.145D-01 0.994D-01 0.353D+00
 Coeff-Com:  0.545D+00
 Coeff:      0.264D-03-0.857D-02-0.389D-02 0.145D-01 0.994D-01 0.353D+00
 Coeff:      0.545D+00
 Gap=     0.133 Goal=   None    Shift=    0.000
 RMSDP=5.49D-06 MaxDP=3.27D-04 DE=-8.32D-06 OVMax= 3.69D-04

 Initial convergence to 1.0D-05 achieved.  Increase integral accuracy.
 Cycle   8  Pass 1  IDiag  1:
 E= -2048.74701847186     Delta-E=       -0.000108333728 Rises=F Damp=F
 DIIS: error= 1.32D-04 at cycle   1 NSaved=   1.
 NSaved= 1 IEnMin= 1 EnMin= -2048.74701847186     IErMin= 1 ErrMin= 1.32D-04
 ErrMax= 1.32D-04  0.00D+00 EMaxC= 1.00D-01 BMatC= 3.34D-06 BMatP= 3.34D-06
 IDIUse=3 WtCom= 9.99D-01 WtEn= 1.32D-03
 Coeff-Com:  0.100D+01
 Coeff-En:   0.100D+01
 Coeff:      0.100D+01
 Gap=     0.133 Goal=   None    Shift=    0.000
 RMSDP=5.49D-06 MaxDP=3.27D-04 DE=-1.08D-04 OVMax= 5.67D-04

 Cycle   9  Pass 1  IDiag  1:
 RMSU=  9.97D-05    CP:  1.00D+00
 E= -2048.74702122257     Delta-E=       -0.000002750713 Rises=F Damp=F
 DIIS: error= 1.49D-05 at cycle   2 NSaved=   2.
 NSaved= 2 IEnMin= 2 EnMin= -2048.74702122257     IErMin= 2 ErrMin= 1.49D-05
 ErrMax= 1.49D-05  0.00D+00 EMaxC= 1.00D-01 BMatC= 4.95D-07 BMatP= 3.34D-06
 IDIUse=1 WtCom= 1.00D+00 WtEn= 0.00D+00
 Coeff-Com:  0.164D+00 0.836D+00
 Coeff:      0.164D+00 0.836D+00
 Gap=     0.133 Goal=   None    Shift=    0.000
 RMSDP=7.17D-06 MaxDP=3.06D-04 DE=-2.75D-06 OVMax= 5.69D-04

 Cycle  10  Pass 1  IDiag  1:
 RMSU=  7.03D-06    CP:  1.00D+00  1.01D+00
 E= -2048.74702058003     Delta-E=        0.000000642541 Rises=F Damp=F
 DIIS: error= 2.41D-05 at cycle   3 NSaved=   3.
 NSaved= 3 IEnMin= 2 EnMin= -2048.74702122257     IErMin= 2 ErrMin= 1.49D-05
 ErrMax= 2.41D-05  0.00D+00 EMaxC= 1.00D-01 BMatC= 1.11D-06 BMatP= 4.95D-07
 IDIUse=1 WtCom= 1.00D+00 WtEn= 0.00D+00
 Coeff-Com: -0.511D-02 0.603D+00 0.402D+00
 Coeff:     -0.511D-02 0.603D+00 0.402D+00
 Gap=     0.133 Goal=   None    Shift=    0.000
 RMSDP=4.17D-06 MaxDP=1.98D-04 DE= 6.43D-07 OVMax= 3.85D-04

 Cycle  11  Pass 1  IDiag  1:
 RMSU=  1.16D-06    CP:  1.00D+00  1.02D+00  4.34D-01
 E= -2048.74702172775     Delta-E=       -0.000001147719 Rises=F Damp=F
 DIIS: error= 2.72D-06 at cycle   4 NSaved=   4.
 NSaved= 4 IEnMin= 4 EnMin= -2048.74702172775     IErMin= 4 ErrMin= 2.72D-06
 ErrMax= 2.72D-06  0.00D+00 EMaxC= 1.00D-01 BMatC= 1.62D-08 BMatP= 4.95D-07
 IDIUse=1 WtCom= 1.00D+00 WtEn= 0.00D+00
 Coeff-Com: -0.638D-02 0.344D+00 0.242D+00 0.421D+00
 Coeff:     -0.638D-02 0.344D+00 0.242D+00 0.421D+00
 Gap=     0.133 Goal=   None    Shift=    0.000
 RMSDP=5.48D-07 MaxDP=2.13D-05 DE=-1.15D-06 OVMax= 4.05D-05

 Cycle  12  Pass 1  IDiag  1:
 RMSU=  3.57D-07    CP:  1.00D+00  1.02D+00  4.31D-01  6.43D-01
 E= -2048.74702174352     Delta-E=       -0.000000015767 Rises=F Damp=F
 DIIS: error= 5.23D-07 at cycle   5 NSaved=   5.
 NSaved= 5 IEnMin= 5 EnMin= -2048.74702174352     IErMin= 5 ErrMin= 5.23D-07
 ErrMax= 5.23D-07  0.00D+00 EMaxC= 1.00D-01 BMatC= 3.70D-10 BMatP= 1.62D-08
 IDIUse=1 WtCom= 1.00D+00 WtEn= 0.00D+00
 Coeff-Com: -0.224D-02 0.991D-01 0.735D-01 0.181D+00 0.648D+00
 Coeff:     -0.224D-02 0.991D-01 0.735D-01 0.181D+00 0.648D+00
 Gap=     0.133 Goal=   None    Shift=    0.000
 RMSDP=1.05D-07 MaxDP=5.15D-06 DE=-1.58D-08 OVMax= 5.60D-06

 Cycle  13  Pass 1  IDiag  1:
 RMSU=  1.01D-07    CP:  1.00D+00  1.02D+00  4.31D-01  6.64D-01  9.92D-01
 E= -2048.74702174378     Delta-E=       -0.000000000258 Rises=F Damp=F
 DIIS: error= 2.74D-07 at cycle   6 NSaved=   6.
 NSaved= 6 IEnMin= 6 EnMin= -2048.74702174378     IErMin= 6 ErrMin= 2.74D-07
 ErrMax= 2.74D-07  0.00D+00 EMaxC= 1.00D-01 BMatC= 8.02D-11 BMatP= 3.70D-10
 IDIUse=1 WtCom= 1.00D+00 WtEn= 0.00D+00
 Coeff-Com: -0.262D-03 0.272D-02 0.515D-02 0.405D-01 0.347D+00 0.605D+00
 Coeff:     -0.262D-03 0.272D-02 0.515D-02 0.405D-01 0.347D+00 0.605D+00
 Gap=     0.133 Goal=   None    Shift=    0.000
 RMSDP=5.74D-08 MaxDP=3.78D-06 DE=-2.58D-10 OVMax= 6.49D-06

 Cycle  14  Pass 1  IDiag  1:
 RMSU=  4.13D-08    CP:  1.00D+00  1.02D+00  4.32D-01  6.77D-01  1.05D+00
                    CP:  7.28D-01
 E= -2048.74702174380     Delta-E=       -0.000000000026 Rises=F Damp=F
 DIIS: error= 1.37D-07 at cycle   7 NSaved=   7.
 NSaved= 7 IEnMin= 7 EnMin= -2048.74702174380     IErMin= 7 ErrMin= 1.37D-07
 ErrMax= 1.37D-07  0.00D+00 EMaxC= 1.00D-01 BMatC= 1.87D-11 BMatP= 8.02D-11
 IDIUse=1 WtCom= 1.00D+00 WtEn= 0.00D+00
 Coeff-Com:  0.185D-03-0.146D-01-0.833D-02-0.223D-02 0.109D+00 0.380D+00
 Coeff-Com:  0.536D+00
 Coeff:      0.185D-03-0.146D-01-0.833D-02-0.223D-02 0.109D+00 0.380D+00
 Coeff:      0.536D+00
 Gap=     0.133 Goal=   None    Shift=    0.000
 RMSDP=2.39D-08 MaxDP=2.61D-06 DE=-2.64D-11 OVMax= 1.01D-06

 Cycle  15  Pass 1  IDiag  1:
 RMSU=  1.68D-08    CP:  1.00D+00  1.02D+00  4.32D-01  6.85D-01  1.06D+00
                    CP:  8.16D-01  7.55D-01
 E= -2048.74702174383     Delta-E=       -0.000000000027 Rises=F Damp=F
 DIIS: error= 2.08D-08 at cycle   8 NSaved=   8.
 NSaved= 8 IEnMin= 8 EnMin= -2048.74702174383     IErMin= 8 ErrMin= 2.08D-08
 ErrMax= 2.08D-08  0.00D+00 EMaxC= 1.00D-01 BMatC= 9.11D-13 BMatP= 1.87D-11
 IDIUse=1 WtCom= 1.00D+00 WtEn= 0.00D+00
 Coeff-Com:  0.103D-03-0.626D-02-0.368D-02-0.469D-02 0.498D-02 0.109D+00
 Coeff-Com:  0.202D+00 0.698D+00
 Coeff:      0.103D-03-0.626D-02-0.368D-02-0.469D-02 0.498D-02 0.109D+00
 Coeff:      0.202D+00 0.698D+00
 Gap=     0.133 Goal=   None    Shift=    0.000
 RMSDP=6.64D-09 MaxDP=1.76D-07 DE=-2.73D-11 OVMax= 8.92D-07

 SCF Done:  E(RPBE1PBE) =  -2048.74702174     A.U. after   15 cycles
            NFock= 15  Conv=0.66D-08     -V/T= 2.0055
 KE= 2.037638470381D+03 PE=-1.061135057409D+04 EE= 3.636237223743D+03
 Leave Link  502 at Wed Oct 24 19:51:59 2018, MaxMem=   536870912 cpu:      1123.2
 (Enter /pbs_home/pkowalski/g09d01/g09/l701.exe)
 Compute integral first derivatives.
 ... and contract with generalized density number  0.
 R6Disp: Adding Grimme-D3 dispersion energy 1st derivatives to the gradient.
 Leave Link  701 at Wed Oct 24 19:51:59 2018, MaxMem=   536870912 cpu:         3.7
 (Enter /pbs_home/pkowalski/g09d01/g09/l702.exe)
 L702 exits ... SP integral derivatives will be done elsewhere.
 Leave Link  702 at Wed Oct 24 19:51:59 2018, MaxMem=   536870912 cpu:         0.2
 (Enter /pbs_home/pkowalski/g09d01/g09/l703.exe)
 Compute integral first derivatives, UseDBF=F ICtDFT=           0.
 Integral derivatives from FoFJK, PRISM(SPDF).
 Calling FoFJK, ICntrl=      2127 FMM=F ISym2X=0 I1Cent= 0 IOpClX= 0 NMat=1 NMatS=1 NMatT=0.
 FoFJK:  IHMeth= 1 ICntrl=    2127 DoSepK=F KAlg= 0 I1Cent=   0 FoldK=F
 IRaf=         0 NMat=   1 IRICut=       1 DoRegI=T DoRafI=F ISym2E= 0.
 FoFCou: FMM=F IPFlag=           0 FMFlag=      100000 FMFlg1=         800
         NFxFlg=           0 DoJE=F BraDBF=F KetDBF=F FulRan=T
         wScrn=  0.000000 ICntrl=    2127 IOpCl=  0 I1Cent=           0 NGrid=           0
         NMat0=    1 NMatS0=      1 NMatT0=    0 NMatD0=    1 NMtDS0=    0 NMtDT0=    0
 Symmetry not used in FoFCou.
 Leave Link  703 at Wed Oct 24 19:52:31 2018, MaxMem=   536870912 cpu:       251.5
 (Enter /pbs_home/pkowalski/g09d01/g09/l716.exe)
 Dipole        =-3.09173849D+00-1.35126258D-01-3.55786735D-01
 ***** Axes restored to original set *****
 -------------------------------------------------------------------
 Center     Atomic                   Forces (Hartrees/Bohr)
 Number     Number              X              Y              Z
 -------------------------------------------------------------------
      1        6          -0.013417390   -0.008507104   -0.014723581
      2       16           0.006142133    0.001930401   -0.000050160
      3        6          -0.000726053   -0.006271413    0.004230519
      4        6          -0.007601544   -0.000625719    0.003340440
      5        6           0.026897865   -0.042332550   -0.025700867
      6        6          -0.000734761    0.001566962   -0.000836054
      7        1          -0.000083619   -0.000086130   -0.001841913
      8        6           0.003948241    0.009729446   -0.004278469
      9        6          -0.004716117   -0.001700378   -0.011815163
     10        6          -0.014025502    0.092458062   -0.004712727
     11        6           0.001170543    0.002137450   -0.001383978
     12        6           0.011207700    0.002422290    0.001410290
     13        9           0.004429613    0.000098495    0.005136376
     14        9          -0.003428916    0.000373167   -0.000908984
     15        9           0.001594827   -0.000583940    0.000135770
     16        9          -0.001508619   -0.002902480    0.000520916
     17        9          -0.003404184   -0.003315020   -0.001723179
     18        9           0.001280893   -0.009789478   -0.009590624
     19        6          -0.013290377    0.091463896    0.081486555
     20        6          -0.007544286   -0.100228984    0.026558936
     21        6          -0.008803032    0.031900430   -0.001616411
     22        1           0.014236248   -0.006578024   -0.006293957
     23        1           0.003207660   -0.006637642   -0.004252372
     24        1           0.004772947    0.004969308   -0.003617045
     25        6          -0.003878228    0.002158148   -0.002920209
     26        1          -0.000857857    0.002201083    0.002258581
     27        1           0.001500545   -0.000330718   -0.001960210
     28        1           0.002098137    0.001075277   -0.001655297
     29        1           0.000391070    0.000084074    0.000027255
     30        1          -0.000540957    0.000106697    0.000030301
     31        1          -0.000361027   -0.000147375   -0.000158834
     32       16          -0.006067085   -0.013426961    0.001518202
     33        6           0.072111007    0.000114009    0.075176708
     34        6          -0.055979390   -0.046598085   -0.056466068
     35        6           0.010732345   -0.000660955   -0.019605640
     36        1          -0.002987705    0.007888103   -0.008027214
     37        1          -0.005230247    0.002205643   -0.001808143
     38        1           0.003939846    0.002157512   -0.005361746
     39        1          -0.014474723   -0.006317496   -0.010522006
 -------------------------------------------------------------------
 Cartesian Forces:  Max     0.100228984 RMS     0.022929833
 Leave Link  716 at Wed Oct 24 19:52:31 2018, MaxMem=   536870912 cpu:         0.3
 (Enter /pbs_home/pkowalski/g09d01/g09/l103.exe)

 GradGradGradGradGradGradGradGradGradGradGradGradGradGradGradGradGradGrad
 Berny optimization.
 Using GEDIIS/GDIIS optimizer.
 FormGI is forming the generalized inverse of G from B-inverse, IUseBI=4.
 Internal  Forces:  Max     0.080470777 RMS     0.009555548
 Search for a local minimum.
 Step number   5 out of a maximum of  234
 All quantities printed in internal units (Hartrees-Bohrs-Radians)
 RMS Force = .95555D-02 SwitMx=.10000D-02 MixMth= 1
 Mixed Optimization -- RFO/linear search
 Update second derivatives using D2CorX and points    4    5
 DE= -1.04D-01 DEPred=-1.21D-01 R= 8.58D-01
 TightC=F SS=  1.41D+00  RLast= 1.49D+00 DXNew= 1.4270D+00 4.4556D+00
 Trust test= 8.58D-01 RLast= 1.49D+00 DXMaxT set to 1.43D+00
 ITU=  1  1  0  1  0
 Use linear search instead of GDIIS.
     Eigenvalues ---    0.00230   0.00305   0.00624   0.00852   0.00942
     Eigenvalues ---    0.01024   0.01122   0.01318   0.01346   0.01422
     Eigenvalues ---    0.01490   0.01701   0.01870   0.01965   0.02245
     Eigenvalues ---    0.02472   0.02524   0.02855   0.03142   0.04141
     Eigenvalues ---    0.04168   0.04508   0.05253   0.05513   0.05640
     Eigenvalues ---    0.05687   0.05984   0.06599   0.07290   0.07350
     Eigenvalues ---    0.07513   0.07648   0.07712   0.08202   0.08701
     Eigenvalues ---    0.08964   0.09204   0.09634   0.09852   0.10597
     Eigenvalues ---    0.10901   0.12083   0.12682   0.12854   0.13048
     Eigenvalues ---    0.13451   0.14259   0.14696   0.15501   0.15880
     Eigenvalues ---    0.15925   0.15999   0.16000   0.16000   0.16000
     Eigenvalues ---    0.16000   0.16000   0.16002   0.16068   0.16503
     Eigenvalues ---    0.16847   0.17353   0.18807   0.19829   0.21258
     Eigenvalues ---    0.21883   0.22132   0.22752   0.23376   0.23943
     Eigenvalues ---    0.24139   0.24994   0.25938   0.26095   0.26503
     Eigenvalues ---    0.26804   0.26852   0.27348   0.28070   0.28928
     Eigenvalues ---    0.29376   0.30020   0.30734   0.31700   0.33074
     Eigenvalues ---    0.33470   0.33533   0.33569   0.33585   0.33725
     Eigenvalues ---    0.33743   0.33796   0.33878   0.34090   0.34662
     Eigenvalues ---    0.37221   0.37231   0.37293   0.37567   0.42094
     Eigenvalues ---    0.51379   0.54395   0.55263   0.55619   0.55997
     Eigenvalues ---    0.57321   0.58134   0.58400   0.58422   0.64463
     Eigenvalues ---    1.25618
 RFO step:  Lambda=-7.60520008D-02 EMin= 2.30025317D-03
 Quartic linear search produced a step of -0.00094.
 Iteration  1 RMS(Cart)=  0.09411629 RMS(Int)=  0.00393648
 Iteration  2 RMS(Cart)=  0.00675536 RMS(Int)=  0.00191409
 Iteration  3 RMS(Cart)=  0.00004702 RMS(Int)=  0.00191401
 Iteration  4 RMS(Cart)=  0.00000028 RMS(Int)=  0.00191401
 ITry= 1 IFail=0 DXMaxC= 4.14D-01 DCOld= 1.00D+10 DXMaxT= 1.43D+00 DXLimC= 3.00D+00 Rises=F
 Variable       Old X    -DE/DX   Delta X   Delta X   Delta X     New X
                                 (Linear)    (Quad)   (Total)
    R1        3.33244  -0.00423   0.00001  -0.00965  -0.00951   3.32292
    R2        2.88985   0.00099   0.00004  -0.00065   0.00169   2.89154
    R3        2.52051   0.00591   0.00002   0.00719   0.00493   2.52544
    R4        3.33579   0.00410  -0.00001   0.00982   0.00913   3.34493
    R5        2.53472  -0.00174   0.00001  -0.00318  -0.00359   2.53112
    R6        2.81131   0.00131   0.00000   0.00297   0.00297   2.81428
    R7        2.80877   0.00793   0.00001   0.01707   0.01740   2.82617
    R8        2.06379  -0.00040   0.00000  -0.00076  -0.00076   2.06304
    R9        2.97903  -0.00514   0.00020  -0.03411  -0.03299   2.94604
   R10        2.94296   0.00183   0.00003   0.00070   0.00073   2.94369
   R11        2.07623  -0.00023   0.00000  -0.00051  -0.00051   2.07571
   R12        2.08197   0.00021   0.00000   0.00049   0.00049   2.08246
   R13        2.08262  -0.00011   0.00000  -0.00021  -0.00021   2.08241
   R14        2.82251   0.00017   0.00001  -0.00118  -0.00123   2.82129
   R15        2.78874   0.00179   0.00002   0.00110  -0.00118   2.78757
   R16        2.92482   0.00536  -0.00003   0.02703   0.02686   2.95167
   R17        2.53794  -0.00284   0.00000  -0.00370  -0.00370   2.53425
   R18        2.56767  -0.00011  -0.00001   0.00052   0.00052   2.56819
   R19        2.90651  -0.01125   0.00011  -0.05405  -0.05395   2.85256
   R20        2.45602   0.08047   0.00035   0.16597   0.16676   2.62278
   R21        2.94068   0.00185  -0.00002   0.01335   0.01327   2.95395
   R22        2.52338   0.00103   0.00000   0.00125   0.00125   2.52463
   R23        2.52542  -0.00180   0.00001  -0.00284  -0.00283   2.52259
   R24        2.53925  -0.00296   0.00001  -0.00518  -0.00517   2.53408
   R25        2.59568  -0.01113   0.00001  -0.01757  -0.01756   2.57812
   R26        2.95917  -0.02417  -0.00001  -0.05868  -0.05616   2.90301
   R27        3.36063  -0.01356  -0.00012  -0.05213  -0.05681   3.30382
   R28        2.75971   0.00878   0.00020  -0.01459  -0.01614   2.74357
   R29        3.29621   0.00787  -0.00015  -0.01892  -0.01967   3.27654
   R30        2.07496   0.00076  -0.00003   0.00898   0.00895   2.08391
   R31        2.06813   0.00109   0.00000   0.00098   0.00098   2.06911
   R32        2.07723   0.00187   0.00000   0.00359   0.00358   2.08081
   R33        4.00110   0.00987  -0.00021   0.08731   0.09265   4.09375
   R34        2.08582  -0.00215   0.00001  -0.00536  -0.00535   2.08047
   R35        2.07443   0.00188  -0.00001   0.00481   0.00480   2.07923
   R36        2.07844   0.00005   0.00000   0.00028   0.00028   2.07871
   R37        3.39708  -0.01081  -0.00014  -0.02577  -0.02699   3.37009
   R38        2.42784   0.07720   0.00031   0.15025   0.15050   2.57834
   R39        2.97450  -0.03540  -0.00001  -0.06572  -0.06573   2.90876
   R40        2.03814   0.01017  -0.00001   0.02717   0.02716   2.06530
   R41        2.10435  -0.00754   0.00000  -0.01679  -0.01679   2.08757
   R42        2.09330  -0.00503   0.00000  -0.01098  -0.01098   2.08232
   R43        2.09570  -0.00556  -0.00001  -0.01128  -0.01128   2.08442
    A1        1.90932   0.00143   0.00001   0.00520   0.00511   1.91443
    A2        2.25554  -0.00348  -0.00003  -0.00345  -0.00561   2.24993
    A3        2.09604   0.00226   0.00003  -0.00194   0.00067   2.09671
    A4        1.60226   0.00126   0.00000   0.00286   0.00305   1.60531
    A5        1.98647  -0.00063   0.00000  -0.00111  -0.00118   1.98529
    A6        2.06669  -0.00129   0.00000  -0.00299  -0.00297   2.06372
    A7        2.22978   0.00194   0.00001   0.00414   0.00418   2.23397
    A8        1.99945  -0.00041   0.00002  -0.00111  -0.00018   1.99927
    A9        2.14300   0.00010  -0.00001   0.00021  -0.00020   2.14280
   A10        2.13764   0.00026  -0.00001   0.00089   0.00036   2.13799
   A11        1.86841  -0.00119  -0.00003  -0.00055  -0.00198   1.86643
   A12        1.92513   0.00551   0.00005   0.00637   0.00568   1.93081
   A13        1.86278  -0.00378  -0.00013   0.00857   0.01095   1.87373
   A14        2.08628  -0.00529  -0.00004  -0.01064  -0.00996   2.07632
   A15        1.87131   0.00092   0.00012  -0.01597  -0.01628   1.85503
   A16        1.83798   0.00368   0.00001   0.01385   0.01335   1.85133
   A17        1.93272  -0.00074   0.00000  -0.00230  -0.00230   1.93042
   A18        1.93438   0.00077   0.00000   0.00267   0.00266   1.93705
   A19        1.93569   0.00056   0.00000   0.00191   0.00191   1.93760
   A20        1.88969  -0.00005   0.00000  -0.00035  -0.00035   1.88934
   A21        1.89776  -0.00008   0.00000  -0.00031  -0.00031   1.89745
   A22        1.87176  -0.00048   0.00000  -0.00168  -0.00168   1.87008
   A23        2.23073   0.00491  -0.00001   0.01699   0.01801   2.24873
   A24        2.14593  -0.00372   0.00000  -0.00698  -0.00920   2.13673
   A25        1.90302  -0.00108   0.00000  -0.00774  -0.00691   1.89611
   A26        1.84269  -0.00274   0.00002  -0.00896  -0.00957   1.83312
   A27        1.99318   0.00174  -0.00001   0.00569   0.00599   1.99917
   A28        1.89229   0.00100   0.00001   0.00031   0.00034   1.89263
   A29        2.00005  -0.00084  -0.00002  -0.00621  -0.00609   1.99396
   A30        1.86206   0.00057  -0.00001   0.00768   0.00789   1.86995
   A31        1.86754   0.00034   0.00000   0.00209   0.00201   1.86955
   A32        1.76317   0.00678  -0.00007   0.04968   0.04971   1.81288
   A33        1.99382   0.00343  -0.00001   0.02347   0.02254   2.01636
   A34        2.07438  -0.00120  -0.00011   0.00652   0.00506   2.07944
   A35        1.81236   0.00222  -0.00002   0.01483   0.01418   1.82654
   A36        1.93709  -0.00081   0.00001  -0.00619  -0.00618   1.93091
   A37        1.94791   0.00013  -0.00001   0.00143   0.00185   1.94976
   A38        1.91708  -0.00173   0.00002  -0.00845  -0.00808   1.90900
   A39        1.96212  -0.00129   0.00000  -0.00554  -0.00555   1.95657
   A40        1.88733   0.00139   0.00000   0.00361   0.00347   1.89080
   A41        1.86812  -0.00159   0.00002  -0.01539  -0.01564   1.85248
   A42        2.02966  -0.00034   0.00000  -0.00301  -0.00262   2.02704
   A43        1.93709  -0.00755   0.00004  -0.04388  -0.04370   1.89339
   A44        1.93301   0.00254  -0.00002   0.02275   0.02242   1.95543
   A45        1.83536   0.00719  -0.00005   0.04787   0.04766   1.88302
   A46        1.85173   0.00057   0.00002  -0.00254  -0.00387   1.84786
   A47        1.93703   0.01379  -0.00004   0.03967   0.03553   1.97257
   A48        1.63976   0.00430  -0.00004   0.07272   0.08070   1.72046
   A49        2.51842  -0.02215   0.00011  -0.07122  -0.07811   2.44031
   A50        1.77732  -0.00757  -0.00003  -0.03634  -0.03706   1.74027
   A51        1.82612   0.00759  -0.00009   0.02235   0.01921   1.84532
   A52        2.22411  -0.02048  -0.00004  -0.05632  -0.05533   2.16878
   A53        2.12060   0.01118  -0.00004   0.03472   0.03170   2.15229
   A54        1.93438   0.00947   0.00008   0.02340   0.02507   1.95945
   A55        2.10687  -0.01061  -0.00002  -0.04509  -0.04430   2.06257
   A56        1.94570  -0.00450   0.00003  -0.02022  -0.02213   1.92357
   A57        1.90643  -0.00109   0.00002  -0.00375  -0.00295   1.90348
   A58        1.88032   0.00684  -0.00002   0.02752   0.02648   1.90681
   A59        1.81816   0.00716  -0.00002   0.02887   0.02845   1.84661
   A60        1.76922  -0.00396  -0.00007  -0.02318  -0.02492   1.74430
   A61        1.77347   0.00560   0.00000   0.02795   0.02789   1.80136
   A62        1.47956  -0.01168  -0.00005  -0.01965  -0.01712   1.46244
   A63        1.94195  -0.00422   0.00001  -0.01449  -0.01445   1.92750
   A64        1.91006   0.00246   0.00000   0.00705   0.00704   1.91710
   A65        1.91891   0.00253   0.00000   0.00859   0.00859   1.92751
   A66        1.89632   0.00056  -0.00001   0.00194   0.00196   1.89828
   A67        1.88582   0.00100  -0.00001   0.00423   0.00426   1.89007
   A68        1.91034  -0.00240   0.00000  -0.00751  -0.00754   1.90280
   A69        1.60508   0.00853   0.00012   0.00984   0.00891   1.61399
   A70        1.94767  -0.01211  -0.00010  -0.01766  -0.01831   1.92936
   A71        2.03136   0.00046   0.00010   0.01194   0.01121   2.04257
   A72        2.13214   0.01527  -0.00013   0.04264   0.04141   2.17355
   A73        2.10850  -0.01337  -0.00001  -0.03845  -0.03620   2.07229
   A74        2.18642   0.00115   0.00009  -0.03005  -0.03270   2.15372
   A75        1.98909  -0.01298  -0.00004  -0.04502  -0.04403   1.94506
   A76        1.59893   0.01274  -0.00007   0.07924   0.07826   1.67718
   A77        1.95858   0.01133  -0.00017   0.07880   0.07811   2.03669
   A78        2.02359  -0.01077  -0.00010  -0.03076  -0.03102   1.99257
   A79        1.92516   0.00111   0.00004   0.00194   0.00199   1.92715
   A80        1.94743  -0.00305   0.00009  -0.02233  -0.02248   1.92494
   A81        1.80969   0.00676   0.00000   0.02827   0.02834   1.83803
   A82        1.86194   0.00663  -0.00003   0.02641   0.02603   1.88797
   A83        1.88690   0.00061   0.00000   0.00188   0.00182   1.88872
   A84        3.58737   0.00320  -0.00009   0.00569   0.00353   3.59091
   A85        3.41168  -0.00072  -0.00009   0.03007   0.03282   3.44450
    D1        0.24161  -0.00024   0.00002  -0.01136  -0.01082   0.23079
    D2       -3.12948   0.00131   0.00011  -0.01235  -0.00963  -3.13910
    D3       -0.33474   0.00127  -0.00001   0.01499   0.01417  -0.32057
    D4       -2.63069   0.00497   0.00002   0.02450   0.02442  -2.60627
    D5        1.66456  -0.00003   0.00005   0.00048  -0.00028   1.66428
    D6        3.01195   0.00075  -0.00009   0.01621   0.01413   3.02608
    D7        0.71600   0.00446  -0.00005   0.02573   0.02438   0.74038
    D8       -1.27194  -0.00054  -0.00002   0.00171  -0.00032  -1.27226
    D9       -0.08234  -0.00051   0.00004  -0.00235  -0.00264  -0.08497
   D10        2.95918   0.00094  -0.00007   0.02945   0.02920   2.98839
   D11        2.80863   0.00098   0.00014  -0.00267  -0.00097   2.80767
   D12       -0.43303   0.00242   0.00002   0.02913   0.03087  -0.40216
   D13       -0.07904  -0.00025  -0.00002   0.00616   0.00623  -0.07281
   D14        3.04051   0.00067  -0.00001   0.00812   0.00784   3.04836
   D15       -0.11963   0.00118   0.00001   0.00278   0.00186  -0.11777
   D16        3.10466   0.00183   0.00002   0.00284   0.00215   3.10681
   D17        3.04648   0.00021   0.00000   0.00072   0.00017   3.04665
   D18       -0.01241   0.00085   0.00001   0.00078   0.00046  -0.01195
   D19       -3.12318  -0.00045  -0.00001  -0.00075  -0.00055  -3.12373
   D20        1.06244  -0.00041   0.00000  -0.00055  -0.00035   1.06209
   D21       -1.01458  -0.00067  -0.00001  -0.00141  -0.00122  -1.01580
   D22       -0.00709   0.00057   0.00001   0.00143   0.00123  -0.00586
   D23       -2.10466   0.00062   0.00001   0.00163   0.00143  -2.10322
   D24        2.10151   0.00036   0.00000   0.00077   0.00056   2.10207
   D25        0.29255  -0.00180   0.00000  -0.01206  -0.01093   0.28162
   D26        2.49554   0.00059   0.00002  -0.01213  -0.01270   2.48284
   D27       -1.70100   0.00268   0.00012  -0.01406  -0.01487  -1.71587
   D28       -2.93146  -0.00245  -0.00001  -0.01215  -0.01125  -2.94271
   D29       -0.72847  -0.00006   0.00001  -0.01222  -0.01301  -0.74149
   D30        1.35818   0.00203   0.00010  -0.01415  -0.01519   1.34299
   D31       -0.44016  -0.00547   0.00015  -0.08244  -0.08768  -0.52783
   D32        1.37985  -0.00957   0.00010  -0.08508  -0.08484   1.29501
   D33        2.77727   0.01150  -0.00022   0.12963   0.12154   2.89881
   D34       -2.61621  -0.00453   0.00017  -0.07871  -0.08183  -2.69804
   D35       -0.79620  -0.00863   0.00012  -0.08136  -0.07900  -0.87519
   D36        0.60122   0.01245  -0.00020   0.13336   0.12738   0.72860
   D37        1.56351  -0.00531   0.00002  -0.06203  -0.06474   1.49877
   D38       -2.89966  -0.00941  -0.00002  -0.06468  -0.06191  -2.96157
   D39       -1.50225   0.01166  -0.00035   0.15004   0.14447  -1.35777
   D40        3.05772   0.00347   0.00001   0.01564   0.01605   3.07378
   D41        0.96187   0.00383   0.00001   0.01778   0.01820   0.98007
   D42       -1.13692   0.00368   0.00000   0.01729   0.01767  -1.11924
   D43       -1.22814   0.00073  -0.00005   0.01158   0.01122  -1.21691
   D44        2.95919   0.00109  -0.00005   0.01372   0.01338   2.97257
   D45        0.86041   0.00095  -0.00005   0.01322   0.01284   0.87325
   D46        1.01128  -0.00284   0.00000  -0.00224  -0.00233   1.00895
   D47       -1.08457  -0.00248   0.00000  -0.00010  -0.00018  -1.08475
   D48        3.09983  -0.00262   0.00000  -0.00059  -0.00071   3.09912
   D49        2.57514   0.00530  -0.00015   0.06275   0.06258   2.63772
   D50        0.36210   0.00730  -0.00013   0.07379   0.07371   0.43581
   D51       -1.71801   0.00507  -0.00014   0.06733   0.06710  -1.65091
   D52       -0.47766   0.00420  -0.00005   0.03472   0.03455  -0.44310
   D53       -2.69070   0.00620  -0.00003   0.04576   0.04569  -2.64501
   D54        1.51238   0.00397  -0.00004   0.03929   0.03908   1.55145
   D55       -2.40926  -0.00457   0.00013  -0.06018  -0.06090  -2.47016
   D56       -0.16095   0.00100  -0.00005  -0.00113   0.00096  -0.15999
   D57        0.64874  -0.00302   0.00004  -0.03232  -0.03338   0.61536
   D58        2.89705   0.00256  -0.00014   0.02673   0.02848   2.92554
   D59        0.09240   0.00101   0.00000   0.00456   0.00430   0.09670
   D60        2.15124  -0.00017   0.00001   0.00002  -0.00023   2.15101
   D61       -2.02536   0.00113   0.00001   0.00134   0.00119  -2.02417
   D62        2.30126   0.00056  -0.00001   0.00071   0.00057   2.30183
   D63       -1.92309  -0.00061   0.00000  -0.00383  -0.00396  -1.92704
   D64        0.18350   0.00069   0.00000  -0.00251  -0.00254   0.18096
   D65       -1.91850   0.00089  -0.00002   0.00490   0.00484  -1.91366
   D66        0.14033  -0.00029   0.00000   0.00036   0.00032   0.14065
   D67        2.24692   0.00101  -0.00001   0.00168   0.00173   2.24865
   D68       -0.57188   0.00441  -0.00005   0.03932   0.04003  -0.53184
   D69       -2.74279   0.00259  -0.00003   0.02382   0.02492  -2.71787
   D70        1.42189   0.00821  -0.00008   0.06516   0.06590   1.48778
   D71       -2.76735  -0.00487   0.00006  -0.03624  -0.03754  -2.80489
   D72        1.34492  -0.00669   0.00008  -0.05174  -0.05265   1.29227
   D73       -0.77359  -0.00107   0.00003  -0.01040  -0.01168  -0.78527
   D74        0.42941  -0.00944   0.00015  -0.08911  -0.09120   0.33821
   D75       -2.81856  -0.00649   0.00018  -0.06405  -0.06917  -2.88774
   D76        2.50936   0.00215  -0.00003   0.00689   0.00673   2.51609
   D77       -0.73861   0.00510   0.00001   0.03195   0.02875  -0.70986
   D78        0.29840  -0.00370   0.00004  -0.03158  -0.03203   0.26637
   D79        2.52716  -0.00355   0.00003  -0.03093  -0.03147   2.49569
   D80       -1.76295   0.00217   0.00001   0.00244   0.00268  -1.76026
   D81       -1.77424  -0.00314   0.00003  -0.02842  -0.02863  -1.80286
   D82        0.45452  -0.00299   0.00002  -0.02777  -0.02807   0.42645
   D83        2.44760   0.00273   0.00001   0.00560   0.00609   2.45369
   D84        2.40662  -0.00285   0.00002  -0.02350  -0.02387   2.38275
   D85       -1.64780  -0.00269   0.00001  -0.02286  -0.02331  -1.67112
   D86        0.34527   0.00302   0.00000   0.01052   0.01084   0.35612
   D87       -0.10448   0.01193  -0.00019   0.13238   0.13554   0.03106
   D88        3.13413   0.00893  -0.00021   0.10834   0.11468  -3.03438
   D89       -1.83168   0.00661  -0.00013   0.05651   0.05261  -1.77908
   D90        1.40693   0.00360  -0.00015   0.03247   0.03174   1.43867
   D91        2.99140   0.00021   0.00000  -0.00010  -0.00837   2.98303
   D92       -0.05318  -0.00279  -0.00002  -0.02414  -0.02923  -0.08241
   D93       -2.49864  -0.01540   0.00015  -0.08864  -0.08595  -2.58460
   D94        1.55193  -0.01076   0.00016  -0.06538  -0.06242   1.48951
   D95       -0.39397  -0.01447   0.00013  -0.08606  -0.08238  -0.47635
   D96       -0.53673  -0.00126   0.00010  -0.03491  -0.03588  -0.57261
   D97       -2.76934   0.00338   0.00011  -0.01165  -0.01235  -2.78168
   D98        1.56794  -0.00033   0.00008  -0.03233  -0.03230   1.53564
   D99        3.07300  -0.01022   0.00038  -0.17375  -0.16634   2.90666
   D100      -0.34860  -0.01272   0.00007  -0.11420  -0.10980  -0.45840
   D101       0.00458   0.00591   0.00002   0.03016   0.03272   0.03730
   D102       2.86617   0.00341  -0.00028   0.08972   0.08925   2.95542
   D103      -2.98513   0.00011   0.00000  -0.00271   0.00271  -2.98242
   D104       0.06613   0.00087   0.00003   0.01384   0.01773   0.08385
   D105      -0.19487   0.00158   0.00000   0.00390   0.00426  -0.19062
   D106       1.81653   0.01759  -0.00021   0.12136   0.11909   1.93563
   D107      -2.06367  -0.00341   0.00002  -0.02138  -0.02100  -2.08467
   D108      -0.05226   0.01260  -0.00019   0.09607   0.09383   0.04157
   D109      -0.06509   0.00376   0.00000   0.00509   0.00310  -0.06199
   D110      -2.62487  -0.00694   0.00023  -0.06483  -0.06488  -2.68974
   D111       0.04494  -0.00638  -0.00002  -0.02290  -0.02271   0.02222
   D112      -1.06315   0.01166   0.00001   0.05408   0.05438  -1.00877
   D113      -2.85046  -0.00324   0.00018  -0.06151  -0.06032  -2.91077
   D114       2.56593  -0.00145  -0.00014   0.03814   0.03752   2.60345
   D115       1.45784   0.01659  -0.00011   0.11512   0.11462   1.57246
   D116      -0.32947   0.00169   0.00006  -0.00047  -0.00008  -0.32954
   D117      -2.44872  -0.00126  -0.00010   0.01290   0.01323  -2.43550
   D118      -0.39928   0.00112  -0.00014   0.03045   0.03052  -0.36876
   D119       1.69833   0.00063  -0.00005   0.01943   0.01953   1.71786
   D120       1.34089  -0.00268   0.00013  -0.04198  -0.04194   1.29894
   D121      -2.89285  -0.00030   0.00009  -0.02443  -0.02466  -2.91751
   D122      -0.79525  -0.00079   0.00018  -0.03544  -0.03564  -0.83088
         Item               Value     Threshold  Converged?
 Maximum Force            0.080471     0.000450     NO 
 RMS     Force            0.009556     0.000300     NO 
 Maximum Displacement     0.414404     0.001800     NO 
 RMS     Displacement     0.095373     0.001200     NO 
 Predicted change in Energy=-5.450590D-02
 Lowest energy point so far.  Saving SCF results.
 GradGradGradGradGradGradGradGradGradGradGradGradGradGradGradGradGradGrad

 Leave Link  103 at Wed Oct 24 19:52:31 2018, MaxMem=   536870912 cpu:         0.9
 (Enter /pbs_home/pkowalski/g09d01/g09/l202.exe)
                          Input orientation:                          
 ---------------------------------------------------------------------
 Center     Atomic      Atomic             Coordinates (Angstroms)
 Number     Number       Type             X           Y           Z
 ---------------------------------------------------------------------
      1          6           0       -1.653821   -0.077773   -0.503361
      2         16           0       -3.183380    0.721532   -0.840383
      3          6           0       -4.104296   -0.733306   -0.429936
      4          6           0       -3.338013   -1.794399   -0.145477
      5          6           0       -1.876200   -1.586923   -0.383610
      6          6           0       -5.590778   -0.644487   -0.411210
      7          1           0       -3.751959   -2.758088    0.157486
      8          6           0       -0.413673    0.412966   -0.588168
      9          6           0        0.033202    1.747529   -1.086337
     10          6           0        0.764008   -0.323292   -0.091217
     11          6           0        1.348431    2.053318   -0.301238
     12          6           0        1.633007    0.751414    0.515796
     13          9           0       -0.894585    2.712313   -1.003475
     14          9           0        0.368510    1.626606   -2.397788
     15          9           0        2.359492    2.276744   -1.145432
     16          9           0        1.215729    3.122240    0.487266
     17          9           0        2.944143    0.479764    0.588925
     18          9           0        1.223882    0.964557    1.799718
     19          6           0       -0.852693   -2.215744    0.610087
     20          6           0        0.487564   -1.465871    0.646617
     21          6           0       -1.553373   -1.640303    2.104909
     22          1           0       -0.876088   -1.421984    2.947344
     23          1           0       -2.339879   -2.323554    2.441715
     24          1           0       -2.099768   -0.704569    1.909163
     25          6           0       -1.567033   -2.214104   -1.775583
     26          1           0       -1.644445   -3.311313   -1.728615
     27          1           0       -0.547293   -1.944326   -2.088580
     28          1           0       -2.281412   -1.849481   -2.528396
     29          1           0       -6.032069   -1.608774   -0.124957
     30          1           0       -5.982060   -0.366780   -1.403256
     31          1           0       -5.931764    0.125367    0.299690
     32         16           0        1.667262   -2.276013    1.625542
     33          6           0        0.586721   -3.665014    1.914573
     34          6           0       -0.634032   -3.448656    1.344897
     35          6           0        0.817095   -4.474159    3.203569
     36          1           0        0.720885   -5.567088    3.074738
     37          1           0        1.840352   -4.314496    3.579960
     38          1           0        0.108177   -4.156328    3.986567
     39          1           0       -1.441067   -4.122963    1.642316
 ---------------------------------------------------------------------
                    Distance matrix (angstroms):
                    1          2          3          4          5
     1  C    0.000000
     2  S    1.758416   0.000000
     3  C    2.537705   1.770059   0.000000
     4  C    2.431335   2.614712   1.339413   0.000000
     5  C    1.530139   2.691900   2.386466   1.495543   0.000000
     6  C    3.978604   2.801029   1.489251   2.543200   3.832367
     7  H    3.467419   3.664258   2.137510   1.091712   2.276595
     8  C    1.336407   2.798232   3.867774   3.690555   2.486038
     9  C    2.552966   3.385198   4.868706   4.979514   3.906176
    10  C    2.464962   4.151480   4.897268   4.358173   2.941591
    11  C    3.687264   4.754119   6.124873   6.065636   4.863783
    12  C    3.539699   5.003768   6.001287   5.624009   4.311761
    13  F    2.934473   3.037826   4.743784   5.197783   4.453227
    14  F    3.253242   3.982536   5.426566   5.523992   4.407086
    15  F    4.697093   5.764995   7.166094   7.073590   5.783544
    16  F    4.410866   5.184420   6.633940   6.731290   5.700409
    17  F    4.758698   6.296659   7.224272   6.721357   5.334109
    18  F    3.830379   5.143263   6.020264   5.675078   4.570282
    19  C    2.540176   4.020393   3.721854   2.631582   1.558979
    20  C    2.799070   4.524570   4.772924   3.920508   2.581357
    21  C    3.042148   4.112169   3.708813   2.876269   2.509939
    22  H    3.784064   4.925965   4.722460   3.970555   3.481764
    23  H    3.766654   4.555898   3.726719   2.823090   2.956363
    24  H    2.532196   3.281461   3.080640   2.634868   2.466848
    25  C    2.487969   3.479244   3.231290   2.443311   1.557732
    26  H    3.457906   4.406940   3.792566   2.770474   2.199152
    27  H    2.687255   3.951424   4.107304   3.403857   2.191039
    28  H    2.762894   3.205159   2.995378   2.607248   2.198463
    29  H    4.653624   3.749292   2.139104   2.700522   4.163968
    30  H    4.430236   3.055136   2.146553   3.257467   4.403012
    31  H    4.357403   3.034599   2.146931   3.257487   4.454934
    32  S    4.515980   6.212471   6.317897   5.331157   4.131303
    33  C    4.871831   6.406656   6.008101   4.811085   3.958041
    34  C    3.977295   5.353979   4.750357   3.502755   2.827856
    35  C    6.258990   7.704061   7.170525   5.971778   5.334587
    36  H    6.969548   8.373661   7.676625   6.409182   5.877647
    37  H    6.843433   8.374897   8.015175   6.858953   6.079663
    38  H    6.316542   7.611000   6.997679   5.876114   5.444083
    39  H    4.583967   5.715644   4.782969   3.495256   3.274938
                    6          7          8          9         10
     6  C    0.000000
     7  H    2.858668   0.000000
     8  C    5.286959   4.664304   0.000000
     9  C    6.148714   6.014576   1.492960   0.000000
    10  C    6.370939   5.136540   1.475117   2.410943   0.000000
    11  C    7.445997   7.026666   2.424478   1.561959   2.456407
    12  C    7.415588   6.437612   2.349932   2.473551   1.509509
    13  F    5.802854   6.279945   2.385530   1.341067   3.577435
    14  F    6.679631   6.537066   2.315050   1.359028   3.046111
    15  F    8.501733   8.024772   3.387426   2.386459   3.227558
    16  F    7.830966   7.704864   3.339412   2.400922   3.522838
    17  F    8.666550   7.450343   3.558783   3.589890   2.420843
    18  F    7.342807   6.427597   2.947514   3.218708   2.333596
    19  C    5.095228   2.984079   2.922100   4.401159   2.585908
    20  C    6.224140   4.458994   2.422179   3.679065   1.387914
    21  C    4.860365   3.142560   3.573163   4.917182   3.453656
    22  H    5.840607   4.223638   4.010076   5.209914   3.623519
    23  H    4.639697   2.720384   4.514310   5.886627   4.477824
    24  H    4.192242   3.164656   3.213792   4.419883   3.513987
    25  C    4.529431   2.967588   3.105107   4.327857   3.441803
    26  H    4.941768   2.881849   4.084810   5.368324   4.172528
    27  H    5.471736   3.997112   2.797484   3.869271   2.887338
    28  H    4.109306   3.194063   3.517329   4.513918   4.188517
    29  H    1.098421   2.568969   5.989021   6.998324   6.916666
    30  H    1.101989   3.623206   5.681488   6.383895   6.872610
    31  H    1.101964   3.617469   5.596457   6.335085   6.722162
    32  S    7.712936   5.635205   4.057267   5.119896   2.752498
    33  C    7.259088   4.768020   4.888192   6.213491   3.901503
    34  C    5.959581   3.407095   4.324052   5.775504   3.712794
    35  C    8.294206   5.753240   6.306825   7.597841   5.299823
    36  H    8.730460   6.033836   7.103882   8.443405   6.125563
    37  H    9.198919   6.738670   6.693490   7.860552   5.528631
    38  H    8.009467   5.614052   6.486831   7.784312   5.634767
    39  H    5.791103   3.067218   5.158027   6.639405   4.722816
                   11         12         13         14         15
    11  C    0.000000
    12  C    1.563164   0.000000
    13  F    2.441011   3.541473   0.000000
    14  F    2.353264   3.294523   2.172159   0.000000
    15  F    1.335974   2.369408   3.286167   2.440304   0.000000
    16  F    1.334895   2.407437   2.616061   3.358308   2.165355
    17  F    2.411381   1.340977   4.717610   4.107260   2.564946
    18  F    2.369584   1.364283   3.924340   4.334631   3.418385
    19  C    4.888798   3.871901   5.185661   5.030139   5.795035
    20  C    3.744891   2.499101   4.700038   4.341196   4.552222
    21  C    5.277579   4.289360   5.389000   5.885627   6.420163
    22  H    5.251618   4.114807   5.718542   6.278006   6.395341
    23  H    6.347002   5.380373   6.270420   6.808812   7.490958
    24  H    4.937802   4.242047   4.648764   5.484214   6.172826
    25  C    5.374431   4.927978   5.031692   4.345632   5.998533
    26  H    6.306661   5.681973   6.113279   5.374274   6.899130
    27  H    4.771741   4.336299   4.793991   3.699440   5.211176
    28  H    5.776490   5.599503   5.005860   4.372908   6.362100
    29  H    8.240982   8.045772   6.770327   7.523354   9.303597
    30  H    7.797911   7.932362   5.960121   6.729964   8.754210
    31  H    7.555088   7.593708   5.810654   7.015950   8.686871
    32  S    4.749447   3.224597   6.193399   5.753640   5.374484
    33  C    6.179753   4.749329   7.167955   6.829738   6.914538
    34  C    6.075495   4.844323   6.598506   6.385222   6.924098
    35  C    7.427916   5.932659   8.501437   8.294320   8.177254
    36  H    8.358326   6.877762   9.369634   9.045548   9.056521
    37  H    7.473603   5.924149   8.824047   8.555494   8.126702
    38  H    7.647431   6.201394   8.548934   8.618009   8.531720
    39  H    7.050188   5.871842   7.349820   7.256345   7.948084
                   16         17         18         19         20
    16  F    0.000000
    17  F    3.159182   0.000000
    18  F    2.525509   2.158782   0.000000
    19  C    5.726039   4.656412   3.980163   0.000000
    20  C    4.648266   3.134263   2.789048   1.536207   0.000000
    21  C    5.741647   5.198128   3.819893   1.748308   2.514452
    22  H    5.574733   4.875751   3.379718   2.468476   2.674849
    23  H    6.791089   6.261974   4.891240   2.361823   3.457229
    24  H    5.259161   5.346654   3.720834   2.350839   2.977900
    25  C    6.429682   5.761816   5.538580   2.490322   3.263169
    26  H    7.381147   6.387362   6.241754   2.701235   3.686848
    27  H    5.950909   5.023481   5.168899   2.729421   2.963300
    28  H    6.785442   6.515327   6.240069   3.467774   4.230259
    29  H    8.676859   9.243592   7.935694   5.266369   6.566686
    30  H    8.219215   9.184907   7.997319   5.812283   6.875029
    31  H    7.752618   8.887687   7.359185   5.601260   6.622701
    32  S    5.535404   3.209254   3.275396   2.717527   1.733872
    33  C    6.964171   4.949138   4.674622   2.423630   2.540428
    34  C    6.879958   5.367244   4.809902   1.451837   2.382648
    35  C    8.077282   5.991831   5.631687   3.822928   3.961867
    36  H    9.079885   6.905546   6.673910   4.447714   4.771812
    37  H    8.078364   5.757567   5.605149   4.525196   4.306878
    38  H    8.151646   6.409370   5.678958   4.011204   4.305550
    39  H    7.802927   6.443973   5.745397   2.247035   3.430914
                   21         22         23         24         25
    21  C    0.000000
    22  H    1.102758   0.000000
    23  H    1.094926   1.791975   0.000000
    24  H    1.101118   1.757810   1.721156   0.000000
    25  C    3.922710   4.838481   4.288924   4.017444   0.000000
    26  H    4.182879   5.101425   4.341768   4.498429   1.100938
    27  H    4.323190   5.073606   4.886793   4.464205   1.100280
    28  H    4.694817   5.669340   4.993011   4.586474   1.100007
    29  H    5.003201   6.004837   4.553129   4.518653   4.798702
    30  H    5.791576   6.790591   5.646082   5.114530   4.800386
    31  H    5.054376   5.913056   4.846351   4.238325   5.369429
    32  S    3.317591   2.990845   4.089692   4.091502   4.693841
    33  C    2.952234   2.870124   3.262267   3.997685   4.512322
    34  C    2.166321   2.594962   2.319219   3.161770   3.483103
    35  C    3.854466   3.499756   3.895126   4.938965   5.965221
    36  H    4.640309   4.443922   4.504388   5.740970   6.324767
    37  H    4.565573   4.018193   4.767996   5.598900   6.686086
    38  H    3.554120   3.086325   3.426166   4.594047   6.307213
    39  H    2.527886   3.052472   2.164435   3.491491   3.916841
                   26         27         28         29         30
    26  H    0.000000
    27  H    1.789405   0.000000
    28  H    1.783908   1.791536   0.000000
    29  H    4.972083   5.835339   4.461153   0.000000
    30  H    5.252717   5.700440   4.142359   1.783003   0.000000
    31  H    5.857123   6.243396   5.022267   1.788192   1.773348
    32  S    4.825932   4.336931   5.747100   7.923961   8.445763
    33  C    4.286727   4.502443   5.591272   7.224693   8.064442
    34  C    3.238252   3.749573   4.502623   5.889350   6.756605
    35  C    5.633634   6.022329   7.024606   8.136373   9.182696
    36  H    5.809949   6.433702   7.364068   8.456281   9.592972
    37  H    6.428931   6.591729   7.770279   9.111661  10.080032
    38  H    6.037304   6.498461   7.312757   7.816475   8.972283
    39  H    3.473229   4.411901   4.823871   5.524645   6.633630
                   31         32         33         34         35
    31  H    0.000000
    32  S    8.078967   0.000000
    33  C    7.711387   1.783376   0.000000
    34  C    6.475497   2.598039   1.364398   0.000000
    35  C    8.668059   2.836335   1.539252   2.571398   0.000000
    36  H    9.184916   3.718463   2.232010   3.052197   1.104694
    37  H    9.533014   2.829332   2.183330   3.444962   1.101915
    38  H    8.270844   3.397170   2.182556   2.833742   1.103026
    39  H    6.325924   3.615689   2.096608   1.092910   2.767696
                   36         37         38         39
    36  H    0.000000
    37  H    1.754264   0.000000
    38  H    1.788040   1.786275   0.000000
    39  H    2.968394   3.815607   2.810121   0.000000
 Stoichiometry    C17H14F6S2
 Framework group  C1[X(C17H14F6S2)]
 Deg. of freedom   111
 Full point group                 C1      NOp   1
 RotChk:  IX=3 Diff= 1.39D-01
 Largest Abelian subgroup         C1      NOp   1
 Largest concise Abelian subgroup C1      NOp   1
                         Standard orientation:                         
 ---------------------------------------------------------------------
 Center     Atomic      Atomic             Coordinates (Angstroms)
 Number     Number       Type             X           Y           Z
 ---------------------------------------------------------------------
      1          6           0       -0.272221   -1.410587    0.121890
      2         16           0       -0.386220   -3.096721   -0.363892
      3          6           0       -2.155072   -3.055428   -0.313218
      4          6           0       -2.655114   -1.893480    0.127079
      5          6           0       -1.631097   -0.928740    0.634342
      6          6           0       -2.901540   -4.259385   -0.772717
      7          1           0       -3.727211   -1.696500    0.187423
      8          6           0        0.819607   -0.663657    0.311595
      9          6           0        2.254495   -1.072842    0.260685
     10          6           0        0.752334    0.792537    0.537302
     11          6           0        3.025653    0.209298   -0.187810
     12          6           0        1.938597    1.331993   -0.224528
     13          9           0        2.498892   -2.154522   -0.493436
     14          9           0        2.663278   -1.364919    1.523438
     15          9           0        3.964811    0.530718    0.706337
     16          9           0        3.614871    0.041668   -1.373840
     17          9           0        2.420276    2.512538    0.190825
     18          9           0        1.570014    1.516073   -1.525116
     19          6           0       -1.818736    0.591960    0.346805
     20          6           0       -0.494571    1.370750    0.344418
     21          6           0       -2.108619    0.497924   -1.374736
     22          1           0       -1.770443    1.336295   -2.006280
     23          1           0       -3.168336    0.303528   -1.569858
     24          1           0       -1.610445   -0.398851   -1.774834
     25          6           0       -1.622008   -1.076565    2.185017
     26          1           0       -2.554027   -0.678039    2.614650
     27          1           0       -0.771506   -0.521367    2.608121
     28          1           0       -1.535935   -2.135681    2.469411
     29          1           0       -3.984966   -4.091540   -0.705294
     30          1           0       -2.649555   -5.138461   -0.157812
     31          1           0       -2.646524   -4.508386   -1.815449
     32         16           0       -0.738280    3.080717    0.192989
     33          6           0       -2.511909    2.913219    0.274324
     34          6           0       -2.866424    1.596920    0.331396
     35          6           0       -3.350178    4.014273   -0.399680
     36          1           0       -4.245863    4.314985    0.172743
     37          1           0       -2.755243    4.934727   -0.513854
     38          1           0       -3.675869    3.687716   -1.401654
     39          1           0       -3.920533    1.364499    0.160263
 ---------------------------------------------------------------------
 Rotational constants (GHZ):      0.2353179      0.2172720      0.1295984
 Leave Link  202 at Wed Oct 24 19:52:31 2018, MaxMem=   536870912 cpu:         0.0
 (Enter /pbs_home/pkowalski/g09d01/g09/l301.exe)
 Basis read from rwf:  (5D, 7F)
 No pseudopotential information found on rwf file.
 There are   453 symmetry adapted cartesian basis functions of A   symmetry.
 There are   428 symmetry adapted basis functions of A   symmetry.
   428 basis functions,   747 primitive gaussians,   453 cartesian basis functions
   101 alpha electrons      101 beta electrons
       nuclear repulsion energy      2877.2883146810 Hartrees.
 IExCor= 1009 DFT=T Ex+Corr=PBE1PBE ExCW=0 ScaHFX=  0.250000
 ScaDFX=  0.750000  0.750000  1.000000  1.000000 ScalE2=  1.000000  1.000000
 IRadAn=      0 IRanWt=     -1 IRanGd=            0 ICorTp=0 IEmpDi=131
 NAtoms=   39 NActive=   39 NUniq=   39 SFac= 1.00D+00 NAtFMM=   60 NAOKFM=F Big=F
 Integral buffers will be    131072 words long.
 Raffenetti 2 integral format.
 Two-electron integral symmetry is turned on.
 R6Disp:  Grimme-D3 Dispersion energy=       -0.0323791712 Hartrees.
 Nuclear repulsion after empirical dispersion term =     2877.2559355099 Hartrees.
 No density basis found on file   724.
 Leave Link  301 at Wed Oct 24 19:52:31 2018, MaxMem=   536870912 cpu:         0.8
 (Enter /pbs_home/pkowalski/g09d01/g09/l302.exe)
 NPDir=0 NMtPBC=     1 NCelOv=     1 NCel=       1 NClECP=     1 NCelD=      1
         NCelK=      1 NCelE2=     1 NClLst=     1 CellRange=     0.0.
 One-electron integrals computed using PRISM.
 NBasis=   428 RedAO= T EigKep=  2.46D-04  NBF=   428
 NBsUse=   428 1.00D-06 EigRej= -1.00D+00 NBFU=   428
 Precomputing XC quadrature grid using
 IXCGrd= 4 IRadAn=           0 IRanWt=          -1 IRanGd=           0 AccXCQ= 0.00D+00.
 Generated NRdTot=       0 NPtTot=           0 NUsed=           0 NTot=          32
 NSgBfM=   445   445   445   445   446 MxSgAt=    39 MxSgA2=    39.
 Leave Link  302 at Wed Oct 24 19:52:32 2018, MaxMem=   536870912 cpu:         6.6
 (Enter /pbs_home/pkowalski/g09d01/g09/l303.exe)
 DipDrv:  MaxL=1.
 Leave Link  303 at Wed Oct 24 19:52:33 2018, MaxMem=   536870912 cpu:         1.2
 (Enter /pbs_home/pkowalski/g09d01/g09/l401.exe)
 Initial guess from the checkpoint file:  "dae0068freq_closed_pbe0d3.chk"
 B after Tr=     0.000000    0.000000    0.000000
         Rot=    0.998788   -0.000707    0.003302   -0.049106 Ang=  -5.64 deg.
 Guess basis will be translated and rotated to current coordinates.
 JPrj=2 DoOrth=T DoCkMO=T.
 Generating alternative initial guess.
 ExpMin= 1.22D-01 ExpMax= 9.18D+03 ExpMxC= 1.38D+03 IAcc=1 IRadAn=         1 AccDes= 0.00D+00
 Harris functional with IExCor= 1009 and IRadAn=       1 diagonalized for initial guess.
 HarFok:  IExCor= 1009 AccDes= 0.00D+00 IRadAn=         1 IDoV= 1 UseB2=F ITyADJ=14
 ICtDFT=  3500011 ScaDFX=  1.000000  1.000000  1.000000  1.000000
 FoFCou: FMM=F IPFlag=           0 FMFlag=      100000 FMFlg1=           0
         NFxFlg=           0 DoJE=T BraDBF=F KetDBF=T FulRan=T
         wScrn=  0.000000 ICntrl=     500 IOpCl=  0 I1Cent=   200000004 NGrid=           0
         NMat0=    1 NMatS0=      1 NMatT0=    0 NMatD0=    1 NMtDS0=    0 NMtDT0=    0
 Petite list used in FoFCou.
 Harris En= -2048.83083511507    
 Leave Link  401 at Wed Oct 24 19:52:35 2018, MaxMem=   536870912 cpu:        16.3
 (Enter /pbs_home/pkowalski/g09d01/g09/l502.exe)
 Closed shell SCF:
 Using DIIS extrapolation, IDIIS=  1040.
 Integral symmetry usage will be decided dynamically.
 IVT=      641221 IEndB=      641221 NGot=   536870912 MDV=   536451994
 LenX=   536451994 LenY=   536246332
 Requested convergence on RMS density matrix=1.00D-08 within 128 cycles.
 Requested convergence on MAX density matrix=1.00D-06.
 Requested convergence on             energy=1.00D-06.
 No special actions if energy rises.
 Fock matrices will be formed incrementally for  20 cycles.
 Integral accuracy reduced to 1.0D-05 until final iterations.

 Cycle   1  Pass 0  IDiag  1:
 FoFJK:  IHMeth= 1 ICntrl=       0 DoSepK=F KAlg= 0 I1Cent=   0 FoldK=F
 IRaf= 800000000 NMat=   1 IRICut=       1 DoRegI=T DoRafI=F ISym2E= 0.
 FoFCou: FMM=F IPFlag=           0 FMFlag=      100000 FMFlg1=           0
         NFxFlg=           0 DoJE=F BraDBF=F KetDBF=F FulRan=T
         wScrn=  0.000000 ICntrl=       0 IOpCl=  0 I1Cent=           0 NGrid=           0
         NMat0=    1 NMatS0=      1 NMatT0=    0 NMatD0=    1 NMtDS0=    0 NMtDT0=    0
 Symmetry not used in FoFCou.
 E= -2048.76680217669    
 DIIS: error= 2.93D-03 at cycle   1 NSaved=   1.
 NSaved= 1 IEnMin= 1 EnMin= -2048.76680217669     IErMin= 1 ErrMin= 2.93D-03
 ErrMax= 2.93D-03  0.00D+00 EMaxC= 1.00D-01 BMatC= 2.38D-02 BMatP= 2.38D-02
 IDIUse=3 WtCom= 9.71D-01 WtEn= 2.93D-02
 Coeff-Com:  0.100D+01
 Coeff-En:   0.100D+01
 Coeff:      0.100D+01
 Gap=     0.561 Goal=   None    Shift=    0.000
 GapD=    0.561 DampG=2.000 DampE=1.000 DampFc=2.0000 IDamp=-1.
 RMSDP=1.45D-03 MaxDP=2.08D-01              OVMax= 3.51D-02

 Cycle   2  Pass 0  IDiag  1:
 RMSU=  1.42D-03    CP:  9.87D-01
 E= -2048.79594632628     Delta-E=       -0.029144149590 Rises=F Damp=F
 DIIS: error= 9.18D-04 at cycle   2 NSaved=   2.
 NSaved= 2 IEnMin= 2 EnMin= -2048.79594632628     IErMin= 2 ErrMin= 9.18D-04
 ErrMax= 9.18D-04  0.00D+00 EMaxC= 1.00D-01 BMatC= 1.24D-03 BMatP= 2.38D-02
 IDIUse=3 WtCom= 9.91D-01 WtEn= 9.18D-03
 Coeff-Com:  0.403D-01 0.960D+00
 Coeff-En:   0.000D+00 0.100D+01
 Coeff:      0.400D-01 0.960D+00
 Gap=     0.125 Goal=   None    Shift=    0.000
 RMSDP=2.58D-04 MaxDP=1.09D-02 DE=-2.91D-02 OVMax= 1.65D-02

 Cycle   3  Pass 0  IDiag  1:
 RMSU=  2.58D-04    CP:  9.87D-01  1.01D+00
 E= -2048.79562095069     Delta-E=        0.000325375595 Rises=F Damp=F
 DIIS: error= 1.01D-03 at cycle   3 NSaved=   3.
 NSaved= 3 IEnMin= 2 EnMin= -2048.79594632628     IErMin= 2 ErrMin= 9.18D-04
 ErrMax= 1.01D-03  0.00D+00 EMaxC= 1.00D-01 BMatC= 1.69D-03 BMatP= 1.24D-03
 IDIUse=3 WtCom= 2.39D-01 WtEn= 7.61D-01
 Coeff-Com: -0.246D-01 0.551D+00 0.474D+00
 Coeff-En:   0.000D+00 0.553D+00 0.447D+00
 Coeff:     -0.588D-02 0.552D+00 0.453D+00
 Gap=     0.125 Goal=   None    Shift=    0.000
 RMSDP=1.72D-04 MaxDP=1.19D-02 DE= 3.25D-04 OVMax= 1.41D-02

 Cycle   4  Pass 0  IDiag  1:
 RMSU=  7.64D-05    CP:  9.86D-01  1.05D+00  4.40D-01
 E= -2048.79728484879     Delta-E=       -0.001663898097 Rises=F Damp=F
 DIIS: error= 2.20D-04 at cycle   4 NSaved=   4.
 NSaved= 4 IEnMin= 4 EnMin= -2048.79728484879     IErMin= 4 ErrMin= 2.20D-04
 ErrMax= 2.20D-04  0.00D+00 EMaxC= 1.00D-01 BMatC= 7.87D-05 BMatP= 1.24D-03
 IDIUse=3 WtCom= 9.98D-01 WtEn= 2.20D-03
 Coeff-Com: -0.157D-01 0.235D+00 0.249D+00 0.532D+00
 Coeff-En:   0.000D+00 0.000D+00 0.000D+00 0.100D+01
 Coeff:     -0.157D-01 0.234D+00 0.248D+00 0.533D+00
 Gap=     0.125 Goal=   None    Shift=    0.000
 RMSDP=4.32D-05 MaxDP=2.21D-03 DE=-1.66D-03 OVMax= 4.23D-03

 Cycle   5  Pass 0  IDiag  1:
 RMSU=  2.87D-05    CP:  9.86D-01  1.05D+00  5.02D-01  6.32D-01
 E= -2048.79735815169     Delta-E=       -0.000073302900 Rises=F Damp=F
 DIIS: error= 8.03D-05 at cycle   5 NSaved=   5.
 NSaved= 5 IEnMin= 5 EnMin= -2048.79735815169     IErMin= 5 ErrMin= 8.03D-05
 ErrMax= 8.03D-05  0.00D+00 EMaxC= 1.00D-01 BMatC= 1.27D-05 BMatP= 7.87D-05
 IDIUse=1 WtCom= 1.00D+00 WtEn= 0.00D+00
 Coeff-Com: -0.445D-02 0.364D-01 0.611D-01 0.310D+00 0.597D+00
 Coeff:     -0.445D-02 0.364D-01 0.611D-01 0.310D+00 0.597D+00
 Gap=     0.125 Goal=   None    Shift=    0.000
 RMSDP=1.43D-05 MaxDP=7.94D-04 DE=-7.33D-05 OVMax= 1.68D-03

 Cycle   6  Pass 0  IDiag  1:
 RMSU=  1.06D-05    CP:  9.86D-01  1.05D+00  4.96D-01  7.18D-01  7.86D-01
 E= -2048.79737051120     Delta-E=       -0.000012359511 Rises=F Damp=F
 DIIS: error= 1.99D-05 at cycle   6 NSaved=   6.
 NSaved= 6 IEnMin= 6 EnMin= -2048.79737051120     IErMin= 6 ErrMin= 1.99D-05
 ErrMax= 1.99D-05  0.00D+00 EMaxC= 1.00D-01 BMatC= 7.91D-07 BMatP= 1.27D-05
 IDIUse=1 WtCom= 1.00D+00 WtEn= 0.00D+00
 Coeff-Com: -0.928D-03-0.170D-02 0.964D-02 0.108D+00 0.290D+00 0.595D+00
 Coeff:     -0.928D-03-0.170D-02 0.964D-02 0.108D+00 0.290D+00 0.595D+00
 Gap=     0.125 Goal=   None    Shift=    0.000
 RMSDP=4.71D-06 MaxDP=2.25D-04 DE=-1.24D-05 OVMax= 2.68D-04

 Initial convergence to 1.0D-05 achieved.  Increase integral accuracy.
 Cycle   7  Pass 1  IDiag  1:
 E= -2048.79763009125     Delta-E=       -0.000259580051 Rises=F Damp=F
 DIIS: error= 1.14D-04 at cycle   1 NSaved=   1.
 NSaved= 1 IEnMin= 1 EnMin= -2048.79763009125     IErMin= 1 ErrMin= 1.14D-04
 ErrMax= 1.14D-04  0.00D+00 EMaxC= 1.00D-01 BMatC= 3.26D-06 BMatP= 3.26D-06
 IDIUse=3 WtCom= 9.99D-01 WtEn= 1.14D-03
 Coeff-Com:  0.100D+01
 Coeff-En:   0.100D+01
 Coeff:      0.100D+01
 Gap=     0.125 Goal=   None    Shift=    0.000
 RMSDP=4.71D-06 MaxDP=2.25D-04 DE=-2.60D-04 OVMax= 4.30D-04

 Cycle   8  Pass 1  IDiag  1:
 RMSU=  8.98D-05    CP:  1.00D+00
 E= -2048.79763228341     Delta-E=       -0.000002192161 Rises=F Damp=F
 DIIS: error= 2.38D-05 at cycle   2 NSaved=   2.
 NSaved= 2 IEnMin= 2 EnMin= -2048.79763228341     IErMin= 2 ErrMin= 2.38D-05
 ErrMax= 2.38D-05  0.00D+00 EMaxC= 1.00D-01 BMatC= 1.01D-06 BMatP= 3.26D-06
 IDIUse=1 WtCom= 1.00D+00 WtEn= 0.00D+00
 Coeff-Com:  0.277D+00 0.723D+00
 Coeff:      0.277D+00 0.723D+00
 Gap=     0.125 Goal=   None    Shift=    0.000
 RMSDP=9.00D-06 MaxDP=4.58D-04 DE=-2.19D-06 OVMax= 7.26D-04

 Cycle   9  Pass 1  IDiag  1:
 RMSU=  8.97D-06    CP:  1.00D+00  1.01D+00
 E= -2048.79763153148     Delta-E=        0.000000751927 Rises=F Damp=F
 DIIS: error= 3.21D-05 at cycle   3 NSaved=   3.
 NSaved= 3 IEnMin= 2 EnMin= -2048.79763228341     IErMin= 2 ErrMin= 2.38D-05
 ErrMax= 3.21D-05  0.00D+00 EMaxC= 1.00D-01 BMatC= 1.73D-06 BMatP= 1.01D-06
 IDIUse=1 WtCom= 1.00D+00 WtEn= 0.00D+00
 Coeff-Com: -0.679D-02 0.571D+00 0.436D+00
 Coeff:     -0.679D-02 0.571D+00 0.436D+00
 Gap=     0.125 Goal=   None    Shift=    0.000
 RMSDP=5.03D-06 MaxDP=2.31D-04 DE= 7.52D-07 OVMax= 4.44D-04

 Cycle  10  Pass 1  IDiag  1:
 RMSU=  9.78D-07    CP:  1.00D+00  1.01D+00  4.60D-01
 E= -2048.79763330658     Delta-E=       -0.000001775093 Rises=F Damp=F
[truncated: 1,973,474 more chars]
