# Supplementary material for: Wide-range IR spectra of diarylethene derivatives and their simulation using the density functional theory
Source: Sci Rep. 2022 Oct 7;12:16834. doi: 10.1038/s41598-022-20264-x (PMC9546887; doi:10.1038/s41598-022-20264-x)
Supplement: Supplementary file 1 — Supplementary Information 1. [file 41598_2022_20264_MOESM1_ESM.zip › IR_files/2_0068/closed/closed_m06lD3.log]

 Entering Gaussian System, Link 0=g09
 Input=closed_m06lD3.gjf
 Output=closed_m06lD3.log
 AtFile(1): /pbs_home/ewapastorczak/DAE/0068/Def2SVP.gbs
            H     0
            S   3   1.00
                 13.0107010              0.19682158E-01
                  1.9622572              0.13796524
                  0.44453796             0.47831935
            S   1   1.00
                  0.12194962             1.0000000
            P   1   1.00
                  0.8000000              1.0000000
            ****
            C     0
            S   5   1.00
               1238.4016938              0.54568832082E-02
                186.29004992             0.40638409211E-01
                 42.251176346            0.18025593888
                 11.676557932            0.46315121755
                  3.5930506482           0.44087173314
            S   1   1.00
                  0.40245147363          1.0000000
            S   1   1.00
                  0.13090182668          1.0000000
            P   3   1.00
                  9.4680970621           0.38387871728E-01
                  2.0103545142           0.21117025112
                  0.54771004707          0.51328172114
            P   1   1.00
                  0.15268613795          1.0000000
            D   1   1.00
                  0.8000000              1.0000000
            ****
            F     0
            S   5   1.00
               2894.8325990             -0.53408255515E-02
                435.41939120            -0.39904258866E-01
                 98.843328866           -0.17912768038
                 27.485198001           -0.46758090825
                  8.5405498171          -0.44653131020
            S   1   1.00
                  1.0654578038           1.0000000
            S   1   1.00
                  0.33247346748          1.0000000
            P   3   1.00
                 22.696633924           -0.45212874436E-01
                  4.9872339257          -0.23754317067
                  1.3491613954          -0.51287353587
            P   1   1.00
                  0.34829881977          1.0000000
            D   1   1.00
                  1.4000000              1.0000000
            ****
            S     0
            S   5   1.00
               9184.9303010             -0.22294387756E-02
               1381.5105503             -0.16683029937E-01
                313.87147580            -0.75262436116E-01
                 88.053870623           -0.19376827038
                 27.039914905           -0.17718020803
            S   3   1.00
                 45.648731303           -0.10736062573
                  4.9664522326           0.65066293018
                  2.0116242047           0.59712155354
            S   1   1.00
                  0.35661077013          1.0000000
            S   1   1.00
                  0.13507221477          1.0000000
            P   5   1.00
                261.98233439            -0.92729929822E-02
                 61.306894736           -0.66547669241E-01
                 19.103729887           -0.24828595903
                  6.6567720378          -0.48703847402
                  2.3959635161          -0.39337850312
            P   1   1.00
                  0.61776161679          1.0000000
            P   1   1.00
                  0.16993376871          1.0000000
            D   1   1.00
                  0.5500000              1.0000000
            ****
 Initial command:
 /pbs_home/pkowalski/g09d01/g09/l1.exe "/pbs_home/daria/obliczenia/0068/closed/M06L/Gau-28276.inp" -scrdir="/pbs_home/daria/obliczenia/0068/closed/M06L/"
 Entering Link 1 = /pbs_home/pkowalski/g09d01/g09/l1.exe PID=     28277.
  
 Copyright (c) 1988,1990,1992,1993,1995,1998,2003,2009,2013,
            Gaussian, Inc.  All Rights Reserved.
  
 This is part of the Gaussian(R) 09 program.  It is based on
 the Gaussian(R) 03 system (copyright 2003, Gaussian, Inc.),
 the Gaussian(R) 98 system (copyright 1998, Gaussian, Inc.),
 the Gaussian(R) 94 system (copyright 1995, Gaussian, Inc.),
 the Gaussian 92(TM) system (copyright 1992, Gaussian, Inc.),
 the Gaussian 90(TM) system (copyright 1990, Gaussian, Inc.),
 the Gaussian 88(TM) system (copyright 1988, Gaussian, Inc.),
 the Gaussian 86(TM) system (copyright 1986, Carnegie Mellon
 University), and the Gaussian 82(TM) system (copyright 1983,
 Carnegie Mellon University). Gaussian is a federally registered
 trademark of Gaussian, Inc.
  
 This software contains proprietary and confidential information,
 including trade secrets, belonging to Gaussian, Inc.
  
 This software is provided under written license and may be
 used, copied, transmitted, or stored only in accord with that
 written license.
  
 The following legend is applicable only to US Government
 contracts under FAR:
  
                    RESTRICTED RIGHTS LEGEND
  
 Use, reproduction and disclosure by the US Government is
 subject to restrictions as set forth in subparagraphs (a)
 and (c) of the Commercial Computer Software - Restricted
 Rights clause in FAR 52.227-19.
  
 Gaussian, Inc.
 340 Quinnipiac St., Bldg. 40, Wallingford CT 06492
  
  
 ---------------------------------------------------------------
 Warning -- This program may not be used in any manner that
 competes with the business of Gaussian, Inc. or will provide
 assistance to any competitor of Gaussian, Inc.  The licensee
 of this program is prohibited from giving any competitor of
 Gaussian, Inc. access to this program.  By using this program,
 the user acknowledges that Gaussian, Inc. is engaged in the
 business of creating and licensing software in the field of
 computational chemistry and represents and warrants to the
 licensee that it is not a competitor of Gaussian, Inc. and that
 it will not use this program in any manner prohibited above.
 ---------------------------------------------------------------
  

 Cite this work as:
 Gaussian 09, Revision D.01,
 M. J. Frisch, G. W. Trucks, H. B. Schlegel, G. E. Scuseria, 
 M. A. Robb, J. R. Cheeseman, G. Scalmani, V. Barone, B. Mennucci, 
 G. A. Petersson, H. Nakatsuji, M. Caricato, X. Li, H. P. Hratchian, 
 A. F. Izmaylov, J. Bloino, G. Zheng, J. L. Sonnenberg, M. Hada, 
 M. Ehara, K. Toyota, R. Fukuda, J. Hasegawa, M. Ishida, T. Nakajima, 
 Y. Honda, O. Kitao, H. Nakai, T. Vreven, J. A. Montgomery, Jr., 
 J. E. Peralta, F. Ogliaro, M. Bearpark, J. J. Heyd, E. Brothers, 
 K. N. Kudin, V. N. Staroverov, T. Keith, R. Kobayashi, J. Normand, 
 K. Raghavachari, A. Rendell, J. C. Burant, S. S. Iyengar, J. Tomasi, 
 M. Cossi, N. Rega, J. M. Millam, M. Klene, J. E. Knox, J. B. Cross, 
 V. Bakken, C. Adamo, J. Jaramillo, R. Gomperts, R. E. Stratmann, 
 O. Yazyev, A. J. Austin, R. Cammi, C. Pomelli, J. W. Ochterski, 
 R. L. Martin, K. Morokuma, V. G. Zakrzewski, G. A. Voth, 
 P. Salvador, J. J. Dannenberg, S. Dapprich, A. D. Daniels, 
 O. Farkas, J. B. Foresman, J. V. Ortiz, J. Cioslowski, 
 and D. J. Fox, Gaussian, Inc., Wallingford CT, 2013.
 
 ******************************************
 Gaussian 09:  ES64L-G09RevD.01 24-Apr-2013
                 2-Dec-2018 
 ******************************************
 %chk=dae0068freq_closed_m06ld3.chk
 %NProcShared=8
 Will use up to    8 processors via shared memory.
 %Mem=4GB
 --------------------------------------------------
 #P opt freq=Raman M06L/Gen EmpiricalDispersion=GD3
 --------------------------------------------------
 1/14=-1,18=20,19=15,26=3,38=1/1,3;
 2/9=110,12=2,17=6,18=5,40=1/2;
 3/5=7,11=2,16=1,25=1,30=1,71=1,74=-53,124=31/1,2,3;
 4//1;
 5/5=2,38=5/2;
 6/7=2,8=2,9=2,10=2,28=1/1;
 7//1,2,3,16;
 1/14=-1,18=20,19=15,26=3/3(2);
 2/9=110/2;
 99//99;
 2/9=110/2;
 3/5=7,6=1,11=2,16=1,25=1,30=1,71=1,74=-53,82=7,124=31/1,2,3;
 4/5=5,16=3,69=1/1;
 5/5=2,38=5/2;
 7//1,2,3,16;
 1/14=-1,18=20,19=15,26=3/3(-5);
 2/9=110/2;
 6/7=2,8=2,9=2,10=2,19=2,28=1/1;
 99/9=1/99;
 Leave Link    1 at Sun Dec  2 16:51:05 2018, MaxMem=   536870912 cpu:         0.9
 (Enter /pbs_home/pkowalski/g09d01/g09/l101.exe)
 -------------------
 Title Card Required
 -------------------
 Symbolic Z-matrix:
 Charge =  0 Multiplicity = 1
 C                    -1.6065   -0.26959  -0.91071 
 S                    -3.07653   0.69467  -0.92483 
 C                    -4.00507  -0.6501   -0.21208 
 C                    -3.30184  -1.78078  -0.10991 
 C                    -1.92396  -1.74337  -0.72873 
 C                    -5.42257  -0.39035   0.18007 
 H                    -3.7322   -2.70337   0.28325 
 C                    -0.34709   0.17473  -1.01257 
 C                     0.12249   1.59421  -1.10398 
 C                     0.80111  -0.6719   -0.5503 
 C                     1.18299   1.71352   0.04292 
 C                     1.34285   0.25954   0.58994 
 F                    -0.84661   2.50814  -0.96281 
 F                     0.72871   1.82606  -2.29112 
 F                     2.3505    2.1706   -0.41461 
 F                     0.7454    2.53677   0.99973 
 F                     2.59949   0.03013   0.97723 
 F                     0.55136   0.12338   1.66973 
 C                    -0.74026  -2.68646   0.19094 
 C                     0.40764  -1.8911    0.46462 
 C                    -1.24465  -2.26316   1.5394 
 H                    -0.43432  -1.92771   2.19791 
 H                    -1.7798   -3.0783    2.05104 
 H                    -1.95552  -1.42783   1.43249 
 C                    -1.66073  -1.91991  -2.25626 
 H                    -1.73221  -2.97944  -2.5407 
 H                    -0.65542  -1.55056  -2.50492 
 H                    -2.40642  -1.35581  -2.83495 
 H                    -5.8728   -1.29659   0.60687 
 H                    -6.02246  -0.08195  -0.69057 
 H                    -5.48459   0.41607   0.9269 
 S                     1.26378  -2.04284   1.49005 
 C                     0.9871   -3.27994   2.12992 
 C                    -0.28368  -3.77188   1.33243 
 C                     0.49407  -3.42424   3.40098 
 H                     0.92789  -4.39968   3.47328 
 H                     0.93657  -2.78191   4.13345 
 H                    -0.55995  -3.48897   3.57348 
 H                    -0.81799  -4.20553   2.26627 
 
 NAtoms=     39 NQM=       39 NQMF=       0 NMMI=      0 NMMIF=      0
                NMic=       0 NMicF=      0.
                    Isotopes and Nuclear Properties:
 (Nuclear quadrupole moments (NQMom) in fm**2, nuclear magnetic moments (NMagM)
  in nuclear magnetons)

  Atom         1           2           3           4           5           6           7           8           9          10
 IAtWgt=          12          32          12          12          12          12           1          12          12          12
 AtmWgt=  12.0000000  31.9720718  12.0000000  12.0000000  12.0000000  12.0000000   1.0078250  12.0000000  12.0000000  12.0000000
 NucSpn=           0           0           0           0           0           0           1           0           0           0
 AtZEff=   0.0000000   0.0000000   0.0000000   0.0000000   0.0000000   0.0000000   0.0000000   0.0000000   0.0000000   0.0000000
 NQMom=    0.0000000   0.0000000   0.0000000   0.0000000   0.0000000   0.0000000   0.0000000   0.0000000   0.0000000   0.0000000
 NMagM=    0.0000000   0.0000000   0.0000000   0.0000000   0.0000000   0.0000000   2.7928460   0.0000000   0.0000000   0.0000000
 AtZNuc=   6.0000000  16.0000000   6.0000000   6.0000000   6.0000000   6.0000000   1.0000000   6.0000000   6.0000000   6.0000000

  Atom        11          12          13          14          15          16          17          18          19          20
 IAtWgt=          12          12          19          19          19          19          19          19          12          12
 AtmWgt=  12.0000000  12.0000000  18.9984033  18.9984033  18.9984033  18.9984033  18.9984033  18.9984033  12.0000000  12.0000000
 NucSpn=           0           0           1           1           1           1           1           1           0           0
 AtZEff=   0.0000000   0.0000000   0.0000000   0.0000000   0.0000000   0.0000000   0.0000000   0.0000000   0.0000000   0.0000000
 NQMom=    0.0000000   0.0000000   0.0000000   0.0000000   0.0000000   0.0000000   0.0000000   0.0000000   0.0000000   0.0000000
 NMagM=    0.0000000   0.0000000   2.6288670   2.6288670   2.6288670   2.6288670   2.6288670   2.6288670   0.0000000   0.0000000
 AtZNuc=   6.0000000   6.0000000   9.0000000   9.0000000   9.0000000   9.0000000   9.0000000   9.0000000   6.0000000   6.0000000

  Atom        21          22          23          24          25          26          27          28          29          30
 IAtWgt=          12           1           1           1          12           1           1           1           1           1
 AtmWgt=  12.0000000   1.0078250   1.0078250   1.0078250  12.0000000   1.0078250   1.0078250   1.0078250   1.0078250   1.0078250
 NucSpn=           0           1           1           1           0           1           1           1           1           1
 AtZEff=   0.0000000   0.0000000   0.0000000   0.0000000   0.0000000   0.0000000   0.0000000   0.0000000   0.0000000   0.0000000
 NQMom=    0.0000000   0.0000000   0.0000000   0.0000000   0.0000000   0.0000000   0.0000000   0.0000000   0.0000000   0.0000000
 NMagM=    0.0000000   2.7928460   2.7928460   2.7928460   0.0000000   2.7928460   2.7928460   2.7928460   2.7928460   2.7928460
 AtZNuc=   6.0000000   1.0000000   1.0000000   1.0000000   6.0000000   1.0000000   1.0000000   1.0000000   1.0000000   1.0000000

  Atom        31          32          33          34          35          36          37          38          39
 IAtWgt=           1          32          12          12          12           1           1           1           1
 AtmWgt=   1.0078250  31.9720718  12.0000000  12.0000000  12.0000000   1.0078250   1.0078250   1.0078250   1.0078250
 NucSpn=           1           0           0           0           0           1           1           1           1
 AtZEff=   0.0000000   0.0000000   0.0000000   0.0000000   0.0000000   0.0000000   0.0000000   0.0000000   0.0000000
 NQMom=    0.0000000   0.0000000   0.0000000   0.0000000   0.0000000   0.0000000   0.0000000   0.0000000   0.0000000
 NMagM=    2.7928460   0.0000000   0.0000000   0.0000000   0.0000000   2.7928460   2.7928460   2.7928460   2.7928460
 AtZNuc=   1.0000000  16.0000000   6.0000000   6.0000000   6.0000000   1.0000000   1.0000000   1.0000000   1.0000000
 Leave Link  101 at Sun Dec  2 16:51:05 2018, MaxMem=   536870912 cpu:         2.0
 (Enter /pbs_home/pkowalski/g09d01/g09/l103.exe)

 GradGradGradGradGradGradGradGradGradGradGradGradGradGradGradGradGradGrad
 Berny optimization.
 Initialization pass.
                           ----------------------------
                           !    Initial Parameters    !
                           ! (Angstroms and Degrees)  !
 --------------------------                            --------------------------
 ! Name  Definition              Value          Derivative Info.                !
 --------------------------------------------------------------------------------
 ! R1    R(1,2)                  1.7581         estimate D2E/DX2                !
 ! R2    R(1,5)                  1.5185         estimate D2E/DX2                !
 ! R3    R(1,8)                  1.3394         estimate D2E/DX2                !
 ! R4    R(2,3)                  1.7829         estimate D2E/DX2                !
 ! R5    R(3,4)                  1.3354         estimate D2E/DX2                !
 ! R6    R(3,6)                  1.4935         estimate D2E/DX2                !
 ! R7    R(4,5)                  1.5109         estimate D2E/DX2                !
 ! R8    R(4,7)                  1.0913         estimate D2E/DX2                !
 ! R9    R(5,19)                 1.771          estimate D2E/DX2                !
 ! R10   R(5,25)                 1.5601         estimate D2E/DX2                !
 ! R11   R(6,29)                 1.0982         estimate D2E/DX2                !
 ! R12   R(6,30)                 1.1014         estimate D2E/DX2                !
 ! R13   R(6,31)                 1.1009         estimate D2E/DX2                !
 ! R14   R(8,9)                  1.4979         estimate D2E/DX2                !
 ! R15   R(8,10)                 1.4996         estimate D2E/DX2                !
 ! R16   R(9,11)                 1.5666         estimate D2E/DX2                !
 ! R17   R(9,13)                 1.3395         estimate D2E/DX2                !
 ! R18   R(9,14)                 1.353          estimate D2E/DX2                !
 ! R19   R(10,12)                1.5688         estimate D2E/DX2                !
 ! R20   R(10,20)                1.6344         estimate D2E/DX2                !
 ! R21   R(11,12)                1.5617         estimate D2E/DX2                !
 ! R22   R(11,15)                1.3347         estimate D2E/DX2                !
 ! R23   R(11,16)                1.3359         estimate D2E/DX2                !
 ! R24   R(12,17)                1.3348         estimate D2E/DX2                !
 ! R25   R(12,18)                1.3457         estimate D2E/DX2                !
 ! R26   R(19,20)                1.4231         estimate D2E/DX2                !
 ! R27   R(19,21)                1.5006         estimate D2E/DX2                !
 ! R28   R(19,34)                1.64           estimate D2E/DX2                !
 ! R29   R(20,32)                1.3444         estimate D2E/DX2                !
 ! R30   R(21,22)                1.0967         estimate D2E/DX2                !
 ! R31   R(21,23)                1.1012         estimate D2E/DX2                !
 ! R32   R(21,24)                1.1021         estimate D2E/DX2                !
 ! R33   R(21,34)                1.8007         estimate D2E/DX2                !
 ! R34   R(25,26)                1.0994         estimate D2E/DX2                !
 ! R35   R(25,27)                1.0995         estimate D2E/DX2                !
 ! R36   R(25,28)                1.0996         estimate D2E/DX2                !
 ! R37   R(32,33)                1.42           estimate D2E/DX2                !
 ! R38   R(33,34)                1.5789         estimate D2E/DX2                !
 ! R39   R(33,35)                1.3709         estimate D2E/DX2                !
 ! R40   R(34,39)                1.16           estimate D2E/DX2                !
 ! R41   R(35,36)                1.07           estimate D2E/DX2                !
 ! R42   R(35,37)                1.07           estimate D2E/DX2                !
 ! R43   R(35,38)                1.07           estimate D2E/DX2                !
 ! A1    A(2,1,5)              111.0059         estimate D2E/DX2                !
 ! A2    A(2,1,8)              127.133          estimate D2E/DX2                !
 ! A3    A(5,1,8)              121.8466         estimate D2E/DX2                !
 ! A4    A(1,2,3)               91.0641         estimate D2E/DX2                !
 ! A5    A(2,3,4)              113.2628         estimate D2E/DX2                !
 ! A6    A(2,3,6)              117.911          estimate D2E/DX2                !
 ! A7    A(4,3,6)              128.8258         estimate D2E/DX2                !
 ! A8    A(3,4,5)              115.3362         estimate D2E/DX2                !
 ! A9    A(3,4,7)              122.3893         estimate D2E/DX2                !
 ! A10   A(5,4,7)              121.8778         estimate D2E/DX2                !
 ! A11   A(1,5,4)              105.2928         estimate D2E/DX2                !
 ! A12   A(1,5,19)             116.0614         estimate D2E/DX2                !
 ! A13   A(1,5,25)              87.5478         estimate D2E/DX2                !
 ! A14   A(4,5,19)             112.5608         estimate D2E/DX2                !
 ! A15   A(4,5,25)             123.5109         estimate D2E/DX2                !
 ! A16   A(19,5,25)            109.599          estimate D2E/DX2                !
 ! A17   A(3,6,29)             110.3424         estimate D2E/DX2                !
 ! A18   A(3,6,30)             110.9837         estimate D2E/DX2                !
 ! A19   A(3,6,31)             111.0387         estimate D2E/DX2                !
 ! A20   A(29,6,30)            108.3592         estimate D2E/DX2                !
 ! A21   A(29,6,31)            108.5252         estimate D2E/DX2                !
 ! A22   A(30,6,31)            107.486          estimate D2E/DX2                !
 ! A23   A(1,8,9)              127.8631         estimate D2E/DX2                !
 ! A24   A(1,8,10)             120.6124         estimate D2E/DX2                !
 ! A25   A(9,8,10)             108.2874         estimate D2E/DX2                !
 ! A26   A(8,9,11)             103.869          estimate D2E/DX2                !
 ! A27   A(8,9,13)             114.4131         estimate D2E/DX2                !
 ! A28   A(8,9,14)             110.8793         estimate D2E/DX2                !
 ! A29   A(11,9,13)            111.1381         estimate D2E/DX2                !
 ! A30   A(11,9,14)            109.026          estimate D2E/DX2                !
 ! A31   A(13,9,14)            107.4403         estimate D2E/DX2                !
 ! A32   A(8,10,12)             98.815          estimate D2E/DX2                !
 ! A33   A(8,10,20)            115.3551         estimate D2E/DX2                !
 ! A34   A(12,10,20)            94.2837         estimate D2E/DX2                !
 ! A35   A(9,11,12)            104.763          estimate D2E/DX2                !
 ! A36   A(9,11,15)            111.5473         estimate D2E/DX2                !
 ! A37   A(9,11,16)            110.4588         estimate D2E/DX2                !
 ! A38   A(12,11,15)           110.4493         estimate D2E/DX2                !
 ! A39   A(12,11,16)           110.8793         estimate D2E/DX2                !
 ! A40   A(15,11,16)           108.7241         estimate D2E/DX2                !
 ! A41   A(10,12,11)           105.2388         estimate D2E/DX2                !
 ! A42   A(10,12,17)           115.7166         estimate D2E/DX2                !
 ! A43   A(10,12,18)           108.6636         estimate D2E/DX2                !
 ! A44   A(11,12,17)           110.9782         estimate D2E/DX2                !
 ! A45   A(11,12,18)           108.3645         estimate D2E/DX2                !
 ! A46   A(17,12,18)           107.6687         estimate D2E/DX2                !
 ! A47   A(5,19,20)            109.9613         estimate D2E/DX2                !
 ! A48   A(5,19,21)             95.2655         estimate D2E/DX2                !
 ! A49   A(5,19,34)            154.1549         estimate D2E/DX2                !
 ! A50   A(20,19,21)            86.5979         estimate D2E/DX2                !
 ! A51   A(20,19,34)            90.6578         estimate D2E/DX2                !
 ! A52   A(10,20,19)           119.4511         estimate D2E/DX2                !
 ! A53   A(10,20,32)           113.8602         estimate D2E/DX2                !
 ! A54   A(19,20,32)           126.6745         estimate D2E/DX2                !
 ! A55   A(19,21,22)           112.1771         estimate D2E/DX2                !
 ! A56   A(19,21,23)           111.8418         estimate D2E/DX2                !
 ! A57   A(19,21,24)           110.0864         estimate D2E/DX2                !
 ! A58   A(22,21,23)           107.8496         estimate D2E/DX2                !
 ! A59   A(22,21,24)           107.6379         estimate D2E/DX2                !
 ! A60   A(22,21,34)            86.0425         estimate D2E/DX2                !
 ! A61   A(23,21,24)           107.0188         estimate D2E/DX2                !
 ! A62   A(23,21,34)            72.0939         estimate D2E/DX2                !
 ! A63   A(5,25,26)            110.5743         estimate D2E/DX2                !
 ! A64   A(5,25,27)            109.7373         estimate D2E/DX2                !
 ! A65   A(5,25,28)            110.049          estimate D2E/DX2                !
 ! A66   A(26,25,27)           108.9464         estimate D2E/DX2                !
 ! A67   A(26,25,28)           108.3098         estimate D2E/DX2                !
 ! A68   A(27,25,28)           109.1894         estimate D2E/DX2                !
 ! A69   A(20,32,33)           108.5382         estimate D2E/DX2                !
 ! A70   A(32,33,34)           101.5759         estimate D2E/DX2                !
 ! A71   A(32,33,35)           125.4193         estimate D2E/DX2                !
 ! A72   A(34,33,35)            98.3983         estimate D2E/DX2                !
 ! A73   A(19,34,33)           111.6798         estimate D2E/DX2                !
 ! A74   A(19,34,39)           132.8056         estimate D2E/DX2                !
 ! A75   A(21,34,33)            96.339          estimate D2E/DX2                !
 ! A76   A(21,34,39)            88.5599         estimate D2E/DX2                !
 ! A77   A(33,34,39)            94.622          estimate D2E/DX2                !
 ! A78   A(33,35,36)            90.7335         estimate D2E/DX2                !
 ! A79   A(33,35,37)           115.0089         estimate D2E/DX2                !
 ! A80   A(33,35,38)           120.6698         estimate D2E/DX2                !
 ! A81   A(36,35,37)           109.4712         estimate D2E/DX2                !
 ! A82   A(36,35,38)           109.4712         estimate D2E/DX2                !
 ! A83   A(37,35,38)           109.4712         estimate D2E/DX2                !
 ! A84   L(24,21,34,22,-1)     193.6804         estimate D2E/DX2                !
 ! A85   L(24,21,34,22,-2)     184.9069         estimate D2E/DX2                !
 ! D1    D(5,1,2,3)             16.3814         estimate D2E/DX2                !
 ! D2    D(8,1,2,3)           -162.2454         estimate D2E/DX2                !
 ! D3    D(2,1,5,4)            -21.0862         estimate D2E/DX2                !
 ! D4    D(2,1,5,19)          -146.2904         estimate D2E/DX2                !
 ! D5    D(2,1,5,25)           103.051          estimate D2E/DX2                !
 ! D6    D(8,1,5,4)            157.625          estimate D2E/DX2                !
 ! D7    D(8,1,5,19)            32.4208         estimate D2E/DX2                !
 ! D8    D(8,1,5,25)           -78.2378         estimate D2E/DX2                !
 ! D9    D(2,1,8,9)              2.8461         estimate D2E/DX2                !
 ! D10   D(2,1,8,10)           160.0408         estimate D2E/DX2                !
 ! D11   D(5,1,8,9)           -175.6447         estimate D2E/DX2                !
 ! D12   D(5,1,8,10)           -18.4501         estimate D2E/DX2                !
 ! D13   D(1,2,3,4)             -6.5126         estimate D2E/DX2                !
 ! D14   D(1,2,3,6)            173.6901         estimate D2E/DX2                !
 ! D15   D(2,3,4,5)             -5.6002         estimate D2E/DX2                !
 ! D16   D(2,3,4,7)           -178.4911         estimate D2E/DX2                !
 ! D17   D(6,3,4,5)            174.1699         estimate D2E/DX2                !
 ! D18   D(6,3,4,7)              1.279          estimate D2E/DX2                !
 ! D19   D(2,3,6,29)          -179.7606         estimate D2E/DX2                !
 ! D20   D(2,3,6,30)            60.1081         estimate D2E/DX2                !
 ! D21   D(2,3,6,31)           -59.3853         estimate D2E/DX2                !
 ! D22   D(4,3,6,29)             0.4783         estimate D2E/DX2                !
 ! D23   D(4,3,6,30)          -119.6529         estimate D2E/DX2                !
 ! D24   D(4,3,6,31)           120.8537         estimate D2E/DX2                !
 ! D25   D(3,4,5,1)             17.01           estimate D2E/DX2                !
 ! D26   D(3,4,5,19)           144.3689         estimate D2E/DX2                !
 ! D27   D(3,4,5,25)           -80.3357         estimate D2E/DX2                !
 ! D28   D(7,4,5,1)           -170.0591         estimate D2E/DX2                !
 ! D29   D(7,4,5,19)           -42.7002         estimate D2E/DX2                !
 ! D30   D(7,4,5,25)            92.5952         estimate D2E/DX2                !
 ! D31   D(1,5,19,20)           -7.0382         estimate D2E/DX2                !
 ! D32   D(1,5,19,21)           81.2467         estimate D2E/DX2                !
 ! D33   D(1,5,19,34)          134.025          estimate D2E/DX2                !
 ! D34   D(4,5,19,20)         -128.4455         estimate D2E/DX2                !
 ! D35   D(4,5,19,21)          -40.1606         estimate D2E/DX2                !
 ! D36   D(4,5,19,34)           12.6177         estimate D2E/DX2                !
 ! D37   D(25,5,19,20)          90.0605         estimate D2E/DX2                !
 ! D38   D(25,5,19,21)         178.3453         estimate D2E/DX2                !
 ! D39   D(25,5,19,34)        -128.8764         estimate D2E/DX2                !
 ! D40   D(1,5,25,26)          175.9151         estimate D2E/DX2                !
 ! D41   D(1,5,25,27)           55.7082         estimate D2E/DX2                !
 ! D42   D(1,5,25,28)          -64.4687         estimate D2E/DX2                !
 ! D43   D(4,5,25,26)          -77.3308         estimate D2E/DX2                !
 ! D44   D(4,5,25,27)          162.4623         estimate D2E/DX2                !
 ! D45   D(4,5,25,28)           42.2854         estimate D2E/DX2                !
 ! D46   D(19,5,25,26)          59.0731         estimate D2E/DX2                !
 ! D47   D(19,5,25,27)         -61.1338         estimate D2E/DX2                !
 ! D48   D(19,5,25,28)         178.6894         estimate D2E/DX2                !
 ! D49   D(1,8,9,11)           126.7868         estimate D2E/DX2                !
 ! D50   D(1,8,9,13)             5.4555         estimate D2E/DX2                !
 ! D51   D(1,8,9,14)          -116.2404         estimate D2E/DX2                !
 ! D52   D(10,8,9,11)          -32.6447         estimate D2E/DX2                !
 ! D53   D(10,8,9,13)         -153.9761         estimate D2E/DX2                !
 ! D54   D(10,8,9,14)           84.3281         estimate D2E/DX2                !
 ! D55   D(1,8,10,12)         -117.1697         estimate D2E/DX2                !
 ! D56   D(1,8,10,20)          -18.1292         estimate D2E/DX2                !
 ! D57   D(9,8,10,12)           44.0294         estimate D2E/DX2                !
 ! D58   D(9,8,10,20)          143.0699         estimate D2E/DX2                !
 ! D59   D(8,9,11,12)            6.5628         estimate D2E/DX2                !
 ! D60   D(8,9,11,15)          126.0684         estimate D2E/DX2                !
 ! D61   D(8,9,11,16)         -112.8889         estimate D2E/DX2                !
 ! D62   D(13,9,11,12)         130.0601         estimate D2E/DX2                !
 ! D63   D(13,9,11,15)        -110.4344         estimate D2E/DX2                !
 ! D64   D(13,9,11,16)          10.6083         estimate D2E/DX2                !
 ! D65   D(14,9,11,12)        -111.696          estimate D2E/DX2                !
 ! D66   D(14,9,11,15)           7.8095         estimate D2E/DX2                !
 ! D67   D(14,9,11,16)         128.8522         estimate D2E/DX2                !
 ! D68   D(8,10,12,11)         -37.9082         estimate D2E/DX2                !
 ! D69   D(8,10,12,17)        -160.8002         estimate D2E/DX2                !
 ! D70   D(8,10,12,18)          77.9843         estimate D2E/DX2                !
 ! D71   D(20,10,12,11)       -154.4068         estimate D2E/DX2                !
 ! D72   D(20,10,12,17)         82.7012         estimate D2E/DX2                !
 ! D73   D(20,10,12,18)        -38.5143         estimate D2E/DX2                !
 ! D74   D(8,10,20,19)          43.3822         estimate D2E/DX2                !
 ! D75   D(8,10,20,32)        -137.8992         estimate D2E/DX2                !
 ! D76   D(12,10,20,19)        145.2439         estimate D2E/DX2                !
 ! D77   D(12,10,20,32)        -36.0375         estimate D2E/DX2                !
 ! D78   D(9,11,12,10)          19.7614         estimate D2E/DX2                !
 ! D79   D(9,11,12,17)         145.643          estimate D2E/DX2                !
 ! D80   D(9,11,12,18)         -96.3366         estimate D2E/DX2                !
 ! D81   D(15,11,12,10)       -100.4779         estimate D2E/DX2                !
 ! D82   D(15,11,12,17)         25.4038         estimate D2E/DX2                !
 ! D83   D(15,11,12,18)        143.4242         estimate D2E/DX2                !
 ! D84   D(16,11,12,10)        138.9306         estimate D2E/DX2                !
 ! D85   D(16,11,12,17)        -95.1878         estimate D2E/DX2                !
 ! D86   D(16,11,12,18)         22.8327         estimate D2E/DX2                !
 ! D87   D(5,19,20,10)         -27.3994         estimate D2E/DX2                !
 ! D88   D(5,19,20,32)         154.0617         estimate D2E/DX2                !
 ! D89   D(21,19,20,10)       -121.7706         estimate D2E/DX2                !
 ! D90   D(21,19,20,32)         59.6905         estimate D2E/DX2                !
 ! D91   D(34,19,20,10)        168.5024         estimate D2E/DX2                !
 ! D92   D(34,19,20,32)        -10.0364         estimate D2E/DX2                !
 ! D93   D(5,19,21,22)        -131.2614         estimate D2E/DX2                !
 ! D94   D(5,19,21,23)         107.407          estimate D2E/DX2                !
 ! D95   D(5,19,21,24)         -11.4295         estimate D2E/DX2                !
 ! D96   D(20,19,21,22)        -21.5089         estimate D2E/DX2                !
 ! D97   D(20,19,21,23)       -142.8405         estimate D2E/DX2                !
 ! D98   D(20,19,21,24)         98.3231         estimate D2E/DX2                !
 ! D99   D(5,19,34,33)        -138.1728         estimate D2E/DX2                !
 ! D100  D(5,19,34,39)         -19.069          estimate D2E/DX2                !
 ! D101  D(20,19,34,33)          5.6172         estimate D2E/DX2                !
 ! D102  D(20,19,34,39)        124.7209         estimate D2E/DX2                !
 ! D103  D(10,20,32,33)       -167.9531         estimate D2E/DX2                !
 ! D104  D(19,20,32,33)         10.6556         estimate D2E/DX2                !
 ! D105  D(22,21,34,33)         -6.2396         estimate D2E/DX2                !
 ! D106  D(22,21,34,39)         88.2518         estimate D2E/DX2                !
 ! D107  D(23,21,34,33)       -116.4364         estimate D2E/DX2                !
 ! D108  D(23,21,34,39)        -21.945          estimate D2E/DX2                !
 ! D109  D(20,32,33,34)         -4.1267         estimate D2E/DX2                !
 ! D110  D(20,32,33,35)       -113.3113         estimate D2E/DX2                !
 ! D111  D(32,33,34,19)         -1.3203         estimate D2E/DX2                !
 ! D112  D(32,33,34,21)        -52.2342         estimate D2E/DX2                !
 ! D113  D(32,33,34,39)       -141.2952         estimate D2E/DX2                !
 ! D114  D(35,33,34,19)        127.6002         estimate D2E/DX2                !
 ! D115  D(35,33,34,21)         76.6863         estimate D2E/DX2                !
 ! D116  D(35,33,34,39)        -12.3747         estimate D2E/DX2                !
 ! D117  D(32,33,35,36)       -154.9529         estimate D2E/DX2                !
 ! D118  D(32,33,35,37)        -43.0014         estimate D2E/DX2                !
 ! D119  D(32,33,35,38)         91.7707         estimate D2E/DX2                !
 ! D120  D(34,33,35,36)         94.3211         estimate D2E/DX2                !
 ! D121  D(34,33,35,37)       -153.7274         estimate D2E/DX2                !
 ! D122  D(34,33,35,38)        -18.9552         estimate D2E/DX2                !
 --------------------------------------------------------------------------------
 Trust Radius=3.00D-01 FncErr=1.00D-07 GrdErr=1.00D-06
 Number of steps in this run=    234 maximum allowed number of steps=    234.
 GradGradGradGradGradGradGradGradGradGradGradGradGradGradGradGradGradGrad

 Leave Link  103 at Sun Dec  2 16:51:05 2018, MaxMem=   536870912 cpu:         0.2
 (Enter /pbs_home/pkowalski/g09d01/g09/l202.exe)
                          Input orientation:                          
 ---------------------------------------------------------------------
 Center     Atomic      Atomic             Coordinates (Angstroms)
 Number     Number       Type             X           Y           Z
 ---------------------------------------------------------------------
      1          6           0       -1.606504   -0.269585   -0.910707
      2         16           0       -3.076531    0.694673   -0.924828
      3          6           0       -4.005071   -0.650095   -0.212078
      4          6           0       -3.301836   -1.780777   -0.109910
      5          6           0       -1.923959   -1.743374   -0.728731
      6          6           0       -5.422566   -0.390353    0.180068
      7          1           0       -3.732203   -2.703373    0.283251
      8          6           0       -0.347091    0.174731   -1.012565
      9          6           0        0.122492    1.594210   -1.103983
     10          6           0        0.801113   -0.671900   -0.550297
     11          6           0        1.182987    1.713524    0.042924
     12          6           0        1.342848    0.259544    0.589943
     13          9           0       -0.846614    2.508144   -0.962807
     14          9           0        0.728710    1.826061   -2.291123
     15          9           0        2.350497    2.170599   -0.414610
     16          9           0        0.745402    2.536775    0.999727
     17          9           0        2.599489    0.030130    0.977227
     18          9           0        0.551360    0.123376    1.669726
     19          6           0       -0.740259   -2.686459    0.190939
     20          6           0        0.407638   -1.891100    0.464620
     21          6           0       -1.244651   -2.263165    1.539405
     22          1           0       -0.434317   -1.927707    2.197907
     23          1           0       -1.779798   -3.078304    2.051038
     24          1           0       -1.955525   -1.427826    1.432491
     25          6           0       -1.660730   -1.919908   -2.256256
     26          1           0       -1.732211   -2.979444   -2.540697
     27          1           0       -0.655421   -1.550561   -2.504920
     28          1           0       -2.406416   -1.355809   -2.834949
     29          1           0       -5.872802   -1.296587    0.606871
     30          1           0       -6.022458   -0.081954   -0.690565
     31          1           0       -5.484591    0.416074    0.926903
     32         16           0        1.263781   -2.042836    1.490052
     33          6           0        0.987100   -3.279936    2.129921
     34          6           0       -0.283682   -3.771883    1.332426
     35          6           0        0.494073   -3.424243    3.400980
     36          1           0        0.927885   -4.399682    3.473279
     37          1           0        0.936575   -2.781914    4.133446
     38          1           0       -0.559945   -3.488974    3.573479
     39          1           0       -0.817992   -4.205526    2.266270
 ---------------------------------------------------------------------
                    Distance matrix (angstroms):
                    1          2          3          4          5
     1  C    0.000000
     2  S    1.758116   0.000000
     3  C    2.527052   1.782863   0.000000
     4  C    2.408138   2.615857   1.335447   0.000000
     5  C    1.518534   2.703877   2.406910   1.510921   0.000000
     6  C    3.970731   2.811042   1.493498   2.552423   3.859641
     7  H    3.444917   3.665526   2.129732   1.091318   2.283736
     8  C    1.339370   2.779907   3.834310   3.656407   2.499240
     9  C    2.549611   3.327914   4.782173   4.909658   3.932969
    10  C    2.467463   4.128428   4.818119   4.272908   2.933584
    11  C    3.552942   4.485320   5.706809   5.687454   4.711551
    12  C    3.351210   4.691991   5.483696   5.121113   4.052482
    13  F    2.880265   2.874482   4.529229   5.015017   4.392137
    14  F    3.427901   4.198412   5.732579   5.832004   4.713660
    15  F    4.675304   5.647239   6.956334   6.903266   5.804208
    16  F    4.129997   4.658801   5.847359   6.021020   5.332235
    17  F    4.620011   6.023009   6.745173   6.267925   5.149485
    18  F    3.386655   4.496630   4.990041   4.651884   3.919765
    19  C    2.793793   4.258539   3.868875   2.733578   1.770974
    20  C    2.928755   4.555900   4.633575   3.755324   2.623406
    21  C    3.179363   4.263453   3.645491   2.680475   2.424063
    22  H    3.713068   4.858976   4.493396   3.683785   3.289107
    23  H    4.085446   4.977213   3.996215   2.944465   3.087060
    24  H    2.637028   3.364314   2.740459   2.077530   2.184365
    25  C    2.130025   3.257794   3.359616   2.705436   1.560059
    26  H    3.164807   4.232891   4.001778   3.131972   2.201785
    27  H    2.255431   3.660538   4.157898   3.576672   2.191167
    28  H    2.349988   2.881334   3.151694   2.899691   2.195250
    29  H    4.643175   3.759036   2.139404   2.712578   4.192471
    30  H    4.425417   3.055571   2.149787   3.259593   4.422609
    31  H    4.345860   3.050455   2.150110   3.265816   4.481344
    32  S    4.140846   5.671324   5.709446   4.844937   3.895429
    33  C    5.003440   6.453069   6.109238   5.065500   4.359722
    34  C    4.364355   5.731083   5.097037   3.892825   3.324714
    35  C    5.740639   6.958973   6.402530   5.425519   5.072151
    36  H    6.534536   7.831420   7.209391   6.130942   5.731132
    37  H    6.182437   7.333336   6.917232   6.080499   5.736025
    38  H    5.618512   6.638590   5.853082   4.899312   4.839077
    39  H    5.119235   6.268657   5.379663   4.206557   4.031797
                    6          7          8          9         10
     6  C    0.000000
     7  H    2.866712   0.000000
     8  C    5.244248   4.628348   0.000000
     9  C    6.027848   5.937366   1.497927   0.000000
    10  C    6.272709   5.037126   1.499616   2.429475   0.000000
    11  C    6.933862   6.612551   2.413106   1.566615   2.487566
    12  C    6.808905   5.884648   2.330476   2.477900   1.568825
    13  F    5.535954   6.085983   2.386800   1.339542   3.605253
    14  F    6.989812   6.858784   2.349244   1.352981   3.045575
    15  F    8.205646   7.825717   3.408522   2.402387   3.240186
    16  F    6.876318   6.929750   3.289698   2.387895   3.563885
    17  F    8.072523   6.931375   3.558443   3.593507   2.461774
    18  F    6.178251   5.316177   2.829229   3.168713   2.371359
    19  C    5.214999   2.993416   3.128803   4.554699   2.642670
    20  C    6.026981   4.222673   2.649406   3.832651   1.634420
    21  C    4.776002   2.821280   3.641635   4.871953   3.329284
    22  H    5.596227   3.891480   3.838618   4.859672   3.264348
    23  H    4.898507   2.660363   4.692606   5.950231   4.383928
    24  H    3.829529   2.470700   3.336697   4.459210   3.478782
    25  C    4.735675   3.369556   2.767657   4.105684   3.244764
    26  H    5.265422   3.471436   3.768629   5.140270   3.962850
    27  H    5.592934   4.309229   2.301916   3.529497   2.591155
    28  H    4.372595   3.646479   3.147134   4.253731   3.996949
    29  H    1.098241   2.581848   5.943133   6.872211   6.802236
    30  H    1.101355   3.614612   5.690287   6.382856   6.850462
    31  H    1.100879   3.635396   5.496698   6.078806   6.547968
    32  S    7.010991   5.181943   3.711550   4.610820   2.501310
    33  C    7.296261   5.100435   4.856954   5.912950   3.744330
    34  C    6.258658   3.759625   4.591161   5.907285   3.785673
    35  C    7.388192   5.301066   5.756697   6.754083   4.825169
    36  H    8.200499   5.896623   6.532504   7.584637   5.486492
    37  H    7.860498   6.052079   6.072148   6.873417   5.138868
    38  H    6.690424   4.637456   5.873657   6.941407   5.176284
    39  H    6.333236   3.831638   5.491736   6.773482   4.800111
                   11         12         13         14         15
    11  C    0.000000
    12  C    1.561680   0.000000
    13  F    2.400457   3.501568   0.000000
    14  F    2.380506   3.336418   2.170554   0.000000
    15  F    1.334666   2.382565   3.261284   2.504037   0.000000
    16  F    1.335925   2.389696   2.527227   3.366762   2.170429
    17  F    2.390233   1.334828   4.666895   4.172205   2.565310
    18  F    2.360934   1.345707   3.817287   4.314964   3.431104
    19  C    4.804230   3.630078   5.322249   5.355496   5.788823
    20  C    3.711106   2.348530   4.792082   4.638372   4.587499
    21  C    4.893561   3.736401   5.402304   5.940443   6.033368
    22  H    4.529700   3.244677   5.462314   5.966138   5.601477
    23  H    5.980989   4.798640   6.415800   7.014255   7.119673
    24  H    4.652873   3.799522   4.739092   5.626562   5.907814
    25  C    5.155073   4.676787   4.684383   4.443301   6.017795
    26  H    6.098969   5.454167   5.778204   5.404747   6.907365
    27  H    4.530507   4.104599   4.346004   3.655557   5.220341
    28  H    5.530530   5.328811   4.568153   4.499895   6.397016
    29  H    7.691746   7.381560   6.496340   7.856797   8.982619
    30  H    7.461916   7.483586   5.794142   7.195872   8.675052
    31  H    6.849919   6.837541   5.427577   7.137847   8.140431
    32  S    4.026282   2.473338   5.584058   5.436171   4.749918
    33  C    5.415586   3.876339   6.813908   6.758964   6.167805
    34  C    5.822681   4.410134   6.709972   6.744777   6.730833
    35  C    6.176390   4.710906   7.485539   7.747309   7.021916
    36  H    7.014535   5.494925   8.399152   8.486924   7.765829
    37  H    6.082932   4.687424   7.558854   7.908966   6.871054
    38  H    6.524463   5.154949   7.524992   8.018965   7.510413
    39  H    6.631918   5.236044   7.449908   7.716357   7.607984
                   16         17         18         19         20
    16  F    0.000000
    17  F    3.117918   0.000000
    18  F    2.512179   2.164043   0.000000
    19  C    5.490309   4.376302   3.427865   0.000000
    20  C    4.472863   2.959409   2.351818   1.423083   0.000000
    21  C    5.224078   4.511392   2.989685   1.500650   2.005905
    22  H    4.770636   3.811452   2.336124   2.167309   1.927307
    23  H    6.245879   5.476640   3.978750   2.166600   2.951449
    24  H    4.816674   4.804274   2.957529   2.145339   2.595368
    25  C    6.021040   5.692761   4.947897   2.724633   3.417915
    26  H    7.007270   6.340106   5.707000   2.920898   3.846476
    27  H    5.563377   5.021789   4.656828   2.926622   3.172417
    28  H    6.308003   6.443027   5.588248   3.701716   4.369507
    29  H    7.658304   8.583534   6.664519   5.333642   6.310120
    30  H    7.451091   8.782486   6.987719   5.955008   6.778909
    31  H    6.581450   8.093444   6.088527   5.716296   6.344693
    32  S    4.634865   2.518788   2.287422   2.473484   1.344438
    33  C    5.930420   3.858113   3.461817   2.663763   2.244519
    34  C    6.400692   4.784782   3.998013   1.640000   2.183656
    35  C    6.431401   4.715936   3.947927   3.517423   3.313640
    36  H    7.366559   5.352361   4.883915   4.060984   3.951666
    37  H    6.176180   4.542532   3.828710   4.285352   3.812297
    38  H    6.681151   5.395057   4.231826   3.481110   3.626903
    39  H    7.036118   5.592995   4.579343   2.573055   3.178786
                   21         22         23         24         25
    21  C    0.000000
    22  H    1.096722   0.000000
    23  H    1.101182   1.776447   0.000000
    24  H    1.102072   1.774772   1.771315   0.000000
    25  C    3.833795   4.619926   4.461932   3.733082   0.000000
    26  H    4.171091   5.024445   4.593046   4.271254   1.099378
    27  H    4.148682   4.723104   4.935076   4.148317   1.099499
    28  H    4.616055   5.435612   5.218477   4.291798   1.099609
    29  H    4.819094   5.701476   4.691782   4.005488   5.131040
    30  H    5.705952   6.555715   5.873216   4.781076   4.985391
    31  H    5.052778   5.710869   5.215348   4.013713   5.496473
    32  S    2.518574   1.843326   3.263475   3.278030   4.754230
    33  C    2.522547   1.963052   2.775356   3.546232   5.300870
    34  C    1.800703   2.042727   1.798838   2.880915   4.266697
    35  C    2.799416   2.132818   2.666928   3.723058   6.237829
    36  H    3.608945   3.097229   3.331719   4.616361   6.758533
    37  H    3.428687   2.520977   3.435542   4.182458   6.951067
    38  H    2.471617   2.084595   1.993619   3.283261   6.136734
    39  H    2.117342   2.310918   1.497339   3.115250   5.136876
                   26         27         28         29         30
    26  H    0.000000
    27  H    1.789543   0.000000
    28  H    1.782506   1.792437   0.000000
    29  H    5.466597   6.080198   4.885228   0.000000
    30  H    5.497695   5.852672   4.392817   1.783556   0.000000
    31  H    6.134668   6.242270   5.173611   1.785031   1.775820
    32  S    5.108830   4.459313   5.713841   7.229642   7.854262
    33  C    5.412912   5.212519   6.314122   7.301480   8.204641
    34  C    4.210377   4.449458   5.264069   6.155630   7.116292
    35  C    6.360638   6.301720   7.181787   7.271249   8.389089
    36  H    6.727637   6.809053   7.757349   8.005925   9.180830
    37  H    7.190662   6.936756   7.859255   7.810924   8.887576
    38  H    6.246358   6.380713   7.001985   6.467903   7.721976
    39  H    5.044404   5.462557   6.055280   6.063549   7.268644
                   31         32         33         34         35
    31  H    0.000000
    32  S    7.204436   0.000000
    33  C    7.549207   1.420000   0.000000
    34  C    6.689759   2.325745   1.578891   0.000000
    35  C    7.524195   2.480400   1.370946   2.237113   0.000000
    36  H    8.413999   3.098505   1.749842   2.538756   1.070000
    37  H    7.857507   2.764206   2.065113   3.211663   1.070000
    38  H    6.819524   3.123774   2.126243   2.275672   1.070000
    39  H    6.703002   3.100568   2.033142   1.160000   1.902494
                   36         37         38         39
    36  H    0.000000
    37  H    1.747302   0.000000
    38  H    1.747303   1.747303   0.000000
    39  H    2.131350   2.931130   1.512888   0.000000
 Stoichiometry    C17H14F6S2
 Framework group  C1[X(C17H14F6S2)]
 Deg. of freedom   111
 Full point group                 C1      NOp   1
 Largest Abelian subgroup         C1      NOp   1
 Largest concise Abelian subgroup C1      NOp   1
                         Standard orientation:                         
 ---------------------------------------------------------------------
 Center     Atomic      Atomic             Coordinates (Angstroms)
 Number     Number       Type             X           Y           Z
 ---------------------------------------------------------------------
      1          6           0        1.519400   -0.004729    0.498129
      2         16           0        3.044159    0.131444   -0.366476
      3          6           0        3.110423   -1.635442   -0.595222
      4          6           0        2.142733   -2.287960    0.053790
      5          6           0        1.274824   -1.434147    0.948564
      6          6           0        4.201208   -2.189026   -1.452117
      7          1           0        2.057750   -3.375822    0.036218
      8          6           0        0.634804    0.972393    0.736108
      9          6           0        0.694345    2.397763    0.279423
     10          6           0       -0.788407    0.647194    1.078987
     11          6           0       -0.684855    2.623169   -0.428589
     12          6           0       -1.491372    1.314202   -0.154768
     13          9           0        1.712176    2.672284   -0.547035
     14          9           0        0.790931    3.238662    1.334940
     15          9           0       -1.326749    3.680070    0.073673
     16          9           0       -0.511515    2.810088   -1.739966
     17          9           0       -2.792077    1.576059   -0.008601
     18          9           0       -1.355341    0.501925   -1.219018
     19          6           0       -0.414196   -1.966382    0.965464
     20          6           0       -1.273336   -0.865129    0.692915
     21          6           0       -0.479043   -2.265485   -0.503645
     22          1           0       -1.362776   -1.821706   -0.977855
     23          1           0       -0.498359   -3.348713   -0.700738
     24          1           0        0.411235   -1.860975   -1.011916
     25          6           0        1.695914   -0.983712    2.381594
     26          1           0        1.576821   -1.810015    3.096907
     27          1           0        1.070117   -0.139223    2.704263
     28          1           0        2.750892   -0.673626    2.384514
     29          1           0        4.122430   -3.282845   -1.511165
     30          1           0        5.191647   -1.934121   -1.043417
     31          1           0        4.148886   -1.778990   -2.472444
     32         16           0       -2.504226   -0.920871    0.155034
     33          6           0       -2.922272   -2.277582    0.123834
     34          6           0       -1.633313   -3.018580    0.655251
     35          6           0       -3.126790   -3.020084   -1.010342
     36          1           0       -3.808885   -3.657016   -0.486925
     37          1           0       -3.645110   -2.511810   -1.796409
     38          1           0       -2.336679   -3.609297   -1.426818
     39          1           0       -1.734098   -3.915578   -0.073334
 ---------------------------------------------------------------------
 Rotational constants (GHZ):      0.2485293      0.2480571      0.1493338
 Leave Link  202 at Sun Dec  2 16:51:05 2018, MaxMem=   536870912 cpu:         0.1
 (Enter /pbs_home/pkowalski/g09d01/g09/l301.exe)
 General basis read from cards:  (5D, 7F)
 Centers:       7     22     23     24     26     27     28     29     30     31
 Centers:      36     37     38     39
 S 3 1.00
     Exponent=  1.3010701000D+01 Coefficients=  1.9682158000D-02
     Exponent=  1.9622572000D+00 Coefficients=  1.3796524000D-01
     Exponent=  4.4453796000D-01 Coefficients=  4.7831935000D-01
 S 1 1.00
     Exponent=  1.2194962000D-01 Coefficients=  1.0000000000D+00
 P 1 1.00
     Exponent=  8.0000000000D-01 Coefficients=  1.0000000000D+00
 ****
 Centers:       1      3      4      5      6      8      9     10     11     12
 Centers:      19     20     21     25     33     34     35
 S 5 1.00
     Exponent=  1.2384016938D+03 Coefficients=  5.4568832082D-03
     Exponent=  1.8629004992D+02 Coefficients=  4.0638409211D-02
     Exponent=  4.2251176346D+01 Coefficients=  1.8025593888D-01
     Exponent=  1.1676557932D+01 Coefficients=  4.6315121755D-01
     Exponent=  3.5930506482D+00 Coefficients=  4.4087173314D-01
 S 1 1.00
     Exponent=  4.0245147363D-01 Coefficients=  1.0000000000D+00
 S 1 1.00
     Exponent=  1.3090182668D-01 Coefficients=  1.0000000000D+00
 P 3 1.00
     Exponent=  9.4680970621D+00 Coefficients=  3.8387871728D-02
     Exponent=  2.0103545142D+00 Coefficients=  2.1117025112D-01
     Exponent=  5.4771004707D-01 Coefficients=  5.1328172114D-01
 P 1 1.00
     Exponent=  1.5268613795D-01 Coefficients=  1.0000000000D+00
 D 1 1.00
     Exponent=  8.0000000000D-01 Coefficients=  1.0000000000D+00
 ****
 Centers:      13     14     15     16     17     18
 S 5 1.00
     Exponent=  2.8948325990D+03 Coefficients= -5.3408255515D-03
     Exponent=  4.3541939120D+02 Coefficients= -3.9904258866D-02
     Exponent=  9.8843328866D+01 Coefficients= -1.7912768038D-01
     Exponent=  2.7485198001D+01 Coefficients= -4.6758090825D-01
     Exponent=  8.5405498171D+00 Coefficients= -4.4653131020D-01
 S 1 1.00
     Exponent=  1.0654578038D+00 Coefficients=  1.0000000000D+00
 S 1 1.00
     Exponent=  3.3247346748D-01 Coefficients=  1.0000000000D+00
 P 3 1.00
     Exponent=  2.2696633924D+01 Coefficients= -4.5212874436D-02
     Exponent=  4.9872339257D+00 Coefficients= -2.3754317067D-01
     Exponent=  1.3491613954D+00 Coefficients= -5.1287353587D-01
 P 1 1.00
     Exponent=  3.4829881977D-01 Coefficients=  1.0000000000D+00
 D 1 1.00
     Exponent=  1.4000000000D+00 Coefficients=  1.0000000000D+00
 ****
 Centers:       2     32
 S 5 1.00
     Exponent=  9.1849303010D+03 Coefficients= -2.2294387756D-03
     Exponent=  1.3815105503D+03 Coefficients= -1.6683029937D-02
     Exponent=  3.1387147580D+02 Coefficients= -7.5262436116D-02
     Exponent=  8.8053870623D+01 Coefficients= -1.9376827038D-01
     Exponent=  2.7039914905D+01 Coefficients= -1.7718020803D-01
 S 3 1.00
     Exponent=  4.5648731303D+01 Coefficients= -1.0736062573D-01
     Exponent=  4.9664522326D+00 Coefficients=  6.5066293018D-01
     Exponent=  2.0116242047D+00 Coefficients=  5.9712155354D-01
 S 1 1.00
     Exponent=  3.5661077013D-01 Coefficients=  1.0000000000D+00
 S 1 1.00
     Exponent=  1.3507221477D-01 Coefficients=  1.0000000000D+00
 P 5 1.00
     Exponent=  2.6198233439D+02 Coefficients= -9.2729929822D-03
     Exponent=  6.1306894736D+01 Coefficients= -6.6547669241D-02
     Exponent=  1.9103729887D+01 Coefficients= -2.4828595903D-01
     Exponent=  6.6567720378D+00 Coefficients= -4.8703847402D-01
     Exponent=  2.3959635161D+00 Coefficients= -3.9337850312D-01
 P 1 1.00
     Exponent=  6.1776161679D-01 Coefficients=  1.0000000000D+00
 P 1 1.00
     Exponent=  1.6993376871D-01 Coefficients=  1.0000000000D+00
 D 1 1.00
     Exponent=  5.5000000000D-01 Coefficients=  1.0000000000D+00
 ****
 Ernie: Thresh=  0.10000D-02 Tol=  0.10000D-05 Strict=F.
 There are   453 symmetry adapted cartesian basis functions of A   symmetry.
 There are   428 symmetry adapted basis functions of A   symmetry.
   428 basis functions,   747 primitive gaussians,   453 cartesian basis functions
   101 alpha electrons      101 beta electrons
       nuclear repulsion energy      3014.5302911874 Hartrees.
 IExCor= 4134 DFT=T Ex+Corr=M06L ExCW=0 ScaHFX=  0.000000
 ScaDFX=  1.000000  1.000000  1.000000  1.000000 ScalE2=  1.000000  1.000000
 IRadAn=      0 IRanWt=     -1 IRanGd=            0 ICorTp=0 IEmpDi=131
 NAtoms=   39 NActive=   39 NUniq=   39 SFac= 1.00D+00 NAtFMM=   60 NAOKFM=F Big=F
 Integral buffers will be    131072 words long.
 Raffenetti 2 integral format.
 Two-electron integral symmetry is turned on.
 R6Disp:  Grimme-D3 Dispersion energy=       -0.0032470081 Hartrees.
 Nuclear repulsion after empirical dispersion term =     3014.5270441794 Hartrees.
 Leave Link  301 at Sun Dec  2 16:51:06 2018, MaxMem=   536870912 cpu:         1.0
 (Enter /pbs_home/pkowalski/g09d01/g09/l302.exe)
 NPDir=0 NMtPBC=     1 NCelOv=     1 NCel=       1 NClECP=     1 NCelD=      1
         NCelK=      1 NCelE2=     1 NClLst=     1 CellRange=     0.0.
 One-electron integrals computed using PRISM.
 NBasis=   428 RedAO= T EigKep=  2.58D-04  NBF=   428
 NBsUse=   428 1.00D-06 EigRej= -1.00D+00 NBFU=   428
 Precomputing XC quadrature grid using
 IXCGrd= 4 IRadAn=           0 IRanWt=          -1 IRanGd=           0 AccXCQ= 0.00D+00.
 Generated NRdTot=       0 NPtTot=           0 NUsed=           0 NTot=          32
 NSgBfM=   444   447   447   447   448 MxSgAt=    39 MxSgA2=    39.
 Leave Link  302 at Sun Dec  2 16:51:07 2018, MaxMem=   536870912 cpu:         8.0
 (Enter /pbs_home/pkowalski/g09d01/g09/l303.exe)
 DipDrv:  MaxL=1.
 Leave Link  303 at Sun Dec  2 16:51:07 2018, MaxMem=   536870912 cpu:         1.0
 (Enter /pbs_home/pkowalski/g09d01/g09/l401.exe)
 ExpMin= 1.22D-01 ExpMax= 9.18D+03 ExpMxC= 1.38D+03 IAcc=1 IRadAn=         1 AccDes= 0.00D+00
 Harris functional with IExCor= 1009 and IRadAn=       1 diagonalized for initial guess.
 HarFok:  IExCor= 1009 AccDes= 0.00D+00 IRadAn=         1 IDoV= 1 UseB2=F ITyADJ=14
 ICtDFT=  3500011 ScaDFX=  1.000000  1.000000  1.000000  1.000000
 FoFCou: FMM=F IPFlag=           0 FMFlag=      100000 FMFlg1=           0
         NFxFlg=           0 DoJE=T BraDBF=F KetDBF=T FulRan=T
         wScrn=  0.000000 ICntrl=     500 IOpCl=  0 I1Cent=   200000004 NGrid=           0
         NMat0=    1 NMatS0=      1 NMatT0=    0 NMatD0=    1 NMtDS0=    0 NMtDT0=    0
 Petite list used in FoFCou.
 Harris En= -2048.15656988546    
 JPrj=0 DoOrth=F DoCkMO=F.
 Leave Link  401 at Sun Dec  2 16:51:09 2018, MaxMem=   536870912 cpu:        16.8
 (Enter /pbs_home/pkowalski/g09d01/g09/l502.exe)
 Closed shell SCF:
 Using DIIS extrapolation, IDIIS=  1040.
 Integral symmetry usage will be decided dynamically.
 IVT=      641221 IEndB=      641221 NGot=   536870912 MDV=   536451994
 LenX=   536451994 LenY=   536246332
 Requested convergence on RMS density matrix=1.00D-08 within 128 cycles.
 Requested convergence on MAX density matrix=1.00D-06.
 Requested convergence on             energy=1.00D-06.
 No special actions if energy rises.
 Fock matrices will be formed incrementally for  20 cycles.
 Integral accuracy reduced to 1.0D-05 until final iterations.

 Cycle   1  Pass 0  IDiag  1:
 FoFJK:  IHMeth= 1 ICntrl=     500 DoSepK=F KAlg= 0 I1Cent=   0 FoldK=F
 IRaf= 820000000 NMat=   1 IRICut=       1 DoRegI=T DoRafI=F ISym2E= 0.
 FoFCou: FMM=F IPFlag=           0 FMFlag=      100000 FMFlg1=           0
         NFxFlg=           0 DoJE=T BraDBF=F KetDBF=F FulRan=T
         wScrn=  0.000000 ICntrl=     500 IOpCl=  0 I1Cent=           0 NGrid=           0
         NMat0=    1 NMatS0=      1 NMatT0=    0 NMatD0=    1 NMtDS0=    0 NMtDT0=    0
 Symmetry not used in FoFCou.
 E= -2048.98380351443    
 DIIS: error= 1.64D-02 at cycle   1 NSaved=   1.
 NSaved= 1 IEnMin= 1 EnMin= -2048.98380351443     IErMin= 1 ErrMin= 1.64D-02
 ErrMax= 1.64D-02  0.00D+00 EMaxC= 1.00D-01 BMatC= 5.84D-01 BMatP= 5.84D-01
 IDIUse=3 WtCom= 8.36D-01 WtEn= 1.64D-01
 Coeff-Com:  0.100D+01
 Coeff-En:   0.100D+01
 Coeff:      0.100D+01
 Gap=     0.002 Goal=   None    Shift=    0.000
 GapD=    0.002 DampG=0.250 DampE=0.500 DampFc=0.2500 IDamp=-1.
 Damping current iteration by 2.50D-01
 RMSDP=7.28D-03 MaxDP=2.30D-01              OVMax= 8.22D-01

 Cycle   2  Pass 0  IDiag  1:
 RMSU=  1.80D-03    CP:  9.88D-01
 E= -2049.16141497947     Delta-E=       -0.177611465035 Rises=F Damp=T
 DIIS: error= 7.67D-03 at cycle   2 NSaved=   2.
 NSaved= 2 IEnMin= 2 EnMin= -2049.16141497947     IErMin= 2 ErrMin= 7.67D-03
 ErrMax= 7.67D-03  0.00D+00 EMaxC= 1.00D-01 BMatC= 1.25D-01 BMatP= 5.84D-01
 IDIUse=3 WtCom= 9.23D-01 WtEn= 7.67D-02
 Coeff-Com: -0.412D+00 0.141D+01
 Coeff-En:   0.451D-01 0.955D+00
 Coeff:     -0.377D+00 0.138D+01
 Gap=     0.025 Goal=   None    Shift=    0.000
 RMSDP=3.65D-03 MaxDP=2.47D-01 DE=-1.78D-01 OVMax= 5.58D-01

 Cycle   3  Pass 0  IDiag  1:
 RMSU=  3.64D-03    CP:  9.83D-01  8.66D-01
 E= -2049.00037014943     Delta-E=        0.161044830040 Rises=F Damp=F
 DIIS: error= 2.14D-02 at cycle   3 NSaved=   3.
 NSaved= 3 IEnMin= 2 EnMin= -2049.16141497947     IErMin= 2 ErrMin= 7.67D-03
 ErrMax= 2.14D-02  0.00D+00 EMaxC= 1.00D-01 BMatC= 4.57D-01 BMatP= 1.25D-01
 IDIUse=2 WtCom= 0.00D+00 WtEn= 1.00D+00
 Coeff-En:   0.000D+00 0.626D+00 0.374D+00
 Coeff:      0.000D+00 0.626D+00 0.374D+00
 Gap=     0.160 Goal=   None    Shift=    0.000
 RMSDP=5.53D-03 MaxDP=3.03D-01 DE= 1.61D-01 OVMax= 8.38D-01

 Cycle   4  Pass 0  IDiag  1:
 RMSU=  2.85D-03    CP:  9.63D-01  2.50D+00 -1.63D-02
 E= -2048.31001137914     Delta-E=        0.690358770283 Rises=F Damp=F
 DIIS: error= 2.79D-02 at cycle   4 NSaved=   4.
 NSaved= 4 IEnMin= 2 EnMin= -2049.16141497947     IErMin= 2 ErrMin= 7.67D-03
 ErrMax= 2.79D-02  0.00D+00 EMaxC= 1.00D-01 BMatC= 8.40D-01 BMatP= 1.25D-01
 IDIUse=2 WtCom= 0.00D+00 WtEn= 1.00D+00
 EnCoef did     2 forward-backward iterations
 Coeff-En:   0.380D-01 0.000D+00 0.599D+00 0.363D+00
 Coeff:      0.380D-01 0.000D+00 0.599D+00 0.363D+00
 Gap=     0.030 Goal=   None    Shift=    0.000
 RMSDP=4.08D-03 MaxDP=2.04D-01 DE= 6.90D-01 OVMax= 9.00D-01

 Problem detected with inexpensive integrals.
 Switching to full accuracy and repeating last cycle.
 Cycle   5  Pass 1  IDiag  1:
 E= -2048.30681986190     Delta-E=        0.003191517240 Rises=F Damp=F
 DIIS: error= 2.78D-02 at cycle   1 NSaved=   1.
 NSaved= 1 IEnMin= 1 EnMin= -2048.30681986190     IErMin= 1 ErrMin= 2.78D-02
 ErrMax= 2.78D-02  0.00D+00 EMaxC= 1.00D-01 BMatC= 8.41D-01 BMatP= 8.41D-01
 IDIUse=3 WtCom= 7.22D-01 WtEn= 2.78D-01
 Coeff-Com:  0.100D+01
 Coeff-En:   0.100D+01
 Coeff:      0.100D+01
 Gap=    -0.094 Goal=   None    Shift=    0.000
 GapD=   -0.094 DampG=0.250 DampE=0.500 DampFc=0.2500 IDamp=-1.
 Damping current iteration by 2.50D-01
 RMSDP=3.50D-02 MaxDP=5.36D+00 DE= 3.19D-03 OVMax= 9.35D-01

 Cycle   6  Pass 1  IDiag  1:
 RMSU=  8.75D-03    CP:  1.01D+00
 E= -2047.82801913997     Delta-E=        0.478800721932 Rises=F Damp=T
 DIIS: error= 9.05D-03 at cycle   2 NSaved=   2.
 NSaved= 2 IEnMin= 1 EnMin= -2048.30681986190     IErMin= 2 ErrMin= 9.05D-03
 ErrMax= 9.05D-03  0.00D+00 EMaxC= 1.00D-01 BMatC= 2.16D-01 BMatP= 8.41D-01
 IDIUse=3 WtCom= 9.09D-01 WtEn= 9.05D-02
 Coeff-Com:  0.291D+00 0.709D+00
 Coeff-En:   0.613D+00 0.387D+00
 Coeff:      0.320D+00 0.680D+00
 Gap=     0.273 Goal=   None    Shift=    0.000
 RMSDP=9.39D-03 MaxDP=1.34D+00 DE= 4.79D-01 OVMax= 7.27D-01

 Cycle   7  Pass 1  IDiag  1:
 RMSU=  4.79D-03    CP:  9.68D-01  8.18D-02
 E= -2049.08721432438     Delta-E=       -1.259195184404 Rises=F Damp=F
 DIIS: error= 1.69D-02 at cycle   3 NSaved=   3.
 NSaved= 3 IEnMin= 3 EnMin= -2049.08721432438     IErMin= 2 ErrMin= 9.05D-03
 ErrMax= 1.69D-02  0.00D+00 EMaxC= 1.00D-01 BMatC= 3.75D-01 BMatP= 2.16D-01
 IDIUse=2 WtCom= 0.00D+00 WtEn= 1.00D+00
 Coeff-En:   0.290D+00 0.000D+00 0.710D+00
 Coeff:      0.290D+00 0.000D+00 0.710D+00
 Gap=     0.217 Goal=   None    Shift=    0.000
 RMSDP=7.26D-03 MaxDP=3.17D-01 DE=-1.26D+00 OVMax= 8.44D-01

 Cycle   8  Pass 1  IDiag  1:
 RMSU=  6.58D-03    CP:  9.60D-01  2.95D-01  4.94D-01
 E= -2046.75125234908     Delta-E=        2.335961975291 Rises=F Damp=F
 DIIS: error= 2.93D-02 at cycle   4 NSaved=   4.
 NSaved= 4 IEnMin= 3 EnMin= -2049.08721432438     IErMin= 2 ErrMin= 9.05D-03
 ErrMax= 2.93D-02  0.00D+00 EMaxC= 1.00D-01 BMatC= 1.87D+00 BMatP= 2.16D-01
 IDIUse=2 WtCom= 0.00D+00 WtEn= 1.00D+00
 EnCoef did     4 forward-backward iterations
 Coeff-En:   0.285D+00 0.000D+00 0.583D+00 0.132D+00
 Coeff:      0.285D+00 0.000D+00 0.583D+00 0.132D+00
 Gap=    -0.059 Goal=   None    Shift=    0.000
 RMSDP=5.37D-03 MaxDP=2.14D-01 DE= 2.34D+00 OVMax= 7.29D-01

 Cycle   9  Pass 1  IDiag  1:
 RMSU=  2.75D-03    CP:  9.68D-01  1.36D-01  5.90D-01  3.36D-01
 E= -2049.33723742514     Delta-E=       -2.585985076060 Rises=F Damp=F
 DIIS: error= 7.87D-03 at cycle   5 NSaved=   5.
 NSaved= 5 IEnMin= 5 EnMin= -2049.33723742514     IErMin= 5 ErrMin= 7.87D-03
 ErrMax= 7.87D-03  0.00D+00 EMaxC= 1.00D-01 BMatC= 1.75D-01 BMatP= 2.16D-01
 IDIUse=3 WtCom= 9.21D-01 WtEn= 7.87D-02
 EnCoef did     3 forward-backward iterations
 Coeff-Com:  0.165D+00 0.129D+00 0.319D+00-0.509D-02 0.392D+00
 Coeff-En:   0.123D+00 0.000D+00 0.293D+00 0.000D+00 0.584D+00
 Coeff:      0.161D+00 0.119D+00 0.317D+00-0.469D-02 0.408D+00
 Gap=     0.055 Goal=   None    Shift=    0.000
 RMSDP=2.12D-03 MaxDP=7.98D-02 DE=-2.59D+00 OVMax= 2.05D-01

 Cycle  10  Pass 1  IDiag  1:
 RMSU=  1.32D-03    CP:  9.71D-01  7.69D-02  6.54D-01  1.87D-01  5.69D-01
 E= -2049.51404356039     Delta-E=       -0.176806135250 Rises=F Damp=F
 DIIS: error= 2.69D-03 at cycle   6 NSaved=   6.
 NSaved= 6 IEnMin= 6 EnMin= -2049.51404356039     IErMin= 6 ErrMin= 2.69D-03
 ErrMax= 2.69D-03  0.00D+00 EMaxC= 1.00D-01 BMatC= 2.05D-02 BMatP= 1.75D-01
 IDIUse=3 WtCom= 9.73D-01 WtEn= 2.69D-02
 Coeff-Com:  0.535D-01 0.176D-01 0.134D+00-0.309D-01 0.333D+00 0.493D+00
 Coeff-En:   0.000D+00 0.000D+00 0.000D+00 0.000D+00 0.737D-01 0.926D+00
 Coeff:      0.521D-01 0.171D-01 0.130D+00-0.301D-01 0.326D+00 0.505D+00
 Gap=     0.039 Goal=   None    Shift=    0.000
 RMSDP=8.91D-04 MaxDP=4.34D-02 DE=-1.77D-01 OVMax= 1.41D-01

 Cycle  11  Pass 1  IDiag  1:
 RMSU=  5.89D-04    CP:  9.70D-01  8.02D-02  6.77D-01  1.91D-01  6.32D-01
                    CP:  5.20D-01
 E= -2049.52984312470     Delta-E=       -0.015799564303 Rises=F Damp=F
 DIIS: error= 1.68D-03 at cycle   7 NSaved=   7.
 NSaved= 7 IEnMin= 7 EnMin= -2049.52984312470     IErMin= 7 ErrMin= 1.68D-03
 ErrMax= 1.68D-03  0.00D+00 EMaxC= 1.00D-01 BMatC= 6.24D-03 BMatP= 2.05D-02
 IDIUse=3 WtCom= 9.83D-01 WtEn= 1.68D-02
 Coeff-Com:  0.146D-01 0.229D-02 0.215D-01-0.125D-01 0.102D+00 0.374D+00
 Coeff-Com:  0.498D+00
 Coeff-En:   0.000D+00 0.000D+00 0.000D+00 0.000D+00 0.000D+00 0.292D+00
 Coeff-En:   0.708D+00
 Coeff:      0.144D-01 0.225D-02 0.211D-01-0.123D-01 0.100D+00 0.373D+00
 Coeff:      0.501D+00
 Gap=     0.034 Goal=   None    Shift=    0.000
 RMSDP=3.80D-04 MaxDP=1.94D-02 DE=-1.58D-02 OVMax= 5.55D-02

 Cycle  12  Pass 1  IDiag  1:
 RMSU=  2.67D-04    CP:  9.71D-01  7.92D-02  6.64D-01  1.83D-01  6.22D-01
                    CP:  6.64D-01  7.15D-01
 E= -2049.53585343710     Delta-E=       -0.006010312406 Rises=F Damp=F
 DIIS: error= 8.50D-04 at cycle   8 NSaved=   8.
 NSaved= 8 IEnMin= 8 EnMin= -2049.53585343710     IErMin= 8 ErrMin= 8.50D-04
 ErrMax= 8.50D-04  0.00D+00 EMaxC= 1.00D-01 BMatC= 1.00D-03 BMatP= 6.24D-03
 IDIUse=3 WtCom= 9.91D-01 WtEn= 8.50D-03
 Coeff-Com:  0.123D-02 0.279D-02-0.651D-02-0.799D-03 0.326D-03 0.179D+00
 Coeff-Com:  0.359D+00 0.465D+00
 Coeff-En:   0.000D+00 0.000D+00 0.000D+00 0.000D+00 0.000D+00 0.000D+00
 Coeff-En:   0.114D+00 0.886D+00
 Coeff:      0.122D-02 0.276D-02-0.646D-02-0.792D-03 0.323D-03 0.178D+00
 Coeff:      0.357D+00 0.468D+00
 Gap=     0.035 Goal=   None    Shift=    0.000
 RMSDP=1.51D-04 MaxDP=7.66D-03 DE=-6.01D-03 OVMax= 1.17D-02

 Cycle  13  Pass 1  IDiag  1:
 RMSU=  8.48D-05    CP:  9.71D-01  7.85D-02  6.63D-01  1.87D-01  6.16D-01
                    CP:  6.82D-01  7.43D-01  5.58D-01
 E= -2049.53677108561     Delta-E=       -0.000917648505 Rises=F Damp=F
 DIIS: error= 2.75D-04 at cycle   9 NSaved=   9.
 NSaved= 9 IEnMin= 9 EnMin= -2049.53677108561     IErMin= 9 ErrMin= 2.75D-04
 ErrMax= 2.75D-04  0.00D+00 EMaxC= 1.00D-01 BMatC= 1.03D-04 BMatP= 1.00D-03
 IDIUse=3 WtCom= 9.97D-01 WtEn= 2.75D-03
 Coeff-Com: -0.272D-03-0.323D-03-0.446D-02 0.341D-03-0.165D-03 0.988D-01
 Coeff-Com:  0.201D+00 0.301D+00 0.405D+00
 Coeff-En:   0.000D+00 0.000D+00 0.000D+00 0.000D+00 0.000D+00 0.000D+00
 Coeff-En:   0.000D+00 0.435D-01 0.957D+00
 Coeff:     -0.271D-03-0.322D-03-0.445D-02 0.340D-03-0.164D-03 0.985D-01
 Coeff:      0.200D+00 0.300D+00 0.406D+00
 Gap=     0.035 Goal=   None    Shift=    0.000
 RMSDP=5.71D-05 MaxDP=2.04D-03 DE=-9.18D-04 OVMax= 5.60D-03

 Cycle  14  Pass 1  IDiag  1:
 RMSU=  3.62D-05    CP:  9.71D-01  7.86D-02  6.62D-01  1.86D-01  6.19D-01
                    CP:  6.83D-01  7.37D-01  5.77D-01  4.97D-01
 E= -2049.53685200440     Delta-E=       -0.000080918790 Rises=F Damp=F
 DIIS: error= 1.31D-04 at cycle  10 NSaved=  10.
 NSaved=10 IEnMin=10 EnMin= -2049.53685200440     IErMin=10 ErrMin= 1.31D-04
 ErrMax= 1.31D-04  0.00D+00 EMaxC= 1.00D-01 BMatC= 2.90D-05 BMatP= 1.03D-04
 IDIUse=3 WtCom= 9.99D-01 WtEn= 1.31D-03
 Coeff-Com: -0.449D-03 0.729D-03-0.565D-03 0.166D-03 0.148D-02 0.378D-01
 Coeff-Com:  0.737D-01 0.124D+00 0.320D+00 0.443D+00
 Coeff-En:   0.000D+00 0.000D+00 0.000D+00 0.000D+00 0.000D+00 0.000D+00
 Coeff-En:   0.000D+00 0.000D+00 0.255D+00 0.745D+00
 Coeff:     -0.448D-03 0.728D-03-0.565D-03 0.165D-03 0.147D-02 0.378D-01
 Coeff:      0.736D-01 0.124D+00 0.319D+00 0.444D+00
 Gap=     0.036 Goal=   None    Shift=    0.000
 RMSDP=3.17D-05 MaxDP=1.08D-03 DE=-8.09D-05 OVMax= 6.28D-03

 Cycle  15  Pass 1  IDiag  1:
 RMSU=  1.85D-05    CP:  9.71D-01  7.86D-02  6.63D-01  1.87D-01  6.20D-01
                    CP:  6.80D-01  7.26D-01  5.44D-01  5.66D-01  4.34D-01
 E= -2049.53688208433     Delta-E=       -0.000030079935 Rises=F Damp=F
 DIIS: error= 4.36D-05 at cycle  11 NSaved=  11.
 NSaved=11 IEnMin=11 EnMin= -2049.53688208433     IErMin=11 ErrMin= 4.36D-05
 ErrMax= 4.36D-05  0.00D+00 EMaxC= 1.00D-01 BMatC= 3.47D-06 BMatP= 2.90D-05
 IDIUse=1 WtCom= 1.00D+00 WtEn= 0.00D+00
 Coeff-Com: -0.212D-03 0.301D-03-0.921D-04 0.366D-04 0.102D-02 0.814D-02
 Coeff-Com:  0.152D-01 0.287D-01 0.129D+00 0.300D+00 0.517D+00
 Coeff:     -0.212D-03 0.301D-03-0.921D-04 0.366D-04 0.102D-02 0.814D-02
 Coeff:      0.152D-01 0.287D-01 0.129D+00 0.300D+00 0.517D+00
 Gap=     0.036 Goal=   None    Shift=    0.000
 RMSDP=9.46D-06 MaxDP=2.97D-04 DE=-3.01D-05 OVMax= 1.45D-03

 Cycle  16  Pass 1  IDiag  1:
 RMSU=  5.08D-06    CP:  9.71D-01  7.87D-02  6.63D-01  1.87D-01  6.20D-01
                    CP:  6.80D-01  7.30D-01  5.53D-01  5.65D-01  5.60D-01
                    CP:  6.96D-01
 E= -2049.53688563778     Delta-E=       -0.000003553444 Rises=F Damp=F
 DIIS: error= 1.88D-05 at cycle  12 NSaved=  12.
 NSaved=12 IEnMin=12 EnMin= -2049.53688563778     IErMin=12 ErrMin= 1.88D-05
 ErrMax= 1.88D-05  0.00D+00 EMaxC= 1.00D-01 BMatC= 4.04D-07 BMatP= 3.47D-06
 IDIUse=1 WtCom= 1.00D+00 WtEn= 0.00D+00
 Coeff-Com: -0.697D-04 0.848D-04-0.640D-04 0.882D-06 0.330D-03-0.642D-03
 Coeff-Com: -0.905D-03 0.155D-04 0.338D-01 0.123D+00 0.320D+00 0.525D+00
 Coeff:     -0.697D-04 0.848D-04-0.640D-04 0.882D-06 0.330D-03-0.642D-03
 Coeff:     -0.905D-03 0.155D-04 0.338D-01 0.123D+00 0.320D+00 0.525D+00
 Gap=     0.036 Goal=   None    Shift=    0.000
 RMSDP=2.80D-06 MaxDP=1.62D-04 DE=-3.55D-06 OVMax= 2.47D-04

 Cycle  17  Pass 1  IDiag  1:
 RMSU=  1.90D-06    CP:  9.71D-01  7.87D-02  6.63D-01  1.87D-01  6.20D-01
                    CP:  6.80D-01  7.29D-01  5.54D-01  5.67D-01  5.57D-01
                    CP:  7.20D-01  6.29D-01
 E= -2049.53688597841     Delta-E=       -0.000000340634 Rises=F Damp=F
 DIIS: error= 9.23D-06 at cycle  13 NSaved=  13.
 NSaved=13 IEnMin=13 EnMin= -2049.53688597841     IErMin=13 ErrMin= 9.23D-06
 ErrMax= 9.23D-06  0.00D+00 EMaxC= 1.00D-01 BMatC= 8.32D-08 BMatP= 4.04D-07
 IDIUse=1 WtCom= 1.00D+00 WtEn= 0.00D+00
 Coeff-Com: -0.112D-04 0.300D-04-0.206D-04-0.517D-05 0.159D-03-0.109D-02
 Coeff-Com: -0.165D-02-0.258D-02 0.812D-02 0.472D-01 0.151D+00 0.357D+00
 Coeff-Com:  0.442D+00
 Coeff:     -0.112D-04 0.300D-04-0.206D-04-0.517D-05 0.159D-03-0.109D-02
 Coeff:     -0.165D-02-0.258D-02 0.812D-02 0.472D-01 0.151D+00 0.357D+00
 Coeff:      0.442D+00
 Gap=     0.036 Goal=   None    Shift=    0.000
 RMSDP=1.11D-06 MaxDP=5.09D-05 DE=-3.41D-07 OVMax= 9.02D-05

 Cycle  18  Pass 1  IDiag  1:
 RMSU=  7.15D-07    CP:  9.71D-01  7.87D-02  6.63D-01  1.87D-01  6.20D-01
                    CP:  6.80D-01  7.30D-01  5.53D-01  5.70D-01  5.60D-01
                    CP:  7.21D-01  6.43D-01  5.93D-01
 E= -2049.53688606395     Delta-E=       -0.000000085542 Rises=F Damp=F
 DIIS: error= 1.46D-06 at cycle  14 NSaved=  14.
 NSaved=14 IEnMin=14 EnMin= -2049.53688606395     IErMin=14 ErrMin= 1.46D-06
 ErrMax= 1.46D-06  0.00D+00 EMaxC= 1.00D-01 BMatC= 4.55D-09 BMatP= 8.32D-08
 IDIUse=1 WtCom= 1.00D+00 WtEn= 0.00D+00
 Coeff-Com: -0.386D-05 0.431D-05 0.556D-05-0.460D-06 0.449D-04-0.595D-03
 Coeff-Com: -0.858D-03-0.158D-02-0.202D-03 0.101D-01 0.416D-01 0.128D+00
 Coeff-Com:  0.237D+00 0.586D+00
 Coeff:     -0.386D-05 0.431D-05 0.556D-05-0.460D-06 0.449D-04-0.595D-03
 Coeff:     -0.858D-03-0.158D-02-0.202D-03 0.101D-01 0.416D-01 0.128D+00
 Coeff:      0.237D+00 0.586D+00
 Gap=     0.036 Goal=   None    Shift=    0.000
 RMSDP=3.87D-07 MaxDP=1.31D-05 DE=-8.55D-08 OVMax= 2.64D-05

 Cycle  19  Pass 1  IDiag  1:
 RMSU=  2.45D-07    CP:  9.71D-01  7.87D-02  6.63D-01  1.87D-01  6.20D-01
                    CP:  6.80D-01  7.30D-01  5.53D-01  5.69D-01  5.59D-01
                    CP:  7.24D-01  6.58D-01  6.26D-01  6.83D-01
 E= -2049.53688606800     Delta-E=       -0.000000004044 Rises=F Damp=F
 DIIS: error= 8.59D-07 at cycle  15 NSaved=  15.
 NSaved=15 IEnMin=15 EnMin= -2049.53688606800     IErMin=15 ErrMin= 8.59D-07
 ErrMax= 8.59D-07  0.00D+00 EMaxC= 1.00D-01 BMatC= 9.26D-10 BMatP= 4.55D-09
 IDIUse=1 WtCom= 1.00D+00 WtEn= 0.00D+00
 Coeff-Com:  0.189D-07-0.246D-05 0.773D-05 0.877D-06 0.240D-04-0.229D-03
 Coeff-Com: -0.306D-03-0.662D-03-0.897D-03 0.166D-02 0.102D-01 0.429D-01
 Coeff-Com:  0.102D+00 0.373D+00 0.472D+00
 Coeff:      0.189D-07-0.246D-05 0.773D-05 0.877D-06 0.240D-04-0.229D-03
 Coeff:     -0.306D-03-0.662D-03-0.897D-03 0.166D-02 0.102D-01 0.429D-01
 Coeff:      0.102D+00 0.373D+00 0.472D+00
 Gap=     0.036 Goal=   None    Shift=    0.000
 RMSDP=1.68D-07 MaxDP=5.04D-06 DE=-4.04D-09 OVMax= 1.62D-05

 Cycle  20  Pass 1  IDiag  1:
 RMSU=  1.07D-07    CP:  9.71D-01  7.87D-02  6.63D-01  1.87D-01  6.20D-01
                    CP:  6.80D-01  7.30D-01  5.53D-01  5.69D-01  5.60D-01
                    CP:  7.25D-01  6.61D-01  6.22D-01  7.33D-01  5.60D-01
 E= -2049.53688606884     Delta-E=       -0.000000000839 Rises=F Damp=F
 DIIS: error= 3.35D-07 at cycle  16 NSaved=  16.
 NSaved=16 IEnMin=16 EnMin= -2049.53688606884     IErMin=16 ErrMin= 3.35D-07
 ErrMax= 3.35D-07  0.00D+00 EMaxC= 1.00D-01 BMatC= 1.18D-10 BMatP= 9.26D-10
 IDIUse=1 WtCom= 1.00D+00 WtEn= 0.00D+00
 Coeff-Com: -0.519D-06 0.424D-07 0.164D-05 0.104D-06 0.175D-05-0.570D-04
 Coeff-Com: -0.634D-04-0.177D-03-0.605D-03-0.681D-03-0.294D-03 0.609D-02
 Coeff-Com:  0.253D-01 0.134D+00 0.296D+00 0.541D+00
 Coeff:     -0.519D-06 0.424D-07 0.164D-05 0.104D-06 0.175D-05-0.570D-04
 Coeff:     -0.634D-04-0.177D-03-0.605D-03-0.681D-03-0.294D-03 0.609D-02
 Coeff:      0.253D-01 0.134D+00 0.296D+00 0.541D+00
 Gap=     0.036 Goal=   None    Shift=    0.000
 RMSDP=5.84D-08 MaxDP=2.03D-06 DE=-8.39D-10 OVMax= 5.15D-06

 Cycle  21  Pass 1  IDiag  1:
 RMSU=  2.85D-08    CP:  9.71D-01  7.87D-02  6.63D-01  1.87D-01  6.20D-01
                    CP:  6.80D-01  7.30D-01  5.53D-01  5.69D-01  5.60D-01
                    CP:  7.24D-01  6.60D-01  6.28D-01  7.45D-01  6.21D-01
                    CP:  6.17D-01
 E= -2049.53688606882     Delta-E=        0.000000000018 Rises=F Damp=F
 DIIS: error= 1.14D-07 at cycle  17 NSaved=  17.
 NSaved=17 IEnMin=16 EnMin= -2049.53688606884     IErMin=17 ErrMin= 1.14D-07
 ErrMax= 1.14D-07  0.00D+00 EMaxC= 1.00D-01 BMatC= 1.27D-11 BMatP= 1.18D-10
 IDIUse=1 WtCom= 1.00D+00 WtEn= 0.00D+00
 Coeff-Com: -0.844D-07 0.477D-06 0.871D-06 0.835D-07-0.223D-06-0.285D-05
 Coeff-Com:  0.166D-05-0.257D-04-0.246D-03-0.626D-03-0.144D-02-0.190D-02
 Coeff-Com:  0.179D-02 0.297D-01 0.110D+00 0.308D+00 0.554D+00
 Coeff:     -0.844D-07 0.477D-06 0.871D-06 0.835D-07-0.223D-06-0.285D-05
 Coeff:      0.166D-05-0.257D-04-0.246D-03-0.626D-03-0.144D-02-0.190D-02
 Coeff:      0.179D-02 0.297D-01 0.110D+00 0.308D+00 0.554D+00
 Gap=     0.036 Goal=   None    Shift=    0.000
 RMSDP=1.79D-08 MaxDP=7.43D-07 DE= 1.82D-11 OVMax= 2.09D-06

 Cycle  22  Pass 1  IDiag  1:
 RMSU=  9.20D-09    CP:  9.71D-01  7.87D-02  6.63D-01  1.87D-01  6.20D-01
                    CP:  6.80D-01  7.30D-01  5.53D-01  5.69D-01  5.60D-01
                    CP:  7.25D-01  6.60D-01  6.29D-01  7.45D-01  6.29D-01
                    CP:  6.62D-01  6.44D-01
 E= -2049.53688606886     Delta-E=       -0.000000000044 Rises=F Damp=F
 DIIS: error= 2.12D-08 at cycle  18 NSaved=  18.
 NSaved=18 IEnMin=18 EnMin= -2049.53688606886     IErMin=18 ErrMin= 2.12D-08
 ErrMax= 2.12D-08  0.00D+00 EMaxC= 1.00D-01 BMatC= 1.03D-12 BMatP= 1.27D-11
 IDIUse=1 WtCom= 1.00D+00 WtEn= 0.00D+00
 Coeff-Com: -0.945D-07 0.611D-07 0.126D-06-0.164D-07 0.566D-07 0.241D-05
 Coeff-Com:  0.445D-05-0.388D-05-0.916D-04-0.280D-03-0.689D-03-0.135D-02
 Coeff-Com: -0.101D-02 0.385D-02 0.309D-01 0.114D+00 0.291D+00 0.564D+00
 Coeff:     -0.945D-07 0.611D-07 0.126D-06-0.164D-07 0.566D-07 0.241D-05
 Coeff:      0.445D-05-0.388D-05-0.916D-04-0.280D-03-0.689D-03-0.135D-02
 Coeff:     -0.101D-02 0.385D-02 0.309D-01 0.114D+00 0.291D+00 0.564D+00
 Gap=     0.036 Goal=   None    Shift=    0.000
 RMSDP=5.58D-09 MaxDP=2.21D-07 DE=-4.37D-11 OVMax= 4.30D-07

 SCF Done:  E(RM06L) =  -2049.53688607     A.U. after   22 cycles
            NFock= 22  Conv=0.56D-08     -V/T= 2.0037
 KE= 2.042026589103D+03 PE=-1.086544879598D+04 EE= 3.759358276624D+03
 Leave Link  502 at Sun Dec  2 16:57:16 2018, MaxMem=   536870912 cpu:      2921.5
 (Enter /pbs_home/pkowalski/g09d01/g09/l601.exe)
 Copying SCF densities to generalized density rwf, IOpCl= 0 IROHF=0.

 **********************************************************************

            Population analysis using the SCF density.

 **********************************************************************

 Orbital symmetries:
       Occupied  (A) (A) (A) (A) (A) (A) (A) (A) (A) (A) (A) (A)
                 (A) (A) (A) (A) (A) (A) (A) (A) (A) (A) (A) (A)
                 (A) (A) (A) (A) (A) (A) (A) (A) (A) (A) (A) (A)
                 (A) (A) (A) (A) (A) (A) (A) (A) (A) (A) (A) (A)
                 (A) (A) (A) (A) (A) (A) (A) (A) (A) (A) (A) (A)
                 (A) (A) (A) (A) (A) (A) (A) (A) (A) (A) (A) (A)
                 (A) (A) (A) (A) (A) (A) (A) (A) (A) (A) (A) (A)
                 (A) (A) (A) (A) (A) (A) (A) (A) (A) (A) (A) (A)
                 (A) (A) (A) (A) (A)
       Virtual   (A) (A) (A) (A) (A) (A) (A) (A) (A) (A) (A) (A)
                 (A) (A) (A) (A) (A) (A) (A) (A) (A) (A) (A) (A)
                 (A) (A) (A) (A) (A) (A) (A) (A) (A) (A) (A) (A)
                 (A) (A) (A) (A) (A) (A) (A) (A) (A) (A) (A) (A)
                 (A) (A) (A) (A) (A) (A) (A) (A) (A) (A) (A) (A)
                 (A) (A) (A) (A) (A) (A) (A) (A) (A) (A) (A) (A)
                 (A) (A) (A) (A) (A) (A) (A) (A) (A) (A) (A) (A)
                 (A) (A) (A) (A) (A) (A) (A) (A) (A) (A) (A) (A)
                 (A) (A) (A) (A) (A) (A) (A) (A) (A) (A) (A) (A)
                 (A) (A) (A) (A) (A) (A) (A) (A) (A) (A) (A) (A)
                 (A) (A) (A) (A) (A) (A) (A) (A) (A) (A) (A) (A)
                 (A) (A) (A) (A) (A) (A) (A) (A) (A) (A) (A) (A)
                 (A) (A) (A) (A) (A) (A) (A) (A) (A) (A) (A) (A)
                 (A) (A) (A) (A) (A) (A) (A) (A) (A) (A) (A) (A)
                 (A) (A) (A) (A) (A) (A) (A) (A) (A) (A) (A) (A)
                 (A) (A) (A) (A) (A) (A) (A) (A) (A) (A) (A) (A)
                 (A) (A) (A) (A) (A) (A) (A) (A) (A) (A) (A) (A)
                 (A) (A) (A) (A) (A) (A) (A) (A) (A) (A) (A) (A)
                 (A) (A) (A) (A) (A) (A) (A) (A) (A) (A) (A) (A)
                 (A) (A) (A) (A) (A) (A) (A) (A) (A) (A) (A) (A)
                 (A) (A) (A) (A) (A) (A) (A) (A) (A) (A) (A) (A)
                 (A) (A) (A) (A) (A) (A) (A) (A) (A) (A) (A) (A)
                 (A) (A) (A) (A) (A) (A) (A) (A) (A) (A) (A) (A)
                 (A) (A) (A) (A) (A) (A) (A) (A) (A) (A) (A) (A)
                 (A) (A) (A) (A) (A) (A) (A) (A) (A) (A) (A) (A)
                 (A) (A) (A) (A) (A) (A) (A) (A) (A) (A) (A) (A)
                 (A) (A) (A) (A) (A) (A) (A) (A) (A) (A) (A) (A)
                 (A) (A) (A)
 The electronic state is 1-A.
 Alpha  occ. eigenvalues --  -88.52970 -88.51413 -24.52428 -24.52264 -24.52081
 Alpha  occ. eigenvalues --  -24.51928 -24.51242 -24.50829 -10.22666 -10.22291
 Alpha  occ. eigenvalues --  -10.21988 -10.16299 -10.15013 -10.14600 -10.11898
 Alpha  occ. eigenvalues --  -10.10985 -10.10065 -10.09372 -10.09267 -10.08599
 Alpha  occ. eigenvalues --  -10.08581 -10.08085 -10.07412 -10.07031 -10.05804
 Alpha  occ. eigenvalues --   -7.93800  -7.92532  -5.85046  -5.84329  -5.84227
 Alpha  occ. eigenvalues --   -5.83975  -5.83560  -5.82868  -1.24724  -1.23213
 Alpha  occ. eigenvalues --   -1.21751  -1.18032  -1.17095  -1.16011  -1.00001
 Alpha  occ. eigenvalues --   -0.87058  -0.83854  -0.82589  -0.80476  -0.76532
 Alpha  occ. eigenvalues --   -0.72627  -0.70262  -0.69206  -0.67467  -0.65495
 Alpha  occ. eigenvalues --   -0.64705  -0.63909  -0.60584  -0.58892  -0.58386
 Alpha  occ. eigenvalues --   -0.55269  -0.54837  -0.54190  -0.53151  -0.51973
 Alpha  occ. eigenvalues --   -0.51839  -0.51005  -0.50667  -0.49856  -0.48618
 Alpha  occ. eigenvalues --   -0.47467  -0.46013  -0.45565  -0.43829  -0.42462
 Alpha  occ. eigenvalues --   -0.41711  -0.41506  -0.41164  -0.40610  -0.40269
 Alpha  occ. eigenvalues --   -0.40046  -0.39738  -0.39602  -0.38902  -0.38571
 Alpha  occ. eigenvalues --   -0.37743  -0.37288  -0.37012  -0.36669  -0.36201
 Alpha  occ. eigenvalues --   -0.35566  -0.35294  -0.34962  -0.34758  -0.33432
 Alpha  occ. eigenvalues --   -0.32472  -0.32232  -0.30543  -0.30009  -0.28993
 Alpha  occ. eigenvalues --   -0.27629  -0.26919  -0.24904  -0.23408  -0.21458
 Alpha  occ. eigenvalues --   -0.15181
 Alpha virt. eigenvalues --   -0.11604  -0.09061  -0.05272  -0.02886  -0.01820
 Alpha virt. eigenvalues --   -0.00051   0.01488   0.04058   0.05179   0.05658
 Alpha virt. eigenvalues --    0.07163   0.07507   0.08398   0.09803   0.10042
 Alpha virt. eigenvalues --    0.10710   0.11079   0.11589   0.11813   0.12280
 Alpha virt. eigenvalues --    0.12477   0.13454   0.14199   0.14342   0.15227
 Alpha virt. eigenvalues --    0.15484   0.16417   0.17844   0.18598   0.19233
 Alpha virt. eigenvalues --    0.19883   0.20819   0.21219   0.23162   0.24353
 Alpha virt. eigenvalues --    0.24888   0.25148   0.26357   0.27558   0.29229
 Alpha virt. eigenvalues --    0.30057   0.31227   0.32075   0.32639   0.34433
 Alpha virt. eigenvalues --    0.35095   0.36311   0.37657   0.38196   0.38584
 Alpha virt. eigenvalues --    0.40143   0.40506   0.41499   0.42491   0.42957
 Alpha virt. eigenvalues --    0.43686   0.44631   0.45058   0.45806   0.45955
 Alpha virt. eigenvalues --    0.46771   0.47728   0.49178   0.49935   0.50896
 Alpha virt. eigenvalues --    0.51812   0.52047   0.52145   0.52410   0.53308
 Alpha virt. eigenvalues --    0.53913   0.54774   0.55643   0.55895   0.56476
 Alpha virt. eigenvalues --    0.56548   0.57676   0.58060   0.59054   0.59097
 Alpha virt. eigenvalues --    0.59612   0.60387   0.60990   0.61393   0.62235
 Alpha virt. eigenvalues --    0.62425   0.62688   0.63155   0.63417   0.63868
 Alpha virt. eigenvalues --    0.64140   0.64683   0.65625   0.66219   0.66802
 Alpha virt. eigenvalues --    0.67190   0.67599   0.69029   0.69731   0.69874
 Alpha virt. eigenvalues --    0.70767   0.71251   0.72092   0.72429   0.73917
 Alpha virt. eigenvalues --    0.74785   0.75254   0.76125   0.77030   0.77788
 Alpha virt. eigenvalues --    0.78866   0.80766   0.81525   0.82216   0.83390
 Alpha virt. eigenvalues --    0.85490   0.86144   0.87656   0.87756   0.88890
 Alpha virt. eigenvalues --    0.90050   0.90129   0.92710   0.93629   0.94264
 Alpha virt. eigenvalues --    0.94895   0.95951   0.98054   0.98650   1.03364
 Alpha virt. eigenvalues --    1.03980   1.04885   1.05947   1.08676   1.09177
 Alpha virt. eigenvalues --    1.09938   1.11731   1.12036   1.13958   1.14377
 Alpha virt. eigenvalues --    1.15327   1.17762   1.19149   1.19545   1.20763
 Alpha virt. eigenvalues --    1.21952   1.23221   1.25380   1.27214   1.28523
 Alpha virt. eigenvalues --    1.29687   1.30563   1.32513   1.33345   1.34525
 Alpha virt. eigenvalues --    1.35914   1.36882   1.37461   1.37912   1.39909
 Alpha virt. eigenvalues --    1.39982   1.40693   1.42117   1.42415   1.44445
 Alpha virt. eigenvalues --    1.44885   1.45469   1.47870   1.48580   1.49168
 Alpha virt. eigenvalues --    1.49892   1.51079   1.52714   1.53112   1.53456
 Alpha virt. eigenvalues --    1.53908   1.55451   1.56689   1.57384   1.59080
 Alpha virt. eigenvalues --    1.59961   1.60719   1.61524   1.63166   1.63893
 Alpha virt. eigenvalues --    1.64419   1.67430   1.67872   1.68450   1.69394
 Alpha virt. eigenvalues --    1.70190   1.71585   1.72019   1.73049   1.73234
 Alpha virt. eigenvalues --    1.73681   1.74427   1.75220   1.75556   1.76503
 Alpha virt. eigenvalues --    1.77641   1.78716   1.79516   1.81037   1.83382
 Alpha virt. eigenvalues --    1.83807   1.84648   1.85272   1.85394   1.86318
 Alpha virt. eigenvalues --    1.88720   1.89989   1.92057   1.92877   1.93806
 Alpha virt. eigenvalues --    1.95074   1.95757   1.96112   1.97017   1.98000
 Alpha virt. eigenvalues --    1.99694   2.00341   2.00706   2.02783   2.03818
 Alpha virt. eigenvalues --    2.05728   2.06898   2.07280   2.09040   2.10027
 Alpha virt. eigenvalues --    2.10785   2.12350   2.13083   2.13852   2.14512
 Alpha virt. eigenvalues --    2.15059   2.18360   2.18676   2.18702   2.20792
 Alpha virt. eigenvalues --    2.21859   2.23542   2.24541   2.25737   2.27314
 Alpha virt. eigenvalues --    2.27768   2.28577   2.29492   2.30863   2.31687
 Alpha virt. eigenvalues --    2.33500   2.34099   2.36575   2.38724   2.40630
 Alpha virt. eigenvalues --    2.42289   2.43887   2.45018   2.46798   2.48196
 Alpha virt. eigenvalues --    2.49528   2.50459   2.51300   2.52892   2.55288
 Alpha virt. eigenvalues --    2.56793   2.58768   2.60332   2.61738   2.62739
 Alpha virt. eigenvalues --    2.63504   2.65734   2.66642   2.68211   2.69458
 Alpha virt. eigenvalues --    2.71461   2.74244   2.76814   2.79674   2.82639
 Alpha virt. eigenvalues --    2.83250   2.85088   2.86328   2.88578   2.89674
 Alpha virt. eigenvalues --    2.92519   2.93755   2.94664   2.96870   2.99746
 Alpha virt. eigenvalues --    3.01065   3.02173   3.02323   3.03193   3.06241
 Alpha virt. eigenvalues --    3.06444   3.07054   3.07636   3.07888   3.08834
 Alpha virt. eigenvalues --    3.09580   3.10213   3.12729   3.12922   3.14297
 Alpha virt. eigenvalues --    3.15294   3.16490   3.17312   3.18165   3.20031
 Alpha virt. eigenvalues --    3.22301   3.24316   3.28580   3.34906   3.39073
 Alpha virt. eigenvalues --    3.41051   3.45269   3.49080   3.51772   3.57347
 Alpha virt. eigenvalues --    3.66967   3.73396   3.77783   3.82991   3.90040
 Alpha virt. eigenvalues --    3.95029   3.96097
          Condensed to atoms (all electrons):
               1          2          3          4          5          6
     1  C    5.838153   0.245813  -0.074950  -0.027949   0.146811   0.005417
     2  S    0.245813  15.651419   0.256060  -0.077631  -0.074708  -0.059531
     3  C   -0.074950   0.256060   5.111965   0.568898  -0.024296   0.381276
     4  C   -0.027949  -0.077631   0.568898   5.101920   0.248922  -0.050676
     5  C    0.146811  -0.074708  -0.024296   0.248922   5.576802   0.007877
     6  C    0.005417  -0.059531   0.381276  -0.050676   0.007877   4.551877
     7  H    0.008368   0.005933  -0.040476   0.433625  -0.051337  -0.010078
     8  C    0.268204  -0.032705   0.007011   0.004919   0.002949  -0.000013
     9  C   -0.065316  -0.004512   0.000310  -0.000459   0.008342   0.000001
    10  C    0.012743   0.003458  -0.000364   0.004498  -0.060773   0.000006
    11  C    0.011102   0.000121   0.000020   0.000036  -0.000681   0.000000
    12  C    0.019041   0.000157   0.000036  -0.000154  -0.001499   0.000000
    13  F   -0.011148   0.003653   0.000243  -0.000022   0.000334   0.000000
    14  F   -0.000604   0.000166  -0.000001   0.000001  -0.000108   0.000000
    15  F   -0.000250   0.000000   0.000000   0.000000   0.000000   0.000000
    16  F   -0.000606  -0.000013   0.000000   0.000000  -0.000001   0.000000
    17  F   -0.000237   0.000000   0.000000   0.000000   0.000000   0.000000
    18  F   -0.004851  -0.000071   0.000011  -0.000082   0.000521   0.000000
    19  C    0.010829   0.001688   0.005743  -0.077241   0.191678  -0.000086
    20  C   -0.079835   0.000712   0.000209   0.005244  -0.002922   0.000007
    21  C   -0.008340   0.001448  -0.002566  -0.038414  -0.050831   0.000011
    22  H   -0.000156  -0.000035   0.000027  -0.000007   0.008934  -0.000002
    23  H    0.000327  -0.000072   0.000287   0.004770  -0.004406   0.000026
    24  H   -0.005799  -0.000153   0.001927   0.006383  -0.030287  -0.000685
    25  C   -0.168343  -0.004145  -0.003919  -0.030889   0.358571  -0.000481
    26  H    0.019441  -0.000719  -0.000897  -0.001388  -0.022600   0.000042
    27  H   -0.030774   0.000204   0.000294   0.004446  -0.009901   0.000008
    28  H   -0.007600   0.009258   0.001764  -0.012554  -0.016881  -0.000449
    29  H   -0.000249   0.004111  -0.012881  -0.015545   0.000477   0.402396
    30  H    0.000081  -0.001715  -0.015867   0.003775  -0.000812   0.385940
    31  H    0.000009   0.001574  -0.021559   0.000115   0.000067   0.392472
    32  S    0.001819  -0.000028   0.000008   0.000095   0.011097   0.000000
    33  C   -0.000350   0.000006  -0.000007  -0.000388  -0.000182   0.000000
    34  C    0.002516   0.000003  -0.000136   0.001821  -0.005556   0.000003
    35  C   -0.000018   0.000000   0.000002  -0.000074   0.000151   0.000000
    36  H    0.000001   0.000000   0.000000   0.000003   0.000007   0.000000
    37  H    0.000000   0.000000   0.000000  -0.000001  -0.000004   0.000000
    38  H    0.000000  -0.000001   0.000003   0.000058  -0.000016   0.000000
    39  H   -0.000073   0.000000  -0.000003  -0.000316   0.000753   0.000000
               7          8          9         10         11         12
     1  C    0.008368   0.268204  -0.065316   0.012743   0.011102   0.019041
     2  S    0.005933  -0.032705  -0.004512   0.003458   0.000121   0.000157
     3  C   -0.040476   0.007011   0.000310  -0.000364   0.000020   0.000036
     4  C    0.433625   0.004919  -0.000459   0.004498   0.000036  -0.000154
     5  C   -0.051337   0.002949   0.008342  -0.060773  -0.000681  -0.001499
     6  C   -0.010078  -0.000013   0.000001   0.000006   0.000000   0.000000
     7  H    0.614412  -0.000417   0.000005  -0.000005   0.000000   0.000000
     8  C   -0.000417   5.892621   0.269892   0.036870  -0.098133  -0.061021
     9  C    0.000005   0.269892   4.576035  -0.009188   0.196376  -0.089787
    10  C   -0.000005   0.036870  -0.009188   6.056751  -0.056926   0.337462
    11  C    0.000000  -0.098133   0.196376  -0.056926   4.800732   0.161702
    12  C    0.000000  -0.061021  -0.089787   0.337462   0.161702   4.914987
    13  F    0.000000  -0.043733   0.323733   0.002581  -0.029258   0.000904
    14  F    0.000000  -0.033571   0.284265   0.009003  -0.026187  -0.004566
    15  F    0.000000  -0.002198  -0.018933   0.004169   0.313257  -0.043118
    16  F    0.000000   0.003698  -0.033438   0.001289   0.306889  -0.033932
    17  F    0.000000   0.005181   0.001874  -0.035491  -0.023725   0.279389
    18  F    0.000000   0.027700  -0.001124  -0.100695  -0.012659   0.226454
    19  C   -0.003038  -0.069038   0.000714  -0.028268  -0.001536   0.025923
    20  C    0.000134   0.021501   0.012239   0.153727  -0.001091  -0.042219
    21  C    0.002473   0.003069   0.000268  -0.004484  -0.000079  -0.004523
    22  H    0.000290   0.001136   0.000002  -0.006105  -0.000042  -0.002361
    23  H   -0.001530  -0.000138   0.000007  -0.001537  -0.000006   0.000086
    24  H   -0.004460   0.002450  -0.000292   0.003812   0.000098   0.000468
    25  C   -0.001842  -0.027121  -0.000958  -0.001017  -0.000270   0.000465
    26  H    0.001004   0.001934   0.000026  -0.000052   0.000005  -0.000008
    27  H   -0.000082  -0.005195   0.001823   0.006489  -0.000167   0.000872
    28  H   -0.000169  -0.008778  -0.000249  -0.000557   0.000021  -0.000053
    29  H    0.003442   0.000002   0.000000   0.000000   0.000000   0.000000
    30  H   -0.000065   0.000002   0.000000   0.000000   0.000000   0.000000
    31  H    0.000249  -0.000009   0.000001  -0.000002   0.000000   0.000000
    32  S    0.000009   0.026511  -0.001179  -0.161577   0.001431  -0.076750
    33  C    0.000042  -0.000907   0.000006   0.008546   0.000071  -0.000656
    34  C   -0.000182  -0.000261  -0.000061   0.016175   0.000075  -0.000342
    35  C   -0.000012   0.000066   0.000001  -0.002352  -0.000012   0.000548
    36  H    0.000000  -0.000001   0.000000   0.000107   0.000000  -0.000020
    37  H   -0.000001  -0.000003   0.000000   0.000006  -0.000002   0.000039
    38  H    0.000006   0.000000   0.000000  -0.000127  -0.000001  -0.000003
    39  H    0.000025   0.000003   0.000000  -0.000031   0.000000   0.000019
              13         14         15         16         17         18
     1  C   -0.011148  -0.000604  -0.000250  -0.000606  -0.000237  -0.004851
     2  S    0.003653   0.000166   0.000000  -0.000013   0.000000  -0.000071
     3  C    0.000243  -0.000001   0.000000   0.000000   0.000000   0.000011
     4  C   -0.000022   0.000001   0.000000   0.000000   0.000000  -0.000082
     5  C    0.000334  -0.000108   0.000000  -0.000001   0.000000   0.000521
     6  C    0.000000   0.000000   0.000000   0.000000   0.000000   0.000000
     7  H    0.000000   0.000000   0.000000   0.000000   0.000000   0.000000
     8  C   -0.043733  -0.033571  -0.002198   0.003698   0.005181   0.027700
     9  C    0.323733   0.284265  -0.018933  -0.033438   0.001874  -0.001124
    10  C    0.002581   0.009003   0.004169   0.001289  -0.035491  -0.100695
    11  C   -0.029258  -0.026187   0.313257   0.306889  -0.023725  -0.012659
    12  C    0.000904  -0.004566  -0.043118  -0.033932   0.279389   0.226454
    13  F    9.018262  -0.041282   0.000332   0.000587  -0.000001  -0.000001
    14  F   -0.041282   9.049403   0.000137   0.000368  -0.000003  -0.000001
    15  F    0.000332   0.000137   9.002861  -0.039463   0.000774   0.000295
    16  F    0.000587   0.000368  -0.039463   9.020603   0.000171  -0.000555
    17  F   -0.000001  -0.000003   0.000774   0.000171   9.059259  -0.039408
    18  F   -0.000001  -0.000001   0.000295  -0.000555  -0.039408   9.190989
    19  C   -0.000007  -0.000007   0.000002   0.000008  -0.000812  -0.011843
    20  C    0.000014   0.000060   0.000186   0.000037  -0.015031  -0.007235
    21  C   -0.000001   0.000000   0.000000  -0.000007   0.000099   0.000793
    22  H    0.000001   0.000000  -0.000001  -0.000001   0.000037   0.015695
    23  H    0.000000   0.000000   0.000000   0.000000   0.000000  -0.000098
    24  H    0.000000   0.000001   0.000000   0.000005   0.000014   0.001468
    25  C   -0.000019   0.000027   0.000000   0.000000   0.000000   0.000013
    26  H    0.000001  -0.000003   0.000000   0.000000   0.000000  -0.000001
    27  H   -0.000002   0.000423  -0.000002  -0.000001  -0.000004   0.000012
    28  H    0.000000   0.000028   0.000000   0.000000   0.000000   0.000001
    29  H    0.000000   0.000000   0.000000   0.000000   0.000000   0.000000
    30  H    0.000000   0.000000   0.000000   0.000000   0.000000   0.000000
    31  H   -0.000001   0.000000   0.000000   0.000000   0.000000   0.000000
    32  S    0.000001   0.000001  -0.000085  -0.000096  -0.012349  -0.032796
    33  C    0.000000   0.000000   0.000000  -0.000001   0.000970  -0.005024
    34  C    0.000000   0.000000   0.000000   0.000000  -0.000056   0.001571
    35  C    0.000000   0.000000   0.000000   0.000000  -0.000046   0.001017
    36  H    0.000000   0.000000   0.000000   0.000000   0.000001  -0.000014
    37  H    0.000000   0.000000   0.000000   0.000000  -0.000036  -0.000064
    38  H    0.000000   0.000000   0.000000   0.000000   0.000001  -0.000030
    39  H    0.000000   0.000000   0.000000   0.000000   0.000002   0.000021
              19         20         21         22         23         24
     1  C    0.010829  -0.079835  -0.008340  -0.000156   0.000327  -0.005799
     2  S    0.001688   0.000712   0.001448  -0.000035  -0.000072  -0.000153
     3  C    0.005743   0.000209  -0.002566   0.000027   0.000287   0.001927
     4  C   -0.077241   0.005244  -0.038414  -0.000007   0.004770   0.006383
     5  C    0.191678  -0.002922  -0.050831   0.008934  -0.004406  -0.030287
     6  C   -0.000086   0.000007   0.000011  -0.000002   0.000026  -0.000685
     7  H   -0.003038   0.000134   0.002473   0.000290  -0.001530  -0.004460
     8  C   -0.069038   0.021501   0.003069   0.001136  -0.000138   0.002450
     9  C    0.000714   0.012239   0.000268   0.000002   0.000007  -0.000292
    10  C   -0.028268   0.153727  -0.004484  -0.006105  -0.001537   0.003812
    11  C   -0.001536  -0.001091  -0.000079  -0.000042  -0.000006   0.000098
    12  C    0.025923  -0.042219  -0.004523  -0.002361   0.000086   0.000468
    13  F   -0.000007   0.000014  -0.000001   0.000001   0.000000   0.000000
    14  F   -0.000007   0.000060   0.000000   0.000000   0.000000   0.000001
    15  F    0.000002   0.000186   0.000000  -0.000001   0.000000   0.000000
    16  F    0.000008   0.000037  -0.000007  -0.000001   0.000000   0.000005
    17  F   -0.000812  -0.015031   0.000099   0.000037   0.000000   0.000014
    18  F   -0.011843  -0.007235   0.000793   0.015695  -0.000098   0.001468
    19  C    6.107737   0.039402   0.167263  -0.044633  -0.030933   0.000038
    20  C    0.039402   6.090001  -0.169394  -0.050371   0.034723  -0.017477
    21  C    0.167263  -0.169394   5.158693   0.452077   0.395245   0.366518
    22  H   -0.044633  -0.050371   0.452077   0.601437  -0.028002  -0.008573
    23  H   -0.030933   0.034723   0.395245  -0.028002   0.746197  -0.041152
    24  H    0.000038  -0.017477   0.366518  -0.008573  -0.041152   0.593874
    25  C   -0.081883  -0.004655   0.008633  -0.000327  -0.000115   0.003319
    26  H   -0.000760  -0.000643  -0.000128  -0.000015  -0.000060  -0.000037
    27  H   -0.006021  -0.000087   0.000528  -0.000002   0.000032  -0.000178
    28  H    0.004883   0.000048  -0.000271   0.000021   0.000015  -0.000133
    29  H   -0.000013   0.000000   0.000039   0.000000   0.000003  -0.000001
    30  H   -0.000010   0.000000  -0.000021   0.000000   0.000001   0.000018
    31  H    0.000028  -0.000001   0.000106   0.000000  -0.000007  -0.000061
    32  S   -0.181716   0.430319  -0.091768  -0.022037   0.008091  -0.005128
    33  C   -0.030840  -0.140642  -0.060213  -0.044951  -0.028552   0.010366
    34  C    0.253667  -0.187621  -0.133094   0.000637  -0.082726   0.012577
    35  C    0.014062   0.027670   0.013573   0.014281   0.003163  -0.001773
    36  H   -0.000807  -0.002876  -0.000269   0.001271  -0.001979   0.000106
    37  H   -0.000265  -0.000127  -0.002669  -0.000738   0.000030   0.000051
    38  H    0.004522   0.005583   0.014290   0.000068   0.022765  -0.002664
    39  H   -0.024681   0.011160  -0.033053  -0.005472  -0.024690   0.003549
              25         26         27         28         29         30
     1  C   -0.168343   0.019441  -0.030774  -0.007600  -0.000249   0.000081
     2  S   -0.004145  -0.000719   0.000204   0.009258   0.004111  -0.001715
     3  C   -0.003919  -0.000897   0.000294   0.001764  -0.012881  -0.015867
     4  C   -0.030889  -0.001388   0.004446  -0.012554  -0.015545   0.003775
     5  C    0.358571  -0.022600  -0.009901  -0.016881   0.000477  -0.000812
     6  C   -0.000481   0.000042   0.000008  -0.000449   0.402396   0.385940
     7  H   -0.001842   0.001004  -0.000082  -0.000169   0.003442  -0.000065
     8  C   -0.027121   0.001934  -0.005195  -0.008778   0.000002   0.000002
     9  C   -0.000958   0.000026   0.001823  -0.000249   0.000000   0.000000
    10  C   -0.001017  -0.000052   0.006489  -0.000557   0.000000   0.000000
    11  C   -0.000270   0.000005  -0.000167   0.000021   0.000000   0.000000
    12  C    0.000465  -0.000008   0.000872  -0.000053   0.000000   0.000000
    13  F   -0.000019   0.000001  -0.000002   0.000000   0.000000   0.000000
    14  F    0.000027  -0.000003   0.000423   0.000028   0.000000   0.000000
    15  F    0.000000   0.000000  -0.000002   0.000000   0.000000   0.000000
    16  F    0.000000   0.000000  -0.000001   0.000000   0.000000   0.000000
    17  F    0.000000   0.000000  -0.000004   0.000000   0.000000   0.000000
    18  F    0.000013  -0.000001   0.000012   0.000001   0.000000   0.000000
    19  C   -0.081883  -0.000760  -0.006021   0.004883  -0.000013  -0.000010
    20  C   -0.004655  -0.000643  -0.000087   0.000048   0.000000   0.000000
    21  C    0.008633  -0.000128   0.000528  -0.000271   0.000039  -0.000021
    22  H   -0.000327  -0.000015  -0.000002   0.000021   0.000000   0.000000
    23  H   -0.000115  -0.000060   0.000032   0.000015   0.000003   0.000001
    24  H    0.003319  -0.000037  -0.000178  -0.000133  -0.000001   0.000018
    25  C    4.682304   0.361441   0.426965   0.401601   0.000012   0.000118
    26  H    0.361441   0.662991  -0.027554  -0.028001  -0.000002  -0.000007
    27  H    0.426965  -0.027554   0.552686  -0.013710   0.000000  -0.000003
    28  H    0.401601  -0.028001  -0.013710   0.607140  -0.000002   0.000054
    29  H    0.000012  -0.000002   0.000000  -0.000002   0.595285  -0.019926
    30  H    0.000118  -0.000007  -0.000003   0.000054  -0.019926   0.586700
    31  H   -0.000035   0.000002   0.000000   0.000002  -0.020407  -0.021713
    32  S   -0.000127  -0.000074  -0.000053   0.000028   0.000000   0.000000
    33  C   -0.000102   0.000056  -0.000048  -0.000003   0.000000   0.000000
    34  C   -0.000865  -0.000159  -0.000091   0.000037   0.000000   0.000000
    35  C   -0.000001   0.000000   0.000001   0.000000   0.000000   0.000000
    36  H    0.000000   0.000000   0.000000   0.000000   0.000000   0.000000
    37  H    0.000000   0.000000   0.000000   0.000000   0.000000   0.000000
    38  H    0.000003   0.000000   0.000001   0.000000   0.000000   0.000000
    39  H    0.000010  -0.000004   0.000003   0.000000   0.000000   0.000000
              31         32         33         34         35         36
     1  C    0.000009   0.001819  -0.000350   0.002516  -0.000018   0.000001
     2  S    0.001574  -0.000028   0.000006   0.000003   0.000000   0.000000
     3  C   -0.021559   0.000008  -0.000007  -0.000136   0.000002   0.000000
     4  C    0.000115   0.000095  -0.000388   0.001821  -0.000074   0.000003
     5  C    0.000067   0.011097  -0.000182  -0.005556   0.000151   0.000007
     6  C    0.392472   0.000000   0.000000   0.000003   0.000000   0.000000
     7  H    0.000249   0.000009   0.000042  -0.000182  -0.000012   0.000000
     8  C   -0.000009   0.026511  -0.000907  -0.000261   0.000066  -0.000001
     9  C    0.000001  -0.001179   0.000006  -0.000061   0.000001   0.000000
    10  C   -0.000002  -0.161577   0.008546   0.016175  -0.002352   0.000107
    11  C    0.000000   0.001431   0.000071   0.000075  -0.000012   0.000000
    12  C    0.000000  -0.076750  -0.000656  -0.000342   0.000548  -0.000020
    13  F   -0.000001   0.000001   0.000000   0.000000   0.000000   0.000000
    14  F    0.000000   0.000001   0.000000   0.000000   0.000000   0.000000
    15  F    0.000000  -0.000085   0.000000   0.000000   0.000000   0.000000
    16  F    0.000000  -0.000096  -0.000001   0.000000   0.000000   0.000000
    17  F    0.000000  -0.012349   0.000970  -0.000056  -0.000046   0.000001
    18  F    0.000000  -0.032796  -0.005024   0.001571   0.001017  -0.000014
    19  C    0.000028  -0.181716  -0.030840   0.253667   0.014062  -0.000807
    20  C   -0.000001   0.430319  -0.140642  -0.187621   0.027670  -0.002876
    21  C    0.000106  -0.091768  -0.060213  -0.133094   0.013573  -0.000269
    22  H    0.000000  -0.022037  -0.044951   0.000637   0.014281   0.001271
    23  H   -0.000007   0.008091  -0.028552  -0.082726   0.003163  -0.001979
    24  H   -0.000061  -0.005128   0.010366   0.012577  -0.001773   0.000106
    25  C   -0.000035  -0.000127  -0.000102  -0.000865  -0.000001   0.000000
    26  H    0.000002  -0.000074   0.000056  -0.000159   0.000000   0.000000
    27  H    0.000000  -0.000053  -0.000048  -0.000091   0.000001   0.000000
    28  H    0.000002   0.000028  -0.000003   0.000037   0.000000   0.000000
    29  H   -0.020407   0.000000   0.000000   0.000000   0.000000   0.000000
    30  H   -0.021713   0.000000   0.000000   0.000000   0.000000   0.000000
    31  H    0.586989   0.000000   0.000000   0.000000   0.000000   0.000000
    32  S    0.000000  15.762332   0.284983  -0.029153  -0.147757   0.016588
    33  C    0.000000   0.284983   5.612629   0.445529   0.302109  -0.050095
    34  C    0.000000  -0.029153   0.445529   5.588957  -0.181208   0.003140
    35  C    0.000000  -0.147757   0.302109  -0.181208   4.738391   0.360982
    36  H    0.000000   0.016588  -0.050095   0.003140   0.360982   0.625718
    37  H    0.000000  -0.008414  -0.016364   0.016317   0.386024  -0.005728
    38  H    0.000000  -0.004307  -0.031271  -0.083646   0.453571  -0.033387
    39  H    0.000000   0.010228  -0.060965   0.366303   0.012578   0.003577
              37         38         39
     1  C    0.000000   0.000000  -0.000073
     2  S    0.000000  -0.000001   0.000000
     3  C    0.000000   0.000003  -0.000003
     4  C   -0.000001   0.000058  -0.000316
     5  C   -0.000004  -0.000016   0.000753
     6  C    0.000000   0.000000   0.000000
     7  H   -0.000001   0.000006   0.000025
     8  C   -0.000003   0.000000   0.000003
     9  C    0.000000   0.000000   0.000000
    10  C    0.000006  -0.000127  -0.000031
    11  C   -0.000002  -0.000001   0.000000
    12  C    0.000039  -0.000003   0.000019
    13  F    0.000000   0.000000   0.000000
    14  F    0.000000   0.000000   0.000000
    15  F    0.000000   0.000000   0.000000
    16  F    0.000000   0.000000   0.000000
    17  F   -0.000036   0.000001   0.000002
    18  F   -0.000064  -0.000030   0.000021
    19  C   -0.000265   0.004522  -0.024681
    20  C   -0.000127   0.005583   0.011160
    21  C   -0.002669   0.014290  -0.033053
    22  H   -0.000738   0.000068  -0.005472
    23  H    0.000030   0.022765  -0.024690
    24  H    0.000051  -0.002664   0.003549
    25  C    0.000000   0.000003   0.000010
    26  H    0.000000   0.000000  -0.000004
    27  H    0.000000   0.000001   0.000003
    28  H    0.000000   0.000000   0.000000
    29  H    0.000000   0.000000   0.000000
    30  H    0.000000   0.000000   0.000000
    31  H    0.000000   0.000000   0.000000
    32  S   -0.008414  -0.004307   0.010228
    33  C   -0.016364  -0.031271  -0.060965
    34  C    0.016317  -0.083646   0.366303
    35  C    0.386024   0.453571   0.012578
    36  H   -0.005728  -0.033387   0.003577
    37  H    0.594822  -0.032676  -0.000518
    38  H   -0.032676   0.651771  -0.006055
    39  H   -0.000518  -0.006055   0.663300
 Mulliken charges:
               1
     1  C   -0.103227
     2  S    0.070254
     3  C   -0.138169
     4  C   -0.055738
     5  C   -0.206493
     6  C   -0.005358
     7  H    0.043675
     8  C   -0.192479
     9  C    0.549575
    10  C   -0.188142
    11  C    0.458839
    12  C    0.392458
    13  F   -0.225171
    14  F   -0.237552
    15  F   -0.217962
    16  F   -0.225543
    17  F   -0.220577
    18  F   -0.250009
    19  C   -0.233747
    20  C   -0.110746
    21  C    0.015003
    22  H    0.117920
    23  H    0.030236
    24  H    0.111806
    25  C    0.083631
    26  H    0.036170
    27  H    0.099085
    28  H    0.064508
    29  H    0.063260
    30  H    0.083451
    31  H    0.082184
    32  S    0.221854
    33  C   -0.193751
    34  C   -0.004172
    35  C    0.005061
    36  H    0.083675
    37  H    0.070322
    38  H    0.041541
    39  H    0.084328
 Sum of Mulliken charges =   0.00000
 Mulliken charges with hydrogens summed into heavy atoms:
               1
     1  C   -0.103227
     2  S    0.070254
     3  C   -0.138169
     4  C   -0.012063
     5  C   -0.206493
     6  C    0.223537
     8  C   -0.192479
     9  C    0.549575
    10  C   -0.188142
    11  C    0.458839
    12  C    0.392458
    13  F   -0.225171
    14  F   -0.237552
    15  F   -0.217962
    16  F   -0.225543
    17  F   -0.220577
    18  F   -0.250009
    19  C   -0.233747
    20  C   -0.110746
    21  C    0.274965
    25  C    0.283394
    32  S    0.221854
    33  C   -0.193751
    34  C    0.080156
    35  C    0.200599
 Electronic spatial extent (au):  <R**2>=           7345.6196
 Charge=              0.0000 electrons
 Dipole moment (field-independent basis, Debye):
    X=              1.5184    Y=             -8.1339    Z=             -2.4536  Tot=              8.6305
 Quadrupole moment (field-independent basis, Debye-Ang):
   XX=           -147.3818   YY=           -152.9659   ZZ=           -159.0807
   XY=              0.8263   XZ=              2.0589   YZ=              5.0323
 Traceless Quadrupole moment (field-independent basis, Debye-Ang):
   XX=              5.7610   YY=              0.1769   ZZ=             -5.9379
   XY=              0.8263   XZ=              2.0589   YZ=              5.0323
 Octapole moment (field-independent basis, Debye-Ang**2):
  XXX=             10.8689  YYY=             27.4620  ZZZ=            -32.8029  XYY=             -7.7780
  XXY=            -13.7258  XXZ=            -36.3303  XZZ=              1.5557  YZZ=             23.8311
  YYZ=            -30.7968  XYZ=              1.2272
 Hexadecapole moment (field-independent basis, Debye-Ang**3):
 XXXX=          -4080.2395 YYYY=          -3885.5534 ZZZZ=           -989.6233 XXXY=            -80.4848
 XXXZ=            -23.4804 YYYX=             -8.2310 YYYZ=             34.1546 ZZZX=             23.9925
 ZZZY=              4.9091 XXYY=          -1315.8603 XXZZ=           -853.7464 YYZZ=           -852.1446
 XXYZ=             55.1912 YYXZ=             10.6715 ZZXY=            -21.8597
 N-N= 3.014527044179D+03 E-N=-1.086544881034D+04  KE= 2.042026589103D+03
 No NMR shielding tensors so no spin-rotation constants.
 Leave Link  601 at Sun Dec  2 16:57:18 2018, MaxMem=   536870912 cpu:         4.0
 (Enter /pbs_home/pkowalski/g09d01/g09/l701.exe)
 Compute integral first derivatives.
 ... and contract with generalized density number  0.
 R6Disp: Adding Grimme-D3 dispersion energy 1st derivatives to the gradient.
 Leave Link  701 at Sun Dec  2 16:57:18 2018, MaxMem=   536870912 cpu:         3.9
 (Enter /pbs_home/pkowalski/g09d01/g09/l702.exe)
 L702 exits ... SP integral derivatives will be done elsewhere.
 Leave Link  702 at Sun Dec  2 16:57:18 2018, MaxMem=   536870912 cpu:         0.2
 (Enter /pbs_home/pkowalski/g09d01/g09/l703.exe)
 Compute integral first derivatives, UseDBF=F ICtDFT=           0.
 Integral derivatives from FoFJK, PRISM(SPDF).
 Calling FoFJK, ICntrl=      2527 FMM=F ISym2X=0 I1Cent= 0 IOpClX= 0 NMat=1 NMatS=1 NMatT=0.
 FoFJK:  IHMeth= 1 ICntrl=    2527 DoSepK=F KAlg= 0 I1Cent=   0 FoldK=F
 IRaf=         0 NMat=   1 IRICut=       1 DoRegI=T DoRafI=F ISym2E= 0.
 FoFCou: FMM=F IPFlag=           0 FMFlag=      100000 FMFlg1=         800
         NFxFlg=           0 DoJE=F BraDBF=F KetDBF=F FulRan=T
         wScrn=  0.000000 ICntrl=    2527 IOpCl=  0 I1Cent=           0 NGrid=           0
         NMat0=    1 NMatS0=      1 NMatT0=    0 NMatD0=    1 NMtDS0=    0 NMtDT0=    0
 Symmetry not used in FoFCou.
 Leave Link  703 at Sun Dec  2 16:58:21 2018, MaxMem=   536870912 cpu:       498.4
 (Enter /pbs_home/pkowalski/g09d01/g09/l716.exe)
 Dipole        = 5.97393414D-01-3.20013059D+00-9.65310632D-01
 ***** Axes restored to original set *****
 -------------------------------------------------------------------
 Center     Atomic                   Forces (Hartrees/Bohr)
 Number     Number              X              Y              Z
 -------------------------------------------------------------------
      1        6           0.002194129    0.016855184    0.037397675
      2       16          -0.007397888   -0.003052608    0.005405678
      3        6          -0.007083062    0.017209585   -0.004916790
      4        6           0.011237073   -0.023101480   -0.023385853
      5        6           0.013777292   -0.006437024   -0.043613646
      6        6           0.006683884   -0.003194727   -0.000812001
      7        1          -0.000622396   -0.000826257   -0.000571233
      8        6           0.017567356   -0.007361234    0.028455300
      9        6           0.007761143   -0.011277863    0.001423464
     10        6          -0.015100025   -0.012803461    0.068730187
     11        6          -0.003592228   -0.010906549   -0.000375342
     12        6           0.004701830    0.022899501   -0.073263120
     13        9          -0.005642228    0.004262780    0.001084212
     14        9           0.000772029    0.002509928   -0.003643292
     15        9           0.004172665    0.001281788   -0.001345622
     16        9          -0.002340527    0.006732066    0.004704759
     17        9           0.018485540    0.015154786    0.003349708
     18        9          -0.019088624    0.051457901    0.034527206
     19        6           0.000419451    0.003018204    0.038527565
     20        6          -0.231612458    0.127782937   -0.505472864
     21        6          -0.065997736    0.020653388    0.087568139
     22        1          -0.051537539    0.011678908    0.009140818
     23        1          -0.033743715    0.025688111    0.007986223
     24        1           0.002199180    0.000293710    0.004714895
     25        6          -0.015901759   -0.048872546    0.000311405
     26        1          -0.001661976   -0.004215018   -0.006427798
     27        1          -0.004545964   -0.007013270    0.000551418
     28        1           0.001793691   -0.001266616    0.000256403
     29        1          -0.000386952    0.001135735   -0.000494314
     30        1           0.000475799   -0.000131988    0.001726449
     31        1          -0.000611311   -0.000219907   -0.001194534
     32       16           0.459852679    0.184668549    0.222570452
     33        6          -0.146738208   -0.268023991   -0.020128886
     34        6           0.037090842   -0.025697843    0.018158251
     35        6           0.035483354   -0.043857640    0.103794419
     36        1          -0.003684764   -0.029506029    0.045150617
     37        1           0.010163596    0.008096345    0.016690985
     38        1          -0.017386896    0.010484436    0.009341754
     39        1          -0.000155276   -0.024097789   -0.065922685
 -------------------------------------------------------------------
 Cartesian Forces:  Max     0.505472864 RMS     0.081858296
 Leave Link  716 at Sun Dec  2 16:58:21 2018, MaxMem=   536870912 cpu:         0.3
 (Enter /pbs_home/pkowalski/g09d01/g09/l103.exe)

 GradGradGradGradGradGradGradGradGradGradGradGradGradGradGradGradGradGrad
 Berny optimization.
 FormGI is forming the generalized inverse of G from B-inverse, IUseBI=4.
 Internal  Forces:  Max     0.464146760 RMS     0.046295804
 Search for a local minimum.
 Step number   1 out of a maximum of  234
 All quantities printed in internal units (Hartrees-Bohrs-Radians)
 RMS Force = .46296D-01 SwitMx=.10000D-02 MixMth= 1
 Mixed Optimization -- RFO/linear search
 Second derivative matrix not updated -- first step.
 ITU=  0
     Eigenvalues ---    0.00230   0.00318   0.00565   0.00852   0.00876
     Eigenvalues ---    0.01031   0.01166   0.01406   0.01490   0.01599
     Eigenvalues ---    0.01724   0.01831   0.01972   0.02217   0.02473
     Eigenvalues ---    0.02924   0.03175   0.03860   0.04089   0.04342
     Eigenvalues ---    0.04780   0.05051   0.05570   0.05620   0.06208
     Eigenvalues ---    0.06290   0.06477   0.06710   0.07088   0.07311
     Eigenvalues ---    0.07344   0.07389   0.07632   0.08814   0.08992
     Eigenvalues ---    0.09167   0.09503   0.09601   0.10166   0.10784
     Eigenvalues ---    0.10943   0.11865   0.12187   0.12308   0.12339
     Eigenvalues ---    0.12415   0.12825   0.13211   0.14474   0.14822
     Eigenvalues ---    0.15356   0.15807   0.16000   0.16000   0.16000
     Eigenvalues ---    0.16000   0.16000   0.16000   0.16000   0.16000
     Eigenvalues ---    0.16000   0.16418   0.17648   0.18075   0.18613
     Eigenvalues ---    0.19383   0.20875   0.21859   0.22453   0.23123
     Eigenvalues ---    0.23761   0.24868   0.25000   0.25646   0.25972
     Eigenvalues ---    0.26359   0.26813   0.26948   0.27549   0.27832
     Eigenvalues ---    0.28375   0.29087   0.29768   0.30682   0.31632
     Eigenvalues ---    0.33069   0.33454   0.33533   0.33552   0.33585
     Eigenvalues ---    0.33725   0.33738   0.33751   0.33877   0.34047
     Eigenvalues ---    0.34661   0.37084   0.37230   0.37230   0.37230
     Eigenvalues ---    0.50795   0.54392   0.54742   0.55500   0.55945
     Eigenvalues ---    0.57308   0.58128   0.58380   0.58417   0.99401
     Eigenvalues ---    1.48566
 RFO step:  Lambda=-4.67471896D-01 EMin= 2.30000000D-03
 Linear search not attempted -- first point.
 Maximum step size (   0.300) exceeded in Quadratic search.
    -- Step size scaled by   0.515
 Iteration  1 RMS(Cart)=  0.07773513 RMS(Int)=  0.00165980
 Iteration  2 RMS(Cart)=  0.00217850 RMS(Int)=  0.00023135
 Iteration  3 RMS(Cart)=  0.00000615 RMS(Int)=  0.00023132
 Iteration  4 RMS(Cart)=  0.00000000 RMS(Int)=  0.00023132
 ITry= 1 IFail=0 DXMaxC= 4.16D-01 DCOld= 1.00D+10 DXMaxT= 3.00D-01 DXLimC= 3.00D+00 Rises=F
 Variable       Old X    -DE/DX   Delta X   Delta X   Delta X     New X
                                 (Linear)    (Quad)   (Total)
    R1        3.32236   0.00507   0.00000   0.00337   0.00339   3.32574
    R2        2.86961   0.02250   0.00000   0.01286   0.01293   2.88254
    R3        2.53104   0.01704   0.00000   0.00781   0.00788   2.53892
    R4        3.36912  -0.00858   0.00000  -0.00586  -0.00583   3.36329
    R5        2.52363   0.01031   0.00000   0.00507   0.00506   2.52869
    R6        2.82230  -0.00647   0.00000  -0.00418  -0.00418   2.81813
    R7        2.85523  -0.01398   0.00000  -0.00934  -0.00937   2.84585
    R8        2.06229   0.00075   0.00000   0.00047   0.00047   2.06277
    R9        3.34666  -0.02076   0.00000  -0.02076  -0.02078   3.32588
   R10        2.94808   0.00871   0.00000   0.00609   0.00609   2.95418
   R11        2.07537  -0.00095   0.00000  -0.00061  -0.00061   2.07477
   R12        2.08126  -0.00166   0.00000  -0.00107  -0.00107   2.08019
   R13        2.08036  -0.00095   0.00000  -0.00061  -0.00061   2.07975
   R14        2.83067   0.00506   0.00000   0.00275   0.00287   2.83354
   R15        2.83386   0.00159   0.00000   0.00277   0.00282   2.83668
   R16        2.96047  -0.03465   0.00000  -0.02459  -0.02466   2.93581
   R17        2.53137   0.00711   0.00000   0.00352   0.00352   2.53488
   R18        2.55676   0.00398   0.00000   0.00203   0.00203   2.55879
   R19        2.96465   0.05553   0.00000   0.03975   0.03981   3.00446
   R20        3.08861  -0.00011   0.00000   0.00383   0.00379   3.09239
   R21        2.95115  -0.02698   0.00000  -0.01838  -0.01852   2.93263
   R22        2.52215   0.00455   0.00000   0.00223   0.00223   2.52438
   R23        2.52453   0.00828   0.00000   0.00406   0.00406   2.52860
   R24        2.52246   0.01576   0.00000   0.00772   0.00772   2.53018
   R25        2.54302   0.03372   0.00000   0.01690   0.01690   2.55992
   R26        2.68924   0.08796   0.00000   0.05850   0.05861   2.74785
   R27        2.83582   0.10033   0.00000   0.07051   0.07030   2.90612
   R28        3.09915   0.03793   0.00000  -0.00407  -0.00407   3.09508
   R29        2.54062   0.46415   0.00000   0.12504   0.12521   2.66583
   R30        2.07250  -0.02901   0.00000  -0.01848  -0.01848   2.05402
   R31        2.08093   0.00109   0.00000   0.00070   0.00070   2.08163
   R32        2.08261  -0.00165   0.00000  -0.00106  -0.00106   2.08155
   R33        3.40284   0.08948   0.00000   0.06539   0.06552   3.46835
   R34        2.07752   0.00585   0.00000   0.00374   0.00374   2.08126
   R35        2.07775  -0.00664   0.00000  -0.00425  -0.00425   2.07350
   R36        2.07796  -0.00201   0.00000  -0.00129  -0.00129   2.07667
   R37        2.68341   0.32091   0.00000   0.11612   0.11604   2.79945
   R38        2.98367   0.02839   0.00000  -0.00190  -0.00212   2.98155
   R39        2.59071   0.15918   0.00000   0.08401   0.08401   2.67473
   R40        2.19208  -0.04399   0.00000  -0.03036  -0.03036   2.16172
   R41        2.02201   0.02844   0.00000   0.01743   0.01743   2.03944
   R42        2.02201   0.02052   0.00000   0.01258   0.01258   2.03458
   R43        2.02201   0.01799   0.00000   0.01103   0.01103   2.03304
    A1        1.93742  -0.00544   0.00000  -0.00360  -0.00372   1.93370
    A2        2.21889  -0.00241   0.00000  -0.00112  -0.00125   2.21764
    A3        2.12662   0.00846   0.00000   0.00530   0.00522   2.13184
    A4        1.58937   0.00250   0.00000   0.00127   0.00133   1.59069
    A5        1.97681   0.00109   0.00000   0.00072   0.00072   1.97753
    A6        2.05794   0.00114   0.00000   0.00085   0.00085   2.05879
    A7        2.24843  -0.00223   0.00000  -0.00157  -0.00157   2.24686
    A8        2.01300   0.00312   0.00000   0.00213   0.00208   2.01508
    A9        2.13610  -0.00110   0.00000  -0.00059  -0.00057   2.13553
   A10        2.12717  -0.00168   0.00000  -0.00122  -0.00119   2.12597
   A11        1.83771  -0.00055   0.00000  -0.00040  -0.00030   1.83740
   A12        2.02565   0.00513   0.00000   0.00121   0.00120   2.02685
   A13        1.52800   0.01631   0.00000   0.01923   0.01932   1.54732
   A14        1.96456   0.00394   0.00000   0.00618   0.00606   1.97061
   A15        2.15567  -0.01384   0.00000  -0.01439  -0.01446   2.14121
   A16        1.91286  -0.00672   0.00000  -0.00818  -0.00827   1.90459
   A17        1.92584   0.00110   0.00000   0.00093   0.00093   1.92677
   A18        1.93703   0.00037   0.00000   0.00028   0.00028   1.93731
   A19        1.93799   0.00055   0.00000   0.00045   0.00045   1.93844
   A20        1.89123  -0.00073   0.00000  -0.00060  -0.00060   1.89063
   A21        1.89412  -0.00038   0.00000  -0.00026  -0.00026   1.89386
   A22        1.87598  -0.00100   0.00000  -0.00088  -0.00088   1.87511
   A23        2.23163  -0.00390   0.00000  -0.00340  -0.00352   2.22811
   A24        2.10508   0.00237   0.00000   0.00295   0.00274   2.10782
   A25        1.88997   0.00974   0.00000   0.00837   0.00843   1.89840
   A26        1.81286   0.02317   0.00000   0.01672   0.01675   1.82961
   A27        1.99689  -0.00485   0.00000  -0.00271  -0.00292   1.99396
   A28        1.93521  -0.00883   0.00000  -0.00670  -0.00657   1.92864
   A29        1.93973   0.00326   0.00000   0.00456   0.00463   1.94435
   A30        1.90286  -0.01650   0.00000  -0.01349  -0.01358   1.88928
   A31        1.87519   0.00294   0.00000   0.00098   0.00098   1.87617
   A32        1.72465  -0.03239   0.00000  -0.02311  -0.02312   1.70153
   A33        2.01333  -0.01100   0.00000  -0.00492  -0.00469   2.00863
   A34        1.64556   0.08635   0.00000   0.07464   0.07453   1.72009
   A35        1.82846  -0.01339   0.00000  -0.00923  -0.00946   1.81900
   A36        1.94687   0.00159   0.00000   0.00085   0.00094   1.94781
   A37        1.92787   0.00564   0.00000   0.00376   0.00382   1.93169
   A38        1.92770   0.00718   0.00000   0.00461   0.00459   1.93230
   A39        1.93521   0.00169   0.00000   0.00143   0.00158   1.93679
   A40        1.89759  -0.00273   0.00000  -0.00146  -0.00151   1.89609
   A41        1.83676   0.02784   0.00000   0.02030   0.02034   1.85710
   A42        2.01964  -0.00073   0.00000   0.00211   0.00218   2.02182
   A43        1.89654   0.03080   0.00000   0.02721   0.02756   1.92410
   A44        1.93693  -0.01719   0.00000  -0.01531  -0.01551   1.92143
   A45        1.89132  -0.05745   0.00000  -0.04666  -0.04694   1.84438
   A46        1.87917   0.01243   0.00000   0.00883   0.00794   1.88711
   A47        1.91919  -0.02306   0.00000  -0.00668  -0.00655   1.91263
   A48        1.66270  -0.03137   0.00000  -0.02433  -0.02434   1.63835
   A49        2.69051  -0.03167   0.00000  -0.01417  -0.01425   2.67626
   A50        1.51142   0.07590   0.00000   0.05510   0.05516   1.56658
   A51        1.58228   0.06064   0.00000   0.02913   0.02904   1.61131
   A52        2.08481   0.02612   0.00000   0.01080   0.01034   2.09516
   A53        1.98724   0.04768   0.00000   0.03240   0.03218   2.01942
   A54        2.21089  -0.07397   0.00000  -0.04338  -0.04273   2.16815
   A55        1.95786   0.04421   0.00000   0.02410   0.02440   1.98226
   A56        1.95201  -0.00244   0.00000   0.00821   0.00836   1.96037
   A57        1.92137   0.00039   0.00000   0.00367   0.00330   1.92467
   A58        1.88233  -0.00345   0.00000  -0.00385  -0.00457   1.87776
   A59        1.87864  -0.02272   0.00000  -0.01764  -0.01770   1.86094
   A60        1.50173   0.04799   0.00000   0.03284   0.03307   1.53479
   A61        1.86783  -0.01974   0.00000  -0.01747  -0.01739   1.85044
   A62        1.25828   0.01693   0.00000   0.02944   0.02915   1.28743
   A63        1.92988   0.00588   0.00000   0.00477   0.00477   1.93465
   A64        1.91528   0.00164   0.00000   0.00138   0.00138   1.91666
   A65        1.92072   0.00009   0.00000   0.00010   0.00010   1.92081
   A66        1.90147  -0.00415   0.00000  -0.00345  -0.00345   1.89802
   A67        1.89036  -0.00358   0.00000  -0.00301  -0.00301   1.88735
   A68        1.90572  -0.00005   0.00000   0.00007   0.00007   1.90579
   A69        1.89435  -0.09478   0.00000  -0.01790  -0.01736   1.87699
   A70        1.77283   0.00904   0.00000  -0.00003  -0.00045   1.77238
   A71        2.18898  -0.00874   0.00000   0.00089   0.00037   2.18935
   A72        1.71737   0.05289   0.00000   0.05247   0.05235   1.76972
   A73        1.94918   0.10277   0.00000   0.03536   0.03453   1.98371
   A74        2.31789  -0.01130   0.00000  -0.00039  -0.00110   2.31680
   A75        1.68143   0.10959   0.00000   0.05922   0.05929   1.74072
   A76        1.54566  -0.01777   0.00000  -0.00863  -0.00905   1.53661
   A77        1.65146  -0.02293   0.00000   0.01347   0.01336   1.66483
   A78        1.58360   0.06881   0.00000   0.05748   0.05727   1.64087
   A79        2.00728  -0.00591   0.00000  -0.00555  -0.00564   2.00165
   A80        2.10609  -0.00036   0.00000  -0.00073  -0.00086   2.10523
   A81        1.91063  -0.02576   0.00000  -0.02064  -0.02075   1.88988
   A82        1.91063  -0.02275   0.00000  -0.01721  -0.01748   1.89315
   A83        1.91063  -0.00840   0.00000  -0.00793  -0.00801   1.90262
   A84        3.38036   0.02527   0.00000   0.01520   0.01537   3.39573
   A85        3.22723   0.00024   0.00000   0.01311   0.01256   3.23980
    D1        0.28591  -0.00177   0.00000  -0.00059  -0.00059   0.28532
    D2       -2.83172  -0.03108   0.00000  -0.02824  -0.02816  -2.85988
    D3       -0.36802   0.00254   0.00000   0.00075   0.00074  -0.36729
    D4       -2.55325  -0.00565   0.00000  -0.00781  -0.00776  -2.56101
    D5        1.79858  -0.00708   0.00000  -0.00854  -0.00851   1.79007
    D6        2.75108   0.02989   0.00000   0.02661   0.02662   2.77770
    D7        0.56585   0.02170   0.00000   0.01804   0.01813   0.58398
    D8       -1.36551   0.02027   0.00000   0.01731   0.01737  -1.34813
    D9        0.04967  -0.01959   0.00000  -0.02049  -0.02046   0.02921
   D10        2.79324   0.01046   0.00000   0.00829   0.00828   2.80152
   D11       -3.06558  -0.05161   0.00000  -0.05076  -0.05078  -3.11636
   D12       -0.32202  -0.02156   0.00000  -0.02198  -0.02204  -0.34405
   D13       -0.11367  -0.00171   0.00000  -0.00104  -0.00105  -0.11471
   D14        3.03146  -0.00157   0.00000  -0.00146  -0.00146   3.03000
   D15       -0.09774   0.00142   0.00000   0.00033   0.00033  -0.09741
   D16       -3.11526  -0.00149   0.00000  -0.00246  -0.00245  -3.11770
   D17        3.03984   0.00127   0.00000   0.00081   0.00081   3.04065
   D18        0.02232  -0.00164   0.00000  -0.00198  -0.00197   0.02035
   D19       -3.13742  -0.00018   0.00000   0.00016   0.00016  -3.13726
   D20        1.04908  -0.00023   0.00000   0.00011   0.00011   1.04919
   D21       -1.03647   0.00043   0.00000   0.00074   0.00074  -1.03573
   D22        0.00835  -0.00003   0.00000  -0.00034  -0.00034   0.00801
   D23       -2.08834  -0.00008   0.00000  -0.00039  -0.00039  -2.08872
   D24        2.10929   0.00058   0.00000   0.00024   0.00024   2.10954
   D25        0.29688  -0.00236   0.00000  -0.00049  -0.00047   0.29641
   D26        2.51971   0.00635   0.00000   0.00483   0.00487   2.52458
   D27       -1.40212  -0.01740   0.00000  -0.01911  -0.01909  -1.42121
   D28       -2.96809   0.00058   0.00000   0.00233   0.00234  -2.96575
   D29       -0.74526   0.00929   0.00000   0.00766   0.00767  -0.73759
   D30        1.61609  -0.01446   0.00000  -0.01628  -0.01628   1.59981
   D31       -0.12284  -0.02359   0.00000  -0.01785  -0.01774  -0.14058
   D32        1.41802   0.04421   0.00000   0.03163   0.03178   1.44980
   D33        2.33918   0.02653   0.00000   0.02594   0.02575   2.36493
   D34       -2.24180  -0.03013   0.00000  -0.02336  -0.02332  -2.26511
   D35       -0.70093   0.03768   0.00000   0.02612   0.02620  -0.67473
   D36        0.22022   0.01999   0.00000   0.02043   0.02017   0.24039
   D37        1.57185  -0.00565   0.00000   0.00114   0.00128   1.57313
   D38        3.11271   0.06216   0.00000   0.05062   0.05080  -3.11967
   D39       -2.24932   0.04447   0.00000   0.04494   0.04477  -2.20455
   D40        3.07030   0.00247   0.00000   0.00083   0.00085   3.07115
   D41        0.97229   0.00285   0.00000   0.00120   0.00121   0.97351
   D42       -1.12519   0.00181   0.00000   0.00018   0.00019  -1.12500
   D43       -1.34968   0.01073   0.00000   0.01117   0.01107  -1.33861
   D44        2.83550   0.01111   0.00000   0.01154   0.01144   2.84694
   D45        0.73802   0.01007   0.00000   0.01052   0.01042   0.74844
   D46        1.03102  -0.00828   0.00000  -0.00664  -0.00655   1.02447
   D47       -1.06699  -0.00791   0.00000  -0.00627  -0.00619  -1.07317
   D48        3.11872  -0.00895   0.00000  -0.00729  -0.00721   3.11151
   D49        2.21285   0.03200   0.00000   0.03202   0.03220   2.24505
   D50        0.09522   0.01492   0.00000   0.01652   0.01659   0.11180
   D51       -2.02878   0.02137   0.00000   0.02236   0.02242  -2.00636
   D52       -0.56976   0.00586   0.00000   0.00673   0.00693  -0.56282
   D53       -2.68739  -0.01122   0.00000  -0.00878  -0.00868  -2.69607
   D54        1.47180  -0.00477   0.00000  -0.00294  -0.00285   1.46895
   D55       -2.04500  -0.05338   0.00000  -0.04632  -0.04621  -2.09121
   D56       -0.31641   0.02536   0.00000   0.02527   0.02520  -0.29121
   D57        0.76846  -0.03118   0.00000  -0.02486  -0.02464   0.74381
   D58        2.49704   0.04756   0.00000   0.04673   0.04677   2.54381
   D59        0.11454  -0.00982   0.00000  -0.00838  -0.00829   0.10625
   D60        2.20031  -0.00845   0.00000  -0.00798  -0.00799   2.19231
   D61       -1.97028  -0.00698   0.00000  -0.00668  -0.00665  -1.97693
   D62        2.26998   0.00066   0.00000   0.00136   0.00150   2.27148
   D63       -1.92744   0.00203   0.00000   0.00176   0.00180  -1.92565
   D64        0.18515   0.00350   0.00000   0.00306   0.00314   0.18829
   D65       -1.94946  -0.00407   0.00000  -0.00312  -0.00301  -1.95248
   D66        0.13630  -0.00271   0.00000  -0.00272  -0.00271   0.13359
   D67        2.24889  -0.00124   0.00000  -0.00142  -0.00137   2.24752
   D68       -0.66162   0.01089   0.00000   0.00982   0.00971  -0.65192
   D69       -2.80649   0.01247   0.00000   0.01285   0.01283  -2.79367
   D70        1.36108  -0.02690   0.00000  -0.02102  -0.02112   1.33996
   D71       -2.69491   0.00920   0.00000   0.00286   0.00294  -2.69196
   D72        1.44341   0.01077   0.00000   0.00589   0.00607   1.44947
   D73       -0.67220  -0.02860   0.00000  -0.02798  -0.02788  -0.70008
   D74        0.75716  -0.02535   0.00000  -0.02865  -0.02876   0.72840
   D75       -2.40680  -0.03386   0.00000  -0.03732  -0.03748  -2.44428
   D76        2.53498  -0.02041   0.00000  -0.01810  -0.01810   2.51689
   D77       -0.62897  -0.02893   0.00000  -0.02676  -0.02682  -0.65579
   D78        0.34490   0.00271   0.00000   0.00188   0.00178   0.34668
   D79        2.54195   0.00992   0.00000   0.00870   0.00844   2.55039
   D80       -1.68139  -0.02001   0.00000  -0.01794  -0.01760  -1.69899
   D81       -1.75367   0.00490   0.00000   0.00387   0.00382  -1.74985
   D82        0.44338   0.01211   0.00000   0.01069   0.01047   0.45385
   D83        2.50322  -0.01782   0.00000  -0.01595  -0.01556   2.48766
   D84        2.42480   0.00245   0.00000   0.00170   0.00160   2.42640
   D85       -1.66134   0.00967   0.00000   0.00852   0.00826  -1.65308
   D86        0.39851  -0.02027   0.00000  -0.01812  -0.01778   0.38073
   D87       -0.47821   0.02065   0.00000   0.02076   0.02103  -0.45718
   D88        2.68888   0.02842   0.00000   0.02945   0.02941   2.71830
   D89       -2.12530   0.02600   0.00000   0.02662   0.02712  -2.09818
   D90        1.04180   0.03376   0.00000   0.03531   0.03549   1.07729
   D91        2.94092   0.02181   0.00000   0.01375   0.01355   2.95447
   D92       -0.17517   0.02957   0.00000   0.02244   0.02192  -0.15324
   D93       -2.29094  -0.00332   0.00000   0.00003   0.00020  -2.29075
   D94        1.87461  -0.02881   0.00000  -0.01819  -0.01811   1.85650
   D95       -0.19948  -0.00279   0.00000  -0.00397  -0.00382  -0.20330
   D96       -0.37540  -0.01973   0.00000  -0.00173  -0.00220  -0.37760
   D97       -2.49304  -0.04522   0.00000  -0.01995  -0.02051  -2.51354
   D98        1.71606  -0.01920   0.00000  -0.00573  -0.00622   1.70985
   D99       -2.41157  -0.04966   0.00000  -0.04740  -0.04777  -2.45934
   D100      -0.33282   0.03269   0.00000   0.02008   0.02001  -0.31280
   D101       0.09804  -0.01089   0.00000  -0.00974  -0.01034   0.08770
   D102       2.17679   0.07147   0.00000   0.05774   0.05744   2.23424
   D103      -2.93134  -0.02098   0.00000  -0.01450  -0.01403  -2.94536
   D104       0.18598  -0.02853   0.00000  -0.02297  -0.02229   0.16368
   D105      -0.10890   0.01274   0.00000  -0.02201  -0.02114  -0.13004
   D106       1.54028  -0.01408   0.00000  -0.01037  -0.00995   1.53033
   D107      -2.03220   0.03743   0.00000  -0.00008  -0.00008  -2.03228
   D108      -0.38301   0.01061   0.00000   0.01155   0.01111  -0.37191
   D109      -0.07203  -0.00039   0.00000   0.00282   0.00299  -0.06903
   D110      -1.97765  -0.07318   0.00000  -0.06640  -0.06608  -2.04374
   D111      -0.02304   0.01719   0.00000   0.00677   0.00690  -0.01614
   D112      -0.91166  -0.02588   0.00000  -0.02611  -0.02678  -0.93844
   D113      -2.46607  -0.01408   0.00000  -0.02356  -0.02452  -2.49059
   D114       2.22704   0.03118   0.00000   0.02778   0.02856   2.25560
   D115       1.33843  -0.01189   0.00000  -0.00509  -0.00513   1.33330
   D116      -0.21598  -0.00009   0.00000  -0.00255  -0.00286  -0.21884
   D117      -2.70444   0.02553   0.00000   0.02101   0.02121  -2.68323
   D118      -0.75052   0.03040   0.00000   0.02595   0.02611  -0.72441
   D119       1.60170   0.00798   0.00000   0.00432   0.00437   1.60607
   D120       1.64621  -0.02566   0.00000  -0.02215  -0.02222   1.62399
   D121      -2.68305  -0.02078   0.00000  -0.01721  -0.01732  -2.70037
   D122      -0.33083  -0.04321   0.00000  -0.03884  -0.03906  -0.36989
         Item               Value     Threshold  Converged?
 Maximum Force            0.464147     0.000450     NO 
 RMS     Force            0.046296     0.000300     NO 
 Maximum Displacement     0.416178     0.001800     NO 
 RMS     Displacement     0.078402     0.001200     NO 
 Predicted change in Energy=-2.115412D-01
 Lowest energy point so far.  Saving SCF results.
 GradGradGradGradGradGradGradGradGradGradGradGradGradGradGradGradGradGrad

 Leave Link  103 at Sun Dec  2 16:58:21 2018, MaxMem=   536870912 cpu:         1.3
 (Enter /pbs_home/pkowalski/g09d01/g09/l202.exe)
                          Input orientation:                          
 ---------------------------------------------------------------------
 Center     Atomic      Atomic             Coordinates (Angstroms)
 Number     Number       Type             X           Y           Z
 ---------------------------------------------------------------------
      1          6           0       -1.595318   -0.250713   -0.879942
      2         16           0       -3.072055    0.706356   -0.903288
      3          6           0       -4.001491   -0.645810   -0.213799
      4          6           0       -3.294214   -1.777238   -0.112755
      5          6           0       -1.913367   -1.733092   -0.712111
      6          6           0       -5.422211   -0.396502    0.164807
      7          1           0       -3.725950   -2.703861    0.269993
      8          6           0       -0.335360    0.201660   -0.993814
      9          6           0        0.118315    1.624059   -1.132705
     10          6           0        0.824635   -0.632560   -0.533585
     11          6           0        1.203305    1.804284   -0.035490
     12          6           0        1.390299    0.380643    0.553247
     13          9           0       -0.862548    2.530088   -1.004705
     14          9           0        0.699277    1.820840   -2.339858
     15          9           0        2.350430    2.258016   -0.548043
     16          9           0        0.786807    2.660405    0.904740
     17          9           0        2.666269    0.196375    0.914679
     18          9           0        0.626117    0.343608    1.671163
     19          6           0       -0.741016   -2.679197    0.197834
     20          6           0        0.436717   -1.869365    0.465273
     21          6           0       -1.320408   -2.276154    1.564162
     22          1           0       -0.568638   -1.937264    2.272283
     23          1           0       -1.879782   -3.097174    2.040024
     24          1           0       -2.037454   -1.448443    1.445569
     25          6           0       -1.650274   -1.924880   -2.241115
     26          1           0       -1.724527   -2.987397   -2.521354
     27          1           0       -0.645834   -1.562802   -2.494016
     28          1           0       -2.393906   -1.364406   -2.824657
     29          1           0       -5.873461   -1.307808    0.578714
     30          1           0       -6.014127   -0.083233   -0.708828
     31          1           0       -5.496552    0.403068    0.917392
     32         16           0        1.328081   -2.094326    1.535287
     33          6           0        0.969860   -3.394097    2.149155
     34          6           0       -0.313401   -3.791311    1.321616
     35          6           0        0.514273   -3.576973    3.476695
     36          1           0        0.874439   -4.592293    3.540992
     37          1           0        1.031360   -2.987808    4.214729
     38          1           0       -0.538081   -3.573844    3.700223
     39          1           0       -0.871426   -4.256291    2.205348
 ---------------------------------------------------------------------
                    Distance matrix (angstroms):
                    1          2          3          4          5
     1  C    0.000000
     2  S    1.759908   0.000000
     3  C    2.527749   1.779775   0.000000
     4  C    2.409378   2.615824   1.338126   0.000000
     5  C    1.525375   2.707400   2.406401   1.505961   0.000000
     6  C    3.969617   2.807197   1.491288   2.551831   3.855833
     7  H    3.446720   3.665208   2.132031   1.091569   2.278679
     8  C    1.343541   2.784315   3.842804   3.667031   2.512514
     9  C    2.552488   3.327652   4.792650   4.924883   3.946529
    10  C    2.474257   4.136855   4.836728   4.295615   2.956298
    11  C    3.573290   4.498579   5.755402   5.749865   4.762823
    12  C    3.371431   4.705336   5.541964   5.200449   4.121069
    13  F    2.878432   2.866741   4.534845   5.026095   4.400515
    14  F    3.418751   4.186735   5.718541   5.818430   4.701691
    15  F    4.687516   5.651300   6.992198   6.952321   5.842587
    16  F    4.163438   4.688079   5.925368   6.114140   5.404439
    17  F    4.645608   6.040980   6.814819   6.362242   5.228991
    18  F    3.434549   4.520604   5.093799   4.800973   4.054831
    19  C    2.790872   4.255371   3.864558   2.725586   1.759978
    20  C    2.925543   4.562760   4.653592   3.776566   2.632051
    21  C    3.186162   4.248758   3.606574   2.637589   2.414111
    22  H    3.719549   4.831156   4.430907   3.625297   3.279723
    23  H    4.087720   4.954941   3.948488   2.894358   3.071822
    24  H    2.652931   3.351221   2.693541   2.028774   2.179909
    25  C    2.158390   3.276377   3.357715   2.693372   1.563283
    26  H    3.193801   4.251797   3.999051   3.119255   2.209593
    27  H    2.286555   3.683210   4.159411   3.567955   2.193359
    28  H    2.379070   2.905099   3.149173   2.887109   2.197658
    29  H    4.641942   3.755138   2.137893   2.711274   4.186817
    30  H    4.425291   3.052386   2.147615   3.259276   4.420213
    31  H    4.344821   3.047137   2.148242   3.265766   4.478580
    32  S    4.216456   5.757748   5.793258   4.917540   3.960842
    33  C    5.063242   6.516763   6.152314   5.090461   4.388482
    34  C    4.361880   5.726201   5.084652   3.872875   3.306388
    35  C    5.873216   7.098796   6.527143   5.534236   5.180678
    36  H    6.670358   7.962545   7.310806   6.217079   5.834019
    37  H    6.351913   7.528543   7.101155   6.237242   5.875328
    38  H    5.756636   6.777421   5.990673   5.036155   4.974783
    39  H    5.107611   6.255738   5.355853   4.170037   3.995465
                    6          7          8          9         10
     6  C    0.000000
     7  H    2.865707   0.000000
     8  C    5.251309   4.640620   0.000000
     9  C    6.038512   5.956242   1.499444   0.000000
    10  C    6.290196   5.063976   1.501107   2.439296   0.000000
    11  C    6.984342   6.686871   2.419561   1.553565   2.515889
    12  C    6.867687   5.980836   2.324507   2.450809   1.589893
    13  F    5.542852   6.100668   2.387388   1.341403   3.615367
    14  F    6.975856   6.845939   2.346072   1.354053   3.049182
    15  F    8.244305   7.887446   3.411859   2.392921   3.268591
    16  F    6.960179   7.038696   3.302907   2.381612   3.593582
    17  F    8.144772   7.048933   3.556986   3.566810   2.485199
    18  F    6.276873   5.494618   2.836669   3.123955   2.419344
    19  C    5.208203   2.985908   3.143870   4.585499   2.678612
    20  C    6.048689   4.249978   2.648430   3.854728   1.636424
    21  C    4.723989   2.764858   3.695013   4.955267   3.420987
    22  H    5.511131   3.816471   3.911112   4.974823   3.393576
    23  H    4.833102   2.587671   4.740434   6.028983   4.473439
    24  H    3.768754   2.410201   3.401551   4.553582   3.574111
    25  C    4.727780   3.349761   2.794089   4.117214   3.272755
    26  H    5.253671   3.446404   3.799111   5.156543   3.999339
    27  H    5.589577   4.292886   2.336734   3.548686   2.621244
    28  H    4.363985   3.625651   3.168936   4.254982   4.017912
    29  H    1.097918   2.579937   5.951629   6.886666   6.823317
    30  H    1.100790   3.614075   5.693046   6.379762   6.863027
    31  H    1.100556   3.634167   5.507375   6.100856   6.567745
    32  S    7.094171   5.245544   3.799334   4.733720   2.582721
    33  C    7.333606   5.104734   4.950890   6.056205   3.852826
    34  C    6.242025   3.732820   4.615789   5.961233   3.835962
    35  C    7.505054   5.387462   5.914845   6.960897   4.984801
    36  H    8.285595   5.952242   6.708954   7.813975   5.681914
    37  H    8.047690   6.186563   6.258558   7.120254   5.304377
    38  H    6.815379   4.762967   6.027396   7.127849   5.332286
    39  H    6.306459   3.782056   5.513196   6.833791   4.848691
                   11         12         13         14         15
    11  C    0.000000
    12  C    1.551880   0.000000
    13  F    2.394559   3.481759   0.000000
    14  F    2.358904   3.304805   2.173698   0.000000
    15  F    1.335845   2.378912   3.256653   2.475486   0.000000
    16  F    1.338076   2.384338   2.526526   3.352603   2.171961
    17  F    2.372436   1.338912   4.645728   4.135209   2.547483
    18  F    2.319350   1.354652   3.762590   4.275028   3.400455
    19  C    4.892486   3.745857   5.347665   5.363270   5.872772
    20  C    3.786042   2.445321   4.817064   4.642770   4.660942
    21  C    5.057468   3.927907   5.468882   6.008815   6.204447
    22  H    4.739702   3.487866   5.548176   6.082993   5.837429
    23  H    6.151216   4.999914   6.478519   7.072607   7.298688
    24  H    4.824550   3.986388   4.817982   5.701523   6.079956
    25  C    5.187905   4.729586   4.689985   4.422733   6.030651
    26  H    6.141003   5.522590   5.786698   5.387663   6.929184
    27  H    4.560803   4.148328   4.360820   3.644464   5.230971
    28  H    5.546167   5.364293   4.563372   4.466386   6.388555
    29  H    7.755190   7.457460   6.507373   7.842664   9.034216
    30  H    7.490489   7.525526   5.784096   7.166279   8.687527
    31  H    6.910823   6.896508   5.449098   7.141992   8.195332
    32  S    4.205005   2.663409   5.712759   5.544427   4.932378
    33  C    5.643609   4.119751   6.957047   6.886219   6.413051
    34  C    5.954226   4.571453   6.758210   6.777031   6.869205
    35  C    6.462827   4.997669   7.699011   7.937437   7.322369
    36  H    7.335910   5.824330   8.626053   8.703066   8.113291
    37  H    6.407657   4.988161   7.827934   8.136092   7.207123
    38  H    6.775856   5.409258   7.713598   8.192450   7.771863
    39  H    6.786489   5.417194   7.507293   7.749680   7.771597
                   16         17         18         19         20
    16  F    0.000000
    17  F    3.099019   0.000000
    18  F    2.445563   2.180864   0.000000
    19  C    5.598689   4.515791   3.630027   0.000000
    20  C    4.564484   3.072483   2.527309   1.454100   0.000000
    21  C    5.407847   4.735908   3.265511   1.537852   2.111994
    22  H    4.984573   4.106109   2.644080   2.209868   2.068969
    23  H    6.445873   5.725421   4.272536   2.205709   3.058352
    24  H    5.015136   5.011216   3.218222   2.179988   2.694379
    25  C    6.071294   5.752504   5.062994   2.710022   3.418062
    26  H    7.067007   6.420422   5.847933   2.907966   3.852390
    27  H    5.607092   5.067932   4.754048   2.915726   3.165958
    28  H    6.342274   6.482595   5.678930   3.687300   4.369331
    29  H    7.759650   8.677696   6.794492   5.326140   6.336131
    30  H    7.508919   8.835340   7.066781   5.946997   6.795746
    31  H    6.676551   8.165438   6.169180   5.712552   6.369619
    32  S    4.826804   2.724558   2.540618   2.532196   1.410698
    33  C    6.183775   4.158512   3.783790   2.691808   2.333346
    34  C    6.558116   4.994564   4.254695   1.637845   2.233803
    35  C    6.752342   5.043131   4.317801   3.623904   3.462745
    36  H    7.717457   5.748002   5.284036   4.176881   4.131100
    37  H    6.551195   4.868499   4.210971   4.401363   3.957642
    38  H    6.959591   5.678174   4.562769   3.620538   3.784227
    39  H    7.230630   5.831582   4.866935   2.556236   3.230559
                   21         22         23         24         25
    21  C    0.000000
    22  H    1.086940   0.000000
    23  H    1.101552   1.765908   0.000000
    24  H    1.101510   1.754942   1.759702   0.000000
    25  C    3.835666   4.641212   4.444670   3.737450   0.000000
    26  H    4.166607   5.041608   4.565339   4.266471   1.101358
    27  H    4.175252   4.781609   4.943121   4.179714   1.097251
    28  H    4.609275   5.444131   5.189598   4.285901   1.098928
    29  H    4.758055   5.604064   4.613754   3.935246   5.115419
    30  H    5.657419   6.479028   5.807998   4.724315   4.978231
    31  H    5.003671   5.621140   5.156843   3.958841   5.494485
    32  S    2.654880   2.040925   3.398653   3.428125   4.812538
    33  C    2.614831   2.122381   2.867147   3.650280   5.319602
    34  C    1.835372   2.099143   1.857817   2.911486   4.238378
    35  C    2.952282   2.304767   2.832972   3.894538   6.333090
    36  H    3.753626   3.277388   3.474769   4.770085   6.849965
    37  H    3.614245   2.727037   3.635388   4.410840   7.070989
    38  H    2.618929   2.172174   2.187152   3.442225   6.265424
    39  H    2.129236   2.339668   1.545207   3.133831   5.080661
                   26         27         28         29         30
    26  H    0.000000
    27  H    1.787120   0.000000
    28  H    1.781618   1.790095   0.000000
    29  H    5.444730   6.069165   4.867591   0.000000
    30  H    5.488177   5.847614   4.384534   1.782452   0.000000
    31  H    6.127675   6.247545   5.172360   1.784337   1.774532
    32  S    5.154835   4.518202   5.778848   7.307246   7.936534
    33  C    5.407289   5.246251   6.338247   7.324611   8.240507
    34  C    4.172047   4.431232   5.235452   6.134652   7.097240
    35  C    6.429340   6.407194   7.284230   7.372282   8.505576
    36  H    6.788398   6.921732   7.850021   8.068276   9.265254
    37  H    7.278030   7.060516   7.995051   7.982452   9.072864
    38  H    6.360785   6.513409   7.134407   6.583693   7.849278
    39  H    4.967855   5.421236   5.998492   6.029912   7.235621
                   31         32         33         34         35
    31  H    0.000000
    32  S    7.293449   0.000000
    33  C    7.599355   1.481404   0.000000
    34  C    6.679915   2.370627   1.577770   0.000000
    35  C    7.649888   2.574799   1.415404   2.318480   0.000000
    36  H    8.510372   3.235503   1.839019   2.641621   1.079226
    37  H    8.061272   2.840028   2.106050   3.289999   1.076656
    38  H    6.938762   3.218459   2.170716   2.399071   1.075836
    39  H    6.690310   3.156090   2.033930   1.143932   1.999489
                   36         37         38         39
    36  H    0.000000
    37  H    1.747260   0.000000
    38  H    1.748658   1.752512   0.000000
    39  H    2.223709   3.044216   1.676754   0.000000
 Stoichiometry    C17H14F6S2
 Framework group  C1[X(C17H14F6S2)]
 Deg. of freedom   111
 Full point group                 C1      NOp   1
 RotChk:  IX=3 Diff= 1.59D+00
 Largest Abelian subgroup         C1      NOp   1
 Largest concise Abelian subgroup C1      NOp   1
                         Standard orientation:                         
 ---------------------------------------------------------------------
 Center     Atomic      Atomic             Coordinates (Angstroms)
 Number     Number       Type             X           Y           Z
 ---------------------------------------------------------------------
      1          6           0        0.528017   -1.404179    0.470175
      2         16           0        1.208414   -2.785641   -0.381823
      3          6           0       -0.408452   -3.500750   -0.586676
      4          6           0       -1.368890   -2.832820    0.062947
      5          6           0       -0.893411   -1.702090    0.936610
      6          6           0       -0.529080   -4.727904   -1.425415
      7          1           0       -2.411724   -3.155265    0.056050
      8          6           0        1.127632   -0.226415    0.711908
      9          6           0        2.498962    0.207485    0.288212
     10          6           0        0.318774    0.991836    1.050930
     11          6           0        2.285114    1.582135   -0.403288
     12          6           0        0.782964    1.895716   -0.171889
     13          9           0        3.123786   -0.657464   -0.524697
     14          9           0        3.292080    0.395583    1.369434
     15          9           0        3.054594    2.530187    0.138542
     16          9           0        2.561782    1.501837   -1.709983
     17          9           0        0.606071    3.214516   -0.023020
     18          9           0        0.149833    1.511003   -1.306007
     19          6           0       -2.004758   -0.337523    0.956246
     20          6           0       -1.273662    0.890452    0.687951
     21          6           0       -2.341373   -0.456251   -0.539610
     22          1           0       -2.277017    0.486990   -1.075888
     23          1           0       -3.348644   -0.868160   -0.710352
     24          1           0       -1.641921   -1.148480   -1.034494
     25          6           0       -0.333569   -1.927479    2.378702
     26          1           0       -1.151429   -2.117811    3.091350
     27          1           0        0.219724   -1.038307    2.706114
     28          1           0        0.339305   -2.796243    2.390205
     29          1           0       -1.574933   -5.058857   -1.471104
     30          1           0        0.076107   -5.549279   -1.012097
     31          1           0       -0.176252   -4.542177   -2.451202
     32         16           0       -1.855272    2.059750    0.154530
     33          6           0       -3.323998    1.866390    0.151135
     34          6           0       -3.448006    0.379100    0.662947
     35          6           0       -4.145010    1.834954   -1.001392
     36          1           0       -5.027245    2.165121   -0.474725
     37          1           0       -3.901292    2.572087   -1.747331
     38          1           0       -4.368478    0.902751   -1.489740
     39          1           0       -4.327308    0.105005   -0.015492
 ---------------------------------------------------------------------
 Rotational constants (GHZ):      0.2462450      0.2375679      0.1447835
 Leave Link  202 at Sun Dec  2 16:58:22 2018, MaxMem=   536870912 cpu:         0.0
 (Enter /pbs_home/pkowalski/g09d01/g09/l301.exe)
 Basis read from rwf:  (5D, 7F)
 No pseudopotential information found on rwf file.
 There are   453 symmetry adapted cartesian basis functions of A   symmetry.
 There are   428 symmetry adapted basis functions of A   symmetry.
   428 basis functions,   747 primitive gaussians,   453 cartesian basis functions
   101 alpha electrons      101 beta electrons
       nuclear repulsion energy      2973.9927358552 Hartrees.
 IExCor= 4134 DFT=T Ex+Corr=M06L ExCW=0 ScaHFX=  0.000000
 ScaDFX=  1.000000  1.000000  1.000000  1.000000 ScalE2=  1.000000  1.000000
 IRadAn=      0 IRanWt=     -1 IRanGd=            0 ICorTp=0 IEmpDi=131
 NAtoms=   39 NActive=   39 NUniq=   39 SFac= 1.00D+00 NAtFMM=   60 NAOKFM=F Big=F
 Integral buffers will be    131072 words long.
 Raffenetti 2 integral format.
 Two-electron integral symmetry is turned on.
 R6Disp:  Grimme-D3 Dispersion energy=       -0.0032400364 Hartrees.
 Nuclear repulsion after empirical dispersion term =     2973.9894958189 Hartrees.
 No density basis found on file   724.
 Leave Link  301 at Sun Dec  2 16:58:22 2018, MaxMem=   536870912 cpu:         0.6
 (Enter /pbs_home/pkowalski/g09d01/g09/l302.exe)
 NPDir=0 NMtPBC=     1 NCelOv=     1 NCel=       1 NClECP=     1 NCelD=      1
         NCelK=      1 NCelE2=     1 NClLst=     1 CellRange=     0.0.
 One-electron integrals computed using PRISM.
 NBasis=   428 RedAO= T EigKep=  2.73D-04  NBF=   428
 NBsUse=   428 1.00D-06 EigRej= -1.00D+00 NBFU=   428
 Precomputing XC quadrature grid using
 IXCGrd= 4 IRadAn=           0 IRanWt=          -1 IRanGd=           0 AccXCQ= 0.00D+00.
 Generated NRdTot=       0 NPtTot=           0 NUsed=           0 NTot=          32
 NSgBfM=   444   444   446   447   447 MxSgAt=    39 MxSgA2=    39.
 Leave Link  302 at Sun Dec  2 16:58:23 2018, MaxMem=   536870912 cpu:         7.3
 (Enter /pbs_home/pkowalski/g09d01/g09/l303.exe)
 DipDrv:  MaxL=1.
 Leave Link  303 at Sun Dec  2 16:58:23 2018, MaxMem=   536870912 cpu:         0.9
 (Enter /pbs_home/pkowalski/g09d01/g09/l401.exe)
 Initial guess from the checkpoint file:  "dae0068freq_closed_m06ld3.chk"
 B after Tr=     0.000000    0.000000    0.000000
         Rot=    0.824054   -0.001947    0.002392    0.566502 Ang= -69.01 deg.
 Guess basis will be translated and rotated to current coordinates.
 JPrj=2 DoOrth=T DoCkMO=T.
 Generating alternative initial guess.
 ExpMin= 1.22D-01 ExpMax= 9.18D+03 ExpMxC= 1.38D+03 IAcc=1 IRadAn=         1 AccDes= 0.00D+00
 Harris functional with IExCor= 1009 and IRadAn=       1 diagonalized for initial guess.
 HarFok:  IExCor= 1009 AccDes= 0.00D+00 IRadAn=         1 IDoV= 1 UseB2=F ITyADJ=14
 ICtDFT=  3500011 ScaDFX=  1.000000  1.000000  1.000000  1.000000
 FoFCou: FMM=F IPFlag=           0 FMFlag=      100000 FMFlg1=           0
         NFxFlg=           0 DoJE=T BraDBF=F KetDBF=T FulRan=T
         wScrn=  0.000000 ICntrl=     500 IOpCl=  0 I1Cent=   200000004 NGrid=           0
         NMat0=    1 NMatS0=      1 NMatT0=    0 NMatD0=    1 NMtDS0=    0 NMtDT0=    0
 Petite list used in FoFCou.
 Harris En= -2048.32665791137    
 Leave Link  401 at Sun Dec  2 16:58:26 2018, MaxMem=   536870912 cpu:        20.4
 (Enter /pbs_home/pkowalski/g09d01/g09/l502.exe)
 Closed shell SCF:
 Using DIIS extrapolation, IDIIS=  1040.
 Integral symmetry usage will be decided dynamically.
 IVT=      641221 IEndB=      641221 NGot=   536870912 MDV=   536451994
 LenX=   536451994 LenY=   536246332
 Requested convergence on RMS density matrix=1.00D-08 within 128 cycles.
 Requested convergence on MAX density matrix=1.00D-06.
 Requested convergence on             energy=1.00D-06.
 No special actions if energy rises.
 Fock matrices will be formed incrementally for  20 cycles.
 Integral accuracy reduced to 1.0D-05 until final iterations.

 Cycle   1  Pass 0  IDiag  1:
 FoFJK:  IHMeth= 1 ICntrl=     500 DoSepK=F KAlg= 0 I1Cent=   0 FoldK=F
 IRaf= 820000000 NMat=   1 IRICut=       1 DoRegI=T DoRafI=F ISym2E= 0.
 FoFCou: FMM=F IPFlag=           0 FMFlag=      100000 FMFlg1=           0
         NFxFlg=           0 DoJE=T BraDBF=F KetDBF=F FulRan=T
         wScrn=  0.000000 ICntrl=     500 IOpCl=  0 I1Cent=           0 NGrid=           0
         NMat0=    1 NMatS0=      1 NMatT0=    0 NMatD0=    1 NMtDS0=    0 NMtDT0=    0
 Symmetry not used in FoFCou.
 E= -2049.70612630626    
 DIIS: error= 4.38D-03 at cycle   1 NSaved=   1.
 NSaved= 1 IEnMin= 1 EnMin= -2049.70612630626     IErMin= 1 ErrMin= 4.38D-03
 ErrMax= 4.38D-03  0.00D+00 EMaxC= 1.00D-01 BMatC= 2.63D-02 BMatP= 2.63D-02
 IDIUse=3 WtCom= 9.56D-01 WtEn= 4.38D-02
 Coeff-Com:  0.100D+01
 Coeff-En:   0.100D+01
 Coeff:      0.100D+01
 Gap=     0.611 Goal=   None    Shift=    0.000
 GapD=    0.611 DampG=2.000 DampE=1.000 DampFc=2.0000 IDamp=-1.
 RMSDP=1.28D-03 MaxDP=6.16D-02              OVMax= 4.76D-02

 Cycle   2  Pass 0  IDiag  1:
 RMSU=  1.27D-03    CP:  9.93D-01
 E= -2049.72773169525     Delta-E=       -0.021605388987 Rises=F Damp=F
 DIIS: error= 2.18D-03 at cycle   2 NSaved=   2.
 NSaved= 2 IEnMin= 2 EnMin= -2049.72773169525     IErMin= 2 ErrMin= 2.18D-03
 ErrMax= 2.18D-03  0.00D+00 EMaxC= 1.00D-01 BMatC= 4.53D-03 BMatP= 2.63D-02
 IDIUse=3 WtCom= 9.78D-01 WtEn= 2.18D-02
 Coeff-Com:  0.193D+00 0.807D+00
 Coeff-En:   0.000D+00 0.100D+01
 Coeff:      0.189D+00 0.811D+00
 Gap=     0.039 Goal=   None    Shift=    0.000
 RMSDP=7.73D-04 MaxDP=3.37D-02 DE=-2.16D-02 OVMax= 9.00D-02

 Cycle   3  Pass 0  IDiag  1:
 RMSU=  6.93D-04    CP:  9.96D-01  7.35D-01
 E= -2049.71460260005     Delta-E=        0.013129095202 Rises=F Damp=F
 DIIS: error= 3.55D-03 at cycle   3 NSaved=   3.
 NSaved= 3 IEnMin= 2 EnMin= -2049.72773169525     IErMin= 2 ErrMin= 2.18D-03
 ErrMax= 3.55D-03  0.00D+00 EMaxC= 1.00D-01 BMatC= 1.57D-02 BMatP= 4.53D-03
 IDIUse=3 WtCom= 1.44D-01 WtEn= 8.56D-01
 Coeff-Com:  0.219D-01 0.645D+00 0.333D+00
 Coeff-En:   0.000D+00 0.728D+00 0.272D+00
 Coeff:      0.315D-02 0.716D+00 0.280D+00
 Gap=     0.035 Goal=   None    Shift=    0.000
 RMSDP=4.87D-04 MaxDP=2.81D-02 DE= 1.31D-02 OVMax= 8.12D-02

 Cycle   4  Pass 0  IDiag  1:
 RMSU=  2.22D-04    CP:  9.95D-01  8.48D-01  4.11D-01
 E= -2049.73099703400     Delta-E=       -0.016394433954 Rises=F Damp=F
 DIIS: error= 1.18D-03 at cycle   4 NSaved=   4.
 NSaved= 4 IEnMin= 4 EnMin= -2049.73099703400     IErMin= 4 ErrMin= 1.18D-03
 ErrMax= 1.18D-03  0.00D+00 EMaxC= 1.00D-01 BMatC= 1.36D-03 BMatP= 4.53D-03
 IDIUse=3 WtCom= 9.88D-01 WtEn= 1.18D-02
 Coeff-Com:  0.411D-02 0.471D+00 0.200D+00 0.324D+00
 Coeff-En:   0.000D+00 0.228D+00 0.000D+00 0.772D+00
 Coeff:      0.406D-02 0.468D+00 0.198D+00 0.330D+00
 Gap=     0.039 Goal=   None    Shift=    0.000
 RMSDP=2.16D-04 MaxDP=1.04D-02 DE=-1.64D-02 OVMax= 3.39D-02

 Cycle   5  Pass 0  IDiag  1:
 RMSU=  1.03D-04    CP:  9.94D-01  8.97D-01  3.38D-01  2.31D-01
 E= -2049.73212938670     Delta-E=       -0.001132352697 Rises=F Damp=F
 DIIS: error= 5.15D-04 at cycle   5 NSaved=   5.
 NSaved= 5 IEnMin= 5 EnMin= -2049.73212938670     IErMin= 5 ErrMin= 5.15D-04
 ErrMax= 5.15D-04  0.00D+00 EMaxC= 1.00D-01 BMatC= 2.12D-04 BMatP= 1.36D-03
 IDIUse=3 WtCom= 9.95D-01 WtEn= 5.15D-03
 Coeff-Com:  0.534D-03 0.264D+00 0.101D+00 0.275D+00 0.361D+00
 Coeff-En:   0.000D+00 0.000D+00 0.000D+00 0.194D+00 0.806D+00
 Coeff:      0.531D-03 0.262D+00 0.100D+00 0.274D+00 0.363D+00
 Gap=     0.037 Goal=   None    Shift=    0.000
 RMSDP=8.88D-05 MaxDP=3.35D-03 DE=-1.13D-03 OVMax= 1.87D-02

 Cycle   6  Pass 0  IDiag  1:
 RMSU=  3.46D-05    CP:  9.94D-01  8.97D-01  3.29D-01  3.89D-01  2.86D-01
 E= -2049.73237282389     Delta-E=       -0.000243437186 Rises=F Damp=F
 DIIS: error= 1.03D-04 at cycle   6 NSaved=   6.
 NSaved= 6 IEnMin= 6 EnMin= -2049.73237282389     IErMin= 6 ErrMin= 1.03D-04
 ErrMax= 1.03D-04  0.00D+00 EMaxC= 1.00D-01 BMatC= 2.07D-05 BMatP= 2.12D-04
 IDIUse=3 WtCom= 9.99D-01 WtEn= 1.03D-03
 Coeff-Com: -0.213D-03 0.125D+00 0.467D-01 0.148D+00 0.265D+00 0.415D+00
 Coeff-En:   0.000D+00 0.000D+00 0.000D+00 0.000D+00 0.114D+00 0.886D+00
 Coeff:     -0.213D-03 0.125D+00 0.466D-01 0.148D+00 0.265D+00 0.416D+00
 Gap=     0.038 Goal=   None    Shift=    0.000
 RMSDP=2.70D-05 MaxDP=1.11D-03 DE=-2.43D-04 OVMax= 4.70D-03

 Cycle   7  Pass 0  IDiag  1:
 RMSU=  1.42D-05    CP:  9.94D-01  8.96D-01  3.36D-01  3.63D-01  4.10D-01
                    CP:  4.95D-01
 E= -2049.73239369843     Delta-E=       -0.000020874543 Rises=F Damp=F
 DIIS: error= 5.24D-05 at cycle   7 NSaved=   7.
 NSaved= 7 IEnMin= 7 EnMin= -2049.73239369843     IErMin= 7 ErrMin= 5.24D-05
 ErrMax= 5.24D-05  0.00D+00 EMaxC= 1.00D-01 BMatC= 3.96D-06 BMatP= 2.07D-05
 IDIUse=1 WtCom= 1.00D+00 WtEn= 0.00D+00
 Coeff-Com: -0.162D-03 0.462D-01 0.164D-01 0.630D-01 0.140D+00 0.319D+00
 Coeff-Com:  0.416D+00
 Coeff:     -0.162D-03 0.462D-01 0.164D-01 0.630D-01 0.140D+00 0.319D+00
 Coeff:      0.416D+00
 Gap=     0.038 Goal=   None    Shift=    0.000
 RMSDP=1.02D-05 MaxDP=3.32D-04 DE=-2.09D-05 OVMax= 1.19D-03

 Cycle   8  Pass 0  IDiag  1:
 RMSU=  5.20D-06    CP:  9.94D-01  8.97D-01  3.35D-01  3.74D-01  3.95D-01
                    CP:  5.93D-01  4.76D-01
 E= -2049.73239784709     Delta-E=       -0.000004148656 Rises=F Damp=F
 DIIS: error= 1.70D-05 at cycle   8 NSaved=   8.
 NSaved= 8 IEnMin= 8 EnMin= -2049.73239784709     IErMin= 8 ErrMin= 1.70D-05
 ErrMax= 1.70D-05  0.00D+00 EMaxC= 1.00D-01 BMatC= 4.82D-07 BMatP= 3.96D-06
 IDIUse=1 WtCom= 1.00D+00 WtEn= 0.00D+00
 Coeff-Com: -0.102D-03 0.136D-01 0.444D-02 0.214D-01 0.586D-01 0.157D+00
 Coeff-Com:  0.299D+00 0.446D+00
 Coeff:     -0.102D-03 0.136D-01 0.444D-02 0.214D-01 0.586D-01 0.157D+00
 Coeff:      0.299D+00 0.446D+00
 Gap=     0.038 Goal=   None    Shift=    0.000
 RMSDP=3.15D-06 MaxDP=1.20D-04 DE=-4.15D-06 OVMax= 3.40D-04

 Initial convergence to 1.0D-05 achieved.  Increase integral accuracy.
 Cycle   9  Pass 1  IDiag  1:
 E= -2049.72957043424     Delta-E=        0.002827412842 Rises=F Damp=F
 DIIS: error= 1.56D-04 at cycle   1 NSaved=   1.
 NSaved= 1 IEnMin= 1 EnMin= -2049.72957043424     IErMin= 1 ErrMin= 1.56D-04
 ErrMax= 1.56D-04  0.00D+00 EMaxC= 1.00D-01 BMatC= 4.51D-05 BMatP= 4.51D-05
 IDIUse=3 WtCom= 9.98D-01 WtEn= 1.56D-03
 Coeff-Com:  0.100D+01
 Coeff-En:   0.100D+01
 Coeff:      0.100D+01
 Gap=     0.038 Goal=   None    Shift=    0.000
 RMSDP=3.15D-06 MaxDP=1.20D-04 DE= 2.83D-03 OVMax= 1.57D-03

 Cycle  10  Pass 1  IDiag  1:
 RMSU=  1.18D-04    CP:  1.00D+00
 E= -2049.72962059414     Delta-E=       -0.000050159892 Rises=F Damp=F
 DIIS: error= 3.47D-05 at cycle   2 NSaved=   2.
 NSaved= 2 IEnMin= 2 EnMin= -2049.72962059414     IErMin= 2 ErrMin= 3.47D-05
 ErrMax= 3.47D-05  0.00D+00 EMaxC= 1.00D-01 BMatC= 2.42D-06 BMatP= 4.51D-05
 IDIUse=1 WtCom= 1.00D+00 WtEn= 0.00D+00
 Coeff-Com:  0.957D-01 0.904D+00
 Coeff:      0.957D-01 0.904D+00
 Gap=     0.038 Goal=   None    Shift=    0.000
 RMSDP=1.58D-05 MaxDP=9.71D-04 DE=-5.02D-05 OVMax= 1.88D-03

 Cycle  11  Pass 1  IDiag  1:
 RMSU=  1.56D-05    CP:  1.00D+00  1.02D+00
 E= -2049.72961859994     Delta-E=        0.000001994191 Rises=F Damp=F
 DIIS: error= 5.28D-05 at cycle   3 NSaved=   3.
 NSaved= 3 IEnMin= 2 EnMin= -2049.72962059414     IErMin= 2 ErrMin= 3.47D-05
 ErrMax= 5.28D-05  0.00D+00 EMaxC= 1.00D-01 BMatC= 3.99D-06 BMatP= 2.42D-06
 IDIUse=1 WtCom= 1.00D+00 WtEn= 0.00D+00
 Coeff-Com:  0.199D-01 0.566D+00 0.414D+00
 Coeff:      0.199D-01 0.566D+00 0.414D+00
 Gap=     0.038 Goal=   None    Shift=    0.000
 RMSDP=1.42D-05 MaxDP=6.48D-04 DE= 1.99D-06 OVMax= 2.82D-03

 Cycle  12  Pass 1  IDiag  1:
 RMSU=  9.69D-06    CP:  1.00D+00  1.02D+00  3.35D-01
 E= -2049.72962076827     Delta-E=       -0.000002168329 Rises=F Damp=F
 DIIS: error= 3.53D-05 at cycle   4 NSaved=   4.
 NSaved= 4 IEnMin= 4 EnMin= -2049.72962076827     IErMin= 2 ErrMin= 3.47D-05
 ErrMax= 3.53D-05  0.00D+00 EMaxC= 1.00D-01 BMatC= 1.86D-06 BMatP= 2.42D-06
 IDIUse=1 WtCom= 1.00D+00 WtEn= 0.00D+00
 Coeff-Com:  0.364D-02 0.367D+00 0.352D+00 0.278D+00
 Coeff:      0.364D-02 0.367D+00 0.352D+00 0.278D+00
 Gap=     0.038 Goal=   None    Shift=    0.000
 RMSDP=8.67D-06 MaxDP=4.29D-04 DE=-2.17D-06 OVMax= 1.90D-03

 Cycle  13  Pass 1  IDiag  1:
 RMSU=  3.76D-06    CP:  1.00D+00  1.02D+00  5.54D-01  2.77D-01
 E= -2049.72962281738     Delta-E=       -0.000002049111 Rises=F Damp=F
 DIIS: error= 1.13D-05 at cycle   5 NSaved=   5.
 NSaved= 5 IEnMin= 5 EnMin= -2049.72962281738     IErMin= 5 ErrMin= 1.13D-05
 ErrMax= 1.13D-05  0.00D+00 EMaxC= 1.00D-01 BMatC= 2.74D-07 BMatP= 1.86D-06
 IDIUse=1 WtCom= 1.00D+00 WtEn= 0.00D+00
 Coeff-Com: -0.269D-02 0.135D+00 0.181D+00 0.255D+00 0.432D+00
 Coeff:     -0.269D-02 0.135D+00 0.181D+00 0.255D+00 0.432D+00
 Gap=     0.038 Goal=   None    Shift=    0.000
 RMSDP=2.67D-06 MaxDP=1.12D-04 DE=-2.05D-06 OVMax= 5.25D-04

 Cycle  14  Pass 1  IDiag  1:
 RMSU=  1.21D-06    CP:  1.00D+00  1.02D+00  5.27D-01  4.16D-01  4.91D-01
 E= -2049.72962311308     Delta-E=       -0.000000295699 Rises=F Damp=F
 DIIS: error= 4.72D-06 at cycle   6 NSaved=   6.
 NSaved= 6 IEnMin= 6 EnMin= -2049.72962311308     IErMin= 6 ErrMin= 4.72D-06
 ErrMax= 4.72D-06  0.00D+00 EMaxC= 1.00D-01 BMatC= 3.66D-08 BMatP= 2.74D-07
 IDIUse=1 WtCom= 1.00D+00 WtEn= 0.00D+00
 Coeff-Com: -0.271D-02 0.478D-01 0.846D-01 0.150D+00 0.322D+00 0.398D+00
 Coeff:     -0.271D-02 0.478D-01 0.846D-01 0.150D+00 0.322D+00 0.398D+00
 Gap=     0.038 Goal=   None    Shift=    0.000
 RMSDP=9.60D-07 MaxDP=3.13D-05 DE=-2.96D-07 OVMax= 1.08D-04

 Cycle  15  Pass 1  IDiag  1:
 RMSU=  6.68D-07    CP:  1.00D+00  1.02D+00  5.21D-01  4.20D-01  5.39D-01
                    CP:  4.59D-01
 E= -2049.72962314557     Delta-E=       -0.000000032487 Rises=F Damp=F
 DIIS: error= 2.29D-06 at cycle   7 NSaved=   7.
 NSaved= 7 IEnMin= 7 EnMin= -2049.72962314557     IErMin= 7 ErrMin= 2.29D-06
 ErrMax= 2.29D-06  0.00D+00 EMaxC= 1.00D-01 BMatC= 6.49D-09 BMatP= 3.66D-08
 IDIUse=1 WtCom= 1.00D+00 WtEn= 0.00D+00
 Coeff-Com: -0.135D-02 0.624D-02 0.245D-01 0.584D-01 0.156D+00 0.306D+00
 Coeff-Com:  0.450D+00
 Coeff:     -0.135D-02 0.624D-02 0.245D-01 0.584D-01 0.156D+00 0.306D+00
 Coeff:      0.450D+00
 Gap=     0.038 Goal=   None    Shift=    0.000
 RMSDP=4.11D-07 MaxDP=1.55D-05 DE=-3.25D-08 OVMax= 4.51D-05

 Cycle  16  Pass 1  IDiag  1:
 RMSU=  1.96D-07    CP:  1.00D+00  1.02D+00  5.27D-01  4.13D-01  5.45D-01
                    CP:  5.61D-01  5.24D-01
 E= -2049.72962315254     Delta-E=       -0.000000006969 Rises=F Damp=F
 DIIS: error= 5.31D-07 at cycle   8 NSaved=   8.
 NSaved= 8 IEnMin= 8 EnMin= -2049.72962315254     IErMin= 8 ErrMin= 5.31D-07
 ErrMax= 5.31D-07  0.00D+00 EMaxC= 1.00D-01 BMatC= 5.24D-10 BMatP= 6.49D-09
 IDIUse=1 WtCom= 1.00D+00 WtEn= 0.00D+00
 Coeff-Com: -0.521D-03-0.202D-02 0.423D-02 0.173D-01 0.563D-01 0.133D+00
 Coeff-Com:  0.282D+00 0.510D+00
 Coeff:     -0.521D-03-0.202D-02 0.423D-02 0.173D-01 0.563D-01 0.133D+00
 Coeff:      0.282D+00 0.510D+00
 Gap=     0.038 Goal=   None    Shift=    0.000
 RMSDP=1.20D-07 MaxDP=4.26D-06 DE=-6.97D-09 OVMax= 1.45D-05

 Cycle  17  Pass 1  IDiag  1:
 RMSU=  8.58D-08    CP:  1.00D+00  1.02D+00  5.26D-01  4.16D-01  5.46D-01
                    CP:  5.52D-01  5.68D-01  6.44D-01
 E= -2049.72962315287     Delta-E=       -0.000000000334 Rises=F Damp=F
 DIIS: error= 2.53D-07 at cycle   9 NSaved=   9.
 NSaved= 9 IEnMin= 9 EnMin= -2049.72962315287     IErMin= 9 ErrMin= 2.53D-07
 ErrMax= 2.53D-07  0.00D+00 EMaxC= 1.00D-01 BMatC= 1.37D-10 BMatP= 5.24D-10
 IDIUse=1 WtCom= 1.00D+00 WtEn= 0.00D+00
 Coeff-Com: -0.163D-03-0.247D-02-0.857D-03 0.323D-02 0.165D-01 0.468D-01
 Coeff-Com:  0.133D+00 0.366D+00 0.437D+00
 Coeff:     -0.163D-03-0.247D-02-0.857D-03 0.323D-02 0.165D-01 0.468D-01
 Coeff:      0.133D+00 0.366D+00 0.437D+00
 Gap=     0.038 Goal=   None    Shift=    0.000
 RMSDP=5.63D-08 MaxDP=2.87D-06 DE=-3.34D-10 OVMax= 8.49D-06

 Cycle  18  Pass 1  IDiag  1:
 RMSU=  3.45D-08    CP:  1.00D+00  1.02D+00  5.26D-01  4.16D-01  5.48D-01
                    CP:  5.53D-01  5.77D-01  6.82D-01  5.10D-01
 E= -2049.72962315297     Delta-E=       -0.000000000099 Rises=F Damp=F
 DIIS: error= 1.21D-07 at cycle  10 NSaved=  10.
 NSaved=10 IEnMin=10 EnMin= -2049.72962315297     IErMin=10 ErrMin= 1.21D-07
 ErrMax= 1.21D-07  0.00D+00 EMaxC= 1.00D-01 BMatC= 2.81D-11 BMatP= 1.37D-10
 IDIUse=1 WtCom= 1.00D+00 WtEn= 0.00D+00
 Coeff-Com: -0.147D-04-0.139D-02-0.144D-02-0.114D-02 0.115D-02 0.795D-02
 Coeff-Com:  0.416D-01 0.170D+00 0.330D+00 0.453D+00
 Coeff:     -0.147D-04-0.139D-02-0.144D-02-0.114D-02 0.115D-02 0.795D-02
 Coeff:      0.416D-01 0.170D+00 0.330D+00 0.453D+00
 Gap=     0.038 Goal=   None    Shift=    0.000
 RMSDP=2.39D-08 MaxDP=9.44D-07 DE=-9.91D-11 OVMax= 3.50D-06

 Cycle  19  Pass 1  IDiag  1:
 RMSU=  1.14D-08    CP:  1.00D+00  1.02D+00  5.26D-01  4.16D-01  5.49D-01
                    CP:  5.53D-01  5.80D-01  6.90D-01  5.99D-01  4.41D-01
 E= -2049.72962315305     Delta-E=       -0.000000000082 Rises=F Damp=F
 DIIS: error= 3.25D-08 at cycle  11 NSaved=  11.
 NSaved=11 IEnMin=11 EnMin= -2049.72962315305     IErMin=11 ErrMin= 3.25D-08
 ErrMax= 3.25D-08  0.00D+00 EMaxC= 1.00D-01 BMatC= 2.68D-12 BMatP= 2.81D-11
 IDIUse=1 WtCom= 1.00D+00 WtEn= 0.00D+00
 Coeff-Com:  0.150D-04-0.580D-03-0.853D-03-0.134D-02-0.170D-02-0.132D-02
 Coeff-Com:  0.830D-02 0.617D-01 0.154D+00 0.294D+00 0.487D+00
 Coeff:      0.150D-04-0.580D-03-0.853D-03-0.134D-02-0.170D-02-0.132D-02
 Coeff:      0.830D-02 0.617D-01 0.154D+00 0.294D+00 0.487D+00
 Gap=     0.038 Goal=   None    Shift=    0.000
 RMSDP=7.58D-09 MaxDP=2.94D-07 DE=-8.19D-11 OVMax= 7.28D-07

 SCF Done:  E(RM06L) =  -2049.72962315     A.U. after   19 cycles
            NFock= 19  Conv=0.76D-08     -V/T= 2.0044
 KE= 2.040730388906D+03 PE=-1.078382053209D+04 EE= 3.719371024212D+03
 Leave Link  502 at Sun Dec  2 17:02:34 2018, MaxMem=   536870912 cpu:      1980.6
 (Enter /pbs_home/pkowalski/g09d01/g09/l701.exe)
 Compute integral first derivatives.
 ... and contract with generalized density number  0.
 R6Disp: Adding Grimme-D3 dispersion energy 1st derivatives to the gradient.
 Leave Link  701 at Sun Dec  2 17:02:35 2018, MaxMem=   536870912 cpu:         3.7
 (Enter /pbs_home/pkowalski/g09d01/g09/l702.exe)
 L702 exits ... SP integral derivatives will be done elsewhere.
 Leave Link  702 at Sun Dec  2 17:02:35 2018, MaxMem=   536870912 cpu:         0.2
 (Enter /pbs_home/pkowalski/g09d01/g09/l703.exe)
 Compute integral first derivatives, UseDBF=F ICtDFT=           0.
 Integral derivatives from FoFJK, PRISM(SPDF).
 Calling FoFJK, ICntrl=      2527 FMM=F ISym2X=0 I1Cent= 0 IOpClX= 0 NMat=1 NMatS=1 NMatT=0.
 FoFJK:  IHMeth= 1 ICntrl=    2527 DoSepK=F KAlg= 0 I1Cent=   0 FoldK=F
 IRaf=         0 NMat=   1 IRICut=       1 DoRegI=T DoRafI=F ISym2E= 0.
 FoFCou: FMM=F IPFlag=           0 FMFlag=      100000 FMFlg1=         800
         NFxFlg=           0 DoJE=F BraDBF=F KetDBF=F FulRan=T
         wScrn=  0.000000 ICntrl=    2527 IOpCl=  0 I1Cent=           0 NGrid=           0
         NMat0=    1 NMatS0=      1 NMatT0=    0 NMatD0=    1 NMtDS0=    0 NMtDT0=    0
 Symmetry not used in FoFCou.
 Leave Link  703 at Sun Dec  2 17:03:35 2018, MaxMem=   536870912 cpu:       482.4
 (Enter /pbs_home/pkowalski/g09d01/g09/l716.exe)
 Dipole        =-2.97868592D+00-1.80293231D+00-9.13319480D-01
 ***** Axes restored to original set *****
 -------------------------------------------------------------------
 Center     Atomic                   Forces (Hartrees/Bohr)
 Number     Number              X              Y              Z
 -------------------------------------------------------------------
      1        6           0.005132500    0.014708551    0.032840526
      2       16          -0.005857619   -0.003038670    0.005061153
      3        6          -0.005134861    0.013696327   -0.004921435
      4        6           0.006422034   -0.020166916   -0.023574477
      5        6           0.017052873   -0.006689150   -0.047116190
      6        6           0.005780467   -0.003069179   -0.000348890
      7        1          -0.000801098   -0.000525983   -0.000884000
      8        6           0.011655889   -0.010949288    0.026479612
      9        6           0.004701139   -0.008717823   -0.003214924
     10        6          -0.016422346   -0.010676816    0.076200162
     11        6          -0.001894179   -0.008619654   -0.001576878
     12        6           0.001174472    0.005147671   -0.054834651
     13        9          -0.005405199    0.003239312    0.000486586
     14        9          -0.000867660    0.001728860   -0.004804621
     15        9           0.004064663    0.001659838   -0.001463008
     16        9          -0.001170494    0.005193412    0.002472232
     17        9           0.008746401    0.002193889    0.005802450
     18        9          -0.006542205    0.013782422    0.020058852
     19        6           0.005422155    0.017290612    0.059664473
     20        6          -0.149976241    0.121601463   -0.355928618
     21        6          -0.048080609    0.017448941    0.066026143
     22        1          -0.024842458    0.010062891    0.007978431
     23        1          -0.025409260    0.022414558    0.003903738
     24        1           0.003858876    0.000653556    0.002968676
     25        6          -0.017016504   -0.046389337    0.002641695
     26        1          -0.001569601   -0.002700827   -0.005048883
     27        1          -0.002823583   -0.005330326    0.000754632
     28        1           0.001563990   -0.000547717    0.000063750
     29        1          -0.000464745    0.000939229   -0.000367935
     30        1           0.000163663    0.000046402    0.001320524
     31        1          -0.000721140   -0.000015300   -0.000993098
     32       16           0.316378308    0.132225207    0.158010254
     33        6          -0.151658922   -0.170699813   -0.040997926
     34        6           0.046844358   -0.021198959    0.024172565
     35        6           0.039345775   -0.040489784    0.057640672
     36        1          -0.004319913   -0.020275820    0.034199241
     37        1           0.008583993    0.005759272    0.011250236
     38        1          -0.014616833    0.009276962    0.002626499
     39        1          -0.001296086   -0.018968012   -0.056547571
 -------------------------------------------------------------------
 Cartesian Forces:  Max     0.355928618 RMS     0.059023696
 Leave Link  716 at Sun Dec  2 17:03:36 2018, MaxMem=   536870912 cpu:         0.2
 (Enter /pbs_home/pkowalski/g09d01/g09/l103.exe)

 GradGradGradGradGradGradGradGradGradGradGradGradGradGradGradGradGradGrad
 Berny optimization.
 Using GEDIIS/GDIIS optimizer.
 FormGI is forming the generalized inverse of G from B-inverse, IUseBI=4.
 Internal  Forces:  Max     0.299633491 RMS     0.029974959
 Search for a local minimum.
 Step number   2 out of a maximum of  234
 All quantities printed in internal units (Hartrees-Bohrs-Radians)
 RMS Force = .29975D-01 SwitMx=.10000D-02 MixMth= 1
 Mixed Optimization -- RFO/linear search
 Update second derivatives using D2CorX and points    1    2
 DE= -1.93D-01 DEPred=-2.12D-01 R= 9.11D-01
 TightC=F SS=  1.41D+00  RLast= 3.75D-01 DXNew= 5.0454D-01 1.1250D+00
 Trust test= 9.11D-01 RLast= 3.75D-01 DXMaxT set to 5.05D-01
 ITU=  1  0
 Use linear search instead of GDIIS.
 Linear search step of   0.600 exceeds DXMaxT=   0.505 but not scaled.
 Quartic linear search produced a step of  2.00000.
 Iteration  1 RMS(Cart)=  0.15064770 RMS(Int)=  0.00666286
 Iteration  2 RMS(Cart)=  0.01205168 RMS(Int)=  0.00137856
 Iteration  3 RMS(Cart)=  0.00014074 RMS(Int)=  0.00137761
 Iteration  4 RMS(Cart)=  0.00000016 RMS(Int)=  0.00137761
 ITry= 1 IFail=0 DXMaxC= 8.55D-01 DCOld= 1.00D+10 DXMaxT= 5.05D-01 DXLimC= 3.00D+00 Rises=F
 Variable       Old X    -DE/DX   Delta X   Delta X   Delta X     New X
                                 (Linear)    (Quad)   (Total)
    R1        3.32574   0.00457   0.00677   0.00000   0.00687   3.33261
    R2        2.88254   0.01554   0.02585   0.00000   0.02618   2.90872
    R3        2.53892   0.00764   0.01576   0.00000   0.01616   2.55509
    R4        3.36329  -0.00841  -0.01167   0.00000  -0.01155   3.35174
    R5        2.52869   0.00676   0.01012   0.00000   0.01007   2.53876
    R6        2.81813  -0.00499  -0.00835   0.00000  -0.00835   2.80977
    R7        2.84585  -0.01004  -0.01875   0.00000  -0.01893   2.82692
    R8        2.06277   0.00046   0.00095   0.00000   0.00095   2.06371
    R9        3.32588  -0.01725  -0.04156   0.00000  -0.04171   3.28417
   R10        2.95418   0.00497   0.01218   0.00000   0.01218   2.96636
   R11        2.07477  -0.00070  -0.00122   0.00000  -0.00122   2.07355
   R12        2.08019  -0.00113  -0.00213   0.00000  -0.00213   2.07806
   R13        2.07975  -0.00067  -0.00122   0.00000  -0.00122   2.07853
   R14        2.83354  -0.00017   0.00573   0.00000   0.00632   2.83986
   R15        2.83668  -0.01024   0.00564   0.00000   0.00602   2.84270
   R16        2.93581  -0.01179  -0.04932   0.00000  -0.04977   2.88604
   R17        2.53488   0.00621   0.00703   0.00000   0.00703   2.54192
   R18        2.55879   0.00415   0.00405   0.00000   0.00405   2.56284
   R19        3.00446   0.00435   0.07963   0.00000   0.08000   3.08446
   R20        3.09239  -0.04689   0.00758   0.00000   0.00737   3.09977
   R21        2.93263  -0.00943  -0.03704   0.00000  -0.03778   2.89485
   R22        2.52438   0.00460   0.00445   0.00000   0.00445   2.52883
   R23        2.52860   0.00545   0.00813   0.00000   0.00813   2.53673
   R24        2.53018   0.00959   0.01544   0.00000   0.01544   2.54561
   R25        2.55992   0.01988   0.03381   0.00000   0.03381   2.59373
   R26        2.74785   0.05148   0.11723   0.00000   0.11776   2.86561
   R27        2.90612   0.07156   0.14060   0.00000   0.13924   3.04536
   R28        3.09508   0.01519  -0.00814   0.00000  -0.00730   3.08778
   R29        2.66583   0.29963   0.25042   0.00000   0.25102   2.91685
   R30        2.05402  -0.00884  -0.03697   0.00000  -0.03697   2.01705
   R31        2.08163  -0.00212   0.00140   0.00000   0.00140   2.08303
   R32        2.08155  -0.00235  -0.00212   0.00000  -0.00212   2.07943
   R33        3.46835   0.06277   0.13103   0.00000   0.13148   3.59983
   R34        2.08126   0.00400   0.00748   0.00000   0.00748   2.08875
   R35        2.07350  -0.00451  -0.00850   0.00000  -0.00850   2.06501
   R36        2.07667  -0.00138  -0.00258   0.00000  -0.00258   2.07410
   R37        2.79945   0.21645   0.23207   0.00000   0.23142   3.03087
   R38        2.98155  -0.00946  -0.00424   0.00000  -0.00513   2.97642
   R39        2.67473   0.09571   0.16803   0.00000   0.16803   2.84275
   R40        2.16172  -0.03535  -0.06073   0.00000  -0.06073   2.10099
   R41        2.03944   0.01967   0.03487   0.00000   0.03487   2.07431
   R42        2.03458   0.01500   0.02515   0.00000   0.02515   2.05974
   R43        2.03304   0.01486   0.02206   0.00000   0.02206   2.05509
    A1        1.93370  -0.00278  -0.00743   0.00000  -0.00809   1.92561
    A2        2.21764   0.00071  -0.00250   0.00000  -0.00331   2.21433
    A3        2.13184   0.00201   0.01043   0.00000   0.00990   2.14174
    A4        1.59069   0.00183   0.00265   0.00000   0.00298   1.59367
    A5        1.97753   0.00008   0.00145   0.00000   0.00145   1.97898
    A6        2.05879   0.00177   0.00170   0.00000   0.00170   2.06049
    A7        2.24686  -0.00184  -0.00315   0.00000  -0.00315   2.24371
    A8        2.01508   0.00433   0.00416   0.00000   0.00386   2.01893
    A9        2.13553  -0.00137  -0.00114   0.00000  -0.00101   2.13451
   A10        2.12597  -0.00252  -0.00239   0.00000  -0.00224   2.12373
   A11        1.83740  -0.00262  -0.00061   0.00000  -0.00002   1.83739
   A12        2.02685  -0.00533   0.00240   0.00000   0.00231   2.02916
   A13        1.54732   0.02359   0.03864   0.00000   0.03918   1.58650
   A14        1.97061   0.01056   0.01211   0.00000   0.01138   1.98199
   A15        2.14121  -0.01694  -0.02893   0.00000  -0.02939   2.11182
   A16        1.90459  -0.00764  -0.01655   0.00000  -0.01710   1.88749
   A17        1.92677   0.00103   0.00187   0.00000   0.00186   1.92864
   A18        1.93731   0.00038   0.00055   0.00000   0.00055   1.93786
   A19        1.93844   0.00072   0.00089   0.00000   0.00089   1.93933
   A20        1.89063  -0.00071  -0.00120   0.00000  -0.00120   1.88943
   A21        1.89386  -0.00044  -0.00053   0.00000  -0.00053   1.89333
   A22        1.87511  -0.00107  -0.00176   0.00000  -0.00176   1.87335
   A23        2.22811  -0.00208  -0.00705   0.00000  -0.00789   2.22022
   A24        2.10782   0.00615   0.00548   0.00000   0.00432   2.11215
   A25        1.89840   0.00070   0.01685   0.00000   0.01716   1.91555
   A26        1.82961   0.00837   0.03350   0.00000   0.03361   1.86321
   A27        1.99396  -0.00347  -0.00585   0.00000  -0.00710   1.98686
   A28        1.92864  -0.00307  -0.01314   0.00000  -0.01234   1.91630
   A29        1.94435   0.00534   0.00925   0.00000   0.00962   1.95397
   A30        1.88928  -0.00779  -0.02716   0.00000  -0.02767   1.86161
   A31        1.87617   0.00026   0.00196   0.00000   0.00196   1.87813
   A32        1.70153  -0.00433  -0.04623   0.00000  -0.04624   1.65529
   A33        2.00863  -0.00865  -0.00939   0.00000  -0.00817   2.00046
   A34        1.72009   0.03323   0.14905   0.00000   0.14830   1.86839
   A35        1.81900  -0.00732  -0.01891   0.00000  -0.02015   1.79885
   A36        1.94781   0.00082   0.00188   0.00000   0.00237   1.95017
   A37        1.93169   0.00293   0.00763   0.00000   0.00792   1.93960
   A38        1.93230   0.00271   0.00919   0.00000   0.00905   1.94135
   A39        1.93679   0.00280   0.00316   0.00000   0.00403   1.94082
   A40        1.89609  -0.00190  -0.00301   0.00000  -0.00329   1.89279
   A41        1.85710   0.00881   0.04068   0.00000   0.04079   1.89790
   A42        2.02182  -0.00014   0.00437   0.00000   0.00462   2.02644
   A43        1.92410   0.00922   0.05512   0.00000   0.05688   1.98098
   A44        1.92143  -0.00276  -0.03101   0.00000  -0.03190   1.88953
   A45        1.84438  -0.01626  -0.09388   0.00000  -0.09523   1.74915
   A46        1.88711  -0.00052   0.01588   0.00000   0.01041   1.89752
   A47        1.91263  -0.01567  -0.01311   0.00000  -0.01234   1.90029
   A48        1.63835  -0.01599  -0.04869   0.00000  -0.04871   1.58965
   A49        2.67626  -0.01775  -0.02851   0.00000  -0.02902   2.64723
   A50        1.56658   0.04282   0.11031   0.00000   0.11043   1.67701
   A51        1.61131   0.04013   0.05807   0.00000   0.05735   1.66866
   A52        2.09516   0.02617   0.02069   0.00000   0.01802   2.11318
   A53        2.01942   0.01518   0.06436   0.00000   0.06294   2.08235
   A54        2.16815  -0.04146  -0.08547   0.00000  -0.08152   2.08664
   A55        1.98226   0.02909   0.04881   0.00000   0.05048   2.03274
   A56        1.96037  -0.00254   0.01672   0.00000   0.01732   1.97769
   A57        1.92467   0.00114   0.00660   0.00000   0.00450   1.92917
   A58        1.87776  -0.00147  -0.00914   0.00000  -0.01332   1.86444
   A59        1.86094  -0.01511  -0.03539   0.00000  -0.03559   1.82535
   A60        1.53479   0.03338   0.06613   0.00000   0.06717   1.60196
   A61        1.85044  -0.01469  -0.03478   0.00000  -0.03428   1.81616
   A62        1.28743   0.01480   0.05831   0.00000   0.05630   1.34373
   A63        1.93465   0.00495   0.00953   0.00000   0.00952   1.94417
   A64        1.91666   0.00058   0.00276   0.00000   0.00275   1.91941
   A65        1.92081   0.00020   0.00019   0.00000   0.00019   1.92100
   A66        1.89802  -0.00307  -0.00690   0.00000  -0.00692   1.89110
   A67        1.88735  -0.00288  -0.00602   0.00000  -0.00602   1.88133
   A68        1.90579   0.00008   0.00014   0.00000   0.00014   1.90593
   A69        1.87699  -0.07597  -0.03472   0.00000  -0.03175   1.84524
   A70        1.77238   0.01657  -0.00091   0.00000  -0.00317   1.76921
   A71        2.18935  -0.01063   0.00074   0.00000  -0.00250   2.18685
   A72        1.76972   0.03025   0.10470   0.00000   0.10364   1.87336
   A73        1.98371   0.06245   0.06906   0.00000   0.06403   2.04774
   A74        2.31680  -0.00884  -0.00220   0.00000  -0.00618   2.31061
   A75        1.74072   0.06300   0.11857   0.00000   0.11861   1.85933
   A76        1.53661  -0.01025  -0.01810   0.00000  -0.02053   1.51608
   A77        1.66483  -0.00918   0.02673   0.00000   0.02581   1.69063
   A78        1.64087   0.05323   0.11454   0.00000   0.11334   1.75421
   A79        2.00165  -0.00394  -0.01128   0.00000  -0.01176   1.98988
   A80        2.10523  -0.00954  -0.00172   0.00000  -0.00263   2.10260
   A81        1.88988  -0.01886  -0.04151   0.00000  -0.04206   1.84782
   A82        1.89315  -0.01596  -0.03497   0.00000  -0.03653   1.85662
   A83        1.90262  -0.00171  -0.01602   0.00000  -0.01644   1.88619
   A84        3.39573   0.01828   0.03074   0.00000   0.03158   3.42731
   A85        3.23980   0.00268   0.02513   0.00000   0.02183   3.26163
    D1        0.28532  -0.00315  -0.00119   0.00000  -0.00121   0.28411
    D2       -2.85988  -0.02076  -0.05632   0.00000  -0.05574  -2.91561
    D3       -0.36729   0.00295   0.00148   0.00000   0.00138  -0.36590
    D4       -2.56101  -0.00512  -0.01551   0.00000  -0.01518  -2.57618
    D5        1.79007  -0.00783  -0.01703   0.00000  -0.01684   1.77322
    D6        2.77770   0.01955   0.05325   0.00000   0.05326   2.83096
    D7        0.58398   0.01148   0.03626   0.00000   0.03670   0.62067
    D8       -1.34813   0.00877   0.03474   0.00000   0.03503  -1.31310
    D9        0.02921  -0.00602  -0.04093   0.00000  -0.04075  -0.01154
   D10        2.80152   0.01169   0.01656   0.00000   0.01645   2.81797
   D11       -3.11636  -0.02547  -0.10156   0.00000  -0.10157   3.06526
   D12       -0.34405  -0.00776  -0.04407   0.00000  -0.04437  -0.38842
   D13       -0.11471   0.00194  -0.00209   0.00000  -0.00214  -0.11685
   D14        3.03000  -0.00021  -0.00293   0.00000  -0.00295   3.02705
   D15       -0.09741  -0.00233   0.00066   0.00000   0.00065  -0.09676
   D16       -3.11770  -0.00618  -0.00489   0.00000  -0.00481  -3.12251
   D17        3.04065   0.00012   0.00162   0.00000   0.00158   3.04223
   D18        0.02035  -0.00373  -0.00394   0.00000  -0.00388   0.01648
   D19       -3.13726   0.00115   0.00031   0.00000   0.00030  -3.13696
   D20        1.04919   0.00112   0.00022   0.00000   0.00021   1.04940
   D21       -1.03573   0.00175   0.00148   0.00000   0.00146  -1.03427
   D22        0.00801  -0.00139  -0.00068   0.00000  -0.00067   0.00734
   D23       -2.08872  -0.00142  -0.00077   0.00000  -0.00076  -2.08948
   D24        2.10954  -0.00079   0.00048   0.00000   0.00050   2.11003
   D25        0.29641  -0.00022  -0.00094   0.00000  -0.00079   0.29561
   D26        2.52458  -0.00189   0.00973   0.00000   0.00991   2.53449
   D27       -1.42121  -0.02150  -0.03818   0.00000  -0.03807  -1.45928
   D28       -2.96575   0.00369   0.00467   0.00000   0.00472  -2.96103
   D29       -0.73759   0.00203   0.01535   0.00000   0.01543  -0.72216
   D30        1.59981  -0.01758  -0.03256   0.00000  -0.03256   1.56725
   D31       -0.14058  -0.02312  -0.03548   0.00000  -0.03486  -0.17544
   D32        1.44980   0.01556   0.06356   0.00000   0.06434   1.51415
   D33        2.36493   0.01795   0.05151   0.00000   0.05036   2.41529
   D34       -2.26511  -0.02411  -0.04664   0.00000  -0.04638  -2.31149
   D35       -0.67473   0.01457   0.05240   0.00000   0.05282  -0.62191
   D36        0.24039   0.01695   0.04035   0.00000   0.03884   0.27924
   D37        1.57313  -0.00143   0.00256   0.00000   0.00334   1.57647
   D38       -3.11967   0.03724   0.10160   0.00000   0.10254  -3.01713
   D39       -2.20455   0.03963   0.08954   0.00000   0.08856  -2.11598
   D40        3.07115  -0.00107   0.00170   0.00000   0.00179   3.07294
   D41        0.97351  -0.00079   0.00243   0.00000   0.00252   0.97602
   D42       -1.12500  -0.00138   0.00039   0.00000   0.00048  -1.12452
   D43       -1.33861   0.00848   0.02214   0.00000   0.02152  -1.31709
   D44        2.84694   0.00877   0.02287   0.00000   0.02224   2.86918
   D45        0.74844   0.00818   0.02083   0.00000   0.02021   0.76864
   D46        1.02447  -0.00313  -0.01311   0.00000  -0.01257   1.01190
   D47       -1.07317  -0.00285  -0.01237   0.00000  -0.01184  -1.08502
   D48        3.11151  -0.00344  -0.01442   0.00000  -0.01388   3.09763
   D49        2.24505   0.02141   0.06440   0.00000   0.06543   2.31047
   D50        0.11180   0.01096   0.03318   0.00000   0.03363   0.14544
   D51       -2.00636   0.01541   0.04483   0.00000   0.04519  -1.96118
   D52       -0.56282   0.00436   0.01387   0.00000   0.01507  -0.54775
   D53       -2.69607  -0.00609  -0.01735   0.00000  -0.01672  -2.71279
   D54        1.46895  -0.00164  -0.00570   0.00000  -0.00517   1.46378
   D55       -2.09121  -0.02470  -0.09242   0.00000  -0.09163  -2.18284
   D56       -0.29121   0.00856   0.05040   0.00000   0.05012  -0.24109
   D57        0.74381  -0.01079  -0.04929   0.00000  -0.04790   0.69591
   D58        2.54381   0.02246   0.09353   0.00000   0.09385   2.63766
   D59        0.10625  -0.00286  -0.01658   0.00000  -0.01608   0.09017
   D60        2.19231  -0.00359  -0.01599   0.00000  -0.01610   2.17622
   D61       -1.97693  -0.00344  -0.01330   0.00000  -0.01317  -1.99010
   D62        2.27148   0.00147   0.00300   0.00000   0.00385   2.27533
   D63       -1.92565   0.00074   0.00359   0.00000   0.00383  -1.92182
   D64        0.18829   0.00090   0.00628   0.00000   0.00676   0.19505
   D65       -1.95248   0.00007  -0.00602   0.00000  -0.00534  -1.95781
   D66        0.13359  -0.00066  -0.00543   0.00000  -0.00536   0.12823
   D67        2.24752  -0.00050  -0.00274   0.00000  -0.00243   2.24510
   D68       -0.65192   0.00344   0.01941   0.00000   0.01874  -0.63318
   D69       -2.79367   0.00036   0.02565   0.00000   0.02545  -2.76821
   D70        1.33996  -0.00640  -0.04224   0.00000  -0.04282   1.29714
   D71       -2.69196   0.00599   0.00589   0.00000   0.00632  -2.68564
   D72        1.44947   0.00291   0.01213   0.00000   0.01304   1.46252
   D73       -0.70008  -0.00385  -0.05576   0.00000  -0.05524  -0.75532
   D74        0.72840  -0.01349  -0.05752   0.00000  -0.05828   0.67012
   D75       -2.44428  -0.01790  -0.07496   0.00000  -0.07587  -2.52015
   D76        2.51689  -0.00359  -0.03619   0.00000  -0.03604   2.48085
   D77       -0.65579  -0.00800  -0.05364   0.00000  -0.05363  -0.70942
   D78        0.34668  -0.00098   0.00355   0.00000   0.00297   0.34965
   D79        2.55039   0.00300   0.01687   0.00000   0.01517   2.56555
   D80       -1.69899  -0.00790  -0.03520   0.00000  -0.03317  -1.73216
   D81       -1.74985   0.00093   0.00763   0.00000   0.00737  -1.74248
   D82        0.45385   0.00492   0.02095   0.00000   0.01957   0.47342
   D83        2.48766  -0.00598  -0.03112   0.00000  -0.02877   2.45890
   D84        2.42640  -0.00035   0.00320   0.00000   0.00268   2.42907
   D85       -1.65308   0.00363   0.01652   0.00000   0.01487  -1.63821
   D86        0.38073  -0.00727  -0.03555   0.00000  -0.03346   0.34727
   D87       -0.45718   0.01678   0.04207   0.00000   0.04367  -0.41351
   D88        2.71830   0.02039   0.05882   0.00000   0.05859   2.77688
   D89       -2.09818   0.01882   0.05423   0.00000   0.05736  -2.04083
   D90        1.07729   0.02243   0.07099   0.00000   0.07227   1.14956
   D91        2.95447   0.01163   0.02709   0.00000   0.02582   2.98029
   D92       -0.15324   0.01523   0.04385   0.00000   0.04074  -0.11250
   D93       -2.29075  -0.00444   0.00039   0.00000   0.00151  -2.28923
   D94        1.85650  -0.02271  -0.03622   0.00000  -0.03576   1.82074
   D95       -0.20330  -0.00342  -0.00764   0.00000  -0.00665  -0.20995
   D96       -0.37760  -0.01745  -0.00440   0.00000  -0.00722  -0.38482
   D97       -2.51354  -0.03571  -0.04101   0.00000  -0.04449  -2.55803
   D98        1.70985  -0.01642  -0.01243   0.00000  -0.01538   1.69446
   D99       -2.45934  -0.04169  -0.09554   0.00000  -0.09755  -2.55689
   D100      -0.31280   0.01876   0.04003   0.00000   0.03937  -0.27343
   D101       0.08770  -0.00895  -0.02067   0.00000  -0.02388   0.06382
   D102       2.23424   0.05149   0.11489   0.00000   0.11304   2.34727
   D103      -2.94536  -0.01073  -0.02805   0.00000  -0.02493  -2.97029
   D104       0.16368  -0.01394  -0.04458   0.00000  -0.04031   0.12338
   D105      -0.13004   0.01131  -0.04227   0.00000  -0.03693  -0.16697
   D106       1.53033  -0.00093  -0.01990   0.00000  -0.01765   1.51268
   D107      -2.03228   0.02560  -0.00016   0.00000   0.00027  -2.03200
   D108      -0.37191   0.01335   0.02221   0.00000   0.01955  -0.35235
   D109      -0.06903  -0.00258   0.00599   0.00000   0.00660  -0.06243
   D110      -2.04374  -0.05166  -0.13217   0.00000  -0.13018  -2.17392
   D111      -0.01614   0.01344   0.01380   0.00000   0.01458  -0.00156
   D112      -0.93844  -0.01797  -0.05357   0.00000  -0.05777  -0.99621
   D113      -2.49059  -0.01171  -0.04904   0.00000  -0.05471  -2.54529
   D114       2.25560   0.02211   0.05711   0.00000   0.06165   2.31725
   D115       1.33330  -0.00930  -0.01025   0.00000  -0.01070   1.32260
   D116      -0.21884  -0.00304  -0.00572   0.00000  -0.00764  -0.22648
   D117      -2.68323   0.02092   0.04243   0.00000   0.04370  -2.63952
   D118      -0.72441   0.02649   0.05222   0.00000   0.05322  -0.67119
   D119       1.60607   0.00730   0.00874   0.00000   0.00915   1.61522
   D120       1.62399  -0.02168  -0.04444   0.00000  -0.04495   1.57904
   D121      -2.70037  -0.01610  -0.03465   0.00000  -0.03544  -2.73581
   D122      -0.36989  -0.03529  -0.07812   0.00000  -0.07951  -0.44940
         Item               Value     Threshold  Converged?
 Maximum Force            0.299633     0.000450     NO 
 RMS     Force            0.029975     0.000300     NO 
 Maximum Displacement     0.854580     0.001800     NO 
 RMS     Displacement     0.157923     0.001200     NO 
 Predicted change in Energy=-1.155647D-01
 Lowest energy point so far.  Saving SCF results.
 GradGradGradGradGradGradGradGradGradGradGradGradGradGradGradGradGradGrad

 Leave Link  103 at Sun Dec  2 17:03:36 2018, MaxMem=   536870912 cpu:         0.5
 (Enter /pbs_home/pkowalski/g09d01/g09/l202.exe)
                          Input orientation:                          
 ---------------------------------------------------------------------
 Center     Atomic      Atomic             Coordinates (Angstroms)
 Number     Number       Type             X           Y           Z
 ---------------------------------------------------------------------
      1          6           0       -1.568799   -0.210599   -0.812473
      2         16           0       -3.059290    0.730802   -0.860255
      3          6           0       -3.990191   -0.634335   -0.215508
      4          6           0       -3.274371   -1.766490   -0.112105
      5          6           0       -1.887502   -1.709716   -0.669976
      6          6           0       -5.417603   -0.405408    0.132151
      7          1           0       -3.708628   -2.700302    0.251258
      8          6           0       -0.308110    0.258682   -0.948828
      9          6           0        0.111050    1.682344   -1.185195
     10          6           0        0.873934   -0.549449   -0.487749
     11          6           0        1.234636    1.980693   -0.194759
     12          6           0        1.476226    0.623808    0.473952
     13          9           0       -0.895537    2.569066   -1.085853
     14          9           0        0.644136    1.804165   -2.426264
     15          9           0        2.337222    2.419194   -0.813472
     16          9           0        0.855777    2.903830    0.703162
     17          9           0        2.785680    0.529026    0.775568
     18          9           0        0.767667    0.795832    1.636804
     19          6           0       -0.739177   -2.658293    0.225494
     20          6           0        0.497867   -1.819085    0.480376
     21          6           0       -1.477855   -2.299259    1.612036
     22          1           0       -0.854384   -1.960312    2.409339
     23          1           0       -2.083486   -3.129213    2.011328
     24          1           0       -2.204002   -1.485991    1.463181
     25          6           0       -1.621748   -1.936976   -2.200264
     26          1           0       -1.700851   -3.006261   -2.468771
     27          1           0       -0.618683   -1.590183   -2.460471
     28          1           0       -2.360224   -1.385917   -2.796614
     29          1           0       -5.870654   -1.325733    0.521709
     30          1           0       -5.991950   -0.084991   -0.749163
     31          1           0       -5.518661    0.382175    0.893270
     32         16           0        1.454243   -2.202158    1.629759
     33          6           0        0.924178   -3.610305    2.185218
     34          6           0       -0.370683   -3.820391    1.313444
     35          6           0        0.553500   -3.896930    3.614701
     36          1           0        0.775047   -4.970719    3.667528
     37          1           0        1.206808   -3.421417    4.346209
     38          1           0       -0.473461   -3.778763    3.952427
     39          1           0       -0.973344   -4.335860    2.092663
 ---------------------------------------------------------------------
                    Distance matrix (angstroms):
                    1          2          3          4          5
     1  C    0.000000
     2  S    1.763542   0.000000
     3  C    2.529636   1.773662   0.000000
     4  C    2.412527   2.615809   1.343453   0.000000
     5  C    1.539230   2.713931   2.405054   1.495944   0.000000
     6  C    3.967814   2.799550   1.486868   2.550617   3.847887
     7  H    3.450943   3.664639   2.136672   1.092070   2.268575
     8  C    1.352093   2.792800   3.859140   3.687836   2.539061
     9  C    2.558134   3.325969   4.809104   4.950460   3.970609
    10  C    2.487411   4.153077   4.872477   4.339439   3.000826
    11  C    3.611452   4.521384   5.842741   5.863391   4.857232
    12  C    3.409297   4.728896   5.651548   5.350248   4.250715
    13  F    2.873074   2.848146   4.538300   5.040246   4.411907
    14  F    3.400100   4.161713   5.684252   5.784428   4.673447
    15  F    4.708802   5.654661   7.051082   7.035754   5.909042
    16  F    4.227930   4.742791   6.070089   6.287660   5.540388
    17  F    4.693657   6.072915   6.946083   6.540763   5.379610
    18  F    3.531421   4.570025   5.302231   5.095316   4.318441
    19  C    2.785113   4.248263   3.854865   2.708596   1.737906
    20  C    2.920581   4.577398   4.693671   3.818845   2.650520
    21  C    3.201407   4.218344   3.524729   2.546364   2.392269
    22  H    3.735231   4.774301   4.298991   3.500226   3.257655
    23  H    4.093538   4.908960   3.849511   2.790015   3.040193
    24  H    2.684904   3.323258   2.594954   1.925070   2.168084
    25  C    2.215659   3.313486   3.353454   2.668452   1.569730
    26  H    3.252151   4.289327   3.993032   3.093036   2.225203
    27  H    2.349866   3.728837   4.161799   3.549449   2.197740
    28  H    2.438143   2.952741   3.143848   2.861310   2.202476
    29  H    4.639991   3.747390   2.134867   2.708629   4.175291
    30  H    4.425386   3.046039   2.143269   3.258607   4.415030
    31  H    4.343080   3.040542   2.144505   3.265636   4.472702
    32  S    4.366874   5.930801   5.958602   5.058031   4.086385
    33  C    5.172919   6.632355   6.226629   5.128856   4.435079
    34  C    4.357247   5.715499   5.058605   3.831723   3.269502
    35  C    6.139467   7.381964   6.779392   5.751561   5.394521
    36  H    6.944261   8.228627   7.522611   6.399257   6.044605
    37  H    6.680221   7.908716   7.455594   6.534241   6.137328
    38  H    6.052754   7.084108   6.294958   5.330549   5.258049
    39  H    5.080567   6.224304   5.303801   4.093579   3.919757
                    6          7          8          9         10
     6  C    0.000000
     7  H    2.863794   0.000000
     8  C    5.264641   4.664688   0.000000
     9  C    6.054759   5.988399   1.502790   0.000000
    10  C    6.323643   5.115875   1.504293   2.459537   0.000000
    11  C    7.074788   6.822500   2.431873   1.527227   2.572464
    12  C    6.978609   6.162955   2.311163   2.395198   1.632225
    13  F    5.547982   6.121077   2.387828   1.345125   3.635091
    14  F    6.940632   6.812188   2.340536   1.356197   3.057801
    15  F    8.307218   7.993447   3.418174   2.374230   3.325680
    16  F    7.115645   7.241845   3.328741   2.369080   3.652908
    17  F    8.281365   7.271830   3.552206   3.511179   2.532559
    18  F    6.478003   5.846359   2.851547   3.029972   2.516903
    19  C    5.193445   2.969861   3.173893   4.642635   2.749194
    20  C    6.092005   4.303910   2.647515   3.896634   1.640325
    21  C    4.615012   2.643653   3.803865   5.118816   3.605807
    22  H    5.331630   3.653986   4.061974   5.207848   3.656602
    23  H    4.697526   2.433700   4.836560   6.179387   4.652623
    24  H    3.642324   2.281931   3.529317   4.734101   3.762570
    25  C    4.711091   3.308731   2.848271   4.139134   3.329620
    26  H    5.229099   3.394604   3.861322   5.187829   4.073069
    27  H    5.581667   4.258357   2.408281   3.587237   2.683778
    28  H    4.345875   3.582643   3.214061   4.256535   4.060827
    29  H    1.097273   2.576225   5.967809   6.909619   6.863752
    30  H    1.099662   3.613066   5.697720   6.368689   6.886539
    31  H    1.099910   3.631812   5.527967   6.140367   6.606089
    32  S    7.259022   5.366903   3.976271   4.981715   2.748099
    33  C    7.396258   5.102079   5.129312   6.327164   4.064003
    34  C    6.207170   3.677597   4.664828   6.062619   3.936042
    35  C    7.744221   5.559713   6.231956   7.373131   5.304565
    36  H    8.466987   6.076927   7.059080   8.261541   6.068256
    37  H    8.410554   6.438179   6.623860   7.605623   5.632598
    38  H    7.100603   5.032697   6.352212   7.520672   5.653239
    39  H    6.248480   3.680707   5.550047   6.938231   4.940432
                   11         12         13         14         15
    11  C    0.000000
    12  C    1.531887   0.000000
    13  F    2.382827   3.441261   0.000000
    14  F    2.315051   3.239887   2.179992   0.000000
    15  F    1.338201   2.371114   3.247673   2.417829   0.000000
    16  F    1.342378   2.374025   2.525815   3.323756   2.174793
    17  F    2.335511   1.347081   4.601957   4.057575   2.509760
    18  F    2.230825   1.372543   3.650132   4.188140   3.332065
    19  C    5.058927   3.967610   5.391601   5.372049   6.026985
    20  C    3.928988   2.631531   4.863179   4.647353   4.797945
    21  C    5.379601   4.308845   5.596274   6.135862   6.534653
    22  H    5.164964   3.981851   5.721304   6.308716   6.304992
    23  H    6.479807   5.396317   6.593491   7.174285   7.635900
    24  H    5.156636   4.355905   4.965193   5.836506   6.407521
    25  C    5.246819   4.827679   4.698266   4.379662   6.047549
    26  H    6.217550   5.650738   5.800454   5.351726   6.962873
    27  H    4.617293   4.230985   4.389256   3.621806   5.246435
    28  H    5.570164   5.427149   4.551253   4.397723   6.362210
    29  H    7.869621   7.601292   6.519624   7.805722   9.120110
    30  H    7.536442   7.600793   5.755936   7.100649   8.697711
    31  H    7.024677   7.011609   5.483858   7.142929   8.293208
    32  S    4.568735   3.053270   5.971649   5.758317   5.301502
    33  C    6.084402   4.600099   7.224673   7.117632   6.880675
    34  C    6.205183   4.885358   6.845236   6.830147   7.126636
    35  C    7.037215   5.581470   8.124286   8.306862   7.917310
    36  H    7.965590   6.479917   9.068287   9.113204   8.782401
    37  H    7.057192   5.606319   8.355419   8.572613   7.874826
    38  H    7.299869   5.940008   8.115253   8.550193   8.308333
    39  H    7.071515   5.763587   7.601777   7.793385   8.064504
                   16         17         18         19         20
    16  F    0.000000
    17  F    3.060958   0.000000
    18  F    2.307186   2.210269   0.000000
    19  C    5.805968   4.783953   4.024097   0.000000
    20  C    4.741694   3.291634   2.871917   1.516414   0.000000
    21  C    5.774429   5.184265   3.823947   1.611536   2.326950
    22  H    5.430982   4.702773   3.290013   2.295567   2.359963
    23  H    6.837264   6.214386   4.865729   2.284323   3.274696
    24  H    5.404665   5.424946   3.750690   2.247638   2.894297
    25  C    6.164529   5.861925   5.282105   2.680212   3.419429
    26  H    7.178209   6.569091   6.115982   2.881833   3.865386
    27  H    5.690233   5.152930   4.939908   2.893059   3.153991
    28  H    6.402579   6.550406   5.847985   3.657852   4.369780
    29  H    7.947767   8.856449   7.057746   5.309945   6.387735
    30  H    7.611417   8.930207   7.222265   5.929879   6.829097
    31  H    6.857722   8.306473   6.343648   5.703844   6.419862
    32  S    5.223778   3.156222   3.075611   2.644070   1.543529
    33  C    6.680953   4.752512   4.442893   2.741094   2.509323
    34  C    6.862346   5.400867   4.765492   1.633981   2.335296
    35  C    7.403970   5.712477   5.097054   3.833009   3.760922
    36  H    8.414423   6.530948   6.113674   4.414497   4.490831
    37  H    7.307789   5.554126   5.031790   4.620552   4.244377
    38  H    7.548619   6.266696   5.275360   3.900780   4.103530
    39  H    7.595362   6.287457   5.438124   2.520989   3.331379
                   21         22         23         24         25
    21  C    0.000000
    22  H    1.067377   0.000000
    23  H    1.102292   1.742250   0.000000
    24  H    1.100387   1.715128   1.736424   0.000000
    25  C    3.832177   4.673097   4.401379   3.736742   0.000000
    26  H    4.147597   5.060284   4.498090   4.245543   1.105317
    27  H    4.222117   4.889540   4.950883   4.233101   1.092754
    28  H    4.587915   5.449719   5.121716   4.263834   1.097564
    29  H    4.629605   5.397111   4.451308   3.788982   5.082908
    30  H    5.554754   6.315659   5.671303   4.604977   4.963286
    31  H    4.902532   5.435181   5.037889   3.847311   5.489476
    32  S    2.933759   2.448671   3.677030   3.731407   4.919463
    33  C    2.795916   2.436389   3.050858   3.849619   5.339872
    34  C    1.904949   2.212430   1.974453   2.972020   4.178345
    35  C    3.269500   2.680583   3.180235   4.247998   6.510526
    36  H    4.054296   3.647004   3.782242   5.086965   7.027034
    37  H    3.992789   3.183521   4.045132   4.867377   7.284271
    38  H    2.945364   2.415158   2.604220   3.801042   6.524289
    39  H    2.152506   2.399514   1.641655   3.167416   4.960272
                   26         27         28         29         30
    26  H    0.000000
    27  H    1.782256   0.000000
    28  H    1.779824   1.785408   0.000000
    29  H    5.399482   6.045373   4.830943   0.000000
    30  H    5.468492   5.836623   4.367367   1.780244   0.000000
    31  H    6.112323   6.256801   5.168860   1.782949   1.771957
    32  S    5.234419   4.626177   5.899931   7.459893   8.098608
    33  C    5.377291   5.295635   6.368192   7.359095   8.298871
    34  C    4.091125   4.390645   5.174700   6.090964   7.057351
    35  C    6.548589   6.603243   7.476627   7.579407   8.741688
    36  H    6.902414   7.136027   8.029064   8.206549   9.442973
    37  H    7.420969   7.281259   8.239351   8.313192   9.429564
    38  H    6.582934   6.777627   7.405076   6.849589   8.136499
    39  H    4.806639   5.328748   5.876278   5.959229   7.164654
                   31         32         33         34         35
    31  H    0.000000
    32  S    7.472789   0.000000
    33  C    7.688902   1.603865   0.000000
    34  C    6.658812   2.459489   1.575053   0.000000
    35  C    7.911262   2.761084   1.504319   2.481080   0.000000
    36  H    8.715546   3.504103   2.017475   2.859661   1.097678
    37  H    8.462981   2.987794   2.187564   3.441703   1.089967
    38  H    7.219826   3.405365   2.259380   2.641312   1.087507
    39  H    6.660204   3.264987   2.033614   1.111796   2.200116
                   36         37         38         39
    36  H    0.000000
    37  H    1.745670   0.000000
    38  H    1.749486   1.762403   0.000000
    39  H    2.437235   3.266150   2.004735   0.000000
 Stoichiometry    C17H14F6S2
 Framework group  C1[X(C17H14F6S2)]
 Deg. of freedom   111
 Full point group                 C1      NOp   1
 RotChk:  IX=3 Diff= 1.58D-01
 Largest Abelian subgroup         C1      NOp   1
 Largest concise Abelian subgroup C1      NOp   1
                         Standard orientation:                         
 ---------------------------------------------------------------------
 Center     Atomic      Atomic             Coordinates (Angstroms)
 Number     Number       Type             X           Y           Z
 ---------------------------------------------------------------------
      1          6           0        0.328244   -1.417504    0.412783
      2         16           0        0.844392   -2.892218   -0.405075
      3          6           0       -0.834940   -3.440369   -0.563986
      4          6           0       -1.715077   -2.656386    0.080680
      5          6           0       -1.122011   -1.560428    0.908324
      6          6           0       -1.097506   -4.667815   -1.360988
      7          1           0       -2.786094   -2.869399    0.093552
      8          6           0        1.079619   -0.320581    0.658450
      9          6           0        2.525201   -0.111437    0.304999
     10          6           0        0.438796    1.001503    0.981460
     11          6           0        2.623411    1.264114   -0.351229
     12          6           0        1.202828    1.818909   -0.206926
     13          9           0        3.039511   -1.078813   -0.475405
     14          9           0        3.271349   -0.056809    1.436171
     15          9           0        3.514541    2.046540    0.268835
     16          9           0        2.975176    1.160255   -1.642528
     17          9           0        1.285101    3.154251   -0.049704
     18          9           0        0.708945    1.552438   -1.459502
     19          6           0       -2.075984   -0.107841    0.923983
     20          6           0       -1.168221    1.078183    0.661640
     21          6           0       -2.505714   -0.337160   -0.612178
     22          1           0       -2.402399    0.500779   -1.265232
     23          1           0       -3.538600   -0.704914   -0.725984
     24          1           0       -1.889506   -1.124411   -1.071935
     25          6           0       -0.621552   -1.832400    2.371071
     26          1           0       -1.467830   -1.925572    3.075952
     27          1           0        0.016445   -1.010925    2.706109
     28          1           0       -0.051375   -2.769595    2.405841
     29          1           0       -2.171821   -4.890147   -1.381636
     30          1           0       -0.574318   -5.535410   -0.933425
     31          1           0       -0.745766   -4.550648   -2.396533
     32         16           0       -1.773668    2.400890    0.145536
     33          6           0       -3.364035    2.198857    0.193459
     34          6           0       -3.472482    0.698728    0.661056
     35          6           0       -4.297958    2.373450   -0.972852
     36          1           0       -5.215781    2.673973   -0.451140
     37          1           0       -4.040219    3.206658   -1.626582
     38          1           0       -4.564527    1.524297   -1.597794
     39          1           0       -4.387102    0.444851    0.082170
 ---------------------------------------------------------------------
 Rotational constants (GHZ):      0.2434181      0.2173298      0.1361399
 Leave Link  202 at Sun Dec  2 17:03:36 2018, MaxMem=   536870912 cpu:         0.0
 (Enter /pbs_home/pkowalski/g09d01/g09/l301.exe)
 Basis read from rwf:  (5D, 7F)
 No pseudopotential information found on rwf file.
 There are   453 symmetry adapted cartesian basis functions of A   symmetry.
 There are   428 symmetry adapted basis functions of A   symmetry.
   428 basis functions,   747 primitive gaussians,   453 cartesian basis functions
   101 alpha electrons      101 beta electrons
       nuclear repulsion energy      2904.7299196503 Hartrees.
 IExCor= 4134 DFT=T Ex+Corr=M06L ExCW=0 ScaHFX=  0.000000
 ScaDFX=  1.000000  1.000000  1.000000  1.000000 ScalE2=  1.000000  1.000000
 IRadAn=      0 IRanWt=     -1 IRanGd=            0 ICorTp=0 IEmpDi=131
 NAtoms=   39 NActive=   39 NUniq=   39 SFac= 1.00D+00 NAtFMM=   60 NAOKFM=F Big=F
 Integral buffers will be    131072 words long.
 Raffenetti 2 integral format.
 Two-electron integral symmetry is turned on.
 R6Disp:  Grimme-D3 Dispersion energy=       -0.0032251338 Hartrees.
 Nuclear repulsion after empirical dispersion term =     2904.7266945165 Hartrees.
 No density basis found on file   724.
 Leave Link  301 at Sun Dec  2 17:03:36 2018, MaxMem=   536870912 cpu:         0.6
 (Enter /pbs_home/pkowalski/g09d01/g09/l302.exe)
 NPDir=0 NMtPBC=     1 NCelOv=     1 NCel=       1 NClECP=     1 NCelD=      1
         NCelK=      1 NCelE2=     1 NClLst=     1 CellRange=     0.0.
 One-electron integrals computed using PRISM.
 NBasis=   428 RedAO= T EigKep=  3.02D-04  NBF=   428
 NBsUse=   428 1.00D-06 EigRej= -1.00D+00 NBFU=   428
 Precomputing XC quadrature grid using
 IXCGrd= 4 IRadAn=           0 IRanWt=          -1 IRanGd=           0 AccXCQ= 0.00D+00.
 Generated NRdTot=       0 NPtTot=           0 NUsed=           0 NTot=          32
 NSgBfM=   440   443   443   444   447 MxSgAt=    39 MxSgA2=    39.
 Leave Link  302 at Sun Dec  2 17:03:37 2018, MaxMem=   536870912 cpu:         7.3
 (Enter /pbs_home/pkowalski/g09d01/g09/l303.exe)
 DipDrv:  MaxL=1.
 Leave Link  303 at Sun Dec  2 17:03:37 2018, MaxMem=   536870912 cpu:         0.9
 (Enter /pbs_home/pkowalski/g09d01/g09/l401.exe)
 Initial guess from the checkpoint file:  "dae0068freq_closed_m06ld3.chk"
 B after Tr=     0.000000    0.000000    0.000000
         Rot=    0.998012    0.000935    0.006511    0.062687 Ang=   7.23 deg.
 Guess basis will be translated and rotated to current coordinates.
 JPrj=2 DoOrth=T DoCkMO=T.
 Generating alternative initial guess.
 ExpMin= 1.22D-01 ExpMax= 9.18D+03 ExpMxC= 1.38D+03 IAcc=1 IRadAn=         1 AccDes= 0.00D+00
 Harris functional with IExCor= 1009 and IRadAn=       1 diagonalized for initial guess.
 HarFok:  IExCor= 1009 AccDes= 0.00D+00 IRadAn=         1 IDoV= 1 UseB2=F ITyADJ=14
 ICtDFT=  3500011 ScaDFX=  1.000000  1.000000  1.000000  1.000000
 FoFCou: FMM=F IPFlag=           0 FMFlag=      100000 FMFlg1=           0
         NFxFlg=           0 DoJE=T BraDBF=F KetDBF=T FulRan=T
         wScrn=  0.000000 ICntrl=     500 IOpCl=  0 I1Cent=   200000004 NGrid=           0
         NMat0=    1 NMatS0=      1 NMatT0=    0 NMatD0=    1 NMtDS0=    0 NMtDT0=    0
 Petite list used in FoFCou.
 Harris En= -2048.48549120618    
 Leave Link  401 at Sun Dec  2 17:03:40 2018, MaxMem=   536870912 cpu:        20.1
 (Enter /pbs_home/pkowalski/g09d01/g09/l502.exe)
 Closed shell SCF:
 Using DIIS extrapolation, IDIIS=  1040.
 Integral symmetry usage will be decided dynamically.
 IVT=      641221 IEndB=      641221 NGot=   536870912 MDV=   536451994
 LenX=   536451994 LenY=   536246332
 Requested convergence on RMS density matrix=1.00D-08 within 128 cycles.
 Requested convergence on MAX density matrix=1.00D-06.
 Requested convergence on             energy=1.00D-06.
 No special actions if energy rises.
 Fock matrices will be formed incrementally for  20 cycles.
 Integral accuracy reduced to 1.0D-05 until final iterations.

 Cycle   1  Pass 0  IDiag  1:
 FoFJK:  IHMeth= 1 ICntrl=     500 DoSepK=F KAlg= 0 I1Cent=   0 FoldK=F
 IRaf= 800000000 NMat=   1 IRICut=       1 DoRegI=T DoRafI=F ISym2E= 0.
 FoFCou: FMM=F IPFlag=           0 FMFlag=      100000 FMFlg1=           0
         NFxFlg=           0 DoJE=T BraDBF=F KetDBF=F FulRan=T
         wScrn=  0.000000 ICntrl=     500 IOpCl=  0 I1Cent=           0 NGrid=           0
         NMat0=    1 NMatS0=      1 NMatT0=    0 NMatD0=    1 NMtDS0=    0 NMtDT0=    0
 Symmetry not used in FoFCou.
 E= -2049.82388831076    
 DIIS: error= 6.82D-03 at cycle   1 NSaved=   1.
 NSaved= 1 IEnMin= 1 EnMin= -2049.82388831076     IErMin= 1 ErrMin= 6.82D-03
 ErrMax= 6.82D-03  0.00D+00 EMaxC= 1.00D-01 BMatC= 7.88D-02 BMatP= 7.88D-02
 IDIUse=3 WtCom= 9.32D-01 WtEn= 6.82D-02
 Coeff-Com:  0.100D+01
 Coeff-En:   0.100D+01
 Coeff:      0.100D+01
 Gap=     0.558 Goal=   None    Shift=    0.000
 GapD=    0.558 DampG=2.000 DampE=1.000 DampFc=2.0000 IDamp=-1.
 RMSDP=1.90D-03 MaxDP=1.00D-01              OVMax= 7.78D-02

 Cycle   2  Pass 0  IDiag  1:
 RMSU=  1.89D-03    CP:  9.90D-01
 E= -2049.89944997466     Delta-E=       -0.075561663904 Rises=F Damp=F
 DIIS: error= 2.33D-03 at cycle   2 NSaved=   2.
 NSaved= 2 IEnMin= 2 EnMin= -2049.89944997466     IErMin= 2 ErrMin= 2.33D-03
 ErrMax= 2.33D-03  0.00D+00 EMaxC= 1.00D-01 BMatC= 1.06D-02 BMatP= 7.88D-02
 IDIUse=3 WtCom= 9.77D-01 WtEn= 2.33D-02
 Coeff-Com:  0.160D+00 0.840D+00
 Coeff-En:   0.000D+00 0.100D+01
 Coeff:      0.156D+00 0.844D+00
 Gap=     0.046 Goal=   None    Shift=    0.000
 RMSDP=1.02D-03 MaxDP=6.30D-02 DE=-7.56D-02 OVMax= 1.25D-01

 Cycle   3  Pass 0  IDiag  1:
 RMSU=  9.53D-04    CP:  9.92D-01  8.15D-01
 E= -2049.86718295125     Delta-E=        0.032267023415 Rises=F Damp=F
 DIIS: error= 4.88D-03 at cycle   3 NSaved=   3.
 NSaved= 3 IEnMin= 2 EnMin= -2049.89944997466     IErMin= 2 ErrMin= 2.33D-03
 ErrMax= 4.88D-03  0.00D+00 EMaxC= 1.00D-01 BMatC= 3.84D-02 BMatP= 1.06D-02
 IDIUse=3 WtCom= 1.25D-01 WtEn= 8.75D-01
 Coeff-Com:  0.148D-01 0.653D+00 0.332D+00
 Coeff-En:   0.000D+00 0.736D+00 0.264D+00
 Coeff:      0.185D-02 0.726D+00 0.272D+00
 Gap=     0.047 Goal=   None    Shift=    0.000
 RMSDP=6.59D-04 MaxDP=3.48D-02 DE= 3.23D-02 OVMax= 1.20D-01

 Cycle   4  Pass 0  IDiag  1:
 RMSU=  3.04D-04    CP:  9.91D-01  8.78D-01  4.00D-01
 E= -2049.90783639893     Delta-E=       -0.040653447680 Rises=F Damp=F
 DIIS: error= 1.38D-03 at cycle   4 NSaved=   4.
 NSaved= 4 IEnMin= 4 EnMin= -2049.90783639893     IErMin= 4 ErrMin= 1.38D-03
 ErrMax= 1.38D-03  0.00D+00 EMaxC= 1.00D-01 BMatC= 2.43D-03 BMatP= 1.06D-02
 IDIUse=3 WtCom= 9.86D-01 WtEn= 1.38D-02
 Coeff-Com:  0.227D-02 0.443D+00 0.166D+00 0.389D+00
 Coeff-En:   0.000D+00 0.198D+00 0.000D+00 0.802D+00
 Coeff:      0.224D-02 0.439D+00 0.164D+00 0.394D+00
 Gap=     0.044 Goal=   None    Shift=    0.000
 RMSDP=2.49D-04 MaxDP=1.60D-02 DE=-4.07D-02 OVMax= 2.89D-02

 Cycle   5  Pass 0  IDiag  1:
 RMSU=  1.20D-04    CP:  9.90D-01  9.22D-01  3.21D-01  3.86D-01
 E= -2049.91010657961     Delta-E=       -0.002270180681 Rises=F Damp=F
 DIIS: error= 5.98D-04 at cycle   5 NSaved=   5.
 NSaved= 5 IEnMin= 5 EnMin= -2049.91010657961     IErMin= 5 ErrMin= 5.98D-04
 ErrMax= 5.98D-04  0.00D+00 EMaxC= 1.00D-01 BMatC= 3.86D-04 BMatP= 2.43D-03
 IDIUse=3 WtCom= 9.94D-01 WtEn= 5.98D-03
 Coeff-Com: -0.434D-03 0.253D+00 0.850D-01 0.297D+00 0.366D+00
 Coeff-En:   0.000D+00 0.000D+00 0.000D+00 0.124D+00 0.876D+00
 Coeff:     -0.431D-03 0.251D+00 0.845D-01 0.296D+00 0.369D+00
 Gap=     0.045 Goal=   None    Shift=    0.000
 RMSDP=9.09D-05 MaxDP=3.02D-03 DE=-2.27D-03 OVMax= 9.16D-03

 Cycle   6  Pass 0  IDiag  1:
 RMSU=  4.28D-05    CP:  9.91D-01  9.20D-01  3.21D-01  4.53D-01  3.55D-01
 E= -2049.91049738444     Delta-E=       -0.000390804832 Rises=F Damp=F
 DIIS: error= 1.60D-04 at cycle   6 NSaved=   6.
 NSaved= 6 IEnMin= 6 EnMin= -2049.91049738444     IErMin= 6 ErrMin= 1.60D-04
 ErrMax= 1.60D-04  0.00D+00 EMaxC= 1.00D-01 BMatC= 3.66D-05 BMatP= 3.86D-04
 IDIUse=3 WtCom= 9.98D-01 WtEn= 1.60D-03
 Coeff-Com: -0.321D-03 0.924D-01 0.276D-01 0.132D+00 0.258D+00 0.491D+00
 Coeff-En:   0.000D+00 0.000D+00 0.000D+00 0.000D+00 0.111D+00 0.889D+00
 Coeff:     -0.320D-03 0.922D-01 0.276D-01 0.132D+00 0.257D+00 0.491D+00
 Gap=     0.044 Goal=   None    Shift=    0.000
 RMSDP=2.75D-05 MaxDP=8.59D-04 DE=-3.91D-04 OVMax= 2.79D-03

 Cycle   7  Pass 0  IDiag  1:
 RMSU=  1.55D-05    CP:  9.90D-01  9.22D-01  3.21D-01  4.39D-01  4.57D-01
                    CP:  5.71D-01
 E= -2049.91053392842     Delta-E=       -0.000036543982 Rises=F Damp=F
 DIIS: error= 5.65D-05 at cycle   7 NSaved=   7.
 NSaved= 7 IEnMin= 7 EnMin= -2049.91053392842     IErMin= 7 ErrMin= 5.65D-05
 ErrMax= 5.65D-05  0.00D+00 EMaxC= 1.00D-01 BMatC= 3.88D-06 BMatP= 3.66D-05
 IDIUse=1 WtCom= 1.00D+00 WtEn= 0.00D+00
 Coeff-Com: -0.172D-03 0.290D-01 0.695D-02 0.497D-01 0.116D+00 0.315D+00
 Coeff-Com:  0.483D+00
 Coeff:     -0.172D-03 0.290D-01 0.695D-02 0.497D-01 0.116D+00 0.315D+00
 Coeff:      0.483D+00
 Gap=     0.044 Goal=   None    Shift=    0.000
 RMSDP=1.02D-05 MaxDP=4.69D-04 DE=-3.65D-05 OVMax= 1.57D-03

 Cycle   8  Pass 0  IDiag  1:
 RMSU=  6.17D-06    CP:  9.90D-01  9.22D-01  3.21D-01  4.49D-01  4.56D-01
                    CP:  6.36D-01  5.54D-01
 E= -2049.91053733366     Delta-E=       -0.000003405235 Rises=F Damp=F
 DIIS: error= 2.53D-05 at cycle   8 NSaved=   8.
 NSaved= 8 IEnMin= 8 EnMin= -2049.91053733366     IErMin= 8 ErrMin= 2.53D-05
 ErrMax= 2.53D-05  0.00D+00 EMaxC= 1.00D-01 BMatC= 1.26D-06 BMatP= 3.88D-06
 IDIUse=1 WtCom= 1.00D+00 WtEn= 0.00D+00
 Coeff-Com: -0.671D-04 0.969D-02 0.105D-02 0.218D-01 0.540D-01 0.178D+00
 Coeff-Com:  0.369D+00 0.367D+00
 Coeff:     -0.671D-04 0.969D-02 0.105D-02 0.218D-01 0.540D-01 0.178D+00
 Coeff:      0.369D+00 0.367D+00
 Gap=     0.044 Goal=   None    Shift=    0.000
 RMSDP=6.08D-06 MaxDP=2.73D-04 DE=-3.41D-06 OVMax= 1.18D-03

 Initial convergence to 1.0D-05 achieved.  Increase integral accuracy.
 Cycle   9  Pass 1  IDiag  1:
 E= -2049.90717814950     Delta-E=        0.003359184158 Rises=F Damp=F
 DIIS: error= 1.31D-04 at cycle   1 NSaved=   1.
 NSaved= 1 IEnMin= 1 EnMin= -2049.90717814950     IErMin= 1 ErrMin= 1.31D-04
 ErrMax= 1.31D-04  0.00D+00 EMaxC= 1.00D-01 BMatC= 4.18D-05 BMatP= 4.18D-05
 IDIUse=3 WtCom= 9.99D-01 WtEn= 1.31D-03
 Coeff-Com:  0.100D+01
 Coeff-En:   0.100D+01
 Coeff:      0.100D+01
 Gap=     0.044 Goal=   None    Shift=    0.000
 RMSDP=6.08D-06 MaxDP=2.73D-04 DE= 3.36D-03 OVMax= 3.67D-03

 Cycle  10  Pass 1  IDiag  1:
 RMSU=  1.13D-04    CP:  1.00D+00
 E= -2049.90721840222     Delta-E=       -0.000040252724 Rises=F Damp=F
 DIIS: error= 6.12D-05 at cycle   2 NSaved=   2.
 NSaved= 2 IEnMin= 2 EnMin= -2049.90721840222     IErMin= 2 ErrMin= 6.12D-05
 ErrMax= 6.12D-05  0.00D+00 EMaxC= 1.00D-01 BMatC= 7.71D-06 BMatP= 4.18D-05
 IDIUse=1 WtCom= 1.00D+00 WtEn= 0.00D+00
 Coeff-Com:  0.201D+00 0.799D+00
 Coeff:      0.201D+00 0.799D+00
 Gap=     0.044 Goal=   None    Shift=    0.000
 RMSDP=4.24D-05 MaxDP=1.95D-03 DE=-4.03D-05 OVMax= 8.68D-03

 Cycle  11  Pass 1  IDiag  1:
 RMSU=  4.15D-05    CP:  1.00D+00  9.28D-01
 E= -2049.90716819737     Delta-E=        0.000050204855 Rises=F Damp=F
 DIIS: error= 1.62D-04 at cycle   3 NSaved=   3.
 NSaved= 3 IEnMin= 2 EnMin= -2049.90721840222     IErMin= 2 ErrMin= 6.12D-05
 ErrMax= 1.62D-04  0.00D+00 EMaxC= 1.00D-01 BMatC= 4.65D-05 BMatP= 7.71D-06
 IDIUse=3 WtCom= 4.40D-01 WtEn= 5.60D-01
 Coeff-Com:  0.437D-01 0.692D+00 0.265D+00
 Coeff-En:   0.000D+00 0.788D+00 0.212D+00
 Coeff:      0.192D-01 0.746D+00 0.235D+00
 Gap=     0.044 Goal=   None    Shift=    0.000
 RMSDP=2.84D-05 MaxDP=1.27D-03 DE= 5.02D-05 OVMax= 6.05D-03

 Cycle  12  Pass 1  IDiag  1:
 RMSU=  7.94D-06    CP:  1.00D+00  9.75D-01  3.57D-01
 E= -2049.90722598525     Delta-E=       -0.000057787885 Rises=F Damp=F
 DIIS: error= 3.63D-05 at cycle   4 NSaved=   4.
 NSaved= 4 IEnMin= 4 EnMin= -2049.90722598525     IErMin= 4 ErrMin= 3.63D-05
 ErrMax= 3.63D-05  0.00D+00 EMaxC= 1.00D-01 BMatC= 1.58D-06 BMatP= 7.71D-06
 IDIUse=1 WtCom= 1.00D+00 WtEn= 0.00D+00
 Coeff-Com:  0.109D-01 0.437D+00 0.125D+00 0.427D+00
 Coeff:      0.109D-01 0.437D+00 0.125D+00 0.427D+00
 Gap=     0.044 Goal=   None    Shift=    0.000
 RMSDP=6.17D-06 MaxDP=2.91D-04 DE=-5.78D-05 OVMax= 8.30D-04

 Cycle  13  Pass 1  IDiag  1:
 RMSU=  3.78D-06    CP:  1.00D+00  9.87D-01  2.86D-01  5.43D-01
 E= -2049.90722742967     Delta-E=       -0.000001444421 Rises=F Damp=F
 DIIS: error= 1.35D-05 at cycle   5 NSaved=   5.
 NSaved= 5 IEnMin= 5 EnMin= -2049.90722742967     IErMin= 5 ErrMin= 1.35D-05
 ErrMax= 1.35D-05  0.00D+00 EMaxC= 1.00D-01 BMatC= 2.41D-07 BMatP= 1.58D-06
 IDIUse=1 WtCom= 1.00D+00 WtEn= 0.00D+00
 Coeff-Com:  0.774D-03 0.224D+00 0.569D-01 0.310D+00 0.408D+00
 Coeff:      0.774D-03 0.224D+00 0.569D-01 0.310D+00 0.408D+00
 Gap=     0.044 Goal=   None    Shift=    0.000
 RMSDP=2.90D-06 MaxDP=1.54D-04 DE=-1.44D-06 OVMax= 5.29D-04

 Cycle  14  Pass 1  IDiag  1:
 RMSU=  1.85D-06    CP:  1.00D+00  9.86D-01  2.96D-01  6.39D-01  4.57D-01
 E= -2049.90722759274     Delta-E=       -0.000000163071 Rises=F Damp=F
 DIIS: error= 9.31D-06 at cycle   6 NSaved=   6.
 NSaved= 6 IEnMin= 6 EnMin= -2049.90722759274     IErMin= 6 ErrMin= 9.31D-06
 ErrMax= 9.31D-06  0.00D+00 EMaxC= 1.00D-01 BMatC= 1.06D-07 BMatP= 2.41D-07
 IDIUse=1 WtCom= 1.00D+00 WtEn= 0.00D+00
 Coeff-Com: -0.205D-02 0.735D-01 0.147D-01 0.157D+00 0.375D+00 0.382D+00
 Coeff:     -0.205D-02 0.735D-01 0.147D-01 0.157D+00 0.375D+00 0.382D+00
 Gap=     0.044 Goal=   None    Shift=    0.000
 RMSDP=1.33D-06 MaxDP=6.17D-05 DE=-1.63D-07 OVMax= 2.44D-04

 Cycle  15  Pass 1  IDiag  1:
 RMSU=  6.01D-07    CP:  1.00D+00  9.87D-01  2.90D-01  6.28D-01  5.86D-01
                    CP:  4.36D-01
 E= -2049.90722771996     Delta-E=       -0.000000127213 Rises=F Damp=F
 DIIS: error= 1.92D-06 at cycle   7 NSaved=   7.
 NSaved= 7 IEnMin= 7 EnMin= -2049.90722771996     IErMin= 7 ErrMin= 1.92D-06
 ErrMax= 1.92D-06  0.00D+00 EMaxC= 1.00D-01 BMatC= 4.15D-09 BMatP= 1.06D-07
 IDIUse=1 WtCom= 1.00D+00 WtEn= 0.00D+00
 Coeff-Com: -0.129D-02 0.162D-01 0.187D-02 0.548D-01 0.174D+00 0.234D+00
 Coeff-Com:  0.520D+00
 Coeff:     -0.129D-02 0.162D-01 0.187D-02 0.548D-01 0.174D+00 0.234D+00
 Coeff:      0.520D+00
 Gap=     0.044 Goal=   None    Shift=    0.000
 RMSDP=3.06D-07 MaxDP=1.11D-05 DE=-1.27D-07 OVMax= 2.58D-05

 Cycle  16  Pass 1  IDiag  1:
 RMSU=  2.38D-07    CP:  1.00D+00  9.87D-01  2.91D-01  6.28D-01  5.90D-01
                    CP:  4.62D-01  7.10D-01
 E= -2049.90722772330     Delta-E=       -0.000000003345 Rises=F Damp=F
 DIIS: error= 6.71D-07 at cycle   8 NSaved=   8.
 NSaved= 8 IEnMin= 8 EnMin= -2049.90722772330     IErMin= 8 ErrMin= 6.71D-07
 ErrMax= 6.71D-07  0.00D+00 EMaxC= 1.00D-01 BMatC= 1.02D-09 BMatP= 4.15D-09
 IDIUse=1 WtCom= 1.00D+00 WtEn= 0.00D+00
 Coeff-Com: -0.648D-03 0.206D-02-0.620D-03 0.184D-01 0.727D-01 0.119D+00
 Coeff-Com:  0.371D+00 0.418D+00
 Coeff:     -0.648D-03 0.206D-02-0.620D-03 0.184D-01 0.727D-01 0.119D+00
 Coeff:      0.371D+00 0.418D+00
 Gap=     0.044 Goal=   None    Shift=    0.000
 RMSDP=1.60D-07 MaxDP=6.86D-06 DE=-3.35D-09 OVMax= 2.05D-05

 Cycle  17  Pass 1  IDiag  1:
 RMSU=  9.42D-08    CP:  1.00D+00  9.87D-01  2.91D-01  6.30D-01  5.93D-01
                    CP:  4.77D-01  7.03D-01  4.73D-01
 E= -2049.90722772429     Delta-E=       -0.000000000988 Rises=F Damp=F
 DIIS: error= 2.39D-07 at cycle   9 NSaved=   9.
 NSaved= 9 IEnMin= 9 EnMin= -2049.90722772429     IErMin= 9 ErrMin= 2.39D-07
 ErrMax= 2.39D-07  0.00D+00 EMaxC= 1.00D-01 BMatC= 1.20D-10 BMatP= 1.02D-09
 IDIUse=1 WtCom= 1.00D+00 WtEn= 0.00D+00
 Coeff-Com: -0.195D-03-0.160D-02-0.833D-03 0.263D-02 0.170D-01 0.393D-01
 Coeff-Com:  0.152D+00 0.279D+00 0.513D+00
 Coeff:     -0.195D-03-0.160D-02-0.833D-03 0.263D-02 0.170D-01 0.393D-01
 Coeff:      0.152D+00 0.279D+00 0.513D+00
 Gap=     0.044 Goal=   None    Shift=    0.000
 RMSDP=5.44D-08 MaxDP=2.60D-06 DE=-9.88D-10 OVMax= 7.47D-06

 Cycle  18  Pass 1  IDiag  1:
 RMSU=  3.02D-08    CP:  1.00D+00  9.87D-01  2.91D-01  6.30D-01  5.94D-01
                    CP:  4.78D-01  7.10D-01  5.70D-01  6.08D-01
 E= -2049.90722772449     Delta-E=       -0.000000000197 Rises=F Damp=F
 DIIS: error= 1.33D-07 at cycle  10 NSaved=  10.
 NSaved=10 IEnMin=10 EnMin= -2049.90722772449     IErMin=10 ErrMin= 1.33D-07
 ErrMax= 1.33D-07  0.00D+00 EMaxC= 1.00D-01 BMatC= 1.64D-11 BMatP= 1.20D-10
 IDIUse=1 WtCom= 1.00D+00 WtEn= 0.00D+00
 Coeff-Com: -0.369D-04-0.126D-02-0.438D-03-0.865D-03-0.547D-04 0.760D-02
 Coeff-Com:  0.413D-01 0.112D+00 0.324D+00 0.517D+00
 Coeff:     -0.369D-04-0.126D-02-0.438D-03-0.865D-03-0.547D-04 0.760D-02
 Coeff:      0.413D-01 0.112D+00 0.324D+00 0.517D+00
 Gap=     0.044 Goal=   None    Shift=    0.000
 RMSDP=1.94D-08 MaxDP=9.68D-07 DE=-1.97D-10 OVMax= 2.27D-06

 Cycle  19  Pass 1  IDiag  1:
 RMSU=  1.10D-08    CP:  1.00D+00  9.87D-01  2.91D-01  6.30D-01  5.93D-01
                    CP:  4.81D-01  7.15D-01  5.62D-01  6.44D-01  5.52D-01
 E= -2049.90722772439     Delta-E=        0.000000000094 Rises=F Damp=F
 DIIS: error= 4.40D-08 at cycle  11 NSaved=  11.
 NSaved=11 IEnMin=10 EnMin= -2049.90722772449     IErMin=11 ErrMin= 4.40D-08
 ErrMax= 4.40D-08  0.00D+00 EMaxC= 1.00D-01 BMatC= 2.32D-12 BMatP= 1.64D-11
 IDIUse=1 WtCom= 1.00D+00 WtEn= 0.00D+00
 Coeff-Com:  0.261D-05-0.584D-03-0.170D-03-0.895D-03-0.227D-02-0.434D-03
 Coeff-Com:  0.662D-02 0.338D-01 0.139D+00 0.328D+00 0.497D+00
 Coeff:      0.261D-05-0.584D-03-0.170D-03-0.895D-03-0.227D-02-0.434D-03
 Coeff:      0.662D-02 0.338D-01 0.139D+00 0.328D+00 0.497D+00
 Gap=     0.044 Goal=   None    Shift=    0.000
 RMSDP=7.83D-09 MaxDP=3.57D-07 DE= 9.37D-11 OVMax= 8.58D-07

 SCF Done:  E(RM06L) =  -2049.90722772     A.U. after   19 cycles
            NFock= 19  Conv=0.78D-08     -V/T= 2.0053
 KE= 2.039019846947D+03 PE=-1.064444190595D+04 EE= 3.650788136760D+03
 Leave Link  502 at Sun Dec  2 17:07:38 2018, MaxMem=   536870912 cpu:      1894.2
 (Enter /pbs_home/pkowalski/g09d01/g09/l701.exe)
 Compute integral first derivatives.
 ... and contract with generalized density number  0.
 R6Disp: Adding Grimme-D3 dispersion energy 1st derivatives to the gradient.
 Leave Link  701 at Sun Dec  2 17:07:38 2018, MaxMem=   536870912 cpu:         3.7
 (Enter /pbs_home/pkowalski/g09d01/g09/l702.exe)
 L702 exits ... SP integral derivatives will be done elsewhere.
 Leave Link  702 at Sun Dec  2 17:07:38 2018, MaxMem=   536870912 cpu:         0.2
 (Enter /pbs_home/pkowalski/g09d01/g09/l703.exe)
 Compute integral first derivatives, UseDBF=F ICtDFT=           0.
 Integral derivatives from FoFJK, PRISM(SPDF).
 Calling FoFJK, ICntrl=      2527 FMM=F ISym2X=0 I1Cent= 0 IOpClX= 0 NMat=1 NMatS=1 NMatT=0.
 FoFJK:  IHMeth= 1 ICntrl=    2527 DoSepK=F KAlg= 0 I1Cent=   0 FoldK=F
 IRaf=         0 NMat=   1 IRICut=       1 DoRegI=T DoRafI=F ISym2E= 0.
 FoFCou: FMM=F IPFlag=           0 FMFlag=      100000 FMFlg1=         800
         NFxFlg=           0 DoJE=F BraDBF=F KetDBF=F FulRan=T
         wScrn=  0.000000 ICntrl=    2527 IOpCl=  0 I1Cent=           0 NGrid=           0
         NMat0=    1 NMatS0=      1 NMatT0=    0 NMatD0=    1 NMtDS0=    0 NMtDT0=    0
 Symmetry not used in FoFCou.
 Leave Link  703 at Sun Dec  2 17:08:35 2018, MaxMem=   536870912 cpu:       454.7
 (Enter /pbs_home/pkowalski/g09d01/g09/l716.exe)
 Dipole        =-3.46142018D+00-1.56384728D+00-8.24553414D-01
 ***** Axes restored to original set *****
 -------------------------------------------------------------------
 Center     Atomic                   Forces (Hartrees/Bohr)
 Number     Number              X              Y              Z
 -------------------------------------------------------------------
      1        6           0.011327124    0.011255764    0.023831499
      2       16          -0.003650186   -0.002605465    0.003842123
      3        6          -0.001110147    0.005652647   -0.005113750
      4        6          -0.004316940   -0.013717329   -0.025257163
      5        6           0.024327027   -0.009379231   -0.052861993
      6        6           0.003870993   -0.002696901    0.000403121
      7        1          -0.001217165    0.000229443   -0.001866955
      8        6          -0.000019815   -0.017712855    0.023054866
      9        6          -0.004452247   -0.005166767   -0.013252061
     10        6          -0.019113809   -0.006576704    0.085267617
     11        6           0.001531755   -0.001698838   -0.005804789
     12        6           0.004600434   -0.012387241   -0.023274358
     13        9          -0.003750277    0.001295312   -0.000470183
     14        9          -0.003775476    0.000316395   -0.008054265
     15        9           0.001855598    0.001472373   -0.000578357
     16        9           0.001618952    0.004590506   -0.003279547
     17        9          -0.001378656   -0.009003369    0.008705855
     18        9           0.003217345   -0.025031792    0.009758858
     19        6           0.011805344    0.036985264    0.088005815
     20        6          -0.057398898    0.091092715   -0.169837978
     21        6          -0.026860966    0.010565121    0.035071134
     22        1           0.009418739    0.007944703    0.015398260
     23        1          -0.011942716    0.015909799   -0.002330456
     24        1           0.006754675    0.001340189    0.000696248
     25        6          -0.019208556   -0.040731658    0.006492559
     26        1          -0.001489727    0.000314426   -0.002248248
     27        1           0.000456248   -0.002324985    0.000857659
     28        1           0.001094460    0.000847852   -0.000242516
     29        1          -0.000650671    0.000569446   -0.000189289
     30        1          -0.000286531    0.000213017    0.000701604
     31        1          -0.000730079    0.000378761   -0.000612229
     32       16           0.133737275    0.055709961    0.067235310
     33        6          -0.139478591   -0.046463609   -0.051383933
     34        6           0.063438355   -0.013392317    0.027525205
     35        6           0.037336954   -0.030865634   -0.001921337
     36        1          -0.002950934   -0.004095383    0.015101798
     37        1           0.004240817    0.003325825    0.001384562
     38        1          -0.009024765    0.009388176   -0.005162708
     39        1          -0.007824944   -0.015547619   -0.039591979
 -------------------------------------------------------------------
 Cartesian Forces:  Max     0.169837978 RMS     0.033320176
 Leave Link  716 at Sun Dec  2 17:08:35 2018, MaxMem=   536870912 cpu:         0.3
 (Enter /pbs_home/pkowalski/g09d01/g09/l103.exe)

 GradGradGradGradGradGradGradGradGradGradGradGradGradGradGradGradGradGrad
 Berny optimization.
 Using GEDIIS/GDIIS optimizer.
 FormGI is forming the generalized inverse of G from B-inverse, IUseBI=4.
 Internal  Forces:  Max     0.095955031 RMS     0.015141332
 Search for a local minimum.
 Step number   3 out of a maximum of  234
 All quantities printed in internal units (Hartrees-Bohrs-Radians)
 RMS Force = .15141D-01 SwitMx=.10000D-02 MixMth= 1
 Mixed Optimization -- RFO/linear search
 Update second derivatives using D2CorX and points    2    3
 ITU=  0  1  0
 Use linear search instead of GDIIS.
     Eigenvalues ---    0.00230   0.00315   0.00575   0.00852   0.00862
     Eigenvalues ---    0.01011   0.01154   0.01398   0.01457   0.01531
     Eigenvalues ---    0.01655   0.01737   0.01970   0.02101   0.02474
     Eigenvalues ---    0.02678   0.03017   0.03842   0.04297   0.04402
     Eigenvalues ---    0.04639   0.04909   0.05228   0.05477   0.05579
     Eigenvalues ---    0.06063   0.06149   0.06690   0.06892   0.07297
     Eigenvalues ---    0.07321   0.07581   0.07672   0.08680   0.08945
     Eigenvalues ---    0.09180   0.09289   0.09563   0.10396   0.10453
     Eigenvalues ---    0.11221   0.11927   0.12499   0.12815   0.12950
     Eigenvalues ---    0.13147   0.13411   0.14502   0.15118   0.15247
     Eigenvalues ---    0.15760   0.15850   0.15948   0.16000   0.16000
     Eigenvalues ---    0.16000   0.16000   0.16000   0.16000   0.16000
     Eigenvalues ---    0.16291   0.16697   0.17828   0.18330   0.18784
     Eigenvalues ---    0.20572   0.20778   0.22322   0.22886   0.23785
     Eigenvalues ---    0.24238   0.24788   0.25001   0.25985   0.26114
     Eigenvalues ---    0.26451   0.26820   0.26957   0.27785   0.28324
     Eigenvalues ---    0.29083   0.29836   0.29950   0.30812   0.31674
     Eigenvalues ---    0.33072   0.33452   0.33533   0.33551   0.33585
     Eigenvalues ---    0.33726   0.33740   0.33755   0.33877   0.34371
     Eigenvalues ---    0.34661   0.37223   0.37230   0.37272   0.38847
     Eigenvalues ---    0.52317   0.54386   0.55186   0.55571   0.55879
     Eigenvalues ---    0.57296   0.58132   0.58365   0.58416   0.69411
     Eigenvalues ---    1.27619
 RFO step:  Lambda=-2.04578056D-01 EMin= 2.30010518D-03
 Quartic linear search produced a step of  0.77527.
 Maximum step size (   0.505) exceeded in Quadratic search.
    -- Step size scaled by   0.919
 Iteration  1 RMS(Cart)=  0.14750177 RMS(Int)=  0.01064221
 Iteration  2 RMS(Cart)=  0.01661724 RMS(Int)=  0.00251661
 Iteration  3 RMS(Cart)=  0.00037585 RMS(Int)=  0.00251170
 Iteration  4 RMS(Cart)=  0.00000146 RMS(Int)=  0.00251170
 Iteration  5 RMS(Cart)=  0.00000001 RMS(Int)=  0.00251170
 ITry= 1 IFail=0 DXMaxC= 6.78D-01 DCOld= 1.00D+10 DXMaxT= 5.05D-01 DXLimC= 3.00D+00 Rises=F
 Variable       Old X    -DE/DX   Delta X   Delta X   Delta X     New X
                                 (Linear)    (Quad)   (Total)
    R1        3.33261   0.00345   0.00532   0.00612   0.01168   3.34429
    R2        2.90872   0.00303   0.02030   0.00121   0.01897   2.92769
    R3        2.55509  -0.00863   0.01253  -0.01818  -0.00523   2.54986
    R4        3.35174  -0.00697  -0.00896  -0.01232  -0.01967   3.33207
    R5        2.53876  -0.00005   0.00780  -0.00172   0.00649   2.54525
    R6        2.80977  -0.00227  -0.00648  -0.00349  -0.00997   2.79981
    R7        2.82692  -0.00227  -0.01468  -0.00333  -0.01929   2.80763
    R8        2.06371  -0.00033   0.00073  -0.00110  -0.00037   2.06335
    R9        3.28417  -0.01006  -0.03234  -0.03000  -0.06297   3.22120
   R10        2.96636  -0.00194   0.00945  -0.00810   0.00135   2.96771
   R11        2.07355  -0.00028  -0.00095  -0.00039  -0.00133   2.07221
   R12        2.07806  -0.00036  -0.00165  -0.00043  -0.00208   2.07598
   R13        2.07853  -0.00007  -0.00095   0.00014  -0.00080   2.07773
   R14        2.83986  -0.00644   0.00490  -0.01570  -0.01078   2.82908
   R15        2.84270  -0.01642   0.00467  -0.03825  -0.03142   2.81128
   R16        2.88604   0.01267  -0.03859   0.04502   0.00549   2.89153
   R17        2.54192   0.00362   0.00545   0.00396   0.00942   2.55134
   R18        2.56284   0.00593   0.00314   0.00959   0.01273   2.57557
   R19        3.08446  -0.03946   0.06202  -0.11113  -0.04867   3.03579
   R20        3.09977  -0.09064   0.00572  -0.25759  -0.25164   2.84813
   R21        2.89485   0.01747  -0.02929   0.05696   0.02712   2.92197
   R22        2.52883   0.00229   0.00345   0.00199   0.00544   2.53427
   R23        2.53673   0.00049   0.00630  -0.00122   0.00508   2.54181
   R24        2.54561   0.00124   0.01197  -0.00116   0.01081   2.55642
   R25        2.59373   0.00345   0.02621  -0.00042   0.02579   2.61952
   R26        2.86561   0.00397   0.09129  -0.00852   0.08506   2.95067
   R27        3.04536   0.03756   0.10795   0.07854   0.18627   3.23163
   R28        3.08778  -0.01422  -0.00566  -0.09685  -0.10407   2.98371
   R29        2.91685   0.09596   0.19461   0.01858   0.21417   3.13102
   R30        2.01705   0.01953  -0.02866   0.05187   0.02321   2.04026
   R31        2.08303  -0.00626   0.00108  -0.01466  -0.01357   2.06946
   R32        2.07943  -0.00356  -0.00165  -0.00800  -0.00964   2.06979
   R33        3.59983   0.02282   0.10193   0.05738   0.16089   3.76072
   R34        2.08875   0.00036   0.00580  -0.00102   0.00478   2.09353
   R35        2.06501  -0.00054  -0.00659   0.00076  -0.00583   2.05918
   R36        2.07410  -0.00018  -0.00200   0.00020  -0.00180   2.07229
   R37        3.03087   0.07716   0.17941   0.03212   0.21000   3.24086
   R38        2.97642  -0.06222  -0.00398  -0.19527  -0.20085   2.77557
   R39        2.84275   0.00589   0.13027  -0.02413   0.10614   2.94889
   R40        2.10099  -0.01629  -0.04708  -0.02823  -0.07531   2.02568
   R41        2.07431   0.00413   0.02703   0.00102   0.02806   2.10237
   R42        2.05974   0.00493   0.01950   0.00500   0.02450   2.08424
   R43        2.05509   0.00794   0.01710   0.01203   0.02913   2.08422
    A1        1.92561   0.00034  -0.00627   0.00166  -0.00754   1.91807
    A2        2.21433   0.00330  -0.00256   0.01200   0.00974   2.22407
    A3        2.14174  -0.00404   0.00767  -0.01563  -0.00924   2.13250
    A4        1.59367   0.00109   0.00231   0.00266   0.00590   1.59957
    A5        1.97898  -0.00104   0.00113  -0.00116  -0.00005   1.97893
    A6        2.06049   0.00194   0.00132   0.00380   0.00506   2.06555
    A7        2.24371  -0.00089  -0.00244  -0.00260  -0.00510   2.23862
    A8        2.01893   0.00472   0.00299   0.00713   0.00721   2.02614
    A9        2.13451  -0.00193  -0.00079  -0.00347  -0.00298   2.13153
   A10        2.12373  -0.00234  -0.00174  -0.00212  -0.00243   2.12130
   A11        1.83739  -0.00381  -0.00001  -0.00443   0.00017   1.83756
   A12        2.02916  -0.01403   0.00179  -0.04968  -0.04768   1.98148
   A13        1.58650   0.02731   0.03038   0.10573   0.13854   1.72503
   A14        1.98199   0.01923   0.00882   0.06289   0.06735   2.04934
   A15        2.11182  -0.02112  -0.02278  -0.08437  -0.10775   2.00407
   A16        1.88749  -0.00897  -0.01326  -0.03181  -0.04479   1.84270
   A17        1.92864   0.00108   0.00145   0.00380   0.00524   1.93387
   A18        1.93786   0.00042   0.00043   0.00115   0.00158   1.93944
   A19        1.93933   0.00063   0.00069   0.00180   0.00249   1.94182
   A20        1.88943  -0.00072  -0.00093  -0.00226  -0.00319   1.88624
   A21        1.89333  -0.00046  -0.00041  -0.00106  -0.00148   1.89184
   A22        1.87335  -0.00106  -0.00136  -0.00380  -0.00516   1.86819
   A23        2.22022   0.00000  -0.00611   0.00935  -0.00093   2.21929
   A24        2.11215   0.00870   0.00335   0.02434   0.02705   2.13920
   A25        1.91555  -0.00648   0.01330  -0.02137  -0.00757   1.90798
   A26        1.86321  -0.00656   0.02605  -0.02165   0.00417   1.86739
   A27        1.98686  -0.00036  -0.00551   0.00078  -0.00573   1.98113
   A28        1.91630   0.00019  -0.00957  -0.00334  -0.01238   1.90392
   A29        1.95397   0.00727   0.00746   0.02216   0.02950   1.98347
   A30        1.86161   0.00273  -0.02145   0.01314  -0.00813   1.85348
   A31        1.87813  -0.00301   0.00152  -0.01016  -0.00870   1.86943
   A32        1.65529   0.02225  -0.03585   0.07144   0.03475   1.69003
   A33        2.00046  -0.00391  -0.00634  -0.00230  -0.01205   1.98841
   A34        1.86839  -0.01158   0.11498  -0.02219   0.09235   1.96074
   A35        1.79885   0.00178  -0.01562   0.01204  -0.00426   1.79459
   A36        1.95017  -0.00056   0.00184  -0.00575  -0.00374   1.94643
   A37        1.93960  -0.00153   0.00614  -0.00519   0.00111   1.94071
   A38        1.94135  -0.00255   0.00702  -0.01049  -0.00368   1.93767
   A39        1.94082   0.00466   0.00313   0.01807   0.02177   1.96260
   A40        1.89279  -0.00160  -0.00255  -0.00768  -0.01039   1.88240
   A41        1.89790  -0.01344   0.03162  -0.04618  -0.01392   1.88398
   A42        2.02644   0.00092   0.00358  -0.00077   0.00291   2.02935
   A43        1.98098  -0.01439   0.04410  -0.05345  -0.00861   1.97238
   A44        1.88953   0.01177  -0.02473   0.04339   0.01726   1.90679
   A45        1.74915   0.02853  -0.07383   0.10582   0.03189   1.78104
   A46        1.89752  -0.00820   0.00807  -0.02890  -0.02403   1.87349
   A47        1.90029  -0.00655  -0.00957   0.00578  -0.00672   1.89357
   A48        1.58965   0.00817  -0.03776   0.05210   0.01723   1.60688
   A49        2.64723   0.00026  -0.02250   0.01654  -0.01141   2.63583
   A50        1.67701   0.00080   0.08562  -0.01959   0.06520   1.74221
   A51        1.66866   0.01365   0.04446   0.01968   0.06129   1.72995
   A52        2.11318   0.02437   0.01397   0.05541   0.06833   2.18151
   A53        2.08235  -0.01748   0.04879  -0.04717  -0.00266   2.07969
   A54        2.08664  -0.00699  -0.06320  -0.00880  -0.06689   2.01975
   A55        2.03274   0.01180   0.03914   0.02026   0.06078   2.09352
   A56        1.97769  -0.00596   0.01343  -0.01072   0.00495   1.98264
   A57        1.92917   0.00189   0.00349   0.00276   0.00330   1.93247
   A58        1.86444   0.00140  -0.01032   0.00659  -0.01003   1.85441
   A59        1.82535  -0.00466  -0.02759  -0.00528  -0.03299   1.79235
   A60        1.60196   0.01425   0.05208   0.03061   0.08388   1.68584
   A61        1.81616  -0.00632  -0.02658  -0.01727  -0.04317   1.77299
   A62        1.34373   0.00906   0.04365   0.04718   0.08757   1.43130
   A63        1.94417   0.00271   0.00738   0.00732   0.01468   1.95885
   A64        1.91941  -0.00090   0.00213  -0.00356  -0.00143   1.91798
   A65        1.92100   0.00022   0.00014   0.00069   0.00082   1.92182
   A66        1.89110  -0.00100  -0.00537  -0.00217  -0.00755   1.88356
   A67        1.88133  -0.00137  -0.00467  -0.00340  -0.00809   1.87324
   A68        1.90593   0.00030   0.00011   0.00103   0.00114   1.90707
   A69        1.84524  -0.05021  -0.02462  -0.08670  -0.10655   1.73869
   A70        1.76921   0.02533  -0.00245   0.07229   0.06765   1.83687
   A71        2.18685  -0.01430  -0.00194  -0.03297  -0.04663   2.14022
   A72        1.87336   0.00427   0.08035   0.03050   0.10982   1.98318
   A73        2.04774   0.01833   0.04964   0.00399   0.04729   2.09503
   A74        2.31061  -0.00547  -0.00479  -0.01106  -0.02820   2.28242
   A75        1.85933   0.00842   0.09196  -0.01443   0.07738   1.93671
   A76        1.51608  -0.00099  -0.01591   0.02826   0.01165   1.52773
   A77        1.69063   0.00645   0.02001   0.07931   0.09396   1.78459
   A78        1.75421   0.02677   0.08787   0.07739   0.16533   1.91954
   A79        1.98988  -0.00325  -0.00912  -0.01402  -0.02546   1.96442
   A80        2.10260  -0.01736  -0.00204  -0.05869  -0.06224   2.04036
   A81        1.84782  -0.00676  -0.03261  -0.01112  -0.04440   1.80342
   A82        1.85662  -0.00311  -0.02832   0.00178  -0.02585   1.83077
   A83        1.88619   0.00597  -0.01274   0.01565  -0.00015   1.88604
   A84        3.42731   0.00959   0.02448   0.02533   0.05089   3.47820
   A85        3.26163   0.00530   0.01692   0.03947   0.05149   3.31312
    D1        0.28411  -0.00456  -0.00094  -0.02016  -0.02133   0.26278
    D2       -2.91561  -0.01238  -0.04321  -0.05880  -0.10231  -3.01793
    D3       -0.36590   0.00418   0.00107   0.01647   0.01717  -0.34873
    D4       -2.57618  -0.00817  -0.01177  -0.02781  -0.03740  -2.61359
    D5        1.77322  -0.00970  -0.01306  -0.03803  -0.04713   1.72609
    D6        2.83096   0.01133   0.04129   0.05215   0.09238   2.92333
    D7        0.62067  -0.00102   0.02845   0.00787   0.03780   0.65848
    D8       -1.31310  -0.00255   0.02716  -0.00235   0.02808  -1.28503
    D9       -0.01154   0.00291  -0.03159   0.00240  -0.02870  -0.04024
   D10        2.81797   0.01156   0.01276   0.05235   0.06659   2.88456
   D11        3.06526  -0.00563  -0.07874  -0.03999  -0.11857   2.94668
   D12       -0.38842   0.00302  -0.03440   0.00996  -0.02329  -0.41171
   D13       -0.11685   0.00510  -0.00166   0.02145   0.01943  -0.09742
   D14        3.02705   0.00136  -0.00229   0.00648   0.00416   3.03121
   D15       -0.09676  -0.00447   0.00051  -0.01661  -0.01542  -0.11217
   D16       -3.12251  -0.00866  -0.00373  -0.03128  -0.03408   3.12659
   D17        3.04223  -0.00026   0.00123   0.00028   0.00172   3.04395
   D18        0.01648  -0.00444  -0.00301  -0.01439  -0.01694  -0.00047
   D19       -3.13696   0.00212   0.00023   0.00866   0.00866  -3.12829
   D20        1.04940   0.00203   0.00016   0.00823   0.00816   1.05756
   D21       -1.03427   0.00268   0.00113   0.01106   0.01197  -1.02229
   D22        0.00734  -0.00226  -0.00052  -0.00891  -0.00920  -0.00186
   D23       -2.08948  -0.00235  -0.00059  -0.00934  -0.00971  -2.09919
   D24        2.11003  -0.00170   0.00039  -0.00651  -0.00589   2.10414
   D25        0.29561   0.00050  -0.00062   0.00071   0.00015   0.29576
   D26        2.53449  -0.00726   0.00768  -0.02338  -0.01437   2.52012
   D27       -1.45928  -0.02233  -0.02952  -0.09352  -0.12242  -1.58171
   D28       -2.96103   0.00468   0.00366   0.01518   0.01865  -2.94238
   D29       -0.72216  -0.00308   0.01196  -0.00891   0.00413  -0.71803
   D30        1.56725  -0.01815  -0.02524  -0.07905  -0.10392   1.46333
   D31       -0.17544  -0.01803  -0.02702  -0.07770  -0.10254  -0.27798
   D32        1.51415  -0.01475   0.04988  -0.08004  -0.02807   1.48608
   D33        2.41529   0.01388   0.03904   0.09009   0.12712   2.54242
   D34       -2.31149  -0.01765  -0.03596  -0.08448  -0.11940  -2.43089
   D35       -0.62191  -0.01436   0.04095  -0.08682  -0.04492  -0.66684
   D36        0.27924   0.01426   0.03011   0.08331   0.11027   0.38950
   D37        1.57647   0.00355   0.00259   0.00950   0.01617   1.59265
   D38       -3.01713   0.00684   0.07950   0.00716   0.09065  -2.92648
   D39       -2.11598   0.03546   0.06866   0.17729   0.24584  -1.87014
   D40        3.07294  -0.00375   0.00139  -0.01417  -0.01081   3.06213
   D41        0.97602  -0.00365   0.00195  -0.01383  -0.00991   0.96612
   D42       -1.12452  -0.00359   0.00037  -0.01328  -0.01093  -1.13545
   D43       -1.31709   0.00457   0.01668   0.02976   0.04138  -1.27570
   D44        2.86918   0.00467   0.01724   0.03011   0.04228   2.91146
   D45        0.76864   0.00473   0.01566   0.03065   0.04126   0.80990
   D46        1.01190   0.00262  -0.00974   0.00495  -0.00170   1.01020
   D47       -1.08502   0.00272  -0.00918   0.00529  -0.00080  -1.08582
   D48        3.09763   0.00278  -0.01076   0.00584  -0.00183   3.09580
   D49        2.31047   0.01179   0.05072   0.05815   0.10846   2.41893
   D50        0.14544   0.00757   0.02608   0.04525   0.07129   0.21673
   D51       -1.96118   0.01155   0.03503   0.06023   0.09498  -1.86620
   D52       -0.54775   0.00178   0.01169   0.00656   0.01839  -0.52936
   D53       -2.71279  -0.00244  -0.01296  -0.00633  -0.01877  -2.73156
   D54        1.46378   0.00154  -0.00401   0.00864   0.00491   1.46870
   D55       -2.18284   0.00147  -0.07104  -0.01812  -0.08900  -2.27184
   D56       -0.24109  -0.00103   0.03886  -0.00639   0.03162  -0.20947
   D57        0.69591   0.00930  -0.03714   0.02752  -0.00884   0.68708
   D58        2.63766   0.00681   0.07276   0.03925   0.11178   2.74944
   D59        0.09017   0.00271  -0.01247   0.00988  -0.00199   0.08818
   D60        2.17622   0.00046  -0.01248   0.00173  -0.01064   2.16557
   D61       -1.99010  -0.00305  -0.01021  -0.01575  -0.02571  -2.01581
   D62        2.27533   0.00237   0.00299   0.01006   0.01365   2.28898
   D63       -1.92182   0.00012   0.00297   0.00191   0.00500  -1.91681
   D64        0.19505  -0.00339   0.00524  -0.01557  -0.01007   0.18499
   D65       -1.95781   0.00437  -0.00414   0.01791   0.01422  -1.94359
   D66        0.12823   0.00212  -0.00415   0.00976   0.00557   0.13380
   D67        2.24510  -0.00139  -0.00188  -0.00772  -0.00950   2.23560
   D68       -0.63318  -0.00231   0.01453  -0.00341   0.01083  -0.62235
   D69       -2.76821  -0.00784   0.01973  -0.02351  -0.00294  -2.77115
   D70        1.29714   0.01671  -0.03320   0.06924   0.03662   1.33376
   D71       -2.68564  -0.00381   0.00490  -0.02314  -0.02060  -2.70624
   D72        1.46252  -0.00934   0.01011  -0.04324  -0.03437   1.42815
   D73       -0.75532   0.01520  -0.04282   0.04952   0.00519  -0.75013
   D74        0.67012  -0.00702  -0.04518  -0.04209  -0.08699   0.58313
   D75       -2.52015  -0.00933  -0.05882  -0.05576  -0.11339  -2.63354
   D76        2.48085   0.01123  -0.02794   0.02911   0.00205   2.48289
   D77       -0.70942   0.00892  -0.04158   0.01544  -0.02435  -0.73378
   D78        0.34965  -0.00336   0.00230  -0.01329  -0.01119   0.33846
   D79        2.56555  -0.00327   0.01176  -0.01591  -0.00535   2.56020
   D80       -1.73216   0.00423  -0.02571   0.01348  -0.01137  -1.74352
   D81       -1.74248  -0.00248   0.00572  -0.00836  -0.00255  -1.74504
   D82        0.47342  -0.00239   0.01517  -0.01098   0.00328   0.47670
   D83        2.45890   0.00511  -0.02230   0.01841  -0.00273   2.45617
   D84        2.42907  -0.00189   0.00208  -0.00378  -0.00173   2.42734
   D85       -1.63821  -0.00180   0.01153  -0.00640   0.00411  -1.63410
   D86        0.34727   0.00570  -0.02594   0.02299  -0.00191   0.34536
   D87       -0.41351   0.01324   0.03386   0.07003   0.10773  -0.30578
   D88        2.77688   0.01585   0.04542   0.08478   0.13170   2.90858
   D89       -2.04083   0.00510   0.04447   0.02068   0.06759  -1.97324
   D90        1.14956   0.00770   0.05603   0.03543   0.09156   1.24113
   D91        2.98029   0.00008   0.02002  -0.00777   0.01105   2.99135
   D92       -0.11250   0.00268   0.03158   0.00699   0.03503  -0.07748
   D93       -2.28923  -0.00942   0.00117  -0.05529  -0.05355  -2.34278
   D94        1.82074  -0.01624  -0.02772  -0.07248  -0.09979   1.72095
   D95       -0.20995  -0.00578  -0.00516  -0.04581  -0.05093  -0.26089
   D96       -0.38482  -0.01500  -0.00559  -0.04436  -0.05259  -0.43741
   D97       -2.55803  -0.02182  -0.03449  -0.06156  -0.09883  -2.65686
   D98        1.69446  -0.01135  -0.01193  -0.03489  -0.04997   1.64449
   D99       -2.55689  -0.03385  -0.07563  -0.17238  -0.24908  -2.80597
   D100      -0.27343   0.00130   0.03052  -0.02347   0.00359  -0.26985
   D101       0.06382  -0.00610  -0.01851  -0.01564  -0.03628   0.02754
   D102       2.34727   0.02905   0.08763   0.13327   0.21639   2.56366
   D103      -2.97029   0.00050  -0.01933   0.00828  -0.00975  -2.98004
   D104       0.12338  -0.00089  -0.03125  -0.00334  -0.03008   0.09330
   D105      -0.16697   0.00820  -0.02863  -0.00748  -0.02948  -0.19645
   D106       1.51268   0.01446  -0.01369   0.08386   0.07418   1.58685
   D107      -2.03200   0.01041   0.00021  -0.00539  -0.00680  -2.03880
   D108      -0.35235   0.01666   0.01516   0.08595   0.09686  -0.25550
   D109      -0.06243  -0.00477   0.00512  -0.01038  -0.00449  -0.06692
   D110      -2.17392  -0.02524  -0.10093  -0.09951  -0.19492  -2.36883
   D111      -0.00156   0.00908   0.01130   0.01857   0.02996   0.02840
   D112      -0.99621  -0.00586  -0.04479  -0.00433  -0.05338  -1.04960
   D113      -2.54529  -0.00768  -0.04241  -0.05568  -0.11112  -2.65641
   D114       2.31725   0.00998   0.04779   0.04082   0.09905   2.41630
   D115       1.32260  -0.00496  -0.00830   0.01792   0.01570   1.33830
   D116      -0.22648  -0.00678  -0.00592  -0.03343  -0.04203  -0.26851
   D117      -2.63952   0.01394   0.03388   0.04873   0.08133  -2.55819
   D118      -0.67119   0.01985   0.04126   0.07379   0.11351  -0.55768
   D119       1.61522   0.00648   0.00709   0.01780   0.02549   1.64071
   D120       1.57904  -0.01588  -0.03485  -0.05999  -0.09464   1.48441
   D121      -2.73581  -0.00997  -0.02747  -0.03492  -0.06245  -2.79826
   D122      -0.44940  -0.02334  -0.06164  -0.09091  -0.15048  -0.59988
         Item               Value     Threshold  Converged?
 Maximum Force            0.095955     0.000450     NO 
 RMS     Force            0.015141     0.000300     NO 
 Maximum Displacement     0.678123     0.001800     NO 
 RMS     Displacement     0.152914     0.001200     NO 
 Predicted change in Energy=-1.310410D-01
 Lowest energy point so far.  Saving SCF results.
 GradGradGradGradGradGradGradGradGradGradGradGradGradGradGradGradGradGrad

 Leave Link  103 at Sun Dec  2 17:08:36 2018, MaxMem=   536870912 cpu:         0.6
 (Enter /pbs_home/pkowalski/g09d01/g09/l202.exe)
                          Input orientation:                          
 ---------------------------------------------------------------------
 Center     Atomic      Atomic             Coordinates (Angstroms)
 Number     Number       Type             X           Y           Z
 ---------------------------------------------------------------------
      1          6           0       -1.589858   -0.150962   -0.686185
      2         16           0       -3.092318    0.773452   -0.827572
      3          6           0       -4.053186   -0.612342   -0.312429
      4          6           0       -3.329591   -1.738355   -0.162069
      5          6           0       -1.908769   -1.664000   -0.590021
      6          6           0       -5.504035   -0.416768   -0.084596
      7          1           0       -3.778980   -2.677943    0.165677
      8          6           0       -0.328029    0.311234   -0.808028
      9          6           0        0.095085    1.708595   -1.139120
     10          6           0        0.857252   -0.469216   -0.361767
     11          6           0        1.284584    2.041510   -0.236034
     12          6           0        1.547471    0.703221    0.492478
     13          9           0       -0.909558    2.607451   -1.064654
     14          9           0        0.567515    1.740205   -2.417166
     15          9           0        2.354796    2.418344   -0.950973
     16          9           0        0.984912    3.039238    0.614812
     17          9           0        2.874131    0.574308    0.723609
     18          9           0        0.933342    0.914945    1.717038
     19          6           0       -0.767570   -2.543473    0.320912
     20          6           0        0.515946   -1.669318    0.483697
     21          6           0       -1.561495   -2.172263    1.789365
     22          1           0       -0.988667   -1.845275    2.644124
     23          1           0       -2.216996   -2.972921    2.147875
     24          1           0       -2.273259   -1.351781    1.648471
     25          6           0       -1.649486   -2.060846   -2.087212
     26          1           0       -1.741480   -3.152264   -2.253559
     27          1           0       -0.644308   -1.760367   -2.381682
     28          1           0       -2.380201   -1.568239   -2.739858
     29          1           0       -5.976078   -1.350556    0.243547
     30          1           0       -6.007674   -0.084558   -1.002645
     31          1           0       -5.687463    0.351995    0.679750
     32         16           0        1.604753   -2.194513    1.616774
     33          6           0        0.862689   -3.674943    2.062712
     34          6           0       -0.399329   -3.715753    1.312433
     35          6           0        0.722196   -4.131684    3.548231
     36          1           0        0.799873   -5.239524    3.614311
     37          1           0        1.555568   -3.780264    4.179461
     38          1           0       -0.222733   -3.882723    4.059668
     39          1           0       -1.020269   -4.319084    1.944482
 ---------------------------------------------------------------------
                    Distance matrix (angstroms):
                    1          2          3          4          5
     1  C    0.000000
     2  S    1.769723   0.000000
     3  C    2.533880   1.763254   0.000000
     4  C    2.412713   2.609285   1.346886   0.000000
     5  C    1.549269   2.719998   2.404488   1.485734   0.000000
     6  C    3.969048   2.790164   1.481594   2.545741   3.838877
     7  H    3.450154   3.656526   2.137869   1.091877   2.257620
     8  C    1.349327   2.802735   3.869807   3.691538   2.539255
     9  C    2.549928   3.336329   4.824760   4.956258   3.961229
    10  C    2.488952   4.166570   4.912771   4.379526   3.021669
    11  C    3.643074   4.595124   5.961590   5.965188   4.904449
    12  C    3.458570   4.824428   5.809125   5.493219   4.326793
    13  F    2.866163   2.860804   4.562379   5.055417   4.412368
    14  F    3.350681   4.105581   5.596005   5.689752   4.589014
    15  F    4.715055   5.691392   7.117234   7.086097   5.913866
    16  F    4.301095   4.882425   6.290965   6.484125   5.652032
    17  F    4.737165   6.168009   7.104169   6.679746   5.441671
    18  F    3.643923   4.764556   5.596141   5.361310   4.477842
    19  C    2.722959   4.210161   3.863374   2.728633   1.704584
    20  C    2.847532   4.550398   4.756888   3.899992   2.651819
    21  C    3.196062   4.227176   3.613781   2.668808   2.457724
    22  H    3.784586   4.830710   4.433126   3.655965   3.367365
    23  H    4.048290   4.863619   3.872599   2.845675   3.050304
    24  H    2.712862   3.364263   2.749552   2.131509   2.289362
    25  C    2.369406   3.420775   3.320511   2.575447   1.570444
    26  H    3.389316   4.389698   3.945019   2.982543   2.238364
    27  H    2.521697   3.850746   4.149725   3.483950   2.195039
    28  H    2.617420   3.106036   3.099198   2.752321   2.203002
    29  H    4.641374   3.738285   2.133444   2.705329   4.163662
    30  H    4.429634   3.044032   2.138921   3.257874   4.412020
    31  H    4.348461   3.030582   2.141314   3.261561   4.467111
    32  S    4.436807   6.070101   6.183637   5.264990   4.182849
    33  C    5.098025   6.616951   6.259923   5.125938   4.331497
    34  C    4.256708   5.655508   5.061818   3.830234   3.179218
    35  C    6.254760   7.599903   7.077763   5.992606   5.489679
    36  H    7.078032   8.428248   7.770604   6.600887   6.147969
    37  H    6.836669   8.210332   7.853083   6.847120   6.263239
    38  H    6.190169   7.334822   6.669558   5.663387   5.420799
    39  H    4.961660   6.157239   5.294541   4.053478   3.776586
                    6          7          8          9         10
     6  C    0.000000
     7  H    2.855059   0.000000
     8  C    5.276777   4.668227   0.000000
     9  C    6.081063   5.996048   1.497086   0.000000
    10  C    6.367539   5.162492   1.487663   2.434756   0.000000
    11  C    7.221594   6.933563   2.433425   1.530133   2.549935
    12  C    7.163178   6.317448   2.315700   2.404644   1.606469
    13  F    5.587095   6.138623   2.382571   1.350109   3.616842
    14  F    6.852528   6.714398   2.330940   1.362935   3.031527
    15  F    8.399386   8.052469   3.414366   2.376013   3.305723
    16  F    7.385092   7.455371   3.345190   2.374591   3.644072
    17  F    8.475204   7.426460   3.559346   3.532628   2.516899
    18  F    6.816096   6.125483   2.886430   3.080616   2.498624
    19  C    5.207822   3.018406   3.101137   4.577766   2.721881
    20  C    6.175112   4.423218   2.510664   3.771068   1.507164
    21  C    4.705010   2.794516   3.799427   5.136276   3.657605
    22  H    5.465811   3.823857   4.123630   5.302589   3.786336
    23  H    4.724666   2.540849   4.805334   6.169817   4.692318
    24  H    3.783607   2.494911   3.547383   4.769236   3.823621
    25  C    4.644460   3.160864   3.001554   4.260410   3.434266
    26  H    5.132656   3.198295   4.010389   5.314404   4.187007
    27  H    5.540650   4.142120   2.620677   3.758238   2.828747
    28  H    4.258478   3.410302   3.387594   4.407612   4.164646
    29  H    1.096568   2.568124   5.980620   6.937520   6.916471
    30  H    1.098559   3.613545   5.696745   6.362208   6.905498
    31  H    1.099485   3.617610   5.562255   6.211804   6.677758
    32  S    7.522626   5.596783   3.986737   5.010818   2.729474
    33  C    7.467383   5.112518   5.054558   6.310580   4.019305
    34  C    6.236426   3.716738   4.551709   5.973115   3.862893
    35  C    8.109499   5.815120   6.310268   7.514877   5.359104
    36  H    8.756720   6.278588   7.186108   8.447969   6.210340
    37  H    8.906923   6.766311   6.720367   7.781252   5.663341
    38  H    7.555126   5.409395   6.426105   7.641416   5.689243
    39  H    6.280874   3.669874   5.430961   6.861889   4.864704
                   11         12         13         14         15
    11  C    0.000000
    12  C    1.546240   0.000000
    13  F    2.412708   3.476743   0.000000
    14  F    2.315666   3.240629   2.182464   0.000000
    15  F    1.341080   2.382640   3.271803   2.409142   0.000000
    16  F    1.345066   2.405913   2.568280   3.324846   2.171123
    17  F    2.366486   1.352800   4.652725   4.067463   2.544485
    18  F    2.281887   1.386193   3.741479   4.231610   3.376244
    19  C    5.054067   3.991224   5.335913   5.256369   5.998874
    20  C    3.857339   2.587095   4.766572   4.476887   4.706233
    21  C    5.473417   4.428994   5.605007   6.126581   6.627251
    22  H    5.345099   4.190037   5.795521   6.394844   6.502455
    23  H    6.564191   5.515938   6.570410   7.127879   7.718153
    24  H    5.265362   4.489692   4.989613   5.844637   6.510749
    25  C    5.372612   4.951303   4.835919   4.412704   6.114610
    26  H    6.340565   5.763911   5.939689   5.412437   7.036183
    27  H    4.772704   4.374237   4.569765   3.704561   5.338836
    28  H    5.721021   5.570829   4.733443   4.442855   6.443070
    29  H    8.028283   7.802804   6.561008   7.710435   9.221440
    30  H    7.634455   7.741848   5.765548   6.968769   8.729152
    31  H    7.232052   7.245875   5.564027   7.116373   8.462091
    32  S    4.634576   3.108727   6.047369   5.729793   5.332385
    33  C    6.175764   4.701370   7.238076   7.034221   6.959657
    34  C    6.195110   4.897926   6.774494   6.679234   7.094741
    35  C    7.262594   5.778842   8.328101   8.371915   8.112403
    36  H    8.250670   6.754329   9.294615   9.227639   9.050003
    37  H    7.311845   5.804787   8.624412   8.658366   8.085967
    38  H    7.471386   6.073661   8.297756   8.613431   8.453025
    39  H    7.108034   5.824530   7.552750   7.632824   8.072648
                   16         17         18         19         20
    16  F    0.000000
    17  F    3.107550   0.000000
    18  F    2.393781   2.206716   0.000000
    19  C    5.858689   4.810894   4.099136   0.000000
    20  C    4.733669   3.263809   2.893745   1.561428   0.000000
    21  C    5.918066   5.324872   3.969923   1.710108   2.504692
    22  H    5.645494   4.946107   3.488900   2.435914   2.638611
    23  H    6.982017   6.366392   5.022524   2.371299   3.455119
    24  H    5.564637   5.573223   3.927472   2.334447   3.039276
    25  C    6.344435   5.942042   5.477102   2.609553   3.384075
    26  H    7.348161   6.637373   6.281918   2.819047   3.845474
    27  H    5.888085   5.241464   5.142545   2.816463   3.092714
    28  H    6.618659   6.647865   6.083559   3.594436   4.334650
    29  H    8.237932   9.069827   7.419148   5.343931   6.504281
    30  H    7.827550   9.071963   7.521528   5.937741   6.875923
    31  H    7.193476   8.564592   6.725172   5.719952   6.527361
    32  S    5.364725   3.174182   3.182699   2.725610   1.656862
    33  C    6.869613   4.888275   4.603428   2.640423   2.576053
    34  C    6.930563   5.428340   4.835605   1.578909   2.390068
    35  C    7.752167   5.895394   5.372738   3.893251   3.936642
    36  H    8.807334   6.816109   6.441657   4.535642   4.756861
    37  H    7.716086   5.713477   5.338134   4.670655   4.381275
    38  H    7.825535   6.370634   5.462787   4.008583   4.269939
    39  H    7.741684   6.371983   5.591366   2.419221   3.393391
                   21         22         23         24         25
    21  C    0.000000
    22  H    1.079660   0.000000
    23  H    1.095110   1.739724   0.000000
    24  H    1.095286   1.698540   1.697252   0.000000
    25  C    3.879176   4.782122   4.369200   3.853205   0.000000
    26  H    4.163896   5.124670   4.430677   4.330169   1.107848
    27  H    4.290516   5.038306   4.945758   4.366069   1.089671
    28  H    4.642088   5.567798   5.088192   4.394965   1.096610
    29  H    4.749032   5.557139   4.515444   3.960389   4.965516
    30  H    5.649987   6.448991   5.712938   4.751855   4.906710
    31  H    4.962534   5.546661   5.025395   3.936758   5.457393
    32  S    3.171027   2.811271   3.936211   3.968650   4.932286
    33  C    2.865210   2.667066   3.159833   3.924646   5.112553
    34  C    1.990089   2.370529   2.133935   3.035275   3.982359
    35  C    3.485424   2.995351   3.455804   4.506629   6.455343
    36  H    4.279553   3.957406   4.048386   5.331343   6.972138
    37  H    4.244326   3.546064   4.360204   5.192625   7.245685
    38  H    3.142011   2.596462   2.908570   4.052678   6.568028
    39  H    2.219420   2.571036   1.812644   3.234577   4.663700
                   26         27         28         29         30
    26  H    0.000000
    27  H    1.776958   0.000000
    28  H    1.775834   1.782843   0.000000
    29  H    5.235792   5.957142   4.677437   0.000000
    30  H    5.401484   5.785825   4.286931   1.776723   0.000000
    31  H    6.037791   6.266406   5.130204   1.781081   1.767362
    32  S    5.205193   4.608081   5.937366   7.750292   8.322399
    33  C    5.068045   5.068459   6.165972   7.448548   8.336017
    34  C    3.851646   4.186888   4.995671   6.151163   7.070976
    35  C    6.378850   6.531029   7.465666   7.970100   9.076390
    36  H    6.726591   7.081111   7.997916   8.508798   9.707351
    37  H    7.255938   7.208886   8.261979   8.838585   9.885095
    38  H    6.534294   6.795080   7.499671   7.353614   8.574301
    39  H    4.416464   5.040245   5.599964   6.022075   7.175722
                   31         32         33         34         35
    31  H    0.000000
    32  S    7.780690   0.000000
    33  C    7.812381   1.714991   0.000000
    34  C    6.701583   2.534392   1.468766   0.000000
    35  C    8.331584   2.874381   1.560486   2.535668   0.000000
    36  H    9.053301   3.729622   2.204386   3.009753   1.112524
    37  H    9.043508   3.014033   2.229753   3.470682   1.102930
    38  H    7.695451   3.486760   2.282355   2.757965   1.102923
    39  H    6.723185   3.392925   1.993596   1.071942   2.375566
                   36         37         38         39
    36  H    0.000000
    37  H    1.737788   0.000000
    38  H    1.756409   1.785273   0.000000
    39  H    2.635993   3.452592   2.302279   0.000000
 Stoichiometry    C17H14F6S2
 Framework group  C1[X(C17H14F6S2)]
 Deg. of freedom   111
 Full point group                 C1      NOp   1
 RotChk:  IX=3 Diff= 6.55D-02
 Largest Abelian subgroup         C1      NOp   1
 Largest concise Abelian subgroup C1      NOp   1
                         Standard orientation:                         
 ---------------------------------------------------------------------
 Center     Atomic      Atomic             Coordinates (Angstroms)
 Number     Number       Type             X           Y           Z
 ---------------------------------------------------------------------
      1          6           0        0.230932   -1.420365    0.297276
      2         16           0        0.711485   -2.965041   -0.420334
      3          6           0       -0.963185   -3.512733   -0.487983
      4          6           0       -1.827664   -2.662988    0.099139
      5          6           0       -1.224890   -1.511692    0.819269
      6          6           0       -1.257119   -4.794475   -1.170523
      7          1           0       -2.902133   -2.855136    0.127267
      8          6           0        1.014638   -0.348544    0.537458
      9          6           0        2.487557   -0.233027    0.295737
     10          6           0        0.459159    0.997064    0.843929
     11          6           0        2.736622    1.157752   -0.291636
     12          6           0        1.338410    1.814431   -0.223578
     13          9           0        2.990378   -1.235988   -0.455286
     14          9           0        3.139249   -0.262600    1.492406
     15          9           0        3.627660    1.846849    0.436164
     16          9           0        3.205662    1.077440   -1.549712
     17          9           0        1.478978    3.140155    0.006128
     18          9           0        0.885578    1.666340   -1.525323
     19          6           0       -2.061356   -0.027413    0.765899
     20          6           0       -1.020038    1.121639    0.583158
     21          6           0       -2.515794   -0.271284   -0.864586
     22          1           0       -2.413350    0.532032   -1.578627
     23          1           0       -3.533308   -0.658509   -0.982853
     24          1           0       -1.921572   -1.072543   -1.316840
     25          6           0       -0.920817   -1.770080    2.338173
     26          1           0       -1.842675   -1.793646    2.952135
     27          1           0       -0.278883   -0.980250    2.727367
     28          1           0       -0.420267   -2.737739    2.463229
     29          1           0       -2.332514   -5.008089   -1.151636
     30          1           0       -0.735043   -5.630300   -0.685070
     31          1           0       -0.926006   -4.773013   -2.218746
     32         16           0       -1.644561    2.598397    0.165605
     33          6           0       -3.318730    2.238648    0.260120
     34          6           0       -3.388772    0.803538    0.564792
     35          6           0       -4.340609    2.698017   -0.826094
     36          1           0       -5.323952    2.917518   -0.354324
     37          1           0       -4.061245    3.658678   -1.290360
     38          1           0       -4.567059    1.981230   -1.633172
     39          1           0       -4.330385    0.525399    0.134603
 ---------------------------------------------------------------------
 Rotational constants (GHZ):      0.2355012      0.2155798      0.1317086
 Leave Link  202 at Sun Dec  2 17:08:36 2018, MaxMem=   536870912 cpu:         0.0
 (Enter /pbs_home/pkowalski/g09d01/g09/l301.exe)
 Basis read from rwf:  (5D, 7F)
 No pseudopotential information found on rwf file.
 There are   453 symmetry adapted cartesian basis functions of A   symmetry.
 There are   428 symmetry adapted basis functions of A   symmetry.
   428 basis functions,   747 primitive gaussians,   453 cartesian basis functions
   101 alpha electrons      101 beta electrons
       nuclear repulsion energy      2874.6848998677 Hartrees.
 IExCor= 4134 DFT=T Ex+Corr=M06L ExCW=0 ScaHFX=  0.000000
 ScaDFX=  1.000000  1.000000  1.000000  1.000000 ScalE2=  1.000000  1.000000
 IRadAn=      0 IRanWt=     -1 IRanGd=            0 ICorTp=0 IEmpDi=131
 NAtoms=   39 NActive=   39 NUniq=   39 SFac= 1.00D+00 NAtFMM=   60 NAOKFM=F Big=F
 Integral buffers will be    131072 words long.
 Raffenetti 2 integral format.
 Two-electron integral symmetry is turned on.
 R6Disp:  Grimme-D3 Dispersion energy=       -0.0032256900 Hartrees.
 Nuclear repulsion after empirical dispersion term =     2874.6816741778 Hartrees.
 No density basis found on file   724.
 Leave Link  301 at Sun Dec  2 17:08:36 2018, MaxMem=   536870912 cpu:         0.6
 (Enter /pbs_home/pkowalski/g09d01/g09/l302.exe)
 NPDir=0 NMtPBC=     1 NCelOv=     1 NCel=       1 NClECP=     1 NCelD=      1
         NCelK=      1 NCelE2=     1 NClLst=     1 CellRange=     0.0.
 One-electron integrals computed using PRISM.
 NBasis=   428 RedAO= T EigKep=  2.90D-04  NBF=   428
 NBsUse=   428 1.00D-06 EigRej= -1.00D+00 NBFU=   428
 Precomputing XC quadrature grid using
 IXCGrd= 4 IRadAn=           0 IRanWt=          -1 IRanGd=           0 AccXCQ= 0.00D+00.
 Generated NRdTot=       0 NPtTot=           0 NUsed=           0 NTot=          32
 NSgBfM=   439   441   442   444   445 MxSgAt=    39 MxSgA2=    39.
 Leave Link  302 at Sun Dec  2 17:08:37 2018, MaxMem=   536870912 cpu:         7.3
 (Enter /pbs_home/pkowalski/g09d01/g09/l303.exe)
 DipDrv:  MaxL=1.
 Leave Link  303 at Sun Dec  2 17:08:37 2018, MaxMem=   536870912 cpu:         0.9
 (Enter /pbs_home/pkowalski/g09d01/g09/l401.exe)
 Initial guess from the checkpoint file:  "dae0068freq_closed_m06ld3.chk"
 B after Tr=     0.000000    0.000000    0.000000
         Rot=    0.999682   -0.001107    0.008492    0.023702 Ang=  -2.89 deg.
 Guess basis will be translated and rotated to current coordinates.
 JPrj=2 DoOrth=T DoCkMO=T.
 Generating alternative initial guess.
 ExpMin= 1.22D-01 ExpMax= 9.18D+03 ExpMxC= 1.38D+03 IAcc=1 IRadAn=         1 AccDes= 0.00D+00
 Harris functional with IExCor= 1009 and IRadAn=       1 diagonalized for initial guess.
 HarFok:  IExCor= 1009 AccDes= 0.00D+00 IRadAn=         1 IDoV= 1 UseB2=F ITyADJ=14
 ICtDFT=  3500011 ScaDFX=  1.000000  1.000000  1.000000  1.000000
 FoFCou: FMM=F IPFlag=           0 FMFlag=      100000 FMFlg1=           0
         NFxFlg=           0 DoJE=T BraDBF=F KetDBF=T FulRan=T
         wScrn=  0.000000 ICntrl=     500 IOpCl=  0 I1Cent=   200000004 NGrid=           0
         NMat0=    1 NMatS0=      1 NMatT0=    0 NMatD0=    1 NMtDS0=    0 NMtDT0=    0
 Petite list used in FoFCou.
 Harris En= -2048.63651464659    
 Leave Link  401 at Sun Dec  2 17:08:40 2018, MaxMem=   536870912 cpu:        19.9
 (Enter /pbs_home/pkowalski/g09d01/g09/l502.exe)
 Closed shell SCF:
 Using DIIS extrapolation, IDIIS=  1040.
 Integral symmetry usage will be decided dynamically.
 IVT=      641221 IEndB=      641221 NGot=   536870912 MDV=   536451994
 LenX=   536451994 LenY=   536246332
 Requested convergence on RMS density matrix=1.00D-08 within 128 cycles.
 Requested convergence on MAX density matrix=1.00D-06.
 Requested convergence on             energy=1.00D-06.
 No special actions if energy rises.
 Fock matrices will be formed incrementally for  20 cycles.
 Integral accuracy reduced to 1.0D-05 until final iterations.

 Cycle   1  Pass 0  IDiag  1:
 FoFJK:  IHMeth= 1 ICntrl=     500 DoSepK=F KAlg= 0 I1Cent=   0 FoldK=F
 IRaf= 800000000 NMat=   1 IRICut=       1 DoRegI=T DoRafI=F ISym2E= 0.
 FoFCou: FMM=F IPFlag=           0 FMFlag=      100000 FMFlg1=           0
         NFxFlg=           0 DoJE=T BraDBF=F KetDBF=F FulRan=T
         wScrn=  0.000000 ICntrl=     500 IOpCl=  0 I1Cent=           0 NGrid=           0
         NMat0=    1 NMatS0=      1 NMatT0=    0 NMatD0=    1 NMtDS0=    0 NMtDT0=    0
 Symmetry not used in FoFCou.
 E= -2049.96181251350    
 DIIS: error= 5.55D-03 at cycle   1 NSaved=   1.
 NSaved= 1 IEnMin= 1 EnMin= -2049.96181251350     IErMin= 1 ErrMin= 5.55D-03
 ErrMax= 5.55D-03  0.00D+00 EMaxC= 1.00D-01 BMatC= 6.20D-02 BMatP= 6.20D-02
 IDIUse=3 WtCom= 9.44D-01 WtEn= 5.55D-02
 Coeff-Com:  0.100D+01
 Coeff-En:   0.100D+01
 Coeff:      0.100D+01
 Gap=     0.541 Goal=   None    Shift=    0.000
 GapD=    0.541 DampG=2.000 DampE=1.000 DampFc=2.0000 IDamp=-1.
 RMSDP=1.75D-03 MaxDP=6.59D-02              OVMax= 1.56D-01

 Cycle   2  Pass 0  IDiag  1:
 RMSU=  1.75D-03    CP:  9.95D-01
 E= -2050.05304606818     Delta-E=       -0.091233554677 Rises=F Damp=F
 DIIS: error= 1.87D-03 at cycle   2 NSaved=   2.
 NSaved= 2 IEnMin= 2 EnMin= -2050.05304606818     IErMin= 2 ErrMin= 1.87D-03
 ErrMax= 1.87D-03  0.00D+00 EMaxC= 1.00D-01 BMatC= 7.56D-03 BMatP= 6.20D-02
 IDIUse=3 WtCom= 9.81D-01 WtEn= 1.87D-02
 Coeff-Com:  0.136D+00 0.864D+00
 Coeff-En:   0.000D+00 0.100D+01
 Coeff:      0.133D+00 0.867D+00
 Gap=     0.062 Goal=   None    Shift=    0.000
 RMSDP=8.44D-04 MaxDP=6.65D-02 DE=-9.12D-02 OVMax= 1.34D-01

 Cycle   3  Pass 0  IDiag  1:
 RMSU=  7.85D-04    CP:  9.94D-01  8.23D-01
 E= -2050.02967194755     Delta-E=        0.023374120630 Rises=F Damp=F
 DIIS: error= 3.94D-03 at cycle   3 NSaved=   3.
 NSaved= 3 IEnMin= 2 EnMin= -2050.05304606818     IErMin= 2 ErrMin= 1.87D-03
 ErrMax= 3.94D-03  0.00D+00 EMaxC= 1.00D-01 BMatC= 2.73D-02 BMatP= 7.56D-03
 IDIUse=3 WtCom= 1.37D-01 WtEn= 8.63D-01
 Coeff-Com:  0.170D-01 0.653D+00 0.330D+00
 Coeff-En:   0.000D+00 0.732D+00 0.268D+00
 Coeff:      0.234D-02 0.721D+00 0.277D+00
 Gap=     0.059 Goal=   None    Shift=    0.000
 RMSDP=4.98D-04 MaxDP=3.89D-02 DE= 2.34D-02 OVMax= 7.58D-02

 Cycle   4  Pass 0  IDiag  1:
 RMSU=  2.25D-04    CP:  9.95D-01  8.87D-01  4.52D-01
 E= -2050.06033388284     Delta-E=       -0.030661935290 Rises=F Damp=F
 DIIS: error= 7.69D-04 at cycle   4 NSaved=   4.
 NSaved= 4 IEnMin= 4 EnMin= -2050.06033388284     IErMin= 4 ErrMin= 7.69D-04
 ErrMax= 7.69D-04  0.00D+00 EMaxC= 1.00D-01 BMatC= 1.18D-03 BMatP= 7.56D-03
 IDIUse=3 WtCom= 9.92D-01 WtEn= 7.69D-03
 Coeff-Com:  0.445D-04 0.382D+00 0.126D+00 0.492D+00
 Coeff-En:   0.000D+00 0.121D+00 0.000D+00 0.879D+00
 Coeff:      0.441D-04 0.380D+00 0.125D+00 0.495D+00
 Gap=     0.060 Goal=   None    Shift=    0.000
 RMSDP=1.59D-04 MaxDP=9.05D-03 DE=-3.07D-02 OVMax= 1.45D-02

 Cycle   5  Pass 0  IDiag  1:
 RMSU=  9.08D-05    CP:  9.95D-01  9.17D-01  3.70D-01  5.54D-01
 E= -2050.06139007514     Delta-E=       -0.001056192303 Rises=F Damp=F
 DIIS: error= 4.53D-04 at cycle   5 NSaved=   5.
 NSaved= 5 IEnMin= 5 EnMin= -2050.06139007514     IErMin= 5 ErrMin= 4.53D-04
 ErrMax= 4.53D-04  0.00D+00 EMaxC= 1.00D-01 BMatC= 2.31D-04 BMatP= 1.18D-03
 IDIUse=3 WtCom= 9.95D-01 WtEn= 4.53D-03
 Coeff-Com: -0.948D-03 0.197D+00 0.505D-01 0.364D+00 0.390D+00
 Coeff-En:   0.000D+00 0.000D+00 0.000D+00 0.124D+00 0.876D+00
 Coeff:     -0.944D-03 0.196D+00 0.502D-01 0.363D+00 0.392D+00
 Gap=     0.060 Goal=   None    Shift=    0.000
 RMSDP=6.80D-05 MaxDP=3.39D-03 DE=-1.06D-03 OVMax= 6.36D-03

 Cycle   6  Pass 0  IDiag  1:
 RMSU=  4.04D-05    CP:  9.95D-01  9.22D-01  3.55D-01  5.60D-01  4.24D-01
 E= -2050.06161664351     Delta-E=       -0.000226568372 Rises=F Damp=F
 DIIS: error= 1.16D-04 at cycle   6 NSaved=   6.
 NSaved= 6 IEnMin= 6 EnMin= -2050.06161664351     IErMin= 6 ErrMin= 1.16D-04
 ErrMax= 1.16D-04  0.00D+00 EMaxC= 1.00D-01 BMatC= 2.43D-05 BMatP= 2.31D-04
 IDIUse=3 WtCom= 9.99D-01 WtEn= 1.16D-03
 Coeff-Com: -0.731D-03 0.738D-01 0.153D-01 0.169D+00 0.270D+00 0.473D+00
 Coeff-En:   0.000D+00 0.000D+00 0.000D+00 0.000D+00 0.101D+00 0.899D+00
 Coeff:     -0.730D-03 0.737D-01 0.153D-01 0.168D+00 0.270D+00 0.474D+00
 Gap=     0.060 Goal=   None    Shift=    0.000
 RMSDP=2.27D-05 MaxDP=8.73D-04 DE=-2.27D-04 OVMax= 2.07D-03

 Cycle   7  Pass 0  IDiag  1:
 RMSU=  1.21D-05    CP:  9.95D-01  9.21D-01  3.59D-01  5.82D-01  4.95D-01
                    CP:  5.81D-01
 E= -2050.06164091350     Delta-E=       -0.000024269990 Rises=F Damp=F
 DIIS: error= 3.39D-05 at cycle   7 NSaved=   7.
 NSaved= 7 IEnMin= 7 EnMin= -2050.06164091350     IErMin= 7 ErrMin= 3.39D-05
 ErrMax= 3.39D-05  0.00D+00 EMaxC= 1.00D-01 BMatC= 2.01D-06 BMatP= 2.43D-05
 IDIUse=1 WtCom= 1.00D+00 WtEn= 0.00D+00
 Coeff-Com: -0.159D-03 0.145D-01 0.166D-02 0.484D-01 0.103D+00 0.274D+00
 Coeff-Com:  0.558D+00
 Coeff:     -0.159D-03 0.145D-01 0.166D-02 0.484D-01 0.103D+00 0.274D+00
 Coeff:      0.558D+00
 Gap=     0.060 Goal=   None    Shift=    0.000
 RMSDP=8.28D-06 MaxDP=3.69D-04 DE=-2.43D-05 OVMax= 1.24D-03

 Initial convergence to 1.0D-05 achieved.  Increase integral accuracy.
 Cycle   8  Pass 1  IDiag  1:
 E= -2050.05847553002     Delta-E=        0.003165383479 Rises=F Damp=F
 DIIS: error= 1.22D-04 at cycle   1 NSaved=   1.
 NSaved= 1 IEnMin= 1 EnMin= -2050.05847553002     IErMin= 1 ErrMin= 1.22D-04
 ErrMax= 1.22D-04  0.00D+00 EMaxC= 1.00D-01 BMatC= 4.06D-05 BMatP= 4.06D-05
 IDIUse=3 WtCom= 9.99D-01 WtEn= 1.22D-03
 Coeff-Com:  0.100D+01
 Coeff-En:   0.100D+01
 Coeff:      0.100D+01
 Gap=     0.060 Goal=   None    Shift=    0.000
 RMSDP=8.28D-06 MaxDP=3.69D-04 DE= 3.17D-03 OVMax= 4.77D-03

 Cycle   9  Pass 1  IDiag  1:
 RMSU=  1.09D-04    CP:  1.00D+00
 E= -2050.05849662719     Delta-E=       -0.000021097170 Rises=F Damp=F
 DIIS: error= 1.11D-04 at cycle   2 NSaved=   2.
 NSaved= 2 IEnMin= 2 EnMin= -2050.05849662719     IErMin= 2 ErrMin= 1.11D-04
 ErrMax= 1.11D-04  0.00D+00 EMaxC= 1.00D-01 BMatC= 1.94D-05 BMatP= 4.06D-05
 IDIUse=3 WtCom= 9.99D-01 WtEn= 1.11D-03
 Coeff-Com:  0.358D+00 0.642D+00
 Coeff-En:   0.186D+00 0.814D+00
 Coeff:      0.358D+00 0.642D+00
 Gap=     0.059 Goal=   None    Shift=    0.000
 RMSDP=5.05D-05 MaxDP=2.74D-03 DE=-2.11D-05 OVMax= 9.68D-03

 Cycle  10  Pass 1  IDiag  1:
 RMSU=  4.94D-05    CP:  1.00D+00  9.07D-01
 E= -2050.05844552922     Delta-E=        0.000051097973 Rises=F Damp=F
 DIIS: error= 1.82D-04 at cycle   3 NSaved=   3.
 NSaved= 3 IEnMin= 2 EnMin= -2050.05849662719     IErMin= 2 ErrMin= 1.11D-04
 ErrMax= 1.82D-04  0.00D+00 EMaxC= 1.00D-01 BMatC= 5.78D-05 BMatP= 1.94D-05
 IDIUse=3 WtCom= 4.26D-01 WtEn= 5.74D-01
 Coeff-Com:  0.492D-01 0.611D+00 0.340D+00
 Coeff-En:   0.000D+00 0.681D+00 0.319D+00
 Coeff:      0.210D-01 0.651D+00 0.328D+00
 Gap=     0.060 Goal=   None    Shift=    0.000
 RMSDP=3.06D-05 MaxDP=1.64D-03 DE= 5.11D-05 OVMax= 6.10D-03

 Cycle  11  Pass 1  IDiag  1:
 RMSU=  6.97D-06    CP:  1.00D+00  9.67D-01  4.11D-01
 E= -2050.05851942622     Delta-E=       -0.000073897000 Rises=F Damp=F
 DIIS: error= 3.96D-05 at cycle   4 NSaved=   4.
 NSaved= 4 IEnMin= 4 EnMin= -2050.05851942622     IErMin= 4 ErrMin= 3.96D-05
 ErrMax= 3.96D-05  0.00D+00 EMaxC= 1.00D-01 BMatC= 1.78D-06 BMatP= 1.94D-05
 IDIUse=1 WtCom= 1.00D+00 WtEn= 0.00D+00
 Coeff-Com:  0.104D-01 0.395D+00 0.188D+00 0.407D+00
 Coeff:      0.104D-01 0.395D+00 0.188D+00 0.407D+00
 Gap=     0.060 Goal=   None    Shift=    0.000
 RMSDP=5.18D-06 MaxDP=2.37D-04 DE=-7.39D-05 OVMax= 3.93D-04

 Cycle  12  Pass 1  IDiag  1:
 RMSU=  2.86D-06    CP:  1.00D+00  9.75D-01  3.67D-01  4.82D-01
 E= -2050.05852121534     Delta-E=       -0.000001789120 Rises=F Damp=F
 DIIS: error= 9.38D-06 at cycle   5 NSaved=   5.
 NSaved= 5 IEnMin= 5 EnMin= -2050.05852121534     IErMin= 5 ErrMin= 9.38D-06
 ErrMax= 9.38D-06  0.00D+00 EMaxC= 1.00D-01 BMatC= 1.21D-07 BMatP= 1.78D-06
 IDIUse=1 WtCom= 1.00D+00 WtEn= 0.00D+00
 Coeff-Com: -0.673D-03 0.165D+00 0.738D-01 0.254D+00 0.508D+00
 Coeff:     -0.673D-03 0.165D+00 0.738D-01 0.254D+00 0.508D+00
 Gap=     0.060 Goal=   None    Shift=    0.000
 RMSDP=1.81D-06 MaxDP=1.09D-04 DE=-1.79D-06 OVMax= 2.41D-04

 Cycle  13  Pass 1  IDiag  1:
 RMSU=  1.24D-06    CP:  1.00D+00  9.75D-01  3.61D-01  5.65D-01  5.97D-01
 E= -2050.05852130580     Delta-E=       -0.000000090462 Rises=F Damp=F
 DIIS: error= 4.86D-06 at cycle   6 NSaved=   6.
 NSaved= 6 IEnMin= 6 EnMin= -2050.05852130580     IErMin= 6 ErrMin= 4.86D-06
 ErrMax= 4.86D-06  0.00D+00 EMaxC= 1.00D-01 BMatC= 3.79D-08 BMatP= 1.21D-07
 IDIUse=1 WtCom= 1.00D+00 WtEn= 0.00D+00
 Coeff-Com: -0.195D-02 0.613D-01 0.264D-01 0.126D+00 0.384D+00 0.405D+00
 Coeff:     -0.195D-02 0.613D-01 0.264D-01 0.126D+00 0.384D+00 0.405D+00
 Gap=     0.060 Goal=   None    Shift=    0.000
 RMSDP=8.39D-07 MaxDP=3.79D-05 DE=-9.05D-08 OVMax= 1.28D-04

 Cycle  14  Pass 1  IDiag  1:
 RMSU=  4.90D-07    CP:  1.00D+00  9.75D-01  3.66D-01  5.51D-01  6.73D-01
                    CP:  5.17D-01
 E= -2050.05852134312     Delta-E=       -0.000000037321 Rises=F Damp=F
 DIIS: error= 1.57D-06 at cycle   7 NSaved=   7.
 NSaved= 7 IEnMin= 7 EnMin= -2050.05852134312     IErMin= 7 ErrMin= 1.57D-06
 ErrMax= 1.57D-06  0.00D+00 EMaxC= 1.00D-01 BMatC= 4.70D-09 BMatP= 3.79D-08
 IDIUse=1 WtCom= 1.00D+00 WtEn= 0.00D+00
 Coeff-Com: -0.119D-02 0.152D-01 0.617D-02 0.456D-01 0.189D+00 0.290D+00
 Coeff-Com:  0.455D+00
 Coeff:     -0.119D-02 0.152D-01 0.617D-02 0.456D-01 0.189D+00 0.290D+00
 Coeff:      0.455D+00
 Gap=     0.060 Goal=   None    Shift=    0.000
 RMSDP=3.11D-07 MaxDP=1.98D-05 DE=-3.73D-08 OVMax= 4.49D-05

 Cycle  15  Pass 1  IDiag  1:
 RMSU=  2.34D-07    CP:  1.00D+00  9.75D-01  3.65D-01  5.59D-01  6.63D-01
                    CP:  5.52D-01  6.18D-01
 E= -2050.05852134694     Delta-E=       -0.000000003819 Rises=F Damp=F
 DIIS: error= 9.08D-07 at cycle   8 NSaved=   8.
 NSaved= 8 IEnMin= 8 EnMin= -2050.05852134694     IErMin= 8 ErrMin= 9.08D-07
 ErrMax= 9.08D-07  0.00D+00 EMaxC= 1.00D-01 BMatC= 1.25D-09 BMatP= 4.70D-09
 IDIUse=1 WtCom= 1.00D+00 WtEn= 0.00D+00
 Coeff-Com: -0.611D-03 0.131D-02 0.284D-03 0.138D-01 0.820D-01 0.157D+00
 Coeff-Com:  0.358D+00 0.388D+00
 Coeff:     -0.611D-03 0.131D-02 0.284D-03 0.138D-01 0.820D-01 0.157D+00
 Coeff:      0.358D+00 0.388D+00
 Gap=     0.060 Goal=   None    Shift=    0.000
 RMSDP=1.69D-07 MaxDP=8.54D-06 DE=-3.82D-09 OVMax= 1.96D-05

 Cycle  16  Pass 1  IDiag  1:
 RMSU=  8.48D-08    CP:  1.00D+00  9.76D-01  3.66D-01  5.57D-01  6.77D-01
                    CP:  5.60D-01  6.25D-01  4.06D-01
 E= -2050.05852134833     Delta-E=       -0.000000001388 Rises=F Damp=F
 DIIS: error= 2.38D-07 at cycle   9 NSaved=   9.
 NSaved= 9 IEnMin= 9 EnMin= -2050.05852134833     IErMin= 9 ErrMin= 2.38D-07
 ErrMax= 2.38D-07  0.00D+00 EMaxC= 1.00D-01 BMatC= 9.41D-11 BMatP= 1.25D-09
 IDIUse=1 WtCom= 1.00D+00 WtEn= 0.00D+00
 Coeff-Com: -0.223D-03-0.124D-02-0.644D-03 0.238D-02 0.258D-01 0.602D-01
 Coeff-Com:  0.162D+00 0.255D+00 0.497D+00
 Coeff:     -0.223D-03-0.124D-02-0.644D-03 0.238D-02 0.258D-01 0.602D-01
 Coeff:      0.162D+00 0.255D+00 0.497D+00
 Gap=     0.060 Goal=   None    Shift=    0.000
 RMSDP=4.90D-08 MaxDP=2.37D-06 DE=-1.39D-09 OVMax= 6.99D-06

 Cycle  17  Pass 1  IDiag  1:
 RMSU=  2.91D-08    CP:  1.00D+00  9.76D-01  3.66D-01  5.58D-01  6.78D-01
                    CP:  5.61D-01  6.37D-01  4.65D-01  5.78D-01
 E= -2050.05852134835     Delta-E=       -0.000000000021 Rises=F Damp=F
 DIIS: error= 1.10D-07 at cycle  10 NSaved=  10.
 NSaved=10 IEnMin=10 EnMin= -2050.05852134835     IErMin=10 ErrMin= 1.10D-07
 ErrMax= 1.10D-07  0.00D+00 EMaxC= 1.00D-01 BMatC= 2.34D-11 BMatP= 9.41D-11
 IDIUse=1 WtCom= 1.00D+00 WtEn= 0.00D+00
 Coeff-Com: -0.552D-04-0.116D-02-0.531D-03-0.758D-03 0.420D-02 0.155D-01
 Coeff-Com:  0.520D-01 0.116D+00 0.356D+00 0.458D+00
 Coeff:     -0.552D-04-0.116D-02-0.531D-03-0.758D-03 0.420D-02 0.155D-01
 Coeff:      0.520D-01 0.116D+00 0.356D+00 0.458D+00
 Gap=     0.060 Goal=   None    Shift=    0.000
 RMSDP=2.26D-08 MaxDP=1.48D-06 DE=-2.09D-11 OVMax= 4.01D-06

 Cycle  18  Pass 1  IDiag  1:
 RMSU=  1.20D-08    CP:  1.00D+00  9.76D-01  3.66D-01  5.58D-01  6.78D-01
                    CP:  5.65D-01  6.35D-01  4.69D-01  6.69D-01  4.46D-01
 E= -2050.05852134844     Delta-E=       -0.000000000092 Rises=F Damp=F
 DIIS: error= 3.89D-08 at cycle  11 NSaved=  11.
 NSaved=11 IEnMin=11 EnMin= -2050.05852134844     IErMin=11 ErrMin= 3.89D-08
 ErrMax= 3.89D-08  0.00D+00 EMaxC= 1.00D-01 BMatC= 3.60D-12 BMatP= 2.34D-11
 IDIUse=1 WtCom= 1.00D+00 WtEn= 0.00D+00
 Coeff-Com:  0.179D-05-0.584D-03-0.253D-03-0.100D-02-0.191D-02-0.297D-03
 Coeff-Com:  0.703D-02 0.370D-01 0.158D+00 0.318D+00 0.484D+00
 Coeff:      0.179D-05-0.584D-03-0.253D-03-0.100D-02-0.191D-02-0.297D-03
 Coeff:      0.703D-02 0.370D-01 0.158D+00 0.318D+00 0.484D+00
 Gap=     0.060 Goal=   None    Shift=    0.000
 RMSDP=8.11D-09 MaxDP=4.79D-07 DE=-9.19D-11 OVMax= 1.38D-06

 SCF Done:  E(RM06L) =  -2050.05852135     A.U. after   18 cycles
            NFock= 18  Conv=0.81D-08     -V/T= 2.0057
 KE= 2.038349734168D+03 PE=-1.058417188409D+04 EE= 3.621081954392D+03
 Leave Link  502 at Sun Dec  2 17:12:25 2018, MaxMem=   536870912 cpu:      1794.2
 (Enter /pbs_home/pkowalski/g09d01/g09/l701.exe)
 Compute integral first derivatives.
 ... and contract with generalized density number  0.
 R6Disp: Adding Grimme-D3 dispersion energy 1st derivatives to the gradient.
 Leave Link  701 at Sun Dec  2 17:12:28 2018, MaxMem=   536870912 cpu:         3.7
 (Enter /pbs_home/pkowalski/g09d01/g09/l702.exe)
 L702 exits ... SP integral derivatives will be done elsewhere.
 Leave Link  702 at Sun Dec  2 17:12:28 2018, MaxMem=   536870912 cpu:         0.2
 (Enter /pbs_home/pkowalski/g09d01/g09/l703.exe)
 Compute integral first derivatives, UseDBF=F ICtDFT=           0.
 Integral derivatives from FoFJK, PRISM(SPDF).
 Calling FoFJK, ICntrl=      2527 FMM=F ISym2X=0 I1Cent= 0 IOpClX= 0 NMat=1 NMatS=1 NMatT=0.
 FoFJK:  IHMeth= 1 ICntrl=    2527 DoSepK=F KAlg= 0 I1Cent=   0 FoldK=F
 IRaf=         0 NMat=   1 IRICut=       1 DoRegI=T DoRafI=F ISym2E= 0.
 FoFCou: FMM=F IPFlag=           0 FMFlag=      100000 FMFlg1=         800
         NFxFlg=           0 DoJE=F BraDBF=F KetDBF=F FulRan=T
         wScrn=  0.000000 ICntrl=    2527 IOpCl=  0 I1Cent=           0 NGrid=           0
         NMat0=    1 NMatS0=      1 NMatT0=    0 NMatD0=    1 NMtDS0=    0 NMtDT0=    0
 Symmetry not used in FoFCou.
 Leave Link  703 at Sun Dec  2 17:13:24 2018, MaxMem=   536870912 cpu:       442.8
 (Enter /pbs_home/pkowalski/g09d01/g09/l716.exe)
 Dipole        =-3.26145180D+00-1.38984368D+00-6.36502337D-01
 ***** Axes restored to original set *****
 -------------------------------------------------------------------
 Center     Atomic                   Forces (Hartrees/Bohr)
 Number     Number              X              Y              Z
 -------------------------------------------------------------------
      1        6           0.003129202   -0.002358348    0.005650294
      2       16           0.004032245   -0.000077007    0.000020005
      3        6           0.004227369   -0.005318693    0.000551269
      4        6          -0.007547822   -0.009866171   -0.009399796
      5        6           0.032621059   -0.024044173   -0.042015858
      6        6           0.000551769   -0.001212354    0.000499339
      7        1          -0.001135313   -0.000396116   -0.001524808
      8        6          -0.001543385   -0.009433490    0.008821361
      9        6          -0.008105517   -0.001964468   -0.017185915
     10        6          -0.026862194   -0.004068706    0.075965297
     11        6           0.001138725    0.000876434   -0.001887941
     12        6           0.007226770   -0.008333236   -0.008834084
     13        9           0.002796929   -0.000167713    0.002532461
     14        9          -0.005245967   -0.000920059   -0.004604989
     15        9           0.000832773   -0.000764941    0.001314989
     16        9           0.000928821   -0.003949215   -0.001168083
     17        9          -0.007765441   -0.006443335    0.003583252
     18        9           0.006087008   -0.018555073   -0.005394016
     19        6           0.006627410    0.056690525    0.095366321
     20        6          -0.014025779    0.042409186   -0.076344790
     21        6          -0.016405935    0.021543113    0.014264717
     22        1           0.016874824    0.000330911    0.005176980
     23        1          -0.002378050    0.001463141   -0.004302529
     24        1           0.004908006    0.005954782   -0.006130905
     25        6          -0.015977080   -0.019212089    0.010215569
     26        1          -0.001108509    0.003800375    0.001860233
     27        1           0.004599583    0.001378047   -0.000849879
     28        1           0.000854597    0.002330584   -0.001128809
     29        1          -0.000317884    0.000064081   -0.000049794
     30        1          -0.000803517    0.000395970   -0.000212828
     31        1          -0.000592400    0.000491482   -0.000172387
     32       16           0.043846399    0.004945127    0.022813621
     33        6          -0.094982148    0.006204332   -0.019274172
     34        6           0.065472997   -0.014270909    0.002162624
     35        6           0.023686916   -0.016506813   -0.017819704
     36        1          -0.000927524    0.006703943   -0.002466324
     37        1          -0.002691674    0.002803364   -0.003948082
     38        1           0.000858230    0.007433269   -0.006726210
     39        1          -0.022885492   -0.017955759   -0.019356428
 -------------------------------------------------------------------
 Cartesian Forces:  Max     0.095366321 RMS     0.021264047
 Leave Link  716 at Sun Dec  2 17:13:24 2018, MaxMem=   536870912 cpu:         0.2
 (Enter /pbs_home/pkowalski/g09d01/g09/l103.exe)

 GradGradGradGradGradGradGradGradGradGradGradGradGradGradGradGradGradGrad
 Berny optimization.
 Using GEDIIS/GDIIS optimizer.
 FormGI is forming the generalized inverse of G from B-inverse, IUseBI=4.
 Internal  Forces:  Max     0.068483430 RMS     0.009910146
 Search for a local minimum.
 Step number   4 out of a maximum of  234
 All quantities printed in internal units (Hartrees-Bohrs-Radians)
 RMS Force = .99101D-02 SwitMx=.10000D-02 MixMth= 1
 Mixed Optimization -- RFO/linear search
 Update second derivatives using D2CorX and points    3    4
 DE= -1.51D-01 DEPred=-1.31D-01 R= 1.15D+00
 TightC=F SS=  1.41D+00  RLast= 1.04D+00 DXNew= 8.4853D-01 3.1265D+00
 Trust test= 1.15D+00 RLast= 1.04D+00 DXMaxT set to 8.49D-01
 ITU=  1  0  1  0
 Use linear search instead of GDIIS.
     Eigenvalues ---    0.00230   0.00314   0.00587   0.00852   0.00893
     Eigenvalues ---    0.01015   0.01133   0.01356   0.01407   0.01465
     Eigenvalues ---    0.01602   0.01695   0.01964   0.01974   0.02470
     Eigenvalues ---    0.02483   0.02887   0.03423   0.04070   0.04191
     Eigenvalues ---    0.04321   0.04627   0.05390   0.05490   0.05566
     Eigenvalues ---    0.05660   0.05770   0.06599   0.07257   0.07284
     Eigenvalues ---    0.07291   0.07611   0.07699   0.08263   0.08747
     Eigenvalues ---    0.09194   0.09301   0.09557   0.09795   0.10356
     Eigenvalues ---    0.11126   0.11621   0.12210   0.12876   0.12912
     Eigenvalues ---    0.13250   0.13490   0.13943   0.15302   0.15664
     Eigenvalues ---    0.15902   0.15970   0.16000   0.16000   0.16000
     Eigenvalues ---    0.16000   0.16000   0.16000   0.16010   0.16093
     Eigenvalues ---    0.16554   0.17105   0.17750   0.18579   0.20005
     Eigenvalues ---    0.20326   0.21747   0.22444   0.23135   0.23430
     Eigenvalues ---    0.23908   0.24998   0.25345   0.25995   0.26208
     Eigenvalues ---    0.26812   0.26928   0.27597   0.28208   0.29002
     Eigenvalues ---    0.29554   0.29823   0.30633   0.30917   0.31741
     Eigenvalues ---    0.33078   0.33480   0.33533   0.33585   0.33597
     Eigenvalues ---    0.33726   0.33745   0.33815   0.33878   0.34658
     Eigenvalues ---    0.35184   0.37229   0.37242   0.37354   0.38774
     Eigenvalues ---    0.50425   0.54386   0.55037   0.55567   0.55905
     Eigenvalues ---    0.57315   0.58145   0.58390   0.58413   0.62852
     Eigenvalues ---    1.26341
 RFO step:  Lambda=-1.13756924D-01 EMin= 2.30111614D-03
 Quartic linear search produced a step of  1.10775.
 Iteration  1 RMS(Cart)=  0.18629298 RMS(Int)=  0.02989499
 Iteration  2 RMS(Cart)=  0.06280269 RMS(Int)=  0.00786423
 Iteration  3 RMS(Cart)=  0.00246263 RMS(Int)=  0.00775773
 Iteration  4 RMS(Cart)=  0.00003806 RMS(Int)=  0.00775771
 Iteration  5 RMS(Cart)=  0.00000119 RMS(Int)=  0.00775771
 Iteration  6 RMS(Cart)=  0.00000002 RMS(Int)=  0.00775771
 ITry= 1 IFail=0 DXMaxC= 9.30D-01 DCOld= 1.00D+10 DXMaxT= 8.49D-01 DXLimC= 3.00D+00 Rises=F
 Variable       Old X    -DE/DX   Delta X   Delta X   Delta X     New X
                                 (Linear)    (Quad)   (Total)
    R1        3.34429  -0.00301   0.01294  -0.02116  -0.00759   3.33670
    R2        2.92769  -0.01217   0.02102  -0.05625  -0.03991   2.88778
    R3        2.54986  -0.01034  -0.00579  -0.01226  -0.02134   2.52852
    R4        3.33207   0.00237  -0.02179   0.03051   0.01092   3.34299
    R5        2.54525  -0.00542   0.00719  -0.01329  -0.00579   2.53945
    R6        2.79981   0.00112  -0.01104   0.00919  -0.00186   2.79795
    R7        2.80763   0.00211  -0.02137   0.01158  -0.01179   2.79584
    R8        2.06335   0.00035  -0.00040   0.00223   0.00183   2.06518
    R9        3.22120  -0.02529  -0.06975  -0.14319  -0.21398   3.00722
   R10        2.96771  -0.00859   0.00149  -0.03433  -0.03283   2.93488
   R11        2.07221   0.00007  -0.00148   0.00083  -0.00064   2.07157
   R12        2.07598   0.00066  -0.00231   0.00339   0.00108   2.07706
   R13        2.07773   0.00032  -0.00089   0.00137   0.00048   2.07820
   R14        2.82908  -0.00470  -0.01194  -0.00383  -0.01732   2.81177
   R15        2.81128  -0.00678  -0.03481   0.00307  -0.02740   2.78388
   R16        2.89153   0.01124   0.00608   0.02701   0.02993   2.92146
   R17        2.55134  -0.00205   0.01043  -0.01082  -0.00039   2.55095
   R18        2.57557   0.00248   0.01410  -0.00289   0.01122   2.58679
   R19        3.03579  -0.03551  -0.05392  -0.07554  -0.12817   2.90761
   R20        2.84813  -0.06848  -0.27875  -0.11633  -0.39109   2.45704
   R21        2.92197   0.00613   0.03005  -0.01702   0.01253   2.93450
   R22        2.53427  -0.00025   0.00603  -0.00380   0.00223   2.53650
   R23        2.54181  -0.00387   0.00563  -0.01081  -0.00518   2.53663
   R24        2.55642  -0.00639   0.01197  -0.01877  -0.00680   2.54962
   R25        2.61952  -0.01029   0.02857  -0.03399  -0.00542   2.61411
   R26        2.95067  -0.02102   0.09423  -0.08712   0.01378   2.96445
   R27        3.23163   0.00454   0.20635  -0.07398   0.13056   3.36219
   R28        2.98371  -0.02376  -0.11528  -0.10162  -0.23020   2.75351
   R29        3.13102   0.01962   0.23725  -0.06539   0.17250   3.30352
   R30        2.04026   0.01315   0.02571   0.00724   0.03296   2.07322
   R31        2.06946  -0.00105  -0.01503   0.00986  -0.00517   2.06429
   R32        2.06979   0.00206  -0.01068   0.01632   0.00564   2.07543
   R33        3.76072   0.00878   0.17823   0.03998   0.22952   3.99025
   R34        2.09353  -0.00393   0.00530  -0.01603  -0.01073   2.08280
   R35        2.05918   0.00485  -0.00645   0.02010   0.01365   2.07283
   R36        2.07229   0.00115  -0.00200   0.00485   0.00285   2.07514
   R37        3.24086   0.01319   0.23263  -0.06561   0.16438   3.40524
   R38        2.77557  -0.06052  -0.22250  -0.12004  -0.34485   2.43072
   R39        2.94889  -0.03149   0.11758  -0.10215   0.01543   2.96432
   R40        2.02568   0.01195  -0.08343   0.09084   0.00741   2.03309
   R41        2.10237  -0.00688   0.03108  -0.03257  -0.00149   2.10087
   R42        2.08424  -0.00340   0.02714  -0.02177   0.00536   2.08960
   R43        2.08422  -0.00218   0.03227  -0.02358   0.00869   2.09292
    A1        1.91807   0.00094  -0.00835   0.00056  -0.01296   1.90511
    A2        2.22407   0.00573   0.01079   0.02522   0.03295   2.25702
    A3        2.13250  -0.00704  -0.01023  -0.02695  -0.03593   2.09657
    A4        1.59957  -0.00066   0.00654  -0.00449   0.00349   1.60306
    A5        1.97893  -0.00045  -0.00006   0.00236   0.00187   1.98081
    A6        2.06555   0.00082   0.00561  -0.00167   0.00406   2.06961
    A7        2.23862  -0.00038  -0.00565  -0.00060  -0.00612   2.23250
    A8        2.02614  -0.00223   0.00798  -0.02766  -0.02421   2.00193
    A9        2.13153   0.00085  -0.00331   0.01144   0.01019   2.14172
   A10        2.12130   0.00152  -0.00269   0.01596   0.01540   2.13670
   A11        1.83756   0.00288   0.00019   0.02871   0.03652   1.87408
   A12        1.98148  -0.00735  -0.05282  -0.00461  -0.06065   1.92083
   A13        1.72503   0.01032   0.15347  -0.01255   0.15013   1.87516
   A14        2.04934   0.00505   0.07460  -0.03064   0.03569   2.08503
   A15        2.00407  -0.01106  -0.11936  -0.00953  -0.13141   1.87266
   A16        1.84270   0.00035  -0.04962   0.03033  -0.01688   1.82582
   A17        1.93387   0.00027   0.00580  -0.00174   0.00404   1.93791
   A18        1.93944   0.00060   0.00175   0.00255   0.00429   1.94374
   A19        1.94182   0.00056   0.00275   0.00174   0.00448   1.94630
   A20        1.88624  -0.00044  -0.00354  -0.00058  -0.00413   1.88211
   A21        1.89184  -0.00025  -0.00164  -0.00004  -0.00171   1.89014
   A22        1.86819  -0.00082  -0.00571  -0.00205  -0.00777   1.86042
   A23        2.21929   0.00248  -0.00103   0.02294   0.01132   2.23062
   A24        2.13920   0.00093   0.02997  -0.02057   0.00741   2.14661
   A25        1.90798  -0.00289  -0.00839  -0.00017  -0.00513   1.90285
   A26        1.86739  -0.00943   0.00462  -0.02483  -0.02226   1.84513
   A27        1.98113   0.00285  -0.00635   0.01620   0.01019   1.99132
   A28        1.90392   0.00115  -0.01371   0.00040  -0.01262   1.89130
   A29        1.98347   0.00336   0.03268  -0.00965   0.02223   2.00570
   A30        1.85348   0.00464  -0.00901   0.01800   0.01073   1.86420
   A31        1.86943  -0.00225  -0.00964   0.00089  -0.00923   1.86019
   A32        1.69003   0.01582   0.03849   0.03701   0.07141   1.76145
   A33        1.98841   0.00149  -0.01335   0.03302   0.00691   1.99532
   A34        1.96074  -0.00922   0.10230   0.02127   0.11880   2.07954
   A35        1.79459   0.00430  -0.00472   0.02173   0.01612   1.81071
   A36        1.94643  -0.00064  -0.00414  -0.00084  -0.00548   1.94095
   A37        1.94071  -0.00021   0.00123   0.00821   0.01040   1.95111
   A38        1.93767  -0.00376  -0.00408  -0.01409  -0.01817   1.91950
   A39        1.96260  -0.00083   0.02412  -0.02848  -0.00412   1.95848
   A40        1.88240   0.00110  -0.01151   0.01277   0.00104   1.88345
   A41        1.88398  -0.00723  -0.01542  -0.00371  -0.01719   1.86678
   A42        2.02935  -0.00021   0.00322  -0.00062   0.00301   2.03236
   A43        1.97238  -0.01140  -0.00953  -0.02246  -0.03290   1.93947
   A44        1.90679   0.00774   0.01912   0.01521   0.03006   1.93685
   A45        1.78104   0.01861   0.03532   0.01318   0.05128   1.83232
   A46        1.87349  -0.00434  -0.02661   0.00141  -0.02677   1.84672
   A47        1.89357   0.00505  -0.00745   0.05895   0.03786   1.93143
   A48        1.60688  -0.00021   0.01909  -0.00473   0.04017   1.64705
   A49        2.63583  -0.01195  -0.01264  -0.07648  -0.11501   2.52082
   A50        1.74221  -0.00582   0.07223  -0.03593   0.03497   1.77719
   A51        1.72995   0.00982   0.06789   0.03895   0.09915   1.82909
   A52        2.18151   0.00725   0.07569  -0.03578   0.04552   2.22703
   A53        2.07969  -0.00336  -0.00295   0.05476   0.03939   2.11908
   A54        2.01975  -0.00393  -0.07410  -0.01910  -0.08712   1.93263
   A55        2.09352  -0.00134   0.06733  -0.04626   0.02166   2.11519
   A56        1.98264  -0.00849   0.00548  -0.03749  -0.02720   1.95544
   A57        1.93247  -0.00070   0.00366  -0.02081  -0.01994   1.91253
   A58        1.85441   0.00546  -0.01111   0.03492   0.01648   1.87089
   A59        1.79235   0.00430  -0.03655   0.05112   0.01471   1.80707
   A60        1.68584   0.00596   0.09292  -0.00680   0.08552   1.77136
   A61        1.77299   0.00259  -0.04782   0.04065  -0.00724   1.76575
   A62        1.43130  -0.00284   0.09701  -0.03154   0.06243   1.49374
   A63        1.95885  -0.00200   0.01626  -0.02034  -0.00409   1.95476
   A64        1.91798  -0.00051  -0.00158  -0.00032  -0.00191   1.91607
   A65        1.92182   0.00077   0.00091   0.00433   0.00523   1.92705
   A66        1.88356   0.00135  -0.00836   0.01131   0.00295   1.88650
   A67        1.87324   0.00103  -0.00896   0.01154   0.00256   1.87580
   A68        1.90707  -0.00058   0.00126  -0.00606  -0.00479   1.90227
   A69        1.73869  -0.02505  -0.11803  -0.02404  -0.13586   1.60283
   A70        1.83687   0.01935   0.07494   0.03959   0.11133   1.94820
   A71        2.14022  -0.01589  -0.05165  -0.02835  -0.10975   2.03047
   A72        1.98318   0.00409   0.12165   0.03026   0.14669   2.12987
   A73        2.09503  -0.00024   0.05239  -0.03465   0.01380   2.10884
   A74        2.28242  -0.00655  -0.03123  -0.03432  -0.09894   2.18347
   A75        1.93671  -0.00519   0.08572  -0.03991   0.05152   1.98823
   A76        1.52773   0.00428   0.01290   0.05553   0.07218   1.59990
   A77        1.78459   0.01246   0.10408   0.09368   0.17850   1.96309
   A78        1.91954   0.00165   0.18314  -0.06293   0.12177   2.04130
   A79        1.96442  -0.00221  -0.02820  -0.00258  -0.03573   1.92869
   A80        2.04036  -0.01173  -0.06894  -0.01991  -0.09112   1.94924
   A81        1.80342   0.00379  -0.04919   0.04567  -0.00432   1.79910
   A82        1.83077   0.00661  -0.02863   0.04593   0.02071   1.85147
   A83        1.88604   0.00434  -0.00017   0.00501  -0.00353   1.88251
   A84        3.47820   0.01025   0.05637   0.04432   0.10023   3.57843
   A85        3.31312   0.00531   0.05704   0.04238   0.09615   3.40927
    D1        0.26278  -0.00175  -0.02363   0.00277  -0.02037   0.24241
    D2       -3.01793  -0.00540  -0.11334  -0.00926  -0.12170  -3.13963
    D3       -0.34873   0.00099   0.01902  -0.00594   0.01118  -0.33755
    D4       -2.61359  -0.00261  -0.04143   0.01458  -0.01945  -2.63303
    D5        1.72609  -0.00598  -0.05221  -0.01187  -0.05407   1.67202
    D6        2.92333   0.00326   0.10233   0.00057   0.09535   3.01869
    D7        0.65848  -0.00034   0.04188   0.02109   0.06472   0.72320
    D8       -1.28503  -0.00371   0.03110  -0.00535   0.03009  -1.25493
    D9       -0.04024   0.00037  -0.03179  -0.01706  -0.04587  -0.08611
   D10        2.88456   0.00336   0.07376  -0.00323   0.07674   2.96129
   D11        2.94668  -0.00295  -0.13135  -0.02778  -0.15430   2.79239
   D12       -0.41171   0.00004  -0.02580  -0.01395  -0.03169  -0.44340
   D13       -0.09742   0.00231   0.02152  -0.00309   0.01807  -0.07935
   D14        3.03121   0.00124   0.00460   0.00373   0.00807   3.03927
   D15       -0.11217  -0.00104  -0.01708   0.00808  -0.00881  -0.12098
   D16        3.12659  -0.00267  -0.03775   0.01029  -0.02688   3.09971
   D17        3.04395   0.00015   0.00191   0.00044   0.00222   3.04618
   D18       -0.00047  -0.00147  -0.01877   0.00264  -0.01585  -0.01632
   D19       -3.12829   0.00062   0.00960  -0.00363   0.00583  -3.12246
   D20        1.05756   0.00060   0.00904  -0.00343   0.00547   1.06304
   D21       -1.02229   0.00086   0.01326  -0.00369   0.00946  -1.01283
   D22       -0.00186  -0.00064  -0.01019   0.00437  -0.00571  -0.00757
   D23       -2.09919  -0.00066  -0.01075   0.00456  -0.00607  -2.10525
   D24        2.10414  -0.00040  -0.00653   0.00431  -0.00208   2.10206
   D25        0.29576   0.00021   0.00016  -0.00151   0.00038   0.29614
   D26        2.52012  -0.00348  -0.01592  -0.00568  -0.02275   2.49736
   D27       -1.58171  -0.00887  -0.13561   0.00105  -0.13339  -1.71509
   D28       -2.94238   0.00178   0.02066  -0.00395   0.01809  -2.92430
   D29       -0.71803  -0.00191   0.00458  -0.00812  -0.00504  -0.72307
   D30        1.46333  -0.00730  -0.11512  -0.00139  -0.11567   1.34766
   D31       -0.27798  -0.00947  -0.11359  -0.04757  -0.16411  -0.44209
   D32        1.48608  -0.01519  -0.03109  -0.08125  -0.10627   1.37981
   D33        2.54242   0.01385   0.14082   0.11789   0.23819   2.78061
   D34       -2.43089  -0.01124  -0.13226  -0.05769  -0.19020  -2.62109
   D35       -0.66684  -0.01696  -0.04976  -0.09138  -0.13236  -0.79920
   D36        0.38950   0.01208   0.12215   0.10776   0.21210   0.60160
   D37        1.59265  -0.00033   0.01792  -0.04779  -0.02512   1.56753
   D38       -2.92648  -0.00605   0.10041  -0.08147   0.03272  -2.89377
   D39       -1.87014   0.02299   0.27233   0.11767   0.37718  -1.49296
   D40        3.06213  -0.00236  -0.01197  -0.00326  -0.01016   3.05197
   D41        0.96612  -0.00240  -0.01097  -0.00401  -0.00991   0.95620
   D42       -1.13545  -0.00184  -0.01211   0.00097  -0.00606  -1.14151
   D43       -1.27570   0.00288   0.04584   0.01959   0.05500  -1.22071
   D44        2.91146   0.00283   0.04684   0.01884   0.05524   2.96671
   D45        0.80990   0.00339   0.04570   0.02382   0.05909   0.86899
   D46        1.01020   0.00143  -0.00189  -0.00302   0.00045   1.01065
   D47       -1.08582   0.00139  -0.00089  -0.00377   0.00070  -1.08512
   D48        3.09580   0.00195  -0.00203   0.00121   0.00455   3.10035
   D49        2.41893   0.00644   0.12015   0.04280   0.16039   2.57932
   D50        0.21673   0.00729   0.07898   0.06292   0.14162   0.35835
   D51       -1.86620   0.00752   0.10521   0.05112   0.15557  -1.71062
   D52       -0.52936   0.00346   0.02037   0.03307   0.05063  -0.47873
   D53       -2.73156   0.00432  -0.02079   0.05320   0.03187  -2.69969
   D54        1.46870   0.00455   0.00544   0.04139   0.04581   1.51451
   D55       -2.27184   0.00165  -0.09859  -0.03984  -0.13979  -2.41163
   D56       -0.20947   0.00053   0.03503   0.01808   0.05228  -0.15719
   D57        0.68708   0.00470  -0.00979  -0.02502  -0.03580   0.65128
   D58        2.74944   0.00358   0.12383   0.03289   0.15628   2.90572
   D59        0.08818   0.00251  -0.00221   0.00311   0.00216   0.09034
   D60        2.16557   0.00026  -0.01179  -0.00133  -0.01262   2.15296
   D61       -2.01581   0.00108  -0.02848   0.01998  -0.00792  -2.02373
   D62        2.28898   0.00133   0.01513  -0.00161   0.01362   2.30260
   D63       -1.91681  -0.00092   0.00554  -0.00605  -0.00115  -1.91796
   D64        0.18499  -0.00009  -0.01115   0.01525   0.00355   0.18854
   D65       -1.94359   0.00343   0.01575   0.00573   0.02205  -1.92154
   D66        0.13380   0.00117   0.00617   0.00129   0.00728   0.14108
   D67        2.23560   0.00200  -0.01052   0.02260   0.01198   2.24758
   D68       -0.62235   0.00108   0.01200   0.03315   0.04674  -0.57561
   D69       -2.77115  -0.00321  -0.00325   0.01646   0.01870  -2.75245
   D70        1.33376   0.01330   0.04056   0.03514   0.08124   1.41500
   D71       -2.70624  -0.00575  -0.02282  -0.03237  -0.06869  -2.77492
   D72        1.42815  -0.01004  -0.03807  -0.04906  -0.09673   1.33142
   D73       -0.75013   0.00647   0.00575  -0.03038  -0.03419  -0.78432
   D74        0.58313  -0.00431  -0.09637  -0.05200  -0.15284   0.43030
   D75       -2.63354  -0.00518  -0.12561  -0.05469  -0.18866  -2.82220
   D76        2.48289   0.01058   0.00227   0.02622   0.03052   2.51341
   D77       -0.73378   0.00971  -0.02698   0.02353  -0.00531  -0.73909
   D78        0.33846  -0.00354  -0.01240  -0.02324  -0.03641   0.30205
   D79        2.56020  -0.00355  -0.00593  -0.01633  -0.02430   2.53590
   D80       -1.74352   0.00334  -0.01259  -0.00266  -0.01638  -1.75990
   D81       -1.74504  -0.00344  -0.00283  -0.02790  -0.03031  -1.77535
   D82        0.47670  -0.00345   0.00364  -0.02098  -0.01820   0.45850
   D83        2.45617   0.00344  -0.00303  -0.00731  -0.01028   2.44588
   D84        2.42734  -0.00160  -0.00192  -0.01448  -0.01619   2.41116
   D85       -1.63410  -0.00161   0.00455  -0.00756  -0.00408  -1.63818
   D86        0.34536   0.00527  -0.00211   0.00610   0.00384   0.34920
   D87       -0.30578   0.00695   0.11933   0.05889   0.20014  -0.10564
   D88        2.90858   0.00779   0.14589   0.05860   0.22854   3.13712
   D89       -1.97324   0.00818   0.07487   0.06449   0.13395  -1.83929
   D90        1.24113   0.00902   0.10143   0.06420   0.16234   1.40347
   D91        2.99135  -0.00042   0.01225   0.00355  -0.00415   2.98720
   D92       -0.07748   0.00043   0.03880   0.00326   0.02425  -0.05323
   D93       -2.34278  -0.01510  -0.05932  -0.10455  -0.16164  -2.50443
   D94        1.72095  -0.01313  -0.11055  -0.07245  -0.17903   1.54192
   D95       -0.26089  -0.01079  -0.05642  -0.08717  -0.14248  -0.40337
   D96       -0.43741  -0.01056  -0.05826  -0.04891  -0.10906  -0.54647
   D97       -2.65686  -0.00859  -0.10948  -0.01681  -0.12644  -2.78331
   D98        1.64449  -0.00625  -0.05536  -0.03153  -0.08990   1.55459
   D99       -2.80597  -0.02431  -0.27592  -0.15936  -0.41148   3.06573
   D100      -0.26985  -0.00706   0.00398  -0.07309  -0.07642  -0.34626
   D101       0.02754  -0.00197  -0.04019   0.00317  -0.02492   0.00262
   D102       2.56366   0.01528   0.23971   0.08944   0.31015   2.87381
   D103      -2.98004  -0.00027  -0.01080  -0.00617  -0.00044  -2.98047
   D104       0.09330  -0.00059  -0.03332  -0.00970  -0.02608   0.06722
   D105      -0.19645   0.00623  -0.03265   0.02046  -0.00715  -0.20359
   D106       1.58685   0.02102   0.08217   0.14057   0.22629   1.81314
   D107      -2.03880   0.00160  -0.00753  -0.01313  -0.02654  -2.06534
   D108      -0.25550   0.01639   0.10729   0.10697   0.20690  -0.04860
   D109      -0.06692  -0.00168  -0.00498   0.00741  -0.00053  -0.06745
   D110      -2.36883  -0.01430  -0.21592  -0.05548  -0.25368  -2.62252
   D111       0.02840   0.00317   0.03319  -0.00683   0.01958   0.04798
   D112      -1.04960   0.00340  -0.05914   0.04473  -0.01474  -1.06434
   D113      -2.65641  -0.00497  -0.12309  -0.04354  -0.19844  -2.85485
   D114       2.41630   0.00257   0.10973   0.01665   0.14827   2.56457
   D115       1.33830   0.00280   0.01740   0.06821   0.11394   1.45224
   D116      -0.26851  -0.00557  -0.04656  -0.02006  -0.06975  -0.33826
   D117      -2.55819   0.00770   0.09009   0.02325   0.10468  -2.45352
   D118      -0.55768   0.01211   0.12574   0.03882   0.15443  -0.40324
   D119       1.64071   0.00591   0.02824   0.02602   0.05168   1.69239
   D120       1.48441  -0.01099  -0.10483  -0.04488  -0.14414   1.34027
   D121      -2.79826  -0.00658  -0.06918  -0.02932  -0.09438  -2.89265
   D122      -0.59988  -0.01278  -0.16669  -0.04212  -0.19713  -0.79701
         Item               Value     Threshold  Converged?
 Maximum Force            0.068483     0.000450     NO 
 RMS     Force            0.009910     0.000300     NO 
 Maximum Displacement     0.929885     0.001800     NO 
 RMS     Displacement     0.221696     0.001200     NO 
 Predicted change in Energy=-1.215152D-01
 Lowest energy point so far.  Saving SCF results.
 GradGradGradGradGradGradGradGradGradGradGradGradGradGradGradGradGradGrad

 Leave Link  103 at Sun Dec  2 17:13:24 2018, MaxMem=   536870912 cpu:         0.7
 (Enter /pbs_home/pkowalski/g09d01/g09/l202.exe)
                          Input orientation:                          
 ---------------------------------------------------------------------
 Center     Atomic      Atomic             Coordinates (Angstroms)
 Number     Number       Type             X           Y           Z
 ---------------------------------------------------------------------
      1          6           0       -1.623133   -0.092254   -0.503255
      2         16           0       -3.150990    0.748023   -0.781300
      3          6           0       -4.085833   -0.699981   -0.382761
      4          6           0       -3.324124   -1.783052   -0.153396
      5          6           0       -1.883526   -1.596462   -0.434039
      6          6           0       -5.560708   -0.592785   -0.308850
      7          1           0       -3.743322   -2.748016    0.142288
      8          6           0       -0.371173    0.368497   -0.606387
      9          6           0        0.072062    1.705388   -1.086156
     10          6           0        0.802426   -0.384542   -0.131184
     11          6           0        1.354915    2.032658   -0.287907
     12          6           0        1.622267    0.738509    0.527630
     13          9           0       -0.886561    2.654486   -1.036183
     14          9           0        0.441137    1.591707   -2.399422
     15          9           0        2.387953    2.279126   -1.108727
     16          9           0        1.190203    3.105353    0.502052
     17          9           0        2.946399    0.516748    0.661186
     18          9           0        1.156211    1.015117    1.800371
     19          6           0       -0.806052   -2.294107    0.506567
     20          6           0        0.513005   -1.446729    0.560579
     21          6           0       -1.611937   -1.810918    2.017399
     22          1           0       -1.032595   -1.532068    2.906349
     23          1           0       -2.359292   -2.541534    2.335112
     24          1           0       -2.240818   -0.929507    1.833485
     25          6           0       -1.608580   -2.181879   -1.846030
     26          1           0       -1.686446   -3.281209   -1.859532
     27          1           0       -0.597339   -1.908065   -2.170986
     28          1           0       -2.334992   -1.790913   -2.570828
     29          1           0       -6.011849   -1.553773   -0.035555
     30          1           0       -5.988438   -0.281973   -1.272454
     31          1           0       -5.873930    0.158431    0.430738
     32         16           0        1.695373   -2.207843    1.599198
     33          6           0        0.622279   -3.628589    1.876816
     34          6           0       -0.522457   -3.475822    1.310460
     35          6           0        0.777102   -4.358595    3.256592
     36          1           0        0.717431   -5.468701    3.248941
     37          1           0        1.776870   -4.164675    3.687387
     38          1           0        0.019654   -4.015679    3.988226
     39          1           0       -1.262409   -4.159811    1.687434
 ---------------------------------------------------------------------
                    Distance matrix (angstroms):
                    1          2          3          4          5
     1  C    0.000000
     2  S    1.765707   0.000000
     3  C    2.539437   1.769034   0.000000
     4  C    2.423751   2.613538   1.343820   0.000000
     5  C    1.528148   2.687688   2.378332   1.479493   0.000000
     6  C    3.974018   2.797806   1.480611   2.538348   3.813753
     7  H    3.459046   3.664173   2.141830   1.092845   2.262094
     8  C    1.338033   2.811053   3.871738   3.681615   2.485555
     9  C    2.538696   3.376025   4.854756   4.957150   3.892531
    10  C    2.471276   4.163514   4.904882   4.357148   2.962230
    11  C    3.664751   4.711359   6.089175   6.039135   4.866146
    12  C    3.505069   4.949481   5.956548   5.593644   4.320588
    13  F    2.893291   2.971061   4.681319   5.139336   4.407616
    14  F    3.269922   4.029081   5.460056   5.532705   4.408085
    15  F    4.698814   5.755986   7.163241   7.074022   5.806972
    16  F    4.376094   5.103915   6.565060   6.686200   5.694835
    17  F    4.754727   6.269961   7.212666   6.728454   5.384548
    18  F    3.775939   5.028752   5.931834   5.632083   4.588348
    19  C    2.556466   4.051159   3.753546   2.652812   1.591351
    20  C    2.743981   4.476878   4.753613   3.917453   2.599047
    21  C    3.050840   4.092625   3.621479   2.764907   2.475742
    22  H    3.747958   4.825471   4.564305   3.830944   3.447668
    23  H    3.820631   4.599999   3.709325   2.774683   2.964406
    24  H    2.557905   3.237225   2.892838   2.418634   2.390429
    25  C    2.483905   3.478075   3.236350   2.442778   1.553070
    26  H    3.465967   4.420654   3.821080   2.799529   2.215681
    27  H    2.670347   3.937914   4.102050   3.394357   2.183658
    28  H    2.768943   3.211613   3.007194   2.611977   2.192602
    29  H    4.649258   3.746854   2.135193   2.700059   4.147729
    30  H    4.436614   3.058306   2.141539   3.256394   4.391028
    31  H    4.359410   3.038266   2.143815   3.257618   4.444188
    32  S    4.461895   6.155578   6.294772   5.333609   4.161292
    33  C    4.817911   6.360650   5.987383   4.806439   3.968456
    34  C    3.993692   5.396805   4.823892   3.585761   2.903063
    35  C    6.172458   7.603422   7.090732   5.922963   5.322506
    36  H    6.961565   8.357941   7.681230   6.441588   5.943361
    37  H    6.760629   8.269678   7.933568   6.814975   6.081148
    38  H    6.185904   7.449444   6.852329   5.772218   5.388054
    39  H    4.634032   5.809322   4.922180   3.645313   3.384847
                    6          7          8          9         10
     6  C    0.000000
     7  H    2.855072   0.000000
     8  C    5.286196   4.652371   0.000000
     9  C    6.133017   5.991581   1.487922   0.000000
    10  C    6.369019   5.130752   1.473166   2.411060   0.000000
    11  C    7.397245   7.002281   2.418727   1.545969   2.484485
    12  C    7.353038   6.410452   2.323081   2.437682   1.538642
    13  F    5.737720   6.223898   2.382456   1.349905   3.592686
    14  F    6.720464   6.542414   2.317556   1.368871   3.030016
    15  F    8.489340   8.026814   3.393468   2.386009   3.250326
    16  F    7.740064   7.663617   3.340197   2.394274   3.568015
    17  F    8.633823   7.461924   3.554575   3.567616   2.456990
    18  F    7.221576   6.396549   2.922927   3.159729   2.411455
    19  C    5.115286   2.994376   2.918433   4.393611   2.576891
    20  C    6.194766   4.470418   2.332086   3.583575   1.300208
    21  C    4.742159   2.989481   3.629545   4.983203   3.532719
    22  H    5.632368   4.057906   4.048325   5.257517   3.729708
    23  H    4.586635   2.601279   4.590567   5.971005   4.553206
    24  H    3.965433   2.902524   3.336669   4.562498   3.663092
    25  C    4.528517   2.971707   3.093914   4.302651   3.461800
    26  H    4.964086   2.919301   4.076846   5.343839   4.191939
    27  H    5.461918   3.994242   2.771616   3.831710   2.905383
    28  H    4.117925   3.203192   3.518333   4.496919   4.215819
    29  H    1.096228   2.569836   5.986501   6.981394   6.914519
    30  H    1.099132   3.622625   5.693894   6.380750   6.886860
    31  H    1.099738   3.615263   5.603578   6.328417   6.721927
    32  S    7.674619   5.656304   3.971491   5.015939   2.667584
    33  C    7.226518   4.779380   4.809359   6.126438   3.819470
    34  C    6.026445   3.502613   4.298369   5.739526   3.659189
    35  C    8.189111   5.720760   6.211806   7.491891   5.222141
    36  H    8.709045   6.078794   7.079653   8.406968   6.105828
    37  H    9.086713   6.711719   6.603047   7.755689   5.460808
    38  H    7.830805   5.527947   6.362721   7.647399   5.546840
    39  H    5.931627   3.245855   5.153784   6.623758   4.671570
                   11         12         13         14         15
    11  C    0.000000
    12  C    1.552868   0.000000
    13  F    2.443523   3.522882   0.000000
    14  F    2.342632   3.269656   2.179611   0.000000
    15  F    1.342260   2.374330   3.296757   2.434858   0.000000
    16  F    1.342326   2.406093   2.623433   3.357199   2.170684
    17  F    2.394073   1.349201   4.705590   4.098683   2.559381
    18  F    2.331475   1.383325   3.860892   4.299075   3.402611
    19  C    4.901211   3.885092   5.184124   5.009971   5.807350
    20  C    3.678978   2.450880   4.618268   4.242507   4.492662
    21  C    5.374916   4.379391   5.458055   5.941488   6.519221
    22  H    5.348902   4.226359   5.752575   6.330961   6.507395
    23  H    6.449712   5.466121   6.366568   6.880544   7.591780
    24  H    5.118986   4.405786   4.786858   5.609537   6.354326
    25  C    5.382599   4.959969   4.956570   4.329842   6.034604
    26  H    6.321161   5.727500   6.045676   5.344474   6.934102
    27  H    4.783992   4.383324   4.710446   3.657734   5.250993
    28  H    5.783324   5.626572   4.920839   4.379313   6.403840
    29  H    8.197279   7.990710   6.706659   7.557971   9.295132
    30  H    7.762196   7.886984   5.891329   6.791183   8.760706
    31  H    7.502358   7.519231   5.766801   7.067118   8.667527
    32  S    4.653916   3.136016   6.103594   5.656735   5.286343
    33  C    6.105121   4.678869   7.087961   6.750593   6.850705
    34  C    6.035119   4.793041   6.574191   6.353864   6.887843
    35  C    7.331129   5.843116   8.389219   8.216414   8.106182
    36  H    8.317816   6.837669   9.323156   9.045977   9.044818
    37  H    7.374818   5.835167   8.712459   8.483476   8.055973
    38  H    7.526661   6.094785   8.399823   8.510140   8.438741
    39  H    7.007071   5.801727   7.348061   7.258404   7.912242
                   16         17         18         19         20
    16  F    0.000000
    17  F    3.132160   0.000000
    18  F    2.460869   2.179652   0.000000
    19  C    5.756668   4.691024   4.058986   0.000000
    20  C    4.602551   3.128381   2.830456   1.568719   0.000000
    21  C    5.858155   5.294881   3.961845   1.779195   2.601987
    22  H    5.676896   5.007075   3.535847   2.528038   2.810480
    23  H    6.917106   6.348659   5.029361   2.411918   3.549317
    24  H    5.461200   5.511185   3.914392   2.383568   3.077556
    25  C    6.426624   5.858033   5.582211   2.488244   3.291402
    26  H    7.391913   6.499366   6.319336   2.710699   3.749645
    27  H    5.956073   5.143831   5.233699   2.713279   2.984483
    28  H    6.770747   6.607897   6.258569   3.472927   4.246794
    29  H    8.594535   9.220776   7.832681   5.286048   6.552904
    30  H    8.133618   9.176505   7.884840   5.837013   6.854592
    31  H    7.654502   8.830612   7.213369   5.630637   6.586831
    32  S    5.448760   3.141390   3.273933   2.731009   1.748147
    33  C    6.896266   4.905416   4.674925   2.387164   2.550477
    34  C    6.848255   5.328709   4.819385   1.457092   2.398275
    35  C    7.966722   5.933881   5.580419   3.785647   3.977084
    36  H    9.015726   6.891326   6.658136   4.463144   4.842038
    37  H    7.958884   5.695736   5.547638   4.504234   4.331456
    38  H    8.014530   6.338606   5.602444   3.970837   4.311806
    39  H    7.759063   6.374752   5.713349   2.254675   3.432596
                   21         22         23         24         25
    21  C    0.000000
    22  H    1.097099   0.000000
    23  H    1.092374   1.762231   0.000000
    24  H    1.098272   1.724505   1.692423   0.000000
    25  C    3.881198   4.831057   4.263198   3.937892   0.000000
    26  H    4.147035   5.118655   4.312177   4.413186   1.102168
    27  H    4.310616   5.109809   4.879618   4.437836   1.096895
    28  H    4.644893   5.635841   4.963091   4.488749   1.098118
    29  H    4.862095   5.783445   4.465076   4.254844   4.802199
    30  H    5.684590   6.601932   5.593822   4.910277   4.808513
    31  H    4.955846   5.694291   4.823808   4.043614   5.371586
    32  S    3.357192   3.099536   4.134395   4.145193   4.773507
    33  C    2.883646   2.862507   3.206476   3.935002   4.574852
    34  C    2.111548   2.566180   2.301470   3.116093   3.580136
    35  C    3.705910   3.374452   3.740027   4.784529   6.038735
    36  H    4.507996   4.321694   4.343917   5.599913   6.494016
    37  H    4.451185   3.928579   4.644467   5.481339   6.783174
    38  H    3.377458   2.906202   3.250427   4.390569   6.328705
    39  H    2.397571   2.905788   2.059481   3.378384   4.064162
                   26         27         28         29         30
    26  H    0.000000
    27  H    1.780080   0.000000
    28  H    1.774130   1.786907   0.000000
    29  H    5.002003   5.831167   4.472485   0.000000
    30  H    5.277046   5.702236   4.160570   1.774244   0.000000
    31  H    5.883152   6.235526   5.033232   1.779914   1.762933
    32  S    4.954960   4.422746   5.814360   7.905788   8.425931
    33  C    4.405811   4.564249   5.648366   7.209277   8.051045
    34  C    3.382542   3.818892   4.603107   5.969878   6.837329
    35  C    5.779667   6.111692   7.087802   8.049541   9.105144
    36  H    6.054769   6.616823   7.530811   8.449720   9.608009
    37  H    6.598740   6.711906   7.855406   9.018938   9.998770
    38  H    6.135674   6.539007   7.315404   7.657076   8.815469
    39  H    3.678684   4.516645   4.989480   5.684831   6.792195
                   31         32         33         34         35
    31  H    0.000000
    32  S    8.016164   0.000000
    33  C    7.657244   1.801976   0.000000
    34  C    6.528396   2.570974   1.286280   0.000000
    35  C    8.522042   2.866340   1.568649   2.501114   0.000000
    36  H    9.113337   3.783016   2.297345   3.044109   1.111735
    37  H    9.371752   2.862929   2.213286   3.378048   1.105769
    38  H    8.050667   3.432748   2.229586   2.784917   1.107524
    39  H    6.441477   3.544917   1.967260   1.075862   2.580965
                   36         37         38         39
    36  H    0.000000
    37  H    1.736413   0.000000
    38  H    1.773333   1.788998   0.000000
    39  H    2.840997   3.638276   2.637822   0.000000
 Stoichiometry    C17H14F6S2
 Framework group  C1[X(C17H14F6S2)]
 Deg. of freedom   111
 Full point group                 C1      NOp   1
 RotChk:  IX=0 Diff= 6.13D-01
 Largest Abelian subgroup         C1      NOp   1
 Largest concise Abelian subgroup C1      NOp   1
                         Standard orientation:                         
 ---------------------------------------------------------------------
 Center     Atomic      Atomic             Coordinates (Angstroms)
 Number     Number       Type             X           Y           Z
 ---------------------------------------------------------------------
      1          6           0       -0.415964   -1.352784    0.136902
      2         16           0       -0.683770   -3.009269   -0.412697
      3          6           0       -2.440069   -2.805949   -0.353053
      4          6           0       -2.825227   -1.617364    0.141691
      5          6           0       -1.726467   -0.787713    0.683268
      6          6           0       -3.297548   -3.901624   -0.859447
      7          1           0       -3.874055   -1.318118    0.210402
      8          6           0        0.735804   -0.707161    0.353543
      9          6           0        2.116787   -1.256318    0.281265
     10          6           0        0.808116    0.743276    0.600972
     11          6           0        3.007070   -0.088595   -0.202306
     12          6           0        2.036091    1.122510   -0.245006
     13          9           0        2.221827   -2.389826   -0.444248
     14          9           0        2.524800   -1.565826    1.550729
     15          9           0        4.003774    0.152973    0.663655
     16          9           0        3.554398   -0.342724   -1.401343
     17          9           0        2.671360    2.263035    0.095550
     18          9           0        1.698244    1.263199   -1.579043
     19          6           0       -1.765654    0.790541    0.483327
     20          6           0       -0.311921    1.375544    0.410455
     21          6           0       -2.208204    0.698213   -1.237474
     22          1           0       -1.813049    1.417886   -1.965176
     23          1           0       -3.290300    0.655292   -1.380677
     24          1           0       -1.900942   -0.274327   -1.644853
     25          6           0       -1.713166   -0.987307    2.223401
     26          1           0       -2.587713   -0.522961    2.707472
     27          1           0       -0.808652   -0.535319    2.648535
     28          1           0       -1.728437   -2.057013    2.471109
     29          1           0       -4.358905   -3.638490   -0.781996
     30          1           0       -3.138457   -4.829494   -0.292139
     31          1           0       -3.075414   -4.134452   -1.911051
     32         16           0       -0.352860    3.108420    0.183560
     33          6           0       -2.151002    3.139017    0.297000
     34          6           0       -2.639400    1.953926    0.404441
     35          6           0       -2.880105    4.269375   -0.510070
     36          1           0       -3.752549    4.755044   -0.021274
     37          1           0       -2.194099    5.116368   -0.696410
     38          1           0       -3.242239    3.903502   -1.490685
     39          1           0       -3.693571    1.922661    0.191777
 ---------------------------------------------------------------------
 Rotational constants (GHZ):      0.2373806      0.2180411      0.1312716
 Leave Link  202 at Sun Dec  2 17:13:24 2018, MaxMem=   536870912 cpu:         0.0
 (Enter /pbs_home/pkowalski/g09d01/g09/l301.exe)
 Basis read from rwf:  (5D, 7F)
 No pseudopotential information found on rwf file.
 There are   453 symmetry adapted cartesian basis functions of A   symmetry.
 There are   428 symmetry adapted basis functions of A   symmetry.
   428 basis functions,   747 primitive gaussians,   453 cartesian basis functions
   101 alpha electrons      101 beta electrons
       nuclear repulsion energy      2884.5093058366 Hartrees.
 IExCor= 4134 DFT=T Ex+Corr=M06L ExCW=0 ScaHFX=  0.000000
 ScaDFX=  1.000000  1.000000  1.000000  1.000000 ScalE2=  1.000000  1.000000
 IRadAn=      0 IRanWt=     -1 IRanGd=            0 ICorTp=0 IEmpDi=131
 NAtoms=   39 NActive=   39 NUniq=   39 SFac= 1.00D+00 NAtFMM=   60 NAOKFM=F Big=F
 Integral buffers will be    131072 words long.
 Raffenetti 2 integral format.
 Two-electron integral symmetry is turned on.
 R6Disp:  Grimme-D3 Dispersion energy=       -0.0032386221 Hartrees.
 Nuclear repulsion after empirical dispersion term =     2884.5060672145 Hartrees.
 No density basis found on file   724.
 Leave Link  301 at Sun Dec  2 17:13:24 2018, MaxMem=   536870912 cpu:         0.5
 (Enter /pbs_home/pkowalski/g09d01/g09/l302.exe)
 NPDir=0 NMtPBC=     1 NCelOv=     1 NCel=       1 NClECP=     1 NCelD=      1
         NCelK=      1 NCelE2=     1 NClLst=     1 CellRange=     0.0.
 One-electron integrals computed using PRISM.
 NBasis=   428 RedAO= T EigKep=  2.38D-04  NBF=   428
 NBsUse=   428 1.00D-06 EigRej= -1.00D+00 NBFU=   428
 Precomputing XC quadrature grid using
 IXCGrd= 4 IRadAn=           0 IRanWt=          -1 IRanGd=           0 AccXCQ= 0.00D+00.
 Generated NRdTot=       0 NPtTot=           0 NUsed=           0 NTot=          32
 NSgBfM=   445   445   445   447   447 MxSgAt=    39 MxSgA2=    39.
 Leave Link  302 at Sun Dec  2 17:13:25 2018, MaxMem=   536870912 cpu:         7.3
 (Enter /pbs_home/pkowalski/g09d01/g09/l303.exe)
 DipDrv:  MaxL=1.
 Leave Link  303 at Sun Dec  2 17:13:25 2018, MaxMem=   536870912 cpu:         0.9
 (Enter /pbs_home/pkowalski/g09d01/g09/l401.exe)
 Initial guess from the checkpoint file:  "dae0068freq_closed_m06ld3.chk"
 B after Tr=     0.000000    0.000000    0.000000
         Rot=    0.976157    0.001877    0.009338    0.216855 Ang=  25.07 deg.
 Guess basis will be translated and rotated to current coordinates.
 JPrj=2 DoOrth=T DoCkMO=T.
 Generating alternative initial guess.
 ExpMin= 1.22D-01 ExpMax= 9.18D+03 ExpMxC= 1.38D+03 IAcc=1 IRadAn=         1 AccDes= 0.00D+00
 Harris functional with IExCor= 1009 and IRadAn=       1 diagonalized for initial guess.
 HarFok:  IExCor= 1009 AccDes= 0.00D+00 IRadAn=         1 IDoV= 1 UseB2=F ITyADJ=14
 ICtDFT=  3500011 ScaDFX=  1.000000  1.000000  1.000000  1.000000
 FoFCou: FMM=F IPFlag=           0 FMFlag=      100000 FMFlg1=           0
         NFxFlg=           0 DoJE=T BraDBF=F KetDBF=T FulRan=T
         wScrn=  0.000000 ICntrl=     500 IOpCl=  0 I1Cent=   200000004 NGrid=           0
         NMat0=    1 NMatS0=      1 NMatT0=    0 NMatD0=    1 NMtDS0=    0 NMtDT0=    0
 Petite list used in FoFCou.
 Harris En= -2048.76944534769    
 Leave Link  401 at Sun Dec  2 17:13:28 2018, MaxMem=   536870912 cpu:        20.0
 (Enter /pbs_home/pkowalski/g09d01/g09/l502.exe)
 Closed shell SCF:
 Using DIIS extrapolation, IDIIS=  1040.
 Integral symmetry usage will be decided dynamically.
 IVT=      641221 IEndB=      641221 NGot=   536870912 MDV=   536451994
 LenX=   536451994 LenY=   536246332
 Requested convergence on RMS density matrix=1.00D-08 within 128 cycles.
 Requested convergence on MAX density matrix=1.00D-06.
 Requested convergence on             energy=1.00D-06.
 No special actions if energy rises.
 Fock matrices will be formed incrementally for  20 cycles.
 Integral accuracy reduced to 1.0D-05 until final iterations.

 Cycle   1  Pass 0  IDiag  1:
 FoFJK:  IHMeth= 1 ICntrl=     500 DoSepK=F KAlg= 0 I1Cent=   0 FoldK=F
 IRaf= 800000000 NMat=   1 IRICut=       1 DoRegI=T DoRafI=F ISym2E= 0.
 FoFCou: FMM=F IPFlag=           0 FMFlag=      100000 FMFlg1=           0
         NFxFlg=           0 DoJE=T BraDBF=F KetDBF=F FulRan=T
         wScrn=  0.000000 ICntrl=     500 IOpCl=  0 I1Cent=           0 NGrid=           0
         NMat0=    1 NMatS0=      1 NMatT0=    0 NMatD0=    1 NMtDS0=    0 NMtDT0=    0
 Symmetry not used in FoFCou.
 E= -2049.97398919631    
 DIIS: error= 6.94D-03 at cycle   1 NSaved=   1.
 NSaved= 1 IEnMin= 1 EnMin= -2049.97398919631     IErMin= 1 ErrMin= 6.94D-03
 ErrMax= 6.94D-03  0.00D+00 EMaxC= 1.00D-01 BMatC= 1.18D-01 BMatP= 1.18D-01
 IDIUse=3 WtCom= 9.31D-01 WtEn= 6.94D-02
 Coeff-Com:  0.100D+01
 Coeff-En:   0.100D+01
 Coeff:      0.100D+01
 Gap=     0.545 Goal=   None    Shift=    0.000
 GapD=    0.545 DampG=2.000 DampE=1.000 DampFc=2.0000 IDamp=-1.
 RMSDP=2.93D-03 MaxDP=2.11D-01              OVMax= 1.71D-01

 Cycle   2  Pass 0  IDiag  1:
 RMSU=  2.93D-03    CP:  1.00D+00
 E= -2050.15072113145     Delta-E=       -0.176731935137 Rises=F Damp=F
 DIIS: error= 2.85D-03 at cycle   2 NSaved=   2.
 NSaved= 2 IEnMin= 2 EnMin= -2050.15072113145     IErMin= 2 ErrMin= 2.85D-03
 ErrMax= 2.85D-03  0.00D+00 EMaxC= 1.00D-01 BMatC= 1.35D-02 BMatP= 1.18D-01
 IDIUse=3 WtCom= 9.71D-01 WtEn= 2.85D-02
 Coeff-Com:  0.135D+00 0.865D+00
 Coeff-En:   0.000D+00 0.100D+01
 Coeff:      0.131D+00 0.869D+00
 Gap=     0.087 Goal=   None    Shift=    0.000
 RMSDP=1.28D-03 MaxDP=1.10D-01 DE=-1.77D-01 OVMax= 1.44D-01

 Cycle   3  Pass 0  IDiag  1:
 RMSU=  1.16D-03    CP:  9.97D-01  8.20D-01
 E= -2050.12701281506     Delta-E=        0.023708316387 Rises=F Damp=F
 DIIS: error= 5.72D-03 at cycle   3 NSaved=   3.
 NSaved= 3 IEnMin= 2 EnMin= -2050.15072113145     IErMin= 2 ErrMin= 2.85D-03
 ErrMax= 5.72D-03  0.00D+00 EMaxC= 1.00D-01 BMatC= 3.43D-02 BMatP= 1.35D-02
 IDIUse=3 WtCom= 1.17D-01 WtEn= 8.83D-01
 Coeff-Com:  0.151D-01 0.614D+00 0.371D+00
 Coeff-En:   0.000D+00 0.686D+00 0.314D+00
 Coeff:      0.176D-02 0.677D+00 0.321D+00
 Gap=     0.080 Goal=   None    Shift=    0.000
 RMSDP=7.61D-04 MaxDP=5.24D-02 DE= 2.37D-02 OVMax= 7.99D-02

 Cycle   4  Pass 0  IDiag  1:
 RMSU=  2.87D-04    CP:  9.99D-01  9.14D-01  4.42D-01
 E= -2050.16360491998     Delta-E=       -0.036592104921 Rises=F Damp=F
 DIIS: error= 9.39D-04 at cycle   4 NSaved=   4.
 NSaved= 4 IEnMin= 4 EnMin= -2050.16360491998     IErMin= 4 ErrMin= 9.39D-04
 ErrMax= 9.39D-04  0.00D+00 EMaxC= 1.00D-01 BMatC= 1.33D-03 BMatP= 1.35D-02
 IDIUse=3 WtCom= 9.91D-01 WtEn= 9.39D-03
 Coeff-Com: -0.273D-03 0.341D+00 0.163D+00 0.496D+00
 Coeff-En:   0.000D+00 0.000D+00 0.000D+00 0.100D+01
 Coeff:     -0.270D-03 0.338D+00 0.161D+00 0.501D+00
 Gap=     0.080 Goal=   None    Shift=    0.000
 RMSDP=1.72D-04 MaxDP=8.26D-03 DE=-3.66D-02 OVMax= 1.21D-02

 Cycle   5  Pass 0  IDiag  1:
 RMSU=  9.78D-05    CP:  9.99D-01  9.29D-01  3.81D-01  6.02D-01
 E= -2050.16483668966     Delta-E=       -0.001231769676 Rises=F Damp=F
 DIIS: error= 3.14D-04 at cycle   5 NSaved=   5.
 NSaved= 5 IEnMin= 5 EnMin= -2050.16483668966     IErMin= 5 ErrMin= 3.14D-04
 ErrMax= 3.14D-04  0.00D+00 EMaxC= 1.00D-01 BMatC= 1.81D-04 BMatP= 1.33D-03
 IDIUse=3 WtCom= 9.97D-01 WtEn= 3.14D-03
 Coeff-Com: -0.118D-02 0.141D+00 0.600D-01 0.313D+00 0.487D+00
 Coeff-En:   0.000D+00 0.000D+00 0.000D+00 0.645D-01 0.935D+00
 Coeff:     -0.118D-02 0.141D+00 0.598D-01 0.312D+00 0.489D+00
 Gap=     0.080 Goal=   None    Shift=    0.000
 RMSDP=5.87D-05 MaxDP=3.32D-03 DE=-1.23D-03 OVMax= 5.01D-03

 Cycle   6  Pass 0  IDiag  1:
 RMSU=  4.20D-05    CP:  9.99D-01  9.30D-01  3.80D-01  6.05D-01  5.82D-01
 E= -2050.16500087678     Delta-E=       -0.000164187124 Rises=F Damp=F
 DIIS: error= 1.23D-04 at cycle   6 NSaved=   6.
 NSaved= 6 IEnMin= 6 EnMin= -2050.16500087678     IErMin= 6 ErrMin= 1.23D-04
 ErrMax= 1.23D-04  0.00D+00 EMaxC= 1.00D-01 BMatC= 2.46D-05 BMatP= 1.81D-04
 IDIUse=3 WtCom= 9.99D-01 WtEn= 1.23D-03
 Coeff-Com: -0.564D-03 0.546D-01 0.218D-01 0.150D+00 0.319D+00 0.456D+00
 Coeff-En:   0.000D+00 0.000D+00 0.000D+00 0.000D+00 0.103D+00 0.897D+00
 Coeff:     -0.564D-03 0.545D-01 0.218D-01 0.149D+00 0.318D+00 0.457D+00
 Gap=     0.080 Goal=   None    Shift=    0.000
 RMSDP=2.21D-05 MaxDP=1.19D-03 DE=-1.64D-04 OVMax= 1.90D-03

 Cycle   7  Pass 0  IDiag  1:
 RMSU=  1.41D-05    CP:  9.99D-01  9.29D-01  3.82D-01  6.13D-01  6.09D-01
                    CP:  6.08D-01
 E= -2050.16502466177     Delta-E=       -0.000023784991 Rises=F Damp=F
 DIIS: error= 4.28D-05 at cycle   7 NSaved=   7.
 NSaved= 7 IEnMin= 7 EnMin= -2050.16502466177     IErMin= 7 ErrMin= 4.28D-05
 ErrMax= 4.28D-05  0.00D+00 EMaxC= 1.00D-01 BMatC= 3.08D-06 BMatP= 2.46D-05
 IDIUse=1 WtCom= 1.00D+00 WtEn= 0.00D+00
 Coeff-Com: -0.236D-03 0.115D-01 0.419D-02 0.434D-01 0.122D+00 0.295D+00
 Coeff-Com:  0.524D+00
 Coeff:     -0.236D-03 0.115D-01 0.419D-02 0.434D-01 0.122D+00 0.295D+00
 Coeff:      0.524D+00
 Gap=     0.080 Goal=   None    Shift=    0.000
 RMSDP=8.93D-06 MaxDP=3.88D-04 DE=-2.38D-05 OVMax= 9.58D-04

 Initial convergence to 1.0D-05 achieved.  Increase integral accuracy.
 Cycle   8  Pass 1  IDiag  1:
 E= -2050.16186907832     Delta-E=        0.003155583454 Rises=F Damp=F
 DIIS: error= 1.40D-04 at cycle   1 NSaved=   1.
 NSaved= 1 IEnMin= 1 EnMin= -2050.16186907832     IErMin= 1 ErrMin= 1.40D-04
 ErrMax= 1.40D-04  0.00D+00 EMaxC= 1.00D-01 BMatC= 4.33D-05 BMatP= 4.33D-05
 IDIUse=3 WtCom= 9.99D-01 WtEn= 1.40D-03
 Coeff-Com:  0.100D+01
 Coeff-En:   0.100D+01
 Coeff:      0.100D+01
 Gap=     0.080 Goal=   None    Shift=    0.000
 RMSDP=8.93D-06 MaxDP=3.88D-04 DE= 3.16D-03 OVMax= 1.53D-03

 Cycle   9  Pass 1  IDiag  1:
 RMSU=  1.40D-04    CP:  1.00D+00
 E= -2050.16191032521     Delta-E=       -0.000041246891 Rises=F Damp=F
 DIIS: error= 5.27D-05 at cycle   2 NSaved=   2.
 NSaved= 2 IEnMin= 2 EnMin= -2050.16191032521     IErMin= 2 ErrMin= 5.27D-05
 ErrMax= 5.27D-05  0.00D+00 EMaxC= 1.00D-01 BMatC= 5.07D-06 BMatP= 4.33D-05
 IDIUse=1 WtCom= 1.00D+00 WtEn= 0.00D+00
 Coeff-Com:  0.163D+00 0.837D+00
 Coeff:      0.163D+00 0.837D+00
 Gap=     0.080 Goal=   None    Shift=    0.000
 RMSDP=2.31D-05 MaxDP=1.01D-03 DE=-4.12D-05 OVMax= 2.76D-03

 Cycle  10  Pass 1  IDiag  1:
 RMSU=  2.31D-05    CP:  1.00D+00  1.00D+00
 E= -2050.16190249144     Delta-E=        0.000007833769 Rises=F Damp=F
 DIIS: error= 7.87D-05 at cycle   3 NSaved=   3.
 NSaved= 3 IEnMin= 2 EnMin= -2050.16191032521     IErMin= 2 ErrMin= 5.27D-05
 ErrMax= 7.87D-05  0.00D+00 EMaxC= 1.00D-01 BMatC= 1.17D-05 BMatP= 5.07D-06
 IDIUse=1 WtCom= 1.00D+00 WtEn= 0.00D+00
 Coeff-Com:  0.342D-01 0.598D+00 0.368D+00
 Coeff:      0.342D-01 0.598D+00 0.368D+00
 Gap=     0.080 Goal=   None    Shift=    0.000
 RMSDP=1.61D-05 MaxDP=1.03D-03 DE= 7.83D-06 OVMax= 2.31D-03

 Cycle  11  Pass 1  IDiag  1:
 RMSU=  6.94D-06    CP:  1.00D+00  1.01D+00  3.73D-01
 E= -2050.16191486077     Delta-E=       -0.000012369327 Rises=F Damp=F
 DIIS: error= 2.22D-05 at cycle   4 NSaved=   4.
 NSaved= 4 IEnMin= 4 EnMin= -2050.16191486077     IErMin= 4 ErrMin= 2.22D-05
 ErrMax= 2.22D-05  0.00D+00 EMaxC= 1.00D-01 BMatC= 7.96D-07 BMatP= 5.07D-06
 IDIUse=1 WtCom= 1.00D+00 WtEn= 0.00D+00
 Coeff-Com:  0.339D-02 0.301D+00 0.245D+00 0.451D+00
 Coeff:      0.339D-02 0.301D+00 0.245D+00 0.451D+00
 Gap=     0.080 Goal=   None    Shift=    0.000
 RMSDP=4.06D-06 MaxDP=3.15D-04 DE=-1.24D-05 OVMax= 5.18D-04

 Cycle  12  Pass 1  IDiag  1:
 RMSU=  2.50D-06    CP:  1.00D+00  1.01D+00  4.38D-01  5.97D-01
 E= -2050.16191563784     Delta-E=       -0.000000777070 Rises=F Damp=F
 DIIS: error= 1.01D-05 at cycle   5 NSaved=   5.
 NSaved= 5 IEnMin= 5 EnMin= -2050.16191563784     IErMin= 5 ErrMin= 1.01D-05
 ErrMax= 1.01D-05  0.00D+00 EMaxC= 1.00D-01 BMatC= 8.93D-08 BMatP= 7.96D-07
 IDIUse=1 WtCom= 1.00D+00 WtEn= 0.00D+00
 Coeff-Com: -0.262D-02 0.112D+00 0.111D+00 0.294D+00 0.486D+00
 Coeff:     -0.262D-02 0.112D+00 0.111D+00 0.294D+00 0.486D+00
 Gap=     0.080 Goal=   None    Shift=    0.000
 RMSDP=1.45D-06 MaxDP=4.82D-05 DE=-7.77D-07 OVMax= 1.04D-04

 Cycle  13  Pass 1  IDiag  1:
 RMSU=  1.06D-06    CP:  1.00D+00  1.01D+00  4.36D-01  5.97D-01  6.05D-01
 E= -2050.16191571814     Delta-E=       -0.000000080306 Rises=F Damp=F
 DIIS: error= 2.52D-06 at cycle   6 NSaved=   6.
 NSaved= 6 IEnMin= 6 EnMin= -2050.16191571814     IErMin= 6 ErrMin= 2.52D-06
 ErrMax= 2.52D-06  0.00D+00 EMaxC= 1.00D-01 BMatC= 9.12D-09 BMatP= 8.93D-08
 IDIUse=1 WtCom= 1.00D+00 WtEn= 0.00D+00
 Coeff-Com: -0.188D-02 0.320D-01 0.384D-01 0.125D+00 0.297D+00 0.509D+00
 Coeff:     -0.188D-02 0.320D-01 0.384D-01 0.125D+00 0.297D+00 0.509D+00
 Gap=     0.080 Goal=   None    Shift=    0.000
 RMSDP=6.06D-07 MaxDP=4.21D-05 DE=-8.03D-08 OVMax= 6.01D-05

 Cycle  14  Pass 1  IDiag  1:
 RMSU=  4.04D-07    CP:  1.00D+00  1.01D+00  4.38D-01  6.24D-01  6.53D-01
                    CP:  6.38D-01
 E= -2050.16191572482     Delta-E=       -0.000000006679 Rises=F Damp=F
 DIIS: error= 1.38D-06 at cycle   7 NSaved=   7.
 NSaved= 7 IEnMin= 7 EnMin= -2050.16191572482     IErMin= 7 ErrMin= 1.38D-06
 ErrMax= 1.38D-06  0.00D+00 EMaxC= 1.00D-01 BMatC= 2.72D-09 BMatP= 9.12D-09
 IDIUse=1 WtCom= 1.00D+00 WtEn= 0.00D+00
 Coeff-Com: -0.940D-03 0.438D-02 0.937D-02 0.419D-01 0.137D+00 0.375D+00
 Coeff-Com:  0.433D+00
 Coeff:     -0.940D-03 0.438D-02 0.937D-02 0.419D-01 0.137D+00 0.375D+00
 Coeff:      0.433D+00
 Gap=     0.080 Goal=   None    Shift=    0.000
 RMSDP=2.40D-07 MaxDP=1.27D-05 DE=-6.68D-09 OVMax= 3.37D-05

 Cycle  15  Pass 1  IDiag  1:
 RMSU=  1.30D-07    CP:  1.00D+00  1.01D+00  4.40D-01  6.25D-01  6.49D-01
                    CP:  7.02D-01  5.51D-01
 E= -2050.16191572751     Delta-E=       -0.000000002688 Rises=F Damp=F
 DIIS: error= 3.24D-07 at cycle   8 NSaved=   8.
 NSaved= 8 IEnMin= 8 EnMin= -2050.16191572751     IErMin= 8 ErrMin= 3.24D-07
 ErrMax= 3.24D-07  0.00D+00 EMaxC= 1.00D-01 BMatC= 1.72D-10 BMatP= 2.72D-09
 IDIUse=1 WtCom= 1.00D+00 WtEn= 0.00D+00
 Coeff-Com: -0.351D-03-0.957D-03 0.133D-02 0.111D-01 0.491D-01 0.165D+00
 Coeff-Com:  0.259D+00 0.516D+00
 Coeff:     -0.351D-03-0.957D-03 0.133D-02 0.111D-01 0.491D-01 0.165D+00
 Coeff:      0.259D+00 0.516D+00
 Gap=     0.080 Goal=   None    Shift=    0.000
 RMSDP=7.73D-08 MaxDP=2.60D-06 DE=-2.69D-09 OVMax= 9.03D-06

 Cycle  16  Pass 1  IDiag  1:
 RMSU=  4.37D-08    CP:  1.00D+00  1.01D+00  4.39D-01  6.26D-01  6.58D-01
                    CP:  6.99D-01  5.88D-01  5.71D-01
 E= -2050.16191572777     Delta-E=       -0.000000000258 Rises=F Damp=F
 DIIS: error= 1.33D-07 at cycle   9 NSaved=   9.
 NSaved= 9 IEnMin= 9 EnMin= -2050.16191572777     IErMin= 9 ErrMin= 1.33D-07
 ErrMax= 1.33D-07  0.00D+00 EMaxC= 1.00D-01 BMatC= 2.78D-11 BMatP= 1.72D-10
 IDIUse=1 WtCom= 1.00D+00 WtEn= 0.00D+00
 Coeff-Com: -0.960D-04-0.123D-02-0.457D-03 0.127D-02 0.129D-01 0.547D-01
 Coeff-Com:  0.103D+00 0.329D+00 0.501D+00
 Coeff:     -0.960D-04-0.123D-02-0.457D-03 0.127D-02 0.129D-01 0.547D-01
 Coeff:      0.103D+00 0.329D+00 0.501D+00
 Gap=     0.080 Goal=   None    Shift=    0.000
 RMSDP=2.52D-08 MaxDP=1.36D-06 DE=-2.58D-10 OVMax= 2.76D-06

 Cycle  17  Pass 1  IDiag  1:
 RMSU=  1.39D-08    CP:  1.00D+00  1.01D+00  4.39D-01  6.26D-01  6.57D-01
                    CP:  7.04D-01  5.87D-01  6.31D-01  5.75D-01
 E= -2050.16191572761     Delta-E=        0.000000000155 Rises=F Damp=F
 DIIS: error= 5.51D-08 at cycle  10 NSaved=  10.
 NSaved=10 IEnMin= 9 EnMin= -2050.16191572777     IErMin=10 ErrMin= 5.51D-08
 ErrMax= 5.51D-08  0.00D+00 EMaxC= 1.00D-01 BMatC= 4.88D-12 BMatP= 2.78D-11
 IDIUse=1 WtCom= 1.00D+00 WtEn= 0.00D+00
 Coeff-Com: -0.107D-04-0.652D-03-0.503D-03-0.878D-03 0.908D-03 0.109D-01
 Coeff-Com:  0.287D-01 0.144D+00 0.335D+00 0.482D+00
 Coeff:     -0.107D-04-0.652D-03-0.503D-03-0.878D-03 0.908D-03 0.109D-01
 Coeff:      0.287D-01 0.144D+00 0.335D+00 0.482D+00
 Gap=     0.080 Goal=   None    Shift=    0.000
 RMSDP=8.37D-09 MaxDP=6.99D-07 DE= 1.55D-10 OVMax= 9.94D-07

 SCF Done:  E(RM06L) =  -2050.16191573     A.U. after   17 cycles
            NFock= 17  Conv=0.84D-08     -V/T= 2.0054
 KE= 2.039215559064D+03 PE=-1.060467639511D+04 EE= 3.630792853104D+03
 Leave Link  502 at Sun Dec  2 17:17:01 2018, MaxMem=   536870912 cpu:      1699.5
 (Enter /pbs_home/pkowalski/g09d01/g09/l701.exe)
 Compute integral first derivatives.
 ... and contract with generalized density number  0.
 R6Disp: Adding Grimme-D3 dispersion energy 1st derivatives to the gradient.
 Leave Link  701 at Sun Dec  2 17:17:03 2018, MaxMem=   536870912 cpu:         3.7
 (Enter /pbs_home/pkowalski/g09d01/g09/l702.exe)
 L702 exits ... SP integral derivatives will be done elsewhere.
 Leave Link  702 at Sun Dec  2 17:17:03 2018, MaxMem=   536870912 cpu:         0.2
 (Enter /pbs_home/pkowalski/g09d01/g09/l703.exe)
 Compute integral first derivatives, UseDBF=F ICtDFT=           0.
 Integral derivatives from FoFJK, PRISM(SPDF).
 Calling FoFJK, ICntrl=      2527 FMM=F ISym2X=0 I1Cent= 0 IOpClX= 0 NMat=1 NMatS=1 NMatT=0.
 FoFJK:  IHMeth= 1 ICntrl=    2527 DoSepK=F KAlg= 0 I1Cent=   0 FoldK=F
 IRaf=         0 NMat=   1 IRICut=       1 DoRegI=T DoRafI=F ISym2E= 0.
 FoFCou: FMM=F IPFlag=           0 FMFlag=      100000 FMFlg1=         800
         NFxFlg=           0 DoJE=F BraDBF=F KetDBF=F FulRan=T
         wScrn=  0.000000 ICntrl=    2527 IOpCl=  0 I1Cent=           0 NGrid=           0
         NMat0=    1 NMatS0=      1 NMatT0=    0 NMatD0=    1 NMtDS0=    0 NMtDT0=    0
 Symmetry not used in FoFCou.
 Leave Link  703 at Sun Dec  2 17:17:59 2018, MaxMem=   536870912 cpu:       450.7
 (Enter /pbs_home/pkowalski/g09d01/g09/l716.exe)
 Dipole        =-3.15411741D+00-1.32818976D-01-3.13005710D-01
 ***** Axes restored to original set *****
 -------------------------------------------------------------------
 Center     Atomic                   Forces (Hartrees/Bohr)
 Number     Number              X              Y              Z
 -------------------------------------------------------------------
      1        6          -0.013400146   -0.009198904   -0.014409985
      2       16           0.005814011    0.002157375   -0.000756802
      3        6           0.000085227   -0.006883710    0.004511215
      4        6          -0.008900871   -0.000221247    0.004925627
      5        6           0.030655189   -0.044285884   -0.021179649
      6        6          -0.001090332    0.001674838   -0.000786215
      7        1          -0.000182425   -0.000017103   -0.001889275
      8        6           0.002491547    0.009736655   -0.004588897
      9        6          -0.005796517   -0.000504414   -0.012221658
     10        6          -0.011589693    0.094234701   -0.006571077
     11        6           0.002191689    0.003629741   -0.001663401
     12        6           0.010846975    0.001392719    0.000696220
     13        9           0.006377030    0.000187219    0.005418232
     14        9          -0.002947380    0.000903964    0.000057223
     15        9          -0.000006528   -0.001080848    0.001041258
     16        9          -0.001978489   -0.003678342   -0.000932029
     17        9          -0.004201307   -0.003290265   -0.001257359
     18        9           0.001082481   -0.011073427   -0.009828458
     19        6          -0.013243706    0.092263334    0.076604960
     20        6          -0.008718973   -0.103359549    0.028944691
     21        6          -0.009073730    0.032533379   -0.000963908
     22        1           0.014225460   -0.006667064   -0.006064551
     23        1           0.002667230   -0.007478474   -0.004563854
     24        1           0.004166916    0.005553979   -0.003996183
     25        6          -0.003120890    0.003516489   -0.004149253
     26        1          -0.000976728    0.002030364    0.002826082
     27        1           0.001766242   -0.000243299   -0.002149233
     28        1           0.001882291    0.001217021   -0.002116861
     29        1           0.000278701   -0.000276731    0.000139154
     30        1          -0.000764631    0.000295609   -0.000476767
     31        1          -0.000350051    0.000115374    0.000115880
     32       16          -0.006780469   -0.012247848    0.001253511
     33        6           0.071072211   -0.003276420    0.074599459
     34        6          -0.053736475   -0.043283204   -0.057508051
     35        6           0.011108232    0.000720171   -0.018875890
     36        1          -0.003172351    0.007716047   -0.008795189
     37        1          -0.005300255    0.002362529   -0.001480118
     38        1           0.003846896    0.002060258   -0.004908664
     39        1          -0.015226381   -0.007235033   -0.009000185
 -------------------------------------------------------------------
 Cartesian Forces:  Max     0.103359549 RMS     0.022955920
 Leave Link  716 at Sun Dec  2 17:17:59 2018, MaxMem=   536870912 cpu:         0.2
 (Enter /pbs_home/pkowalski/g09d01/g09/l103.exe)

 GradGradGradGradGradGradGradGradGradGradGradGradGradGradGradGradGradGrad
 Berny optimization.
 Using GEDIIS/GDIIS optimizer.
 FormGI is forming the generalized inverse of G from B-inverse, IUseBI=4.
 Internal  Forces:  Max     0.082151020 RMS     0.009645341
 Search for a local minimum.
 Step number   5 out of a maximum of  234
 All quantities printed in internal units (Hartrees-Bohrs-Radians)
 RMS Force = .96453D-02 SwitMx=.10000D-02 MixMth= 1
 Mixed Optimization -- RFO/linear search
 Update second derivatives using D2CorX and points    4    5
 DE= -1.03D-01 DEPred=-1.22D-01 R= 8.51D-01
 TightC=F SS=  1.41D+00  RLast= 1.53D+00 DXNew= 1.4270D+00 4.5871D+00
 Trust test= 8.51D-01 RLast= 1.53D+00 DXMaxT set to 1.43D+00
 ITU=  1  1  0  1  0
 Use linear search instead of GDIIS.
     Eigenvalues ---    0.00230   0.00306   0.00627   0.00852   0.00944
     Eigenvalues ---    0.01027   0.01122   0.01321   0.01346   0.01421
     Eigenvalues ---    0.01493   0.01704   0.01868   0.01965   0.02247
     Eigenvalues ---    0.02473   0.02547   0.02842   0.03145   0.04118
     Eigenvalues ---    0.04145   0.04495   0.05252   0.05400   0.05561
     Eigenvalues ---    0.05629   0.06062   0.06555   0.07201   0.07251
     Eigenvalues ---    0.07502   0.07596   0.07655   0.08168   0.08571
     Eigenvalues ---    0.08942   0.09203   0.09640   0.09827   0.10601
     Eigenvalues ---    0.10873   0.12050   0.12686   0.12868   0.13083
     Eigenvalues ---    0.13460   0.14275   0.14657   0.15484   0.15900
     Eigenvalues ---    0.15931   0.16000   0.16000   0.16000   0.16000
     Eigenvalues ---    0.16000   0.16001   0.16004   0.16109   0.16494
     Eigenvalues ---    0.16896   0.17280   0.18830   0.19810   0.21303
     Eigenvalues ---    0.21884   0.22156   0.22778   0.23377   0.23946
     Eigenvalues ---    0.24147   0.24994   0.25922   0.26051   0.26508
     Eigenvalues ---    0.26796   0.26829   0.27436   0.28052   0.28910
     Eigenvalues ---    0.29451   0.29952   0.30747   0.31685   0.33078
     Eigenvalues ---    0.33474   0.33533   0.33572   0.33585   0.33726
     Eigenvalues ---    0.33745   0.33813   0.33878   0.34094   0.34663
     Eigenvalues ---    0.37224   0.37230   0.37296   0.37651   0.41644
     Eigenvalues ---    0.51366   0.54373   0.55225   0.55642   0.55948
     Eigenvalues ---    0.57317   0.58142   0.58410   0.58426   0.63989
     Eigenvalues ---    1.25516
 RFO step:  Lambda=-7.45725212D-02 EMin= 2.30027051D-03
 Quartic linear search produced a step of -0.02935.
 Iteration  1 RMS(Cart)=  0.08737795 RMS(Int)=  0.00351932
 Iteration  2 RMS(Cart)=  0.00612962 RMS(Int)=  0.00164759
 Iteration  3 RMS(Cart)=  0.00003611 RMS(Int)=  0.00164753
 Iteration  4 RMS(Cart)=  0.00000018 RMS(Int)=  0.00164753
 ITry= 1 IFail=0 DXMaxC= 4.05D-01 DCOld= 1.00D+10 DXMaxT= 1.43D+00 DXLimC= 3.00D+00 Rises=F
 Variable       Old X    -DE/DX   Delta X   Delta X   Delta X     New X
                                 (Linear)    (Quad)   (Total)
    R1        3.33670  -0.00388   0.00022  -0.00909  -0.00877   3.32793
    R2        2.88778   0.00104   0.00117  -0.00109   0.00242   2.89020
    R3        2.52852   0.00580   0.00063   0.00648   0.00504   2.53355
    R4        3.34299   0.00426  -0.00032   0.01025   0.00925   3.35224
    R5        2.53945  -0.00197   0.00017  -0.00375  -0.00397   2.53548
    R6        2.79795   0.00201   0.00005   0.00441   0.00446   2.80241
    R7        2.79584   0.00944   0.00035   0.01986   0.02054   2.81638
    R8        2.06518  -0.00043  -0.00005  -0.00074  -0.00079   2.06438
    R9        3.00722  -0.00913   0.00628  -0.05104  -0.04380   2.96341
   R10        2.93488   0.00253   0.00096   0.00155   0.00251   2.93739
   R11        2.07157   0.00016   0.00002   0.00037   0.00038   2.07196
   R12        2.07706   0.00079  -0.00003   0.00176   0.00173   2.07878
   R13        2.07820   0.00028  -0.00001   0.00067   0.00065   2.07886
   R14        2.81177   0.00166   0.00051   0.00143   0.00197   2.81374
   R15        2.78388   0.00241   0.00080   0.00137  -0.00020   2.78368
   R16        2.92146   0.00417  -0.00088   0.02487   0.02398   2.94544
   R17        2.55095  -0.00420   0.00001  -0.00565  -0.00564   2.54531
   R18        2.58679  -0.00092  -0.00033  -0.00086  -0.00119   2.58561
   R19        2.90761  -0.01358   0.00376  -0.06210  -0.05842   2.84919
   R20        2.45704   0.08215   0.01148   0.16221   0.17396   2.63100
   R21        2.93450   0.00238  -0.00037   0.01378   0.01335   2.94785
   R22        2.53650  -0.00083  -0.00007  -0.00120  -0.00126   2.53524
   R23        2.53663  -0.00325   0.00015  -0.00502  -0.00486   2.53176
   R24        2.54962  -0.00370   0.00020  -0.00659  -0.00639   2.54323
   R25        2.61411  -0.01163   0.00016  -0.01840  -0.01825   2.59586
   R26        2.96445  -0.02620  -0.00040  -0.06238  -0.06065   2.90380
   R27        3.36219  -0.01349  -0.00383  -0.05068  -0.05869   3.30350
   R28        2.75351   0.00868   0.00676  -0.01843  -0.01297   2.74054
   R29        3.30352   0.00704  -0.00506  -0.01827  -0.02385   3.27967
   R30        2.07322   0.00091  -0.00097   0.00984   0.00888   2.08209
   R31        2.06429   0.00185   0.00015   0.00238   0.00253   2.06682
   R32        2.07543   0.00274  -0.00017   0.00545   0.00529   2.08072
   R33        3.99025   0.01054  -0.00674   0.09211   0.09020   4.08045
   R34        2.08280  -0.00199   0.00032  -0.00521  -0.00490   2.07790
   R35        2.07283   0.00220  -0.00040   0.00591   0.00551   2.07834
   R36        2.07514   0.00059  -0.00008   0.00157   0.00148   2.07662
   R37        3.40524  -0.01062  -0.00482  -0.02416  -0.02984   3.37540
   R38        2.43072   0.07635   0.01012   0.14279   0.15289   2.58361
   R39        2.96432  -0.03532  -0.00045  -0.06489  -0.06534   2.89898
   R40        2.03309   0.01192  -0.00022   0.03109   0.03088   2.06396
   R41        2.10087  -0.00747   0.00004  -0.01650  -0.01645   2.08442
   R42        2.08960  -0.00496  -0.00016  -0.01062  -0.01078   2.07882
   R43        2.09292  -0.00524  -0.00026  -0.01031  -0.01057   2.08235
    A1        1.90511   0.00152   0.00038   0.00513   0.00552   1.91063
    A2        2.25702  -0.00362  -0.00097  -0.00288  -0.00573   2.25129
    A3        2.09657   0.00239   0.00105  -0.00244   0.00092   2.09749
    A4        1.60306   0.00130  -0.00010   0.00275   0.00281   1.60587
    A5        1.98081  -0.00045  -0.00005  -0.00077  -0.00087   1.97994
    A6        2.06961  -0.00167  -0.00012  -0.00368  -0.00380   2.06582
    A7        2.23250   0.00214   0.00018   0.00451   0.00471   2.23720
    A8        2.00193  -0.00053   0.00071  -0.00159   0.00005   2.00198
    A9        2.14172   0.00001  -0.00030  -0.00001  -0.00073   2.14099
   A10        2.13670   0.00046  -0.00045   0.00161   0.00064   2.13735
   A11        1.87408  -0.00147  -0.00107  -0.00097  -0.00351   1.87056
   A12        1.92083   0.00622   0.00178   0.00738   0.00861   1.92944
   A13        1.87516  -0.00459  -0.00441   0.00751   0.00524   1.88040
   A14        2.08503  -0.00624  -0.00105  -0.01494  -0.01517   2.06986
   A15        1.87266   0.00185   0.00386  -0.01283  -0.00929   1.86337
   A16        1.82582   0.00407   0.00050   0.01581   0.01575   1.84157
   A17        1.93791  -0.00076  -0.00012  -0.00213  -0.00225   1.93566
   A18        1.94374   0.00083  -0.00013   0.00312   0.00300   1.94673
   A19        1.94630   0.00035  -0.00013   0.00153   0.00140   1.94770
   A20        1.88211  -0.00001   0.00012  -0.00031  -0.00019   1.88192
   A21        1.89014   0.00000   0.00005  -0.00037  -0.00032   1.88982
   A22        1.86042  -0.00043   0.00023  -0.00195  -0.00172   1.85869
   A23        2.23062   0.00657  -0.00033   0.02118   0.02226   2.25287
   A24        2.14661  -0.00493  -0.00022  -0.00993  -0.01234   2.13427
   A25        1.90285  -0.00157   0.00015  -0.00919  -0.00837   1.89448
   A26        1.84513  -0.00325   0.00065  -0.01062  -0.01046   1.83467
   A27        1.99132   0.00305  -0.00030   0.01013   0.01005   2.00137
   A28        1.89130   0.00163   0.00037   0.00266   0.00299   1.89429
   A29        2.00570  -0.00217  -0.00065  -0.01041  -0.01087   1.99484
   A30        1.86420   0.00033  -0.00031   0.00660   0.00641   1.87061
   A31        1.86019   0.00052   0.00027   0.00238   0.00257   1.86276
   A32        1.76145   0.00690  -0.00210   0.05086   0.04914   1.81059
   A33        1.99532   0.00340  -0.00020   0.02238   0.02188   2.01720
   A34        2.07954  -0.00231  -0.00349   0.00173  -0.00271   2.07683
   A35        1.81071   0.00253  -0.00047   0.01551   0.01443   1.82513
   A36        1.94095  -0.00073   0.00016  -0.00630  -0.00612   1.93482
   A37        1.95111  -0.00093  -0.00031  -0.00147  -0.00141   1.94970
   A38        1.91950  -0.00203   0.00053  -0.00872  -0.00783   1.91168
   A39        1.95848  -0.00050   0.00012  -0.00345  -0.00332   1.95516
   A40        1.88345   0.00155  -0.00003   0.00410   0.00394   1.88738
   A41        1.86678  -0.00139   0.00050  -0.01511  -0.01495   1.85184
   A42        2.03236  -0.00038  -0.00009  -0.00302  -0.00275   2.02961
   A43        1.93947  -0.00853   0.00097  -0.04810  -0.04695   1.89252
   A44        1.93685   0.00263  -0.00088   0.02500   0.02400   1.96085
   A45        1.83232   0.00815  -0.00151   0.05165   0.04983   1.88215
   A46        1.84672   0.00044   0.00079  -0.00414  -0.00483   1.84190
   A47        1.93143   0.01428  -0.00111   0.04068   0.03625   1.96768
   A48        1.64705   0.00316  -0.00118   0.06810   0.07354   1.72059
   A49        2.52082  -0.02240   0.00338  -0.07286  -0.07529   2.44553
   A50        1.77719  -0.00687  -0.00103  -0.03217  -0.03367   1.74352
   A51        1.82909   0.00733  -0.00291   0.02230   0.01678   1.84587
   A52        2.22703  -0.02073  -0.00134  -0.05553  -0.05626   2.17077
   A53        2.11908   0.01097  -0.00116   0.03421   0.03071   2.14980
   A54        1.93263   0.00995   0.00256   0.02338   0.02728   1.95991
   A55        2.11519  -0.01055  -0.00064  -0.04431  -0.04432   2.07086
   A56        1.95544  -0.00476   0.00080  -0.02114  -0.02221   1.93322
   A57        1.91253  -0.00120   0.00059  -0.00459  -0.00323   1.90930
   A58        1.87089   0.00708  -0.00048   0.02822   0.02683   1.89773
   A59        1.80707   0.00732  -0.00043   0.02967   0.02888   1.83595
   A60        1.77136  -0.00393  -0.00251  -0.02252  -0.02642   1.74493
   A61        1.76575   0.00579   0.00021   0.02852   0.02869   1.79444
   A62        1.49374  -0.01187  -0.00183  -0.01846  -0.01798   1.47575
   A63        1.95476  -0.00512   0.00012  -0.01721  -0.01705   1.93771
   A64        1.91607   0.00267   0.00006   0.00761   0.00765   1.92372
   A65        1.92705   0.00286  -0.00015   0.01000   0.00984   1.93690
   A66        1.88650   0.00084  -0.00009   0.00266   0.00260   1.88910
   A67        1.87580   0.00126  -0.00008   0.00489   0.00486   1.88066
   A68        1.90227  -0.00260   0.00014  -0.00816  -0.00806   1.89421
   A69        1.60283   0.00843   0.00399   0.00759   0.01060   1.61343
   A70        1.94820  -0.01283  -0.00327  -0.01756  -0.02125   1.92694
   A71        2.03047   0.00055   0.00322   0.01039   0.01349   2.04396
   A72        2.12987   0.01577  -0.00431   0.04456   0.03941   2.16928
   A73        2.10884  -0.01275  -0.00041  -0.03628  -0.03483   2.07401
   A74        2.18347   0.00121   0.00290  -0.03082  -0.02956   2.15392
   A75        1.98823  -0.01208  -0.00151  -0.04103  -0.04182   1.94641
   A76        1.59990   0.01222  -0.00212   0.07828   0.07517   1.67507
   A77        1.96309   0.01061  -0.00524   0.07740   0.07215   2.03523
   A78        2.04130  -0.01185  -0.00357  -0.03274  -0.03649   2.00481
   A79        1.92869   0.00156   0.00105   0.00353   0.00471   1.93341
   A80        1.94924  -0.00235   0.00267  -0.02088  -0.01839   1.93085
   A81        1.79910   0.00707   0.00013   0.02891   0.02915   1.82824
   A82        1.85147   0.00680  -0.00061   0.02670   0.02566   1.87713
   A83        1.88251   0.00017   0.00010   0.00026   0.00050   1.88301
   A84        3.57843   0.00339  -0.00294   0.00715   0.00246   3.58089
   A85        3.40927  -0.00076  -0.00282   0.03178   0.03156   3.44083
    D1        0.24241   0.00016   0.00060  -0.00879  -0.00770   0.23471
    D2       -3.13963   0.00207   0.00357  -0.00984  -0.00383   3.13973
    D3       -0.33755   0.00099  -0.00033   0.01263   0.01158  -0.32597
    D4       -2.63303   0.00560   0.00057   0.02728   0.02757  -2.60546
    D5        1.67202   0.00015   0.00159   0.00100   0.00166   1.67368
    D6        3.01869   0.00024  -0.00280   0.01377   0.00925   3.02794
    D7        0.72320   0.00484  -0.00190   0.02842   0.02525   0.74844
    D8       -1.25493  -0.00060  -0.00088   0.00213  -0.00067  -1.25560
    D9       -0.08611   0.00006   0.00135   0.00068   0.00156  -0.08455
   D10        2.96129   0.00103  -0.00225   0.03126   0.02861   2.98990
   D11        2.79239   0.00193   0.00453   0.00039   0.00618   2.79857
   D12       -0.44340   0.00290   0.00093   0.03097   0.03323  -0.41016
   D13       -0.07935  -0.00051  -0.00053   0.00427   0.00378  -0.07557
   D14        3.03927   0.00049  -0.00024   0.00646   0.00596   3.04523
   D15       -0.12098   0.00133   0.00026   0.00361   0.00302  -0.11796
   D16        3.09971   0.00211   0.00079   0.00338   0.00355   3.10326
   D17        3.04618   0.00028  -0.00007   0.00131   0.00074   3.04691
   D18       -0.01632   0.00105   0.00047   0.00108   0.00126  -0.01506
   D19       -3.12246  -0.00046  -0.00017  -0.00063  -0.00063  -3.12309
   D20        1.06304  -0.00050  -0.00016  -0.00089  -0.00088   1.06216
   D21       -1.01283  -0.00074  -0.00028  -0.00153  -0.00163  -1.01447
   D22       -0.00757   0.00066   0.00017   0.00181   0.00180  -0.00576
   D23       -2.10525   0.00063   0.00018   0.00155   0.00155  -2.10370
   D24        2.10206   0.00038   0.00006   0.00092   0.00080   2.10286
   D25        0.29614  -0.00172  -0.00001  -0.01107  -0.01009   0.28605
   D26        2.49736   0.00064   0.00067  -0.01360  -0.01329   2.48407
   D27       -1.71509   0.00340   0.00391  -0.01297  -0.00990  -1.72499
   D28       -2.92430  -0.00251  -0.00053  -0.01092  -0.01068  -2.93498
   D29       -0.72307  -0.00015   0.00015  -0.01345  -0.01388  -0.73695
   D30        1.34766   0.00261   0.00339  -0.01282  -0.01049   1.33717
   D31       -0.44209  -0.00551   0.00482  -0.08540  -0.08565  -0.52774
   D32        1.37981  -0.00915   0.00312  -0.08525  -0.08230   1.29751
   D33        2.78061   0.01071  -0.00699   0.12747   0.11382   2.89443
   D34       -2.62109  -0.00406   0.00558  -0.07845  -0.07606  -2.69715
   D35       -0.79920  -0.00770   0.00388  -0.07830  -0.07271  -0.87191
   D36        0.60160   0.01216  -0.00622   0.13442   0.12341   0.72501
   D37        1.56753  -0.00584   0.00074  -0.06499  -0.06693   1.50060
   D38       -2.89377  -0.00947  -0.00096  -0.06485  -0.06357  -2.95734
   D39       -1.49296   0.01038  -0.01107   0.14787   0.13255  -1.36042
   D40        3.05197   0.00377   0.00030   0.01619   0.01676   3.06873
   D41        0.95620   0.00423   0.00029   0.01888   0.01946   0.97566
   D42       -1.14151   0.00394   0.00018   0.01780   0.01822  -1.12329
   D43       -1.22071   0.00073  -0.00161   0.01242   0.01067  -1.21004
   D44        2.96671   0.00119  -0.00162   0.01511   0.01336   2.98007
   D45        0.86899   0.00089  -0.00173   0.01403   0.01213   0.88112
   D46        1.01065  -0.00323  -0.00001  -0.00330  -0.00343   1.00722
   D47       -1.08512  -0.00277  -0.00002  -0.00061  -0.00074  -1.08586
   D48        3.10035  -0.00306  -0.00013  -0.00169  -0.00197   3.09838
   D49        2.57932   0.00459  -0.00471   0.06107   0.05647   2.63579
   D50        0.35835   0.00780  -0.00416   0.07579   0.07173   0.43009
   D51       -1.71062   0.00412  -0.00457   0.06467   0.06004  -1.65058
   D52       -0.47873   0.00395  -0.00149   0.03424   0.03278  -0.44594
   D53       -2.69969   0.00716  -0.00094   0.04895   0.04805  -2.65164
   D54        1.51451   0.00348  -0.00134   0.03783   0.03636   1.55087
   D55       -2.41163  -0.00373   0.00410  -0.05751  -0.05412  -2.46575
   D56       -0.15719   0.00057  -0.00153  -0.00387  -0.00325  -0.16044
   D57        0.65128  -0.00247   0.00105  -0.03044  -0.03039   0.62088
   D58        2.90572   0.00182  -0.00459   0.02320   0.02048   2.92619
   D59        0.09034   0.00130  -0.00006   0.00525   0.00485   0.09519
   D60        2.15296   0.00000   0.00037   0.00079   0.00085   2.15381
   D61       -2.02373   0.00084   0.00023   0.00063   0.00067  -2.02306
   D62        2.30260   0.00121  -0.00040   0.00281   0.00230   2.30491
   D63       -1.91796  -0.00009   0.00003  -0.00165  -0.00170  -1.91966
   D64        0.18854   0.00074  -0.00010  -0.00181  -0.00188   0.18666
   D65       -1.92154   0.00082  -0.00065   0.00418   0.00347  -1.91808
   D66        0.14108  -0.00049  -0.00021  -0.00028  -0.00054   0.14054
   D67        2.24758   0.00035  -0.00035  -0.00044  -0.00072   2.24686
   D68       -0.57561   0.00395  -0.00137   0.03770   0.03699  -0.53861
   D69       -2.75245   0.00187  -0.00055   0.01904   0.01937  -2.73308
   D70        1.41500   0.00851  -0.00238   0.06613   0.06425   1.47924
   D71       -2.77492  -0.00476   0.00202  -0.03501  -0.03370  -2.80863
   D72        1.33142  -0.00684   0.00284  -0.05368  -0.05133   1.28009
   D73       -0.78432  -0.00019   0.00100  -0.00659  -0.00645  -0.79077
   D74        0.43030  -0.00882   0.00449  -0.08725  -0.08461   0.34568
   D75       -2.82220  -0.00567   0.00554  -0.05990  -0.05898  -2.88118
   D76        2.51341   0.00206  -0.00090   0.00619   0.00505   2.51846
   D77       -0.73909   0.00522   0.00016   0.03355   0.03068  -0.70841
   D78        0.30205  -0.00349   0.00107  -0.03091  -0.03033   0.27172
   D79        2.53590  -0.00318   0.00071  -0.02854  -0.02835   2.50755
   D80       -1.75990   0.00293   0.00048   0.00595   0.00674  -1.75317
   D81       -1.77535  -0.00306   0.00089  -0.02791  -0.02729  -1.80264
   D82        0.45850  -0.00275   0.00053  -0.02554  -0.02531   0.43319
   D83        2.44588   0.00336   0.00030   0.00896   0.00977   2.45566
   D84        2.41116  -0.00330   0.00048  -0.02486  -0.02479   2.38637
   D85       -1.63818  -0.00299   0.00012  -0.02249  -0.02281  -1.66099
   D86        0.34920   0.00312  -0.00011   0.01200   0.01228   0.36148
   D87       -0.10564   0.01158  -0.00587   0.13324   0.12985   0.02421
   D88        3.13712   0.00841  -0.00671   0.10708   0.10580  -3.04026
   D89       -1.83929   0.00704  -0.00393   0.06036   0.05304  -1.78625
   D90        1.40347   0.00386  -0.00476   0.03420   0.02900   1.43246
   D91        2.98720   0.00022   0.00012   0.00019  -0.00695   2.98025
   D92       -0.05323  -0.00295  -0.00071  -0.02597  -0.03100  -0.08422
   D93       -2.50443  -0.01547   0.00474  -0.09099  -0.08417  -2.58860
   D94        1.54192  -0.01069   0.00525  -0.06732  -0.05981   1.48211
   D95       -0.40337  -0.01442   0.00418  -0.08767  -0.08047  -0.48384
   D96       -0.54647  -0.00102   0.00320  -0.03675  -0.03440  -0.58087
   D97       -2.78331   0.00375   0.00371  -0.01309  -0.01005  -2.79336
   D98        1.55459   0.00002   0.00264  -0.03343  -0.03071   1.52388
   D99        3.06573  -0.00937   0.01208  -0.17351  -0.15577   2.90996
   D100      -0.34626  -0.01233   0.00224  -0.11293  -0.10656  -0.45282
   D101       0.00262   0.00605   0.00073   0.03170   0.03432   0.03694
   D102       2.87381   0.00308  -0.00910   0.09228   0.08354   2.95735
   D103      -2.98047   0.00022   0.00001  -0.00306   0.00136  -2.97911
   D104       0.06722   0.00103   0.00077   0.01521   0.01922   0.08644
   D105      -0.20359   0.00169   0.00021   0.00263   0.00321  -0.20039
   D106       1.81314   0.01681  -0.00664   0.11894   0.11044   1.92358
   D107      -2.06534  -0.00337   0.00078  -0.02312  -0.02185  -2.08719
   D108      -0.04860   0.01175  -0.00607   0.09319   0.08538   0.03678
   D109      -0.06745   0.00376   0.00002   0.00450   0.00281  -0.06464
   D110      -2.62252  -0.00690   0.00745  -0.06642  -0.05958  -2.68209
   D111       0.04798  -0.00647  -0.00057  -0.02341  -0.02354   0.02444
   D112      -1.06434   0.01130   0.00043   0.05224   0.05286  -1.01148
   D113      -2.85485  -0.00301   0.00582  -0.06353  -0.05601  -2.91086
   D114       2.56457  -0.00183  -0.00435   0.03719   0.03198   2.59655
   D115       1.45224   0.01594  -0.00334   0.11284   0.10838   1.56063
   D116      -0.33826   0.00164   0.00205  -0.00294  -0.00049  -0.33875
   D117      -2.45352  -0.00154  -0.00307   0.01250   0.01005  -2.44346
   D118      -0.40324   0.00082  -0.00453   0.03077   0.02667  -0.37657
   D119       1.69239   0.00053  -0.00152   0.01967   0.01835   1.71075
   D120       1.34027  -0.00237   0.00423  -0.04239  -0.03838   1.30189
   D121      -2.89265   0.00000   0.00277  -0.02412  -0.02176  -2.91441
   D122      -0.79701  -0.00030   0.00579  -0.03522  -0.03008  -0.82709
         Item               Value     Threshold  Converged?
 Maximum Force            0.082151     0.000450     NO 
 RMS     Force            0.009645     0.000300     NO 
 Maximum Displacement     0.405456     0.001800     NO 
 RMS     Displacement     0.088471     0.001200     NO 
 Predicted change in Energy=-5.301186D-02
 Lowest energy point so far.  Saving SCF results.
 GradGradGradGradGradGradGradGradGradGradGradGradGradGradGradGradGradGrad

 Leave Link  103 at Sun Dec  2 17:17:59 2018, MaxMem=   536870912 cpu:         0.6
 (Enter /pbs_home/pkowalski/g09d01/g09/l202.exe)
                          Input orientation:                          
 ---------------------------------------------------------------------
 Center     Atomic      Atomic             Coordinates (Angstroms)
 Number     Number       Type             X           Y           Z
 ---------------------------------------------------------------------
      1          6           0       -1.656016   -0.071486   -0.500461
      2         16           0       -3.189555    0.727851   -0.833136
      3          6           0       -4.110621   -0.732101   -0.424471
      4          6           0       -3.335862   -1.792097   -0.148125
      5          6           0       -1.880771   -1.580353   -0.391138
      6          6           0       -5.590921   -0.646938   -0.398557
      7          1           0       -3.745016   -2.758267    0.156015
      8          6           0       -0.411802    0.419811   -0.590078
      9          6           0        0.039066    1.748643   -1.088020
     10          6           0        0.763363   -0.319370   -0.097634
     11          6           0        1.353059    2.051295   -0.306197
     12          6           0        1.631023    0.752497    0.511883
     13          9           0       -0.888493    2.722230   -1.010819
     14          9           0        0.373721    1.627391   -2.409154
     15          9           0        2.370729    2.275590   -1.151124
     16          9           0        1.223115    3.124943    0.484581
     17          9           0        2.945025    0.475930    0.602123
     18          9           0        1.211390    0.969706    1.801727
     19          6           0       -0.852580   -2.219218    0.605775
     20          6           0        0.485756   -1.465107    0.643052
     21          6           0       -1.556689   -1.655843    2.103383
     22          1           0       -0.889416   -1.444604    2.954312
     23          1           0       -2.349041   -2.331581    2.437691
     24          1           0       -2.098844   -0.714949    1.921338
     25          6           0       -1.561609   -2.208335   -1.776753
     26          1           0       -1.634541   -3.304843   -1.739107
     27          1           0       -0.541304   -1.941762   -2.089002
     28          1           0       -2.265335   -1.851772   -2.541749
     29          1           0       -6.033253   -1.609262   -0.114943
     30          1           0       -5.996609   -0.366584   -1.381877
     31          1           0       -5.940169    0.116286    0.312568
     32         16           0        1.668451   -2.270991    1.624801
     33          6           0        0.591613   -3.667130    1.910590
     34          6           0       -0.631324   -3.450771    1.338911
     35          6           0        0.813443   -4.468758    3.199605
     36          1           0        0.718749   -5.562036    3.088024
     37          1           0        1.832016   -4.313737    3.585117
     38          1           0        0.103948   -4.151773    3.980879
     39          1           0       -1.435915   -4.127944    1.633827
 ---------------------------------------------------------------------
                    Distance matrix (angstroms):
                    1          2          3          4          5
     1  C    0.000000
     2  S    1.761066   0.000000
     3  C    2.543084   1.773931   0.000000
     4  C    2.430335   2.615489   1.341719   0.000000
     5  C    1.529427   2.689997   2.385974   1.490362   0.000000
     6  C    3.978066   2.800975   1.482973   2.541534   3.825772
     7  H    3.466075   3.666057   2.139154   1.092425   2.272062
     8  C    1.340698   2.805330   3.877576   3.692964   2.489599
     9  C    2.555660   3.395729   4.879989   4.981002   3.905589
    10  C    2.465179   4.154900   4.902335   4.356043   2.944090
    11  C    3.687610   4.760726   6.132950   6.064868   4.863510
    12  C    3.536723   5.004763   6.003938   5.619654   4.311651
    13  F    2.941837   3.050247   4.760075   5.207015   4.458793
    14  F    3.263300   3.998743   5.442012   5.528667   4.409619
    15  F    4.706039   5.780431   7.182071   7.079355   5.789743
    16  F    4.413259   5.191733   6.644690   6.735122   5.704454
    17  F    4.762870   6.305276   7.231555   6.719848   5.338837
    18  F    3.821801   5.135106   6.014642   5.666302   4.568689
    19  C    2.545981   4.027050   3.726628   2.630111   1.568171
    20  C    2.799462   4.527263   4.775310   3.916330   2.585204
    21  C    3.049599   4.119634   3.710244   2.872857   2.516617
    22  H    3.795863   4.935074   4.722287   3.966228   3.491883
    23  H    3.771081   4.556851   3.722025   2.819806   2.964102
    24  H    2.544651   3.295215   3.090366   2.640670   2.478715
    25  C    2.490776   3.487379   3.241203   2.444107   1.554399
    26  H    3.462558   4.416048   3.805029   2.777430   2.202616
    27  H    2.695177   3.964501   4.119948   3.405724   2.192608
    28  H    2.776247   3.229241   3.023510   2.622789   2.201518
    29  H    4.655490   3.750269   2.135821   2.703784   4.161758
    30  H    4.439001   3.062427   2.146434   3.260952   4.403967
    31  H    4.364658   3.041797   2.147145   3.261377   4.455614
    32  S    4.517371   6.215685   6.321818   5.330643   4.139804
    33  C    4.877874   6.414134   6.014808   4.814469   3.970551
    34  C    3.981563   5.359404   4.754596   3.503855   2.837719
    35  C    6.254975   7.700113   7.165399   5.965613   5.338082
    36  H    6.975878   8.379321   7.680411   6.412876   5.892018
    37  H    6.845071   8.375842   8.013728   6.855853   6.088249
    38  H    6.310992   7.604777   6.990269   5.869330   5.446636
    39  H    4.588952   5.721879   4.787734   3.498762   3.284601
                    6          7          8          9         10
     6  C    0.000000
     7  H    2.858780   0.000000
     8  C    5.291305   4.665528   0.000000
     9  C    6.157184   6.014909   1.488967   0.000000
    10  C    6.369833   5.132059   1.473059   2.404610   0.000000
    11  C    7.450358   7.023951   2.420136   1.558661   2.451794
    12  C    7.412408   6.430700   2.344810   2.467047   1.507729
    13  F    5.817128   6.289441   2.388595   1.346922   3.579646
    14  F    6.692684   6.540495   2.320416   1.368244   3.047101
    15  F    8.514423   8.028117   3.391337   2.391299   3.229131
    16  F    7.838246   7.707298   3.338500   2.401926   3.523300
    17  F    8.667443   7.444172   3.562693   3.594577   2.425245
    18  F    7.329817   6.416550   2.942426   3.214300   2.338807
    19  C    5.092408   2.976414   2.930670   4.405439   2.591424
    20  C    6.219353   4.450718   2.424694   3.677544   1.392263
    21  C    4.853104   3.129913   3.588013   4.931735   3.466017
    22  H    5.829421   4.208399   4.033220   5.234439   3.648589
    23  H    4.625160   2.708663   4.526637   5.897620   4.490426
    24  H    4.192987   3.162498   3.231254   4.438038   3.524905
    25  C    4.535718   2.967370   3.104418   4.323678   3.434112
    26  H    4.951209   2.888656   4.085145   5.363077   4.166224
    27  H    5.480219   3.996317   2.800102   3.867542   2.880947
    28  H    4.135749   3.207665   3.522030   4.515150   4.182697
    29  H    1.096432   2.574813   5.995299   7.006816   6.917955
    30  H    1.100045   3.626973   5.695212   6.402337   6.881041
    31  H    1.100084   3.620257   5.609790   6.354329   6.730186
    32  S    7.709086   5.630311   4.058764   5.115833   2.755865
    33  C    7.257923   4.765597   4.895230   6.215108   3.907680
    34  C    5.956330   3.402040   4.330196   5.776964   3.716784
    35  C    8.280637   5.741844   6.305635   7.592066   5.300162
    36  H    8.725043   6.031832   7.112600   8.446735   6.134815
    37  H    9.187767   6.729154   6.698764   7.861636   5.537114
    38  H    7.993426   5.602318   6.485293   7.779001   5.635283
    39  H    5.788960   3.064619   5.164943   6.642160   4.726522
                   11         12         13         14         15
    11  C    0.000000
    12  C    1.559933   0.000000
    13  F    2.443604   3.542093   0.000000
    14  F    2.358226   3.298288   2.178807   0.000000
    15  F    1.341590   2.373303   3.292674   2.447620   0.000000
    16  F    1.339752   2.407412   2.618642   3.367171   2.171163
    17  F    2.416853   1.345821   4.726871   4.123744   2.577299
    18  F    2.373446   1.373670   3.923170   4.343473   3.430558
    19  C    4.892220   3.874041   5.199286   5.038850   5.803423
    20  C    3.744112   2.499323   4.707190   4.346500   4.556864
    21  C    5.292974   4.300521   5.414080   5.905006   6.439922
    22  H    5.280238   4.140692   5.751936   6.308679   6.428296
    23  H    6.359565   5.390843   6.290185   6.824867   7.508785
    24  H    4.952741   4.248749   4.677252   5.509383   6.193580
    25  C    5.366775   4.919074   5.034900   4.342606   5.996690
    26  H    6.298190   5.673877   6.116584   5.367403   6.894139
    27  H    4.765659   4.329277   4.799567   3.698462   5.210146
    28  H    5.772729   5.593611   5.016068   4.368841   6.360979
    29  H    8.245839   8.044374   6.784760   7.535824   9.316258
    30  H    7.811584   7.938479   5.980912   6.753691   8.777624
    31  H    7.570885   7.600490   5.836243   7.039632   8.710685
    32  S    4.744510   3.222029   6.198122   5.757300   5.373114
    33  C    6.180156   4.750775   7.179782   6.836638   6.917751
    34  C    6.075926   4.844549   6.610091   6.391075   6.928478
    35  C    7.422461   5.929064   8.504973   8.295455   8.175587
    36  H    8.359778   6.880558   9.381514   9.056814   9.062439
    37  H    7.475650   5.928903   8.833381   8.564748   8.132737
    38  H    7.643124   6.198206   8.553005   8.619979   8.531515
    39  H    7.051599   5.872272   7.363335   7.262531   7.953097
                   16         17         18         19         20
    16  F    0.000000
    17  F    3.161655   0.000000
    18  F    2.525878   2.165260   0.000000
    19  C    5.734392   4.656785   3.982400   0.000000
    20  C    4.651599   3.133258   2.792380   1.536625   0.000000
    21  C    5.762269   5.202275   3.827109   1.748139   2.518040
    22  H    5.607416   4.891235   3.401578   2.473259   2.689505
    23  H    6.807980   6.267262   4.896899   2.368109   3.465196
    24  H    5.276784   5.347816   3.716184   2.355145   2.979414
    25  C    6.427455   5.759695   5.531274   2.485816   3.255695
    26  H    7.379237   6.383419   6.237676   2.699725   3.681707
    27  H    5.950463   5.024130   5.165884   2.726848   2.957393
    28  H    6.789378   6.515365   6.238119   3.469552   4.226223
    29  H    8.684872   9.245090   7.925248   5.266009   6.564512
    30  H    8.234005   9.197767   7.992263   5.817564   6.879546
    31  H    7.771374   8.897183   7.354640   5.605721   6.625899
    32  S    5.533040   3.197043   3.277548   2.719687   1.735525
    33  C    6.968827   4.941213   4.679340   2.425837   2.542983
    34  C    6.885407   5.362100   4.811487   1.450229   2.382215
    35  C    8.074867   5.978336   5.629326   3.816284   3.957936
    36  H    9.082725   6.898771   6.675395   4.450289   4.776714
    37  H    8.081957   5.751343   5.610741   4.524438   4.310783
    38  H    8.150290   6.395572   5.674916   4.005127   4.301748
    39  H    7.809966   6.438377   5.746516   2.245085   3.430037
                   21         22         23         24         25
    21  C    0.000000
    22  H    1.101796   0.000000
    23  H    1.093712   1.784413   0.000000
    24  H    1.101069   1.749899   1.715436   0.000000
    25  C    3.919277   4.839226   4.289147   4.024264   0.000000
    26  H    4.182104   5.103321   4.347803   4.507991   1.099575
    27  H    4.323060   5.079701   4.889870   4.473682   1.099810
    28  H    4.702958   5.680283   5.003203   4.608603   1.098902
    29  H    4.996275   5.992203   4.539945   4.519492   4.807921
    30  H    5.789828   6.785873   5.635163   5.121050   4.818424
    31  H    5.055922   5.909762   4.837809   4.246748   5.379676
    32  S    3.317978   2.998867   4.099355   4.086774   4.691246
    33  C    2.949177   2.867477   3.272457   3.994252   4.512311
    34  C    2.159279   2.588598   2.326039   3.158727   3.480868
    35  C    3.838193   3.479283   3.892216   4.920007   5.959407
    36  H    4.626606   4.422366   4.502234   5.726626   6.333514
    37  H    4.554477   4.004501   4.767260   5.583108   6.685735
    38  H    3.537283   3.060944   3.422234   4.572282   6.300902
    39  H    2.519197   3.040173   2.169543   3.488649   3.915706
                   26         27         28         29         30
    26  H    0.000000
    27  H    1.782017   0.000000
    28  H    1.775824   1.784757   0.000000
    29  H    4.986138   5.845423   4.488363   0.000000
    30  H    5.271492   5.722025   4.180132   1.775025   0.000000
    31  H    5.869577   6.257064   5.052206   1.780153   1.762808
    32  S    4.826436   4.334022   5.745481   7.923437   8.451038
    33  C    4.290373   4.500793   5.592941   7.226787   8.070850
    34  C    3.240668   3.746438   4.504032   5.889455   6.760265
    35  C    5.633667   6.015847   7.020728   8.126512   9.175763
    36  H    5.825297   6.441717   7.373273   8.454168   9.595248
    37  H    6.432903   6.592005   7.770973   9.103136  10.076627
    38  H    6.038036   6.491838   7.310826   7.804188   8.961228
    39  H    3.477590   4.408988   4.827456   5.526072   6.636433
                   31         32         33         34         35
    31  H    0.000000
    32  S    8.081593   0.000000
    33  C    7.715704   1.786186   0.000000
    34  C    6.477739   2.600496   1.367188   0.000000
    35  C    8.658457   2.835706   1.534072   2.566288   0.000000
    36  H    9.180833   3.724773   2.234543   3.056066   1.103029
    37  H    9.525835   2.835912   2.181912   3.443573   1.100065
    38  H    8.258582   3.396486   2.181466   2.830552   1.101931
    39  H    6.328311   3.617381   2.097574   1.092202   2.761779
                   36         37         38         39
    36  H    0.000000
    37  H    1.744911   0.000000
    38  H    1.778768   1.780191   0.000000
    39  H    2.968819   3.810698   2.807205   0.000000
 Stoichiometry    C17H14F6S2
 Framework group  C1[X(C17H14F6S2)]
 Deg. of freedom   111
 Full point group                 C1      NOp   1
 RotChk:  IX=3 Diff= 1.39D-01
 Largest Abelian subgroup         C1      NOp   1
 Largest concise Abelian subgroup C1      NOp   1
                         Standard orientation:                         
 ---------------------------------------------------------------------
 Center     Atomic      Atomic             Coordinates (Angstroms)
 Number     Number       Type             X           Y           Z
 ---------------------------------------------------------------------
      1          6           0       -0.277240   -1.411408    0.117775
      2         16           0       -0.402846   -3.098636   -0.370934
      3          6           0       -2.175148   -3.048045   -0.314239
      4          6           0       -2.661745   -1.880867    0.134236
      5          6           0       -1.631751   -0.929614    0.639619
      6          6           0       -2.929007   -4.239345   -0.774361
      7          1           0       -3.732473   -1.673572    0.197172
      8          6           0        0.822116   -0.668548    0.310252
      9          6           0        2.252613   -1.078802    0.261351
     10          6           0        0.759210    0.785277    0.539033
     11          6           0        3.026684    0.198101   -0.185590
     12          6           0        1.943331    1.319750   -0.226109
     13          9           0        2.499591   -2.168346   -0.491041
     14          9           0        2.663441   -1.376335    1.532093
     15          9           0        3.972986    0.520638    0.709032
     16          9           0        3.618317    0.027886   -1.375520
     17          9           0        2.424437    2.510647    0.175807
     18          9           0        1.569911    1.497003   -1.536112
     19          6           0       -1.818999    0.600878    0.353798
     20          6           0       -0.489134    1.370691    0.345846
     21          6           0       -2.123749    0.509878   -1.365166
     22          1           0       -1.795792    1.344923   -2.004776
     23          1           0       -3.181216    0.311354   -1.561530
     24          1           0       -1.627119   -0.381981   -1.777839
     25          6           0       -1.618012   -1.064753    2.188071
     26          1           0       -2.542323   -0.662567    2.627346
     27          1           0       -0.766847   -0.510955    2.610455
     28          1           0       -1.534016   -2.117932    2.490302
     29          1           0       -4.009923   -4.069290   -0.704614
     30          1           0       -2.688221   -5.127356   -0.171403
     31          1           0       -2.686392   -4.494317   -1.816624
     32         16           0       -0.720824    3.083560    0.189487
     33          6           0       -2.497960    2.928600    0.280252
     34          6           0       -2.859155    1.611351    0.340243
     35          6           0       -3.330753    4.023041   -0.399477
     36          1           0       -4.227964    4.337757    0.159664
[truncated: 1,899,131 more chars]
