# Supplementary material for: Wide-range IR spectra of diarylethene derivatives and their simulation using the density functional theory
Source: Sci Rep. 2022 Oct 7;12:16834. doi: 10.1038/s41598-022-20264-x (PMC9546887; doi:10.1038/s41598-022-20264-x)
Supplement: Supplementary file 1 — Supplementary Information 1. [file 41598_2022_20264_MOESM1_ESM.zip › IR_files/2_0068/closed/closed_b3lypD3.log]

 Entering Gaussian System, Link 0=g09
 Input=closed_b3lypD3.gjf
 Output=closed_b3lypD3.log
 AtFile(1): /pbs_home/ewapastorczak/DAE/0068/Def2SVP.gbs
            H     0
            S   3   1.00
                 13.0107010              0.19682158E-01
                  1.9622572              0.13796524
                  0.44453796             0.47831935
            S   1   1.00
                  0.12194962             1.0000000
            P   1   1.00
                  0.8000000              1.0000000
            ****
            C     0
            S   5   1.00
               1238.4016938              0.54568832082E-02
                186.29004992             0.40638409211E-01
                 42.251176346            0.18025593888
                 11.676557932            0.46315121755
                  3.5930506482           0.44087173314
            S   1   1.00
                  0.40245147363          1.0000000
            S   1   1.00
                  0.13090182668          1.0000000
            P   3   1.00
                  9.4680970621           0.38387871728E-01
                  2.0103545142           0.21117025112
                  0.54771004707          0.51328172114
            P   1   1.00
                  0.15268613795          1.0000000
            D   1   1.00
                  0.8000000              1.0000000
            ****
            F     0
            S   5   1.00
               2894.8325990             -0.53408255515E-02
                435.41939120            -0.39904258866E-01
                 98.843328866           -0.17912768038
                 27.485198001           -0.46758090825
                  8.5405498171          -0.44653131020
            S   1   1.00
                  1.0654578038           1.0000000
            S   1   1.00
                  0.33247346748          1.0000000
            P   3   1.00
                 22.696633924           -0.45212874436E-01
                  4.9872339257          -0.23754317067
                  1.3491613954          -0.51287353587
            P   1   1.00
                  0.34829881977          1.0000000
            D   1   1.00
                  1.4000000              1.0000000
            ****
            S     0
            S   5   1.00
               9184.9303010             -0.22294387756E-02
               1381.5105503             -0.16683029937E-01
                313.87147580            -0.75262436116E-01
                 88.053870623           -0.19376827038
                 27.039914905           -0.17718020803
            S   3   1.00
                 45.648731303           -0.10736062573
                  4.9664522326           0.65066293018
                  2.0116242047           0.59712155354
            S   1   1.00
                  0.35661077013          1.0000000
            S   1   1.00
                  0.13507221477          1.0000000
            P   5   1.00
                261.98233439            -0.92729929822E-02
                 61.306894736           -0.66547669241E-01
                 19.103729887           -0.24828595903
                  6.6567720378          -0.48703847402
                  2.3959635161          -0.39337850312
            P   1   1.00
                  0.61776161679          1.0000000
            P   1   1.00
                  0.16993376871          1.0000000
            D   1   1.00
                  0.5500000              1.0000000
            ****
 Initial command:
 /pbs_home/pkowalski/g09d01/g09/l1.exe "/pbs_home/daria/obliczenia/0068/closed/B3LYP/Gau-26350.inp" -scrdir="/pbs_home/daria/obliczenia/0068/closed/B3LYP/"
 Entering Link 1 = /pbs_home/pkowalski/g09d01/g09/l1.exe PID=     26351.
  
 Copyright (c) 1988,1990,1992,1993,1995,1998,2003,2009,2013,
            Gaussian, Inc.  All Rights Reserved.
  
 This is part of the Gaussian(R) 09 program.  It is based on
 the Gaussian(R) 03 system (copyright 2003, Gaussian, Inc.),
 the Gaussian(R) 98 system (copyright 1998, Gaussian, Inc.),
 the Gaussian(R) 94 system (copyright 1995, Gaussian, Inc.),
 the Gaussian 92(TM) system (copyright 1992, Gaussian, Inc.),
 the Gaussian 90(TM) system (copyright 1990, Gaussian, Inc.),
 the Gaussian 88(TM) system (copyright 1988, Gaussian, Inc.),
 the Gaussian 86(TM) system (copyright 1986, Carnegie Mellon
 University), and the Gaussian 82(TM) system (copyright 1983,
 Carnegie Mellon University). Gaussian is a federally registered
 trademark of Gaussian, Inc.
  
 This software contains proprietary and confidential information,
 including trade secrets, belonging to Gaussian, Inc.
  
 This software is provided under written license and may be
 used, copied, transmitted, or stored only in accord with that
 written license.
  
 The following legend is applicable only to US Government
 contracts under FAR:
  
                    RESTRICTED RIGHTS LEGEND
  
 Use, reproduction and disclosure by the US Government is
 subject to restrictions as set forth in subparagraphs (a)
 and (c) of the Commercial Computer Software - Restricted
 Rights clause in FAR 52.227-19.
  
 Gaussian, Inc.
 340 Quinnipiac St., Bldg. 40, Wallingford CT 06492
  
  
 ---------------------------------------------------------------
 Warning -- This program may not be used in any manner that
 competes with the business of Gaussian, Inc. or will provide
 assistance to any competitor of Gaussian, Inc.  The licensee
 of this program is prohibited from giving any competitor of
 Gaussian, Inc. access to this program.  By using this program,
 the user acknowledges that Gaussian, Inc. is engaged in the
 business of creating and licensing software in the field of
 computational chemistry and represents and warrants to the
 licensee that it is not a competitor of Gaussian, Inc. and that
 it will not use this program in any manner prohibited above.
 ---------------------------------------------------------------
  

 Cite this work as:
 Gaussian 09, Revision D.01,
 M. J. Frisch, G. W. Trucks, H. B. Schlegel, G. E. Scuseria, 
 M. A. Robb, J. R. Cheeseman, G. Scalmani, V. Barone, B. Mennucci, 
 G. A. Petersson, H. Nakatsuji, M. Caricato, X. Li, H. P. Hratchian, 
 A. F. Izmaylov, J. Bloino, G. Zheng, J. L. Sonnenberg, M. Hada, 
 M. Ehara, K. Toyota, R. Fukuda, J. Hasegawa, M. Ishida, T. Nakajima, 
 Y. Honda, O. Kitao, H. Nakai, T. Vreven, J. A. Montgomery, Jr., 
 J. E. Peralta, F. Ogliaro, M. Bearpark, J. J. Heyd, E. Brothers, 
 K. N. Kudin, V. N. Staroverov, T. Keith, R. Kobayashi, J. Normand, 
 K. Raghavachari, A. Rendell, J. C. Burant, S. S. Iyengar, J. Tomasi, 
 M. Cossi, N. Rega, J. M. Millam, M. Klene, J. E. Knox, J. B. Cross, 
 V. Bakken, C. Adamo, J. Jaramillo, R. Gomperts, R. E. Stratmann, 
 O. Yazyev, A. J. Austin, R. Cammi, C. Pomelli, J. W. Ochterski, 
 R. L. Martin, K. Morokuma, V. G. Zakrzewski, G. A. Voth, 
 P. Salvador, J. J. Dannenberg, S. Dapprich, A. D. Daniels, 
 O. Farkas, J. B. Foresman, J. V. Ortiz, J. Cioslowski, 
 and D. J. Fox, Gaussian, Inc., Wallingford CT, 2013.
 
 ******************************************
 Gaussian 09:  ES64L-G09RevD.01 24-Apr-2013
                 2-Dec-2018 
 ******************************************
 %chk=dae0068freq_closed_b3lypd3.chk
 %NProcShared=8
 Will use up to    8 processors via shared memory.
 %Mem=4GB
 ---------------------------------------------------
 #P opt freq=Raman B3LYP/Gen EmpiricalDispersion=GD3
 ---------------------------------------------------
 1/14=-1,18=20,19=15,26=3,38=1/1,3;
 2/9=110,12=2,17=6,18=5,40=1/2;
 3/5=7,11=2,16=1,25=1,30=1,71=1,74=-5,124=31/1,2,3;
 4//1;
 5/5=2,38=5/2;
 6/7=2,8=2,9=2,10=2,28=1/1;
 7//1,2,3,16;
 1/14=-1,18=20,19=15,26=3/3(2);
 2/9=110/2;
 99//99;
 2/9=110/2;
 3/5=7,6=1,11=2,16=1,25=1,30=1,71=1,74=-5,82=7,124=31/1,2,3;
 4/5=5,16=3,69=1/1;
 5/5=2,38=5/2;
 7//1,2,3,16;
 1/14=-1,18=20,19=15,26=3/3(-5);
 2/9=110/2;
 6/7=2,8=2,9=2,10=2,19=2,28=1/1;
 99/9=1/99;
 Leave Link    1 at Sun Dec  2 16:50:08 2018, MaxMem=   536870912 cpu:         1.0
 (Enter /pbs_home/pkowalski/g09d01/g09/l101.exe)
 -------------------
 Title Card Required
 -------------------
 Symbolic Z-matrix:
 Charge =  0 Multiplicity = 1
 C                    -1.6065   -0.26959  -0.91071 
 S                    -3.07653   0.69467  -0.92483 
 C                    -4.00507  -0.6501   -0.21208 
 C                    -3.30184  -1.78078  -0.10991 
 C                    -1.92396  -1.74337  -0.72873 
 C                    -5.42257  -0.39035   0.18007 
 H                    -3.7322   -2.70337   0.28325 
 C                    -0.34709   0.17473  -1.01257 
 C                     0.12249   1.59421  -1.10398 
 C                     0.80111  -0.6719   -0.5503 
 C                     1.18299   1.71352   0.04292 
 C                     1.34285   0.25954   0.58994 
 F                    -0.84661   2.50814  -0.96281 
 F                     0.72871   1.82606  -2.29112 
 F                     2.3505    2.1706   -0.41461 
 F                     0.7454    2.53677   0.99973 
 F                     2.59949   0.03013   0.97723 
 F                     0.55136   0.12338   1.66973 
 C                    -0.74026  -2.68646   0.19094 
 C                     0.40764  -1.8911    0.46462 
 C                    -1.24465  -2.26316   1.5394 
 H                    -0.43432  -1.92771   2.19791 
 H                    -1.7798   -3.0783    2.05104 
 H                    -1.95552  -1.42783   1.43249 
 C                    -1.66073  -1.91991  -2.25626 
 H                    -1.73221  -2.97944  -2.5407 
 H                    -0.65542  -1.55056  -2.50492 
 H                    -2.40642  -1.35581  -2.83495 
 H                    -5.8728   -1.29659   0.60687 
 H                    -6.02246  -0.08195  -0.69057 
 H                    -5.48459   0.41607   0.9269 
 S                     1.26378  -2.04284   1.49005 
 C                     0.9871   -3.27994   2.12992 
 C                    -0.28368  -3.77188   1.33243 
 C                     0.49407  -3.42424   3.40098 
 H                     0.92789  -4.39968   3.47328 
 H                     0.93657  -2.78191   4.13345 
 H                    -0.55995  -3.48897   3.57348 
 H                    -0.81799  -4.20553   2.26627 
 
 NAtoms=     39 NQM=       39 NQMF=       0 NMMI=      0 NMMIF=      0
                NMic=       0 NMicF=      0.
                    Isotopes and Nuclear Properties:
 (Nuclear quadrupole moments (NQMom) in fm**2, nuclear magnetic moments (NMagM)
  in nuclear magnetons)

  Atom         1           2           3           4           5           6           7           8           9          10
 IAtWgt=          12          32          12          12          12          12           1          12          12          12
 AtmWgt=  12.0000000  31.9720718  12.0000000  12.0000000  12.0000000  12.0000000   1.0078250  12.0000000  12.0000000  12.0000000
 NucSpn=           0           0           0           0           0           0           1           0           0           0
 AtZEff=   0.0000000   0.0000000   0.0000000   0.0000000   0.0000000   0.0000000   0.0000000   0.0000000   0.0000000   0.0000000
 NQMom=    0.0000000   0.0000000   0.0000000   0.0000000   0.0000000   0.0000000   0.0000000   0.0000000   0.0000000   0.0000000
 NMagM=    0.0000000   0.0000000   0.0000000   0.0000000   0.0000000   0.0000000   2.7928460   0.0000000   0.0000000   0.0000000
 AtZNuc=   6.0000000  16.0000000   6.0000000   6.0000000   6.0000000   6.0000000   1.0000000   6.0000000   6.0000000   6.0000000

  Atom        11          12          13          14          15          16          17          18          19          20
 IAtWgt=          12          12          19          19          19          19          19          19          12          12
 AtmWgt=  12.0000000  12.0000000  18.9984033  18.9984033  18.9984033  18.9984033  18.9984033  18.9984033  12.0000000  12.0000000
 NucSpn=           0           0           1           1           1           1           1           1           0           0
 AtZEff=   0.0000000   0.0000000   0.0000000   0.0000000   0.0000000   0.0000000   0.0000000   0.0000000   0.0000000   0.0000000
 NQMom=    0.0000000   0.0000000   0.0000000   0.0000000   0.0000000   0.0000000   0.0000000   0.0000000   0.0000000   0.0000000
 NMagM=    0.0000000   0.0000000   2.6288670   2.6288670   2.6288670   2.6288670   2.6288670   2.6288670   0.0000000   0.0000000
 AtZNuc=   6.0000000   6.0000000   9.0000000   9.0000000   9.0000000   9.0000000   9.0000000   9.0000000   6.0000000   6.0000000

  Atom        21          22          23          24          25          26          27          28          29          30
 IAtWgt=          12           1           1           1          12           1           1           1           1           1
 AtmWgt=  12.0000000   1.0078250   1.0078250   1.0078250  12.0000000   1.0078250   1.0078250   1.0078250   1.0078250   1.0078250
 NucSpn=           0           1           1           1           0           1           1           1           1           1
 AtZEff=   0.0000000   0.0000000   0.0000000   0.0000000   0.0000000   0.0000000   0.0000000   0.0000000   0.0000000   0.0000000
 NQMom=    0.0000000   0.0000000   0.0000000   0.0000000   0.0000000   0.0000000   0.0000000   0.0000000   0.0000000   0.0000000
 NMagM=    0.0000000   2.7928460   2.7928460   2.7928460   0.0000000   2.7928460   2.7928460   2.7928460   2.7928460   2.7928460
 AtZNuc=   6.0000000   1.0000000   1.0000000   1.0000000   6.0000000   1.0000000   1.0000000   1.0000000   1.0000000   1.0000000

  Atom        31          32          33          34          35          36          37          38          39
 IAtWgt=           1          32          12          12          12           1           1           1           1
 AtmWgt=   1.0078250  31.9720718  12.0000000  12.0000000  12.0000000   1.0078250   1.0078250   1.0078250   1.0078250
 NucSpn=           1           0           0           0           0           1           1           1           1
 AtZEff=   0.0000000   0.0000000   0.0000000   0.0000000   0.0000000   0.0000000   0.0000000   0.0000000   0.0000000
 NQMom=    0.0000000   0.0000000   0.0000000   0.0000000   0.0000000   0.0000000   0.0000000   0.0000000   0.0000000
 NMagM=    2.7928460   0.0000000   0.0000000   0.0000000   0.0000000   2.7928460   2.7928460   2.7928460   2.7928460
 AtZNuc=   1.0000000  16.0000000   6.0000000   6.0000000   6.0000000   1.0000000   1.0000000   1.0000000   1.0000000
 Leave Link  101 at Sun Dec  2 16:50:08 2018, MaxMem=   536870912 cpu:         2.6
 (Enter /pbs_home/pkowalski/g09d01/g09/l103.exe)

 GradGradGradGradGradGradGradGradGradGradGradGradGradGradGradGradGradGrad
 Berny optimization.
 Initialization pass.
                           ----------------------------
                           !    Initial Parameters    !
                           ! (Angstroms and Degrees)  !
 --------------------------                            --------------------------
 ! Name  Definition              Value          Derivative Info.                !
 --------------------------------------------------------------------------------
 ! R1    R(1,2)                  1.7581         estimate D2E/DX2                !
 ! R2    R(1,5)                  1.5185         estimate D2E/DX2                !
 ! R3    R(1,8)                  1.3394         estimate D2E/DX2                !
 ! R4    R(2,3)                  1.7829         estimate D2E/DX2                !
 ! R5    R(3,4)                  1.3354         estimate D2E/DX2                !
 ! R6    R(3,6)                  1.4935         estimate D2E/DX2                !
 ! R7    R(4,5)                  1.5109         estimate D2E/DX2                !
 ! R8    R(4,7)                  1.0913         estimate D2E/DX2                !
 ! R9    R(5,19)                 1.771          estimate D2E/DX2                !
 ! R10   R(5,25)                 1.5601         estimate D2E/DX2                !
 ! R11   R(6,29)                 1.0982         estimate D2E/DX2                !
 ! R12   R(6,30)                 1.1014         estimate D2E/DX2                !
 ! R13   R(6,31)                 1.1009         estimate D2E/DX2                !
 ! R14   R(8,9)                  1.4979         estimate D2E/DX2                !
 ! R15   R(8,10)                 1.4996         estimate D2E/DX2                !
 ! R16   R(9,11)                 1.5666         estimate D2E/DX2                !
 ! R17   R(9,13)                 1.3395         estimate D2E/DX2                !
 ! R18   R(9,14)                 1.353          estimate D2E/DX2                !
 ! R19   R(10,12)                1.5688         estimate D2E/DX2                !
 ! R20   R(10,20)                1.6344         estimate D2E/DX2                !
 ! R21   R(11,12)                1.5617         estimate D2E/DX2                !
 ! R22   R(11,15)                1.3347         estimate D2E/DX2                !
 ! R23   R(11,16)                1.3359         estimate D2E/DX2                !
 ! R24   R(12,17)                1.3348         estimate D2E/DX2                !
 ! R25   R(12,18)                1.3457         estimate D2E/DX2                !
 ! R26   R(19,20)                1.4231         estimate D2E/DX2                !
 ! R27   R(19,21)                1.5006         estimate D2E/DX2                !
 ! R28   R(19,34)                1.64           estimate D2E/DX2                !
 ! R29   R(20,32)                1.3444         estimate D2E/DX2                !
 ! R30   R(21,22)                1.0967         estimate D2E/DX2                !
 ! R31   R(21,23)                1.1012         estimate D2E/DX2                !
 ! R32   R(21,24)                1.1021         estimate D2E/DX2                !
 ! R33   R(21,34)                1.8007         estimate D2E/DX2                !
 ! R34   R(25,26)                1.0994         estimate D2E/DX2                !
 ! R35   R(25,27)                1.0995         estimate D2E/DX2                !
 ! R36   R(25,28)                1.0996         estimate D2E/DX2                !
 ! R37   R(32,33)                1.42           estimate D2E/DX2                !
 ! R38   R(33,34)                1.5789         estimate D2E/DX2                !
 ! R39   R(33,35)                1.3709         estimate D2E/DX2                !
 ! R40   R(34,39)                1.16           estimate D2E/DX2                !
 ! R41   R(35,36)                1.07           estimate D2E/DX2                !
 ! R42   R(35,37)                1.07           estimate D2E/DX2                !
 ! R43   R(35,38)                1.07           estimate D2E/DX2                !
 ! A1    A(2,1,5)              111.0059         estimate D2E/DX2                !
 ! A2    A(2,1,8)              127.133          estimate D2E/DX2                !
 ! A3    A(5,1,8)              121.8466         estimate D2E/DX2                !
 ! A4    A(1,2,3)               91.0641         estimate D2E/DX2                !
 ! A5    A(2,3,4)              113.2628         estimate D2E/DX2                !
 ! A6    A(2,3,6)              117.911          estimate D2E/DX2                !
 ! A7    A(4,3,6)              128.8258         estimate D2E/DX2                !
 ! A8    A(3,4,5)              115.3362         estimate D2E/DX2                !
 ! A9    A(3,4,7)              122.3893         estimate D2E/DX2                !
 ! A10   A(5,4,7)              121.8778         estimate D2E/DX2                !
 ! A11   A(1,5,4)              105.2928         estimate D2E/DX2                !
 ! A12   A(1,5,19)             116.0614         estimate D2E/DX2                !
 ! A13   A(1,5,25)              87.5478         estimate D2E/DX2                !
 ! A14   A(4,5,19)             112.5608         estimate D2E/DX2                !
 ! A15   A(4,5,25)             123.5109         estimate D2E/DX2                !
 ! A16   A(19,5,25)            109.599          estimate D2E/DX2                !
 ! A17   A(3,6,29)             110.3424         estimate D2E/DX2                !
 ! A18   A(3,6,30)             110.9837         estimate D2E/DX2                !
 ! A19   A(3,6,31)             111.0387         estimate D2E/DX2                !
 ! A20   A(29,6,30)            108.3592         estimate D2E/DX2                !
 ! A21   A(29,6,31)            108.5252         estimate D2E/DX2                !
 ! A22   A(30,6,31)            107.486          estimate D2E/DX2                !
 ! A23   A(1,8,9)              127.8631         estimate D2E/DX2                !
 ! A24   A(1,8,10)             120.6124         estimate D2E/DX2                !
 ! A25   A(9,8,10)             108.2874         estimate D2E/DX2                !
 ! A26   A(8,9,11)             103.869          estimate D2E/DX2                !
 ! A27   A(8,9,13)             114.4131         estimate D2E/DX2                !
 ! A28   A(8,9,14)             110.8793         estimate D2E/DX2                !
 ! A29   A(11,9,13)            111.1381         estimate D2E/DX2                !
 ! A30   A(11,9,14)            109.026          estimate D2E/DX2                !
 ! A31   A(13,9,14)            107.4403         estimate D2E/DX2                !
 ! A32   A(8,10,12)             98.815          estimate D2E/DX2                !
 ! A33   A(8,10,20)            115.3551         estimate D2E/DX2                !
 ! A34   A(12,10,20)            94.2837         estimate D2E/DX2                !
 ! A35   A(9,11,12)            104.763          estimate D2E/DX2                !
 ! A36   A(9,11,15)            111.5473         estimate D2E/DX2                !
 ! A37   A(9,11,16)            110.4588         estimate D2E/DX2                !
 ! A38   A(12,11,15)           110.4493         estimate D2E/DX2                !
 ! A39   A(12,11,16)           110.8793         estimate D2E/DX2                !
 ! A40   A(15,11,16)           108.7241         estimate D2E/DX2                !
 ! A41   A(10,12,11)           105.2388         estimate D2E/DX2                !
 ! A42   A(10,12,17)           115.7166         estimate D2E/DX2                !
 ! A43   A(10,12,18)           108.6636         estimate D2E/DX2                !
 ! A44   A(11,12,17)           110.9782         estimate D2E/DX2                !
 ! A45   A(11,12,18)           108.3645         estimate D2E/DX2                !
 ! A46   A(17,12,18)           107.6687         estimate D2E/DX2                !
 ! A47   A(5,19,20)            109.9613         estimate D2E/DX2                !
 ! A48   A(5,19,21)             95.2655         estimate D2E/DX2                !
 ! A49   A(5,19,34)            154.1549         estimate D2E/DX2                !
 ! A50   A(20,19,21)            86.5979         estimate D2E/DX2                !
 ! A51   A(20,19,34)            90.6578         estimate D2E/DX2                !
 ! A52   A(10,20,19)           119.4511         estimate D2E/DX2                !
 ! A53   A(10,20,32)           113.8602         estimate D2E/DX2                !
 ! A54   A(19,20,32)           126.6745         estimate D2E/DX2                !
 ! A55   A(19,21,22)           112.1771         estimate D2E/DX2                !
 ! A56   A(19,21,23)           111.8418         estimate D2E/DX2                !
 ! A57   A(19,21,24)           110.0864         estimate D2E/DX2                !
 ! A58   A(22,21,23)           107.8496         estimate D2E/DX2                !
 ! A59   A(22,21,24)           107.6379         estimate D2E/DX2                !
 ! A60   A(22,21,34)            86.0425         estimate D2E/DX2                !
 ! A61   A(23,21,24)           107.0188         estimate D2E/DX2                !
 ! A62   A(23,21,34)            72.0939         estimate D2E/DX2                !
 ! A63   A(5,25,26)            110.5743         estimate D2E/DX2                !
 ! A64   A(5,25,27)            109.7373         estimate D2E/DX2                !
 ! A65   A(5,25,28)            110.049          estimate D2E/DX2                !
 ! A66   A(26,25,27)           108.9464         estimate D2E/DX2                !
 ! A67   A(26,25,28)           108.3098         estimate D2E/DX2                !
 ! A68   A(27,25,28)           109.1894         estimate D2E/DX2                !
 ! A69   A(20,32,33)           108.5382         estimate D2E/DX2                !
 ! A70   A(32,33,34)           101.5759         estimate D2E/DX2                !
 ! A71   A(32,33,35)           125.4193         estimate D2E/DX2                !
 ! A72   A(34,33,35)            98.3983         estimate D2E/DX2                !
 ! A73   A(19,34,33)           111.6798         estimate D2E/DX2                !
 ! A74   A(19,34,39)           132.8056         estimate D2E/DX2                !
 ! A75   A(21,34,33)            96.339          estimate D2E/DX2                !
 ! A76   A(21,34,39)            88.5599         estimate D2E/DX2                !
 ! A77   A(33,34,39)            94.622          estimate D2E/DX2                !
 ! A78   A(33,35,36)            90.7335         estimate D2E/DX2                !
 ! A79   A(33,35,37)           115.0089         estimate D2E/DX2                !
 ! A80   A(33,35,38)           120.6698         estimate D2E/DX2                !
 ! A81   A(36,35,37)           109.4712         estimate D2E/DX2                !
 ! A82   A(36,35,38)           109.4712         estimate D2E/DX2                !
 ! A83   A(37,35,38)           109.4712         estimate D2E/DX2                !
 ! A84   L(24,21,34,22,-1)     193.6804         estimate D2E/DX2                !
 ! A85   L(24,21,34,22,-2)     184.9069         estimate D2E/DX2                !
 ! D1    D(5,1,2,3)             16.3814         estimate D2E/DX2                !
 ! D2    D(8,1,2,3)           -162.2454         estimate D2E/DX2                !
 ! D3    D(2,1,5,4)            -21.0862         estimate D2E/DX2                !
 ! D4    D(2,1,5,19)          -146.2904         estimate D2E/DX2                !
 ! D5    D(2,1,5,25)           103.051          estimate D2E/DX2                !
 ! D6    D(8,1,5,4)            157.625          estimate D2E/DX2                !
 ! D7    D(8,1,5,19)            32.4208         estimate D2E/DX2                !
 ! D8    D(8,1,5,25)           -78.2378         estimate D2E/DX2                !
 ! D9    D(2,1,8,9)              2.8461         estimate D2E/DX2                !
 ! D10   D(2,1,8,10)           160.0408         estimate D2E/DX2                !
 ! D11   D(5,1,8,9)           -175.6447         estimate D2E/DX2                !
 ! D12   D(5,1,8,10)           -18.4501         estimate D2E/DX2                !
 ! D13   D(1,2,3,4)             -6.5126         estimate D2E/DX2                !
 ! D14   D(1,2,3,6)            173.6901         estimate D2E/DX2                !
 ! D15   D(2,3,4,5)             -5.6002         estimate D2E/DX2                !
 ! D16   D(2,3,4,7)           -178.4911         estimate D2E/DX2                !
 ! D17   D(6,3,4,5)            174.1699         estimate D2E/DX2                !
 ! D18   D(6,3,4,7)              1.279          estimate D2E/DX2                !
 ! D19   D(2,3,6,29)          -179.7606         estimate D2E/DX2                !
 ! D20   D(2,3,6,30)            60.1081         estimate D2E/DX2                !
 ! D21   D(2,3,6,31)           -59.3853         estimate D2E/DX2                !
 ! D22   D(4,3,6,29)             0.4783         estimate D2E/DX2                !
 ! D23   D(4,3,6,30)          -119.6529         estimate D2E/DX2                !
 ! D24   D(4,3,6,31)           120.8537         estimate D2E/DX2                !
 ! D25   D(3,4,5,1)             17.01           estimate D2E/DX2                !
 ! D26   D(3,4,5,19)           144.3689         estimate D2E/DX2                !
 ! D27   D(3,4,5,25)           -80.3357         estimate D2E/DX2                !
 ! D28   D(7,4,5,1)           -170.0591         estimate D2E/DX2                !
 ! D29   D(7,4,5,19)           -42.7002         estimate D2E/DX2                !
 ! D30   D(7,4,5,25)            92.5952         estimate D2E/DX2                !
 ! D31   D(1,5,19,20)           -7.0382         estimate D2E/DX2                !
 ! D32   D(1,5,19,21)           81.2467         estimate D2E/DX2                !
 ! D33   D(1,5,19,34)          134.025          estimate D2E/DX2                !
 ! D34   D(4,5,19,20)         -128.4455         estimate D2E/DX2                !
 ! D35   D(4,5,19,21)          -40.1606         estimate D2E/DX2                !
 ! D36   D(4,5,19,34)           12.6177         estimate D2E/DX2                !
 ! D37   D(25,5,19,20)          90.0605         estimate D2E/DX2                !
 ! D38   D(25,5,19,21)         178.3453         estimate D2E/DX2                !
 ! D39   D(25,5,19,34)        -128.8764         estimate D2E/DX2                !
 ! D40   D(1,5,25,26)          175.9151         estimate D2E/DX2                !
 ! D41   D(1,5,25,27)           55.7082         estimate D2E/DX2                !
 ! D42   D(1,5,25,28)          -64.4687         estimate D2E/DX2                !
 ! D43   D(4,5,25,26)          -77.3308         estimate D2E/DX2                !
 ! D44   D(4,5,25,27)          162.4623         estimate D2E/DX2                !
 ! D45   D(4,5,25,28)           42.2854         estimate D2E/DX2                !
 ! D46   D(19,5,25,26)          59.0731         estimate D2E/DX2                !
 ! D47   D(19,5,25,27)         -61.1338         estimate D2E/DX2                !
 ! D48   D(19,5,25,28)         178.6894         estimate D2E/DX2                !
 ! D49   D(1,8,9,11)           126.7868         estimate D2E/DX2                !
 ! D50   D(1,8,9,13)             5.4555         estimate D2E/DX2                !
 ! D51   D(1,8,9,14)          -116.2404         estimate D2E/DX2                !
 ! D52   D(10,8,9,11)          -32.6447         estimate D2E/DX2                !
 ! D53   D(10,8,9,13)         -153.9761         estimate D2E/DX2                !
 ! D54   D(10,8,9,14)           84.3281         estimate D2E/DX2                !
 ! D55   D(1,8,10,12)         -117.1697         estimate D2E/DX2                !
 ! D56   D(1,8,10,20)          -18.1292         estimate D2E/DX2                !
 ! D57   D(9,8,10,12)           44.0294         estimate D2E/DX2                !
 ! D58   D(9,8,10,20)          143.0699         estimate D2E/DX2                !
 ! D59   D(8,9,11,12)            6.5628         estimate D2E/DX2                !
 ! D60   D(8,9,11,15)          126.0684         estimate D2E/DX2                !
 ! D61   D(8,9,11,16)         -112.8889         estimate D2E/DX2                !
 ! D62   D(13,9,11,12)         130.0601         estimate D2E/DX2                !
 ! D63   D(13,9,11,15)        -110.4344         estimate D2E/DX2                !
 ! D64   D(13,9,11,16)          10.6083         estimate D2E/DX2                !
 ! D65   D(14,9,11,12)        -111.696          estimate D2E/DX2                !
 ! D66   D(14,9,11,15)           7.8095         estimate D2E/DX2                !
 ! D67   D(14,9,11,16)         128.8522         estimate D2E/DX2                !
 ! D68   D(8,10,12,11)         -37.9082         estimate D2E/DX2                !
 ! D69   D(8,10,12,17)        -160.8002         estimate D2E/DX2                !
 ! D70   D(8,10,12,18)          77.9843         estimate D2E/DX2                !
 ! D71   D(20,10,12,11)       -154.4068         estimate D2E/DX2                !
 ! D72   D(20,10,12,17)         82.7012         estimate D2E/DX2                !
 ! D73   D(20,10,12,18)        -38.5143         estimate D2E/DX2                !
 ! D74   D(8,10,20,19)          43.3822         estimate D2E/DX2                !
 ! D75   D(8,10,20,32)        -137.8992         estimate D2E/DX2                !
 ! D76   D(12,10,20,19)        145.2439         estimate D2E/DX2                !
 ! D77   D(12,10,20,32)        -36.0375         estimate D2E/DX2                !
 ! D78   D(9,11,12,10)          19.7614         estimate D2E/DX2                !
 ! D79   D(9,11,12,17)         145.643          estimate D2E/DX2                !
 ! D80   D(9,11,12,18)         -96.3366         estimate D2E/DX2                !
 ! D81   D(15,11,12,10)       -100.4779         estimate D2E/DX2                !
 ! D82   D(15,11,12,17)         25.4038         estimate D2E/DX2                !
 ! D83   D(15,11,12,18)        143.4242         estimate D2E/DX2                !
 ! D84   D(16,11,12,10)        138.9306         estimate D2E/DX2                !
 ! D85   D(16,11,12,17)        -95.1878         estimate D2E/DX2                !
 ! D86   D(16,11,12,18)         22.8327         estimate D2E/DX2                !
 ! D87   D(5,19,20,10)         -27.3994         estimate D2E/DX2                !
 ! D88   D(5,19,20,32)         154.0617         estimate D2E/DX2                !
 ! D89   D(21,19,20,10)       -121.7706         estimate D2E/DX2                !
 ! D90   D(21,19,20,32)         59.6905         estimate D2E/DX2                !
 ! D91   D(34,19,20,10)        168.5024         estimate D2E/DX2                !
 ! D92   D(34,19,20,32)        -10.0364         estimate D2E/DX2                !
 ! D93   D(5,19,21,22)        -131.2614         estimate D2E/DX2                !
 ! D94   D(5,19,21,23)         107.407          estimate D2E/DX2                !
 ! D95   D(5,19,21,24)         -11.4295         estimate D2E/DX2                !
 ! D96   D(20,19,21,22)        -21.5089         estimate D2E/DX2                !
 ! D97   D(20,19,21,23)       -142.8405         estimate D2E/DX2                !
 ! D98   D(20,19,21,24)         98.3231         estimate D2E/DX2                !
 ! D99   D(5,19,34,33)        -138.1728         estimate D2E/DX2                !
 ! D100  D(5,19,34,39)         -19.069          estimate D2E/DX2                !
 ! D101  D(20,19,34,33)          5.6172         estimate D2E/DX2                !
 ! D102  D(20,19,34,39)        124.7209         estimate D2E/DX2                !
 ! D103  D(10,20,32,33)       -167.9531         estimate D2E/DX2                !
 ! D104  D(19,20,32,33)         10.6556         estimate D2E/DX2                !
 ! D105  D(22,21,34,33)         -6.2396         estimate D2E/DX2                !
 ! D106  D(22,21,34,39)         88.2518         estimate D2E/DX2                !
 ! D107  D(23,21,34,33)       -116.4364         estimate D2E/DX2                !
 ! D108  D(23,21,34,39)        -21.945          estimate D2E/DX2                !
 ! D109  D(20,32,33,34)         -4.1267         estimate D2E/DX2                !
 ! D110  D(20,32,33,35)       -113.3113         estimate D2E/DX2                !
 ! D111  D(32,33,34,19)         -1.3203         estimate D2E/DX2                !
 ! D112  D(32,33,34,21)        -52.2342         estimate D2E/DX2                !
 ! D113  D(32,33,34,39)       -141.2952         estimate D2E/DX2                !
 ! D114  D(35,33,34,19)        127.6002         estimate D2E/DX2                !
 ! D115  D(35,33,34,21)         76.6863         estimate D2E/DX2                !
 ! D116  D(35,33,34,39)        -12.3747         estimate D2E/DX2                !
 ! D117  D(32,33,35,36)       -154.9529         estimate D2E/DX2                !
 ! D118  D(32,33,35,37)        -43.0014         estimate D2E/DX2                !
 ! D119  D(32,33,35,38)         91.7707         estimate D2E/DX2                !
 ! D120  D(34,33,35,36)         94.3211         estimate D2E/DX2                !
 ! D121  D(34,33,35,37)       -153.7274         estimate D2E/DX2                !
 ! D122  D(34,33,35,38)        -18.9552         estimate D2E/DX2                !
 --------------------------------------------------------------------------------
 Trust Radius=3.00D-01 FncErr=1.00D-07 GrdErr=1.00D-06
 Number of steps in this run=    234 maximum allowed number of steps=    234.
 GradGradGradGradGradGradGradGradGradGradGradGradGradGradGradGradGradGrad

 Leave Link  103 at Sun Dec  2 16:50:09 2018, MaxMem=   536870912 cpu:         0.3
 (Enter /pbs_home/pkowalski/g09d01/g09/l202.exe)
                          Input orientation:                          
 ---------------------------------------------------------------------
 Center     Atomic      Atomic             Coordinates (Angstroms)
 Number     Number       Type             X           Y           Z
 ---------------------------------------------------------------------
      1          6           0       -1.606504   -0.269585   -0.910707
      2         16           0       -3.076531    0.694673   -0.924828
      3          6           0       -4.005071   -0.650095   -0.212078
      4          6           0       -3.301836   -1.780777   -0.109910
      5          6           0       -1.923959   -1.743374   -0.728731
      6          6           0       -5.422566   -0.390353    0.180068
      7          1           0       -3.732203   -2.703373    0.283251
      8          6           0       -0.347091    0.174731   -1.012565
      9          6           0        0.122492    1.594210   -1.103983
     10          6           0        0.801113   -0.671900   -0.550297
     11          6           0        1.182987    1.713524    0.042924
     12          6           0        1.342848    0.259544    0.589943
     13          9           0       -0.846614    2.508144   -0.962807
     14          9           0        0.728710    1.826061   -2.291123
     15          9           0        2.350497    2.170599   -0.414610
     16          9           0        0.745402    2.536775    0.999727
     17          9           0        2.599489    0.030130    0.977227
     18          9           0        0.551360    0.123376    1.669726
     19          6           0       -0.740259   -2.686459    0.190939
     20          6           0        0.407638   -1.891100    0.464620
     21          6           0       -1.244651   -2.263165    1.539405
     22          1           0       -0.434317   -1.927707    2.197907
     23          1           0       -1.779798   -3.078304    2.051038
     24          1           0       -1.955525   -1.427826    1.432491
     25          6           0       -1.660730   -1.919908   -2.256256
     26          1           0       -1.732211   -2.979444   -2.540697
     27          1           0       -0.655421   -1.550561   -2.504920
     28          1           0       -2.406416   -1.355809   -2.834949
     29          1           0       -5.872802   -1.296587    0.606871
     30          1           0       -6.022458   -0.081954   -0.690565
     31          1           0       -5.484591    0.416074    0.926903
     32         16           0        1.263781   -2.042836    1.490052
     33          6           0        0.987100   -3.279936    2.129921
     34          6           0       -0.283682   -3.771883    1.332426
     35          6           0        0.494073   -3.424243    3.400980
     36          1           0        0.927885   -4.399682    3.473279
     37          1           0        0.936575   -2.781914    4.133446
     38          1           0       -0.559945   -3.488974    3.573479
     39          1           0       -0.817992   -4.205526    2.266270
 ---------------------------------------------------------------------
                    Distance matrix (angstroms):
                    1          2          3          4          5
     1  C    0.000000
     2  S    1.758116   0.000000
     3  C    2.527052   1.782863   0.000000
     4  C    2.408138   2.615857   1.335447   0.000000
     5  C    1.518534   2.703877   2.406910   1.510921   0.000000
     6  C    3.970731   2.811042   1.493498   2.552423   3.859641
     7  H    3.444917   3.665526   2.129732   1.091318   2.283736
     8  C    1.339370   2.779907   3.834310   3.656407   2.499240
     9  C    2.549611   3.327914   4.782173   4.909658   3.932969
    10  C    2.467463   4.128428   4.818119   4.272908   2.933584
    11  C    3.552942   4.485320   5.706809   5.687454   4.711551
    12  C    3.351210   4.691991   5.483696   5.121113   4.052482
    13  F    2.880265   2.874482   4.529229   5.015017   4.392137
    14  F    3.427901   4.198412   5.732579   5.832004   4.713660
    15  F    4.675304   5.647239   6.956334   6.903266   5.804208
    16  F    4.129997   4.658801   5.847359   6.021020   5.332235
    17  F    4.620011   6.023009   6.745173   6.267925   5.149485
    18  F    3.386655   4.496630   4.990041   4.651884   3.919765
    19  C    2.793793   4.258539   3.868875   2.733578   1.770974
    20  C    2.928755   4.555900   4.633575   3.755324   2.623406
    21  C    3.179363   4.263453   3.645491   2.680475   2.424063
    22  H    3.713068   4.858976   4.493396   3.683785   3.289107
    23  H    4.085446   4.977213   3.996215   2.944465   3.087060
    24  H    2.637028   3.364314   2.740459   2.077530   2.184365
    25  C    2.130025   3.257794   3.359616   2.705436   1.560059
    26  H    3.164807   4.232891   4.001778   3.131972   2.201785
    27  H    2.255431   3.660538   4.157898   3.576672   2.191167
    28  H    2.349988   2.881334   3.151694   2.899691   2.195250
    29  H    4.643175   3.759036   2.139404   2.712578   4.192471
    30  H    4.425417   3.055571   2.149787   3.259593   4.422609
    31  H    4.345860   3.050455   2.150110   3.265816   4.481344
    32  S    4.140846   5.671324   5.709446   4.844937   3.895429
    33  C    5.003440   6.453069   6.109238   5.065500   4.359722
    34  C    4.364355   5.731083   5.097037   3.892825   3.324714
    35  C    5.740639   6.958973   6.402530   5.425519   5.072151
    36  H    6.534536   7.831420   7.209391   6.130942   5.731132
    37  H    6.182437   7.333336   6.917232   6.080499   5.736025
    38  H    5.618512   6.638590   5.853082   4.899312   4.839077
    39  H    5.119235   6.268657   5.379663   4.206557   4.031797
                    6          7          8          9         10
     6  C    0.000000
     7  H    2.866712   0.000000
     8  C    5.244248   4.628348   0.000000
     9  C    6.027848   5.937366   1.497927   0.000000
    10  C    6.272709   5.037126   1.499616   2.429475   0.000000
    11  C    6.933862   6.612551   2.413106   1.566615   2.487566
    12  C    6.808905   5.884648   2.330476   2.477900   1.568825
    13  F    5.535954   6.085983   2.386800   1.339542   3.605253
    14  F    6.989812   6.858784   2.349244   1.352981   3.045575
    15  F    8.205646   7.825717   3.408522   2.402387   3.240186
    16  F    6.876318   6.929750   3.289698   2.387895   3.563885
    17  F    8.072523   6.931375   3.558443   3.593507   2.461774
    18  F    6.178251   5.316177   2.829229   3.168713   2.371359
    19  C    5.214999   2.993416   3.128803   4.554699   2.642670
    20  C    6.026981   4.222673   2.649406   3.832651   1.634420
    21  C    4.776002   2.821280   3.641635   4.871953   3.329284
    22  H    5.596227   3.891480   3.838618   4.859672   3.264348
    23  H    4.898507   2.660363   4.692606   5.950231   4.383928
    24  H    3.829529   2.470700   3.336697   4.459210   3.478782
    25  C    4.735675   3.369556   2.767657   4.105684   3.244764
    26  H    5.265422   3.471436   3.768629   5.140270   3.962850
    27  H    5.592934   4.309229   2.301916   3.529497   2.591155
    28  H    4.372595   3.646479   3.147134   4.253731   3.996949
    29  H    1.098241   2.581848   5.943133   6.872211   6.802236
    30  H    1.101355   3.614612   5.690287   6.382856   6.850462
    31  H    1.100879   3.635396   5.496698   6.078806   6.547968
    32  S    7.010991   5.181943   3.711550   4.610820   2.501310
    33  C    7.296261   5.100435   4.856954   5.912950   3.744330
    34  C    6.258658   3.759625   4.591161   5.907285   3.785673
    35  C    7.388192   5.301066   5.756697   6.754083   4.825169
    36  H    8.200499   5.896623   6.532504   7.584637   5.486492
    37  H    7.860498   6.052079   6.072148   6.873417   5.138868
    38  H    6.690424   4.637456   5.873657   6.941407   5.176284
    39  H    6.333236   3.831638   5.491736   6.773482   4.800111
                   11         12         13         14         15
    11  C    0.000000
    12  C    1.561680   0.000000
    13  F    2.400457   3.501568   0.000000
    14  F    2.380506   3.336418   2.170554   0.000000
    15  F    1.334666   2.382565   3.261284   2.504037   0.000000
    16  F    1.335925   2.389696   2.527227   3.366762   2.170429
    17  F    2.390233   1.334828   4.666895   4.172205   2.565310
    18  F    2.360934   1.345707   3.817287   4.314964   3.431104
    19  C    4.804230   3.630078   5.322249   5.355496   5.788823
    20  C    3.711106   2.348530   4.792082   4.638372   4.587499
    21  C    4.893561   3.736401   5.402304   5.940443   6.033368
    22  H    4.529700   3.244677   5.462314   5.966138   5.601477
    23  H    5.980989   4.798640   6.415800   7.014255   7.119673
    24  H    4.652873   3.799522   4.739092   5.626562   5.907814
    25  C    5.155073   4.676787   4.684383   4.443301   6.017795
    26  H    6.098969   5.454167   5.778204   5.404747   6.907365
    27  H    4.530507   4.104599   4.346004   3.655557   5.220341
    28  H    5.530530   5.328811   4.568153   4.499895   6.397016
    29  H    7.691746   7.381560   6.496340   7.856797   8.982619
    30  H    7.461916   7.483586   5.794142   7.195872   8.675052
    31  H    6.849919   6.837541   5.427577   7.137847   8.140431
    32  S    4.026282   2.473338   5.584058   5.436171   4.749918
    33  C    5.415586   3.876339   6.813908   6.758964   6.167805
    34  C    5.822681   4.410134   6.709972   6.744777   6.730833
    35  C    6.176390   4.710906   7.485539   7.747309   7.021916
    36  H    7.014535   5.494925   8.399152   8.486924   7.765829
    37  H    6.082932   4.687424   7.558854   7.908966   6.871054
    38  H    6.524463   5.154949   7.524992   8.018965   7.510413
    39  H    6.631918   5.236044   7.449908   7.716357   7.607984
                   16         17         18         19         20
    16  F    0.000000
    17  F    3.117918   0.000000
    18  F    2.512179   2.164043   0.000000
    19  C    5.490309   4.376302   3.427865   0.000000
    20  C    4.472863   2.959409   2.351818   1.423083   0.000000
    21  C    5.224078   4.511392   2.989685   1.500650   2.005905
    22  H    4.770636   3.811452   2.336124   2.167309   1.927307
    23  H    6.245879   5.476640   3.978750   2.166600   2.951449
    24  H    4.816674   4.804274   2.957529   2.145339   2.595368
    25  C    6.021040   5.692761   4.947897   2.724633   3.417915
    26  H    7.007270   6.340106   5.707000   2.920898   3.846476
    27  H    5.563377   5.021789   4.656828   2.926622   3.172417
    28  H    6.308003   6.443027   5.588248   3.701716   4.369507
    29  H    7.658304   8.583534   6.664519   5.333642   6.310120
    30  H    7.451091   8.782486   6.987719   5.955008   6.778909
    31  H    6.581450   8.093444   6.088527   5.716296   6.344693
    32  S    4.634865   2.518788   2.287422   2.473484   1.344438
    33  C    5.930420   3.858113   3.461817   2.663763   2.244519
    34  C    6.400692   4.784782   3.998013   1.640000   2.183656
    35  C    6.431401   4.715936   3.947927   3.517423   3.313640
    36  H    7.366559   5.352361   4.883915   4.060984   3.951666
    37  H    6.176180   4.542532   3.828710   4.285352   3.812297
    38  H    6.681151   5.395057   4.231826   3.481110   3.626903
    39  H    7.036118   5.592995   4.579343   2.573055   3.178786
                   21         22         23         24         25
    21  C    0.000000
    22  H    1.096722   0.000000
    23  H    1.101182   1.776447   0.000000
    24  H    1.102072   1.774772   1.771315   0.000000
    25  C    3.833795   4.619926   4.461932   3.733082   0.000000
    26  H    4.171091   5.024445   4.593046   4.271254   1.099378
    27  H    4.148682   4.723104   4.935076   4.148317   1.099499
    28  H    4.616055   5.435612   5.218477   4.291798   1.099609
    29  H    4.819094   5.701476   4.691782   4.005488   5.131040
    30  H    5.705952   6.555715   5.873216   4.781076   4.985391
    31  H    5.052778   5.710869   5.215348   4.013713   5.496473
    32  S    2.518574   1.843326   3.263475   3.278030   4.754230
    33  C    2.522547   1.963052   2.775356   3.546232   5.300870
    34  C    1.800703   2.042727   1.798838   2.880915   4.266697
    35  C    2.799416   2.132818   2.666928   3.723058   6.237829
    36  H    3.608945   3.097229   3.331719   4.616361   6.758533
    37  H    3.428687   2.520977   3.435542   4.182458   6.951067
    38  H    2.471617   2.084595   1.993619   3.283261   6.136734
    39  H    2.117342   2.310918   1.497339   3.115250   5.136876
                   26         27         28         29         30
    26  H    0.000000
    27  H    1.789543   0.000000
    28  H    1.782506   1.792437   0.000000
    29  H    5.466597   6.080198   4.885228   0.000000
    30  H    5.497695   5.852672   4.392817   1.783556   0.000000
    31  H    6.134668   6.242270   5.173611   1.785031   1.775820
    32  S    5.108830   4.459313   5.713841   7.229642   7.854262
    33  C    5.412912   5.212519   6.314122   7.301480   8.204641
    34  C    4.210377   4.449458   5.264069   6.155630   7.116292
    35  C    6.360638   6.301720   7.181787   7.271249   8.389089
    36  H    6.727637   6.809053   7.757349   8.005925   9.180830
    37  H    7.190662   6.936756   7.859255   7.810924   8.887576
    38  H    6.246358   6.380713   7.001985   6.467903   7.721976
    39  H    5.044404   5.462557   6.055280   6.063549   7.268644
                   31         32         33         34         35
    31  H    0.000000
    32  S    7.204436   0.000000
    33  C    7.549207   1.420000   0.000000
    34  C    6.689759   2.325745   1.578891   0.000000
    35  C    7.524195   2.480400   1.370946   2.237113   0.000000
    36  H    8.413999   3.098505   1.749842   2.538756   1.070000
    37  H    7.857507   2.764206   2.065113   3.211663   1.070000
    38  H    6.819524   3.123774   2.126243   2.275672   1.070000
    39  H    6.703002   3.100568   2.033142   1.160000   1.902494
                   36         37         38         39
    36  H    0.000000
    37  H    1.747302   0.000000
    38  H    1.747303   1.747303   0.000000
    39  H    2.131350   2.931130   1.512888   0.000000
 Stoichiometry    C17H14F6S2
 Framework group  C1[X(C17H14F6S2)]
 Deg. of freedom   111
 Full point group                 C1      NOp   1
 Largest Abelian subgroup         C1      NOp   1
 Largest concise Abelian subgroup C1      NOp   1
                         Standard orientation:                         
 ---------------------------------------------------------------------
 Center     Atomic      Atomic             Coordinates (Angstroms)
 Number     Number       Type             X           Y           Z
 ---------------------------------------------------------------------
      1          6           0        1.519400   -0.004729    0.498129
      2         16           0        3.044159    0.131444   -0.366476
      3          6           0        3.110423   -1.635442   -0.595222
      4          6           0        2.142733   -2.287960    0.053790
      5          6           0        1.274824   -1.434147    0.948564
      6          6           0        4.201208   -2.189026   -1.452117
      7          1           0        2.057750   -3.375822    0.036218
      8          6           0        0.634804    0.972393    0.736108
      9          6           0        0.694345    2.397763    0.279423
     10          6           0       -0.788407    0.647194    1.078987
     11          6           0       -0.684855    2.623169   -0.428589
     12          6           0       -1.491372    1.314202   -0.154768
     13          9           0        1.712176    2.672284   -0.547035
     14          9           0        0.790931    3.238662    1.334940
     15          9           0       -1.326749    3.680070    0.073673
     16          9           0       -0.511515    2.810088   -1.739966
     17          9           0       -2.792077    1.576059   -0.008601
     18          9           0       -1.355341    0.501925   -1.219018
     19          6           0       -0.414196   -1.966382    0.965464
     20          6           0       -1.273336   -0.865129    0.692915
     21          6           0       -0.479043   -2.265485   -0.503645
     22          1           0       -1.362776   -1.821706   -0.977855
     23          1           0       -0.498359   -3.348713   -0.700738
     24          1           0        0.411235   -1.860975   -1.011916
     25          6           0        1.695914   -0.983712    2.381594
     26          1           0        1.576821   -1.810015    3.096907
     27          1           0        1.070117   -0.139223    2.704263
     28          1           0        2.750892   -0.673626    2.384514
     29          1           0        4.122430   -3.282845   -1.511165
     30          1           0        5.191647   -1.934121   -1.043417
     31          1           0        4.148886   -1.778990   -2.472444
     32         16           0       -2.504226   -0.920871    0.155034
     33          6           0       -2.922272   -2.277582    0.123834
     34          6           0       -1.633313   -3.018580    0.655251
     35          6           0       -3.126790   -3.020084   -1.010342
     36          1           0       -3.808885   -3.657016   -0.486925
     37          1           0       -3.645110   -2.511810   -1.796409
     38          1           0       -2.336679   -3.609297   -1.426818
     39          1           0       -1.734098   -3.915578   -0.073334
 ---------------------------------------------------------------------
 Rotational constants (GHZ):      0.2485293      0.2480571      0.1493338
 Leave Link  202 at Sun Dec  2 16:50:09 2018, MaxMem=   536870912 cpu:         0.1
 (Enter /pbs_home/pkowalski/g09d01/g09/l301.exe)
 General basis read from cards:  (5D, 7F)
 Centers:       7     22     23     24     26     27     28     29     30     31
 Centers:      36     37     38     39
 S 3 1.00
     Exponent=  1.3010701000D+01 Coefficients=  1.9682158000D-02
     Exponent=  1.9622572000D+00 Coefficients=  1.3796524000D-01
     Exponent=  4.4453796000D-01 Coefficients=  4.7831935000D-01
 S 1 1.00
     Exponent=  1.2194962000D-01 Coefficients=  1.0000000000D+00
 P 1 1.00
     Exponent=  8.0000000000D-01 Coefficients=  1.0000000000D+00
 ****
 Centers:       1      3      4      5      6      8      9     10     11     12
 Centers:      19     20     21     25     33     34     35
 S 5 1.00
     Exponent=  1.2384016938D+03 Coefficients=  5.4568832082D-03
     Exponent=  1.8629004992D+02 Coefficients=  4.0638409211D-02
     Exponent=  4.2251176346D+01 Coefficients=  1.8025593888D-01
     Exponent=  1.1676557932D+01 Coefficients=  4.6315121755D-01
     Exponent=  3.5930506482D+00 Coefficients=  4.4087173314D-01
 S 1 1.00
     Exponent=  4.0245147363D-01 Coefficients=  1.0000000000D+00
 S 1 1.00
     Exponent=  1.3090182668D-01 Coefficients=  1.0000000000D+00
 P 3 1.00
     Exponent=  9.4680970621D+00 Coefficients=  3.8387871728D-02
     Exponent=  2.0103545142D+00 Coefficients=  2.1117025112D-01
     Exponent=  5.4771004707D-01 Coefficients=  5.1328172114D-01
 P 1 1.00
     Exponent=  1.5268613795D-01 Coefficients=  1.0000000000D+00
 D 1 1.00
     Exponent=  8.0000000000D-01 Coefficients=  1.0000000000D+00
 ****
 Centers:      13     14     15     16     17     18
 S 5 1.00
     Exponent=  2.8948325990D+03 Coefficients= -5.3408255515D-03
     Exponent=  4.3541939120D+02 Coefficients= -3.9904258866D-02
     Exponent=  9.8843328866D+01 Coefficients= -1.7912768038D-01
     Exponent=  2.7485198001D+01 Coefficients= -4.6758090825D-01
     Exponent=  8.5405498171D+00 Coefficients= -4.4653131020D-01
 S 1 1.00
     Exponent=  1.0654578038D+00 Coefficients=  1.0000000000D+00
 S 1 1.00
     Exponent=  3.3247346748D-01 Coefficients=  1.0000000000D+00
 P 3 1.00
     Exponent=  2.2696633924D+01 Coefficients= -4.5212874436D-02
     Exponent=  4.9872339257D+00 Coefficients= -2.3754317067D-01
     Exponent=  1.3491613954D+00 Coefficients= -5.1287353587D-01
 P 1 1.00
     Exponent=  3.4829881977D-01 Coefficients=  1.0000000000D+00
 D 1 1.00
     Exponent=  1.4000000000D+00 Coefficients=  1.0000000000D+00
 ****
 Centers:       2     32
 S 5 1.00
     Exponent=  9.1849303010D+03 Coefficients= -2.2294387756D-03
     Exponent=  1.3815105503D+03 Coefficients= -1.6683029937D-02
     Exponent=  3.1387147580D+02 Coefficients= -7.5262436116D-02
     Exponent=  8.8053870623D+01 Coefficients= -1.9376827038D-01
     Exponent=  2.7039914905D+01 Coefficients= -1.7718020803D-01
 S 3 1.00
     Exponent=  4.5648731303D+01 Coefficients= -1.0736062573D-01
     Exponent=  4.9664522326D+00 Coefficients=  6.5066293018D-01
     Exponent=  2.0116242047D+00 Coefficients=  5.9712155354D-01
 S 1 1.00
     Exponent=  3.5661077013D-01 Coefficients=  1.0000000000D+00
 S 1 1.00
     Exponent=  1.3507221477D-01 Coefficients=  1.0000000000D+00
 P 5 1.00
     Exponent=  2.6198233439D+02 Coefficients= -9.2729929822D-03
     Exponent=  6.1306894736D+01 Coefficients= -6.6547669241D-02
     Exponent=  1.9103729887D+01 Coefficients= -2.4828595903D-01
     Exponent=  6.6567720378D+00 Coefficients= -4.8703847402D-01
     Exponent=  2.3959635161D+00 Coefficients= -3.9337850312D-01
 P 1 1.00
     Exponent=  6.1776161679D-01 Coefficients=  1.0000000000D+00
 P 1 1.00
     Exponent=  1.6993376871D-01 Coefficients=  1.0000000000D+00
 D 1 1.00
     Exponent=  5.5000000000D-01 Coefficients=  1.0000000000D+00
 ****
 Ernie: Thresh=  0.10000D-02 Tol=  0.10000D-05 Strict=F.
 There are   453 symmetry adapted cartesian basis functions of A   symmetry.
 There are   428 symmetry adapted basis functions of A   symmetry.
   428 basis functions,   747 primitive gaussians,   453 cartesian basis functions
   101 alpha electrons      101 beta electrons
       nuclear repulsion energy      3014.5302911874 Hartrees.
 IExCor=  402 DFT=T Ex+Corr=B3LYP ExCW=0 ScaHFX=  0.200000
 ScaDFX=  0.800000  0.720000  1.000000  0.810000 ScalE2=  1.000000  1.000000
 IRadAn=      0 IRanWt=     -1 IRanGd=            0 ICorTp=0 IEmpDi=131
 NAtoms=   39 NActive=   39 NUniq=   39 SFac= 1.00D+00 NAtFMM=   60 NAOKFM=F Big=F
 Integral buffers will be    131072 words long.
 Raffenetti 2 integral format.
 Two-electron integral symmetry is turned on.
 R6Disp:  Grimme-D3 Dispersion energy=       -0.0514153569 Hartrees.
 Nuclear repulsion after empirical dispersion term =     3014.4788758306 Hartrees.
 Leave Link  301 at Sun Dec  2 16:50:09 2018, MaxMem=   536870912 cpu:         1.6
 (Enter /pbs_home/pkowalski/g09d01/g09/l302.exe)
 NPDir=0 NMtPBC=     1 NCelOv=     1 NCel=       1 NClECP=     1 NCelD=      1
         NCelK=      1 NCelE2=     1 NClLst=     1 CellRange=     0.0.
 One-electron integrals computed using PRISM.
 NBasis=   428 RedAO= T EigKep=  2.58D-04  NBF=   428
 NBsUse=   428 1.00D-06 EigRej= -1.00D+00 NBFU=   428
 Precomputing XC quadrature grid using
 IXCGrd= 4 IRadAn=           0 IRanWt=          -1 IRanGd=           0 AccXCQ= 0.00D+00.
 Generated NRdTot=       0 NPtTot=           0 NUsed=           0 NTot=          32
 NSgBfM=   444   447   447   447   448 MxSgAt=    39 MxSgA2=    39.
 Leave Link  302 at Sun Dec  2 16:50:10 2018, MaxMem=   536870912 cpu:         7.3
 (Enter /pbs_home/pkowalski/g09d01/g09/l303.exe)
 DipDrv:  MaxL=1.
 Leave Link  303 at Sun Dec  2 16:50:10 2018, MaxMem=   536870912 cpu:         1.4
 (Enter /pbs_home/pkowalski/g09d01/g09/l401.exe)
 ExpMin= 1.22D-01 ExpMax= 9.18D+03 ExpMxC= 1.38D+03 IAcc=1 IRadAn=         1 AccDes= 0.00D+00
 Harris functional with IExCor=  402 and IRadAn=       1 diagonalized for initial guess.
 HarFok:  IExCor=  402 AccDes= 0.00D+00 IRadAn=         1 IDoV= 1 UseB2=F ITyADJ=14
 ICtDFT=  3500011 ScaDFX=  1.000000  1.000000  1.000000  1.000000
 FoFCou: FMM=F IPFlag=           0 FMFlag=      100000 FMFlg1=           0
         NFxFlg=           0 DoJE=T BraDBF=F KetDBF=T FulRan=T
         wScrn=  0.000000 ICntrl=     500 IOpCl=  0 I1Cent=   200000004 NGrid=           0
         NMat0=    1 NMatS0=      1 NMatT0=    0 NMatD0=    1 NMtDS0=    0 NMtDT0=    0
 Petite list used in FoFCou.
 Harris En= -2049.58242329321    
 JPrj=0 DoOrth=F DoCkMO=F.
 Leave Link  401 at Sun Dec  2 16:50:12 2018, MaxMem=   536870912 cpu:        13.8
 (Enter /pbs_home/pkowalski/g09d01/g09/l502.exe)
 Closed shell SCF:
 Using DIIS extrapolation, IDIIS=  1040.
 Integral symmetry usage will be decided dynamically.
 IVT=      641221 IEndB=      641221 NGot=   536870912 MDV=   536451994
 LenX=   536451994 LenY=   536246332
 Requested convergence on RMS density matrix=1.00D-08 within 128 cycles.
 Requested convergence on MAX density matrix=1.00D-06.
 Requested convergence on             energy=1.00D-06.
 No special actions if energy rises.
 Fock matrices will be formed incrementally for  20 cycles.
 Integral accuracy reduced to 1.0D-05 until final iterations.

 Cycle   1  Pass 0  IDiag  1:
 FoFJK:  IHMeth= 1 ICntrl=       0 DoSepK=F KAlg= 0 I1Cent=   0 FoldK=F
 IRaf= 820000000 NMat=   1 IRICut=       1 DoRegI=T DoRafI=F ISym2E= 0.
 FoFCou: FMM=F IPFlag=           0 FMFlag=      100000 FMFlg1=           0
         NFxFlg=           0 DoJE=F BraDBF=F KetDBF=F FulRan=T
         wScrn=  0.000000 ICntrl=       0 IOpCl=  0 I1Cent=           0 NGrid=           0
         NMat0=    1 NMatS0=      1 NMatT0=    0 NMatD0=    1 NMtDS0=    0 NMtDT0=    0
 Symmetry not used in FoFCou.
 E= -2049.12001944966    
 DIIS: error= 1.79D-02 at cycle   1 NSaved=   1.
 NSaved= 1 IEnMin= 1 EnMin= -2049.12001944966     IErMin= 1 ErrMin= 1.79D-02
 ErrMax= 1.79D-02  0.00D+00 EMaxC= 1.00D-01 BMatC= 6.02D-01 BMatP= 6.02D-01
 IDIUse=3 WtCom= 8.21D-01 WtEn= 1.79D-01
 Coeff-Com:  0.100D+01
 Coeff-En:   0.100D+01
 Coeff:      0.100D+01
 Gap=     0.043 Goal=   None    Shift=    0.000
 GapD=    0.043 DampG=0.250 DampE=0.500 DampFc=0.2500 IDamp=-1.
 Damping current iteration by 2.50D-01
 RMSDP=6.60D-03 MaxDP=2.15D-01              OVMax= 7.22D-01

 Cycle   2  Pass 0  IDiag  1:
 RMSU=  1.64D-03    CP:  9.92D-01
 E= -2049.32181341508     Delta-E=       -0.201793965415 Rises=F Damp=T
 DIIS: error= 8.06D-03 at cycle   2 NSaved=   2.
 NSaved= 2 IEnMin= 2 EnMin= -2049.32181341508     IErMin= 2 ErrMin= 8.06D-03
 ErrMax= 8.06D-03  0.00D+00 EMaxC= 1.00D-01 BMatC= 1.23D-01 BMatP= 6.02D-01
 IDIUse=3 WtCom= 9.19D-01 WtEn= 8.06D-02
 Coeff-Com: -0.551D+00 0.155D+01
 Coeff-En:   0.000D+00 0.100D+01
 Coeff:     -0.507D+00 0.151D+01
 Gap=     0.003 Goal=   None    Shift=    0.000
 RMSDP=2.82D-03 MaxDP=1.38D-01 DE=-2.02D-01 OVMax= 6.92D-01

 Cycle   3  Pass 0  IDiag  1:
 RMSU=  2.82D-03    CP:  9.88D-01  9.66D-01
 E= -2049.44343313020     Delta-E=       -0.121619715128 Rises=F Damp=F
 DIIS: error= 1.56D-02 at cycle   3 NSaved=   3.
 NSaved= 3 IEnMin= 3 EnMin= -2049.44343313020     IErMin= 2 ErrMin= 8.06D-03
 ErrMax= 1.56D-02  0.00D+00 EMaxC= 1.00D-01 BMatC= 2.28D-01 BMatP= 1.23D-01
 IDIUse=2 WtCom= 0.00D+00 WtEn= 1.00D+00
 Coeff-En:   0.000D+00 0.315D+00 0.685D+00
 Coeff:      0.000D+00 0.315D+00 0.685D+00
 Gap=     0.132 Goal=   None    Shift=    0.000
 RMSDP=5.46D-03 MaxDP=3.43D-01 DE=-1.22D-01 OVMax= 7.03D-01

 Cycle   4  Pass 0  IDiag  1:
 RMSU=  3.48D-03    CP:  9.76D-01  2.44D+00 -2.18D-01
 E= -2047.93553714151     Delta-E=        1.507895988690 Rises=F Damp=F
 DIIS: error= 3.46D-02 at cycle   4 NSaved=   4.
 NSaved= 4 IEnMin= 3 EnMin= -2049.44343313020     IErMin= 2 ErrMin= 8.06D-03
 ErrMax= 3.46D-02  0.00D+00 EMaxC= 1.00D-01 BMatC= 1.31D+00 BMatP= 1.23D-01
 IDIUse=2 WtCom= 0.00D+00 WtEn= 1.00D+00
 Coeff-En:   0.000D+00 0.000D+00 0.778D+00 0.222D+00
 Coeff:      0.000D+00 0.000D+00 0.778D+00 0.222D+00
 Gap=     0.085 Goal=   None    Shift=    0.000
 RMSDP=3.90D-03 MaxDP=1.87D-01 DE= 1.51D+00 OVMax= 7.82D-01

 Cycle   5  Pass 0  IDiag  1:
 RMSU=  1.76D-03    CP:  9.84D-01  1.46D+00  1.86D-01  1.76D-01
 E= -2049.59748714215     Delta-E=       -1.661950000635 Rises=F Damp=F
 DIIS: error= 9.26D-03 at cycle   5 NSaved=   5.
 NSaved= 5 IEnMin= 5 EnMin= -2049.59748714215     IErMin= 2 ErrMin= 8.06D-03
 ErrMax= 9.26D-03  0.00D+00 EMaxC= 1.00D-01 BMatC= 1.01D-01 BMatP= 1.23D-01
 IDIUse=3 WtCom= 9.07D-01 WtEn= 9.26D-02
 Coeff-Com: -0.205D+00 0.496D+00 0.354D+00 0.467D-02 0.350D+00
 Coeff-En:   0.000D+00 0.000D+00 0.350D+00 0.000D+00 0.650D+00
 Coeff:     -0.186D+00 0.450D+00 0.353D+00 0.424D-02 0.378D+00
 Gap=     0.059 Goal=   None    Shift=    0.000
 RMSDP=1.54D-03 MaxDP=9.67D-02 DE=-1.66D+00 OVMax= 2.94D-01

 Cycle   6  Pass 0  IDiag  1:
 RMSU=  8.04D-04    CP:  9.86D-01  1.17D+00  4.94D-01  6.57D-02  5.66D-01
 E= -2049.69855484887     Delta-E=       -0.101067706722 Rises=F Damp=F
 DIIS: error= 3.40D-03 at cycle   6 NSaved=   6.
 NSaved= 6 IEnMin= 6 EnMin= -2049.69855484887     IErMin= 6 ErrMin= 3.40D-03
 ErrMax= 3.40D-03  0.00D+00 EMaxC= 1.00D-01 BMatC= 9.51D-03 BMatP= 1.01D-01
 IDIUse=3 WtCom= 9.66D-01 WtEn= 3.40D-02
 Coeff-Com: -0.967D-01 0.178D+00 0.125D+00-0.189D-01 0.286D+00 0.527D+00
 Coeff-En:   0.000D+00 0.000D+00 0.000D+00 0.000D+00 0.110D+00 0.890D+00
 Coeff:     -0.934D-01 0.172D+00 0.121D+00-0.182D-01 0.280D+00 0.539D+00
 Gap=     0.070 Goal=   None    Shift=    0.000
 RMSDP=4.72D-04 MaxDP=2.62D-02 DE=-1.01D-01 OVMax= 5.84D-02

 Cycle   7  Pass 0  IDiag  1:
 RMSU=  3.11D-04    CP:  9.86D-01  1.21D+00  4.58D-01  7.74D-02  6.96D-01
                    CP:  6.98D-01
 E= -2049.70709546749     Delta-E=       -0.008540618614 Rises=F Damp=F
 DIIS: error= 1.19D-03 at cycle   7 NSaved=   7.
 NSaved= 7 IEnMin= 7 EnMin= -2049.70709546749     IErMin= 7 ErrMin= 1.19D-03
 ErrMax= 1.19D-03  0.00D+00 EMaxC= 1.00D-01 BMatC= 2.10D-03 BMatP= 9.51D-03
 IDIUse=3 WtCom= 9.88D-01 WtEn= 1.19D-02
 Coeff-Com: -0.421D-01 0.729D-01 0.190D-02-0.878D-02 0.661D-01 0.370D+00
 Coeff-Com:  0.540D+00
 Coeff-En:   0.000D+00 0.000D+00 0.000D+00 0.000D+00 0.000D+00 0.207D+00
 Coeff-En:   0.793D+00
 Coeff:     -0.416D-01 0.720D-01 0.188D-02-0.867D-02 0.653D-01 0.368D+00
 Coeff:      0.543D+00
 Gap=     0.074 Goal=   None    Shift=    0.000
 RMSDP=2.27D-04 MaxDP=8.24D-03 DE=-8.54D-03 OVMax= 2.67D-02

 Cycle   8  Pass 0  IDiag  1:
 RMSU=  1.52D-04    CP:  9.85D-01  1.22D+00  4.47D-01  6.92D-02  6.74D-01
                    CP:  8.50D-01  6.80D-01
 E= -2049.70903674538     Delta-E=       -0.001941277897 Rises=F Damp=F
 DIIS: error= 4.14D-04 at cycle   8 NSaved=   8.
 NSaved= 8 IEnMin= 8 EnMin= -2049.70903674538     IErMin= 8 ErrMin= 4.14D-04
 ErrMax= 4.14D-04  0.00D+00 EMaxC= 1.00D-01 BMatC= 3.35D-04 BMatP= 2.10D-03
 IDIUse=3 WtCom= 9.96D-01 WtEn= 4.14D-03
 Coeff-Com: -0.117D-01 0.194D-01-0.167D-01-0.804D-03 0.488D-03 0.180D+00
 Coeff-Com:  0.379D+00 0.449D+00
 Coeff-En:   0.000D+00 0.000D+00 0.000D+00 0.000D+00 0.000D+00 0.000D+00
 Coeff-En:   0.959D-01 0.904D+00
 Coeff:     -0.116D-01 0.193D-01-0.166D-01-0.801D-03 0.486D-03 0.180D+00
 Coeff:      0.378D+00 0.451D+00
 Gap=     0.073 Goal=   None    Shift=    0.000
 RMSDP=7.61D-05 MaxDP=4.39D-03 DE=-1.94D-03 OVMax= 4.95D-03

 Cycle   9  Pass 0  IDiag  1:
 RMSU=  3.72D-05    CP:  9.86D-01  1.21D+00  4.50D-01  7.27D-02  6.70D-01
                    CP:  8.72D-01  7.64D-01  6.45D-01
 E= -2049.70936853912     Delta-E=       -0.000331793737 Rises=F Damp=F
 DIIS: error= 1.25D-04 at cycle   9 NSaved=   9.
 NSaved= 9 IEnMin= 9 EnMin= -2049.70936853912     IErMin= 9 ErrMin= 1.25D-04
 ErrMax= 1.25D-04  0.00D+00 EMaxC= 1.00D-01 BMatC= 1.47D-05 BMatP= 3.35D-04
 IDIUse=3 WtCom= 9.99D-01 WtEn= 1.25D-03
 Coeff-Com: -0.328D-02 0.468D-02-0.876D-02 0.239D-03-0.147D-02 0.632D-01
 Coeff-Com:  0.159D+00 0.213D+00 0.573D+00
 Coeff-En:   0.000D+00 0.000D+00 0.000D+00 0.000D+00 0.000D+00 0.000D+00
 Coeff-En:   0.000D+00 0.000D+00 0.100D+01
 Coeff:     -0.328D-02 0.468D-02-0.875D-02 0.239D-03-0.147D-02 0.632D-01
 Coeff:      0.159D+00 0.213D+00 0.574D+00
 Gap=     0.073 Goal=   None    Shift=    0.000
 RMSDP=1.83D-05 MaxDP=7.07D-04 DE=-3.32D-04 OVMax= 2.26D-03

 Cycle  10  Pass 0  IDiag  1:
 RMSU=  1.43D-05    CP:  9.86D-01  1.20D+00  4.50D-01  7.38D-02  6.70D-01
                    CP:  8.77D-01  7.79D-01  6.81D-01  8.58D-01
 E= -2049.70938217811     Delta-E=       -0.000013638989 Rises=F Damp=F
 DIIS: error= 6.77D-05 at cycle  10 NSaved=  10.
 NSaved=10 IEnMin=10 EnMin= -2049.70938217811     IErMin=10 ErrMin= 6.77D-05
 ErrMax= 6.77D-05  0.00D+00 EMaxC= 1.00D-01 BMatC= 4.86D-06 BMatP= 1.47D-05
 IDIUse=1 WtCom= 1.00D+00 WtEn= 0.00D+00
 Coeff-Com: -0.102D-03-0.474D-03-0.292D-02 0.146D-03 0.862D-04-0.104D-02
 Coeff-Com:  0.203D-01 0.176D-01 0.325D+00 0.641D+00
 Coeff:     -0.102D-03-0.474D-03-0.292D-02 0.146D-03 0.862D-04-0.104D-02
 Coeff:      0.203D-01 0.176D-01 0.325D+00 0.641D+00
 Gap=     0.073 Goal=   None    Shift=    0.000
 RMSDP=1.01D-05 MaxDP=3.06D-04 DE=-1.36D-05 OVMax= 1.45D-03

 Cycle  11  Pass 0  IDiag  1:
 RMSU=  6.13D-06    CP:  9.86D-01  1.20D+00  4.50D-01  7.43D-02  6.70D-01
                    CP:  8.81D-01  7.93D-01  7.01D-01  9.58D-01  8.73D-01
 E= -2049.70938708575     Delta-E=       -0.000004907645 Rises=F Damp=F
 DIIS: error= 3.06D-05 at cycle  11 NSaved=  11.
 NSaved=11 IEnMin=11 EnMin= -2049.70938708575     IErMin=11 ErrMin= 3.06D-05
 ErrMax= 3.06D-05  0.00D+00 EMaxC= 1.00D-01 BMatC= 9.64D-07 BMatP= 4.86D-06
 IDIUse=1 WtCom= 1.00D+00 WtEn= 0.00D+00
 Coeff-Com: -0.100D-04-0.232D-03-0.101D-02 0.594D-04 0.284D-03-0.103D-01
 Coeff-Com: -0.706D-02-0.209D-01 0.137D+00 0.408D+00 0.494D+00
 Coeff:     -0.100D-04-0.232D-03-0.101D-02 0.594D-04 0.284D-03-0.103D-01
 Coeff:     -0.706D-02-0.209D-01 0.137D+00 0.408D+00 0.494D+00
 Gap=     0.073 Goal=   None    Shift=    0.000
 RMSDP=4.07D-06 MaxDP=1.44D-04 DE=-4.91D-06 OVMax= 5.11D-04

 Initial convergence to 1.0D-05 achieved.  Increase integral accuracy.
 Cycle  12  Pass 1  IDiag  1:
 E= -2049.70932508324     Delta-E=        0.000062002517 Rises=F Damp=F
 DIIS: error= 1.17D-04 at cycle   1 NSaved=   1.
 NSaved= 1 IEnMin= 1 EnMin= -2049.70932508324     IErMin= 1 ErrMin= 1.17D-04
 ErrMax= 1.17D-04  0.00D+00 EMaxC= 1.00D-01 BMatC= 4.04D-06 BMatP= 4.04D-06
 IDIUse=3 WtCom= 9.99D-01 WtEn= 1.17D-03
 Coeff-Com:  0.100D+01
 Coeff-En:   0.100D+01
 Coeff:      0.100D+01
 Gap=     0.073 Goal=   None    Shift=    0.000
 RMSDP=4.07D-06 MaxDP=1.44D-04 DE= 6.20D-05 OVMax= 1.14D-03

 Cycle  13  Pass 1  IDiag  1:
 RMSU=  1.02D-04    CP:  1.00D+00
 E= -2049.70932675048     Delta-E=       -0.000001667242 Rises=F Damp=F
 DIIS: error= 3.78D-05 at cycle   2 NSaved=   2.
 NSaved= 2 IEnMin= 2 EnMin= -2049.70932675048     IErMin= 2 ErrMin= 3.78D-05
 ErrMax= 3.78D-05  0.00D+00 EMaxC= 1.00D-01 BMatC= 2.02D-06 BMatP= 4.04D-06
 IDIUse=1 WtCom= 1.00D+00 WtEn= 0.00D+00
 Coeff-Com:  0.361D+00 0.639D+00
 Coeff:      0.361D+00 0.639D+00
 Gap=     0.073 Goal=   None    Shift=    0.000
 RMSDP=1.50D-05 MaxDP=7.51D-04 DE=-1.67D-06 OVMax= 2.56D-03

 Cycle  14  Pass 1  IDiag  1:
 RMSU=  1.50D-05    CP:  1.00D+00  9.99D-01
 E= -2049.70932295400     Delta-E=        0.000003796477 Rises=F Damp=F
 DIIS: error= 6.35D-05 at cycle   3 NSaved=   3.
 NSaved= 3 IEnMin= 2 EnMin= -2049.70932675048     IErMin= 2 ErrMin= 3.78D-05
 ErrMax= 6.35D-05  0.00D+00 EMaxC= 1.00D-01 BMatC= 5.38D-06 BMatP= 2.02D-06
 IDIUse=1 WtCom= 1.00D+00 WtEn= 0.00D+00
 Coeff-Com: -0.433D-02 0.623D+00 0.381D+00
 Coeff:     -0.433D-02 0.623D+00 0.381D+00
 Gap=     0.073 Goal=   None    Shift=    0.000
 RMSDP=9.22D-06 MaxDP=4.79D-04 DE= 3.80D-06 OVMax= 1.51D-03

 Cycle  15  Pass 1  IDiag  1:
 RMSU=  1.24D-06    CP:  1.00D+00  1.01D+00  3.98D-01
 E= -2049.70932904666     Delta-E=       -0.000006092655 Rises=F Damp=F
 DIIS: error= 3.39D-06 at cycle   4 NSaved=   4.
 NSaved= 4 IEnMin= 4 EnMin= -2049.70932904666     IErMin= 4 ErrMin= 3.39D-06
 ErrMax= 3.39D-06  0.00D+00 EMaxC= 1.00D-01 BMatC= 3.23D-08 BMatP= 2.02D-06
 IDIUse=1 WtCom= 1.00D+00 WtEn= 0.00D+00
 Coeff-Com: -0.604D-02 0.395D+00 0.242D+00 0.369D+00
 Coeff:     -0.604D-02 0.395D+00 0.242D+00 0.369D+00
 Gap=     0.073 Goal=   None    Shift=    0.000
 RMSDP=7.47D-07 MaxDP=3.59D-05 DE=-6.09D-06 OVMax= 9.80D-05

 Cycle  16  Pass 1  IDiag  1:
 RMSU=  5.74D-07    CP:  1.00D+00  1.01D+00  3.99D-01  6.19D-01
 E= -2049.70932907786     Delta-E=       -0.000000031204 Rises=F Damp=F
 DIIS: error= 1.46D-06 at cycle   5 NSaved=   5.
 NSaved= 5 IEnMin= 5 EnMin= -2049.70932907786     IErMin= 5 ErrMin= 1.46D-06
 ErrMax= 1.46D-06  0.00D+00 EMaxC= 1.00D-01 BMatC= 2.05D-09 BMatP= 3.23D-08
 IDIUse=1 WtCom= 1.00D+00 WtEn= 0.00D+00
 Coeff-Com: -0.323D-02 0.178D+00 0.106D+00 0.235D+00 0.484D+00
 Coeff:     -0.323D-02 0.178D+00 0.106D+00 0.235D+00 0.484D+00
 Gap=     0.073 Goal=   None    Shift=    0.000
 RMSDP=1.67D-07 MaxDP=7.87D-06 DE=-3.12D-08 OVMax= 1.23D-05

 Cycle  17  Pass 1  IDiag  1:
 RMSU=  1.45D-07    CP:  1.00D+00  1.01D+00  3.99D-01  6.66D-01  9.06D-01
 E= -2049.70932907974     Delta-E=       -0.000000001877 Rises=F Damp=F
 DIIS: error= 3.95D-07 at cycle   6 NSaved=   6.
 NSaved= 6 IEnMin= 6 EnMin= -2049.70932907974     IErMin= 6 ErrMin= 3.95D-07
 ErrMax= 3.95D-07  0.00D+00 EMaxC= 1.00D-01 BMatC= 2.56D-10 BMatP= 2.05D-09
 IDIUse=1 WtCom= 1.00D+00 WtEn= 0.00D+00
 Coeff-Com: -0.747D-03 0.322D-01 0.161D-01 0.838D-01 0.261D+00 0.608D+00
 Coeff:     -0.747D-03 0.322D-01 0.161D-01 0.838D-01 0.261D+00 0.608D+00
 Gap=     0.073 Goal=   None    Shift=    0.000
 RMSDP=9.60D-08 MaxDP=4.02D-06 DE=-1.88D-09 OVMax= 1.40D-05

 Cycle  18  Pass 1  IDiag  1:
 RMSU=  8.32D-08    CP:  1.00D+00  1.01D+00  3.99D-01  6.83D-01  9.76D-01
                    CP:  9.12D-01
 E= -2049.70932908006     Delta-E=       -0.000000000324 Rises=F Damp=F
 DIIS: error= 2.27D-07 at cycle   7 NSaved=   7.
 NSaved= 7 IEnMin= 7 EnMin= -2049.70932908006     IErMin= 7 ErrMin= 2.27D-07
 ErrMax= 2.27D-07  0.00D+00 EMaxC= 1.00D-01 BMatC= 6.50D-11 BMatP= 2.56D-10
 IDIUse=1 WtCom= 1.00D+00 WtEn= 0.00D+00
 Coeff-Com:  0.386D-04-0.723D-02-0.695D-02 0.166D-01 0.405D-01 0.355D+00
 Coeff-Com:  0.602D+00
 Coeff:      0.386D-04-0.723D-02-0.695D-02 0.166D-01 0.405D-01 0.355D+00
 Coeff:      0.602D+00
 Gap=     0.073 Goal=   None    Shift=    0.000
 RMSDP=4.75D-08 MaxDP=1.32D-06 DE=-3.24D-10 OVMax= 7.46D-06

 Cycle  19  Pass 1  IDiag  1:
 RMSU=  3.40D-08    CP:  1.00D+00  1.01D+00  4.00D-01  6.98D-01  1.01D+00
                    CP:  1.03D+00  9.95D-01
 E= -2049.70932908005     Delta-E=        0.000000000010 Rises=F Damp=F
 DIIS: error= 1.09D-07 at cycle   8 NSaved=   8.
 NSaved= 8 IEnMin= 7 EnMin= -2049.70932908006     IErMin= 8 ErrMin= 1.09D-07
 ErrMax= 1.09D-07  0.00D+00 EMaxC= 1.00D-01 BMatC= 1.51D-11 BMatP= 6.50D-11
 IDIUse=1 WtCom= 1.00D+00 WtEn= 0.00D+00
 Coeff-Com:  0.160D-03-0.107D-01-0.801D-02-0.209D-02-0.301D-01 0.135D+00
 Coeff-Com:  0.378D+00 0.537D+00
 Coeff:      0.160D-03-0.107D-01-0.801D-02-0.209D-02-0.301D-01 0.135D+00
 Coeff:      0.378D+00 0.537D+00
 Gap=     0.073 Goal=   None    Shift=    0.000
 RMSDP=2.07D-08 MaxDP=7.44D-07 DE= 1.00D-11 OVMax= 2.83D-06

 Cycle  20  Pass 1  IDiag  1:
 RMSU=  1.20D-08    CP:  1.00D+00  1.01D+00  3.99D-01  7.03D-01  1.02D+00
                    CP:  1.08D+00  1.14D+00  9.94D-01
 E= -2049.70932908009     Delta-E=       -0.000000000036 Rises=F Damp=F
 DIIS: error= 5.09D-08 at cycle   9 NSaved=   9.
 NSaved= 9 IEnMin= 9 EnMin= -2049.70932908009     IErMin= 9 ErrMin= 5.09D-08
 ErrMax= 5.09D-08  0.00D+00 EMaxC= 1.00D-01 BMatC= 2.52D-12 BMatP= 1.51D-11
 IDIUse=1 WtCom= 1.00D+00 WtEn= 0.00D+00
 Coeff-Com:  0.643D-04-0.332D-02-0.263D-02-0.221D-02-0.284D-01 0.116D-01
 Coeff-Com:  0.811D-01 0.258D+00 0.686D+00
 Coeff:      0.643D-04-0.332D-02-0.263D-02-0.221D-02-0.284D-01 0.116D-01
 Coeff:      0.811D-01 0.258D+00 0.686D+00
 Gap=     0.073 Goal=   None    Shift=    0.000
 RMSDP=1.22D-08 MaxDP=5.22D-07 DE=-3.64D-11 OVMax= 2.08D-06

 Cycle  21  Pass 1  IDiag  1:
 RMSU=  5.59D-09    CP:  1.00D+00  1.01D+00  4.00D-01  7.05D-01  1.03D+00
                    CP:  1.12D+00  1.19D+00  1.16D+00  1.01D+00
 E= -2049.70932907999     Delta-E=        0.000000000095 Rises=F Damp=F
 DIIS: error= 2.73D-08 at cycle  10 NSaved=  10.
 NSaved=10 IEnMin= 9 EnMin= -2049.70932908009     IErMin=10 ErrMin= 2.73D-08
 ErrMax= 2.73D-08  0.00D+00 EMaxC= 1.00D-01 BMatC= 7.26D-13 BMatP= 2.52D-12
 IDIUse=1 WtCom= 1.00D+00 WtEn= 0.00D+00
 Coeff-Com:  0.165D-04-0.333D-03-0.381D-03-0.128D-02-0.160D-01-0.223D-01
 Coeff-Com: -0.279D-01 0.528D-01 0.495D+00 0.520D+00
 Coeff:      0.165D-04-0.333D-03-0.381D-03-0.128D-02-0.160D-01-0.223D-01
 Coeff:     -0.279D-01 0.528D-01 0.495D+00 0.520D+00
 Gap=     0.073 Goal=   None    Shift=    0.000
 RMSDP=5.19D-09 MaxDP=1.61D-07 DE= 9.46D-11 OVMax= 6.93D-07

 SCF Done:  E(RB3LYP) =  -2049.70932908     A.U. after   21 cycles
            NFock= 21  Conv=0.52D-08     -V/T= 2.0041
 KE= 2.041248097850D+03 PE=-1.086498949489D+04 EE= 3.759553192130D+03
 Leave Link  502 at Sun Dec  2 16:53:44 2018, MaxMem=   536870912 cpu:      1693.8
 (Enter /pbs_home/pkowalski/g09d01/g09/l601.exe)
 Copying SCF densities to generalized density rwf, IOpCl= 0 IROHF=0.

 **********************************************************************

            Population analysis using the SCF density.

 **********************************************************************

 Orbital symmetries:
       Occupied  (A) (A) (A) (A) (A) (A) (A) (A) (A) (A) (A) (A)
                 (A) (A) (A) (A) (A) (A) (A) (A) (A) (A) (A) (A)
                 (A) (A) (A) (A) (A) (A) (A) (A) (A) (A) (A) (A)
                 (A) (A) (A) (A) (A) (A) (A) (A) (A) (A) (A) (A)
                 (A) (A) (A) (A) (A) (A) (A) (A) (A) (A) (A) (A)
                 (A) (A) (A) (A) (A) (A) (A) (A) (A) (A) (A) (A)
                 (A) (A) (A) (A) (A) (A) (A) (A) (A) (A) (A) (A)
                 (A) (A) (A) (A) (A) (A) (A) (A) (A) (A) (A) (A)
                 (A) (A) (A) (A) (A)
       Virtual   (A) (A) (A) (A) (A) (A) (A) (A) (A) (A) (A) (A)
                 (A) (A) (A) (A) (A) (A) (A) (A) (A) (A) (A) (A)
                 (A) (A) (A) (A) (A) (A) (A) (A) (A) (A) (A) (A)
                 (A) (A) (A) (A) (A) (A) (A) (A) (A) (A) (A) (A)
                 (A) (A) (A) (A) (A) (A) (A) (A) (A) (A) (A) (A)
                 (A) (A) (A) (A) (A) (A) (A) (A) (A) (A) (A) (A)
                 (A) (A) (A) (A) (A) (A) (A) (A) (A) (A) (A) (A)
                 (A) (A) (A) (A) (A) (A) (A) (A) (A) (A) (A) (A)
                 (A) (A) (A) (A) (A) (A) (A) (A) (A) (A) (A) (A)
                 (A) (A) (A) (A) (A) (A) (A) (A) (A) (A) (A) (A)
                 (A) (A) (A) (A) (A) (A) (A) (A) (A) (A) (A) (A)
                 (A) (A) (A) (A) (A) (A) (A) (A) (A) (A) (A) (A)
                 (A) (A) (A) (A) (A) (A) (A) (A) (A) (A) (A) (A)
                 (A) (A) (A) (A) (A) (A) (A) (A) (A) (A) (A) (A)
                 (A) (A) (A) (A) (A) (A) (A) (A) (A) (A) (A) (A)
                 (A) (A) (A) (A) (A) (A) (A) (A) (A) (A) (A) (A)
                 (A) (A) (A) (A) (A) (A) (A) (A) (A) (A) (A) (A)
                 (A) (A) (A) (A) (A) (A) (A) (A) (A) (A) (A) (A)
                 (A) (A) (A) (A) (A) (A) (A) (A) (A) (A) (A) (A)
                 (A) (A) (A) (A) (A) (A) (A) (A) (A) (A) (A) (A)
                 (A) (A) (A) (A) (A) (A) (A) (A) (A) (A) (A) (A)
                 (A) (A) (A) (A) (A) (A) (A) (A) (A) (A) (A) (A)
                 (A) (A) (A) (A) (A) (A) (A) (A) (A) (A) (A) (A)
                 (A) (A) (A) (A) (A) (A) (A) (A) (A) (A) (A) (A)
                 (A) (A) (A) (A) (A) (A) (A) (A) (A) (A) (A) (A)
                 (A) (A) (A) (A) (A) (A) (A) (A) (A) (A) (A) (A)
                 (A) (A) (A) (A) (A) (A) (A) (A) (A) (A) (A) (A)
                 (A) (A) (A)
 The electronic state is 1-A.
 Alpha  occ. eigenvalues --  -88.86990 -88.86285 -24.70904 -24.70565 -24.70303
 Alpha  occ. eigenvalues --  -24.70136 -24.69554 -24.69051 -10.35219 -10.34961
 Alpha  occ. eigenvalues --  -10.34438 -10.29066 -10.27592 -10.26907 -10.24284
 Alpha  occ. eigenvalues --  -10.23082 -10.22485 -10.22145 -10.21757 -10.21177
 Alpha  occ. eigenvalues --  -10.21146 -10.20897 -10.19994 -10.19389 -10.18008
 Alpha  occ. eigenvalues --   -7.98632  -7.96538  -5.95307  -5.94668  -5.94545
 Alpha  occ. eigenvalues --   -5.93423  -5.93056  -5.92475  -1.27259  -1.25553
 Alpha  occ. eigenvalues --   -1.23872  -1.19936  -1.18879  -1.17664  -1.04578
 Alpha  occ. eigenvalues --   -0.90928  -0.87849  -0.86573  -0.84220  -0.80109
 Alpha  occ. eigenvalues --   -0.76184  -0.74025  -0.72850  -0.71099  -0.69143
 Alpha  occ. eigenvalues --   -0.68413  -0.67739  -0.64200  -0.62607  -0.62264
 Alpha  occ. eigenvalues --   -0.59291  -0.58515  -0.58094  -0.57186  -0.55706
 Alpha  occ. eigenvalues --   -0.55649  -0.54639  -0.54268  -0.53540  -0.52298
 Alpha  occ. eigenvalues --   -0.50999  -0.49637  -0.49414  -0.47416  -0.46182
 Alpha  occ. eigenvalues --   -0.46037  -0.45172  -0.45073  -0.44500  -0.44250
 Alpha  occ. eigenvalues --   -0.43909  -0.43608  -0.43217  -0.42592  -0.42549
 Alpha  occ. eigenvalues --   -0.41581  -0.41121  -0.40787  -0.40463  -0.39957
 Alpha  occ. eigenvalues --   -0.39381  -0.38843  -0.38394  -0.37987  -0.36618
 Alpha  occ. eigenvalues --   -0.35454  -0.35175  -0.33524  -0.33076  -0.31635
 Alpha  occ. eigenvalues --   -0.30854  -0.29617  -0.28157  -0.25787  -0.23572
 Alpha  occ. eigenvalues --   -0.16939
 Alpha virt. eigenvalues --   -0.09625  -0.06751  -0.03166  -0.00567   0.00552
 Alpha virt. eigenvalues --    0.01784   0.02443   0.04809   0.06179   0.07019
 Alpha virt. eigenvalues --    0.07851   0.08300   0.08770   0.09548   0.10532
 Alpha virt. eigenvalues --    0.10955   0.11837   0.12173   0.12949   0.13053
 Alpha virt. eigenvalues --    0.13721   0.14082   0.14952   0.16016   0.16177
 Alpha virt. eigenvalues --    0.16699   0.17993   0.19697   0.19843   0.20355
 Alpha virt. eigenvalues --    0.21624   0.22635   0.22951   0.24066   0.25979
 Alpha virt. eigenvalues --    0.26430   0.27642   0.28195   0.29292   0.30034
 Alpha virt. eigenvalues --    0.31589   0.32381   0.33421   0.33922   0.35670
 Alpha virt. eigenvalues --    0.35965   0.36728   0.38163   0.38301   0.39353
 Alpha virt. eigenvalues --    0.40678   0.40970   0.41979   0.42543   0.43583
 Alpha virt. eigenvalues --    0.44087   0.45175   0.45702   0.46513   0.46845
 Alpha virt. eigenvalues --    0.47706   0.48622   0.49752   0.50540   0.52020
 Alpha virt. eigenvalues --    0.52331   0.52810   0.53366   0.54006   0.54448
 Alpha virt. eigenvalues --    0.54920   0.55921   0.56234   0.56634   0.57479
 Alpha virt. eigenvalues --    0.58077   0.58361   0.59432   0.60162   0.60514
 Alpha virt. eigenvalues --    0.61152   0.61421   0.62179   0.62675   0.63114
 Alpha virt. eigenvalues --    0.63560   0.63866   0.64176   0.64735   0.64870
 Alpha virt. eigenvalues --    0.65291   0.65850   0.66423   0.67078   0.67508
 Alpha virt. eigenvalues --    0.67888   0.68368   0.69548   0.70295   0.70532
 Alpha virt. eigenvalues --    0.71358   0.71676   0.72788   0.73187   0.74045
 Alpha virt. eigenvalues --    0.74974   0.76191   0.76452   0.77767   0.78172
 Alpha virt. eigenvalues --    0.79030   0.81152   0.82110   0.82973   0.84072
 Alpha virt. eigenvalues --    0.86139   0.86732   0.88061   0.88218   0.89301
 Alpha virt. eigenvalues --    0.90634   0.91053   0.93506   0.94191   0.95091
 Alpha virt. eigenvalues --    0.95402   0.96519   0.98653   0.99663   1.03883
 Alpha virt. eigenvalues --    1.04481   1.05428   1.06197   1.09187   1.09556
 Alpha virt. eigenvalues --    1.10628   1.12558   1.12931   1.14334   1.15445
 Alpha virt. eigenvalues --    1.16085   1.18852   1.20197   1.20320   1.20896
 Alpha virt. eigenvalues --    1.22721   1.24152   1.25865   1.27643   1.29048
 Alpha virt. eigenvalues --    1.30370   1.31061   1.33260   1.33555   1.35610
 Alpha virt. eigenvalues --    1.36444   1.37649   1.38085   1.39503   1.40438
 Alpha virt. eigenvalues --    1.41343   1.41755   1.43017   1.43392   1.45883
 Alpha virt. eigenvalues --    1.46202   1.46952   1.49020   1.49808   1.50427
 Alpha virt. eigenvalues --    1.51411   1.51977   1.53546   1.54198   1.54359
 Alpha virt. eigenvalues --    1.55004   1.56375   1.57666   1.58525   1.60067
 Alpha virt. eigenvalues --    1.60727   1.61595   1.62443   1.63816   1.64909
 Alpha virt. eigenvalues --    1.65415   1.68762   1.69271   1.69762   1.70291
 Alpha virt. eigenvalues --    1.70764   1.72798   1.73009   1.74019   1.74693
 Alpha virt. eigenvalues --    1.75265   1.75919   1.76666   1.76954   1.77545
 Alpha virt. eigenvalues --    1.78614   1.79809   1.80766   1.81176   1.83581
 Alpha virt. eigenvalues --    1.84264   1.85129   1.85502   1.85890   1.86654
 Alpha virt. eigenvalues --    1.88740   1.90220   1.91898   1.92466   1.93920
 Alpha virt. eigenvalues --    1.94874   1.95118   1.96359   1.96658   1.98107
 Alpha virt. eigenvalues --    1.99436   1.99575   2.00092   2.01788   2.02935
 Alpha virt. eigenvalues --    2.04734   2.05792   2.06121   2.07274   2.08772
 Alpha virt. eigenvalues --    2.09804   2.10766   2.11661   2.12436   2.13228
 Alpha virt. eigenvalues --    2.14463   2.16852   2.17530   2.17828   2.19228
 Alpha virt. eigenvalues --    2.20279   2.22088   2.23498   2.24203   2.25910
 Alpha virt. eigenvalues --    2.26094   2.26912   2.27489   2.29327   2.30836
 Alpha virt. eigenvalues --    2.31622   2.32202   2.34822   2.37288   2.39131
 Alpha virt. eigenvalues --    2.40498   2.41301   2.42713   2.44922   2.46181
 Alpha virt. eigenvalues --    2.46736   2.47829   2.48723   2.49633   2.53082
 Alpha virt. eigenvalues --    2.53851   2.55916   2.57568   2.58413   2.60165
 Alpha virt. eigenvalues --    2.61223   2.62377   2.62678   2.65439   2.66619
 Alpha virt. eigenvalues --    2.67969   2.70755   2.74133   2.76470   2.79483
 Alpha virt. eigenvalues --    2.79755   2.82600   2.83434   2.87106   2.89010
 Alpha virt. eigenvalues --    2.90516   2.92458   2.95073   2.96418   2.97801
 Alpha virt. eigenvalues --    2.99318   2.99823   3.00693   3.01496   3.05772
 Alpha virt. eigenvalues --    3.05951   3.06587   3.07087   3.07464   3.08140
 Alpha virt. eigenvalues --    3.08943   3.09562   3.12011   3.12357   3.13655
 Alpha virt. eigenvalues --    3.14541   3.15585   3.16311   3.16566   3.18995
 Alpha virt. eigenvalues --    3.21229   3.23207   3.27782   3.33852   3.37728
 Alpha virt. eigenvalues --    3.39781   3.43764   3.47793   3.50264   3.55806
 Alpha virt. eigenvalues --    3.65247   3.70965   3.75158   3.80213   3.86869
 Alpha virt. eigenvalues --    3.91638   3.92630
          Condensed to atoms (all electrons):
               1          2          3          4          5          6
     1  C    5.856563   0.262538  -0.060077  -0.008979   0.119888   0.005083
     2  S    0.262538  15.591830   0.248432  -0.062650  -0.075614  -0.065227
     3  C   -0.060077   0.248432   5.056604   0.545032   0.005227   0.415989
     4  C   -0.008979  -0.062650   0.545032   5.103085   0.202478  -0.059979
     5  C    0.119888  -0.075614   0.005227   0.202478   5.480900   0.012231
     6  C    0.005083  -0.065227   0.415989  -0.059979   0.012231   4.483930
     7  H    0.009729   0.007572  -0.049650   0.428240  -0.063401  -0.014834
     8  C    0.239365  -0.054029   0.010052   0.003931   0.020664  -0.000185
     9  C   -0.071349  -0.001202   0.000315  -0.000506   0.010172   0.000001
    10  C    0.005384   0.003637  -0.000365   0.005350  -0.060422   0.000005
    11  C    0.011836  -0.000338   0.000009   0.000045  -0.000678   0.000000
    12  C    0.014511   0.000411   0.000046  -0.000257  -0.001741   0.000000
    13  F   -0.012947   0.004514   0.000247  -0.000021   0.000324   0.000000
    14  F   -0.001375   0.000155  -0.000001   0.000001  -0.000121   0.000000
    15  F   -0.000296   0.000000   0.000000   0.000000   0.000000   0.000000
    16  F   -0.000574  -0.000011   0.000000   0.000000  -0.000001   0.000000
    17  F   -0.000213   0.000000   0.000000   0.000000   0.000002   0.000000
    18  F   -0.005349  -0.000085   0.000015  -0.000101   0.000591   0.000000
    19  C    0.005088   0.001943   0.006570  -0.071001   0.207155  -0.000167
    20  C   -0.072713   0.000757   0.000042   0.003441  -0.004890   0.000006
    21  C   -0.011778   0.001045  -0.004122  -0.034013  -0.013584   0.000022
    22  H    0.000087  -0.000052   0.000113  -0.000514   0.007762  -0.000001
    23  H    0.000775  -0.000072  -0.000016   0.009741  -0.010207   0.000010
    24  H   -0.007991   0.000947   0.003828   0.005831  -0.025172  -0.000635
    25  C   -0.119996  -0.008644  -0.006066  -0.028370   0.392388  -0.000490
    26  H    0.019013  -0.000766  -0.001202  -0.000466  -0.018689   0.000061
    27  H   -0.024915  -0.000268   0.000523   0.004944  -0.007318   0.000014
    28  H   -0.004505   0.014406   0.002388  -0.013269  -0.010622  -0.000601
    29  H   -0.000270   0.004985  -0.003946  -0.017205   0.000348   0.379770
    30  H    0.000158   0.000211  -0.006582   0.005570  -0.001087   0.362461
    31  H   -0.000046   0.003842  -0.013681   0.000622  -0.000051   0.371538
    32  S    0.002315  -0.000033   0.000005   0.000160   0.012294   0.000000
    33  C   -0.000424   0.000006  -0.000012  -0.000247   0.000483   0.000000
    34  C    0.002850   0.000004  -0.000080   0.000756  -0.012268   0.000004
    35  C   -0.000002   0.000000   0.000002  -0.000070   0.000076   0.000000
    36  H    0.000000   0.000000   0.000000   0.000004   0.000007   0.000000
    37  H    0.000000   0.000000   0.000000  -0.000001   0.000000   0.000000
    38  H    0.000002  -0.000001   0.000004   0.000056  -0.000022   0.000000
    39  H   -0.000104  -0.000001  -0.000005  -0.000425   0.000993   0.000000
               7          8          9         10         11         12
     1  C    0.009729   0.239365  -0.071349   0.005384   0.011836   0.014511
     2  S    0.007572  -0.054029  -0.001202   0.003637  -0.000338   0.000411
     3  C   -0.049650   0.010052   0.000315  -0.000365   0.000009   0.000046
     4  C    0.428240   0.003931  -0.000506   0.005350   0.000045  -0.000257
     5  C   -0.063401   0.020664   0.010172  -0.060422  -0.000678  -0.001741
     6  C   -0.014834  -0.000185   0.000001   0.000005   0.000000   0.000000
     7  H    0.692684  -0.000534   0.000005  -0.000018   0.000000   0.000001
     8  C   -0.000534   5.866171   0.243928   0.018124  -0.079021  -0.006119
     9  C    0.000005   0.243928   4.749737   0.001855   0.106466  -0.066689
    10  C   -0.000018   0.018124   0.001855   5.932159  -0.047182   0.312260
    11  C    0.000000  -0.079021   0.106466  -0.047182   4.941086   0.120296
    12  C    0.000001  -0.006119  -0.066689   0.312260   0.120296   4.962000
    13  F    0.000000  -0.053366   0.366607   0.002932  -0.034820   0.000813
    14  F    0.000000  -0.039971   0.327172   0.008263  -0.030905  -0.005180
    15  F    0.000000  -0.002497  -0.022913   0.003301   0.355691  -0.049522
    16  F    0.000000   0.002889  -0.038351   0.001452   0.348785  -0.039084
    17  F    0.000000   0.005061   0.002101  -0.039803  -0.026780   0.312955
    18  F    0.000000   0.025677  -0.001058  -0.110562  -0.015981   0.259378
    19  C   -0.003348  -0.069044   0.000238  -0.025885  -0.001308   0.024317
    20  C    0.000305   0.032298   0.012456   0.189360  -0.001952  -0.025758
    21  C    0.004598   0.003201   0.000312  -0.009875  -0.000028  -0.004576
    22  H    0.000357   0.001218   0.000038  -0.008080  -0.000181  -0.001658
    23  H   -0.000164  -0.000210   0.000008  -0.001305  -0.000005   0.000028
    24  H   -0.005672   0.004072  -0.000252   0.001134   0.000045   0.001175
    25  C   -0.002222  -0.029088  -0.000950  -0.003235  -0.000249   0.000626
    26  H    0.001384   0.002725   0.000013   0.000035   0.000009  -0.000027
    27  H   -0.000099  -0.009761   0.002669   0.010882  -0.000240   0.000877
    28  H   -0.000221  -0.011078  -0.000339  -0.000776   0.000025  -0.000058
    29  H    0.006345   0.000006   0.000000   0.000000   0.000000   0.000000
    30  H   -0.000058   0.000007   0.000000   0.000000   0.000000   0.000000
    31  H    0.000425  -0.000003   0.000001  -0.000002   0.000000   0.000000
    32  S    0.000018   0.025130  -0.000947  -0.158848   0.002527  -0.062915
    33  C    0.000069  -0.000901  -0.000006   0.011890   0.000068  -0.000917
    34  C   -0.000483   0.000006  -0.000051   0.013195   0.000062  -0.000181
    35  C   -0.000018   0.000050   0.000000  -0.001976  -0.000006   0.000594
    36  H    0.000001  -0.000001   0.000000   0.000100   0.000000  -0.000026
    37  H   -0.000001  -0.000003   0.000000   0.000007  -0.000002   0.000026
    38  H    0.000015  -0.000002   0.000001  -0.000137  -0.000001  -0.000006
    39  H    0.000057   0.000013   0.000000  -0.000128  -0.000001   0.000009
              13         14         15         16         17         18
     1  C   -0.012947  -0.001375  -0.000296  -0.000574  -0.000213  -0.005349
     2  S    0.004514   0.000155   0.000000  -0.000011   0.000000  -0.000085
     3  C    0.000247  -0.000001   0.000000   0.000000   0.000000   0.000015
     4  C   -0.000021   0.000001   0.000000   0.000000   0.000000  -0.000101
     5  C    0.000324  -0.000121   0.000000  -0.000001   0.000002   0.000591
     6  C    0.000000   0.000000   0.000000   0.000000   0.000000   0.000000
     7  H    0.000000   0.000000   0.000000   0.000000   0.000000   0.000000
     8  C   -0.053366  -0.039971  -0.002497   0.002889   0.005061   0.025677
     9  C    0.366607   0.327172  -0.022913  -0.038351   0.002101  -0.001058
    10  C    0.002932   0.008263   0.003301   0.001452  -0.039803  -0.110562
    11  C   -0.034820  -0.030905   0.355691   0.348785  -0.026780  -0.015981
    12  C    0.000813  -0.005180  -0.049522  -0.039084   0.312955   0.259378
    13  F    8.947258  -0.043629   0.000302   0.000047  -0.000001   0.000005
    14  F   -0.043629   8.975270  -0.000452   0.000360  -0.000002  -0.000001
    15  F    0.000302  -0.000452   8.928265  -0.041869   0.000235   0.000296
    16  F    0.000047   0.000360  -0.041869   8.946893   0.000050  -0.001157
    17  F   -0.000001  -0.000002   0.000235   0.000050   8.992076  -0.041668
    18  F    0.000005  -0.000001   0.000296  -0.001157  -0.041668   9.116469
    19  C   -0.000006  -0.000007   0.000002   0.000008  -0.000968  -0.013032
    20  C    0.000016   0.000082   0.000219   0.000074  -0.020129   0.001534
    21  C   -0.000001   0.000000   0.000000  -0.000007   0.000122  -0.001513
    22  H    0.000001   0.000000  -0.000001   0.000001   0.000051   0.020699
    23  H    0.000000   0.000000   0.000000   0.000000   0.000000  -0.000074
    24  H   -0.000001   0.000001   0.000000   0.000006   0.000016   0.001959
    25  C   -0.000012   0.000014   0.000000   0.000000   0.000000   0.000008
    26  H    0.000001  -0.000003   0.000000   0.000000   0.000000  -0.000001
    27  H    0.000003   0.000447  -0.000003  -0.000001  -0.000006   0.000021
    28  H    0.000000   0.000030   0.000000   0.000000   0.000000   0.000001
    29  H    0.000000   0.000000   0.000000   0.000000   0.000000   0.000000
    30  H    0.000000   0.000000   0.000000   0.000000   0.000000   0.000000
    31  H   -0.000001   0.000000   0.000000   0.000000   0.000000   0.000000
    32  S    0.000001   0.000000  -0.000096  -0.000100  -0.007317  -0.025594
    33  C    0.000000   0.000000   0.000000  -0.000001   0.001345  -0.006377
    34  C    0.000000   0.000000   0.000000   0.000000  -0.000060   0.002040
    35  C    0.000000   0.000000   0.000000   0.000000  -0.000061   0.001051
    36  H    0.000000   0.000000   0.000000   0.000000   0.000001  -0.000016
    37  H    0.000000   0.000000   0.000000   0.000000  -0.000039  -0.000097
    38  H    0.000000   0.000000   0.000000   0.000000   0.000001  -0.000041
    39  H    0.000000   0.000000   0.000000   0.000000   0.000002   0.000013
              19         20         21         22         23         24
     1  C    0.005088  -0.072713  -0.011778   0.000087   0.000775  -0.007991
     2  S    0.001943   0.000757   0.001045  -0.000052  -0.000072   0.000947
     3  C    0.006570   0.000042  -0.004122   0.000113  -0.000016   0.003828
     4  C   -0.071001   0.003441  -0.034013  -0.000514   0.009741   0.005831
     5  C    0.207155  -0.004890  -0.013584   0.007762  -0.010207  -0.025172
     6  C   -0.000167   0.000006   0.000022  -0.000001   0.000010  -0.000635
     7  H   -0.003348   0.000305   0.004598   0.000357  -0.000164  -0.005672
     8  C   -0.069044   0.032298   0.003201   0.001218  -0.000210   0.004072
     9  C    0.000238   0.012456   0.000312   0.000038   0.000008  -0.000252
    10  C   -0.025885   0.189360  -0.009875  -0.008080  -0.001305   0.001134
    11  C   -0.001308  -0.001952  -0.000028  -0.000181  -0.000005   0.000045
    12  C    0.024317  -0.025758  -0.004576  -0.001658   0.000028   0.001175
    13  F   -0.000006   0.000016  -0.000001   0.000001   0.000000  -0.000001
    14  F   -0.000007   0.000082   0.000000   0.000000   0.000000   0.000001
    15  F    0.000002   0.000219   0.000000  -0.000001   0.000000   0.000000
    16  F    0.000008   0.000074  -0.000007   0.000001   0.000000   0.000006
    17  F   -0.000968  -0.020129   0.000122   0.000051   0.000000   0.000016
    18  F   -0.013032   0.001534  -0.001513   0.020699  -0.000074   0.001959
    19  C    5.857913   0.094039   0.100727  -0.036305  -0.006460   0.001650
    20  C    0.094039   5.995638  -0.101326  -0.034222   0.028216  -0.010266
    21  C    0.100727  -0.101326   5.025342   0.422733   0.355198   0.344192
    22  H   -0.036305  -0.034222   0.422733   0.663859  -0.029278   0.001515
    23  H   -0.006460   0.028216   0.355198  -0.029278   0.819214  -0.043853
    24  H    0.001650  -0.010266   0.344192   0.001515  -0.043853   0.646462
    25  C   -0.067556  -0.005489   0.007490  -0.000308  -0.000181   0.004699
    26  H    0.000246  -0.001101  -0.000091  -0.000011  -0.000084  -0.000101
    27  H   -0.005968  -0.000002   0.001080  -0.000002   0.000042  -0.000307
    28  H    0.005463   0.000152  -0.000310   0.000026   0.000020  -0.000189
    29  H   -0.000010  -0.000001   0.000046   0.000001  -0.000003  -0.000016
    30  H   -0.000011   0.000000  -0.000022   0.000000   0.000003   0.000021
    31  H    0.000034  -0.000001   0.000110   0.000000  -0.000011  -0.000082
    32  S   -0.189834   0.373772  -0.061943  -0.036657   0.010212  -0.009265
    33  C   -0.009554  -0.117030  -0.047717  -0.041975  -0.030826   0.011539
    34  C    0.258253  -0.143338  -0.069058   0.001543  -0.080427   0.007419
    35  C    0.011950   0.017670   0.006626   0.014434  -0.001312  -0.001322
    36  H   -0.000664  -0.002432   0.000262   0.000911  -0.002034   0.000060
    37  H   -0.000219  -0.000200  -0.003273   0.002013   0.000093   0.000029
    38  H    0.005032   0.006199   0.011006   0.005752   0.029210  -0.003351
    39  H   -0.027128   0.012508  -0.027870  -0.007506  -0.035984   0.004241
              25         26         27         28         29         30
     1  C   -0.119996   0.019013  -0.024915  -0.004505  -0.000270   0.000158
     2  S   -0.008644  -0.000766  -0.000268   0.014406   0.004985   0.000211
     3  C   -0.006066  -0.001202   0.000523   0.002388  -0.003946  -0.006582
     4  C   -0.028370  -0.000466   0.004944  -0.013269  -0.017205   0.005570
     5  C    0.392388  -0.018689  -0.007318  -0.010622   0.000348  -0.001087
     6  C   -0.000490   0.000061   0.000014  -0.000601   0.379770   0.362461
     7  H   -0.002222   0.001384  -0.000099  -0.000221   0.006345  -0.000058
     8  C   -0.029088   0.002725  -0.009761  -0.011078   0.000006   0.000007
     9  C   -0.000950   0.000013   0.002669  -0.000339   0.000000   0.000000
    10  C   -0.003235   0.000035   0.010882  -0.000776   0.000000   0.000000
    11  C   -0.000249   0.000009  -0.000240   0.000025   0.000000   0.000000
    12  C    0.000626  -0.000027   0.000877  -0.000058   0.000000   0.000000
    13  F   -0.000012   0.000001   0.000003   0.000000   0.000000   0.000000
    14  F    0.000014  -0.000003   0.000447   0.000030   0.000000   0.000000
    15  F    0.000000   0.000000  -0.000003   0.000000   0.000000   0.000000
    16  F    0.000000   0.000000  -0.000001   0.000000   0.000000   0.000000
    17  F    0.000000   0.000000  -0.000006   0.000000   0.000000   0.000000
    18  F    0.000008  -0.000001   0.000021   0.000001   0.000000   0.000000
    19  C   -0.067556   0.000246  -0.005968   0.005463  -0.000010  -0.000011
    20  C   -0.005489  -0.001101  -0.000002   0.000152  -0.000001   0.000000
    21  C    0.007490  -0.000091   0.001080  -0.000310   0.000046  -0.000022
    22  H   -0.000308  -0.000011  -0.000002   0.000026   0.000001   0.000000
    23  H   -0.000181  -0.000084   0.000042   0.000020  -0.000003   0.000003
    24  H    0.004699  -0.000101  -0.000307  -0.000189  -0.000016   0.000021
    25  C    4.568932   0.330607   0.410894   0.376366   0.000015   0.000123
    26  H    0.330607   0.739040  -0.028194  -0.029377  -0.000002  -0.000012
    27  H    0.410894  -0.028194   0.598402  -0.010776   0.000000  -0.000004
    28  H    0.376366  -0.029377  -0.010776   0.661865  -0.000001   0.000080
    29  H    0.000015  -0.000002   0.000000  -0.000001   0.647820  -0.019175
    30  H    0.000123  -0.000012  -0.000004   0.000080  -0.019175   0.639889
    31  H   -0.000040   0.000002   0.000001   0.000002  -0.019495  -0.022187
    32  S   -0.000320  -0.000093  -0.000010   0.000035   0.000000   0.000000
    33  C   -0.000099   0.000074  -0.000060  -0.000003   0.000000   0.000000
    34  C   -0.000362  -0.000210  -0.000140   0.000039   0.000000   0.000000
    35  C   -0.000001   0.000001  -0.000001   0.000000   0.000000   0.000000
    36  H    0.000000   0.000000   0.000000   0.000000   0.000000   0.000000
    37  H    0.000000   0.000000   0.000000   0.000000   0.000000   0.000000
    38  H    0.000002  -0.000001   0.000001   0.000000   0.000000   0.000000
    39  H    0.000020  -0.000011   0.000007   0.000000   0.000000   0.000000
              31         32         33         34         35         36
     1  C   -0.000046   0.002315  -0.000424   0.002850  -0.000002   0.000000
     2  S    0.003842  -0.000033   0.000006   0.000004   0.000000   0.000000
     3  C   -0.013681   0.000005  -0.000012  -0.000080   0.000002   0.000000
     4  C    0.000622   0.000160  -0.000247   0.000756  -0.000070   0.000004
     5  C   -0.000051   0.012294   0.000483  -0.012268   0.000076   0.000007
     6  C    0.371538   0.000000   0.000000   0.000004   0.000000   0.000000
     7  H    0.000425   0.000018   0.000069  -0.000483  -0.000018   0.000001
     8  C   -0.000003   0.025130  -0.000901   0.000006   0.000050  -0.000001
     9  C    0.000001  -0.000947  -0.000006  -0.000051   0.000000   0.000000
    10  C   -0.000002  -0.158848   0.011890   0.013195  -0.001976   0.000100
    11  C    0.000000   0.002527   0.000068   0.000062  -0.000006   0.000000
    12  C    0.000000  -0.062915  -0.000917  -0.000181   0.000594  -0.000026
    13  F   -0.000001   0.000001   0.000000   0.000000   0.000000   0.000000
    14  F    0.000000   0.000000   0.000000   0.000000   0.000000   0.000000
    15  F    0.000000  -0.000096   0.000000   0.000000   0.000000   0.000000
    16  F    0.000000  -0.000100  -0.000001   0.000000   0.000000   0.000000
    17  F    0.000000  -0.007317   0.001345  -0.000060  -0.000061   0.000001
    18  F    0.000000  -0.025594  -0.006377   0.002040   0.001051  -0.000016
    19  C    0.000034  -0.189834  -0.009554   0.258253   0.011950  -0.000664
    20  C   -0.000001   0.373772  -0.117030  -0.143338   0.017670  -0.002432
    21  C    0.000110  -0.061943  -0.047717  -0.069058   0.006626   0.000262
    22  H    0.000000  -0.036657  -0.041975   0.001543   0.014434   0.000911
    23  H   -0.000011   0.010212  -0.030826  -0.080427  -0.001312  -0.002034
    24  H   -0.000082  -0.009265   0.011539   0.007419  -0.001322   0.000060
    25  C   -0.000040  -0.000320  -0.000099  -0.000362  -0.000001   0.000000
    26  H    0.000002  -0.000093   0.000074  -0.000210   0.000001   0.000000
    27  H    0.000001  -0.000010  -0.000060  -0.000140  -0.000001   0.000000
    28  H    0.000002   0.000035  -0.000003   0.000039   0.000000   0.000000
    29  H   -0.019495   0.000000   0.000000   0.000000   0.000000   0.000000
    30  H   -0.022187   0.000000   0.000000   0.000000   0.000000   0.000000
    31  H    0.639216   0.000000   0.000000   0.000000   0.000000   0.000000
    32  S    0.000000  15.718315   0.278401  -0.015012  -0.124549   0.014519
    33  C    0.000000   0.278401   5.548715   0.384054   0.324195  -0.030179
    34  C    0.000000  -0.015012   0.384054   5.492091  -0.110018   0.000838
    35  C    0.000000  -0.124549   0.324195  -0.110018   4.614605   0.329695
    36  H    0.000000   0.014519  -0.030179   0.000838   0.329695   0.679804
    37  H    0.000000  -0.008719  -0.006808   0.016173   0.359352  -0.003755
    38  H    0.000000  -0.005910  -0.020449  -0.090925   0.428861  -0.032830
    39  H    0.000000   0.009669  -0.043250   0.341264   0.003188   0.006655
              37         38         39
     1  C    0.000000   0.000002  -0.000104
     2  S    0.000000  -0.000001  -0.000001
     3  C    0.000000   0.000004  -0.000005
     4  C   -0.000001   0.000056  -0.000425
     5  C    0.000000  -0.000022   0.000993
     6  C    0.000000   0.000000   0.000000
     7  H   -0.000001   0.000015   0.000057
     8  C   -0.000003  -0.000002   0.000013
     9  C    0.000000   0.000001   0.000000
    10  C    0.000007  -0.000137  -0.000128
    11  C   -0.000002  -0.000001  -0.000001
    12  C    0.000026  -0.000006   0.000009
    13  F    0.000000   0.000000   0.000000
    14  F    0.000000   0.000000   0.000000
    15  F    0.000000   0.000000   0.000000
    16  F    0.000000   0.000000   0.000000
    17  F   -0.000039   0.000001   0.000002
    18  F   -0.000097  -0.000041   0.000013
    19  C   -0.000219   0.005032  -0.027128
    20  C   -0.000200   0.006199   0.012508
    21  C   -0.003273   0.011006  -0.027870
    22  H    0.002013   0.005752  -0.007506
    23  H    0.000093   0.029210  -0.035984
    24  H    0.000029  -0.003351   0.004241
    25  C    0.000000   0.000002   0.000020
    26  H    0.000000  -0.000001  -0.000011
    27  H    0.000000   0.000001   0.000007
    28  H    0.000000   0.000000   0.000000
    29  H    0.000000   0.000000   0.000000
    30  H    0.000000   0.000000   0.000000
    31  H    0.000000   0.000000   0.000000
    32  S   -0.008719  -0.005910   0.009669
    33  C   -0.006808  -0.020449  -0.043250
    34  C    0.016173  -0.090925   0.341264
    35  C    0.359352   0.428861   0.003188
    36  H   -0.003755  -0.032830   0.006655
    37  H    0.658449  -0.031863  -0.001378
    38  H   -0.031863   0.702678  -0.011652
    39  H   -0.001378  -0.011652   0.731700
 Mulliken charges:
               1
     1  C   -0.151282
     2  S    0.121761
     3  C   -0.149635
     4  C   -0.021211
     5  C   -0.168096
     6  C    0.110992
     7  H   -0.011078
     8  C   -0.148774
     9  C    0.380519
    10  C   -0.052725
    11  C    0.352731
    12  C    0.254394
    13  F   -0.178265
    14  F   -0.190151
    15  F   -0.170663
    16  F   -0.179409
    17  F   -0.176973
    18  F   -0.207051
    19  C   -0.052151
    20  C   -0.227933
    21  C    0.106996
    22  H    0.053639
    23  H   -0.010264
    24  H    0.067632
    25  C    0.181492
    26  H   -0.012767
    27  H    0.057269
    28  H    0.021227
    29  H    0.020789
    30  H    0.040615
    31  H    0.039808
    32  S    0.260791
    33  C   -0.204002
    34  C    0.002023
    35  C    0.126987
    36  H    0.039080
    37  H    0.020214
    38  H    0.008373
    39  H    0.045102
 Sum of Mulliken charges =   0.00000
 Mulliken charges with hydrogens summed into heavy atoms:
               1
     1  C   -0.151282
     2  S    0.121761
     3  C   -0.149635
     4  C   -0.032289
     5  C   -0.168096
     6  C    0.212204
     8  C   -0.148774
     9  C    0.380519
    10  C   -0.052725
    11  C    0.352731
    12  C    0.254394
    13  F   -0.178265
    14  F   -0.190151
    15  F   -0.170663
    16  F   -0.179409
    17  F   -0.176973
    18  F   -0.207051
    19  C   -0.052151
    20  C   -0.227933
    21  C    0.218002
    25  C    0.247221
    32  S    0.260791
    33  C   -0.204002
    34  C    0.047124
    35  C    0.194653
 Electronic spatial extent (au):  <R**2>=           7347.5523
 Charge=              0.0000 electrons
 Dipole moment (field-independent basis, Debye):
    X=              1.3093    Y=             -8.1084    Z=             -2.4073  Tot=              8.5589
 Quadrupole moment (field-independent basis, Debye-Ang):
   XX=           -148.0593   YY=           -153.9651   ZZ=           -160.0035
   XY=              1.3412   XZ=              1.7366   YZ=              4.5627
 Traceless Quadrupole moment (field-independent basis, Debye-Ang):
   XX=              5.9500   YY=              0.0442   ZZ=             -5.9942
   XY=              1.3412   XZ=              1.7366   YZ=              4.5627
 Octapole moment (field-independent basis, Debye-Ang**2):
  XXX=              7.5597  YYY=             32.9987  ZZZ=            -33.2210  XYY=             -8.2717
  XXY=             -9.4102  XXZ=            -34.9221  XZZ=              0.0050  YZZ=             25.9298
  YYZ=            -28.9048  XYZ=              1.3543
 Hexadecapole moment (field-independent basis, Debye-Ang**3):
 XXXX=          -4122.1513 YYYY=          -3918.8285 ZZZZ=          -1007.3464 XXXY=            -75.0906
 XXXZ=            -22.9945 YYYX=             -7.8289 YYYZ=             26.5807 ZZZX=             21.2293
 ZZZY=              2.6665 XXYY=          -1333.4627 XXZZ=           -864.3466 YYZZ=           -858.8187
 XXYZ=             50.0305 YYXZ=              9.6080 ZZXY=            -18.8867
 N-N= 3.014478875831D+03 E-N=-1.086498948475D+04  KE= 2.041248097850D+03
 No NMR shielding tensors so no spin-rotation constants.
 Leave Link  601 at Sun Dec  2 16:53:45 2018, MaxMem=   536870912 cpu:         4.2
 (Enter /pbs_home/pkowalski/g09d01/g09/l701.exe)
 Compute integral first derivatives.
 ... and contract with generalized density number  0.
 R6Disp: Adding Grimme-D3 dispersion energy 1st derivatives to the gradient.
 Leave Link  701 at Sun Dec  2 16:53:46 2018, MaxMem=   536870912 cpu:         4.0
 (Enter /pbs_home/pkowalski/g09d01/g09/l702.exe)
 L702 exits ... SP integral derivatives will be done elsewhere.
 Leave Link  702 at Sun Dec  2 16:53:47 2018, MaxMem=   536870912 cpu:         0.4
 (Enter /pbs_home/pkowalski/g09d01/g09/l703.exe)
 Compute integral first derivatives, UseDBF=F ICtDFT=           0.
 Integral derivatives from FoFJK, PRISM(SPDF).
 Calling FoFJK, ICntrl=      2127 FMM=F ISym2X=0 I1Cent= 0 IOpClX= 0 NMat=1 NMatS=1 NMatT=0.
 FoFJK:  IHMeth= 1 ICntrl=    2127 DoSepK=F KAlg= 0 I1Cent=   0 FoldK=F
 IRaf=         0 NMat=   1 IRICut=       1 DoRegI=T DoRafI=F ISym2E= 0.
 FoFCou: FMM=F IPFlag=           0 FMFlag=      100000 FMFlg1=         800
         NFxFlg=           0 DoJE=F BraDBF=F KetDBF=F FulRan=T
         wScrn=  0.000000 ICntrl=    2127 IOpCl=  0 I1Cent=           0 NGrid=           0
         NMat0=    1 NMatS0=      1 NMatT0=    0 NMatD0=    1 NMtDS0=    0 NMtDT0=    0
 Symmetry not used in FoFCou.
 Leave Link  703 at Sun Dec  2 16:54:22 2018, MaxMem=   536870912 cpu:       276.1
 (Enter /pbs_home/pkowalski/g09d01/g09/l716.exe)
 Dipole        = 5.15121028D-01-3.19008485D+00-9.47107936D-01
 ***** Axes restored to original set *****
 -------------------------------------------------------------------
 Center     Atomic                   Forces (Hartrees/Bohr)
 Number     Number              X              Y              Z
 -------------------------------------------------------------------
      1        6           0.007597810    0.021075612    0.036444639
      2       16          -0.010563425    0.003469492    0.004131275
      3        6          -0.002181932    0.013929320   -0.005253356
      4        6           0.004923754   -0.024451896   -0.020691450
      5        6           0.018000483   -0.010482580   -0.041370081
      6        6           0.000033485   -0.002683813    0.001311239
      7        1          -0.000364092   -0.000605997   -0.000737668
      8        6           0.012992498   -0.011870493    0.028125285
      9        6           0.007452123   -0.009391360   -0.001071032
     10        6          -0.012373805   -0.012584731    0.067331518
     11        6          -0.002462288   -0.009601756    0.000740937
     12        6           0.005205188    0.023422218   -0.074764862
     13        9          -0.008103081    0.007796271    0.001264533
     14        9           0.002446686    0.002543386   -0.006289628
     15        9           0.007138279    0.002647431   -0.002820708
     16        9          -0.004035750    0.009088048    0.007940618
     17        9           0.022828609    0.014594426    0.004286323
     18        9          -0.020609829    0.051215105    0.039122060
     19        6           0.001771538    0.005144981    0.038134766
     20        6          -0.227213742    0.126593321   -0.511026930
     21        6          -0.079359124    0.029749853    0.094181976
     22        1          -0.053334830    0.013026084    0.008162426
     23        1          -0.034435287    0.027125846    0.007083747
     24        1           0.002672140   -0.000635635    0.004660298
     25        6          -0.015232988   -0.051516425   -0.007926617
     26        1          -0.001946635   -0.005536978   -0.005570147
     27        1          -0.004045461   -0.007035048    0.000520336
     28        1           0.000707331   -0.000808685   -0.000250641
     29        1          -0.001086573   -0.000774193    0.000374361
     30        1          -0.000171668    0.000302748   -0.000469460
     31        1           0.000005529    0.001283925    0.000251626
     32       16           0.464129178    0.186104272    0.223536003
     33        6          -0.147484426   -0.268972760   -0.026542233
     34        6           0.039972827   -0.040450971    0.018830003
     35        6           0.037335731   -0.045429683    0.112247907
     36        1          -0.002803432   -0.031296952    0.045684377
     37        1           0.010444836    0.009665929    0.018147596
     38        1          -0.018359545    0.010136319    0.010374455
     39        1           0.000509887   -0.024784632   -0.068103488
 -------------------------------------------------------------------
 Cartesian Forces:  Max     0.511026930 RMS     0.082786694
 Leave Link  716 at Sun Dec  2 16:54:22 2018, MaxMem=   536870912 cpu:         0.4
 (Enter /pbs_home/pkowalski/g09d01/g09/l103.exe)

 GradGradGradGradGradGradGradGradGradGradGradGradGradGradGradGradGradGrad
 Berny optimization.
 FormGI is forming the generalized inverse of G from B-inverse, IUseBI=4.
 Internal  Forces:  Max     0.467489338 RMS     0.047361865
 Search for a local minimum.
 Step number   1 out of a maximum of  234
 All quantities printed in internal units (Hartrees-Bohrs-Radians)
 RMS Force = .47362D-01 SwitMx=.10000D-02 MixMth= 1
 Mixed Optimization -- RFO/linear search
 Second derivative matrix not updated -- first step.
 ITU=  0
     Eigenvalues ---    0.00230   0.00318   0.00565   0.00852   0.00876
     Eigenvalues ---    0.01031   0.01166   0.01406   0.01490   0.01599
     Eigenvalues ---    0.01724   0.01831   0.01972   0.02217   0.02473
     Eigenvalues ---    0.02924   0.03175   0.03860   0.04089   0.04342
     Eigenvalues ---    0.04780   0.05051   0.05570   0.05620   0.06208
     Eigenvalues ---    0.06290   0.06477   0.06710   0.07088   0.07311
     Eigenvalues ---    0.07344   0.07389   0.07632   0.08814   0.08992
     Eigenvalues ---    0.09167   0.09503   0.09601   0.10166   0.10784
     Eigenvalues ---    0.10943   0.11865   0.12187   0.12308   0.12339
     Eigenvalues ---    0.12415   0.12825   0.13211   0.14474   0.14822
     Eigenvalues ---    0.15356   0.15807   0.16000   0.16000   0.16000
     Eigenvalues ---    0.16000   0.16000   0.16000   0.16000   0.16000
     Eigenvalues ---    0.16000   0.16418   0.17648   0.18075   0.18613
     Eigenvalues ---    0.19383   0.20875   0.21859   0.22453   0.23123
     Eigenvalues ---    0.23761   0.24868   0.25000   0.25646   0.25972
     Eigenvalues ---    0.26359   0.26813   0.26948   0.27549   0.27832
     Eigenvalues ---    0.28375   0.29087   0.29768   0.30682   0.31632
     Eigenvalues ---    0.33069   0.33454   0.33533   0.33552   0.33585
     Eigenvalues ---    0.33725   0.33738   0.33751   0.33877   0.34047
     Eigenvalues ---    0.34661   0.37084   0.37230   0.37230   0.37230
     Eigenvalues ---    0.50795   0.54392   0.54742   0.55500   0.55945
     Eigenvalues ---    0.57308   0.58128   0.58380   0.58417   0.99401
     Eigenvalues ---    1.48566
 RFO step:  Lambda=-4.86668750D-01 EMin= 2.30000000D-03
 Linear search not attempted -- first point.
 Maximum step size (   0.300) exceeded in Quadratic search.
    -- Step size scaled by   0.507
 Iteration  1 RMS(Cart)=  0.07728968 RMS(Int)=  0.00160585
 Iteration  2 RMS(Cart)=  0.00214868 RMS(Int)=  0.00022503
 Iteration  3 RMS(Cart)=  0.00000612 RMS(Int)=  0.00022501
 Iteration  4 RMS(Cart)=  0.00000000 RMS(Int)=  0.00022501
 ITry= 1 IFail=0 DXMaxC= 4.05D-01 DCOld= 1.00D+10 DXMaxT= 3.00D-01 DXLimC= 3.00D+00 Rises=F
 Variable       Old X    -DE/DX   Delta X   Delta X   Delta X     New X
                                 (Linear)    (Quad)   (Total)
    R1        3.32236   0.01138   0.00000   0.00732   0.00734   3.32970
    R2        2.86961   0.02967   0.00000   0.01702   0.01707   2.88668
    R3        2.53104   0.01891   0.00000   0.00844   0.00853   2.53957
    R4        3.36912  -0.00366   0.00000  -0.00241  -0.00239   3.36673
    R5        2.52363   0.01122   0.00000   0.00531   0.00530   2.52893
    R6        2.82230   0.00122   0.00000   0.00075   0.00075   2.82306
    R7        2.85523  -0.00746   0.00000  -0.00481  -0.00484   2.85039
    R8        2.06229   0.00039   0.00000   0.00024   0.00024   2.06253
    R9        3.34666  -0.01931   0.00000  -0.01871  -0.01875   3.32790
   R10        2.94808   0.01683   0.00000   0.01130   0.01130   2.95938
   R11        2.07537   0.00123   0.00000   0.00075   0.00075   2.07613
   R12        2.08126   0.00055   0.00000   0.00034   0.00034   2.08160
   R13        2.08036   0.00111   0.00000   0.00069   0.00069   2.08104
   R14        2.83067   0.01167   0.00000   0.00682   0.00693   2.83760
   R15        2.83386   0.00645   0.00000   0.00575   0.00582   2.83968
   R16        2.96047  -0.02972   0.00000  -0.02023  -0.02030   2.94018
   R17        2.53137   0.01131   0.00000   0.00541   0.00541   2.53678
   R18        2.55676   0.00705   0.00000   0.00347   0.00347   2.56023
   R19        2.96465   0.06120   0.00000   0.04191   0.04197   3.00662
   R20        3.08861   0.00459   0.00000   0.00710   0.00707   3.09567
   R21        2.95115  -0.02263   0.00000  -0.01477  -0.01490   2.93625
   R22        2.52215   0.00812   0.00000   0.00384   0.00384   2.52600
   R23        2.52453   0.01261   0.00000   0.00598   0.00598   2.53051
   R24        2.52246   0.02023   0.00000   0.00958   0.00958   2.53204
   R25        2.54302   0.03833   0.00000   0.01857   0.01857   2.56159
   R26        2.68924   0.09345   0.00000   0.05941   0.05952   2.74875
   R27        2.83582   0.10609   0.00000   0.07144   0.07128   2.90709
   R28        3.09915   0.04280   0.00000  -0.00024  -0.00026   3.09889
   R29        2.54062   0.46749   0.00000   0.12275   0.12290   2.66352
   R30        2.07250  -0.03052   0.00000  -0.01870  -0.01870   2.05380
   R31        2.08093  -0.00005   0.00000  -0.00003  -0.00003   2.08090
   R32        2.08261  -0.00266   0.00000  -0.00164  -0.00164   2.08097
   R33        3.40284   0.10219   0.00000   0.07261   0.07273   3.47557
   R34        2.07752   0.00691   0.00000   0.00425   0.00425   2.08177
   R35        2.07775  -0.00618   0.00000  -0.00380  -0.00380   2.07395
   R36        2.07796  -0.00076   0.00000  -0.00047  -0.00047   2.07749
   R37        2.68341   0.32619   0.00000   0.11457   0.11448   2.79789
   R38        2.98367   0.03379   0.00000   0.00190   0.00170   2.98537
   R39        2.59071   0.16930   0.00000   0.08627   0.08627   2.67698
   R40        2.19208  -0.04579   0.00000  -0.03034  -0.03034   2.16174
   R41        2.02201   0.03048   0.00000   0.01798   0.01798   2.03999
   R42        2.02201   0.02255   0.00000   0.01330   0.01330   2.03531
   R43        2.02201   0.01915   0.00000   0.01130   0.01130   2.03330
    A1        1.93742  -0.00668   0.00000  -0.00424  -0.00435   1.93307
    A2        2.21889  -0.00103   0.00000  -0.00022  -0.00032   2.21857
    A3        2.12662   0.00833   0.00000   0.00502   0.00493   2.13155
    A4        1.58937   0.00301   0.00000   0.00152   0.00157   1.59094
    A5        1.97681   0.00188   0.00000   0.00119   0.00119   1.97800
    A6        2.05794   0.00132   0.00000   0.00096   0.00096   2.05889
    A7        2.24843  -0.00320   0.00000  -0.00215  -0.00215   2.24629
    A8        2.01300   0.00352   0.00000   0.00239   0.00234   2.01533
    A9        2.13610  -0.00111   0.00000  -0.00059  -0.00057   2.13553
   A10        2.12717  -0.00205   0.00000  -0.00147  -0.00145   2.12572
   A11        1.83771  -0.00100   0.00000  -0.00075  -0.00064   1.83707
   A12        2.02565   0.00525   0.00000   0.00125   0.00123   2.02688
   A13        1.52800   0.01769   0.00000   0.01954   0.01962   1.54761
   A14        1.96456   0.00390   0.00000   0.00577   0.00565   1.97021
   A15        2.15567  -0.01461   0.00000  -0.01434  -0.01441   2.14126
   A16        1.91286  -0.00667   0.00000  -0.00772  -0.00781   1.90506
   A17        1.92584   0.00115   0.00000   0.00093   0.00093   1.92677
   A18        1.93703  -0.00047   0.00000  -0.00039  -0.00039   1.93664
   A19        1.93799  -0.00032   0.00000  -0.00026  -0.00026   1.93773
   A20        1.89123  -0.00026   0.00000  -0.00020  -0.00020   1.89103
   A21        1.89412   0.00006   0.00000   0.00010   0.00010   1.89422
   A22        1.87598  -0.00019   0.00000  -0.00020  -0.00020   1.87578
   A23        2.23163  -0.00337   0.00000  -0.00294  -0.00306   2.22857
   A24        2.10508   0.00294   0.00000   0.00327   0.00309   2.10817
   A25        1.88997   0.00885   0.00000   0.00739   0.00743   1.89740
   A26        1.81286   0.02367   0.00000   0.01646   0.01649   1.82935
   A27        1.99689  -0.00442   0.00000  -0.00223  -0.00243   1.99445
   A28        1.93521  -0.00915   0.00000  -0.00671  -0.00658   1.92862
   A29        1.93973   0.00320   0.00000   0.00428   0.00433   1.94406
   A30        1.90286  -0.01721   0.00000  -0.01349  -0.01358   1.88928
   A31        1.87519   0.00304   0.00000   0.00103   0.00103   1.87622
   A32        1.72465  -0.03189   0.00000  -0.02167  -0.02166   1.70299
   A33        2.01333  -0.01200   0.00000  -0.00542  -0.00523   2.00810
   A34        1.64556   0.08822   0.00000   0.07269   0.07259   1.71815
   A35        1.82846  -0.01339   0.00000  -0.00889  -0.00910   1.81935
   A36        1.94687   0.00103   0.00000   0.00032   0.00041   1.94728
   A37        1.92787   0.00603   0.00000   0.00398   0.00403   1.93190
   A38        1.92770   0.00716   0.00000   0.00440   0.00438   1.93209
   A39        1.93521   0.00173   0.00000   0.00143   0.00157   1.93678
   A40        1.89759  -0.00258   0.00000  -0.00128  -0.00133   1.89627
   A41        1.83676   0.02810   0.00000   0.01959   0.01962   1.85639
   A42        2.01964  -0.00094   0.00000   0.00184   0.00190   2.02154
   A43        1.89654   0.03149   0.00000   0.02652   0.02685   1.92339
   A44        1.93693  -0.01733   0.00000  -0.01472  -0.01489   1.92204
   A45        1.89132  -0.05770   0.00000  -0.04472  -0.04498   1.84633
   A46        1.87917   0.01208   0.00000   0.00815   0.00733   1.88650
   A47        1.91919  -0.02323   0.00000  -0.00658  -0.00643   1.91275
   A48        1.66270  -0.03523   0.00000  -0.02646  -0.02647   1.63622
   A49        2.69051  -0.03217   0.00000  -0.01382  -0.01391   2.67660
   A50        1.51142   0.08029   0.00000   0.05623   0.05628   1.56770
   A51        1.58228   0.06166   0.00000   0.02861   0.02849   1.61077
   A52        2.08481   0.02713   0.00000   0.01107   0.01062   2.09544
   A53        1.98724   0.04892   0.00000   0.03187   0.03165   2.01889
   A54        2.21089  -0.07621   0.00000  -0.04310  -0.04246   2.16843
   A55        1.95786   0.04350   0.00000   0.02247   0.02278   1.98064
   A56        1.95201  -0.00165   0.00000   0.00838   0.00855   1.96055
   A57        1.92137   0.00095   0.00000   0.00389   0.00352   1.92489
   A58        1.88233  -0.00282   0.00000  -0.00310  -0.00381   1.87853
   A59        1.87864  -0.02337   0.00000  -0.01740  -0.01744   1.86119
   A60        1.50173   0.04907   0.00000   0.03231   0.03254   1.53426
   A61        1.86783  -0.02041   0.00000  -0.01713  -0.01706   1.85077
   A62        1.25828   0.01879   0.00000   0.02954   0.02923   1.28750
   A63        1.92988   0.00406   0.00000   0.00310   0.00310   1.93299
   A64        1.91528   0.00197   0.00000   0.00159   0.00159   1.91687
   A65        1.92072   0.00017   0.00000   0.00016   0.00016   1.92088
   A66        1.90147  -0.00357   0.00000  -0.00285  -0.00286   1.89862
   A67        1.89036  -0.00293   0.00000  -0.00239  -0.00239   1.88797
   A68        1.90572   0.00017   0.00000   0.00028   0.00028   1.90600
   A69        1.89435  -0.09238   0.00000  -0.01557  -0.01505   1.87930
   A70        1.77283   0.00754   0.00000  -0.00096  -0.00139   1.77144
   A71        2.18898  -0.00846   0.00000   0.00115   0.00059   2.18957
   A72        1.71737   0.05801   0.00000   0.05403   0.05391   1.77128
   A73        1.94918   0.10314   0.00000   0.03408   0.03331   1.98249
   A74        2.31789  -0.01103   0.00000  -0.00015  -0.00083   2.31707
   A75        1.68143   0.11338   0.00000   0.05970   0.05983   1.74127
   A76        1.54566  -0.01761   0.00000  -0.00803  -0.00844   1.53722
   A77        1.65146  -0.02210   0.00000   0.01346   0.01333   1.66479
   A78        1.58360   0.06921   0.00000   0.05519   0.05499   1.63858
   A79        2.00728  -0.00603   0.00000  -0.00538  -0.00545   2.00183
   A80        2.10609   0.00074   0.00000   0.00018   0.00005   2.10614
   A81        1.91063  -0.02587   0.00000  -0.01981  -0.01992   1.89071
   A82        1.91063  -0.02317   0.00000  -0.01680  -0.01708   1.89355
   A83        1.91063  -0.00918   0.00000  -0.00816  -0.00823   1.90240
   A84        3.38036   0.02570   0.00000   0.01491   0.01509   3.39545
   A85        3.22723   0.00172   0.00000   0.01377   0.01321   3.24044
    D1        0.28591  -0.00188   0.00000  -0.00065  -0.00066   0.28525
    D2       -2.83172  -0.03141   0.00000  -0.02711  -0.02705  -2.85876
    D3       -0.36802   0.00283   0.00000   0.00092   0.00091  -0.36711
    D4       -2.55325  -0.00503   0.00000  -0.00687  -0.00681  -2.56006
    D5        1.79858  -0.00724   0.00000  -0.00828  -0.00825   1.79033
    D6        2.75108   0.03042   0.00000   0.02568   0.02569   2.77676
    D7        0.56585   0.02255   0.00000   0.01789   0.01797   0.58382
    D8       -1.36551   0.02035   0.00000   0.01648   0.01653  -1.34898
    D9        0.04967  -0.02010   0.00000  -0.02002  -0.01999   0.02969
   D10        2.79324   0.01047   0.00000   0.00787   0.00788   2.80112
   D11       -3.06558  -0.05236   0.00000  -0.04897  -0.04900  -3.11458
   D12       -0.32202  -0.02179   0.00000  -0.02109  -0.02114  -0.34315
   D13       -0.11367  -0.00180   0.00000  -0.00104  -0.00105  -0.11471
   D14        3.03146  -0.00172   0.00000  -0.00151  -0.00151   3.02995
   D15       -0.09774   0.00134   0.00000   0.00024   0.00024  -0.09750
   D16       -3.11526  -0.00175   0.00000  -0.00260  -0.00259  -3.11785
   D17        3.03984   0.00126   0.00000   0.00077   0.00077   3.04061
   D18        0.02232  -0.00183   0.00000  -0.00207  -0.00206   0.02026
   D19       -3.13742  -0.00011   0.00000   0.00023   0.00023  -3.13719
   D20        1.04908  -0.00023   0.00000   0.00012   0.00011   1.04920
   D21       -1.03647   0.00052   0.00000   0.00080   0.00080  -1.03567
   D22        0.00835  -0.00003   0.00000  -0.00033  -0.00033   0.00802
   D23       -2.08834  -0.00015   0.00000  -0.00044  -0.00044  -2.08878
   D24        2.10929   0.00060   0.00000   0.00024   0.00025   2.10954
   D25        0.29688  -0.00227   0.00000  -0.00041  -0.00039   0.29650
   D26        2.51971   0.00624   0.00000   0.00445   0.00447   2.52418
   D27       -1.40212  -0.01844   0.00000  -0.01917  -0.01916  -1.42128
   D28       -2.96809   0.00087   0.00000   0.00249   0.00250  -2.96560
   D29       -0.74526   0.00938   0.00000   0.00734   0.00735  -0.73791
   D30        1.61609  -0.01530   0.00000  -0.01628  -0.01628   1.59981
   D31       -0.12284  -0.02493   0.00000  -0.01814  -0.01803  -0.14087
   D32        1.41802   0.04615   0.00000   0.03177   0.03193   1.44995
   D33        2.33918   0.02693   0.00000   0.02506   0.02489   2.36407
   D34       -2.24180  -0.03092   0.00000  -0.02288  -0.02283  -2.26463
   D35       -0.70093   0.04016   0.00000   0.02704   0.02713  -0.67380
   D36        0.22022   0.02095   0.00000   0.02033   0.02009   0.24031
   D37        1.57185  -0.00527   0.00000   0.00148   0.00161   1.57346
   D38        3.11271   0.06581   0.00000   0.05139   0.05157  -3.11890
   D39       -2.24932   0.04659   0.00000   0.04469   0.04453  -2.20479
   D40        3.07030   0.00261   0.00000   0.00088   0.00089   3.07119
   D41        0.97229   0.00320   0.00000   0.00143   0.00144   0.97374
   D42       -1.12519   0.00164   0.00000  -0.00002  -0.00001  -1.12520
   D43       -1.34968   0.01114   0.00000   0.01102   0.01092  -1.33876
   D44        2.83550   0.01173   0.00000   0.01157   0.01147   2.84697
   D45        0.73802   0.01017   0.00000   0.01011   0.01001   0.74803
   D46        1.03102  -0.00880   0.00000  -0.00681  -0.00672   1.02430
   D47       -1.06699  -0.00821   0.00000  -0.00626  -0.00617  -1.07316
   D48        3.11872  -0.00977   0.00000  -0.00771  -0.00762   3.11109
   D49        2.21285   0.03307   0.00000   0.03141   0.03159   2.24443
   D50        0.09522   0.01549   0.00000   0.01616   0.01623   0.11145
   D51       -2.02878   0.02174   0.00000   0.02159   0.02165  -2.00713
   D52       -0.56976   0.00623   0.00000   0.00671   0.00692  -0.56284
   D53       -2.68739  -0.01135   0.00000  -0.00853  -0.00844  -2.69583
   D54        1.47180  -0.00510   0.00000  -0.00311  -0.00302   1.46878
   D55       -2.04500  -0.05477   0.00000  -0.04538  -0.04528  -2.09027
   D56       -0.31641   0.02610   0.00000   0.02463   0.02456  -0.29186
   D57        0.76846  -0.03191   0.00000  -0.02441  -0.02421   0.74425
   D58        2.49704   0.04896   0.00000   0.04560   0.04563   2.54267
   D59        0.11454  -0.00974   0.00000  -0.00789  -0.00781   0.10673
   D60        2.20031  -0.00871   0.00000  -0.00781  -0.00783   2.19248
   D61       -1.97028  -0.00715   0.00000  -0.00649  -0.00647  -1.97675
   D62        2.26998   0.00153   0.00000   0.00211   0.00224   2.27222
   D63       -1.92744   0.00256   0.00000   0.00219   0.00222  -1.92522
   D64        0.18515   0.00412   0.00000   0.00350   0.00358   0.18873
   D65       -1.94946  -0.00356   0.00000  -0.00248  -0.00238  -1.95184
   D66        0.13630  -0.00253   0.00000  -0.00241  -0.00240   0.13391
   D67        2.24889  -0.00098   0.00000  -0.00109  -0.00104   2.24786
   D68       -0.66162   0.01097   0.00000   0.00960   0.00950  -0.65212
   D69       -2.80649   0.01266   0.00000   0.01257   0.01257  -2.79392
   D70        1.36108  -0.02665   0.00000  -0.01969  -0.01976   1.34132
   D71       -2.69491   0.00982   0.00000   0.00333   0.00339  -2.69152
   D72        1.44341   0.01151   0.00000   0.00630   0.00645   1.44986
   D73       -0.67220  -0.02780   0.00000  -0.02596  -0.02588  -0.69808
   D74        0.75716  -0.02649   0.00000  -0.02827  -0.02837   0.72879
   D75       -2.40680  -0.03467   0.00000  -0.03614  -0.03627  -2.44307
   D76        2.53498  -0.02022   0.00000  -0.01716  -0.01719   2.51780
   D77       -0.62897  -0.02840   0.00000  -0.02503  -0.02509  -0.65406
   D78        0.34490   0.00238   0.00000   0.00141   0.00131   0.34621
   D79        2.54195   0.00942   0.00000   0.00777   0.00753   2.54948
   D80       -1.68139  -0.02116   0.00000  -0.01816  -0.01784  -1.69923
   D81       -1.75367   0.00525   0.00000   0.00393   0.00388  -1.74979
   D82        0.44338   0.01230   0.00000   0.01029   0.01010   0.45348
   D83        2.50322  -0.01829   0.00000  -0.01564  -0.01527   2.48795
   D84        2.42480   0.00260   0.00000   0.00168   0.00159   2.42638
   D85       -1.66134   0.00965   0.00000   0.00804   0.00780  -1.65354
   D86        0.39851  -0.02094   0.00000  -0.01789  -0.01757   0.38094
   D87       -0.47821   0.02186   0.00000   0.02089   0.02115  -0.45706
   D88        2.68888   0.02919   0.00000   0.02869   0.02865   2.71753
   D89       -2.12530   0.02973   0.00000   0.02862   0.02909  -2.09620
   D90        1.04180   0.03706   0.00000   0.03642   0.03659   1.07838
   D91        2.94092   0.02270   0.00000   0.01388   0.01368   2.95461
   D92       -0.17517   0.03003   0.00000   0.02168   0.02118  -0.15399
   D93       -2.29094  -0.00209   0.00000   0.00122   0.00143  -2.28951
   D94        1.87461  -0.02845   0.00000  -0.01692  -0.01680   1.85780
   D95       -0.19948  -0.00247   0.00000  -0.00338  -0.00319  -0.20268
   D96       -0.37540  -0.01822   0.00000  -0.00029  -0.00080  -0.37621
   D97       -2.49304  -0.04458   0.00000  -0.01843  -0.01904  -2.51208
   D98        1.71606  -0.01860   0.00000  -0.00489  -0.00543   1.71063
   D99       -2.41157  -0.05127   0.00000  -0.04648  -0.04683  -2.45840
   D100      -0.33282   0.03322   0.00000   0.01956   0.01949  -0.31332
   D101       0.09804  -0.01096   0.00000  -0.00931  -0.00988   0.08816
   D102       2.17679   0.07352   0.00000   0.05672   0.05645   2.23324
   D103      -2.93134  -0.02173   0.00000  -0.01445  -0.01402  -2.94535
   D104       0.18598  -0.02886   0.00000  -0.02206  -0.02142   0.16455
   D105      -0.10890   0.01119   0.00000  -0.02229  -0.02143  -0.13033
   D106       1.54028  -0.01484   0.00000  -0.01061  -0.01019   1.53009
   D107      -2.03220   0.03597   0.00000  -0.00134  -0.00134  -2.03353
   D108      -0.38301   0.00994   0.00000   0.01034   0.00990  -0.37311
   D109      -0.07203  -0.00048   0.00000   0.00257   0.00275  -0.06928
   D110      -1.97765  -0.07887   0.00000  -0.06807  -0.06773  -2.04538
   D111      -0.02304   0.01723   0.00000   0.00654   0.00666  -0.01639
   D112      -0.91166  -0.02642   0.00000  -0.02522  -0.02582  -0.93748
   D113      -2.46607  -0.01519   0.00000  -0.02330  -0.02422  -2.49029
   D114       2.22704   0.03295   0.00000   0.02811   0.02884   2.25588
   D115       1.33843  -0.01070   0.00000  -0.00365  -0.00364   1.33479
   D116      -0.21598   0.00054   0.00000  -0.00174  -0.00204  -0.21802
   D117      -2.70444   0.02702   0.00000   0.02147   0.02168  -2.68276
   D118      -0.75052   0.03195   0.00000   0.02620   0.02637  -0.72414
   D119       1.60170   0.00940   0.00000   0.00554   0.00559   1.60730
   D120       1.64621  -0.02651   0.00000  -0.02188  -0.02196   1.62425
   D121      -2.68305  -0.02158   0.00000  -0.01715  -0.01727  -2.70032
   D122      -0.33083  -0.04413   0.00000  -0.03781  -0.03805  -0.36888
         Item               Value     Threshold  Converged?
 Maximum Force            0.467489     0.000450     NO 
 RMS     Force            0.047362     0.000300     NO 
 Maximum Displacement     0.404819     0.001800     NO 
 RMS     Displacement     0.078007     0.001200     NO 
 Predicted change in Energy=-2.180157D-01
 Lowest energy point so far.  Saving SCF results.
 GradGradGradGradGradGradGradGradGradGradGradGradGradGradGradGradGradGrad

 Leave Link  103 at Sun Dec  2 16:54:22 2018, MaxMem=   536870912 cpu:         1.6
 (Enter /pbs_home/pkowalski/g09d01/g09/l202.exe)
                          Input orientation:                          
 ---------------------------------------------------------------------
 Center     Atomic      Atomic             Coordinates (Angstroms)
 Number     Number       Type             X           Y           Z
 ---------------------------------------------------------------------
      1          6           0       -1.595565   -0.249494   -0.882256
      2         16           0       -3.074636    0.707844   -0.904680
      3          6           0       -4.004208   -0.646109   -0.214170
      4          6           0       -3.296902   -1.777687   -0.113308
      5          6           0       -1.914047   -1.733998   -0.714103
      6          6           0       -5.427321   -0.397054    0.165894
      7          1           0       -3.728478   -2.704123    0.269714
      8          6           0       -0.335127    0.202709   -0.995504
      9          6           0        0.120369    1.626977   -1.132523
     10          6           0        0.826058   -0.632645   -0.535152
     11          6           0        1.206390    1.804866   -0.032678
     12          6           0        1.392781    0.378500    0.554710
     13          9           0       -0.860122    2.534767   -1.003665
     14          9           0        0.702707    1.824879   -2.339686
     15          9           0        2.354669    2.258760   -0.544735
     16          9           0        0.789889    2.660459    0.909475
     17          9           0        2.669477    0.191934    0.916045
     18          9           0        0.628462    0.337597    1.673465
     19          6           0       -0.741317   -2.680518    0.196996
     20          6           0        0.436902   -1.870602    0.464641
     21          6           0       -1.323890   -2.275549    1.561981
     22          1           0       -0.572644   -1.934813    2.269596
     23          1           0       -1.882978   -3.095968    2.038317
     24          1           0       -2.041042   -1.448695    1.440917
     25          6           0       -1.650989   -1.926581   -2.245831
     26          1           0       -1.725843   -2.989857   -2.524078
     27          1           0       -0.646334   -1.564840   -2.499386
     28          1           0       -2.395156   -1.366190   -2.829587
     29          1           0       -5.878220   -1.309200    0.580248
     30          1           0       -6.019644   -0.083765   -0.708395
     31          1           0       -5.500894    0.402992    0.919051
     32         16           0        1.326866   -2.094427    1.534449
     33          6           0        0.971554   -3.392953    2.150645
     34          6           0       -0.313023   -3.793298    1.322800
     35          6           0        0.518222   -3.574789    3.480370
     36          1           0        0.881200   -4.589505    3.543257
     37          1           0        1.035780   -2.983649    4.217053
     38          1           0       -0.533701   -3.573978    3.706610
     39          1           0       -0.870468   -4.257434    2.207360
 ---------------------------------------------------------------------
                    Distance matrix (angstroms):
                    1          2          3          4          5
     1  C    0.000000
     2  S    1.762001   0.000000
     3  C    2.530850   1.781599   0.000000
     4  C    2.412716   2.617926   1.338253   0.000000
     5  C    1.527567   2.710328   2.408777   1.508360   0.000000
     6  C    3.975266   2.811059   1.493897   2.553975   3.860688
     7  H    3.449863   3.667183   2.132040   1.091443   2.280613
     8  C    1.343882   2.787170   3.846183   3.670470   2.514560
     9  C    2.555036   3.332383   4.798169   4.930342   3.950959
    10  C    2.476196   4.141120   4.840937   4.299752   2.958577
    11  C    3.576749   4.504556   5.761124   5.755070   4.767078
    12  C    3.374828   4.711274   5.546935   5.204663   4.124034
    13  F    2.882313   2.872545   4.541646   5.032682   4.406468
    14  F    3.421868   4.192294   5.725264   5.825128   4.706967
    15  F    4.691440   5.657937   6.998775   6.958397   5.847456
    16  F    4.167555   4.694509   5.931217   6.119238   5.409116
    17  F    4.649659   6.047812   6.820393   6.366839   5.232140
    18  F    3.438412   4.527344   5.098281   4.803692   4.056641
    19  C    2.793637   4.258998   3.867084   2.728078   1.761051
    20  C    2.927977   4.566653   4.656568   3.779411   2.633451
    21  C    3.186378   4.248548   3.604704   2.635761   2.412908
    22  H    3.717640   4.829040   4.427808   3.622775   3.277522
    23  H    4.088370   4.954822   3.946533   2.892496   3.071114
    24  H    2.652107   3.349747   2.690256   2.025101   2.177531
    25  C    2.162182   3.281105   3.362275   2.697935   1.566039
    26  H    3.197208   4.256135   4.002471   3.122402   2.211020
    27  H    2.290477   3.688472   4.164324   3.572700   2.196120
    28  H    2.382951   2.910083   3.154040   2.891479   2.200459
    29  H    4.647905   3.759463   2.140727   2.713614   4.191714
    30  H    4.430594   3.055854   2.149993   3.261414   4.424842
    31  H    4.349947   3.050518   2.150552   3.267829   4.483235
    32  S    4.217209   5.759799   5.794449   4.918806   3.960987
    33  C    5.066550   6.520981   6.155949   5.094535   4.391539
    34  C    4.366433   5.731357   5.088410   3.876677   3.309527
    35  C    5.878622   7.104804   6.532930   5.540693   5.186334
    36  H    6.674970   7.968355   7.316819   6.223610   5.838873
    37  H    6.356299   7.533578   7.106428   6.243277   5.880427
    38  H    5.765193   6.786335   5.999112   5.045167   4.983331
    39  H    5.112247   6.260761   5.359645   4.173994   3.998966
                    6          7          8          9         10
     6  C    0.000000
     7  H    2.866953   0.000000
     8  C    5.257281   4.643844   0.000000
     9  C    6.046441   5.961403   1.501596   0.000000
    10  C    6.296961   5.067803   1.502695   2.441463   0.000000
    11  C    6.992425   6.691439   2.422853   1.555875   2.517657
    12  C    6.875060   5.984236   2.328032   2.454482   1.591034
    13  F    5.551824   6.106958   2.390435   1.342405   3.618730
    14  F    6.985139   6.852462   2.348481   1.354816   3.051391
    15  F    8.253345   7.892922   3.415485   2.395149   3.270622
    16  F    6.968141   7.042987   3.306832   2.384553   3.596218
    17  F    8.152776   7.052568   3.561148   3.571264   2.486784
    18  F    6.283708   5.495953   2.840791   3.129573   2.420413
    19  C    5.212851   2.988139   3.146434   4.589623   2.680762
    20  C    6.053900   4.252428   2.650787   3.858003   1.638160
    21  C    4.723976   2.763272   3.695963   4.957413   3.423357
    22  H    5.509823   3.814532   3.909769   4.974036   3.393910
    23  H    4.832439   2.585994   4.741433   6.031072   4.475442
    24  H    3.768092   2.407333   3.401975   4.555662   3.576458
    25  C    4.734612   3.353878   2.797979   4.123705   3.276653
    26  H    5.259232   3.449270   3.803039   5.163340   4.003058
    27  H    5.596899   4.297149   2.341525   3.555818   2.625860
    28  H    4.371059   3.629529   3.173173   4.262270   4.022280
    29  H    1.098640   2.581401   5.957746   6.894765   6.830021
    30  H    1.101534   3.615580   5.698968   6.387980   6.869855
    31  H    1.101241   3.635556   5.512784   6.107839   6.574007
    32  S    7.097398   5.246692   3.799963   4.734683   2.582802
    33  C    7.338954   5.109079   4.953227   6.058333   3.854085
    34  C    6.247315   3.736392   4.619859   5.966224   3.839169
    35  C    7.512206   5.394519   5.918712   6.963867   4.987524
    36  H    8.293411   5.959855   6.711566   7.815781   5.682711
    37  H    8.054442   6.193365   6.261231   7.121363   5.306096
    38  H    6.824737   4.772368   6.034292   7.134070   5.337877
    39  H    6.311499   3.786220   5.517046   6.838338   4.851666
                   11         12         13         14         15
    11  C    0.000000
    12  C    1.553797   0.000000
    13  F    2.397091   3.486200   0.000000
    14  F    2.361437   3.308436   2.175162   0.000000
    15  F    1.336700   2.381047   3.259092   2.477717   0.000000
    16  F    1.339090   2.386770   2.529513   3.356016   2.173620
    17  F    2.375341   1.339896   4.651045   4.139381   2.550442
    18  F    2.323317   1.355533   3.769677   4.280526   3.404566
    19  C    4.895405   3.746989   5.353027   5.368293   5.876373
    20  C    3.787942   2.445461   4.821356   4.646665   4.663508
    21  C    5.059154   3.929233   5.471450   6.011956   6.207255
    22  H    4.738210   3.486424   5.547435   6.083362   5.837438
    23  H    6.152349   5.000362   6.481132   7.075834   7.300885
    24  H    4.827314   3.989380   4.820636   5.704158   6.083611
    25  C    5.194840   4.735078   4.698093   4.429690   6.037889
    26  H    6.147718   5.527258   5.795049   5.395696   6.936595
    27  H    4.568605   4.154764   4.369172   3.651796   5.238950
    28  H    5.554227   5.370836   4.572504   4.474336   6.397003
    29  H    7.763040   7.464345   6.516607   7.852202   9.043030
    30  H    7.499273   7.533470   5.793493   7.175935   8.697317
    31  H    6.917998   6.903340   5.456928   7.150231   8.203439
    32  S    4.204152   2.660753   5.714401   5.546122   4.932507
    33  C    5.642639   4.116831   6.960070   6.889204   6.412483
    34  C    5.956961   4.572049   6.764331   6.783026   6.872531
    35  C    6.461871   4.995282   7.702798   7.941254   7.321497
    36  H    7.333556   5.820155   8.629134   8.705470   8.110581
    37  H    6.404623   4.984401   7.829640   8.137796   7.203954
    38  H    6.778065   5.409981   7.720752   8.199638   7.774153
    39  H    6.788416   5.417142   7.512974   7.755323   7.774080
                   16         17         18         19         20
    16  F    0.000000
    17  F    3.102661   0.000000
    18  F    2.450597   2.181890   0.000000
    19  C    5.601629   4.516804   3.628398   0.000000
    20  C    4.566508   3.072818   2.524697   1.454578   0.000000
    21  C    5.409066   4.738426   3.263838   1.538368   2.113888
    22  H    4.982264   4.106885   2.638537   2.209117   2.069099
    23  H    6.446313   5.726660   4.269639   2.206003   3.059382
    24  H    5.018142   5.015590   3.220430   2.180371   2.696540
    25  C    6.079044   5.757776   5.067867   2.713545   3.421853
    26  H    7.074196   6.424723   5.850988   2.910193   3.855209
    27  H    5.615711   5.074053   4.759942   2.919629   3.170543
    28  H    6.351299   6.489069   5.685299   3.690914   4.373434
    29  H    7.767255   8.685003   6.800292   5.330588   6.341080
    30  H    7.517846   8.843960   7.074469   5.951773   6.801160
    31  H    6.683577   8.173097   6.175955   5.716903   6.374413
    32  S    4.825752   2.722586   2.534134   2.531731   1.409476
    33  C    6.182014   4.154346   3.776561   2.694111   2.333670
    34  C    6.560353   4.994280   4.251312   1.639863   2.235080
    35  C    6.749935   5.039034   4.310896   3.628596   3.464894
    36  H    7.714086   5.741283   5.276015   4.180221   4.131308
    37  H    6.546487   4.863121   4.203145   4.405771   3.959561
    38  H    6.960177   5.677121   4.559027   3.627501   3.788657
    39  H    7.231772   5.830572   4.862730   2.558301   3.231601
                   21         22         23         24         25
    21  C    0.000000
    22  H    1.086826   0.000000
    23  H    1.101164   1.765998   0.000000
    24  H    1.101204   1.754769   1.759369   0.000000
    25  C    3.837734   4.642411   4.446932   3.737998   0.000000
    26  H    4.167455   5.042053   4.566332   4.265644   1.101626
    27  H    4.178383   4.783879   4.946148   4.181470   1.097488
    28  H    4.610902   5.444865   5.191430   4.285956   1.099361
    29  H    4.758104   5.603073   4.613075   3.934989   5.122242
    30  H    5.657617   6.478010   5.807735   4.723542   4.984458
    31  H    5.003529   5.619337   5.156044   3.958745   5.501378
    32  S    2.657079   2.043051   3.400010   3.430528   4.815216
    33  C    2.619958   2.127174   2.872138   3.655077   5.325127
    34  C    1.839191   2.101855   1.860912   2.914990   4.243809
    35  C    2.960004   2.312031   2.841576   3.902497   6.341250
    36  H    3.760621   3.283788   3.483702   4.777449   6.856871
    37  H    3.621996   2.734899   3.643990   4.419259   7.078488
    38  H    2.628640   2.180226   2.198237   3.452864   6.276448
    39  H    2.133066   2.342464   1.550082   3.137944   5.086550
                   26         27         28         29         30
    26  H    0.000000
    27  H    1.787910   0.000000
    28  H    1.782585   1.790775   0.000000
    29  H    5.450108   6.076358   4.874624   0.000000
    30  H    5.493523   5.854373   4.391012   1.783898   0.000000
    31  H    6.133317   6.254984   5.179566   1.785711   1.776124
    32  S    5.156788   4.521703   5.781746   7.310290   7.940045
    33  C    5.412159   5.251889   6.343912   7.329910   8.246313
    34  C    4.176128   4.436916   5.241035   6.139507   7.102951
    35  C    6.436721   6.415105   7.292548   7.379572   8.513325
    36  H    6.794711   6.927877   7.857316   8.076483   9.273612
    37  H    7.284878   7.067749   8.002665   7.989589   9.080109
    38  H    6.370547   6.524086   7.145713   6.592969   7.859352
    39  H    4.972415   5.427131   6.004565   6.034663   7.241211
                   31         32         33         34         35
    31  H    0.000000
    32  S    7.296172   0.000000
    33  C    7.603855   1.480578   0.000000
    34  C    6.684749   2.370695   1.579792   0.000000
    35  C    7.655904   2.575264   1.416596   2.322461   0.000000
    36  H    8.517195   3.234090   1.838279   2.643963   1.079516
    37  H    8.066862   2.841093   2.107534   3.294162   1.077040
    38  H    6.946926   3.220103   2.172462   2.404028   1.075978
    39  H    6.694785   3.155896   2.035581   1.143946   2.003752
                   36         37         38         39
    36  H    0.000000
    37  H    1.748334   0.000000
    38  H    1.749264   1.752802   0.000000
    39  H    2.227832   3.048800   1.681747   0.000000
 Stoichiometry    C17H14F6S2
 Framework group  C1[X(C17H14F6S2)]
 Deg. of freedom   111
 Full point group                 C1      NOp   1
 RotChk:  IX=3 Diff= 1.60D+00
 Largest Abelian subgroup         C1      NOp   1
 Largest concise Abelian subgroup C1      NOp   1
                         Standard orientation:                         
 ---------------------------------------------------------------------
 Center     Atomic      Atomic             Coordinates (Angstroms)
 Number     Number       Type             X           Y           Z
 ---------------------------------------------------------------------
      1          6           0        0.520387   -1.409295    0.471316
      2         16           0        1.190754   -2.797213   -0.382462
      3          6           0       -0.433073   -3.500944   -0.587512
      4          6           0       -1.388925   -2.826527    0.062435
      5          6           0       -0.905151   -1.697810    0.938285
      6          6           0       -0.563356   -4.728923   -1.428240
      7          1           0       -2.433905   -3.141508    0.055195
      8          6           0        1.127758   -0.235101    0.712951
      9          6           0        2.503088    0.191733    0.287429
     10          6           0        0.326431    0.989798    1.052933
     11          6           0        2.295640    1.569681   -0.404649
     12          6           0        0.793826    1.892544   -0.170987
     13          9           0        3.123139   -0.676718   -0.527052
     14          9           0        3.298634    0.375492    1.368570
     15          9           0        3.071712    2.513550    0.137191
     16          9           0        2.570429    1.488268   -1.712711
     17          9           0        0.624164    3.213112   -0.020532
     18          9           0        0.154259    1.512439   -1.304100
     19          6           0       -2.007876   -0.324883    0.957469
     20          6           0       -1.268257    0.898578    0.689319
     21          6           0       -2.343364   -0.444421   -0.539105
     22          1           0       -2.270683    0.497834   -1.075821
     23          1           0       -3.353107   -0.848890   -0.710530
     24          1           0       -1.648355   -1.142279   -1.031657
     25          6           0       -0.346375   -1.928205    2.382987
     26          1           0       -1.167195   -2.112966    3.094111
     27          1           0        0.213075   -1.042942    2.711323
     28          1           0        0.320430   -2.802182    2.394423
     29          1           0       -1.612372   -5.052175   -1.473880
     30          1           0        0.036391   -5.555122   -1.014628
     31          1           0       -0.208977   -4.544550   -2.454473
     32         16           0       -1.840833    2.070595    0.155320
     33          6           0       -3.310459    1.890919    0.150169
     34          6           0       -3.447548    0.403012    0.663084
     35          6           0       -4.131442    1.868203   -1.004048
     36          1           0       -5.009857    2.206627   -0.475645
     37          1           0       -3.880202    2.603836   -1.749526
     38          1           0       -4.364568    0.938841   -1.493605
     39          1           0       -4.328272    0.135948   -0.016338
 ---------------------------------------------------------------------
 Rotational constants (GHZ):      0.2457463      0.2373424      0.1445927
 Leave Link  202 at Sun Dec  2 16:54:23 2018, MaxMem=   536870912 cpu:         0.0
 (Enter /pbs_home/pkowalski/g09d01/g09/l301.exe)
 Basis read from rwf:  (5D, 7F)
 No pseudopotential information found on rwf file.
 There are   453 symmetry adapted cartesian basis functions of A   symmetry.
 There are   428 symmetry adapted basis functions of A   symmetry.
   428 basis functions,   747 primitive gaussians,   453 cartesian basis functions
   101 alpha electrons      101 beta electrons
       nuclear repulsion energy      2971.8913269076 Hartrees.
 IExCor=  402 DFT=T Ex+Corr=B3LYP ExCW=0 ScaHFX=  0.200000
 ScaDFX=  0.800000  0.720000  1.000000  0.810000 ScalE2=  1.000000  1.000000
 IRadAn=      0 IRanWt=     -1 IRanGd=            0 ICorTp=0 IEmpDi=131
 NAtoms=   39 NActive=   39 NUniq=   39 SFac= 1.00D+00 NAtFMM=   60 NAOKFM=F Big=F
 Integral buffers will be    131072 words long.
 Raffenetti 2 integral format.
 Two-electron integral symmetry is turned on.
 R6Disp:  Grimme-D3 Dispersion energy=       -0.0510382157 Hartrees.
 Nuclear repulsion after empirical dispersion term =     2971.8402886919 Hartrees.
 No density basis found on file   724.
 Leave Link  301 at Sun Dec  2 16:54:23 2018, MaxMem=   536870912 cpu:         0.9
 (Enter /pbs_home/pkowalski/g09d01/g09/l302.exe)
 NPDir=0 NMtPBC=     1 NCelOv=     1 NCel=       1 NClECP=     1 NCelD=      1
         NCelK=      1 NCelE2=     1 NClLst=     1 CellRange=     0.0.
 One-electron integrals computed using PRISM.
 NBasis=   428 RedAO= T EigKep=  2.76D-04  NBF=   428
 NBsUse=   428 1.00D-06 EigRej= -1.00D+00 NBFU=   428
 Precomputing XC quadrature grid using
 IXCGrd= 4 IRadAn=           0 IRanWt=          -1 IRanGd=           0 AccXCQ= 0.00D+00.
 Generated NRdTot=       0 NPtTot=           0 NUsed=           0 NTot=          32
 NSgBfM=   444   444   446   447   447 MxSgAt=    39 MxSgA2=    39.
 Leave Link  302 at Sun Dec  2 16:54:24 2018, MaxMem=   536870912 cpu:         6.6
 (Enter /pbs_home/pkowalski/g09d01/g09/l303.exe)
 DipDrv:  MaxL=1.
 Leave Link  303 at Sun Dec  2 16:54:24 2018, MaxMem=   536870912 cpu:         1.4
 (Enter /pbs_home/pkowalski/g09d01/g09/l401.exe)
 Initial guess from the checkpoint file:  "dae0068freq_closed_b3lypd3.chk"
 B after Tr=     0.000000    0.000000    0.000000
         Rot=    0.822194   -0.001945    0.002238    0.569199 Ang= -69.39 deg.
 Guess basis will be translated and rotated to current coordinates.
 JPrj=2 DoOrth=T DoCkMO=T.
 Generating alternative initial guess.
 ExpMin= 1.22D-01 ExpMax= 9.18D+03 ExpMxC= 1.38D+03 IAcc=1 IRadAn=         1 AccDes= 0.00D+00
 Harris functional with IExCor=  402 and IRadAn=       1 diagonalized for initial guess.
 HarFok:  IExCor=  402 AccDes= 0.00D+00 IRadAn=         1 IDoV= 1 UseB2=F ITyADJ=14
 ICtDFT=  3500011 ScaDFX=  1.000000  1.000000  1.000000  1.000000
 FoFCou: FMM=F IPFlag=           0 FMFlag=      100000 FMFlg1=           0
         NFxFlg=           0 DoJE=T BraDBF=F KetDBF=T FulRan=T
         wScrn=  0.000000 ICntrl=     500 IOpCl=  0 I1Cent=   200000004 NGrid=           0
         NMat0=    1 NMatS0=      1 NMatT0=    0 NMatD0=    1 NMtDS0=    0 NMtDT0=    0
 Petite list used in FoFCou.
 Harris En= -2049.76064392425    
 Leave Link  401 at Sun Dec  2 16:54:26 2018, MaxMem=   536870912 cpu:        17.1
 (Enter /pbs_home/pkowalski/g09d01/g09/l502.exe)
 Closed shell SCF:
 Using DIIS extrapolation, IDIIS=  1040.
 Integral symmetry usage will be decided dynamically.
 IVT=      641221 IEndB=      641221 NGot=   536870912 MDV=   536451994
 LenX=   536451994 LenY=   536246332
 Requested convergence on RMS density matrix=1.00D-08 within 128 cycles.
 Requested convergence on MAX density matrix=1.00D-06.
 Requested convergence on             energy=1.00D-06.
 No special actions if energy rises.
 Fock matrices will be formed incrementally for  20 cycles.
 Integral accuracy reduced to 1.0D-05 until final iterations.

 Cycle   1  Pass 0  IDiag  1:
 FoFJK:  IHMeth= 1 ICntrl=       0 DoSepK=F KAlg= 0 I1Cent=   0 FoldK=F
 IRaf= 820000000 NMat=   1 IRICut=       1 DoRegI=T DoRafI=F ISym2E= 0.
 FoFCou: FMM=F IPFlag=           0 FMFlag=      100000 FMFlg1=           0
         NFxFlg=           0 DoJE=F BraDBF=F KetDBF=F FulRan=T
         wScrn=  0.000000 ICntrl=       0 IOpCl=  0 I1Cent=           0 NGrid=           0
         NMat0=    1 NMatS0=      1 NMatT0=    0 NMatD0=    1 NMtDS0=    0 NMtDT0=    0
 Symmetry not used in FoFCou.
 E= -2049.88134262719    
 DIIS: error= 4.74D-03 at cycle   1 NSaved=   1.
 NSaved= 1 IEnMin= 1 EnMin= -2049.88134262719     IErMin= 1 ErrMin= 4.74D-03
 ErrMax= 4.74D-03  0.00D+00 EMaxC= 1.00D-01 BMatC= 2.70D-02 BMatP= 2.70D-02
 IDIUse=3 WtCom= 9.53D-01 WtEn= 4.74D-02
 Coeff-Com:  0.100D+01
 Coeff-En:   0.100D+01
 Coeff:      0.100D+01
 Gap=     0.637 Goal=   None    Shift=    0.000
 GapD=    0.637 DampG=2.000 DampE=1.000 DampFc=2.0000 IDamp=-1.
 RMSDP=1.21D-03 MaxDP=7.72D-02              OVMax= 3.70D-02

 Cycle   2  Pass 0  IDiag  1:
 RMSU=  1.21D-03    CP:  9.93D-01
 E= -2049.90419835291     Delta-E=       -0.022855725711 Rises=F Damp=F
 DIIS: error= 1.50D-03 at cycle   2 NSaved=   2.
 NSaved= 2 IEnMin= 2 EnMin= -2049.90419835291     IErMin= 2 ErrMin= 1.50D-03
 ErrMax= 1.50D-03  0.00D+00 EMaxC= 1.00D-01 BMatC= 3.15D-03 BMatP= 2.70D-02
 IDIUse=3 WtCom= 9.85D-01 WtEn= 1.50D-02
 Coeff-Com:  0.132D+00 0.868D+00
 Coeff-En:   0.000D+00 0.100D+01
 Coeff:      0.130D+00 0.870D+00
 Gap=     0.075 Goal=   None    Shift=    0.000
 RMSDP=5.31D-04 MaxDP=2.43D-02 DE=-2.29D-02 OVMax= 4.76D-02

 Cycle   3  Pass 0  IDiag  1:
 RMSU=  5.03D-04    CP:  9.95D-01  8.62D-01
 E= -2049.89906712583     Delta-E=        0.005131227071 Rises=F Damp=F
 DIIS: error= 2.37D-03 at cycle   3 NSaved=   3.
 NSaved= 3 IEnMin= 2 EnMin= -2049.90419835291     IErMin= 2 ErrMin= 1.50D-03
 ErrMax= 2.37D-03  0.00D+00 EMaxC= 1.00D-01 BMatC= 7.90D-03 BMatP= 3.15D-03
 IDIUse=3 WtCom= 1.70D-01 WtEn= 8.30D-01
 Coeff-Com: -0.793D-02 0.620D+00 0.388D+00
 Coeff-En:   0.000D+00 0.683D+00 0.317D+00
 Coeff:     -0.135D-02 0.672D+00 0.329D+00
 Gap=     0.074 Goal=   None    Shift=    0.000
 RMSDP=3.02D-04 MaxDP=1.59D-02 DE= 5.13D-03 OVMax= 3.39D-02

 Cycle   4  Pass 0  IDiag  1:
 RMSU=  1.17D-04    CP:  9.94D-01  9.48D-01  4.87D-01
 E= -2049.90706364606     Delta-E=       -0.007996520226 Rises=F Damp=F
 DIIS: error= 4.50D-04 at cycle   4 NSaved=   4.
 NSaved= 4 IEnMin= 4 EnMin= -2049.90706364606     IErMin= 4 ErrMin= 4.50D-04
 ErrMax= 4.50D-04  0.00D+00 EMaxC= 1.00D-01 BMatC= 3.11D-04 BMatP= 3.15D-03
 IDIUse=3 WtCom= 9.96D-01 WtEn= 4.50D-03
 Coeff-Com: -0.116D-01 0.371D+00 0.185D+00 0.455D+00
 Coeff-En:   0.000D+00 0.000D+00 0.000D+00 0.100D+01
 Coeff:     -0.115D-01 0.370D+00 0.184D+00 0.457D+00
 Gap=     0.076 Goal=   None    Shift=    0.000
 RMSDP=9.65D-05 MaxDP=5.08D-03 DE=-8.00D-03 OVMax= 8.80D-03

 Cycle   5  Pass 0  IDiag  1:
 RMSU=  5.55D-05    CP:  9.93D-01  9.70D-01  4.00D-01  4.95D-01
 E= -2049.90730747912     Delta-E=       -0.000243833059 Rises=F Damp=F
 DIIS: error= 2.26D-04 at cycle   5 NSaved=   5.
 NSaved= 5 IEnMin= 5 EnMin= -2049.90730747912     IErMin= 5 ErrMin= 2.26D-04
 ErrMax= 2.26D-04  0.00D+00 EMaxC= 1.00D-01 BMatC= 5.83D-05 BMatP= 3.11D-04
 IDIUse=3 WtCom= 9.98D-01 WtEn= 2.26D-03
 Coeff-Com: -0.621D-02 0.154D+00 0.646D-01 0.330D+00 0.458D+00
 Coeff-En:   0.000D+00 0.000D+00 0.000D+00 0.173D+00 0.827D+00
 Coeff:     -0.620D-02 0.154D+00 0.645D-01 0.330D+00 0.459D+00
 Gap=     0.075 Goal=   None    Shift=    0.000
 RMSDP=3.54D-05 MaxDP=1.32D-03 DE=-2.44D-04 OVMax= 5.58D-03

 Cycle   6  Pass 0  IDiag  1:
 RMSU=  2.15D-05    CP:  9.93D-01  9.71D-01  4.11D-01  5.58D-01  5.21D-01
 E= -2049.90736404370     Delta-E=       -0.000056564577 Rises=F Damp=F
 DIIS: error= 7.65D-05 at cycle   6 NSaved=   6.
 NSaved= 6 IEnMin= 6 EnMin= -2049.90736404370     IErMin= 6 ErrMin= 7.65D-05
 ErrMax= 7.65D-05  0.00D+00 EMaxC= 1.00D-01 BMatC= 6.44D-06 BMatP= 5.83D-05
 IDIUse=1 WtCom= 1.00D+00 WtEn= 0.00D+00
 Coeff-Com: -0.217D-02 0.387D-01 0.113D-01 0.141D+00 0.301D+00 0.510D+00
 Coeff:     -0.217D-02 0.387D-01 0.113D-01 0.141D+00 0.301D+00 0.510D+00
 Gap=     0.075 Goal=   None    Shift=    0.000
 RMSDP=1.26D-05 MaxDP=5.31D-04 DE=-5.66D-05 OVMax= 1.85D-03

 Cycle   7  Pass 0  IDiag  1:
 RMSU=  8.50D-06    CP:  9.93D-01  9.71D-01  4.14D-01  5.76D-01  6.38D-01
                    CP:  7.15D-01
 E= -2049.90737056345     Delta-E=       -0.000006519755 Rises=F Damp=F
 DIIS: error= 2.09D-05 at cycle   7 NSaved=   7.
 NSaved= 7 IEnMin= 7 EnMin= -2049.90737056345     IErMin= 7 ErrMin= 2.09D-05
 ErrMax= 2.09D-05  0.00D+00 EMaxC= 1.00D-01 BMatC= 9.19D-07 BMatP= 6.44D-06
 IDIUse=1 WtCom= 1.00D+00 WtEn= 0.00D+00
 Coeff-Com: -0.540D-03 0.294D-02-0.275D-02 0.498D-01 0.140D+00 0.331D+00
 Coeff-Com:  0.480D+00
 Coeff:     -0.540D-03 0.294D-02-0.275D-02 0.498D-01 0.140D+00 0.331D+00
 Coeff:      0.480D+00
 Gap=     0.075 Goal=   None    Shift=    0.000
 RMSDP=4.79D-06 MaxDP=1.66D-04 DE=-6.52D-06 OVMax= 5.33D-04

 Initial convergence to 1.0D-05 achieved.  Increase integral accuracy.
 Cycle   8  Pass 1  IDiag  1:
 E= -2049.90740721859     Delta-E=       -0.000036655141 Rises=F Damp=F
 DIIS: error= 7.74D-05 at cycle   1 NSaved=   1.
 NSaved= 1 IEnMin= 1 EnMin= -2049.90740721859     IErMin= 1 ErrMin= 7.74D-05
 ErrMax= 7.74D-05  0.00D+00 EMaxC= 1.00D-01 BMatC= 2.80D-06 BMatP= 2.80D-06
 IDIUse=1 WtCom= 1.00D+00 WtEn= 0.00D+00
 Coeff-Com:  0.100D+01
 Coeff:      0.100D+01
 Gap=     0.075 Goal=   None    Shift=    0.000
 RMSDP=4.79D-06 MaxDP=1.66D-04 DE=-3.67D-05 OVMax= 5.53D-04

 Cycle   9  Pass 1  IDiag  1:
 RMSU=  7.94D-05    CP:  1.00D+00
 E= -2049.90740938278     Delta-E=       -0.000002164186 Rises=F Damp=F
 DIIS: error= 1.50D-05 at cycle   2 NSaved=   2.
 NSaved= 2 IEnMin= 2 EnMin= -2049.90740938278     IErMin= 2 ErrMin= 1.50D-05
 ErrMax= 1.50D-05  0.00D+00 EMaxC= 1.00D-01 BMatC= 6.03D-07 BMatP= 2.80D-06
 IDIUse=1 WtCom= 1.00D+00 WtEn= 0.00D+00
 Coeff-Com:  0.214D+00 0.786D+00
 Coeff:      0.214D+00 0.786D+00
 Gap=     0.075 Goal=   None    Shift=    0.000
 RMSDP=7.66D-06 MaxDP=3.34D-04 DE=-2.16D-06 OVMax= 9.64D-04

 Cycle  10  Pass 1  IDiag  1:
 RMSU=  7.65D-06    CP:  1.00D+00  1.01D+00
 E= -2049.90740814093     Delta-E=        0.000001241849 Rises=F Damp=F
 DIIS: error= 2.71D-05 at cycle   3 NSaved=   3.
 NSaved= 3 IEnMin= 2 EnMin= -2049.90740938278     IErMin= 2 ErrMin= 1.50D-05
 ErrMax= 2.71D-05  0.00D+00 EMaxC= 1.00D-01 BMatC= 1.76D-06 BMatP= 6.03D-07
 IDIUse=1 WtCom= 1.00D+00 WtEn= 0.00D+00
 Coeff-Com: -0.467D-02 0.634D+00 0.371D+00
 Coeff:     -0.467D-02 0.634D+00 0.371D+00
 Gap=     0.075 Goal=   None    Shift=    0.000
 RMSDP=5.00D-06 MaxDP=2.14D-04 DE= 1.24D-06 OVMax= 6.75D-04

 Cycle  11  Pass 1  IDiag  1:
 RMSU=  9.31D-07    CP:  1.00D+00  1.01D+00  3.63D-01
 E= -2049.90741000268     Delta-E=       -0.000001861753 Rises=F Damp=F
 DIIS: error= 3.20D-06 at cycle   4 NSaved=   4.
 NSaved= 4 IEnMin= 4 EnMin= -2049.90741000268     IErMin= 4 ErrMin= 3.20D-06
 ErrMax= 3.20D-06  0.00D+00 EMaxC= 1.00D-01 BMatC= 1.41D-08 BMatP= 6.03D-07
 IDIUse=1 WtCom= 1.00D+00 WtEn= 0.00D+00
 Coeff-Com: -0.545D-02 0.379D+00 0.228D+00 0.398D+00
 Coeff:     -0.545D-02 0.379D+00 0.228D+00 0.398D+00
 Gap=     0.075 Goal=   None    Shift=    0.000
 RMSDP=5.81D-07 MaxDP=2.67D-05 DE=-1.86D-06 OVMax= 9.31D-05

 Cycle  12  Pass 1  IDiag  1:
 RMSU=  3.94D-07    CP:  1.00D+00  1.01D+00  3.86D-01  5.87D-01
 E= -2049.90741001555     Delta-E=       -0.000000012869 Rises=F Damp=F
 DIIS: error= 9.44D-07 at cycle   5 NSaved=   5.
 NSaved= 5 IEnMin= 5 EnMin= -2049.90741001555     IErMin= 5 ErrMin= 9.44D-07
 ErrMax= 9.44D-07  0.00D+00 EMaxC= 1.00D-01 BMatC= 1.97D-09 BMatP= 1.41D-08
 IDIUse=1 WtCom= 1.00D+00 WtEn= 0.00D+00
 Coeff-Com: -0.341D-02 0.203D+00 0.123D+00 0.290D+00 0.387D+00
 Coeff:     -0.341D-02 0.203D+00 0.123D+00 0.290D+00 0.387D+00
 Gap=     0.075 Goal=   None    Shift=    0.000
 RMSDP=1.95D-07 MaxDP=1.19D-05 DE=-1.29D-08 OVMax= 3.16D-05

 Cycle  13  Pass 1  IDiag  1:
 RMSU=  1.53D-07    CP:  1.00D+00  1.01D+00  3.80D-01  6.35D-01  7.48D-01
 E= -2049.90741001748     Delta-E=       -0.000000001932 Rises=F Damp=F
 DIIS: error= 3.37D-07 at cycle   6 NSaved=   6.
 NSaved= 6 IEnMin= 6 EnMin= -2049.90741001748     IErMin= 6 ErrMin= 3.37D-07
 ErrMax= 3.37D-07  0.00D+00 EMaxC= 1.00D-01 BMatC= 2.06D-10 BMatP= 1.97D-09
 IDIUse=1 WtCom= 1.00D+00 WtEn= 0.00D+00
 Coeff-Com: -0.112D-02 0.566D-01 0.352D-01 0.123D+00 0.256D+00 0.530D+00
 Coeff:     -0.112D-02 0.566D-01 0.352D-01 0.123D+00 0.256D+00 0.530D+00
 Gap=     0.075 Goal=   None    Shift=    0.000
 RMSDP=8.68D-08 MaxDP=3.77D-06 DE=-1.93D-09 OVMax= 9.73D-06

 Cycle  14  Pass 1  IDiag  1:
 RMSU=  6.42D-08    CP:  1.00D+00  1.01D+00  3.81D-01  6.64D-01  8.47D-01
                    CP:  7.90D-01
 E= -2049.90741001779     Delta-E=       -0.000000000307 Rises=F Damp=F
 DIIS: error= 1.95D-07 at cycle   7 NSaved=   7.
 NSaved= 7 IEnMin= 7 EnMin= -2049.90741001779     IErMin= 7 ErrMin= 1.95D-07
 ErrMax= 1.95D-07  0.00D+00 EMaxC= 1.00D-01 BMatC= 5.33D-11 BMatP= 2.06D-10
 IDIUse=1 WtCom= 1.00D+00 WtEn= 0.00D+00
 Coeff-Com: -0.844D-04-0.261D-02-0.793D-03 0.290D-01 0.826D-01 0.367D+00
 Coeff-Com:  0.525D+00
 Coeff:     -0.844D-04-0.261D-02-0.793D-03 0.290D-01 0.826D-01 0.367D+00
 Coeff:      0.525D+00
 Gap=     0.075 Goal=   None    Shift=    0.000
 RMSDP=4.25D-08 MaxDP=1.27D-06 DE=-3.07D-10 OVMax= 7.07D-06

 Cycle  15  Pass 1  IDiag  1:
 RMSU=  3.15D-08    CP:  1.00D+00  1.01D+00  3.81D-01  6.74D-01  8.90D-01
                    CP:  9.00D-01  8.07D-01
 E= -2049.90741001772     Delta-E=        0.000000000073 Rises=F Damp=F
 DIIS: error= 5.83D-08 at cycle   8 NSaved=   8.
 NSaved= 8 IEnMin= 7 EnMin= -2049.90741001779     IErMin= 8 ErrMin= 5.83D-08
 ErrMax= 5.83D-08  0.00D+00 EMaxC= 1.00D-01 BMatC= 7.60D-12 BMatP= 5.33D-11
 IDIUse=1 WtCom= 1.00D+00 WtEn= 0.00D+00
 Coeff-Com:  0.174D-03-0.133D-01-0.754D-02-0.458D-02-0.765D-02 0.123D+00
 Coeff-Com:  0.323D+00 0.587D+00
 Coeff:      0.174D-03-0.133D-01-0.754D-02-0.458D-02-0.765D-02 0.123D+00
 Coeff:      0.323D+00 0.587D+00
 Gap=     0.075 Goal=   None    Shift=    0.000
 RMSDP=1.86D-08 MaxDP=1.00D-06 DE= 7.28D-11 OVMax= 2.34D-06

 Cycle  16  Pass 1  IDiag  1:
 RMSU=  1.24D-08    CP:  1.00D+00  1.01D+00  3.81D-01  6.84D-01  9.07D-01
                    CP:  9.28D-01  9.06D-01  1.09D+00
 E= -2049.90741001787     Delta-E=       -0.000000000151 Rises=F Damp=F
 DIIS: error= 2.55D-08 at cycle   9 NSaved=   9.
 NSaved= 9 IEnMin= 9 EnMin= -2049.90741001787     IErMin= 9 ErrMin= 2.55D-08
 ErrMax= 2.55D-08  0.00D+00 EMaxC= 1.00D-01 BMatC= 1.08D-12 BMatP= 7.60D-12
 IDIUse=1 WtCom= 1.00D+00 WtEn= 0.00D+00
 Coeff-Com:  0.970D-04-0.623D-02-0.351D-02-0.470D-02-0.197D-01 0.155D-01
 Coeff-Com:  0.108D+00 0.308D+00 0.602D+00
 Coeff:      0.970D-04-0.623D-02-0.351D-02-0.470D-02-0.197D-01 0.155D-01
 Coeff:      0.108D+00 0.308D+00 0.602D+00
 Gap=     0.075 Goal=   None    Shift=    0.000
 RMSDP=9.21D-09 MaxDP=3.31D-07 DE=-1.51D-10 OVMax= 1.56D-06

 SCF Done:  E(RB3LYP) =  -2049.90741002     A.U. after   16 cycles
            NFock= 16  Conv=0.92D-08     -V/T= 2.0049
 KE= 2.039885382233D+03 PE=-1.077915392812D+04 EE= 3.717520847180D+03
 Leave Link  502 at Sun Dec  2 16:57:08 2018, MaxMem=   536870912 cpu:      1286.5
 (Enter /pbs_home/pkowalski/g09d01/g09/l701.exe)
 Compute integral first derivatives.
 ... and contract with generalized density number  0.
 R6Disp: Adding Grimme-D3 dispersion energy 1st derivatives to the gradient.
 Leave Link  701 at Sun Dec  2 16:57:08 2018, MaxMem=   536870912 cpu:         3.8
 (Enter /pbs_home/pkowalski/g09d01/g09/l702.exe)
 L702 exits ... SP integral derivatives will be done elsewhere.
 Leave Link  702 at Sun Dec  2 16:57:08 2018, MaxMem=   536870912 cpu:         0.2
 (Enter /pbs_home/pkowalski/g09d01/g09/l703.exe)
 Compute integral first derivatives, UseDBF=F ICtDFT=           0.
 Integral derivatives from FoFJK, PRISM(SPDF).
 Calling FoFJK, ICntrl=      2127 FMM=F ISym2X=0 I1Cent= 0 IOpClX= 0 NMat=1 NMatS=1 NMatT=0.
 FoFJK:  IHMeth= 1 ICntrl=    2127 DoSepK=F KAlg= 0 I1Cent=   0 FoldK=F
 IRaf=         0 NMat=   1 IRICut=       1 DoRegI=T DoRafI=F ISym2E= 0.
 FoFCou: FMM=F IPFlag=           0 FMFlag=      100000 FMFlg1=         800
         NFxFlg=           0 DoJE=F BraDBF=F KetDBF=F FulRan=T
         wScrn=  0.000000 ICntrl=    2127 IOpCl=  0 I1Cent=           0 NGrid=           0
         NMat0=    1 NMatS0=      1 NMatT0=    0 NMatD0=    1 NMtDS0=    0 NMtDT0=    0
 Symmetry not used in FoFCou.
 Leave Link  703 at Sun Dec  2 16:57:42 2018, MaxMem=   536870912 cpu:       266.8
 (Enter /pbs_home/pkowalski/g09d01/g09/l716.exe)
 Dipole        =-3.01428958D+00-1.68832008D+00-8.98111775D-01
 ***** Axes restored to original set *****
 -------------------------------------------------------------------
 Center     Atomic                   Forces (Hartrees/Bohr)
 Number     Number              X              Y              Z
 -------------------------------------------------------------------
      1        6           0.010170072    0.017707215    0.031570423
      2       16          -0.008737912    0.002655186    0.003755095
      3        6          -0.000958384    0.010668374   -0.005093395
      4        6           0.001163193   -0.021033418   -0.021592411
      5        6           0.020265149   -0.009840263   -0.045754227
      6        6           0.000097605   -0.002600296    0.001301245
      7        1          -0.000694070   -0.000400909   -0.001146164
      8        6           0.007773694   -0.014642946    0.026760791
      9        6           0.004423549   -0.007358949   -0.005176984
     10        6          -0.014182990   -0.010773715    0.075101447
     11        6          -0.001033116   -0.007315588   -0.000635960
     12        6           0.001510828    0.005568200   -0.056000987
     13        9          -0.006824143    0.005784998    0.000869436
     14        9           0.000308786    0.001838250   -0.007179767
     15        9           0.005628500    0.002552473   -0.002340222
     16        9          -0.002282320    0.007447865    0.004764505
     17        9           0.012182093    0.002516935    0.006064761
     18        9          -0.007928468    0.015455010    0.024385878
     19        6           0.006786098    0.019014706    0.058878627
     20        6          -0.148809807    0.120689185   -0.362718457
     21        6          -0.059029793    0.025329401    0.072622573
     22        1          -0.025565110    0.011313737    0.006948395
     23        1          -0.025831171    0.022991746    0.003216341
     24        1           0.004202597   -0.000012131    0.002838275
     25        6          -0.016470313   -0.048169759   -0.004242153
     26        1          -0.001827466   -0.003862957   -0.004200489
     27        1          -0.002478719   -0.005359495    0.000937967
     28        1           0.000653981   -0.000215033   -0.000058673
     29        1          -0.000920837   -0.000592433    0.000234664
     30        1          -0.000142168    0.000298529   -0.000365989
     31        1          -0.000021354    0.001104292    0.000136762
     32       16           0.322745996    0.132764650    0.159952780
     33        6          -0.154092818   -0.172769740   -0.045283399
     34        6           0.050198488   -0.033507506    0.025668551
     35        6           0.040927377   -0.042745634    0.064262176
     36        1          -0.003500187   -0.021700180    0.034592495
     37        1           0.008975464    0.007195888    0.012181585
     38        1          -0.015798631    0.009163393    0.003187431
     39        1          -0.000883691   -0.019159082   -0.058442923
 -------------------------------------------------------------------
 Cartesian Forces:  Max     0.362718457 RMS     0.060208674
 Leave Link  716 at Sun Dec  2 16:57:42 2018, MaxMem=   536870912 cpu:         0.2
 (Enter /pbs_home/pkowalski/g09d01/g09/l103.exe)

 GradGradGradGradGradGradGradGradGradGradGradGradGradGradGradGradGradGrad
 Berny optimization.
 Using GEDIIS/GDIIS optimizer.
 FormGI is forming the generalized inverse of G from B-inverse, IUseBI=4.
 Internal  Forces:  Max     0.305739353 RMS     0.030991447
 Search for a local minimum.
 Step number   2 out of a maximum of  234
 All quantities printed in internal units (Hartrees-Bohrs-Radians)
 RMS Force = .30991D-01 SwitMx=.10000D-02 MixMth= 1
 Mixed Optimization -- RFO/linear search
 Update second derivatives using D2CorX and points    1    2
 DE= -1.98D-01 DEPred=-2.18D-01 R= 9.09D-01
 TightC=F SS=  1.41D+00  RLast= 3.73D-01 DXNew= 5.0454D-01 1.1198D+00
 Trust test= 9.09D-01 RLast= 3.73D-01 DXMaxT set to 5.05D-01
 ITU=  1  0
 Use linear search instead of GDIIS.
 Linear search step of   0.600 exceeds DXMaxT=   0.505 but not scaled.
 Quartic linear search produced a step of  2.00000.
 Iteration  1 RMS(Cart)=  0.15036973 RMS(Int)=  0.00640077
 Iteration  2 RMS(Cart)=  0.01165680 RMS(Int)=  0.00134056
 Iteration  3 RMS(Cart)=  0.00013390 RMS(Int)=  0.00133971
 Iteration  4 RMS(Cart)=  0.00000014 RMS(Int)=  0.00133971
 ITry= 1 IFail=0 DXMaxC= 8.34D-01 DCOld= 1.00D+10 DXMaxT= 5.05D-01 DXLimC= 3.00D+00 Rises=F
 Variable       Old X    -DE/DX   Delta X   Delta X   Delta X     New X
                                 (Linear)    (Quad)   (Total)
    R1        3.32970   0.00993   0.01468   0.00000   0.01479   3.34448
    R2        2.88668   0.02112   0.03414   0.00000   0.03435   2.92103
    R3        2.53957   0.00858   0.01705   0.00000   0.01751   2.55708
    R4        3.36673  -0.00435  -0.00478   0.00000  -0.00464   3.36210
    R5        2.52893   0.00713   0.01061   0.00000   0.01056   2.53949
    R6        2.82306   0.00098   0.00151   0.00000   0.00151   2.82457
    R7        2.85039  -0.00494  -0.00968   0.00000  -0.00987   2.84052
    R8        2.06253   0.00021   0.00047   0.00000   0.00047   2.06300
    R9        3.32790  -0.01560  -0.03750   0.00000  -0.03778   3.29013
   R10        2.95938   0.01110   0.02260   0.00000   0.02260   2.98198
   R11        2.07613   0.00096   0.00151   0.00000   0.00151   2.07764
   R12        2.08160   0.00045   0.00068   0.00000   0.00068   2.08228
   R13        2.08104   0.00090   0.00137   0.00000   0.00137   2.08241
   R14        2.83760   0.00513   0.01386   0.00000   0.01442   2.85202
   R15        2.83968  -0.00592   0.01164   0.00000   0.01213   2.85181
   R16        2.94018  -0.00892  -0.04059   0.00000  -0.04102   2.89916
   R17        2.53678   0.00898   0.01082   0.00000   0.01082   2.54760
   R18        2.56023   0.00680   0.00694   0.00000   0.00694   2.56717
   R19        3.00662   0.01116   0.08394   0.00000   0.08430   3.09092
   R20        3.09567  -0.04141   0.01413   0.00000   0.01398   3.10966
   R21        2.93625  -0.00633  -0.02979   0.00000  -0.03049   2.90576
   R22        2.52600   0.00660   0.00769   0.00000   0.00769   2.53368
   R23        2.53051   0.00882   0.01196   0.00000   0.01196   2.54248
   R24        2.53204   0.01289   0.01915   0.00000   0.01915   2.55119
   R25        2.56159   0.02413   0.03714   0.00000   0.03714   2.59872
   R26        2.74875   0.05631   0.11903   0.00000   0.11953   2.86828
   R27        2.90709   0.07740   0.14255   0.00000   0.14147   3.04856
   R28        3.09889   0.02002  -0.00052   0.00000   0.00023   3.09912
   R29        2.66352   0.30574   0.24581   0.00000   0.24629   2.90981
   R30        2.05380  -0.00960  -0.03740   0.00000  -0.03740   2.01640
   R31        2.08090  -0.00262  -0.00007   0.00000  -0.00007   2.08083
   R32        2.08097  -0.00306  -0.00328   0.00000  -0.00328   2.07770
   R33        3.47557   0.07260   0.14546   0.00000   0.14585   3.62141
   R34        2.08177   0.00491   0.00849   0.00000   0.00849   2.09027
   R35        2.07395  -0.00425  -0.00760   0.00000  -0.00760   2.06635
   R36        2.07749  -0.00052  -0.00094   0.00000  -0.00094   2.07655
   R37        2.79789   0.22192   0.22895   0.00000   0.22823   3.02612
   R38        2.98537  -0.00690   0.00341   0.00000   0.00258   2.98795
   R39        2.67698   0.10358   0.17253   0.00000   0.17253   2.84951
   R40        2.16174  -0.03699  -0.06068   0.00000  -0.06068   2.10107
   R41        2.03999   0.02124   0.03597   0.00000   0.03597   2.07596
   R42        2.03531   0.01659   0.02661   0.00000   0.02661   2.06192
   R43        2.03330   0.01612   0.02259   0.00000   0.02259   2.05590
    A1        1.93307  -0.00370  -0.00871   0.00000  -0.00934   1.92373
    A2        2.21857   0.00150  -0.00065   0.00000  -0.00128   2.21728
    A3        2.13155   0.00217   0.00985   0.00000   0.00929   2.14084
    A4        1.59094   0.00194   0.00314   0.00000   0.00346   1.59440
    A5        1.97800   0.00097   0.00238   0.00000   0.00236   1.98036
    A6        2.05889   0.00171   0.00192   0.00000   0.00193   2.06082
    A7        2.24629  -0.00267  -0.00430   0.00000  -0.00429   2.24200
    A8        2.01533   0.00458   0.00468   0.00000   0.00433   2.01966
    A9        2.13553  -0.00142  -0.00114   0.00000  -0.00099   2.13454
   A10        2.12572  -0.00271  -0.00289   0.00000  -0.00273   2.12299
   A11        1.83707  -0.00294  -0.00128   0.00000  -0.00063   1.83643
   A12        2.02688  -0.00490   0.00245   0.00000   0.00226   2.02914
   A13        1.54761   0.02445   0.03923   0.00000   0.03974   1.58735
   A14        1.97021   0.01063   0.01131   0.00000   0.01061   1.98083
   A15        2.14126  -0.01765  -0.02882   0.00000  -0.02927   2.11199
   A16        1.90506  -0.00772  -0.01561   0.00000  -0.01616   1.88890
   A17        1.92677   0.00102   0.00187   0.00000   0.00187   1.92864
   A18        1.93664  -0.00039  -0.00079   0.00000  -0.00079   1.93585
   A19        1.93773  -0.00026  -0.00052   0.00000  -0.00052   1.93722
   A20        1.89103  -0.00025  -0.00039   0.00000  -0.00039   1.89064
   A21        1.89422   0.00007   0.00019   0.00000   0.00019   1.89441
   A22        1.87578  -0.00022  -0.00041   0.00000  -0.00041   1.87537
   A23        2.22857  -0.00199  -0.00612   0.00000  -0.00697   2.22160
   A24        2.10817   0.00660   0.00617   0.00000   0.00519   2.11337
   A25        1.89740   0.00041   0.01486   0.00000   0.01508   1.91248
   A26        1.82935   0.00937   0.03298   0.00000   0.03307   1.86241
   A27        1.99445  -0.00299  -0.00486   0.00000  -0.00607   1.98838
   A28        1.92862  -0.00365  -0.01317   0.00000  -0.01239   1.91624
   A29        1.94406   0.00478   0.00867   0.00000   0.00899   1.95305
   A30        1.88928  -0.00837  -0.02716   0.00000  -0.02765   1.86163
   A31        1.87622   0.00044   0.00206   0.00000   0.00206   1.87828
   A32        1.70299  -0.00504  -0.04332   0.00000  -0.04326   1.65973
   A33        2.00810  -0.00931  -0.01045   0.00000  -0.00941   1.99869
   A34        1.71815   0.03669   0.14517   0.00000   0.14446   1.86260
   A35        1.81935  -0.00755  -0.01821   0.00000  -0.01937   1.79998
   A36        1.94728   0.00034   0.00082   0.00000   0.00128   1.94856
   A37        1.93190   0.00333   0.00805   0.00000   0.00832   1.94022
   A38        1.93209   0.00285   0.00876   0.00000   0.00860   1.94069
   A39        1.93678   0.00306   0.00315   0.00000   0.00399   1.94077
   A40        1.89627  -0.00198  -0.00265   0.00000  -0.00291   1.89335
   A41        1.85639   0.00957   0.03924   0.00000   0.03935   1.89573
   A42        2.02154  -0.00025   0.00381   0.00000   0.00405   2.02559
   A43        1.92339   0.01086   0.05369   0.00000   0.05537   1.97875
   A44        1.92204  -0.00355  -0.02979   0.00000  -0.03063   1.89141
   A45        1.84633  -0.01802  -0.08997   0.00000  -0.09125   1.75508
   A46        1.88650  -0.00040   0.01466   0.00000   0.00961   1.89611
   A47        1.91275  -0.01585  -0.01286   0.00000  -0.01195   1.90081
   A48        1.63622  -0.01840  -0.05295   0.00000  -0.05290   1.58332
   A49        2.67660  -0.01858  -0.02782   0.00000  -0.02836   2.64824
   A50        1.56770   0.04560   0.11257   0.00000   0.11267   1.68037
   A51        1.61077   0.04135   0.05698   0.00000   0.05614   1.66690
   A52        2.09544   0.02666   0.02124   0.00000   0.01858   2.11402
   A53        2.01889   0.01743   0.06330   0.00000   0.06190   2.08079
   A54        2.16843  -0.04419  -0.08491   0.00000  -0.08096   2.08747
   A55        1.98064   0.02868   0.04557   0.00000   0.04728   2.02792
   A56        1.96055  -0.00237   0.01709   0.00000   0.01781   1.97836
   A57        1.92489   0.00140   0.00704   0.00000   0.00489   1.92977
   A58        1.87853  -0.00080  -0.00761   0.00000  -0.01168   1.86684
   A59        1.86119  -0.01546  -0.03489   0.00000  -0.03505   1.82614
   A60        1.53426   0.03441   0.06508   0.00000   0.06611   1.60038
   A61        1.85077  -0.01499  -0.03412   0.00000  -0.03363   1.81714
   A62        1.28750   0.01544   0.05845   0.00000   0.05631   1.34381
   A63        1.93299   0.00331   0.00621   0.00000   0.00620   1.93919
   A64        1.91687   0.00069   0.00318   0.00000   0.00317   1.92004
   A65        1.92088  -0.00003   0.00032   0.00000   0.00031   1.92119
   A66        1.89862  -0.00242  -0.00571   0.00000  -0.00572   1.89289
   A67        1.88797  -0.00214  -0.00478   0.00000  -0.00478   1.88319
   A68        1.90600   0.00050   0.00056   0.00000   0.00056   1.90656
   A69        1.87930  -0.07467  -0.03009   0.00000  -0.02723   1.85207
   A70        1.77144   0.01598  -0.00278   0.00000  -0.00511   1.76633
   A71        2.18957  -0.01051   0.00119   0.00000  -0.00226   2.18732
   A72        1.77128   0.03327   0.10781   0.00000   0.10673   1.87801
   A73        1.98249   0.06336   0.06661   0.00000   0.06197   2.04446
   A74        2.31707  -0.00873  -0.00165   0.00000  -0.00547   2.31160
   A75        1.74127   0.06588   0.11967   0.00000   0.12006   1.86133
   A76        1.53722  -0.01029  -0.01688   0.00000  -0.01923   1.51799
   A77        1.66479  -0.00893   0.02665   0.00000   0.02562   1.69041
   A78        1.63858   0.05366   0.10997   0.00000   0.10879   1.74738
   A79        2.00183  -0.00426  -0.01090   0.00000  -0.01133   1.99050
   A80        2.10614  -0.00916   0.00010   0.00000  -0.00075   2.10538
   A81        1.89071  -0.01881  -0.03984   0.00000  -0.04035   1.85037
   A82        1.89355  -0.01611  -0.03416   0.00000  -0.03573   1.85782
   A83        1.90240  -0.00198  -0.01646   0.00000  -0.01682   1.88559
   A84        3.39545   0.01895   0.03019   0.00000   0.03106   3.42651
   A85        3.24044   0.00343   0.02642   0.00000   0.02305   3.26349
    D1        0.28525  -0.00318  -0.00131   0.00000  -0.00135   0.28390
    D2       -2.85876  -0.02126  -0.05409   0.00000  -0.05366  -2.91242
    D3       -0.36711   0.00318   0.00182   0.00000   0.00175  -0.36537
    D4       -2.56006  -0.00501  -0.01362   0.00000  -0.01326  -2.57332
    D5        1.79033  -0.00813  -0.01649   0.00000  -0.01629   1.77404
    D6        2.77676   0.02020   0.05137   0.00000   0.05135   2.82811
    D7        0.58382   0.01201   0.03594   0.00000   0.03634   0.62016
    D8       -1.34898   0.00888   0.03306   0.00000   0.03331  -1.31567
    D9        0.02969  -0.00697  -0.03997   0.00000  -0.03976  -0.01007
   D10        2.80112   0.01162   0.01576   0.00000   0.01578   2.81690
   D11       -3.11458  -0.02693  -0.09800   0.00000  -0.09809   3.07051
   D12       -0.34315  -0.00834  -0.04227   0.00000  -0.04255  -0.38571
   D13       -0.11471   0.00172  -0.00209   0.00000  -0.00211  -0.11682
   D14        3.02995  -0.00040  -0.00302   0.00000  -0.00303   3.02693
   D15       -0.09750  -0.00218   0.00048   0.00000   0.00047  -0.09703
   D16       -3.11785  -0.00611  -0.00519   0.00000  -0.00514  -3.12299
   D17        3.04061   0.00023   0.00154   0.00000   0.00152   3.04213
   D18        0.02026  -0.00370  -0.00412   0.00000  -0.00409   0.01618
   D19       -3.13719   0.00117   0.00046   0.00000   0.00045  -3.13674
   D20        1.04920   0.00106   0.00023   0.00000   0.00022   1.04942
   D21       -1.03567   0.00177   0.00160   0.00000   0.00159  -1.03408
   D22        0.00802  -0.00133  -0.00065   0.00000  -0.00064   0.00738
   D23       -2.08878  -0.00144  -0.00088   0.00000  -0.00087  -2.08964
   D24        2.10954  -0.00074   0.00049   0.00000   0.00050   2.11004
   D25        0.29650  -0.00030  -0.00077   0.00000  -0.00064   0.29586
   D26        2.52418  -0.00162   0.00893   0.00000   0.00899   2.53317
   D27       -1.42128  -0.02216  -0.03832   0.00000  -0.03825  -1.45953
   D28       -2.96560   0.00371   0.00499   0.00000   0.00506  -2.96054
   D29       -0.73791   0.00238   0.01469   0.00000   0.01469  -0.72322
   D30        1.59981  -0.01815  -0.03256   0.00000  -0.03255   1.56726
   D31       -0.14087  -0.02368  -0.03607   0.00000  -0.03543  -0.17630
   D32        1.44995   0.01711   0.06386   0.00000   0.06472   1.51467
   D33        2.36407   0.01882   0.04978   0.00000   0.04874   2.41281
   D34       -2.26463  -0.02462  -0.04567   0.00000  -0.04539  -2.31002
   D35       -0.67380   0.01616   0.05426   0.00000   0.05476  -0.61904
   D36        0.24031   0.01788   0.04018   0.00000   0.03878   0.27909
   D37        1.57346  -0.00084   0.00321   0.00000   0.00396   1.57741
   D38       -3.11890   0.03994   0.10314   0.00000   0.10410  -3.01480
   D39       -2.20479   0.04166   0.08906   0.00000   0.08812  -2.11666
   D40        3.07119  -0.00082   0.00179   0.00000   0.00185   3.07304
   D41        0.97374  -0.00037   0.00289   0.00000   0.00294   0.97668
   D42       -1.12520  -0.00141  -0.00002   0.00000   0.00004  -1.12516
   D43       -1.33876   0.00879   0.02183   0.00000   0.02122  -1.31754
   D44        2.84697   0.00925   0.02294   0.00000   0.02232   2.86929
   D45        0.74803   0.00821   0.02003   0.00000   0.01941   0.76745
   D46        1.02430  -0.00366  -0.01344   0.00000  -0.01288   1.01142
   D47       -1.07316  -0.00320  -0.01234   0.00000  -0.01179  -1.08494
   D48        3.11109  -0.00424  -0.01525   0.00000  -0.01469   3.09640
   D49        2.24443   0.02253   0.06317   0.00000   0.06418   2.30862
   D50        0.11145   0.01179   0.03246   0.00000   0.03289   0.14434
   D51       -2.00713   0.01612   0.04330   0.00000   0.04366  -1.96347
   D52       -0.56284   0.00457   0.01383   0.00000   0.01499  -0.54785
   D53       -2.69583  -0.00617  -0.01688   0.00000  -0.01630  -2.71213
   D54        1.46878  -0.00184  -0.00604   0.00000  -0.00553   1.46325
   D55       -2.09027  -0.02664  -0.09055   0.00000  -0.08981  -2.18008
   D56       -0.29186   0.00999   0.04911   0.00000   0.04882  -0.24304
   D57        0.74425  -0.01198  -0.04841   0.00000  -0.04712   0.69713
   D58        2.54267   0.02465   0.09125   0.00000   0.09151   2.63417
   D59        0.10673  -0.00301  -0.01562   0.00000  -0.01513   0.09160
   D60        2.19248  -0.00395  -0.01566   0.00000  -0.01575   2.17673
   D61       -1.97675  -0.00395  -0.01294   0.00000  -0.01280  -1.98956
   D62        2.27222   0.00223   0.00448   0.00000   0.00529   2.27751
   D63       -1.92522   0.00128   0.00444   0.00000   0.00467  -1.92055
   D64        0.18873   0.00129   0.00716   0.00000   0.00762   0.19635
   D65       -1.95184   0.00036  -0.00475   0.00000  -0.00409  -1.95593
   D66        0.13391  -0.00058  -0.00479   0.00000  -0.00471   0.12920
   D67        2.24786  -0.00058  -0.00207   0.00000  -0.00177   2.24609
   D68       -0.65212   0.00378   0.01900   0.00000   0.01845  -0.63367
   D69       -2.79392   0.00123   0.02514   0.00000   0.02505  -2.76887
   D70        1.34132  -0.00691  -0.03952   0.00000  -0.03995   1.30137
   D71       -2.69152   0.00637   0.00677   0.00000   0.00705  -2.68447
   D72        1.44986   0.00382   0.01290   0.00000   0.01366   1.46352
   D73       -0.69808  -0.00432  -0.05176   0.00000  -0.05135  -0.74943
   D74        0.72879  -0.01518  -0.05674   0.00000  -0.05746   0.67133
   D75       -2.44307  -0.01936  -0.07254   0.00000  -0.07324  -2.51630
   D76        2.51780  -0.00450  -0.03438   0.00000  -0.03441   2.48338
   D77       -0.65406  -0.00868  -0.05018   0.00000  -0.05019  -0.70425
   D78        0.34621  -0.00113   0.00262   0.00000   0.00208   0.34830
   D79        2.54948   0.00272   0.01506   0.00000   0.01348   2.56296
   D80       -1.69923  -0.00945  -0.03569   0.00000  -0.03380  -1.73304
   D81       -1.74979   0.00142   0.00776   0.00000   0.00753  -1.74226
   D82        0.45348   0.00527   0.02020   0.00000   0.01893   0.47240
   D83        2.48795  -0.00691  -0.03055   0.00000  -0.02836   2.45959
   D84        2.42638  -0.00003   0.00317   0.00000   0.00269   2.42907
   D85       -1.65354   0.00382   0.01561   0.00000   0.01409  -1.63945
   D86        0.38094  -0.00836  -0.03514   0.00000  -0.03320   0.34774
   D87       -0.45706   0.01794   0.04231   0.00000   0.04385  -0.41321
   D88        2.71753   0.02123   0.05729   0.00000   0.05707   2.77460
   D89       -2.09620   0.02156   0.05819   0.00000   0.06117  -2.03503
   D90        1.07838   0.02485   0.07318   0.00000   0.07440   1.15278
   D91        2.95461   0.01274   0.02737   0.00000   0.02614   2.98074
   D92       -0.15399   0.01603   0.04236   0.00000   0.03936  -0.11463
   D93       -2.28951  -0.00365   0.00287   0.00000   0.00425  -2.28526
   D94        1.85780  -0.02260  -0.03361   0.00000  -0.03291   1.82489
   D95       -0.20268  -0.00320  -0.00639   0.00000  -0.00519  -0.20786
   D96       -0.37621  -0.01679  -0.00161   0.00000  -0.00469  -0.38090
   D97       -2.51208  -0.03573  -0.03808   0.00000  -0.04185  -2.55393
   D98        1.71063  -0.01634  -0.01087   0.00000  -0.01413   1.69650
   D99       -2.45840  -0.04319  -0.09366   0.00000  -0.09561  -2.55401
   D100      -0.31332   0.01899   0.03899   0.00000   0.03835  -0.27498
   D101       0.08816  -0.00922  -0.01975   0.00000  -0.02278   0.06538
   D102       2.23324   0.05296   0.11290   0.00000   0.11118   2.34442
   D103      -2.94535  -0.01169  -0.02804   0.00000  -0.02518  -2.97053
   D104       0.16455  -0.01462  -0.04285   0.00000  -0.03882   0.12573
   D105      -0.13033   0.01113  -0.04286   0.00000  -0.03760  -0.16793
   D106       1.53009  -0.00089  -0.02038   0.00000  -0.01809   1.51200
   D107      -2.03353   0.02515  -0.00267   0.00000  -0.00226  -2.03579
   D108      -0.37311   0.01314   0.01980   0.00000   0.01725  -0.35586
   D109      -0.06928  -0.00259   0.00549   0.00000   0.00614  -0.06314
   D110      -2.04538  -0.05527  -0.13545   0.00000  -0.13329  -2.17867
   D111      -0.01639   0.01367   0.01332   0.00000   0.01403  -0.00236
   D112      -0.93748  -0.01834  -0.05164   0.00000  -0.05541  -0.99289
   D113      -2.49029  -0.01235  -0.04844   0.00000  -0.05384  -2.54413
   D114       2.25588   0.02357   0.05768   0.00000   0.06198   2.31786
   D115       1.33479  -0.00844  -0.00728   0.00000  -0.00745   1.32734
   D116      -0.21802  -0.00245  -0.00408   0.00000  -0.00589  -0.22391
   D117      -2.68276   0.02220   0.04337   0.00000   0.04472  -2.63803
   D118      -0.72414   0.02795   0.05275   0.00000   0.05381  -0.67033
   D119       1.60730   0.00831   0.01119   0.00000   0.01162   1.61892
   D120       1.62425  -0.02229  -0.04392   0.00000  -0.04447   1.57978
   D121      -2.70032  -0.01654  -0.03454   0.00000  -0.03538  -2.73570
   D122      -0.36888  -0.03618  -0.07610   0.00000  -0.07757  -0.44645
         Item               Value     Threshold  Converged?
 Maximum Force            0.305739     0.000450     NO 
 RMS     Force            0.030991     0.000300     NO 
 Maximum Displacement     0.834081     0.001800     NO 
 RMS     Displacement     0.157430     0.001200     NO 
 Predicted change in Energy=-1.285168D-01
 Lowest energy point so far.  Saving SCF results.
 GradGradGradGradGradGradGradGradGradGradGradGradGradGradGradGradGradGrad

 Leave Link  103 at Sun Dec  2 16:57:42 2018, MaxMem=   536870912 cpu:         0.7
 (Enter /pbs_home/pkowalski/g09d01/g09/l202.exe)
                          Input orientation:                          
 ---------------------------------------------------------------------
 Center     Atomic      Atomic             Coordinates (Angstroms)
 Number     Number       Type             X           Y           Z
 ---------------------------------------------------------------------
      1          6           0       -1.569808   -0.207026   -0.819386
      2         16           0       -3.067303    0.735183   -0.864458
      3          6           0       -3.998719   -0.635302   -0.216695
      4          6           0       -3.282845   -1.767935   -0.113878
      5          6           0       -1.889871   -1.712456   -0.675990
      6          6           0       -5.433368   -0.407179    0.135235
      7          1           0       -3.716638   -2.701179    0.250368
      8          6           0       -0.307551    0.261597   -0.953959
      9          6           0        0.117195    1.691230   -1.185272
     10          6           0        0.878225   -0.549870   -0.492568
     11          6           0        1.244632    1.983466   -0.186698
     12          6           0        1.484486    0.618164    0.478756
     13          9           0       -0.888256    2.583546   -1.083805
     14          9           0        0.654280    1.816392   -2.426788
     15          9           0        2.350694    2.422676   -0.804257
     16          9           0        0.866185    2.905430    0.717137
     17          9           0        2.796401    0.516613    0.780668
     18          9           0        0.775951    0.778973    1.646340
     19          6           0       -0.740387   -2.662213    0.222866
     20          6           0        0.498243   -1.822971    0.478355
     21          6           0       -1.488798   -2.297339    1.604624
     22          1           0       -0.866962   -1.952529    2.400229
     23          1           0       -2.093492   -3.125708    2.005420
     24          1           0       -2.214818   -1.486611    1.448268
     25          6           0       -1.624312   -1.942278   -2.214410
     26          1           0       -1.705258   -3.013751   -2.476894
     27          1           0       -0.620629   -1.596535   -2.476603
     28          1           0       -2.364434   -1.391484   -2.811357
     29          1           0       -5.885416   -1.330004    0.526144
     30          1           0       -6.008916   -0.086645   -0.748038
     31          1           0       -5.532089    0.381836    0.898151
     32         16           0        1.450194   -2.202156    1.627710
     33          6           0        0.929358   -3.607832    2.190858
     34          6           0       -0.370072   -3.826443    1.316933
     35          6           0        0.566251   -3.891304    3.626667
     36          1           0        0.796152   -4.964411    3.675611
     37          1           0        1.221197   -3.409576    4.354353
     38          1           0       -0.459642   -3.780076    3.971300
     39          1           0       -0.971082   -4.339733    2.098920
 ---------------------------------------------------------------------
                    Distance matrix (angstroms):
                    1          2          3          4          5
     1  C    0.000000
     2  S    1.769825   0.000000
     3  C    2.538950   1.779146   0.000000
     4  C    2.422535   2.622104   1.343839   0.000000
     5  C    1.545744   2.722646   2.412147   1.503138   0.000000
     6  C    3.984779   2.811164   1.494695   2.557042   3.862410
     7  H    3.460355   3.670567   2.136719   1.091695   2.274377
     8  C    1.353147   2.801521   3.869457   3.698258   2.545170
     9  C    2.565779   3.340355   4.826141   4.967291   3.984063
    10  C    2.493434   4.166155   4.885487   4.352194   3.007923
    11  C    3.622101   4.539863   5.861021   5.880167   4.870765
    12  C    3.419769   4.747283   5.667483   5.363966   4.260459
    13  F    2.884739   2.865799   4.559368   5.060652   4.430031
    14  F    3.409476   4.178525   5.704885   5.804990   4.689432
    15  F    4.720793   5.675028   7.071881   7.055112   5.924370
    16  F    4.240559   4.762745   6.089016   6.304393   5.555314
    17  F    4.706124   6.094032   6.963856   6.555654   5.389966
    18  F    3.543245   4.590929   5.316817   5.104795   4.325164
    19  C    2.793237   4.259003   3.862423   2.716104   1.741061
    20  C    2.927840   4.589163   4.702799   3.827584   2.654772
    21  C    3.201844   4.217136   3.518420   2.540103   2.388336
    22  H    3.729168   4.766915   4.288505   3.491604   3.250707
    23  H    4.095422   4.908257   3.843151   2.783798   3.037877
    24  H    2.682468   3.318404   2.584402   1.913145   2.160803
    25  C    2.227143   3.327671   3.367026   2.682045   1.577998
    26  H    3.262420   4.302280   4.003184   3.102367   2.229508
    27  H    2.361788   3.744614   4.176439   3.563600   2.206042
    28  H    2.449963   2.967684   3.158317   2.874298   2.210888
    29  H    4.657897   3.760390   2.143373   2.715656   4.189961
    30  H    4.441314   3.056476   2.150405   3.265021   4.428881
    31  H    4.358482   3.050708   2.151436   3.271821   4.486617
    32  S    4.369123   5.936888   5.962174   5.061950   4.086915
    33  C    5.183906   6.646054   6.238445   5.141953   4.445145
    34  C    4.370744   5.730790   5.069761   3.843036   3.278791
    35  C    6.156626   7.401169   6.797936   5.771994   5.412280
    36  H    6.959560   8.247659   7.542017   6.419961   6.060227
    37  H    6.694297   7.925039   7.472523   6.553356   6.153317
    38  H    6.078637   7.111400   6.320915   5.357972   5.283740
    39  H    5.094531   6.239432   5.315210   4.105468   3.930251
                    6          7          8          9         10
     6  C    0.000000
     7  H    2.867553   0.000000
     8  C    5.282765   4.674433   0.000000
     9  C    6.079129   6.004381   1.509226   0.000000
    10  C    6.344344   5.127656   1.509114   2.466076   0.000000
    11  C    7.100318   6.837480   2.441883   1.534167   2.577907
    12  C    7.001860   6.174293   2.321898   2.406230   1.635643
    13  F    5.575710   6.140691   2.396982   1.348130   3.645313
    14  F    6.969053   6.832317   2.347708   1.358488   3.064401
    15  F    8.335607   8.011158   3.429131   2.380904   3.331868
    16  F    7.141173   7.256322   3.340669   2.377905   3.660960
    17  F    8.306568   7.283892   3.564896   3.524598   2.537305
    18  F    6.499695   5.851799   2.864125   3.046999   2.520162
    19  C    5.207392   2.976633   3.181341   4.655187   2.755675
    20  C    6.107882   4.311433   2.654478   3.906720   1.645559
    21  C    4.614266   2.638251   3.806553   5.125565   3.613124
    22  H    5.326384   3.647332   4.057816   5.205897   3.658060
    23  H    4.694972   2.427969   4.839560   6.186319   4.658968
    24  H    3.639821   2.272797   3.530523   4.740516   3.769780
    25  C    4.731414   3.320978   2.860011   4.158647   3.341591
    26  H    5.245593   3.403133   3.873089   5.208307   4.084439
    27  H    5.603457   4.271052   2.422627   3.608506   2.697862
    28  H    4.366878   3.594151   3.226975   4.278522   4.074301
    29  H    1.099438   2.580654   5.986357   6.934561   6.884273
    30  H    1.101893   3.617616   5.715701   6.393845   6.907427
    31  H    1.101966   3.635996   5.544417   6.161945   6.625277
    32  S    7.268621   5.370498   3.978035   4.984797   2.748232
    33  C    7.413100   5.115936   5.137344   6.335450   4.068725
    34  C    6.222921   3.688263   4.676851   6.078089   3.945690
    35  C    7.766895   5.582018   6.244378   7.383841   5.313249
    36  H    8.491734   6.100801   7.068397   8.269626   6.071954
    37  H    8.431997   6.459623   6.632704   7.610814   5.638102
    38  H    7.129501   5.061361   6.373102   7.540435   5.670118
    39  H    6.263628   3.693247   5.561706   6.952896   4.949627
                   11         12         13         14         15
    11  C    0.000000
    12  C    1.537663   0.000000
    13  F    2.390420   3.454595   0.000000
    14  F    2.322592   3.250720   2.184387   0.000000
    15  F    1.340767   2.377541   3.254968   2.424460   0.000000
    16  F    1.345421   2.381324   2.534771   3.333943   2.179784
    17  F    2.344236   1.350031   4.617918   4.070121   2.518674
    18  F    2.242876   1.375185   3.671479   4.204928   3.344698
    19  C    5.068568   3.971954   5.408072   5.387362   6.038697
    20  C    3.935525   2.632834   4.876486   4.659310   4.806473
    21  C    5.385701   4.313718   5.604582   6.145556   6.543925
    22  H    5.161693   3.978672   5.719696   6.310233   6.305907
    23  H    6.484760   5.399000   6.602384   7.184642   7.643928
    24  H    5.165496   4.365190   4.973665   5.844452   6.418746
    25  C    5.268199   4.844960   4.722619   4.400533   6.069763
    26  H    6.238511   5.665787   5.825626   5.375892   6.985928
    27  H    4.641042   4.250947   4.414135   3.643618   5.270631
    28  H    5.595040   5.447725   4.578689   4.421651   6.388168
    29  H    7.894607   7.623192   6.548238   7.835002   9.148010
    30  H    7.564022   7.625802   5.784793   7.130073   8.728283
    31  H    7.047415   7.033069   5.508254   7.168287   8.318743
    32  S    4.566592   3.045567   5.976922   5.763780   5.302304
    33  C    6.083978   4.593311   7.236042   7.128853   6.881711
    34  C    6.214758   4.888401   6.864402   6.848820   7.138172
    35  C    7.036681   5.575644   8.138048   8.320449   7.917303
    36  H    7.961882   6.469840   9.080799   9.123524   8.778091
    37  H    7.050291   5.595736   8.363065   8.579978   7.867794
    38  H    7.308345   5.943232   8.138395   8.573028   8.317335
    39  H    7.079285   5.765023   7.620261   7.811639   8.074206
                   16         17         18         19         20
    16  F    0.000000
    17  F    3.071843   0.000000
    18  F    2.322365   2.213694   0.000000
    19  C    5.815843   4.788000   4.020861   0.000000
    20  C    4.748702   3.293413   2.865559   1.517830   0.000000
    21  C    5.779480   5.192317   3.820279   1.613229   2.332776
    22  H    5.425528   4.705302   3.275456   2.293596   2.360968
    23  H    6.840612   6.219129   4.858927   2.285436   3.278131
    24  H    5.414532   5.437914   3.757234   2.248911   2.900788
    25  C    6.188442   5.878719   5.298289   2.690714   3.430810
    26  H    7.200754   6.583320   6.127170   2.888470   3.873870
    27  H    5.716492   5.172165   4.959046   2.904676   3.167795
    28  H    6.430446   6.570973   5.868898   3.668622   4.382157
    29  H    7.972421   8.879680   7.076470   5.323353   6.402844
    30  H    7.639782   8.957369   7.246845   5.944208   6.845582
    31  H    6.880349   8.330408   6.364658   5.716874   6.434463
    32  S    5.220885   3.149834   3.056482   2.642704   1.539808
    33  C    6.678206   4.741891   4.423132   2.748679   2.510828
    34  C    6.870677   5.401506   4.757283   1.639984   2.339035
    35  C    7.399387   5.701142   5.077122   3.847575   3.767559
    36  H    8.407845   6.513318   6.091372   4.425214   4.492198
    37  H    7.296209   5.537820   5.007546   4.634172   4.250099
    38  H    7.552706   6.264461   5.264699   3.921632   4.116852
    39  H    7.601135   6.286160   5.427532   2.527226   3.334552
                   21         22         23         24         25
    21  C    0.000000
    22  H    1.067034   0.000000
    23  H    1.101129   1.742584   0.000000
    24  H    1.099470   1.714650   1.735447   0.000000
    25  C    3.837898   4.676385   4.407675   3.737853   0.000000
    26  H    4.149566   5.061152   4.500489   4.242488   1.106121
    27  H    4.230988   4.896009   4.959458   4.237704   1.093464
    28  H    4.592189   5.451405   5.126625   4.263313   1.098863
    29  H    4.629159   5.393015   4.448764   3.787892   5.103188
    30  H    5.554607   6.311323   5.669919   4.602048   4.981805
    31  H    4.901560   5.428527   5.035162   3.846818   5.510015
    32  S    2.940624   2.455262   3.681484   3.738518   4.927678
    33  C    2.812213   2.451659   3.066668   3.864824   5.357396
    34  C    1.916369   2.220807   1.983739   2.982474   4.194470
    35  C    3.294330   2.705014   3.207618   4.273443   6.535706
    36  H    4.077162   3.669330   3.810565   5.110977   7.048708
    37  H    4.017729   3.209672   4.072497   4.893805   7.307430
    38  H    2.976377   2.444198   2.638626   3.834881   6.557207
    39  H    2.164192   2.408396   1.656020   3.179706   4.977882
                   26         27         28         29         30
    26  H    0.000000
    27  H    1.784634   0.000000
    28  H    1.782730   1.787446   0.000000
    29  H    5.415437   6.066755   4.851805   0.000000
    30  H    5.484375   5.856736   4.386587   1.784582   0.000000
    31  H    6.129076   6.278962   5.190294   1.787071   1.776732
    32  S    5.240548   4.636859   5.908797   7.468954   8.109124
    33  C    5.392777   5.313470   6.386190   7.375698   8.317182
    34  C    4.103208   4.407514   5.191270   6.105455   7.074373
    35  C    6.571402   6.627560   7.502411   7.602467   8.766202
    36  H    6.922098   7.155388   8.052072   8.232339   9.469436
    37  H    7.442228   7.303520   8.262980   8.335691   9.452555
    38  H    6.611961   6.809495   7.438954   6.878298   8.167498
    39  H    4.820303   5.346340   5.894439   5.973505   7.181483
                   31         32         33         34         35
    31  H    0.000000
    32  S    7.480745   0.000000
    33  C    7.703171   1.601354   0.000000
    34  C    6.673186   2.459321   1.581156   0.000000
    35  C    7.930591   2.762320   1.507897   2.493147   0.000000
    36  H    8.737463   3.500246   2.015574   2.866777   1.098548
    37  H    8.480979   2.990801   2.192074   3.454250   1.091120
    38  H    7.245376   3.410238   2.264721   2.656283   1.087933
    39  H    6.673667   3.264024   2.038579   1.111838   2.213254
                   36         37         38         39
    36  H    0.000000
    37  H    1.748962   0.000000
    38  H    1.751314   1.763297   0.000000
    39  H    2.449346   3.279979   2.020048   0.000000
 Stoichiometry    C17H14F6S2
 Framework group  C1[X(C17H14F6S2)]
 Deg. of freedom   111
 Full point group                 C1      NOp   1
 RotChk:  IX=3 Diff= 1.63D-01
 Largest Abelian subgroup         C1      NOp   1
 Largest concise Abelian subgroup C1      NOp   1
                         Standard orientation:                         
 ---------------------------------------------------------------------
 Center     Atomic      Atomic             Coordinates (Angstroms)
 Number     Number       Type             X           Y           Z
 ---------------------------------------------------------------------
      1          6           0        0.319155   -1.426293    0.416061
      2         16           0        0.818156   -2.911311   -0.407346
      3          6           0       -0.872771   -3.441119   -0.566820
      4          6           0       -1.745021   -2.648702    0.079059
      5          6           0       -1.138748   -1.555129    0.913297
      6          6           0       -1.152031   -4.670456   -1.369851
      7          1           0       -2.817924   -2.850041    0.090885
      8          6           0        1.080761   -0.335138    0.661715
      9          6           0        2.532873   -0.134052    0.302969
     10          6           0        0.451305    0.997080    0.987913
     11          6           0        2.637329    1.247805   -0.355232
     12          6           0        1.216044    1.814914   -0.204416
     13          9           0        3.041577   -1.104765   -0.482137
     14          9           0        3.283555   -0.084499    1.434123
     15          9           0        3.537356    2.024252    0.265038
     16          9           0        2.984664    1.143762   -1.650876
     17          9           0        1.306479    3.152170   -0.042706
     18          9           0        0.707680    1.556912   -1.455870
     19          6           0       -2.079969   -0.090485    0.927915
     20          6           0       -1.159951    1.088042    0.666286
     21          6           0       -2.507113   -0.325617   -0.609866
     22          1           0       -2.389716    0.509055   -1.264161
     23          1           0       -3.542718   -0.681418   -0.725682
     24          1           0       -1.898071   -1.121186   -1.062605
     25          6           0       -0.640074   -1.836029    2.383841
     26          1           0       -1.492140   -1.920392    3.084104
     27          1           0        0.006336   -1.021396    2.721759
     28          1           0       -0.079894   -2.780761    2.418182
     29          1           0       -2.231092   -4.880150   -1.390351
     30          1           0       -0.637135   -5.545464   -0.941586
     31          1           0       -0.798016   -4.553523   -2.406832
     32         16           0       -1.749399    2.412777    0.147983
     33          6           0       -3.340628    2.238143    0.190711
     34          6           0       -3.472116    0.734552    0.661857
     35          6           0       -4.270766    2.432100   -0.980175
     36          1           0       -5.181326    2.748018   -0.453027
     37          1           0       -3.997049    3.262728   -1.632617
     38          1           0       -4.554719    1.590121   -1.607903
     39          1           0       -4.388116    0.492780    0.079901
 ---------------------------------------------------------------------
 Rotational constants (GHZ):      0.2418739      0.2167356      0.1355969
 Leave Link  202 at Sun Dec  2 16:57:42 2018, MaxMem=   536870912 cpu:         0.0
 (Enter /pbs_home/pkowalski/g09d01/g09/l301.exe)
 Basis read from rwf:  (5D, 7F)
 No pseudopotential information found on rwf file.
 There are   453 symmetry adapted cartesian basis functions of A   symmetry.
 There are   428 symmetry adapted basis functions of A   symmetry.
   428 basis functions,   747 primitive gaussians,   453 cartesian basis functions
   101 alpha electrons      101 beta electrons
       nuclear repulsion energy      2898.2183585327 Hartrees.
 IExCor=  402 DFT=T Ex+Corr=B3LYP ExCW=0 ScaHFX=  0.200000
 ScaDFX=  0.800000  0.720000  1.000000  0.810000 ScalE2=  1.000000  1.000000
 IRadAn=      0 IRanWt=     -1 IRanGd=            0 ICorTp=0 IEmpDi=131
 NAtoms=   39 NActive=   39 NUniq=   39 SFac= 1.00D+00 NAtFMM=   60 NAOKFM=F Big=F
 Integral buffers will be    131072 words long.
 Raffenetti 2 integral format.
 Two-electron integral symmetry is turned on.
 R6Disp:  Grimme-D3 Dispersion energy=       -0.0509935210 Hartrees.
 Nuclear repulsion after empirical dispersion term =     2898.1673650117 Hartrees.
 No density basis found on file   724.
 Leave Link  301 at Sun Dec  2 16:57:42 2018, MaxMem=   536870912 cpu:         0.9
 (Enter /pbs_home/pkowalski/g09d01/g09/l302.exe)
 NPDir=0 NMtPBC=     1 NCelOv=     1 NCel=       1 NClECP=     1 NCelD=      1
         NCelK=      1 NCelE2=     1 NClLst=     1 CellRange=     0.0.
 One-electron integrals computed using PRISM.
 NBasis=   428 RedAO= T EigKep=  3.14D-04  NBF=   428
 NBsUse=   428 1.00D-06 EigRej= -1.00D+00 NBFU=   428
 Precomputing XC quadrature grid using
 IXCGrd= 4 IRadAn=           0 IRanWt=          -1 IRanGd=           0 AccXCQ= 0.00D+00.
 Generated NRdTot=       0 NPtTot=           0 NUsed=           0 NTot=          32
 NSgBfM=   440   443   443   444   447 MxSgAt=    39 MxSgA2=    39.
 Leave Link  302 at Sun Dec  2 16:57:43 2018, MaxMem=   536870912 cpu:         6.4
 (Enter /pbs_home/pkowalski/g09d01/g09/l303.exe)
 DipDrv:  MaxL=1.
 Leave Link  303 at Sun Dec  2 16:57:44 2018, MaxMem=   536870912 cpu:         1.3
 (Enter /pbs_home/pkowalski/g09d01/g09/l401.exe)
 Initial guess from the checkpoint file:  "dae0068freq_closed_b3lypd3.chk"
 B after Tr=     0.000000    0.000000    0.000000
         Rot=    0.997930    0.000732    0.006250    0.063994 Ang=   7.37 deg.
 Guess basis will be translated and rotated to current coordinates.
 JPrj=2 DoOrth=T DoCkMO=T.
 Generating alternative initial guess.
 ExpMin= 1.22D-01 ExpMax= 9.18D+03 ExpMxC= 1.38D+03 IAcc=1 IRadAn=         1 AccDes= 0.00D+00
 Harris functional with IExCor=  402 and IRadAn=       1 diagonalized for initial guess.
 HarFok:  IExCor=  402 AccDes= 0.00D+00 IRadAn=         1 IDoV= 1 UseB2=F ITyADJ=14
 ICtDFT=  3500011 ScaDFX=  1.000000  1.000000  1.000000  1.000000
 FoFCou: FMM=F IPFlag=           0 FMFlag=      100000 FMFlg1=           0
         NFxFlg=           0 DoJE=T BraDBF=F KetDBF=T FulRan=T
         wScrn=  0.000000 ICntrl=     500 IOpCl=  0 I1Cent=   200000004 NGrid=           0
         NMat0=    1 NMatS0=      1 NMatT0=    0 NMatD0=    1 NMtDS0=    0 NMtDT0=    0
 Petite list used in FoFCou.
 Harris En= -2049.93129057971    
 Leave Link  401 at Sun Dec  2 16:57:46 2018, MaxMem=   536870912 cpu:        16.8
 (Enter /pbs_home/pkowalski/g09d01/g09/l502.exe)
 Closed shell SCF:
 Using DIIS extrapolation, IDIIS=  1040.
 Integral symmetry usage will be decided dynamically.
 IVT=      641221 IEndB=      641221 NGot=   536870912 MDV=   536451994
 LenX=   536451994 LenY=   536246332
 Requested convergence on RMS density matrix=1.00D-08 within 128 cycles.
 Requested convergence on MAX density matrix=1.00D-06.
 Requested convergence on             energy=1.00D-06.
 No special actions if energy rises.
 Fock matrices will be formed incrementally for  20 cycles.
 Integral accuracy reduced to 1.0D-05 until final iterations.

 Cycle   1  Pass 0  IDiag  1:
 FoFJK:  IHMeth= 1 ICntrl=       0 DoSepK=F KAlg= 0 I1Cent=   0 FoldK=F
 IRaf= 800000000 NMat=   1 IRICut=       1 DoRegI=T DoRafI=F ISym2E= 0.
 FoFCou: FMM=F IPFlag=           0 FMFlag=      100000 FMFlg1=           0
         NFxFlg=           0 DoJE=F BraDBF=F KetDBF=F FulRan=T
         wScrn=  0.000000 ICntrl=       0 IOpCl=  0 I1Cent=           0 NGrid=           0
         NMat0=    1 NMatS0=      1 NMatT0=    0 NMatD0=    1 NMtDS0=    0 NMtDT0=    0
 Symmetry not used in FoFCou.
 E= -2050.01076722623    
 DIIS: error= 7.33D-03 at cycle   1 NSaved=   1.
 NSaved= 1 IEnMin= 1 EnMin= -2050.01076722623     IErMin= 1 ErrMin= 7.33D-03
 ErrMax= 7.33D-03  0.00D+00 EMaxC= 1.00D-01 BMatC= 8.04D-02 BMatP= 8.04D-02
 IDIUse=3 WtCom= 9.27D-01 WtEn= 7.33D-02
 Coeff-Com:  0.100D+01
 Coeff-En:   0.100D+01
 Coeff:      0.100D+01
 Gap=     0.577 Goal=   None    Shift=    0.000
 GapD=    0.577 DampG=2.000 DampE=1.000 DampFc=2.0000 IDamp=-1.
 RMSDP=1.84D-03 MaxDP=1.09D-01              OVMax= 6.04D-02

 Cycle   2  Pass 0  IDiag  1:
 RMSU=  1.82D-03    CP:  9.89D-01
 E= -2050.08785191463     Delta-E=       -0.077084688399 Rises=F Damp=F
 DIIS: error= 1.90D-03 at cycle   2 NSaved=   2.
 NSaved= 2 IEnMin= 2 EnMin= -2050.08785191463     IErMin= 2 ErrMin= 1.90D-03
 ErrMax= 1.90D-03  0.00D+00 EMaxC= 1.00D-01 BMatC= 7.81D-03 BMatP= 8.04D-02
 IDIUse=3 WtCom= 9.81D-01 WtEn= 1.90D-02
 Coeff-Com:  0.106D+00 0.894D+00
 Coeff-En:   0.000D+00 0.100D+01
 Coeff:      0.104D+00 0.896D+00
 Gap=     0.080 Goal=   None    Shift=    0.000
 RMSDP=7.22D-04 MaxDP=4.23D-02 DE=-7.71D-02 OVMax= 8.19D-02

 Cycle   3  Pass 0  IDiag  1:
 RMSU=  7.04D-04    CP:  9.91D-01  9.12D-01
 E= -2050.07351042897     Delta-E=        0.014341485661 Rises=F Damp=F
 DIIS: error= 3.99D-03 at cycle   3 NSaved=   3.
 NSaved= 3 IEnMin= 2 EnMin= -2050.08785191463     IErMin= 2 ErrMin= 1.90D-03
 ErrMax= 3.99D-03  0.00D+00 EMaxC= 1.00D-01 BMatC= 2.13D-02 BMatP= 7.81D-03
 IDIUse=3 WtCom= 1.37D-01 WtEn= 8.63D-01
 Coeff-Com: -0.140D-01 0.634D+00 0.380D+00
 Coeff-En:   0.000D+00 0.696D+00 0.304D+00
 Coeff:     -0.192D-02 0.687D+00 0.315D+00
 Gap=     0.083 Goal=   None    Shift=    0.000
 RMSDP=4.22D-04 MaxDP=2.37D-02 DE= 1.43D-02 OVMax= 5.44D-02

 Cycle   4  Pass 0  IDiag  1:
 RMSU=  1.76D-04    CP:  9.89D-01  9.73D-01  4.79D-01
 E= -2050.09524846985     Delta-E=       -0.021738040881 Rises=F Damp=F
 DIIS: error= 7.56D-04 at cycle   4 NSaved=   4.
 NSaved= 4 IEnMin= 4 EnMin= -2050.09524846985     IErMin= 4 ErrMin= 7.56D-04
 ErrMax= 7.56D-04  0.00D+00 EMaxC= 1.00D-01 BMatC= 7.25D-04 BMatP= 7.81D-03
 IDIUse=3 WtCom= 9.92D-01 WtEn= 7.56D-03
 Coeff-Com: -0.135D-01 0.352D+00 0.152D+00 0.510D+00
 Coeff-En:   0.000D+00 0.000D+00 0.000D+00 0.100D+01
 Coeff:     -0.134D-01 0.349D+00 0.151D+00 0.514D+00
 Gap=     0.082 Goal=   None    Shift=    0.000
 RMSDP=1.30D-04 MaxDP=7.33D-03 DE=-2.17D-02 OVMax= 9.29D-03

 Cycle   5  Pass 0  IDiag  1:
 RMSU=  7.68D-05    CP:  9.89D-01  9.95D-01  4.00D-01  5.53D-01
 E= -2050.09584433109     Delta-E=       -0.000595861243 Rises=F Damp=F
 DIIS: error= 3.00D-04 at cycle   5 NSaved=   5.
 NSaved= 5 IEnMin= 5 EnMin= -2050.09584433109     IErMin= 5 ErrMin= 3.00D-04
 ErrMax= 3.00D-04  0.00D+00 EMaxC= 1.00D-01 BMatC= 1.27D-04 BMatP= 7.25D-04
 IDIUse=3 WtCom= 9.97D-01 WtEn= 3.00D-03
 Coeff-Com: -0.685D-02 0.146D+00 0.473D-01 0.351D+00 0.463D+00
 Coeff-En:   0.000D+00 0.000D+00 0.000D+00 0.118D+00 0.882D+00
 Coeff:     -0.683D-02 0.145D+00 0.472D-01 0.350D+00 0.464D+00
 Gap=     0.082 Goal=   None    Shift=    0.000
 RMSDP=4.82D-05 MaxDP=2.04D-03 DE=-5.96D-04 OVMax= 5.26D-03

 Cycle   6  Pass 0  IDiag  1:
 RMSU=  3.28D-05    CP:  9.89D-01  9.96D-01  4.11D-01  5.98D-01  5.63D-01
 E= -2050.09595825588     Delta-E=       -0.000113924792 Rises=F Damp=F
 DIIS: error= 1.21D-04 at cycle   6 NSaved=   6.
 NSaved= 6 IEnMin= 6 EnMin= -2050.09595825588     IErMin= 6 ErrMin= 1.21D-04
 ErrMax= 1.21D-04  0.00D+00 EMaxC= 1.00D-01 BMatC= 2.10D-05 BMatP= 1.27D-04
 IDIUse=3 WtCom= 9.99D-01 WtEn= 1.21D-03
 Coeff-Com: -0.206D-02 0.302D-01 0.370D-03 0.151D+00 0.321D+00 0.499D+00
 Coeff-En:   0.000D+00 0.000D+00 0.000D+00 0.000D+00 0.144D+00 0.856D+00
 Coeff:     -0.205D-02 0.302D-01 0.370D-03 0.151D+00 0.321D+00 0.500D+00
 Gap=     0.082 Goal=   None    Shift=    0.000
 RMSDP=1.88D-05 MaxDP=7.67D-04 DE=-1.14D-04 OVMax= 2.14D-03

 Cycle   7  Pass 0  IDiag  1:
 RMSU=  1.29D-05    CP:  9.89D-01  9.96D-01  4.11D-01  6.28D-01  6.81D-01
                    CP:  7.44D-01
 E= -2050.09597821536     Delta-E=       -0.000019959474 Rises=F Damp=F
 DIIS: error= 3.99D-05 at cycle   7 NSaved=   7.
 NSaved= 7 IEnMin= 7 EnMin= -2050.09597821536     IErMin= 7 ErrMin= 3.99D-05
 ErrMax= 3.99D-05  0.00D+00 EMaxC= 1.00D-01 BMatC= 2.63D-06 BMatP= 2.10D-05
 IDIUse=1 WtCom= 1.00D+00 WtEn= 0.00D+00
 Coeff-Com: -0.410D-03-0.415D-03-0.771D-02 0.573D-01 0.147D+00 0.321D+00
 Coeff-Com:  0.484D+00
 Coeff:     -0.410D-03-0.415D-03-0.771D-02 0.573D-01 0.147D+00 0.321D+00
 Coeff:      0.484D+00
 Gap=     0.082 Goal=   None    Shift=    0.000
 RMSDP=7.94D-06 MaxDP=3.31D-04 DE=-2.00D-05 OVMax= 1.13D-03

 Initial convergence to 1.0D-05 achieved.  Increase integral accuracy.
 Cycle   8  Pass 1  IDiag  1:
 E= -2050.09597850039     Delta-E=       -0.000000285030 Rises=F Damp=F
 DIIS: error= 1.00D-04 at cycle   1 NSaved=   1.
 NSaved= 1 IEnMin= 1 EnMin= -2050.09597850039     IErMin= 1 ErrMin= 1.00D-04
 ErrMax= 1.00D-04  0.00D+00 EMaxC= 1.00D-01 BMatC= 3.25D-06 BMatP= 3.25D-06
 IDIUse=1 WtCom= 1.00D+00 WtEn= 0.00D+00
 Coeff-Com:  0.100D+01
 Coeff:      0.100D+01
 Gap=     0.082 Goal=   None    Shift=    0.000
 RMSDP=7.94D-06 MaxDP=3.31D-04 DE=-2.85D-07 OVMax= 1.65D-03

 Cycle   9  Pass 1  IDiag  1:
 RMSU=  6.92D-05    CP:  1.00D+00
 E= -2050.09597751792     Delta-E=        0.000000982465 Rises=F Damp=F
 DIIS: error= 5.04D-05 at cycle   2 NSaved=   2.
 NSaved= 2 IEnMin= 1 EnMin= -2050.09597850039     IErMin= 2 ErrMin= 5.04D-05
 ErrMax= 5.04D-05  0.00D+00 EMaxC= 1.00D-01 BMatC= 3.78D-06 BMatP= 3.25D-06
 IDIUse=1 WtCom= 1.00D+00 WtEn= 0.00D+00
 Coeff-Com:  0.527D+00 0.473D+00
 Coeff:      0.527D+00 0.473D+00
 Gap=     0.082 Goal=   None    Shift=    0.000
 RMSDP=1.30D-05 MaxDP=6.42D-04 DE= 9.82D-07 OVMax= 2.12D-03

 Cycle  10  Pass 1  IDiag  1:
 RMSU=  1.29D-05    CP:  1.00D+00  9.83D-01
 E= -2050.09597918966     Delta-E=       -0.000001671736 Rises=F Damp=F
 DIIS: error= 3.80D-05 at cycle   3 NSaved=   3.
 NSaved= 3 IEnMin= 3 EnMin= -2050.09597918966     IErMin= 3 ErrMin= 3.80D-05
 ErrMax= 3.80D-05  0.00D+00 EMaxC= 1.00D-01 BMatC= 2.35D-06 BMatP= 3.25D-06
 IDIUse=1 WtCom= 1.00D+00 WtEn= 0.00D+00
 Coeff-Com:  0.539D-02 0.439D+00 0.555D+00
 Coeff:      0.539D-02 0.439D+00 0.555D+00
 Gap=     0.082 Goal=   None    Shift=    0.000
 RMSDP=5.83D-06 MaxDP=2.70D-04 DE=-1.67D-06 OVMax= 9.57D-04

 Cycle  11  Pass 1  IDiag  1:
 RMSU=  1.48D-06    CP:  1.00D+00  1.00D+00  5.75D-01
 E= -2050.09598178000     Delta-E=       -0.000002590338 Rises=F Damp=F
 DIIS: error= 8.36D-06 at cycle   4 NSaved=   4.
 NSaved= 4 IEnMin= 4 EnMin= -2050.09598178000     IErMin= 4 ErrMin= 8.36D-06
 ErrMax= 8.36D-06  0.00D+00 EMaxC= 1.00D-01 BMatC= 9.26D-08 BMatP= 2.35D-06
 IDIUse=1 WtCom= 1.00D+00 WtEn= 0.00D+00
 Coeff-Com: -0.560D-02 0.300D+00 0.388D+00 0.318D+00
 Coeff:     -0.560D-02 0.300D+00 0.388D+00 0.318D+00
 Gap=     0.082 Goal=   None    Shift=    0.000
 RMSDP=1.01D-06 MaxDP=6.30D-05 DE=-2.59D-06 OVMax= 1.40D-04

 Cycle  12  Pass 1  IDiag  1:
 RMSU=  6.03D-07    CP:  1.00D+00  1.00D+00  5.76D-01  4.55D-01
 E= -2050.09598187477     Delta-E=       -0.000000094779 Rises=F Damp=F
 DIIS: error= 1.85D-06 at cycle   5 NSaved=   5.
 NSaved= 5 IEnMin= 5 EnMin= -2050.09598187477     IErMin= 5 ErrMin= 1.85D-06
 ErrMax= 1.85D-06  0.00D+00 EMaxC= 1.00D-01 BMatC= 4.36D-09 BMatP= 9.26D-08
 IDIUse=1 WtCom= 1.00D+00 WtEn= 0.00D+00
 Coeff-Com: -0.408D-02 0.153D+00 0.198D+00 0.209D+00 0.444D+00
 Coeff:     -0.408D-02 0.153D+00 0.198D+00 0.209D+00 0.444D+00
 Gap=     0.082 Goal=   None    Shift=    0.000
 RMSDP=2.67D-07 MaxDP=1.21D-05 DE=-9.48D-08 OVMax= 4.16D-05

 Cycle  13  Pass 1  IDiag  1:
 RMSU=  2.29D-07    CP:  1.00D+00  1.00D+00  5.77D-01  5.21D-01  8.43D-01
 E= -2050.09598187931     Delta-E=       -0.000000004536 Rises=F Damp=F
 DIIS: error= 5.45D-07 at cycle   6 NSaved=   6.
 NSaved= 6 IEnMin= 6 EnMin= -2050.09598187931     IErMin= 6 ErrMin= 5.45D-07
 ErrMax= 5.45D-07  0.00D+00 EMaxC= 1.00D-01 BMatC= 4.36D-10 BMatP= 4.36D-09
 IDIUse=1 WtCom= 1.00D+00 WtEn= 0.00D+00
 Coeff-Com: -0.157D-02 0.439D-01 0.556D-01 0.764D-01 0.276D+00 0.550D+00
 Coeff:     -0.157D-02 0.439D-01 0.556D-01 0.764D-01 0.276D+00 0.550D+00
 Gap=     0.082 Goal=   None    Shift=    0.000
 RMSDP=1.09D-07 MaxDP=3.23D-06 DE=-4.54D-09 OVMax= 1.09D-05

 Cycle  14  Pass 1  IDiag  1:
 RMSU=  8.51D-08    CP:  1.00D+00  1.00D+00  5.77D-01  5.31D-01  9.41D-01
                    CP:  8.83D-01
 E= -2050.09598187986     Delta-E=       -0.000000000551 Rises=F Damp=F
 DIIS: error= 1.85D-07 at cycle   7 NSaved=   7.
 NSaved= 7 IEnMin= 7 EnMin= -2050.09598187986     IErMin= 7 ErrMin= 1.85D-07
 ErrMax= 1.85D-07  0.00D+00 EMaxC= 1.00D-01 BMatC= 6.46D-11 BMatP= 4.36D-10
 IDIUse=1 WtCom= 1.00D+00 WtEn= 0.00D+00
 Coeff-Com: -0.294D-04-0.808D-02-0.118D-01 0.185D-02 0.730D-01 0.307D+00
 Coeff-Com:  0.638D+00
 Coeff:     -0.294D-04-0.808D-02-0.118D-01 0.185D-02 0.730D-01 0.307D+00
 Coeff:      0.638D+00
 Gap=     0.082 Goal=   None    Shift=    0.000
 RMSDP=6.70D-08 MaxDP=2.06D-06 DE=-5.51D-10 OVMax= 1.26D-05

 Cycle  15  Pass 1  IDiag  1:
 RMSU=  4.07D-08    CP:  1.00D+00  1.00D+00  5.78D-01  5.46D-01  1.00D+00
                    CP:  1.01D+00  9.37D-01
 E= -2050.09598187998     Delta-E=       -0.000000000122 Rises=F Damp=F
 DIIS: error= 9.76D-08 at cycle   8 NSaved=   8.
 NSaved= 8 IEnMin= 8 EnMin= -2050.09598187998     IErMin= 8 ErrMin= 9.76D-08
 ErrMax= 9.76D-08  0.00D+00 EMaxC= 1.00D-01 BMatC= 1.72D-11 BMatP= 6.46D-11
 IDIUse=1 WtCom= 1.00D+00 WtEn= 0.00D+00
 Coeff-Com:  0.280D-03-0.129D-01-0.175D-01-0.119D-01-0.121D-01 0.483D-01
 Coeff-Com:  0.379D+00 0.626D+00
 Coeff:      0.280D-03-0.129D-01-0.175D-01-0.119D-01-0.121D-01 0.483D-01
 Coeff:      0.379D+00 0.626D+00
 Gap=     0.082 Goal=   None    Shift=    0.000
 RMSDP=2.91D-08 MaxDP=1.15D-06 DE=-1.22D-10 OVMax= 4.40D-06

 Cycle  16  Pass 1  IDiag  1:
 RMSU=  1.63D-08    CP:  1.00D+00  1.00D+00  5.78D-01  5.53D-01  1.03D+00
                    CP:  1.05D+00  1.06D+00  1.02D+00
 E= -2050.09598188002     Delta-E=       -0.000000000035 Rises=F Damp=F
 DIIS: error= 3.95D-08 at cycle   9 NSaved=   9.
 NSaved= 9 IEnMin= 9 EnMin= -2050.09598188002     IErMin= 9 ErrMin= 3.95D-08
 ErrMax= 3.95D-08  0.00D+00 EMaxC= 1.00D-01 BMatC= 2.10D-12 BMatP= 1.72D-11
 IDIUse=1 WtCom= 1.00D+00 WtEn= 0.00D+00
 Coeff-Com:  0.130D-03-0.516D-02-0.703D-02-0.483D-02-0.128D-01-0.116D-01
 Coeff-Com:  0.144D+00 0.336D+00 0.561D+00
 Coeff:      0.130D-03-0.516D-02-0.703D-02-0.483D-02-0.128D-01-0.116D-01
 Coeff:      0.144D+00 0.336D+00 0.561D+00
 Gap=     0.082 Goal=   None    Shift=    0.000
 RMSDP=9.93D-09 MaxDP=4.19D-07 DE=-3.46D-11 OVMax= 1.91D-06

 SCF Done:  E(RB3LYP) =  -2050.09598188     A.U. after   16 cycles
            NFock= 16  Conv=0.99D-08     -V/T= 2.0059
 KE= 2.038049783862D+03 PE=-1.063093088890D+04 EE= 3.644617758146D+03
 Leave Link  502 at Sun Dec  2 17:00:18 2018, MaxMem=   536870912 cpu:      1215.1
 (Enter /pbs_home/pkowalski/g09d01/g09/l701.exe)
 Compute integral first derivatives.
 ... and contract with generalized density number  0.
 R6Disp: Adding Grimme-D3 dispersion energy 1st derivatives to the gradient.
 Leave Link  701 at Sun Dec  2 17:00:19 2018, MaxMem=   536870912 cpu:         3.5
 (Enter /pbs_home/pkowalski/g09d01/g09/l702.exe)
 L702 exits ... SP integral derivatives will be done elsewhere.
 Leave Link  702 at Sun Dec  2 17:00:19 2018, MaxMem=   536870912 cpu:         0.2
 (Enter /pbs_home/pkowalski/g09d01/g09/l703.exe)
 Compute integral first derivatives, UseDBF=F ICtDFT=           0.
 Integral derivatives from FoFJK, PRISM(SPDF).
 Calling FoFJK, ICntrl=      2127 FMM=F ISym2X=0 I1Cent= 0 IOpClX= 0 NMat=1 NMatS=1 NMatT=0.
 FoFJK:  IHMeth= 1 ICntrl=    2127 DoSepK=F KAlg= 0 I1Cent=   0 FoldK=F
 IRaf=         0 NMat=   1 IRICut=       1 DoRegI=T DoRafI=F ISym2E= 0.
 FoFCou: FMM=F IPFlag=           0 FMFlag=      100000 FMFlg1=         800
         NFxFlg=           0 DoJE=F BraDBF=F KetDBF=F FulRan=T
         wScrn=  0.000000 ICntrl=    2127 IOpCl=  0 I1Cent=           0 NGrid=           0
         NMat0=    1 NMatS0=      1 NMatT0=    0 NMatD0=    1 NMtDS0=    0 NMtDT0=    0
 Symmetry not used in FoFCou.
 Leave Link  703 at Sun Dec  2 17:00:50 2018, MaxMem=   536870912 cpu:       250.8
 (Enter /pbs_home/pkowalski/g09d01/g09/l716.exe)
 Dipole        =-3.49536923D+00-1.41849790D+00-8.09934271D-01
 ***** Axes restored to original set *****
 -------------------------------------------------------------------
 Center     Atomic                   Forces (Hartrees/Bohr)
 Number     Number              X              Y              Z
 -------------------------------------------------------------------
      1        6           0.014910455    0.012235352    0.022360539
      2       16          -0.004941317    0.001268139    0.003037202
      3        6           0.001173297    0.003509976   -0.005226467
      4        6          -0.007645569   -0.013594067   -0.025004590
      5        6           0.025843624   -0.010206688   -0.053118169
      6        6           0.000319260   -0.002321729    0.001272156
      7        1          -0.001426453    0.000195055   -0.002416304
      8        6          -0.002341023   -0.019445875    0.023847771
      9        6          -0.003950087   -0.004519328   -0.014320489
     10        6          -0.018389586   -0.007260206    0.084492125
     11        6           0.001764996   -0.000994095   -0.004722748
     12        6           0.004218584   -0.011859340   -0.023479190
     13        9          -0.003985208    0.002075058    0.000277733
     14        9          -0.004287750   -0.000155947   -0.008789361
     15        9           0.002869593    0.002328648   -0.000572646
     16        9           0.001097339    0.005123114   -0.002832569
     17        9          -0.000705451   -0.008926022    0.007842165
     18        9           0.003044808   -0.022988070    0.010717549
     19        6           0.011913181    0.037519926    0.086609026
     20        6          -0.058713521    0.091729400   -0.175399880
     21        6          -0.033486697    0.016681703    0.041392665
     22        1           0.008750926    0.009066708    0.015231603
     23        1          -0.012066296    0.014531739   -0.002492527
     24        1           0.007150828    0.001113454    0.000787132
     25        6          -0.019101148   -0.041217472    0.002180836
     26        1          -0.001671925   -0.000526730   -0.001482257
     27        1           0.000709672   -0.002398214    0.001197657
     28        1           0.000508929    0.000910454    0.000126374
     29        1          -0.000541602   -0.000223109    0.000006768
     30        1          -0.000125375    0.000280401   -0.000177433
     31        1          -0.000094891    0.000809289   -0.000065590
     32       16           0.143320213    0.057903851    0.070408069
     33        6          -0.143846090   -0.048902904   -0.054953238
     34        6           0.067400579   -0.022088618    0.029727027
     35        6           0.038292505   -0.033849772    0.003230173
     36        1          -0.002584704   -0.005168778    0.015244595
     37        1           0.004947671    0.004489689    0.001733621
     38        1          -0.010509556    0.010032004   -0.005233647
     39        1          -0.007822211   -0.015156997   -0.041435682
 -------------------------------------------------------------------
 Cartesian Forces:  Max     0.175399880 RMS     0.034539209
 Leave Link  716 at Sun Dec  2 17:00:50 2018, MaxMem=   536870912 cpu:         0.2
 (Enter /pbs_home/pkowalski/g09d01/g09/l103.exe)

 GradGradGradGradGradGradGradGradGradGradGradGradGradGradGradGradGradGrad
 Berny optimization.
 Using GEDIIS/GDIIS optimizer.
 FormGI is forming the generalized inverse of G from B-inverse, IUseBI=4.
 Internal  Forces:  Max     0.103787071 RMS     0.015612046
 Search for a local minimum.
 Step number   3 out of a maximum of  234
 All quantities printed in internal units (Hartrees-Bohrs-Radians)
 RMS Force = .15612D-01 SwitMx=.10000D-02 MixMth= 1
 Mixed Optimization -- RFO/linear search
 Update second derivatives using D2CorX and points    2    3
 ITU=  0  1  0
 Use linear search instead of GDIIS.
     Eigenvalues ---    0.00230   0.00314   0.00575   0.00852   0.00860
     Eigenvalues ---    0.01011   0.01155   0.01399   0.01456   0.01532
     Eigenvalues ---    0.01657   0.01736   0.01970   0.02101   0.02474
     Eigenvalues ---    0.02677   0.03026   0.03841   0.04303   0.04407
     Eigenvalues ---    0.04651   0.04912   0.05226   0.05508   0.05579
     Eigenvalues ---    0.06074   0.06168   0.06701   0.06872   0.07315
     Eigenvalues ---    0.07334   0.07585   0.07676   0.08699   0.08968
     Eigenvalues ---    0.09187   0.09293   0.09571   0.10410   0.10446
     Eigenvalues ---    0.11218   0.11940   0.12505   0.12804   0.12926
     Eigenvalues ---    0.13140   0.13408   0.14522   0.15117   0.15274
     Eigenvalues ---    0.15759   0.15852   0.15945   0.16000   0.16000
     Eigenvalues ---    0.16000   0.16000   0.16000   0.16000   0.16000
     Eigenvalues ---    0.16302   0.16718   0.17889   0.18330   0.18761
     Eigenvalues ---    0.20623   0.20712   0.22308   0.22916   0.23788
     Eigenvalues ---    0.24259   0.24780   0.25002   0.26003   0.26098
     Eigenvalues ---    0.26409   0.26839   0.26958   0.27788   0.28321
     Eigenvalues ---    0.29078   0.29766   0.30283   0.30766   0.31730
     Eigenvalues ---    0.33069   0.33450   0.33533   0.33550   0.33585
     Eigenvalues ---    0.33725   0.33740   0.33755   0.33877   0.34379
     Eigenvalues ---    0.34661   0.37221   0.37230   0.37275   0.38994
     Eigenvalues ---    0.52307   0.54376   0.55245   0.55609   0.55978
     Eigenvalues ---    0.57287   0.58141   0.58372   0.58415   0.69953
     Eigenvalues ---    1.27960
 RFO step:  Lambda=-2.12312615D-01 EMin= 2.30010033D-03
 Quartic linear search produced a step of  0.83882.
 Maximum step size (   0.505) exceeded in Quadratic search.
    -- Step size scaled by   0.917
 Iteration  1 RMS(Cart)=  0.15526963 RMS(Int)=  0.01112430
 Iteration  2 RMS(Cart)=  0.01743290 RMS(Int)=  0.00270280
 Iteration  3 RMS(Cart)=  0.00048610 RMS(Int)=  0.00269593
 Iteration  4 RMS(Cart)=  0.00000226 RMS(Int)=  0.00269593
 Iteration  5 RMS(Cart)=  0.00000001 RMS(Int)=  0.00269593
 ITry= 1 IFail=0 DXMaxC= 7.19D-01 DCOld= 1.00D+10 DXMaxT= 5.05D-01 DXLimC= 3.00D+00 Rises=F
 Variable       Old X    -DE/DX   Delta X   Delta X   Delta X     New X
                                 (Linear)    (Quad)   (Total)
    R1        3.34448   0.00634   0.01240   0.01093   0.02360   3.36809
    R2        2.92103   0.00549   0.02881   0.00370   0.02978   2.95081
    R3        2.55708  -0.00974   0.01469  -0.02166  -0.00642   2.55066
    R4        3.36210  -0.00463  -0.00389  -0.00777  -0.00994   3.35216
    R5        2.53949  -0.00038   0.00885  -0.00290   0.00639   2.54588
    R6        2.82457   0.00045   0.00127   0.00064   0.00190   2.82647
    R7        2.84052   0.00027  -0.00828   0.00146  -0.00819   2.83233
    R8        2.06300  -0.00040   0.00040  -0.00121  -0.00081   2.06219
    R9        3.29013  -0.00685  -0.03169  -0.01710  -0.04951   3.24061
   R10        2.98198   0.00103   0.01896  -0.00319   0.01577   2.99776
   R11        2.07764   0.00041   0.00126   0.00054   0.00181   2.07944
   R12        2.08228   0.00029   0.00057   0.00051   0.00108   2.08336
   R13        2.08241   0.00055   0.00115   0.00094   0.00209   2.08451
   R14        2.85202  -0.00452   0.01210  -0.01397  -0.00188   2.85015
   R15        2.85181  -0.01492   0.01018  -0.03683  -0.02432   2.82750
   R16        2.89916   0.01353  -0.03441   0.04768   0.01234   2.91150
   R17        2.54760   0.00437   0.00908   0.00401   0.01309   2.56068
   R18        2.56717   0.00632   0.00582   0.00900   0.01482   2.58199
   R19        3.09092  -0.03592   0.07071  -0.10779  -0.03666   3.05426
   R20        3.10966  -0.08740   0.01173  -0.25119  -0.23924   2.87042
   R21        2.90576   0.01792  -0.02558   0.05788   0.03178   2.93754
   R22        2.53368   0.00340   0.00645   0.00322   0.00966   2.54335
   R23        2.54248   0.00130   0.01004  -0.00160   0.00843   2.55091
   R24        2.55119   0.00174   0.01607  -0.00223   0.01383   2.56502
   R25        2.59872   0.00484   0.03115  -0.00090   0.03026   2.62898
   R26        2.86828   0.00795   0.10026  -0.00419   0.09846   2.96674
   R27        3.04856   0.04374   0.11867   0.08964   0.20847   3.25704
   R28        3.09912  -0.01034   0.00019  -0.08857  -0.09004   3.00908
   R29        2.90981   0.10379   0.20660   0.01766   0.22524   3.13505
   R30        2.01640   0.01939  -0.03137   0.05329   0.02192   2.03832
   R31        2.08083  -0.00521  -0.00006  -0.01172  -0.01178   2.06905
   R32        2.07770  -0.00401  -0.00275  -0.00887  -0.01162   2.06607
   R33        3.62141   0.02834   0.12234   0.06715   0.19087   3.81229
   R34        2.09027   0.00099   0.00713  -0.00014   0.00698   2.09725
   R35        2.06635  -0.00040  -0.00638   0.00133  -0.00505   2.06130
   R36        2.07655   0.00005  -0.00079   0.00042  -0.00037   2.07618
   R37        3.02612   0.08312   0.19145   0.03185   0.22161   3.24773
   R38        2.98795  -0.06188   0.00216  -0.19755  -0.19707   2.79088
   R39        2.84951   0.01160   0.14472  -0.02113   0.12360   2.97311
   R40        2.10107  -0.01792  -0.05090  -0.03024  -0.08114   2.01993
   R41        2.07596   0.00519   0.03017   0.00177   0.03193   2.10789
   R42        2.06192   0.00611   0.02232   0.00637   0.02869   2.09061
   R43        2.05590   0.00928   0.01895   0.01403   0.03299   2.08888
    A1        1.92373   0.00038  -0.00783   0.00329  -0.00768   1.91605
    A2        2.21728   0.00297  -0.00108   0.01037   0.00974   2.22703
    A3        2.14084  -0.00375   0.00779  -0.01550  -0.00898   2.13186
    A4        1.59440   0.00066   0.00290   0.00116   0.00506   1.59946
    A5        1.98036  -0.00030   0.00198   0.00030   0.00224   1.98260
    A6        2.06082   0.00196   0.00162   0.00408   0.00566   2.06648
    A7        2.24200  -0.00166  -0.00360  -0.00435  -0.00799   2.23401
    A8        2.01966   0.00495   0.00363   0.00784   0.00833   2.02799
    A9        2.13454  -0.00207  -0.00083  -0.00403  -0.00346   2.13108
   A10        2.12299  -0.00242  -0.00229  -0.00232  -0.00306   2.11993
   A11        1.83643  -0.00416  -0.00053  -0.00550  -0.00105   1.83538
   A12        2.02914  -0.01392   0.00190  -0.04987  -0.04780   1.98134
   A13        1.58735   0.02793   0.03333   0.10642   0.14224   1.72959
   A14        1.98083   0.02007   0.00890   0.06681   0.07105   2.05187
   A15        2.11199  -0.02222  -0.02455  -0.08815  -0.11315   1.99884
   A16        1.88890  -0.00919  -0.01355  -0.03228  -0.04555   1.84335
   A17        1.92864   0.00071   0.00157   0.00221   0.00377   1.93242
   A18        1.93585  -0.00021  -0.00066  -0.00073  -0.00139   1.93446
   A19        1.93722  -0.00010  -0.00043  -0.00024  -0.00068   1.93654
   A20        1.89064  -0.00020  -0.00033  -0.00052  -0.00085   1.88978
   A21        1.89441   0.00009   0.00016   0.00062   0.00078   1.89520
   A22        1.87537  -0.00030  -0.00034  -0.00142  -0.00176   1.87361
   A23        2.22160  -0.00076  -0.00585   0.00679  -0.00350   2.21810
   A24        2.11337   0.00950   0.00436   0.02676   0.03064   2.14401
   A25        1.91248  -0.00636   0.01265  -0.02109  -0.00803   1.90446
   A26        1.86241  -0.00554   0.02774  -0.02011   0.00737   1.86979
   A27        1.98838  -0.00033  -0.00510   0.00077  -0.00539   1.98299
   A28        1.91624  -0.00069  -0.01039  -0.00594  -0.01578   1.90046
   A29        1.95305   0.00659   0.00754   0.02004   0.02735   1.98041
   A30        1.86163   0.00296  -0.02319   0.01590  -0.00701   1.85462
   A31        1.87828  -0.00274   0.00173  -0.00957  -0.00793   1.87035
   A32        1.65973   0.02126  -0.03629   0.07065   0.03344   1.69316
   A33        1.99869  -0.00384  -0.00789  -0.00083  -0.01244   1.98625
   A34        1.86260  -0.00975   0.12117  -0.02284   0.09800   1.96060
   A35        1.79998   0.00090  -0.01625   0.01003  -0.00685   1.79313
   A36        1.94856  -0.00031   0.00107  -0.00420  -0.00295   1.94561
   A37        1.94022  -0.00121   0.00698  -0.00515   0.00199   1.94221
   A38        1.94069  -0.00224   0.00722  -0.00974  -0.00277   1.93792
   A39        1.94077   0.00499   0.00335   0.01845   0.02236   1.96314
   A40        1.89335  -0.00191  -0.00244  -0.00840  -0.01099   1.88236
   A41        1.89573  -0.01221   0.03301  -0.04408  -0.01045   1.88528
   A42        2.02559   0.00047   0.00340  -0.00246   0.00100   2.02659
   A43        1.97875  -0.01311   0.04644  -0.05158  -0.00440   1.97435
   A44        1.89141   0.01109  -0.02569   0.04267   0.01557   1.90698
   A45        1.75508   0.02653  -0.07655   0.10293   0.02630   1.78138
   A46        1.89611  -0.00798   0.00806  -0.02828  -0.02329   1.87282
   A47        1.90081  -0.00701  -0.01002   0.00523  -0.00795   1.89286
   A48        1.58332   0.00853  -0.04438   0.05575   0.01427   1.59759
   A49        2.64824   0.00053  -0.02379   0.02070  -0.00868   2.63956
   A50        1.68037   0.00164   0.09451  -0.02014   0.07351   1.75388
   A51        1.66690   0.01418   0.04709   0.01726   0.06097   1.72788
   A52        2.11402   0.02397   0.01559   0.05327   0.06748   2.18149
   A53        2.08079  -0.01631   0.05193  -0.04823  -0.00083   2.07996
   A54        2.08747  -0.00775  -0.06791  -0.00559  -0.06780   2.01967
   A55        2.02792   0.01246   0.03966   0.02096   0.06238   2.09030
   A56        1.97836  -0.00683   0.01494  -0.01429   0.00313   1.98149
   A57        1.92977   0.00197   0.00410   0.00328   0.00394   1.93372
   A58        1.86684   0.00169  -0.00980   0.00748  -0.00891   1.85793
   A59        1.82614  -0.00516  -0.02940  -0.00621  -0.03569   1.79045
   A60        1.60038   0.01507   0.05546   0.03110   0.08765   1.68802
   A61        1.81714  -0.00592  -0.02821  -0.01430  -0.04181   1.77533
   A62        1.34381   0.00855   0.04724   0.04359   0.08700   1.43081
   A63        1.93919   0.00144   0.00520   0.00305   0.00824   1.94743
   A64        1.92004  -0.00099   0.00266  -0.00389  -0.00124   1.91880
   A65        1.92119  -0.00028   0.00026  -0.00090  -0.00064   1.92055
   A66        1.89289  -0.00041  -0.00480  -0.00030  -0.00511   1.88779
   A67        1.88319  -0.00064  -0.00401  -0.00112  -0.00513   1.87806
   A68        1.90656   0.00090   0.00047   0.00328   0.00375   1.91030
   A69        1.85207  -0.05200  -0.02284  -0.08951  -0.10715   1.74492
   A70        1.76633   0.02651  -0.00429   0.07676   0.06992   1.83625
   A71        2.18732  -0.01474  -0.00189  -0.03406  -0.04920   2.13811
   A72        1.87801   0.00474   0.08952   0.02905   0.11737   1.99538
   A73        2.04446   0.01923   0.05198   0.00171   0.04718   2.09164
   A74        2.31160  -0.00590  -0.00459  -0.01236  -0.02953   2.28206
   A75        1.86133   0.00961   0.10071  -0.01614   0.08493   1.94626
   A76        1.51799  -0.00188  -0.01613   0.02550   0.00827   1.52626
   A77        1.69041   0.00683   0.02149   0.08198   0.09779   1.78820
   A78        1.74738   0.02729   0.09126   0.07551   0.16692   1.91430
   A79        1.99050  -0.00383  -0.00950  -0.01575  -0.02768   1.96283
   A80        2.10538  -0.01824  -0.00063  -0.06210  -0.06436   2.04102
   A81        1.85037  -0.00643  -0.03384  -0.00831  -0.04275   1.80762
   A82        1.85782  -0.00281  -0.02997   0.00442  -0.02478   1.83304
   A83        1.88559   0.00653  -0.01411   0.01825   0.00085   1.88644
   A84        3.42651   0.00992   0.02605   0.02489   0.05196   3.47847
   A85        3.26349   0.00538   0.01933   0.03918   0.05300   3.31649
    D1        0.28390  -0.00507  -0.00113  -0.02289  -0.02429   0.25961
    D2       -2.91242  -0.01335  -0.04501  -0.06103  -0.10642  -3.01884
    D3       -0.36537   0.00484   0.00146   0.01970   0.02079  -0.34458
    D4       -2.57332  -0.00845  -0.01112  -0.02882  -0.03760  -2.61092
    D5        1.77404  -0.01009  -0.01367  -0.03881  -0.04839   1.72565
    D6        2.82811   0.01245   0.04307   0.05493   0.09691   2.92502
    D7        0.62016  -0.00083   0.03049   0.00641   0.03852   0.65868
    D8       -1.31567  -0.00247   0.02794  -0.00358   0.02773  -1.28794
    D9       -0.01007   0.00280  -0.03335   0.00391  -0.02888  -0.03895
   D10        2.81690   0.01210   0.01324   0.05426   0.06914   2.88604
   D11        3.07051  -0.00629  -0.08228  -0.03794  -0.12008   2.95044
   D12       -0.38571   0.00301  -0.03570   0.01242  -0.02206  -0.40776
   D13       -0.11682   0.00534  -0.00177   0.02331   0.02122  -0.09560
   D14        3.02693   0.00158  -0.00254   0.00826   0.00568   3.03261
   D15       -0.09703  -0.00441   0.00040  -0.01668  -0.01556  -0.11259
   D16       -3.12299  -0.00862  -0.00431  -0.03089  -0.03427   3.12593
   D17        3.04213  -0.00017   0.00128   0.00030   0.00181   3.04394
   D18        0.01618  -0.00438  -0.00343  -0.01392  -0.01690  -0.00072
   D19       -3.13674   0.00213   0.00038   0.00862   0.00876  -3.12798
   D20        1.04942   0.00205   0.00019   0.00830   0.00826   1.05768
   D21       -1.03408   0.00264   0.00133   0.01072   0.01182  -1.02226
   D22        0.00738  -0.00228  -0.00054  -0.00902  -0.00933  -0.00195
   D23       -2.08964  -0.00236  -0.00073  -0.00934  -0.00983  -2.09948
   D24        2.11004  -0.00177   0.00042  -0.00692  -0.00627   2.10377
   D25        0.29586   0.00006  -0.00054  -0.00143  -0.00194   0.29392
   D26        2.53317  -0.00726   0.00754  -0.02398  -0.01509   2.51808
   D27       -1.45953  -0.02289  -0.03208  -0.09438  -0.12592  -1.58545
   D28       -2.96054   0.00426   0.00424   0.01255   0.01660  -2.94393
   D29       -0.72322  -0.00306   0.01232  -0.01000   0.00346  -0.71977
   D30        1.56726  -0.01869  -0.02730  -0.08040  -0.10738   1.45989
   D31       -0.17630  -0.01846  -0.02972  -0.07835  -0.10565  -0.28195
   D32        1.51467  -0.01414   0.05429  -0.08007  -0.02351   1.49116
   D33        2.41281   0.01477   0.04088   0.09211   0.13111   2.54391
   D34       -2.31002  -0.01842  -0.03807  -0.08686  -0.12382  -2.43384
   D35       -0.61904  -0.01411   0.04593  -0.08858  -0.04168  -0.66072
   D36        0.27909   0.01481   0.03253   0.08360   0.11294   0.39203
   D37        1.57741   0.00378   0.00332   0.00927   0.01690   1.59431
   D38       -3.01480   0.00809   0.08733   0.00755   0.09904  -2.91576
   D39       -2.11666   0.03701   0.07392   0.17973   0.25366  -1.86301
   D40        3.07304  -0.00356   0.00155  -0.01391  -0.01021   3.06282
   D41        0.97668  -0.00332   0.00247  -0.01293  -0.00832   0.96836
   D42       -1.12516  -0.00362   0.00003  -0.01395  -0.01177  -1.13693
   D43       -1.31754   0.00452   0.01780   0.02837   0.04072  -1.27682
   D44        2.86929   0.00476   0.01872   0.02934   0.04261   2.91190
   D45        0.76745   0.00446   0.01628   0.02833   0.03916   0.80661
   D46        1.01142   0.00246  -0.01081   0.00510  -0.00240   1.00901
   D47       -1.08494   0.00270  -0.00989   0.00607  -0.00051  -1.08545
   D48        3.09640   0.00240  -0.01232   0.00506  -0.00396   3.09244
   D49        2.30862   0.01268   0.05384   0.05948   0.11273   2.42135
   D50        0.14434   0.00857   0.02759   0.04819   0.07564   0.21998
   D51       -1.96347   0.01283   0.03662   0.06434   0.10056  -1.86291
   D52       -0.54785   0.00196   0.01258   0.00720   0.01989  -0.52796
   D53       -2.71213  -0.00215  -0.01367  -0.00409  -0.01720  -2.72933
   D54        1.46325   0.00211  -0.00464   0.01206   0.00772   1.47097
   D55       -2.18008   0.00008  -0.07533  -0.01950  -0.09479  -2.27487
   D56       -0.24304  -0.00089   0.04095  -0.00865   0.03134  -0.21170
   D57        0.69713   0.00827  -0.03953   0.02582  -0.01287   0.68426
   D58        2.63417   0.00730   0.07676   0.03667   0.11326   2.74743
   D59        0.09160   0.00256  -0.01269   0.00983  -0.00228   0.08932
   D60        2.17673   0.00028  -0.01321   0.00214  -0.01095   2.16578
   D61       -1.98956  -0.00323  -0.01074  -0.01514  -0.02564  -2.01519
   D62        2.27751   0.00254   0.00444   0.00970   0.01472   2.29223
   D63       -1.92055   0.00026   0.00392   0.00200   0.00605  -1.91450
   D64        0.19635  -0.00326   0.00639  -0.01528  -0.00863   0.18772
   D65       -1.95593   0.00462  -0.00343   0.01875   0.01576  -1.94017
   D66        0.12920   0.00234  -0.00395   0.01106   0.00709   0.13628
   D67        2.24609  -0.00117  -0.00148  -0.00622  -0.00760   2.23850
   D68       -0.63367  -0.00207   0.01547  -0.00276   0.01246  -0.62121
   D69       -2.76887  -0.00737   0.02101  -0.02241  -0.00048  -2.76935
   D70        1.30137   0.01591  -0.03351   0.06857   0.03574   1.33711
   D71       -2.68447  -0.00362   0.00592  -0.02321  -0.01980  -2.70427
   D72        1.46352  -0.00891   0.01145  -0.04285  -0.03274   1.43077
   D73       -0.74943   0.01436  -0.04307   0.04813   0.00348  -0.74595
   D74        0.67133  -0.00803  -0.04820  -0.04334  -0.09118   0.58015
   D75       -2.51630  -0.01038  -0.06143  -0.05736  -0.11727  -2.63357
   D76        2.48338   0.01008  -0.02886   0.02706  -0.00094   2.48245
   D77       -0.70425   0.00772  -0.04210   0.01304  -0.02702  -0.73128
   D78        0.34830  -0.00343   0.00175  -0.01382  -0.01219   0.33611
   D79        2.56296  -0.00357   0.01131  -0.01773  -0.00755   2.55541
   D80       -1.73304   0.00328  -0.02835   0.01169  -0.01581  -1.74884
   D81       -1.74226  -0.00248   0.00631  -0.00990  -0.00346  -1.74572
   D82        0.47240  -0.00262   0.01588  -0.01382   0.00118   0.47358
   D83        2.45959   0.00423  -0.02379   0.01560  -0.00708   2.45252
   D84        2.42907  -0.00193   0.00225  -0.00518  -0.00291   2.42616
   D85       -1.63945  -0.00207   0.01182  -0.00909   0.00173  -1.63772
   D86        0.34774   0.00478  -0.02785   0.02033  -0.00653   0.34121
   D87       -0.41321   0.01446   0.03678   0.07304   0.11367  -0.29954
   D88        2.77460   0.01704   0.04787   0.08821   0.13736   2.91195
   D89       -2.03503   0.00570   0.05132   0.02004   0.07407  -1.96096
   D90        1.15278   0.00828   0.06241   0.03521   0.09775   1.25053
   D91        2.98074   0.00066   0.02192  -0.00775   0.01317   2.99392
   D92       -0.11463   0.00324   0.03301   0.00742   0.03686  -0.07777
   D93       -2.28526  -0.00896   0.00357  -0.05258  -0.04816  -2.33341
   D94        1.82489  -0.01596  -0.02761  -0.06841  -0.09553   1.72937
   D95       -0.20786  -0.00548  -0.00435  -0.04352  -0.04763  -0.25549
   D96       -0.38090  -0.01490  -0.00394  -0.04161  -0.04861  -0.42951
   D97       -2.55393  -0.02190  -0.03511  -0.05744  -0.09598  -2.64991
   D98        1.69650  -0.01143  -0.01185  -0.03255  -0.04808   1.64842
   D99       -2.55401  -0.03522  -0.08020  -0.17412  -0.25556  -2.80957
   D100      -0.27498   0.00137   0.03217  -0.02615   0.00221  -0.27276
   D101       0.06538  -0.00637  -0.01911  -0.01493  -0.03618   0.02920
   D102       2.34442   0.03022   0.09326   0.13303   0.22159   2.56601
   D103      -2.97053  -0.00009  -0.02112   0.00717  -0.01268  -2.98321
   D104       0.12573  -0.00155  -0.03257  -0.00503  -0.03292   0.09281
   D105      -0.16793   0.00829  -0.03154  -0.00939  -0.03380  -0.20173
   D106       1.51200   0.01466  -0.01518   0.08404   0.07326   1.58526
   D107      -2.03579   0.01040  -0.00189  -0.00811  -0.01156  -2.04735
   D108      -0.35586   0.01678   0.01447   0.08532   0.09549  -0.26037
   D109      -0.06314  -0.00455   0.00515  -0.00846  -0.00235  -0.06549
   D110      -2.17867  -0.02656  -0.11181  -0.09922  -0.20458  -2.38325
   D111      -0.00236   0.00921   0.01177   0.01680   0.02843   0.02607
   D112      -0.99289  -0.00682  -0.04648  -0.00615  -0.05694  -1.04983
   D113      -2.54413  -0.00797  -0.04517  -0.05540  -0.11456  -2.65869
   D114       2.31786   0.01070   0.05199   0.04004   0.10326   2.42112
   D115       1.32734  -0.00533  -0.00625   0.01709   0.01789   1.34523
   D116      -0.22391  -0.00648  -0.00494  -0.03216  -0.03973  -0.26364
   D117      -2.63803   0.01493   0.03751   0.05096   0.08713  -2.55090
   D118      -0.67033   0.02126   0.04514   0.07750   0.12092  -0.54941
   D119       1.61892   0.00700   0.00975   0.01935   0.02974   1.64866
   D120       1.57978  -0.01675  -0.03730  -0.06211  -0.09914   1.48065
   D121      -2.73570  -0.01042  -0.02968  -0.03556  -0.06535  -2.80105
   D122      -0.44645  -0.02468  -0.06506  -0.09372  -0.15654  -0.60298
         Item               Value     Threshold  Converged?
 Maximum Force            0.103787     0.000450     NO 
 RMS     Force            0.015612     0.000300     NO 
 Maximum Displacement     0.718821     0.001800     NO 
 RMS     Displacement     0.163158     0.001200     NO 
 Predicted change in Energy=-1.356377D-01
 Lowest energy point so far.  Saving SCF results.
 GradGradGradGradGradGradGradGradGradGradGradGradGradGradGradGradGradGrad

 Leave Link  103 at Sun Dec  2 17:00:51 2018, MaxMem=   536870912 cpu:         0.7
 (Enter /pbs_home/pkowalski/g09d01/g09/l202.exe)
                          Input orientation:                          
 ---------------------------------------------------------------------
 Center     Atomic      Atomic             Coordinates (Angstroms)
 Number     Number       Type             X           Y           Z
 ---------------------------------------------------------------------
      1          6           0       -1.590025   -0.140937   -0.692463
      2         16           0       -3.103344    0.789751   -0.835050
      3          6           0       -4.070142   -0.606406   -0.322486
      4          6           0       -3.349702   -1.734616   -0.170472
      5          6           0       -1.914237   -1.665358   -0.595975
      6          6           0       -5.535792   -0.412223   -0.096019
      7          1           0       -3.802768   -2.672616    0.154712
      8          6           0       -0.326410    0.318470   -0.810992
      9          6           0        0.102319    1.726663   -1.139550
     10          6           0        0.867311   -0.465791   -0.365213
     11          6           0        1.301842    2.059347   -0.231688
     12          6           0        1.566435    0.710699    0.494638
     13          9           0       -0.902301    2.632521   -1.059959
     14          9           0        0.572782    1.757960   -2.421946
     15          9           0        2.374002    2.438992   -0.951228
     16          9           0        1.004636    3.058090    0.626431
     17          9           0        2.898465    0.576419    0.718387
     18          9           0        0.958699    0.920700    1.728325
     19          6           0       -0.770195   -2.551495    0.324172
     20          6           0        0.522897   -1.675987    0.485694
     21          6           0       -1.589948   -2.174353    1.792638
     22          1           0       -1.027036   -1.837563    2.648879
     23          1           0       -2.243044   -2.978264    2.147589
     24          1           0       -2.303037   -1.359604    1.640870
     25          6           0       -1.654908   -2.073100   -2.106929
     26          1           0       -1.753670   -3.168295   -2.256883
     27          1           0       -0.647479   -1.778726   -2.404009
     28          1           0       -2.387760   -1.580747   -2.760833
     29          1           0       -6.007134   -1.351544    0.230139
     30          1           0       -6.034566   -0.077972   -1.020643
     31          1           0       -5.717599    0.357783    0.672623
     32         16           0        1.613057   -2.204282    1.619153
     33          6           0        0.873391   -3.687025    2.075266
     34          6           0       -0.397667   -3.732954    1.324631
     35          6           0        0.757322   -4.147689    3.575130
     36          1           0        0.842013   -5.258324    3.634633
     37          1           0        1.601580   -3.789485    4.193858
     38          1           0       -0.182740   -3.903292    4.102803
     39          1           0       -1.016472   -4.334188    1.955623
 ---------------------------------------------------------------------
                    Distance matrix (angstroms):
                    1          2          3          4          5
     1  C    0.000000
     2  S    1.782314   0.000000
     3  C    2.550397   1.773887   0.000000
     4  C    2.430792   2.621981   1.347220   0.000000
     5  C    1.561500   2.738374   2.417458   1.498802   0.000000
     6  C    3.999802   2.812065   1.495702   2.556024   3.864707
     7  H    3.467469   3.668352   2.137389   1.091265   2.268182
     8  C    1.349751   2.816744   3.887102   3.710219   2.550098
     9  C    2.559656   3.353624   4.849766   4.983574   3.983438
    10  C    2.500225   4.190851   4.939639   4.408065   3.037963
    11  C    3.662849   4.624022   5.997724   6.002896   4.934501
    12  C    3.478179   4.856043   5.845806   5.530853   4.353178
    13  F    2.880986   2.879405   4.590177   5.084568   4.439713
    14  F    3.357775   4.119414   5.617357   5.714289   4.608529
    15  F    4.736718   5.721434   7.155191   7.126666   5.946502
    16  F    4.324988   4.914955   6.331061   6.524212   5.685513
    17  F    4.759374   6.203256   7.144506   6.720903   5.469480
    18  F    3.671959   4.805022   5.641553   5.405410   4.510413
    19  C    2.741616   4.236897   3.884738   2.750603   1.714859
    20  C    2.865113   4.579721   4.784680   3.928232   2.666410
    21  C    3.210998   4.240403   3.617122   2.672808   2.463678
    22  H    3.789468   4.832349   4.427782   3.654329   3.368361
    23  H    4.067278   4.882027   3.881400   2.853902   3.059244
    24  H    2.727266   3.374966   2.746768   2.125348   2.290879
    25  C    2.395450   3.451312   3.341974   2.595528   1.586344
    26  H    3.411610   4.416939   3.958688   2.992635   2.245711
    27  H    2.549536   3.884582   4.173930   3.506086   2.210546
    28  H    2.643404   3.136871   3.118539   2.767485   2.217655
    29  H    4.672004   3.761884   2.147688   2.714624   4.187213
    30  H    4.457085   3.062589   2.150727   3.267377   4.435904
    31  H    4.375963   3.048607   2.152676   3.270456   4.490880
    32  S    4.456534   6.101785   6.214654   5.296444   4.199885
    33  C    5.128693   6.657769   6.299043   5.166213   4.358157
    34  C    4.288703   5.695592   5.096604   3.865643   3.203695
    35  C    6.306858   7.663729   7.143984   6.059711   5.540515
    36  H    7.129251   8.492533   7.837627   6.668269   6.197125
    37  H    6.882905   8.270165   7.918194   6.912674   6.309943
    38  H    6.255426   7.411948   6.750151   5.744013   5.484975
    39  H    4.992462   6.196582   5.330201   4.089256   3.799906
                    6          7          8          9         10
     6  C    0.000000
     7  H    2.859303   0.000000
     8  C    5.308744   4.686603   0.000000
     9  C    6.119810   6.023161   1.508232   0.000000
    10  C    6.408983   5.191343   1.496247   2.447788   0.000000
    11  C    7.271884   6.971214   2.453049   1.540698   2.565730
    12  C    7.214669   6.355369   2.332675   2.417930   1.616245
    13  F    5.627511   6.167058   2.397596   1.355055   3.635070
    14  F    6.887257   6.739036   2.340053   1.366329   3.043348
    15  F    8.451369   8.093462   3.436350   2.388184   3.324349
    16  F    7.439234   7.494975   3.367994   2.388632   3.663325
    17  F    8.530964   7.468633   3.578457   3.548722   2.527049
    18  F    6.876287   6.169259   2.909007   3.099625   2.512690
    19  C    5.240606   3.039718   3.118051   4.605040   2.739861
    20  C    6.216365   4.451314   2.525980   3.794249   1.518959
    21  C    4.716122   2.797793   3.819631   5.165211   3.689664
    22  H    5.467626   3.823987   4.136432   5.322719   3.815109
    23  H    4.739254   2.549062   4.826504   6.200189   4.722393
    24  H    3.790121   2.486335   3.568560   4.800157   3.856731
    25  C    4.675846   3.176121   3.027205   4.296727   3.461012
    26  H    5.154582   3.203169   4.035493   5.352918   4.213251
    27  H    5.575818   4.159560   2.653115   3.801158   2.859209
    28  H    4.286815   3.419770   3.414391   4.446123   4.192565
    29  H    1.100394   2.571021   6.011949   6.976877   6.956795
    30  H    1.102464   3.618640   5.725746   6.397828   6.943767
    31  H    1.103074   3.621896   5.591742   6.247339   6.716875
    32  S    7.566989   5.629839   4.003925   5.034391   2.741568
    33  C    7.517741   5.155969   5.080748   6.343312   4.041327
    34  C    6.280591   3.753364   4.580393   6.010789   3.889742
    35  C    8.187449   5.888083   6.352883   7.560770   5.393957
    36  H    8.836224   6.353718   7.226993   8.492938   6.242417
    37  H    8.986157   6.838793   6.755810   7.817986   5.689571
    38  H    7.646754   5.496053   6.479916   7.698046   5.734299
    39  H    6.325764   3.710465   5.456883   6.896789   4.888702
                   11         12         13         14         15
    11  C    0.000000
    12  C    1.554480   0.000000
    13  F    2.423388   3.493541   0.000000
    14  F    2.328002   3.254315   2.189917   0.000000
    15  F    1.345881   2.393677   3.283815   2.423058   0.000000
    16  F    1.349884   2.417277   2.580975   3.342071   2.178865
    17  F    2.377167   1.357350   4.672889   4.082466   2.555749
    18  F    2.292579   1.391196   3.764065   4.251434   3.389439
    19  C    5.085488   4.016318   5.367242   5.283574   6.034698
    20  C    3.882540   2.604866   4.794108   4.499872   4.735439
    21  C    5.512219   4.468901   5.631713   6.156557   6.672679
    22  H    5.376546   4.226167   5.809706   6.418759   6.543451
    23  H    6.603385   5.554532   6.600519   7.158305   7.763146
    24  H    5.309506   4.535726   5.019322   5.873331   6.559191
    25  C    5.416274   4.989463   4.879081   4.442843   6.158468
    26  H    6.384811   5.800048   5.983888   5.450469   7.084072
    27  H    4.821788   4.415972   4.618495   3.741324   5.387862
    28  H    5.767150   5.611102   4.780291   4.475111   6.489017
    29  H    8.078898   7.853773   6.602760   7.745829   9.274009
    30  H    7.682022   7.790590   5.804176   6.999382   8.777468
    31  H    7.279124   7.294750   5.600300   7.148828   8.511306
    32  S    4.658433   3.124712   6.074482   5.754304   5.361519
    33  C    6.206964   4.724265   7.274571   7.068461   6.995683
    34  C    6.233876   4.928756   6.816171   6.717793   7.138249
    35  C    7.301757   5.809306   8.379119   8.418768   8.153890
    36  H    8.289040   6.783332   9.345975   9.272695   9.089872
    37  H    7.340582   5.825558   8.666844   8.694909   8.115569
    38  H    7.519632   6.112887   8.359948   8.671386   8.503218
    39  H    7.143962   5.852928   7.592219   7.668318   8.113018
                   16         17         18         19         20
    16  F    0.000000
    17  F    3.123097   0.000000
    18  F    2.405144   2.213865   0.000000
    19  C    5.891420   4.837181   4.125150   0.000000
    20  C    4.760606   3.281890   2.911501   1.569933   0.000000
    21  C    5.955699   5.372765   4.009874   1.723549   2.533887
    22  H    5.673218   4.996365   3.521161   2.445389   2.666040
    23  H    7.021318   6.411981   5.062495   2.382490   3.479690
    24  H    5.611221   5.626258   3.980748   2.346039   3.069272
    25  C    6.393242   5.977923   5.522948   2.630937   3.409138
    26  H    7.395243   6.672141   6.321290   2.830108   3.864125
    27  H    5.942040   5.279184   5.190654   2.838169   3.119409
    28  H    6.670885   6.685993   6.132582   3.616092   4.361298
    29  H    8.292577   9.124973   7.478669   5.373477   6.543079
    30  H    7.880235   9.124226   7.580233   5.969961   6.915419
    31  H    7.244462   8.618959   6.782650   5.749967   6.566198
    32  S    5.389641   3.193109   3.194622   2.734488   1.658998
    33  C    6.900212   4.911110   4.621556   2.656527   2.587250
    34  C    6.969377   5.459186   4.864072   1.592338   2.404655
    35  C    7.789688   5.921374   5.398130   3.930632   3.963443
    36  H    8.845250   6.839423   6.467453   4.570042   4.780250
    37  H    7.744169   5.729042   5.355183   4.704509   4.402376
    38  H    7.871205   6.404366   5.496538   4.055923   4.306076
    39  H    7.778007   6.400901   5.618435   2.429048   3.405345
                   21         22         23         24         25
    21  C    0.000000
    22  H    1.078632   0.000000
    23  H    1.094896   1.741025   0.000000
    24  H    1.093318   1.694906   1.697181   0.000000
    25  C    3.901422   4.802855   4.389322   3.869774   0.000000
    26  H    4.172930   5.134720   4.435648   4.331933   1.109816
    27  H    4.319330   5.067465   4.970086   4.390624   1.090791
    28  H    4.660790   5.584130   5.105545   4.408069   1.098669
    29  H    4.757095   5.557688   4.526722   3.963656   4.992435
    30  H    5.662507   6.452666   5.729312   4.759258   4.933757
    31  H    4.970277   5.543150   5.037586   3.942861   5.490042
    32  S    3.207839   2.857430   3.968350   4.006213   4.957872
    33  C    2.904495   2.713147   3.196832   3.961727   5.146631
    34  C    2.017375   2.396298   2.156903   3.059940   4.013898
    35  C    3.546972   3.062443   3.522446   4.569527   6.512186
    36  H    4.338002   4.020779   4.114310   5.391331   7.024657
    37  H    4.308174   3.620302   4.430173   5.260048   7.297302
    38  H    3.210347   2.663451   2.987205   4.126394   6.639101
    39  H    2.240609   2.591111   1.838439   3.256143   4.693021
                   26         27         28         29         30
    26  H    0.000000
    27  H    1.782192   0.000000
    28  H    1.782229   1.787483   0.000000
    29  H    5.251459   5.987247   4.700885   0.000000
    30  H    5.422587   5.816096   4.311124   1.785270   0.000000
    31  H    6.060360   6.303685   5.160847   1.789251   1.776935
    32  S    5.223775   4.634324   5.964864   7.792550   8.365157
    33  C    5.092941   5.100839   6.201561   7.496706   8.386285
    34  C    3.871024   4.217128   5.028268   6.191538   7.115745
    35  C    6.424692   6.582974   7.524968   8.047687   9.154969
    36  H    6.768734   7.126807   8.053445   8.588616   9.787490
    37  H    7.297646   7.254879   8.316314   8.918922   9.963788
    38  H    6.591938   6.860639   7.574023   7.445302   8.667562
    39  H    4.432603   5.066846   5.630880   6.064666   7.221827
                   31         32         33         34         35
    31  H    0.000000
    32  S    7.822954   0.000000
    33  C    7.859328   1.718625   0.000000
    34  C    6.742471   2.542950   1.476872   0.000000
    35  C    8.405262   2.887033   1.573300   2.563347   0.000000
    36  H    9.129221   3.739497   2.213953   3.033096   1.115447
    37  H    9.119722   3.023592   2.242585   3.497520   1.106303
    38  H    7.781875   3.504288   2.296321   2.791675   1.105389
    39  H    6.764708   3.400608   2.001178   1.068902   2.409135
                   36         37         38         39
    36  H    0.000000
    37  H    1.745612   0.000000
    38  H    1.762218   1.790263   0.000000
    39  H    2.669657   3.487205   2.343323   0.000000
 Stoichiometry    C17H14F6S2
 Framework group  C1[X(C17H14F6S2)]
 Deg. of freedom   111
 Full point group                 C1      NOp   1
 RotChk:  IX=3 Diff= 5.45D-02
 Largest Abelian subgroup         C1      NOp   1
 Largest concise Abelian subgroup C1      NOp   1
                         Standard orientation:                         
 ---------------------------------------------------------------------
 Center     Atomic      Atomic             Coordinates (Angstroms)
 Number     Number       Type             X           Y           Z
 ---------------------------------------------------------------------
      1          6           0        0.235375   -1.427480    0.298726
      2         16           0        0.717985   -2.983678   -0.423755
      3          6           0       -0.967016   -3.534354   -0.488588
      4          6           0       -1.834541   -2.685770    0.096482
      5          6           0       -1.232817   -1.520580    0.822202
      6          6           0       -1.266318   -4.829439   -1.174368
      7          1           0       -2.907859   -2.881001    0.123532
      8          6           0        1.016907   -0.353641    0.539363
      9          6           0        2.500336   -0.235100    0.294112
     10          6           0        0.461848    1.000639    0.850152
     11          6           0        2.752586    1.166625   -0.293500
     12          6           0        1.347318    1.827097   -0.219969
     13          9           0        3.006995   -1.237320   -0.464193
     14          9           0        3.151313   -0.269416    1.494907
     15          9           0        3.648367    1.854034    0.438920
     16          9           0        3.221881    1.091027   -1.556922
     17          9           0        1.488899    3.155423    0.020665
     18          9           0        0.892593    1.689587   -1.527540
     19          6           0       -2.075964   -0.028434    0.764387
     20          6           0       -1.028682    1.127545    0.586615
     21          6           0       -2.530075   -0.295555   -0.876664
     22          1           0       -2.420122    0.498189   -1.598694
     23          1           0       -3.548804   -0.680070   -0.991281
     24          1           0       -1.937491   -1.101948   -1.317029
     25          6           0       -0.935334   -1.783750    2.358019
     26          1           0       -1.869534   -1.806220    2.956732
     27          1           0       -0.296644   -0.993123    2.754010
     28          1           0       -0.436536   -2.754535    2.483913
     29          1           0       -2.345950   -5.041071   -1.152598
     30          1           0       -0.740367   -5.664286   -0.682603
     31          1           0       -0.933946   -4.805057   -2.225895
     32         16           0       -1.653209    2.607054    0.170329
     33          6           0       -3.333370    2.255683    0.255588
     34          6           0       -3.412474    0.812624    0.559689
     35          6           0       -4.355887    2.745121   -0.835367
     36          1           0       -5.337629    2.970150   -0.356025
     37          1           0       -4.060914    3.710365   -1.288357
     38          1           0       -4.591327    2.039893   -1.653356
     39          1           0       -4.351068    0.537283    0.128667
 ---------------------------------------------------------------------
 Rotational constants (GHZ):      0.2323657      0.2133580      0.1301217
 Leave Link  202 at Sun Dec  2 17:00:51 2018, MaxMem=   536870912 cpu:         0.0
 (Enter /pbs_home/pkowalski/g09d01/g09/l301.exe)
 Basis read from rwf:  (5D, 7F)
 No pseudopotential information found on rwf file.
 There are   453 symmetry adapted cartesian basis functions of A   symmetry.
 There are   428 symmetry adapted basis functions of A   symmetry.
   428 basis functions,   747 primitive gaussians,   453 cartesian basis functions
   101 alpha electrons      101 beta electrons
       nuclear repulsion energy      2858.4767568617 Hartrees.
 IExCor=  402 DFT=T Ex+Corr=B3LYP ExCW=0 ScaHFX=  0.200000
 ScaDFX=  0.800000  0.720000  1.000000  0.810000 ScalE2=  1.000000  1.000000
 IRadAn=      0 IRanWt=     -1 IRanGd=            0 ICorTp=0 IEmpDi=131
 NAtoms=   39 NActive=   39 NUniq=   39 SFac= 1.00D+00 NAtFMM=   60 NAOKFM=F Big=F
 Integral buffers will be    131072 words long.
 Raffenetti 2 integral format.
 Two-electron integral symmetry is turned on.
 R6Disp:  Grimme-D3 Dispersion energy=       -0.0510079484 Hartrees.
 Nuclear repulsion after empirical dispersion term =     2858.4257489133 Hartrees.
 No density basis found on file   724.
 Leave Link  301 at Sun Dec  2 17:00:51 2018, MaxMem=   536870912 cpu:         0.8
 (Enter /pbs_home/pkowalski/g09d01/g09/l302.exe)
 NPDir=0 NMtPBC=     1 NCelOv=     1 NCel=       1 NClECP=     1 NCelD=      1
         NCelK=      1 NCelE2=     1 NClLst=     1 CellRange=     0.0.
 One-electron integrals computed using PRISM.
 NBasis=   428 RedAO= T EigKep=  3.14D-04  NBF=   428
 NBsUse=   428 1.00D-06 EigRej= -1.00D+00 NBFU=   428
 Precomputing XC quadrature grid using
 IXCGrd= 4 IRadAn=           0 IRanWt=          -1 IRanGd=           0 AccXCQ= 0.00D+00.
 Generated NRdTot=       0 NPtTot=           0 NUsed=           0 NTot=          32
 NSgBfM=   439   441   442   444   445 MxSgAt=    39 MxSgA2=    39.
 Leave Link  302 at Sun Dec  2 17:00:52 2018, MaxMem=   536870912 cpu:         6.4
 (Enter /pbs_home/pkowalski/g09d01/g09/l303.exe)
 DipDrv:  MaxL=1.
 Leave Link  303 at Sun Dec  2 17:00:52 2018, MaxMem=   536870912 cpu:         1.3
 (Enter /pbs_home/pkowalski/g09d01/g09/l401.exe)
 Initial guess from the checkpoint file:  "dae0068freq_closed_b3lypd3.chk"
 B after Tr=     0.000000    0.000000    0.000000
         Rot=    0.999770   -0.001160    0.009192    0.019361 Ang=  -2.46 deg.
 Guess basis will be translated and rotated to current coordinates.
 JPrj=2 DoOrth=T DoCkMO=T.
 Generating alternative initial guess.
 ExpMin= 1.22D-01 ExpMax= 9.18D+03 ExpMxC= 1.38D+03 IAcc=1 IRadAn=         1 AccDes= 0.00D+00
 Harris functional with IExCor=  402 and IRadAn=       1 diagonalized for initial guess.
 HarFok:  IExCor=  402 AccDes= 0.00D+00 IRadAn=         1 IDoV= 1 UseB2=F ITyADJ=14
 ICtDFT=  3500011 ScaDFX=  1.000000  1.000000  1.000000  1.000000
 FoFCou: FMM=F IPFlag=           0 FMFlag=      100000 FMFlg1=           0
         NFxFlg=           0 DoJE=T BraDBF=F KetDBF=T FulRan=T
         wScrn=  0.000000 ICntrl=     500 IOpCl=  0 I1Cent=   200000004 NGrid=           0
         NMat0=    1 NMatS0=      1 NMatT0=    0 NMatD0=    1 NMtDS0=    0 NMtDT0=    0
 Petite list used in FoFCou.
 Harris En= -2050.08870587585    
 Leave Link  401 at Sun Dec  2 17:00:54 2018, MaxMem=   536870912 cpu:        16.3
 (Enter /pbs_home/pkowalski/g09d01/g09/l502.exe)
 Closed shell SCF:
 Using DIIS extrapolation, IDIIS=  1040.
 Integral symmetry usage will be decided dynamically.
 IVT=      641221 IEndB=      641221 NGot=   536870912 MDV=   536451994
 LenX=   536451994 LenY=   536246332
 Requested convergence on RMS density matrix=1.00D-08 within 128 cycles.
 Requested convergence on MAX density matrix=1.00D-06.
 Requested convergence on             energy=1.00D-06.
 No special actions if energy rises.
 Fock matrices will be formed incrementally for  20 cycles.
 Integral accuracy reduced to 1.0D-05 until final iterations.

 Cycle   1  Pass 0  IDiag  1:
 FoFJK:  IHMeth= 1 ICntrl=       0 DoSepK=F KAlg= 0 I1Cent=   0 FoldK=F
 IRaf= 800000000 NMat=   1 IRICut=       1 DoRegI=T DoRafI=F ISym2E= 0.
 FoFCou: FMM=F IPFlag=           0 FMFlag=      100000 FMFlg1=           0
         NFxFlg=           0 DoJE=F BraDBF=F KetDBF=F FulRan=T
         wScrn=  0.000000 ICntrl=       0 IOpCl=  0 I1Cent=           0 NGrid=           0
         NMat0=    1 NMatS0=      1 NMatT0=    0 NMatD0=    1 NMtDS0=    0 NMtDT0=    0
 Symmetry not used in FoFCou.
 E= -2050.14826931816    
 DIIS: error= 5.52D-03 at cycle   1 NSaved=   1.
 NSaved= 1 IEnMin= 1 EnMin= -2050.14826931816     IErMin= 1 ErrMin= 5.52D-03
 ErrMax= 5.52D-03  0.00D+00 EMaxC= 1.00D-01 BMatC= 6.73D-02 BMatP= 6.73D-02
 IDIUse=3 WtCom= 9.45D-01 WtEn= 5.52D-02
 Coeff-Com:  0.100D+01
 Coeff-En:   0.100D+01
 Coeff:      0.100D+01
 Gap=     0.556 Goal=   None    Shift=    0.000
 GapD=    0.556 DampG=2.000 DampE=1.000 DampFc=2.0000 IDamp=-1.
 RMSDP=1.62D-03 MaxDP=5.37D-02              OVMax= 1.08D-01

 Cycle   2  Pass 0  IDiag  1:
 RMSU=  1.61D-03    CP:  9.95D-01
 E= -2050.24840796945     Delta-E=       -0.100138651287 Rises=F Damp=F
 DIIS: error= 1.69D-03 at cycle   2 NSaved=   2.
 NSaved= 2 IEnMin= 2 EnMin= -2050.24840796945     IErMin= 2 ErrMin= 1.69D-03
 ErrMax= 1.69D-03  0.00D+00 EMaxC= 1.00D-01 BMatC= 5.62D-03 BMatP= 6.73D-02
 IDIUse=3 WtCom= 9.83D-01 WtEn= 1.69D-02
 Coeff-Com:  0.652D-01 0.935D+00
 Coeff-En:   0.000D+00 0.100D+01
 Coeff:      0.641D-01 0.936D+00
 Gap=     0.096 Goal=   None    Shift=    0.000
 RMSDP=5.22D-04 MaxDP=4.64D-02 DE=-1.00D-01 OVMax= 6.00D-02

 Cycle   3  Pass 0  IDiag  1:
 RMSU=  5.21D-04    CP:  9.95D-01  9.84D-01
 E= -2050.23790170197     Delta-E=        0.010506267472 Rises=F Damp=F
 DIIS: error= 2.86D-03 at cycle   3 NSaved=   3.
 NSaved= 3 IEnMin= 2 EnMin= -2050.24840796945     IErMin= 2 ErrMin= 1.69D-03
 ErrMax= 2.86D-03  0.00D+00 EMaxC= 1.00D-01 BMatC= 1.56D-02 BMatP= 5.62D-03
 IDIUse=3 WtCom= 1.57D-01 WtEn= 8.43D-01
 Coeff-Com: -0.275D-01 0.647D+00 0.381D+00
 Coeff-En:   0.000D+00 0.700D+00 0.300D+00
 Coeff:     -0.433D-02 0.692D+00 0.313D+00
 Gap=     0.097 Goal=   None    Shift=    0.000
 RMSDP=3.23D-04 MaxDP=2.76D-02 DE= 1.05D-02 OVMax= 4.21D-02

 Cycle   4  Pass 0  IDiag  1:
 RMSU=  1.72D-04    CP:  9.94D-01  1.02D+00  4.85D-01
 E= -2050.25431064524     Delta-E=       -0.016408943266 Rises=F Damp=F
 DIIS: error= 4.67D-04 at cycle   4 NSaved=   4.
 NSaved= 4 IEnMin= 4 EnMin= -2050.25431064524     IErMin= 4 ErrMin= 4.67D-04
 ErrMax= 4.67D-04  0.00D+00 EMaxC= 1.00D-01 BMatC= 3.52D-04 BMatP= 5.62D-03
 IDIUse=3 WtCom= 9.95D-01 WtEn= 4.67D-03
 Coeff-Com: -0.186D-01 0.302D+00 0.132D+00 0.585D+00
 Coeff-En:   0.000D+00 0.000D+00 0.000D+00 0.100D+01
 Coeff:     -0.185D-01 0.301D+00 0.131D+00 0.587D+00
 Gap=     0.098 Goal=   None    Shift=    0.000
 RMSDP=1.03D-04 MaxDP=5.76D-03 DE=-1.64D-02 OVMax= 1.11D-02

 Cycle   5  Pass 0  IDiag  1:
 RMSU=  7.91D-05    CP:  9.94D-01  1.04D+00  4.32D-01  6.96D-01
 E= -2050.25460313138     Delta-E=       -0.000292486142 Rises=F Damp=F
 DIIS: error= 3.26D-04 at cycle   5 NSaved=   5.
 NSaved= 5 IEnMin= 5 EnMin= -2050.25460313138     IErMin= 5 ErrMin= 3.26D-04
 ErrMax= 3.26D-04  0.00D+00 EMaxC= 1.00D-01 BMatC= 1.09D-04 BMatP= 3.52D-04
 IDIUse=3 WtCom= 9.97D-01 WtEn= 3.26D-03
 Coeff-Com: -0.858D-02 0.111D+00 0.376D-01 0.393D+00 0.467D+00
 Coeff-En:   0.000D+00 0.000D+00 0.000D+00 0.210D+00 0.790D+00
 Coeff:     -0.855D-02 0.111D+00 0.374D-01 0.392D+00 0.468D+00
 Gap=     0.097 Goal=   None    Shift=    0.000
 RMSDP=4.66D-05 MaxDP=1.92D-03 DE=-2.92D-04 OVMax= 3.27D-03

 Cycle   6  Pass 0  IDiag  1:
 RMSU=  3.66D-05    CP:  9.94D-01  1.04D+00  4.36D-01  7.34D-01  6.58D-01
 E= -2050.25471067243     Delta-E=       -0.000107541046 Rises=F Damp=F
 DIIS: error= 1.01D-04 at cycle   6 NSaved=   6.
 NSaved= 6 IEnMin= 6 EnMin= -2050.25471067243     IErMin= 6 ErrMin= 1.01D-04
 ErrMax= 1.01D-04  0.00D+00 EMaxC= 1.00D-01 BMatC= 1.24D-05 BMatP= 1.09D-04
 IDIUse=3 WtCom= 9.99D-01 WtEn= 1.01D-03
 Coeff-Com: -0.213D-02 0.158D-01 0.369D-03 0.156D+00 0.289D+00 0.541D+00
 Coeff-En:   0.000D+00 0.000D+00 0.000D+00 0.000D+00 0.615D-01 0.938D+00
 Coeff:     -0.212D-02 0.158D-01 0.368D-03 0.156D+00 0.289D+00 0.541D+00
 Gap=     0.097 Goal=   None    Shift=    0.000
 RMSDP=1.83D-05 MaxDP=7.87D-04 DE=-1.08D-04 OVMax= 1.19D-03

 Cycle   7  Pass 0  IDiag  1:
 RMSU=  1.12D-05    CP:  9.94D-01  1.04D+00  4.40D-01  7.74D-01  7.59D-01
                    CP:  7.32D-01
 E= -2050.25472367892     Delta-E=       -0.000013006493 Rises=F Damp=F
 DIIS: error= 2.57D-05 at cycle   7 NSaved=   7.
 NSaved= 7 IEnMin= 7 EnMin= -2050.25472367892     IErMin= 7 ErrMin= 2.57D-05
 ErrMax= 2.57D-05  0.00D+00 EMaxC= 1.00D-01 BMatC= 1.23D-06 BMatP= 1.24D-05
 IDIUse=1 WtCom= 1.00D+00 WtEn= 0.00D+00
 Coeff-Com:  0.824D-04-0.814D-02-0.543D-02 0.325D-01 0.849D-01 0.292D+00
 Coeff-Com:  0.604D+00
 Coeff:      0.824D-04-0.814D-02-0.543D-02 0.325D-01 0.849D-01 0.292D+00
 Coeff:      0.604D+00
 Gap=     0.097 Goal=   None    Shift=    0.000
 RMSDP=5.21D-06 MaxDP=1.39D-04 DE=-1.30D-05 OVMax= 7.10D-04

 Initial convergence to 1.0D-05 achieved.  Increase integral accuracy.
 Cycle   8  Pass 1  IDiag  1:
 E= -2050.25490191722     Delta-E=       -0.000178238299 Rises=F Damp=F
 DIIS: error= 1.25D-04 at cycle   1 NSaved=   1.
 NSaved= 1 IEnMin= 1 EnMin= -2050.25490191722     IErMin= 1 ErrMin= 1.25D-04
 ErrMax= 1.25D-04  0.00D+00 EMaxC= 1.00D-01 BMatC= 2.67D-06 BMatP= 2.67D-06
 IDIUse=3 WtCom= 9.99D-01 WtEn= 1.25D-03
 Coeff-Com:  0.100D+01
 Coeff-En:   0.100D+01
 Coeff:      0.100D+01
 Gap=     0.097 Goal=   None    Shift=    0.000
 RMSDP=5.21D-06 MaxDP=1.39D-04 DE=-1.78D-04 OVMax= 5.52D-04

 Cycle   9  Pass 1  IDiag  1:
 RMSU=  6.75D-05    CP:  1.00D+00
 E= -2050.25490376437     Delta-E=       -0.000001847153 Rises=F Damp=F
 DIIS: error= 2.42D-05 at cycle   2 NSaved=   2.
 NSaved= 2 IEnMin= 2 EnMin= -2050.25490376437     IErMin= 2 ErrMin= 2.42D-05
 ErrMax= 2.42D-05  0.00D+00 EMaxC= 1.00D-01 BMatC= 7.80D-07 BMatP= 2.67D-06
 IDIUse=1 WtCom= 1.00D+00 WtEn= 0.00D+00
 Coeff-Com:  0.268D+00 0.732D+00
 Coeff:      0.268D+00 0.732D+00
 Gap=     0.097 Goal=   None    Shift=    0.000
 RMSDP=7.70D-06 MaxDP=4.13D-04 DE=-1.85D-06 OVMax= 1.21D-03

 Cycle  10  Pass 1  IDiag  1:
 RMSU=  7.69D-06    CP:  1.00D+00  1.01D+00
 E= -2050.25490256273     Delta-E=        0.000001201640 Rises=F Damp=F
 DIIS: error= 3.84D-05 at cycle   3 NSaved=   3.
 NSaved= 3 IEnMin= 2 EnMin= -2050.25490376437     IErMin= 2 ErrMin= 2.42D-05
 ErrMax= 3.84D-05  0.00D+00 EMaxC= 1.00D-01 BMatC= 1.85D-06 BMatP= 7.80D-07
 IDIUse=1 WtCom= 1.00D+00 WtEn= 0.00D+00
 Coeff-Com:  0.264D-02 0.606D+00 0.391D+00
 Coeff:      0.264D-02 0.606D+00 0.391D+00
 Gap=     0.097 Goal=   None    Shift=    0.000
 RMSDP=4.99D-06 MaxDP=2.73D-04 DE= 1.20D-06 OVMax= 7.67D-04

 Cycle  11  Pass 1  IDiag  1:
 RMSU=  1.06D-06    CP:  1.00D+00  1.01D+00  3.70D-01
 E= -2050.25490457758     Delta-E=       -0.000002014852 Rises=F Damp=F
 DIIS: error= 6.25D-06 at cycle   4 NSaved=   4.
 NSaved= 4 IEnMin= 4 EnMin= -2050.25490457758     IErMin= 4 ErrMin= 6.25D-06
 ErrMax= 6.25D-06  0.00D+00 EMaxC= 1.00D-01 BMatC= 4.13D-08 BMatP= 7.80D-07
 IDIUse=1 WtCom= 1.00D+00 WtEn= 0.00D+00
 Coeff-Com: -0.619D-02 0.373D+00 0.252D+00 0.381D+00
 Coeff:     -0.619D-02 0.373D+00 0.252D+00 0.381D+00
 Gap=     0.097 Goal=   None    Shift=    0.000
 RMSDP=6.55D-07 MaxDP=2.19D-05 DE=-2.01D-06 OVMax= 6.95D-05

 Cycle  12  Pass 1  IDiag  1:
 RMSU=  3.86D-07    CP:  1.00D+00  1.01D+00  4.02D-01  5.57D-01
 E= -2050.25490461462     Delta-E=       -0.000000037035 Rises=F Damp=F
 DIIS: error= 7.37D-07 at cycle   5 NSaved=   5.
 NSaved= 5 IEnMin= 5 EnMin= -2050.25490461462     IErMin= 5 ErrMin= 7.37D-07
 ErrMax= 7.37D-07  0.00D+00 EMaxC= 1.00D-01 BMatC= 9.57D-10 BMatP= 4.13D-08
 IDIUse=1 WtCom= 1.00D+00 WtEn= 0.00D+00
 Coeff-Com: -0.327D-02 0.167D+00 0.112D+00 0.209D+00 0.515D+00
 Coeff:     -0.327D-02 0.167D+00 0.112D+00 0.209D+00 0.515D+00
 Gap=     0.097 Goal=   None    Shift=    0.000
 RMSDP=1.32D-07 MaxDP=6.06D-06 DE=-3.70D-08 OVMax= 1.49D-05

 Cycle  13  Pass 1  IDiag  1:
 RMSU=  1.21D-07    CP:  1.00D+00  1.01D+00  4.03D-01  5.90D-01  9.07D-01
 E= -2050.25490461527     Delta-E=       -0.000000000658 Rises=F Damp=F
 DIIS: error= 3.68D-07 at cycle   6 NSaved=   6.
 NSaved= 6 IEnMin= 6 EnMin= -2050.25490461527     IErMin= 6 ErrMin= 3.68D-07
 ErrMax= 3.68D-07  0.00D+00 EMaxC= 1.00D-01 BMatC= 2.56D-10 BMatP= 9.57D-10
 IDIUse=1 WtCom= 1.00D+00 WtEn= 0.00D+00
 Coeff-Com: -0.764D-03 0.249D-01 0.149D-01 0.601D-01 0.350D+00 0.550D+00
 Coeff:     -0.764D-03 0.249D-01 0.149D-01 0.601D-01 0.350D+00 0.550D+00
 Gap=     0.097 Goal=   None    Shift=    0.000
 RMSDP=6.79D-08 MaxDP=3.66D-06 DE=-6.58D-10 OVMax= 9.10D-06

 Cycle  14  Pass 1  IDiag  1:
 RMSU=  5.23D-08    CP:  1.00D+00  1.01D+00  4.02D-01  6.06D-01  9.93D-01
                    CP:  8.40D-01
 E= -2050.25490461552     Delta-E=       -0.000000000249 Rises=F Damp=F
 DIIS: error= 1.69D-07 at cycle   7 NSaved=   7.
 NSaved= 7 IEnMin= 7 EnMin= -2050.25490461552     IErMin= 7 ErrMin= 1.69D-07
 ErrMax= 1.69D-07  0.00D+00 EMaxC= 1.00D-01 BMatC= 4.75D-11 BMatP= 2.56D-10
 IDIUse=1 WtCom= 1.00D+00 WtEn= 0.00D+00
 Coeff-Com: -0.623D-05-0.909D-02-0.785D-02 0.101D-01 0.147D+00 0.360D+00
 Coeff-Com:  0.500D+00
 Coeff:     -0.623D-05-0.909D-02-0.785D-02 0.101D-01 0.147D+00 0.360D+00
 Coeff:      0.500D+00
 Gap=     0.097 Goal=   None    Shift=    0.000
 RMSDP=3.18D-08 MaxDP=1.35D-06 DE=-2.49D-10 OVMax= 4.45D-06

 Cycle  15  Pass 1  IDiag  1:
 RMSU=  2.36D-08    CP:  1.00D+00  1.01D+00  4.02D-01  6.17D-01  1.02D+00
                    CP:  9.12D-01  7.53D-01
 E= -2050.25490461568     Delta-E=       -0.000000000154 Rises=F Damp=F
 DIIS: error= 6.57D-08 at cycle   8 NSaved=   8.
 NSaved= 8 IEnMin= 8 EnMin= -2050.25490461568     IErMin= 8 ErrMin= 6.57D-08
 ErrMax= 6.57D-08  0.00D+00 EMaxC= 1.00D-01 BMatC= 9.05D-12 BMatP= 4.75D-11
 IDIUse=1 WtCom= 1.00D+00 WtEn= 0.00D+00
 Coeff-Com:  0.179D-03-0.126D-01-0.951D-02-0.643D-02 0.176D-01 0.125D+00
 Coeff-Com:  0.338D+00 0.548D+00
 Coeff:      0.179D-03-0.126D-01-0.951D-02-0.643D-02 0.176D-01 0.125D+00
 Coeff:      0.338D+00 0.548D+00
 Gap=     0.097 Goal=   None    Shift=    0.000
 RMSDP=1.50D-08 MaxDP=4.23D-07 DE=-1.54D-10 OVMax= 2.06D-06

 Cycle  16  Pass 1  IDiag  1:
 RMSU=  1.05D-08    CP:  1.00D+00  1.01D+00  4.02D-01  6.20D-01  1.03D+00
                    CP:  9.31D-01  8.81D-01  8.78D-01
 E= -2050.25490461558     Delta-E=        0.000000000096 Rises=F Damp=F
 DIIS: error= 2.60D-08 at cycle   9 NSaved=   9.
 NSaved= 9 IEnMin= 8 EnMin= -2050.25490461568     IErMin= 9 ErrMin= 2.60D-08
 ErrMax= 2.60D-08  0.00D+00 EMaxC= 1.00D-01 BMatC= 9.57D-13 BMatP= 9.05D-12
 IDIUse=1 WtCom= 1.00D+00 WtEn= 0.00D+00
 Coeff-Com:  0.772D-04-0.420D-02-0.317D-02-0.338D-02-0.119D-01 0.137D-01
 Coeff-Com:  0.916D-01 0.302D+00 0.615D+00
 Coeff:      0.772D-04-0.420D-02-0.317D-02-0.338D-02-0.119D-01 0.137D-01
 Coeff:      0.916D-01 0.302D+00 0.615D+00
 Gap=     0.097 Goal=   None    Shift=    0.000
 RMSDP=5.63D-09 MaxDP=1.89D-07 DE= 9.64D-11 OVMax= 9.75D-07

 SCF Done:  E(RB3LYP) =  -2050.25490462     A.U. after   16 cycles
            NFock= 16  Conv=0.56D-08     -V/T= 2.0064
 KE= 2.037151876307D+03 PE=-1.055114231305D+04 EE= 3.605309783214D+03
 Leave Link  502 at Sun Dec  2 17:03:22 2018, MaxMem=   536870912 cpu:      1178.4
 (Enter /pbs_home/pkowalski/g09d01/g09/l701.exe)
 Compute integral first derivatives.
 ... and contract with generalized density number  0.
 R6Disp: Adding Grimme-D3 dispersion energy 1st derivatives to the gradient.
 Leave Link  701 at Sun Dec  2 17:03:23 2018, MaxMem=   536870912 cpu:         3.5
 (Enter /pbs_home/pkowalski/g09d01/g09/l702.exe)
 L702 exits ... SP integral derivatives will be done elsewhere.
 Leave Link  702 at Sun Dec  2 17:03:23 2018, MaxMem=   536870912 cpu:         0.3
 (Enter /pbs_home/pkowalski/g09d01/g09/l703.exe)
 Compute integral first derivatives, UseDBF=F ICtDFT=           0.
 Integral derivatives from FoFJK, PRISM(SPDF).
 Calling FoFJK, ICntrl=      2127 FMM=F ISym2X=0 I1Cent= 0 IOpClX= 0 NMat=1 NMatS=1 NMatT=0.
 FoFJK:  IHMeth= 1 ICntrl=    2127 DoSepK=F KAlg= 0 I1Cent=   0 FoldK=F
 IRaf=         0 NMat=   1 IRICut=       1 DoRegI=T DoRafI=F ISym2E= 0.
 FoFCou: FMM=F IPFlag=           0 FMFlag=      100000 FMFlg1=         800
         NFxFlg=           0 DoJE=F BraDBF=F KetDBF=F FulRan=T
         wScrn=  0.000000 ICntrl=    2127 IOpCl=  0 I1Cent=           0 NGrid=           0
         NMat0=    1 NMatS0=      1 NMatT0=    0 NMatD0=    1 NMtDS0=    0 NMtDT0=    0
 Symmetry not used in FoFCou.
 Leave Link  703 at Sun Dec  2 17:03:53 2018, MaxMem=   536870912 cpu:       241.9
 (Enter /pbs_home/pkowalski/g09d01/g09/l716.exe)
 Dipole        =-3.24638376D+00-1.29151194D+00-6.25943668D-01
 ***** Axes restored to original set *****
 -------------------------------------------------------------------
 Center     Atomic                   Forces (Hartrees/Bohr)
 Number     Number              X              Y              Z
 -------------------------------------------------------------------
      1        6           0.004162491   -0.003772761    0.003645389
      2       16           0.003403214    0.000350927    0.000217896
      3        6           0.004404440   -0.005598695    0.000521818
      4        6          -0.006323941   -0.009217380   -0.010013319
      5        6           0.031404542   -0.023192012   -0.043176216
      6        6           0.000030212   -0.000958829    0.000432749
      7        1          -0.000811774   -0.000500127   -0.001782379
      8        6          -0.001668125   -0.009010840    0.009486198
      9        6          -0.008047128   -0.002045584   -0.018042792
     10        6          -0.029080577   -0.006872528    0.078495374
     11        6           0.001294938    0.001105615   -0.002105484
     12        6           0.007122282   -0.007791892   -0.007275526
     13        9           0.003638691   -0.000693024    0.003041107
     14        9          -0.005535115   -0.000410575   -0.003337648
     15        9          -0.000470267   -0.001467924    0.002114168
     16        9           0.000856601   -0.003745973   -0.002744182
     17        9          -0.007782606   -0.006116138    0.002883039
     18        9           0.006225156   -0.019170002   -0.006393166
     19        6           0.006424486    0.056552940    0.095579947
     20        6          -0.013891753    0.046137183   -0.078768581
     21        6          -0.020140320    0.025146122    0.017327016
     22        1           0.017981252    0.000416139    0.006185428
     23        1          -0.001957279   -0.000381577   -0.004921375
     24        1           0.004405215    0.006268525   -0.007136473
     25        6          -0.016177657   -0.018925430    0.009742621
     26        1          -0.001148414    0.003746044    0.002222318
     27        1           0.004390046    0.001292441   -0.000169414
     28        1           0.000694301    0.002374594   -0.000257193
     29        1           0.000227379    0.000291821   -0.000203605
     30        1          -0.000251345    0.000225754    0.000036625
     31        1          -0.000055521    0.000196290   -0.000356002
     32       16           0.048382585    0.004951727    0.023016781
     33        6          -0.099981478    0.006901833   -0.022295925
     34        6           0.072852134   -0.017361584    0.003297304
     35        6           0.023148072   -0.018460082   -0.015363929
     36        1          -0.000975858    0.006734995   -0.002997628
     37        1          -0.002878535    0.003314133   -0.004654563
     38        1           0.000559009    0.008038551   -0.007436144
     39        1          -0.024429353   -0.018352679   -0.018814234
 -------------------------------------------------------------------
 Cartesian Forces:  Max     0.099981478 RMS     0.022138387
 Leave Link  716 at Sun Dec  2 17:03:53 2018, MaxMem=   536870912 cpu:         0.2
 (Enter /pbs_home/pkowalski/g09d01/g09/l103.exe)

 GradGradGradGradGradGradGradGradGradGradGradGradGradGradGradGradGradGrad
 Berny optimization.
 Using GEDIIS/GDIIS optimizer.
 FormGI is forming the generalized inverse of G from B-inverse, IUseBI=4.
 Internal  Forces:  Max     0.071475074 RMS     0.010236789
 Search for a local minimum.
 Step number   4 out of a maximum of  234
 All quantities printed in internal units (Hartrees-Bohrs-Radians)
 RMS Force = .10237D-01 SwitMx=.10000D-02 MixMth= 1
 Mixed Optimization -- RFO/linear search
 Update second derivatives using D2CorX and points    3    4
 DE= -1.59D-01 DEPred=-1.36D-01 R= 1.17D+00
 TightC=F SS=  1.41D+00  RLast= 1.08D+00 DXNew= 8.4853D-01 3.2315D+00
 Trust test= 1.17D+00 RLast= 1.08D+00 DXMaxT set to 8.49D-01
 ITU=  1  0  1  0
 Use linear search instead of GDIIS.
     Eigenvalues ---    0.00230   0.00313   0.00587   0.00852   0.00889
     Eigenvalues ---    0.01011   0.01133   0.01355   0.01407   0.01464
     Eigenvalues ---    0.01597   0.01697   0.01962   0.01971   0.02470
     Eigenvalues ---    0.02482   0.02896   0.03425   0.04024   0.04198
     Eigenvalues ---    0.04329   0.04631   0.05467   0.05474   0.05575
     Eigenvalues ---    0.05673   0.05772   0.06597   0.07295   0.07305
     Eigenvalues ---    0.07341   0.07622   0.07721   0.08292   0.08768
     Eigenvalues ---    0.09186   0.09283   0.09550   0.09799   0.10348
     Eigenvalues ---    0.11175   0.11535   0.12265   0.12884   0.12954
     Eigenvalues ---    0.13274   0.13543   0.13954   0.15303   0.15687
     Eigenvalues ---    0.15907   0.15979   0.16000   0.16000   0.16000
     Eigenvalues ---    0.16000   0.16000   0.16000   0.16010   0.16104
     Eigenvalues ---    0.16545   0.17172   0.17760   0.18599   0.19932
     Eigenvalues ---    0.20423   0.21728   0.22440   0.23159   0.23386
     Eigenvalues ---    0.23905   0.24999   0.25307   0.26031   0.26227
     Eigenvalues ---    0.26828   0.26931   0.27589   0.28210   0.29034
     Eigenvalues ---    0.29719   0.29930   0.30470   0.30947   0.31790
     Eigenvalues ---    0.33069   0.33489   0.33533   0.33584   0.33595
     Eigenvalues ---    0.33725   0.33743   0.33808   0.33879   0.34659
     Eigenvalues ---    0.35063   0.37229   0.37246   0.37374   0.38864
     Eigenvalues ---    0.49673   0.54383   0.55086   0.55597   0.55933
     Eigenvalues ---    0.57307   0.58146   0.58355   0.58416   0.63532
     Eigenvalues ---    1.26699
 RFO step:  Lambda=-1.27374330D-01 EMin= 2.30087747D-03
 Quartic linear search produced a step of  1.12234.
 Iteration  1 RMS(Cart)=  0.19135770 RMS(Int)=  0.03205072
 Iteration  2 RMS(Cart)=  0.06688359 RMS(Int)=  0.00827218
 Iteration  3 RMS(Cart)=  0.00283988 RMS(Int)=  0.00814050
 Iteration  4 RMS(Cart)=  0.00004007 RMS(Int)=  0.00814048
 Iteration  5 RMS(Cart)=  0.00000112 RMS(Int)=  0.00814048
 Iteration  6 RMS(Cart)=  0.00000002 RMS(Int)=  0.00814048
 ITry= 1 IFail=0 DXMaxC= 9.66D-01 DCOld= 1.00D+10 DXMaxT= 8.49D-01 DXLimC= 3.00D+00 Rises=F
 Variable       Old X    -DE/DX   Delta X   Delta X   Delta X     New X
                                 (Linear)    (Quad)   (Total)
    R1        3.36809  -0.00286   0.02649  -0.02574   0.00144   3.36953
    R2        2.95081  -0.01340   0.03342  -0.06498  -0.03700   2.91381
    R3        2.55066  -0.01187  -0.00720  -0.01462  -0.02479   2.52587
    R4        3.35216   0.00187  -0.01115   0.02227   0.01369   3.36585
    R5        2.54588  -0.00599   0.00717  -0.01397  -0.00639   2.53948
    R6        2.82647   0.00000   0.00213  -0.00086   0.00128   2.82774
    R7        2.83233  -0.00018  -0.00920  -0.00381  -0.01531   2.81701
    R8        2.06219   0.00024  -0.00091   0.00187   0.00096   2.06315
    R9        3.24061  -0.02456  -0.05557  -0.14386  -0.20066   3.03996
   R10        2.99776  -0.01003   0.01770  -0.04625  -0.02855   2.96921
   R11        2.07944  -0.00041   0.00203  -0.00237  -0.00034   2.07910
   R12        2.08336   0.00015   0.00121   0.00001   0.00122   2.08457
   R13        2.08451  -0.00010   0.00235  -0.00151   0.00084   2.08535
   R14        2.85015  -0.00540  -0.00211  -0.01047  -0.01423   2.83591
   R15        2.82750  -0.00697  -0.02729  -0.00105  -0.02331   2.80419
   R16        2.91150   0.00959   0.01385   0.01626   0.02679   2.93829
   R17        2.56068  -0.00298   0.01469  -0.01424   0.00045   2.56113
   R18        2.58199   0.00122   0.01663  -0.00664   0.00999   2.59198
   R19        3.05426  -0.03522  -0.04114  -0.07854  -0.11836   2.93590
   R20        2.87042  -0.07148  -0.26851  -0.13861  -0.40314   2.46728
   R21        2.93754   0.00622   0.03567  -0.01598   0.01917   2.95671
   R22        2.54335  -0.00192   0.01085  -0.00989   0.00095   2.54430
   R23        2.55091  -0.00470   0.00946  -0.01383  -0.00436   2.54655
   R24        2.56502  -0.00656   0.01552  -0.01950  -0.00397   2.56105
   R25        2.62898  -0.01128   0.03396  -0.03778  -0.00382   2.62516
   R26        2.96674  -0.02009   0.11051  -0.08808   0.02918   2.99593
   R27        3.25704   0.00693   0.23398  -0.07289   0.16052   3.41756
   R28        3.00908  -0.02314  -0.10105  -0.10639  -0.22035   2.78873
   R29        3.13505   0.02188   0.25279  -0.07002   0.18340   3.31845
   R30        2.03832   0.01442   0.02460   0.01226   0.03686   2.07518
   R31        2.06905  -0.00015  -0.01322   0.01059  -0.00263   2.06643
   R32        2.06607   0.00279  -0.01305   0.01968   0.00663   2.07270
   R33        3.81229   0.01061   0.21422   0.03838   0.26263   4.07491
   R34        2.09725  -0.00390   0.00784  -0.01670  -0.00886   2.08839
   R35        2.06130   0.00445  -0.00567   0.01763   0.01196   2.07326
   R36        2.07618   0.00075  -0.00041   0.00276   0.00235   2.07853
   R37        3.24773   0.01517   0.24872  -0.06935   0.17649   3.42422
   R38        2.79088  -0.06515  -0.22118  -0.14120  -0.36471   2.42617
   R39        2.97311  -0.03039   0.13872  -0.10613   0.03259   3.00569
   R40        2.01993   0.01336  -0.09106   0.09734   0.00628   2.02621
   R41        2.10789  -0.00694   0.03584  -0.03383   0.00201   2.10990
   R42        2.09061  -0.00373   0.03220  -0.02460   0.00760   2.09821
   R43        2.08888  -0.00225   0.03702  -0.02574   0.01129   2.10017
    A1        1.91605   0.00128  -0.00863   0.00171  -0.01272   1.90333
    A2        2.22703   0.00545   0.01093   0.02465   0.03275   2.25978
    A3        2.13186  -0.00707  -0.01008  -0.02731  -0.03591   2.09595
    A4        1.59946  -0.00160   0.00568  -0.00725   0.00004   1.59950
    A5        1.98260   0.00002   0.00251   0.00294   0.00497   1.98757
    A6        2.06648   0.00035   0.00635  -0.00405   0.00244   2.06893
    A7        2.23401  -0.00038  -0.00896   0.00118  -0.00764   2.22637
    A8        2.02799  -0.00220   0.00934  -0.02759  -0.02350   2.00449
    A9        2.13108   0.00120  -0.00389   0.01393   0.01243   2.14351
   A10        2.11993   0.00114  -0.00344   0.01348   0.01253   2.13246
   A11        1.83538   0.00304  -0.00118   0.02957   0.03709   1.87247
   A12        1.98134  -0.00731  -0.05365  -0.00450  -0.06137   1.91997
   A13        1.72959   0.01032   0.15964  -0.00887   0.16012   1.88972
   A14        2.05187   0.00516   0.07974  -0.03031   0.03997   2.09184
   A15        1.99884  -0.01139  -0.12699  -0.01161  -0.14085   1.85799
   A16        1.84335   0.00036  -0.05112   0.02794  -0.02067   1.82268
   A17        1.93242  -0.00010   0.00424  -0.00253   0.00170   1.93412
   A18        1.93446   0.00029  -0.00156   0.00239   0.00083   1.93529
   A19        1.93654   0.00004  -0.00076   0.00045  -0.00032   1.93622
   A20        1.88978  -0.00005  -0.00096   0.00031  -0.00065   1.88913
   A21        1.89520   0.00016   0.00088   0.00082   0.00170   1.89689
   A22        1.87361  -0.00036  -0.00198  -0.00142  -0.00340   1.87020
   A23        2.21810   0.00217  -0.00393   0.02324   0.00748   2.22558
   A24        2.14401   0.00112   0.03439  -0.02158   0.01112   2.15513
   A25        1.90446  -0.00273  -0.00901   0.00102  -0.00457   1.89989
   A26        1.86979  -0.00911   0.00828  -0.02566  -0.01949   1.85030
   A27        1.98299   0.00308  -0.00605   0.01747   0.01168   1.99467
   A28        1.90046   0.00126  -0.01771   0.00452  -0.01251   1.88795
   A29        1.98041   0.00284   0.03070  -0.00887   0.02072   2.00112
   A30        1.85462   0.00429  -0.00787   0.01281   0.00707   1.86169
   A31        1.87035  -0.00208  -0.00890   0.00056  -0.00880   1.86155
   A32        1.69316   0.01550   0.03753   0.03644   0.06914   1.76230
   A33        1.98625   0.00229  -0.01396   0.03626   0.00838   1.99463
   A34        1.96060  -0.00912   0.10999   0.02086   0.12594   2.08654
   A35        1.79313   0.00451  -0.00769   0.02467   0.01620   1.80934
   A36        1.94561  -0.00075  -0.00331  -0.00431  -0.00807   1.93754
   A37        1.94221  -0.00086   0.00223   0.00345   0.00640   1.94861
   A38        1.93792  -0.00394  -0.00311  -0.01611  -0.01925   1.91868
   A39        1.96314   0.00000   0.02510  -0.02003   0.00532   1.96846
   A40        1.88236   0.00102  -0.01233   0.01168  -0.00075   1.88161
   A41        1.88528  -0.00750  -0.01173  -0.00836  -0.01789   1.86739
   A42        2.02659   0.00007   0.00112   0.00164   0.00301   2.02960
   A43        1.97435  -0.01188  -0.00494  -0.02752  -0.03336   1.94099
   A44        1.90698   0.00735   0.01747   0.01307   0.02601   1.93300
   A45        1.78138   0.01922   0.02952   0.02325   0.05569   1.83706
   A46        1.87282  -0.00409  -0.02614   0.00196  -0.02560   1.84721
   A47        1.89286   0.00478  -0.00892   0.05656   0.03277   1.92563
   A48        1.59759  -0.00021   0.01601  -0.00765   0.03318   1.63077
   A49        2.63956  -0.01174  -0.00974  -0.07366  -0.10942   2.53014
   A50        1.75388  -0.00552   0.08251  -0.03028   0.05098   1.80486
   A51        1.72788   0.00990   0.06843   0.03804   0.09692   1.82480
   A52        2.18149   0.00671   0.07573  -0.03429   0.04686   2.22835
   A53        2.07996  -0.00268  -0.00093   0.05338   0.03916   2.11912
   A54        2.01967  -0.00408  -0.07609  -0.01946  -0.08845   1.93121
   A55        2.09030  -0.00144   0.07001  -0.04486   0.02642   2.11672
   A56        1.98149  -0.00974   0.00351  -0.04155  -0.03282   1.94868
   A57        1.93372  -0.00103   0.00443  -0.02313  -0.02273   1.91098
   A58        1.85793   0.00593  -0.01000   0.03536   0.01776   1.87569
   A59        1.79045   0.00504  -0.04005   0.05569   0.01593   1.80638
   A60        1.68802   0.00575   0.09837  -0.00754   0.09019   1.77821
   A61        1.77533   0.00343  -0.04692   0.04109  -0.00609   1.76925
   A62        1.43081  -0.00385   0.09764  -0.03297   0.05989   1.49070
   A63        1.94743  -0.00236   0.00925  -0.01781  -0.00857   1.93887
   A64        1.91880  -0.00105  -0.00139  -0.00332  -0.00472   1.91408
   A65        1.92055  -0.00015  -0.00072  -0.00006  -0.00078   1.91977
   A66        1.88779   0.00181  -0.00573   0.01188   0.00613   1.89391
   A67        1.87806   0.00164  -0.00576   0.01239   0.00663   1.88470
   A68        1.91030   0.00022   0.00421  -0.00248   0.00172   1.91202
   A69        1.74492  -0.02691  -0.12026  -0.02872  -0.14121   1.60371
   A70        1.83625   0.02130   0.07848   0.04611   0.12089   1.95714
   A71        2.13811  -0.01627  -0.05522  -0.02702  -0.11544   2.02267
   A72        1.99538   0.00253   0.13173   0.02339   0.14832   2.14370
   A73        2.09164  -0.00023   0.05296  -0.03490   0.01373   2.10537
   A74        2.28206  -0.00715  -0.03314  -0.03482  -0.10175   2.18031
   A75        1.94626  -0.00500   0.09533  -0.03637   0.06504   2.01130
   A76        1.52626   0.00334   0.00928   0.05104   0.06238   1.58863
   A77        1.78820   0.01306   0.10975   0.09474   0.18329   1.97149
   A78        1.91430   0.00131   0.18735  -0.05967   0.12959   2.04389
   A79        1.96283  -0.00301  -0.03106  -0.00650  -0.04303   1.91980
   A80        2.04102  -0.01275  -0.07224  -0.02360  -0.09847   1.94255
   A81        1.80762   0.00460  -0.04798   0.04682  -0.00172   1.80589
   A82        1.83304   0.00744  -0.02781   0.04770   0.02371   1.85675
   A83        1.88644   0.00513   0.00096   0.00719  -0.00166   1.88478
   A84        3.47847   0.01079   0.05831   0.04815   0.10611   3.58459
   A85        3.31649   0.00562   0.05948   0.04332   0.09786   3.41434
    D1        0.25961  -0.00194  -0.02727   0.00269  -0.02404   0.23557
    D2       -3.01884  -0.00542  -0.11944  -0.00769  -0.12614   3.13820
    D3       -0.34458   0.00111   0.02333  -0.00659   0.01479  -0.32979
    D4       -2.61092  -0.00281  -0.04220   0.01273  -0.02133  -2.63224
    D5        1.72565  -0.00619  -0.05431  -0.01296  -0.05652   1.66913
    D6        2.92502   0.00325   0.10876  -0.00154   0.09954   3.02456
    D7        0.65868  -0.00067   0.04324   0.01778   0.06342   0.72210
    D8       -1.28794  -0.00405   0.03112  -0.00791   0.02822  -1.25971
    D9       -0.03895  -0.00009  -0.03241  -0.02243  -0.05164  -0.09059
   D10        2.88604   0.00320   0.07760  -0.00532   0.07879   2.96482
   D11        2.95044  -0.00321  -0.13477  -0.03126  -0.16097   2.78947
   D12       -0.40776   0.00007  -0.02476  -0.01415  -0.03054  -0.43831
   D13       -0.09560   0.00238   0.02382  -0.00297   0.02045  -0.07515
   D14        3.03261   0.00126   0.00638   0.00243   0.00850   3.04111
   D15       -0.11259  -0.00096  -0.01746   0.00778  -0.00937  -0.12196
   D16        3.12593  -0.00257  -0.03846   0.00923  -0.02849   3.09744
   D17        3.04394   0.00028   0.00203   0.00180   0.00377   3.04771
   D18       -0.00072  -0.00133  -0.01897   0.00325  -0.01535  -0.01607
   D19       -3.12798   0.00065   0.00983  -0.00268   0.00697  -3.12100
   D20        1.05768   0.00059   0.00927  -0.00297   0.00612   1.06380
   D21       -1.02226   0.00082   0.01326  -0.00304   0.01005  -1.01221
   D22       -0.00195  -0.00064  -0.01047   0.00360  -0.00669  -0.00864
   D23       -2.09948  -0.00070  -0.01104   0.00331  -0.00754  -2.10702
   D24        2.10377  -0.00047  -0.00704   0.00324  -0.00361   2.10015
   D25        0.29392   0.00002  -0.00218  -0.00115  -0.00167   0.29225
   D26        2.51808  -0.00339  -0.01693  -0.00411  -0.02185   2.49624
   D27       -1.58545  -0.00898  -0.14132  -0.00240  -0.14236  -1.72781
   D28       -2.94393   0.00163   0.01864  -0.00254   0.01733  -2.92661
   D29       -0.71977  -0.00178   0.00388  -0.00550  -0.00285  -0.72262
   D30        1.45989  -0.00737  -0.12051  -0.00380  -0.12337   1.33652
   D31       -0.28195  -0.00938  -0.11858  -0.04530  -0.16611  -0.44807
   D32        1.49116  -0.01484  -0.02639  -0.07458  -0.09501   1.39615
   D33        2.54391   0.01444   0.14715   0.11941   0.24668   2.79059
   D34       -2.43384  -0.01151  -0.13897  -0.05703  -0.19586  -2.62969
   D35       -0.66072  -0.01697  -0.04678  -0.08632  -0.12475  -0.78547
   D36        0.39203   0.01231   0.12676   0.10767   0.21694   0.60897
   D37        1.59431  -0.00023   0.01896  -0.04242  -0.01793   1.57638
   D38       -2.91576  -0.00569   0.11115  -0.07171   0.05318  -2.86258
   D39       -1.86301   0.02359   0.28469   0.12228   0.39486  -1.46814
   D40        3.06282  -0.00230  -0.01146  -0.00321  -0.00897   3.05386
   D41        0.96836  -0.00235  -0.00934  -0.00439  -0.00803   0.96033
   D42       -1.13693  -0.00186  -0.01321   0.00084  -0.00666  -1.14359
   D43       -1.27682   0.00292   0.04570   0.02193   0.05591  -1.22091
   D44        2.91190   0.00287   0.04783   0.02075   0.05684   2.96875
   D45        0.80661   0.00336   0.04395   0.02599   0.05821   0.86482
   D46        1.00901   0.00142  -0.00270  -0.00391  -0.00058   1.00844
   D47       -1.08545   0.00137  -0.00057  -0.00509   0.00036  -1.08509
   D48        3.09244   0.00186  -0.00444   0.00014   0.00173   3.09417
   D49        2.42135   0.00662   0.12652   0.04330   0.16648   2.58783
   D50        0.21998   0.00776   0.08489   0.06223   0.14646   0.36644
   D51       -1.86291   0.00755   0.11286   0.04724   0.15890  -1.70401
   D52       -0.52796   0.00339   0.02233   0.03095   0.05014  -0.47782
   D53       -2.72933   0.00453  -0.01930   0.04988   0.03011  -2.69921
   D54        1.47097   0.00432   0.00866   0.03488   0.04255   1.51352
   D55       -2.27487   0.00129  -0.10639  -0.03946  -0.14741  -2.42229
   D56       -0.21170   0.00040   0.03517   0.01894   0.05289  -0.15881
   D57        0.68426   0.00453  -0.01444  -0.02194  -0.03717   0.64710
   D58        2.74743   0.00363   0.12711   0.03646   0.16314   2.91058
   D59        0.08932   0.00251  -0.00256   0.00329   0.00207   0.09139
   D60        2.16578   0.00010  -0.01229  -0.00352  -0.01516   2.15062
   D61       -2.01519   0.00029  -0.02877   0.01078  -0.01728  -2.03247
   D62        2.29223   0.00153   0.01652   0.00011   0.01668   2.30891
   D63       -1.91450  -0.00087   0.00679  -0.00670  -0.00055  -1.91505
   D64        0.18772  -0.00069  -0.00969   0.00760  -0.00267   0.18505
   D65       -1.94017   0.00331   0.01769   0.00409   0.02224  -1.91793
   D66        0.13628   0.00091   0.00795  -0.00272   0.00501   0.14129
   D67        2.23850   0.00109  -0.00853   0.01158   0.00289   2.24139
   D68       -0.62121   0.00138   0.01399   0.03285   0.04826  -0.57295
   D69       -2.76935  -0.00240  -0.00054   0.02110   0.02613  -2.74322
   D70        1.33711   0.01389   0.04011   0.04149   0.08730   1.42441
   D71       -2.70427  -0.00622  -0.02222  -0.03607  -0.07236  -2.77663
   D72        1.43077  -0.01000  -0.03675  -0.04782  -0.09448   1.33629
   D73       -0.74595   0.00629   0.00390  -0.02743  -0.03332  -0.77927
   D74        0.58015  -0.00464  -0.10234  -0.05177  -0.15828   0.42187
   D75       -2.63357  -0.00574  -0.13161  -0.05868  -0.19782  -2.83140
   D76        2.48245   0.01038  -0.00105   0.02737   0.02900   2.51144
   D77       -0.73128   0.00929  -0.03033   0.02047  -0.01055  -0.74182
   D78        0.33611  -0.00364  -0.01368  -0.02275  -0.03691   0.29920
   D79        2.55541  -0.00374  -0.00848  -0.01762  -0.02805   2.52736
   D80       -1.74884   0.00357  -0.01774   0.00060  -0.01827  -1.76712
   D81       -1.74572  -0.00345  -0.00388  -0.02406  -0.02736  -1.77307
   D82        0.47358  -0.00354   0.00132  -0.01893  -0.01850   0.45509
   D83        2.45252   0.00376  -0.00794  -0.00070  -0.00872   2.44379
   D84        2.42616  -0.00194  -0.00327  -0.01365  -0.01643   2.40973
   D85       -1.63772  -0.00204   0.00194  -0.00852  -0.00757  -1.64529
   D86        0.34121   0.00527  -0.00733   0.00971   0.00221   0.34342
   D87       -0.29954   0.00729   0.12758   0.05705   0.20635  -0.09319
   D88        2.91195   0.00832   0.15416   0.06100   0.23826  -3.13297
   D89       -1.96096   0.00842   0.08313   0.06371   0.14230  -1.81866
   D90        1.25053   0.00945   0.10971   0.06766   0.17421   1.42474
   D91        2.99392  -0.00036   0.01479   0.00134  -0.00303   2.99089
   D92       -0.07777   0.00067   0.04137   0.00530   0.02888  -0.04889
   D93       -2.33341  -0.01530  -0.05405  -0.10388  -0.15571  -2.48913
   D94        1.72937  -0.01263  -0.10721  -0.06978  -0.17366   1.55571
   D95       -0.25549  -0.01034  -0.05345  -0.08101  -0.13377  -0.38926
   D96       -0.42951  -0.01097  -0.05456  -0.05049  -0.10751  -0.53702
   D97       -2.64991  -0.00831  -0.10772  -0.01640  -0.12546  -2.77537
   D98        1.64842  -0.00602  -0.05397  -0.02762  -0.08557   1.56284
   D99       -2.80957  -0.02474  -0.28682  -0.15776  -0.42142   3.05220
   D100      -0.27276  -0.00727   0.00249  -0.07054  -0.07722  -0.34998
   D101       0.02920  -0.00195  -0.04060   0.00378  -0.02457   0.00463
   D102       2.56601   0.01552   0.24870   0.09100   0.31963   2.88565
   D103      -2.98321  -0.00047  -0.01423  -0.00627  -0.00365  -2.98685
   D104       0.09281  -0.00103  -0.03695  -0.01350  -0.03247   0.06034
   D105      -0.20173   0.00614  -0.03793   0.01495  -0.01689  -0.21861
   D106       1.58526   0.02130   0.08222   0.13547   0.22219   1.80745
   D107      -2.04735   0.00110  -0.01298  -0.01900  -0.03719  -2.08454
   D108      -0.26037   0.01626   0.10718   0.10151   0.20189  -0.05848
   D109      -0.06549  -0.00136  -0.00264   0.01089   0.00572  -0.05977
   D110      -2.38325  -0.01345  -0.22961  -0.05049  -0.25939  -2.64264
   D111       0.02607   0.00297   0.03191  -0.00958   0.01476   0.04083
   D112      -1.04983   0.00275  -0.06391   0.03918  -0.02571  -1.07554
   D113      -2.65869  -0.00501  -0.12858  -0.04657  -0.21059  -2.86928
   D114       2.42112   0.00268   0.11589   0.01730   0.15782   2.57895
   D115       1.34523   0.00246   0.02008   0.06605   0.11735   1.46258
   D116      -0.26364  -0.00530  -0.04459  -0.01970  -0.06753  -0.33116
   D117      -2.55090   0.00811   0.09779   0.02585   0.11417  -2.43674
   D118      -0.54941   0.01282   0.13572   0.04266   0.16680  -0.38261
   D119       1.64866   0.00614   0.03337   0.02613   0.05695   1.70560
   D120       1.48065  -0.01145  -0.11127  -0.04674  -0.15174   1.32891
   D121      -2.80105  -0.00674  -0.07334  -0.02992  -0.09910  -2.90015
   D122      -0.60298  -0.01342  -0.17569  -0.04646  -0.20896  -0.81194
         Item               Value     Threshold  Converged?
 Maximum Force            0.071475     0.000450     NO 
 RMS     Force            0.010237     0.000300     NO 
 Maximum Displacement     0.965650     0.001800     NO 
 RMS     Displacement     0.228368     0.001200     NO 
 Predicted change in Energy=-1.245256D-01
 Lowest energy point so far.  Saving SCF results.
 GradGradGradGradGradGradGradGradGradGradGradGradGradGradGradGradGradGrad

 Leave Link  103 at Sun Dec  2 17:03:53 2018, MaxMem=   536870912 cpu:         0.8
 (Enter /pbs_home/pkowalski/g09d01/g09/l202.exe)
                          Input orientation:                          
 ---------------------------------------------------------------------
 Center     Atomic      Atomic             Coordinates (Angstroms)
 Number     Number       Type             X           Y           Z
 ---------------------------------------------------------------------
      1          6           0       -1.622168   -0.075388   -0.503121
      2         16           0       -3.162196    0.776462   -0.789524
      3          6           0       -4.102303   -0.686084   -0.402772
      4          6           0       -3.346654   -1.772438   -0.168836
      5          6           0       -1.891037   -1.592162   -0.435036
      6          6           0       -5.593644   -0.581289   -0.339028
      7          1           0       -3.769842   -2.736359    0.120536
      8          6           0       -0.368930    0.379385   -0.598871
      9          6           0        0.079820    1.726585   -1.084440
     10          6           0        0.815233   -0.377730   -0.122919
     11          6           0        1.373524    2.060174   -0.289024
     12          6           0        1.647985    0.757781    0.533470
     13          9           0       -0.877586    2.684534   -1.034232
     14          9           0        0.447149    1.606384   -2.400476
     15          9           0        2.403281    2.302652   -1.121824
     16          9           0        1.210698    3.146112    0.492121
     17          9           0        2.979725    0.535044    0.649875
     18          9           0        1.196194    1.034436    1.817664
     19          6           0       -0.808397   -2.300654    0.520874
     20          6           0        0.526562   -1.446832    0.568715
     21          6           0       -1.669483   -1.818064    2.036223
     22          1           0       -1.115668   -1.523481    2.937563
     23          1           0       -2.409487   -2.565542    2.335266
     24          1           0       -2.308647   -0.950106    1.833372
     25          6           0       -1.619218   -2.204950   -1.856087
     26          1           0       -1.711429   -3.306084   -1.838558
     27          1           0       -0.604301   -1.945509   -2.182132
     28          1           0       -2.349481   -1.814470   -2.579997
     29          1           0       -6.042555   -1.549453   -0.071439
     30          1           0       -6.007606   -0.265815   -1.311633
     31          1           0       -5.904615    0.170649    0.406389
     32         16           0        1.719734   -2.220199    1.599224
     33          6           0        0.634891   -3.642215    1.889751
     34          6           0       -0.512898   -3.496728    1.333201
     35          6           0        0.830924   -4.393108    3.278118
     36          1           0        0.780691   -5.508407    3.264820
     37          1           0        1.843618   -4.184630    3.682858
     38          1           0        0.084795   -4.054633    4.029017
     39          1           0       -1.247898   -4.183307    1.704751
 ---------------------------------------------------------------------
                    Distance matrix (angstroms):
                    1          2          3          4          5
     1  C    0.000000
     2  S    1.783076   0.000000
     3  C    2.556185   1.781129   0.000000
     4  C    2.442453   2.629861   1.343836   0.000000
     5  C    1.541923   2.711436   2.389919   1.490699   0.000000
     6  C    4.006929   2.821060   1.496377   2.548875   3.839320
     7  H    3.475948   3.679315   2.141964   1.091773   2.268866
     8  C    1.336635   2.827782   3.887383   3.698934   2.496127
     9  C    2.545939   3.391220   4.876043   4.982190   3.914088
    10  C    2.485335   4.194813   4.935134   4.389604   2.982643
    11  C    3.685192   4.740377   6.126953   6.081401   4.900840
    12  C    3.530240   4.988837   6.002257   5.642841   4.357168
    13  F    2.907517   2.986647   4.707293   5.168153   4.435792
    14  F    3.272673   4.038725   5.472087   5.548837   4.422755
    15  F    4.716154   5.780502   7.195289   7.111701   5.838015
    16  F    4.403828   5.136152   6.611697   6.737838   5.738608
    17  F    4.783247   6.312951   7.263218   6.783645   5.424607
    18  F    3.815877   5.085228   5.997049   5.697560   4.637313
    19  C    2.581201   4.089762   3.782826   2.682809   1.608675
    20  C    2.765272   4.516058   4.790502   3.956236   2.621721
    21  C    3.080167   4.116382   3.626111   2.770789   2.491434
    22  H    3.767204   4.834169   4.558405   3.832623   3.461263
    23  H    3.857095   4.636796   3.727578   2.788875   2.981750
    24  H    2.587582   3.254099   2.878757   2.400526   2.394224
    25  C    2.523006   3.522380   3.253428   2.453145   1.571236
    26  H    3.496964   4.457845   3.826507   2.795354   2.222535
    27  H    2.711546   3.986390   4.121685   3.406437   2.198383
    28  H    2.804782   3.252573   3.014291   2.609563   2.204642
    29  H    4.679641   3.771207   2.149365   2.706860   4.167629
    30  H    4.463409   3.074948   2.152403   3.264439   4.412908
    31  H    4.384871   3.052553   2.153384   3.263378   4.463665
    32  S    4.493148   6.206395   6.344888   5.384684   4.191696
    33  C    4.852052   6.412573   6.036172   4.856599   3.998458
    34  C    4.038332   5.457554   4.878232   3.641355   2.941650
    35  C    6.241645   7.695140   7.185242   6.016774   5.389053
    36  H    7.034828   8.454800   7.781366   6.540829   6.013655
    37  H    6.813220   8.347024   8.017866   6.898779   6.133971
    38  H    6.268045   7.556505   6.965605   5.882621   5.467673
    39  H    4.678651   5.872415   4.981952   3.705050   3.421455
                    6          7          8          9         10
     6  C    0.000000
     7  H    2.860382   0.000000
     8  C    5.318651   4.668148   0.000000
     9  C    6.170099   6.015790   1.500700   0.000000
    10  C    6.415750   5.161909   1.483913   2.427653   0.000000
    11  C    7.451259   7.044763   2.440738   1.554876   2.506523
    12  C    7.415898   6.460059   2.343784   2.452622   1.553611
    13  F    5.778418   6.251777   2.400413   1.355291   3.615742
    14  F    6.747345   6.557281   2.327507   1.371615   3.042936
    15  F    8.537019   8.064895   3.414321   2.394101   3.271721
    16  F    7.802782   7.716691   3.367531   2.404056   3.598907
    17  F    8.702114   7.519237   3.577302   3.582886   2.472932
    18  F    7.305053   6.462248   2.952685   3.185525   2.430063
    19  C    5.156960   3.019978   2.937613   4.425451   2.597745
    20  C    6.247406   4.508085   2.345257   3.605978   1.305629
    21  C    4.750839   2.987412   3.669325   5.036183   3.593087
    22  H    5.628148   4.056027   4.084714   5.307413   3.795744
    23  H    4.607382   2.604760   4.630943   6.026060   4.607386
    24  H    3.955572   2.873951   3.383172   4.624184   3.730055
    25  C    4.553439   2.968942   3.134103   4.351912   3.502736
    26  H    4.974404   2.898223   4.113613   5.394908   4.231157
    27  H    5.491054   3.993541   2.822631   3.893228   2.951840
    28  H    4.131256   3.187504   3.558151   4.547226   4.256391
    29  H    1.100212   2.571153   6.015698   7.017270   6.957359
    30  H    1.103109   3.627987   5.720051   6.409215   6.926521
    31  H    1.103521   3.617964   5.630091   6.360580   6.762931
    32  S    7.741341   5.708624   3.993993   5.046631   2.679289
    33  C    7.289127   4.832429   4.834683   6.162623   3.839299
    34  C    6.091807   3.557583   4.333346   5.786130   3.689494
    35  C    8.299927   5.820841   6.264774   7.552928   5.262182
    36  H    8.825892   6.186931   7.135534   8.470679   6.148318
    37  H    9.190893   6.804304   6.637682   7.796191   5.480329
    38  H    7.961696   5.645555   6.425242   7.718157   5.593901
    39  H    6.003089   3.311132   5.186273   6.668527   4.698862
                   11         12         13         14         15
    11  C    0.000000
    12  C    1.564625   0.000000
    13  F    2.452072   3.542397   0.000000
    14  F    2.349963   3.281794   2.187224   0.000000
    15  F    1.346384   2.386860   3.304178   2.438481   0.000000
    16  F    1.347576   2.428385   2.627497   3.364652   2.176809
    17  F    2.405709   1.355247   4.726032   4.106867   2.568199
    18  F    2.349834   1.389175   3.893161   4.322140   3.421406
    19  C    4.943029   3.922753   5.222571   5.037423   5.848397
    20  C    3.708389   2.473691   4.648576   4.259639   4.520910
    21  C    5.450449   4.460811   5.507104   5.990933   6.598558
    22  H    5.426742   4.315275   5.791307   6.382250   6.595523
    23  H    6.526509   5.545630   6.423671   6.927668   7.668997
    24  H    5.208141   4.501284   4.845792   5.661759   6.443282
    25  C    5.440908   5.016211   5.013235   4.369497   6.085895
    26  H    6.380809   5.781624   6.101618   5.395142   6.993030
    27  H    4.851921   4.444666   4.778039   3.710682   5.311936
    28  H    5.841420   5.682418   4.979649   4.422172   6.454897
    29  H    8.250757   8.051934   6.747631   7.582874   9.342064
    30  H    7.806218   7.941047   5.924409   6.808419   8.796367
    31  H    7.551504   7.576453   5.802244   7.091173   8.712176
    32  S    4.691155   3.163755   6.143092   5.679772   5.322360
    33  C    6.148973   4.714426   7.131971   6.781525   6.894797
    34  C    6.088461   4.838370   6.629158   6.395607   6.940033
    35  C    7.393495   5.893414   8.462174   8.269681   8.164863
    36  H    8.382403   6.890398   9.399789   9.100939   9.104290
    37  H    7.415822   5.863817   8.765918   8.514278   8.092158
    38  H    7.595865   6.149938   8.484047   8.574194   8.504212
    39  H    7.058899   5.845715   7.403135   7.297027   7.961677
                   16         17         18         19         20
    16  F    0.000000
    17  F    3.157851   0.000000
    18  F    2.493281   2.189545   0.000000
    19  C    5.809030   4.733676   4.101570   0.000000
    20  C    4.644248   3.154747   2.857441   1.585376   0.000000
    21  C    5.943294   5.392051   4.049276   1.808493   2.667210
    22  H    5.761707   5.122820   3.625165   2.557108   2.883442
    23  H    7.008989   6.441877   5.121395   2.434271   3.604524
    24  H    5.564508   5.619005   4.027725   2.407775   3.143963
    25  C    6.492794   5.910812   5.649479   2.513272   3.325474
    26  H    7.456657   6.553891   6.376703   2.719058   3.776292
    27  H    6.030792   5.197946   5.302850   2.733866   3.015740
    28  H    6.835215   6.659784   6.326729   3.496672   4.280323
    29  H    8.658846   9.288001   7.914840   5.320860   6.601032
    30  H    8.185273   9.233689   7.961024   5.876260   6.901149
    31  H    7.712874   8.895143   7.291044   5.664970   6.633448
    32  S    5.502917   3.174934   3.303704   2.749684   1.756049
    33  C    6.954589   4.948234   4.710766   2.399310   2.564484
    34  C    6.914154   5.377782   4.866944   1.475733   2.422187
    35  C    8.046480   5.984287   5.632458   3.829900   4.014230
    36  H    9.097993   6.942405   6.713844   4.510446   4.881594
    37  H    8.020048   5.724076   5.580032   4.536595   4.350640
    38  H    8.101113   6.392524   5.658968   4.022599   4.355396
    39  H    7.825315   6.422492   5.762914   2.266961   3.453634
                   21         22         23         24         25
    21  C    0.000000
    22  H    1.098137   0.000000
    23  H    1.093506   1.767094   0.000000
    24  H    1.096828   1.723716   1.694610   0.000000
    25  C    3.911814   4.867961   4.280420   3.957531   0.000000
    26  H    4.150891   5.132635   4.296102   4.403450   1.105127
    27  H    4.352629   5.162449   4.904082   4.474359   1.097120
    28  H    4.666037   5.661311   4.972677   4.497401   1.099911
    29  H    4.861908   5.773126   4.474802   4.234335   4.814619
    30  H    5.695343   6.600641   5.615611   4.903224   4.828522
    31  H    4.954561   5.675468   4.839756   4.027823   5.396934
    32  S    3.440855   3.211865   4.208502   4.230346   4.804998
    33  C    2.942639   2.941327   3.259746   3.989367   4.601960
    34  C    2.156350   2.613621   2.338438   3.155974   3.614442
    35  C    3.798051   3.484244   3.837868   4.878367   6.095186
    36  H    4.596895   4.425259   4.438666   5.689567   6.549510
    37  H    4.544659   4.049019   4.746193   5.578894   6.825707
    38  H    3.471449   3.006512   3.362681   4.493052   6.399956
    39  H    2.425280   2.934619   2.089019   3.405191   4.090396
                   26         27         28         29         30
    26  H    0.000000
    27  H    1.787440   0.000000
    28  H    1.783747   1.794748   0.000000
    29  H    4.996711   5.846922   4.472348   0.000000
    30  H    5.289426   5.724932   4.170008   1.785225   0.000000
    31  H    5.891542   6.266729   5.049572   1.790558   1.775587
    32  S    4.976984   4.446937   5.847137   7.968322   8.485547
    33  C    4.417973   4.581990   5.676774   7.267339   8.109976
    34  C    3.396008   3.843462   4.638550   6.028433   6.901142
    35  C    5.815974   6.153449   7.147157   8.157857   9.212267
    36  H    6.091416   6.654452   7.589798   8.565082   9.721609
    37  H    6.625424   6.738255   7.900828   9.123083  10.096721
    38  H    6.181843   6.595576   7.390743   7.786789   8.943994
    39  H    3.679595   4.530984   5.018360   5.751589   6.862954
                   31         32         33         34         35
    31  H    0.000000
    32  S    8.078968   0.000000
    33  C    7.713847   1.812020   0.000000
    34  C    6.586292   2.585526   1.283875   0.000000
    35  C    8.627989   2.886209   1.590545   2.528252   0.000000
    36  H    9.225813   3.803725   2.322660   3.074309   1.116509
    37  H    9.473058   2.866334   2.229455   3.398127   1.110327
    38  H    8.176153   3.455730   2.247033   2.817076   1.111361
    39  H    6.505973   3.559744   1.967715   1.072225   2.615531
                   36         37         38         39
    36  H    0.000000
    37  H    1.748415   0.000000
    38  H    1.783740   1.797272   0.000000
    39  H    2.881819   3.670202   2.682320   0.000000
 Stoichiometry    C17H14F6S2
 Framework group  C1[X(C17H14F6S2)]
 Deg. of freedom   111
 Full point group                 C1      NOp   1
 RotChk:  IX=0 Diff= 6.17D-01
 Largest Abelian subgroup         C1      NOp   1
 Largest concise Abelian subgroup C1      NOp   1
                         Standard orientation:                         
 ---------------------------------------------------------------------
 Center     Atomic      Atomic             Coordinates (Angstroms)
 Number     Number       Type             X           Y           Z
 ---------------------------------------------------------------------
      1          6           0       -0.419106   -1.358507    0.132877
      2         16           0       -0.690908   -3.033220   -0.415594
      3          6           0       -2.458287   -2.824056   -0.344605
      4          6           0       -2.846015   -1.633427    0.143211
      5          6           0       -1.742572   -0.786976    0.679976
      6          6           0       -3.330072   -3.932367   -0.845388
      7          1           0       -3.894050   -1.335614    0.213190
      8          6           0        0.730109   -0.710506    0.347334
      9          6           0        2.121005   -1.270017    0.280563
     10          6           0        0.812164    0.750063    0.596337
     11          6           0        3.029823   -0.103850   -0.200834
     12          6           0        2.061519    1.124247   -0.247942
     13          9           0        2.229526   -2.408585   -0.446554
     14          9           0        2.519627   -1.578614    1.556179
     15          9           0        4.023240    0.128356    0.677775
     16          9           0        3.591168   -0.371972   -1.396227
     17          9           0        2.708873    2.260143    0.108946
     18          9           0        1.733701    1.280045   -1.588862
     19          6           0       -1.781886    0.807494    0.470316
     20          6           0       -0.309229    1.391059    0.405901
     21          6           0       -2.257569    0.676351   -1.269562
     22          1           0       -1.864280    1.372592   -2.022208
     23          1           0       -3.343973    0.642768   -1.389368
     24          1           0       -1.966948   -0.308465   -1.655188
     25          6           0       -1.753991   -0.977269    2.239604
     26          1           0       -2.643758   -0.502593    2.691605
     27          1           0       -0.856485   -0.519639    2.674034
     28          1           0       -1.777717   -2.048592    2.487608
     29          1           0       -4.393211   -3.661779   -0.761810
     30          1           0       -3.162503   -4.856510   -0.266829
     31          1           0       -3.106165   -4.164006   -1.900834
     32         16           0       -0.342440    3.133609    0.191138
     33          6           0       -2.151513    3.171095    0.287400
     34          6           0       -2.654984    1.994526    0.390053
     35          6           0       -2.865212    4.347745   -0.510070
     36          1           0       -3.733186    4.845045   -0.014179
     37          1           0       -2.150695    5.180994   -0.677366
     38          1           0       -3.227140    4.001525   -1.502171
     39          1           0       -3.706644    1.970067    0.182494
 ---------------------------------------------------------------------
 Rotational constants (GHZ):      0.2333494      0.2150341      0.1291192
 Leave Link  202 at Sun Dec  2 17:03:54 2018, MaxMem=   536870912 cpu:         0.0
 (Enter /pbs_home/pkowalski/g09d01/g09/l301.exe)
 Basis read from rwf:  (5D, 7F)
 No pseudopotential information found on rwf file.
 There are   453 symmetry adapted cartesian basis functions of A   symmetry.
 There are   428 symmetry adapted basis functions of A   symmetry.
   428 basis functions,   747 primitive gaussians,   453 cartesian basis functions
   101 alpha electrons      101 beta electrons
       nuclear repulsion energy      2863.2839344697 Hartrees.
 IExCor=  402 DFT=T Ex+Corr=B3LYP ExCW=0 ScaHFX=  0.200000
 ScaDFX=  0.800000  0.720000  1.000000  0.810000 ScalE2=  1.000000  1.000000
 IRadAn=      0 IRanWt=     -1 IRanGd=            0 ICorTp=0 IEmpDi=131
 NAtoms=   39 NActive=   39 NUniq=   39 SFac= 1.00D+00 NAtFMM=   60 NAOKFM=F Big=F
 Integral buffers will be    131072 words long.
 Raffenetti 2 integral format.
 Two-electron integral symmetry is turned on.
 R6Disp:  Grimme-D3 Dispersion energy=       -0.0515736871 Hartrees.
 Nuclear repulsion after empirical dispersion term =     2863.2323607825 Hartrees.
 No density basis found on file   724.
 Leave Link  301 at Sun Dec  2 17:03:54 2018, MaxMem=   536870912 cpu:         0.8
 (Enter /pbs_home/pkowalski/g09d01/g09/l302.exe)
 NPDir=0 NMtPBC=     1 NCelOv=     1 NCel=       1 NClECP=     1 NCelD=      1
         NCelK=      1 NCelE2=     1 NClLst=     1 CellRange=     0.0.
 One-electron integrals computed using PRISM.
 NBasis=   428 RedAO= T EigKep=  2.61D-04  NBF=   428
 NBsUse=   428 1.00D-06 EigRej= -1.00D+00 NBFU=   428
 Precomputing XC quadrature grid using
 IXCGrd= 4 IRadAn=           0 IRanWt=          -1 IRanGd=           0 AccXCQ= 0.00D+00.
 Generated NRdTot=       0 NPtTot=           0 NUsed=           0 NTot=          32
 NSgBfM=   445   445   445   445   445 MxSgAt=    39 MxSgA2=    39.
 Leave Link  302 at Sun Dec  2 17:03:55 2018, MaxMem=   536870912 cpu:         6.8
 (Enter /pbs_home/pkowalski/g09d01/g09/l303.exe)
 DipDrv:  MaxL=1.
 Leave Link  303 at Sun Dec  2 17:03:55 2018, MaxMem=   536870912 cpu:         1.1
 (Enter /pbs_home/pkowalski/g09d01/g09/l401.exe)
 Initial guess from the checkpoint file:  "dae0068freq_closed_b3lypd3.chk"
 B after Tr=     0.000000    0.000000    0.000000
         Rot=    0.975732    0.002576    0.010108    0.218720 Ang=  25.30 deg.
 Guess basis will be translated and rotated to current coordinates.
 JPrj=2 DoOrth=T DoCkMO=T.
 Generating alternative initial guess.
 ExpMin= 1.22D-01 ExpMax= 9.18D+03 ExpMxC= 1.38D+03 IAcc=1 IRadAn=         1 AccDes= 0.00D+00
 Harris functional with IExCor=  402 and IRadAn=       1 diagonalized for initial guess.
 HarFok:  IExCor=  402 AccDes= 0.00D+00 IRadAn=         1 IDoV= 1 UseB2=F ITyADJ=14
 ICtDFT=  3500011 ScaDFX=  1.000000  1.000000  1.000000  1.000000
 FoFCou: FMM=F IPFlag=           0 FMFlag=      100000 FMFlg1=           0
         NFxFlg=           0 DoJE=T BraDBF=F KetDBF=T FulRan=T
         wScrn=  0.000000 ICntrl=     500 IOpCl=  0 I1Cent=   200000004 NGrid=           0
         NMat0=    1 NMatS0=      1 NMatT0=    0 NMatD0=    1 NMtDS0=    0 NMtDT0=    0
 Petite list used in FoFCou.
 Harris En= -2050.22533804857    
 Leave Link  401 at Sun Dec  2 17:03:57 2018, MaxMem=   536870912 cpu:        16.2
 (Enter /pbs_home/pkowalski/g09d01/g09/l502.exe)
 Closed shell SCF:
 Using DIIS extrapolation, IDIIS=  1040.
 Integral symmetry usage will be decided dynamically.
 IVT=      641221 IEndB=      641221 NGot=   536870912 MDV=   536451994
 LenX=   536451994 LenY=   536246332
 Requested convergence on RMS density matrix=1.00D-08 within 128 cycles.
 Requested convergence on MAX density matrix=1.00D-06.
 Requested convergence on             energy=1.00D-06.
 No special actions if energy rises.
 Fock matrices will be formed incrementally for  20 cycles.
 Integral accuracy reduced to 1.0D-05 until final iterations.

 Cycle   1  Pass 0  IDiag  1:
 FoFJK:  IHMeth= 1 ICntrl=       0 DoSepK=F KAlg= 0 I1Cent=   0 FoldK=F
 IRaf= 800000000 NMat=   1 IRICut=       1 DoRegI=T DoRafI=F ISym2E= 0.
 FoFCou: FMM=F IPFlag=           0 FMFlag=      100000 FMFlg1=           0
         NFxFlg=           0 DoJE=F BraDBF=F KetDBF=F FulRan=T
         wScrn=  0.000000 ICntrl=       0 IOpCl=  0 I1Cent=           0 NGrid=           0
         NMat0=    1 NMatS0=      1 NMatT0=    0 NMatD0=    1 NMtDS0=    0 NMtDT0=    0
 Symmetry not used in FoFCou.
 E= -2050.16309451704    
 DIIS: error= 6.83D-03 at cycle   1 NSaved=   1.
 NSaved= 1 IEnMin= 1 EnMin= -2050.16309451704     IErMin= 1 ErrMin= 6.83D-03
 ErrMax= 6.83D-03  0.00D+00 EMaxC= 1.00D-01 BMatC= 1.24D-01 BMatP= 1.24D-01
 IDIUse=3 WtCom= 9.32D-01 WtEn= 6.83D-02
 Coeff-Com:  0.100D+01
 Coeff-En:   0.100D+01
 Coeff:      0.100D+01
 Gap=     0.561 Goal=   None    Shift=    0.000
 GapD=    0.561 DampG=2.000 DampE=1.000 DampFc=2.0000 IDamp=-1.
 RMSDP=2.80D-03 MaxDP=1.96D-01              OVMax= 1.28D-01

 Cycle   2  Pass 0  IDiag  1:
 RMSU=  2.80D-03    CP:  1.00D+00
 E= -2050.35288039865     Delta-E=       -0.189785881608 Rises=F Damp=F
 DIIS: error= 2.96D-03 at cycle   2 NSaved=   2.
 NSaved= 2 IEnMin= 2 EnMin= -2050.35288039865     IErMin= 2 ErrMin= 2.96D-03
 ErrMax= 2.96D-03  0.00D+00 EMaxC= 1.00D-01 BMatC= 9.78D-03 BMatP= 1.24D-01
 IDIUse=3 WtCom= 9.70D-01 WtEn= 2.96D-02
 Coeff-Com:  0.656D-01 0.934D+00
 Coeff-En:   0.000D+00 0.100D+01
 Coeff:      0.637D-01 0.936D+00
 Gap=     0.126 Goal=   None    Shift=    0.000
 RMSDP=8.36D-04 MaxDP=6.41D-02 DE=-1.90D-01 OVMax= 5.33D-02

 Cycle   3  Pass 0  IDiag  1:
 RMSU=  8.13D-04    CP:  9.99D-01  9.35D-01
 E= -2050.34507255951     Delta-E=        0.007807839142 Rises=F Damp=F
 DIIS: error= 3.87D-03 at cycle   3 NSaved=   3.
 NSaved= 3 IEnMin= 2 EnMin= -2050.35288039865     IErMin= 2 ErrMin= 2.96D-03
 ErrMax= 3.87D-03  0.00D+00 EMaxC= 1.00D-01 BMatC= 1.76D-02 BMatP= 9.78D-03
 IDIUse=3 WtCom= 1.38D-01 WtEn= 8.62D-01
 Coeff-Com: -0.263D-01 0.589D+00 0.437D+00
 Coeff-En:   0.000D+00 0.626D+00 0.374D+00
 Coeff:     -0.364D-02 0.621D+00 0.383D+00
 Gap=     0.119 Goal=   None    Shift=    0.000
 RMSDP=5.49D-04 MaxDP=4.34D-02 DE= 7.81D-03 OVMax= 3.90D-02

 Cycle   4  Pass 0  IDiag  1:
 RMSU=  2.42D-04    CP:  1.00D+00  1.00D+00  4.44D-01
 E= -2050.36287304157     Delta-E=       -0.017800482063 Rises=F Damp=F
 DIIS: error= 7.72D-04 at cycle   4 NSaved=   4.
 NSaved= 4 IEnMin= 4 EnMin= -2050.36287304157     IErMin= 4 ErrMin= 7.72D-04
 ErrMax= 7.72D-04  0.00D+00 EMaxC= 1.00D-01 BMatC= 5.27D-04 BMatP= 9.78D-03
 IDIUse=3 WtCom= 9.92D-01 WtEn= 7.72D-03
 Coeff-Com: -0.182D-01 0.265D+00 0.202D+00 0.551D+00
 Coeff-En:   0.000D+00 0.000D+00 0.000D+00 0.100D+01
 Coeff:     -0.180D-01 0.263D+00 0.201D+00 0.554D+00
 Gap=     0.120 Goal=   None    Shift=    0.000
 RMSDP=1.14D-04 MaxDP=4.18D-03 DE=-1.78D-02 OVMax= 8.34D-03

 Cycle   5  Pass 0  IDiag  1:
 RMSU=  8.40D-05    CP:  1.00D+00  1.01D+00  4.58D-01  6.85D-01
 E= -2050.36335685941     Delta-E=       -0.000483817837 Rises=F Damp=F
 DIIS: error= 2.85D-04 at cycle   5 NSaved=   5.
 NSaved= 5 IEnMin= 5 EnMin= -2050.36335685941     IErMin= 5 ErrMin= 2.85D-04
 ErrMax= 2.85D-04  0.00D+00 EMaxC= 1.00D-01 BMatC= 1.04D-04 BMatP= 5.27D-04
 IDIUse=3 WtCom= 9.97D-01 WtEn= 2.85D-03
 Coeff-Com: -0.658D-02 0.721D-01 0.613D-01 0.319D+00 0.555D+00
 Coeff-En:   0.000D+00 0.000D+00 0.000D+00 0.135D+00 0.865D+00
 Coeff:     -0.656D-02 0.719D-01 0.612D-01 0.318D+00 0.555D+00
 Gap=     0.120 Goal=   None    Shift=    0.000
 RMSDP=4.38D-05 MaxDP=1.73D-03 DE=-4.84D-04 OVMax= 2.72D-03

 Cycle   6  Pass 0  IDiag  1:
 RMSU=  3.72D-05    CP:  1.00D+00  1.01D+00  4.58D-01  7.22D-01  7.51D-01
 E= -2050.36345541213     Delta-E=       -0.000098552723 Rises=F Damp=F
 DIIS: error= 7.23D-05 at cycle   6 NSaved=   6.
 NSaved= 6 IEnMin= 6 EnMin= -2050.36345541213     IErMin= 6 ErrMin= 7.23D-05
 ErrMax= 7.23D-05  0.00D+00 EMaxC= 1.00D-01 BMatC= 9.75D-06 BMatP= 1.04D-04
 IDIUse=1 WtCom= 1.00D+00 WtEn= 0.00D+00
 Coeff-Com: -0.170D-02 0.107D-01 0.130D-01 0.114D+00 0.299D+00 0.565D+00
 Coeff:     -0.170D-02 0.107D-01 0.130D-01 0.114D+00 0.299D+00 0.565D+00
 Gap=     0.120 Goal=   None    Shift=    0.000
 RMSDP=1.60D-05 MaxDP=6.92D-04 DE=-9.86D-05 OVMax= 1.07D-03

 Cycle   7  Pass 0  IDiag  1:
 RMSU=  1.11D-05    CP:  1.00D+00  1.01D+00  4.63D-01  7.39D-01  8.02D-01
                    CP:  7.55D-01
 E= -2050.36346474481     Delta-E=       -0.000009332672 Rises=F Damp=F
 DIIS: error= 3.33D-05 at cycle   7 NSaved=   7.
 NSaved= 7 IEnMin= 7 EnMin= -2050.36346474481     IErMin= 7 ErrMin= 3.33D-05
 ErrMax= 3.33D-05  0.00D+00 EMaxC= 1.00D-01 BMatC= 1.78D-06 BMatP= 9.75D-06
 IDIUse=1 WtCom= 1.00D+00 WtEn= 0.00D+00
 Coeff-Com: -0.497D-04-0.503D-02-0.126D-02 0.214D-01 0.102D+00 0.347D+00
 Coeff-Com:  0.536D+00
 Coeff:     -0.497D-04-0.503D-02-0.126D-02 0.214D-01 0.102D+00 0.347D+00
 Coeff:      0.536D+00
 Gap=     0.120 Goal=   None    Shift=    0.000
 RMSDP=5.36D-06 MaxDP=2.46D-04 DE=-9.33D-06 OVMax= 4.12D-04

 Initial convergence to 1.0D-05 achieved.  Increase integral accuracy.
 Cycle   8  Pass 1  IDiag  1:
 E= -2050.36362233846     Delta-E=       -0.000157593651 Rises=F Damp=F
 DIIS: error= 1.05D-04 at cycle   1 NSaved=   1.
 NSaved= 1 IEnMin= 1 EnMin= -2050.36362233846     IErMin= 1 ErrMin= 1.05D-04
 ErrMax= 1.05D-04  0.00D+00 EMaxC= 1.00D-01 BMatC= 3.34D-06 BMatP= 3.34D-06
 IDIUse=3 WtCom= 9.99D-01 WtEn= 1.05D-03
 Coeff-Com:  0.100D+01
 Coeff-En:   0.100D+01
 Coeff:      0.100D+01
 Gap=     0.120 Goal=   None    Shift=    0.000
 RMSDP=5.36D-06 MaxDP=2.46D-04 DE=-1.58D-04 OVMax= 6.10D-04

 Cycle   9  Pass 1  IDiag  1:
 RMSU=  9.64D-05    CP:  1.00D+00
 E= -2050.36362503247     Delta-E=       -0.000002694008 Rises=F Damp=F
 DIIS: error= 2.16D-05 at cycle   2 NSaved=   2.
 NSaved= 2 IEnMin= 2 EnMin= -2050.36362503247     IErMin= 2 ErrMin= 2.16D-05
 ErrMax= 2.16D-05  0.00D+00 EMaxC= 1.00D-01 BMatC= 7.61D-07 BMatP= 3.34D-06
 IDIUse=1 WtCom= 1.00D+00 WtEn= 0.00D+00
 Coeff-Com:  0.228D+00 0.772D+00
 Coeff:      0.228D+00 0.772D+00
 Gap=     0.120 Goal=   None    Shift=    0.000
 RMSDP=7.61D-06 MaxDP=3.73D-04 DE=-2.69D-06 OVMax= 6.92D-04

 Cycle  10  Pass 1  IDiag  1:
 RMSU=  7.55D-06    CP:  1.00D+00  1.01D+00
 E= -2050.36362417350     Delta-E=        0.000000858965 Rises=F Damp=F
 DIIS: error= 2.75D-05 at cycle   3 NSaved=   3.
 NSaved= 3 IEnMin= 2 EnMin= -2050.36362503247     IErMin= 2 ErrMin= 2.16D-05
 ErrMax= 2.75D-05  0.00D+00 EMaxC= 1.00D-01 BMatC= 1.57D-06 BMatP= 7.61D-07
 IDIUse=1 WtCom= 1.00D+00 WtEn= 0.00D+00
 Coeff-Com: -0.169D-02 0.591D+00 0.411D+00
 Coeff:     -0.169D-02 0.591D+00 0.411D+00
 Gap=     0.120 Goal=   None    Shift=    0.000
 RMSDP=4.47D-06 MaxDP=2.34D-04 DE= 8.59D-07 OVMax= 4.40D-04

 Cycle  11  Pass 1  IDiag  1:
 RMSU=  1.24D-06    CP:  1.00D+00  1.01D+00  4.36D-01
 E= -2050.36362582236     Delta-E=       -0.000001648863 Rises=F Damp=F
 DIIS: error= 4.02D-06 at cycle   4 NSaved=   4.
 NSaved= 4 IEnMin= 4 EnMin= -2050.36362582236     IErMin= 4 ErrMin= 4.02D-06
 ErrMax= 4.02D-06  0.00D+00 EMaxC= 1.00D-01 BMatC= 2.63D-08 BMatP= 7.61D-07
 IDIUse=1 WtCom= 1.00D+00 WtEn= 0.00D+00
 Coeff-Com: -0.568D-02 0.354D+00 0.257D+00 0.394D+00
 Coeff:     -0.568D-02 0.354D+00 0.257D+00 0.394D+00
 Gap=     0.120 Goal=   None    Shift=    0.000
 RMSDP=6.32D-07 MaxDP=2.75D-05 DE=-1.65D-06 OVMax= 4.98D-05

 Cycle  12  Pass 1  IDiag  1:
 RMSU=  3.39D-07    CP:  1.00D+00  1.01D+00  4.36D-01  5.71D-01
 E= -2050.36362584796     Delta-E=       -0.000000025600 Rises=F Damp=F
 DIIS: error= 7.32D-07 at cycle   5 NSaved=   5.
 NSaved= 5 IEnMin= 5 EnMin= -2050.36362584796     IErMin= 5 ErrMin= 7.32D-07
 ErrMax= 7.32D-07  0.00D+00 EMaxC= 1.00D-01 BMatC= 6.35D-10 BMatP= 2.63D-08
 IDIUse=1 WtCom= 1.00D+00 WtEn= 0.00D+00
 Coeff-Com: -0.277D-02 0.149D+00 0.111D+00 0.207D+00 0.535D+00
 Coeff:     -0.277D-02 0.149D+00 0.111D+00 0.207D+00 0.535D+00
 Gap=     0.120 Goal=   None    Shift=    0.000
 RMSDP=1.22D-07 MaxDP=5.42D-06 DE=-2.56D-08 OVMax= 6.98D-06

 Cycle  13  Pass 1  IDiag  1:
 RMSU=  1.14D-07    CP:  1.00D+00  1.02D+00  4.34D-01  5.74D-01  8.84D-01
 E= -2050.36362584839     Delta-E=       -0.000000000428 Rises=F Damp=F
 DIIS: error= 2.52D-07 at cycle   6 NSaved=   6.
 NSaved= 6 IEnMin= 6 EnMin= -2050.36362584839     IErMin= 6 ErrMin= 2.52D-07
 ErrMax= 2.52D-07  0.00D+00 EMaxC= 1.00D-01 BMatC= 9.89D-11 BMatP= 6.35D-10
 IDIUse=1 WtCom= 1.00D+00 WtEn= 0.00D+00
 Coeff-Com: -0.732D-03 0.316D-01 0.252D-01 0.626D-01 0.301D+00 0.580D+00
 Coeff:     -0.732D-03 0.316D-01 0.252D-01 0.626D-01 0.301D+00 0.580D+00
 Gap=     0.120 Goal=   None    Shift=    0.000
 RMSDP=5.13D-08 MaxDP=3.11D-06 DE=-4.28D-10 OVMax= 5.54D-06

 Cycle  14  Pass 1  IDiag  1:
 RMSU=  3.81D-08    CP:  1.00D+00  1.02D+00  4.35D-01  5.82D-01  9.48D-01
                    CP:  8.00D-01
 E= -2050.36362584868     Delta-E=       -0.000000000287 Rises=F Damp=F
 DIIS: error= 9.96D-08 at cycle   7 NSaved=   7.
 NSaved= 7 IEnMin= 7 EnMin= -2050.36362584868     IErMin= 7 ErrMin= 9.96D-08
 ErrMax= 9.96D-08  0.00D+00 EMaxC= 1.00D-01 BMatC= 1.80D-11 BMatP= 9.89D-11
 IDIUse=1 WtCom= 1.00D+00 WtEn= 0.00D+00
 Coeff-Com:  0.251D-04-0.640D-02-0.327D-02 0.397D-02 0.825D-01 0.347D+00
 Coeff-Com:  0.576D+00
 Coeff:      0.251D-04-0.640D-02-0.327D-02 0.397D-02 0.825D-01 0.347D+00
 Coeff:      0.576D+00
 Gap=     0.120 Goal=   None    Shift=    0.000
 RMSDP=2.19D-08 MaxDP=1.88D-06 DE=-2.87D-10 OVMax= 9.43D-07

 Cycle  15  Pass 1  IDiag  1:
 RMSU=  1.43D-08    CP:  1.00D+00  1.02D+00  4.35D-01  5.88D-01  9.53D-01
                    CP:  8.66D-01  6.85D-01
 E= -2050.36362584861     Delta-E=        0.000000000073 Rises=F Damp=F
 DIIS: error= 2.79D-08 at cycle   8 NSaved=   8.
 NSaved= 8 IEnMin= 7 EnMin= -2050.36362584868     IErMin= 8 ErrMin= 2.79D-08
 ErrMax= 2.79D-08  0.00D+00 EMaxC= 1.00D-01 BMatC= 7.85D-13 BMatP= 1.80D-11
 IDIUse=1 WtCom= 1.00D+00 WtEn= 0.00D+00
 Coeff-Com:  0.629D-04-0.482D-02-0.291D-02-0.271D-02 0.725D-02 0.101D+00
 Coeff-Com:  0.223D+00 0.680D+00
 Coeff:      0.629D-04-0.482D-02-0.291D-02-0.271D-02 0.725D-02 0.101D+00
 Coeff:      0.223D+00 0.680D+00
 Gap=     0.120 Goal=   None    Shift=    0.000
 RMSDP=6.13D-09 MaxDP=2.09D-07 DE= 7.28D-11 OVMax= 8.74D-07

 SCF Done:  E(RB3LYP) =  -2050.36362585     A.U. after   15 cycles
            NFock= 15  Conv=0.61D-08     -V/T= 2.0061
 KE= 2.037922188873D+03 PE=-1.056154907656D+04 EE= 3.610030901054D+03
 Leave Link  502 at Sun Dec  2 17:06:14 2018, MaxMem=   536870912 cpu:      1096.1
 (Enter /pbs_home/pkowalski/g09d01/g09/l701.exe)
 Compute integral first derivatives.
 ... and contract with generalized density number  0.
 R6Disp: Adding Grimme-D3 dispersion energy 1st derivatives to the gradient.
 Leave Link  701 at Sun Dec  2 17:06:15 2018, MaxMem=   536870912 cpu:         3.5
 (Enter /pbs_home/pkowalski/g09d01/g09/l702.exe)
 L702 exits ... SP integral derivatives will be done elsewhere.
 Leave Link  702 at Sun Dec  2 17:06:15 2018, MaxMem=   536870912 cpu:         0.3
 (Enter /pbs_home/pkowalski/g09d01/g09/l703.exe)
 Compute integral first derivatives, UseDBF=F ICtDFT=           0.
 Integral derivatives from FoFJK, PRISM(SPDF).
 Calling FoFJK, ICntrl=      2127 FMM=F ISym2X=0 I1Cent= 0 IOpClX= 0 NMat=1 NMatS=1 NMatT=0.
 FoFJK:  IHMeth= 1 ICntrl=    2127 DoSepK=F KAlg= 0 I1Cent=   0 FoldK=F
 IRaf=         0 NMat=   1 IRICut=       1 DoRegI=T DoRafI=F ISym2E= 0.
 FoFCou: FMM=F IPFlag=           0 FMFlag=      100000 FMFlg1=         800
         NFxFlg=           0 DoJE=F BraDBF=F KetDBF=F FulRan=T
         wScrn=  0.000000 ICntrl=    2127 IOpCl=  0 I1Cent=           0 NGrid=           0
         NMat0=    1 NMatS0=      1 NMatT0=    0 NMatD0=    1 NMtDS0=    0 NMtDT0=    0
 Symmetry not used in FoFCou.
 Leave Link  703 at Sun Dec  2 17:06:46 2018, MaxMem=   536870912 cpu:       245.3
 (Enter /pbs_home/pkowalski/g09d01/g09/l716.exe)
 Dipole        =-3.06808574D+00-7.26492442D-02-3.00493173D-01
 ***** Axes restored to original set *****
 -------------------------------------------------------------------
 Center     Atomic                   Forces (Hartrees/Bohr)
 Number     Number              X              Y              Z
 -------------------------------------------------------------------
      1        6          -0.014205441   -0.011673796   -0.017047435
      2       16           0.007357696    0.000506824    0.000334758
      3        6          -0.000750715   -0.006728013    0.004629182
      4        6          -0.008014840    0.001029983    0.004354268
      5        6           0.030600673   -0.044901670   -0.022316936
      6        6          -0.000059445    0.001812762   -0.000960369
      7        1          -0.000008880   -0.000117597   -0.001895321
      8        6           0.004366157    0.011623644   -0.004861306
      9        6          -0.006398952   -0.001166358   -0.012978345
     10        6          -0.016477983    0.089110669    0.000143074
     11        6           0.001900273    0.003627400   -0.001574605
     12        6           0.011823930    0.000944450    0.002584813
     13        9           0.006280878   -0.001547527    0.005303150
     14        9          -0.003810505    0.000545065    0.000854832
     15        9          -0.000018097   -0.001306677    0.001745354
     16        9          -0.001301140   -0.005364342   -0.000399383
     17        9          -0.006289330   -0.003119299   -0.001876243
     18        9           0.001699694   -0.010702314   -0.013019728
     19        6          -0.015477320    0.088361384    0.078691396
     20        6          -0.007305016   -0.095035333    0.024888908
     21        6          -0.009963862    0.033908967    0.000872575
     22        1           0.015759759   -0.007189685   -0.006242880
     23        1           0.003754591   -0.008298745   -0.004949317
     24        1           0.004646516    0.005604650   -0.004431370
     25        6          -0.003239206    0.004228077   -0.001945640
     26        1          -0.000882848    0.002920069    0.002580373
     27        1           0.001895802    0.000028656   -0.002011921
     28        1           0.002190571    0.001205064   -0.001759790
     29        1           0.000626354    0.000266131   -0.000021997
     30        1          -0.000453108    0.000065545    0.000169319
     31        1          -0.000265625   -0.000294102   -0.000283147
     32       16          -0.005862525   -0.012329196    0.001583731
     33        6           0.074922324   -0.003083280    0.075317671
     34        6          -0.053990419   -0.038127820   -0.061861580
     35        6           0.009923687    0.000700342   -0.017540242
     36        1          -0.003648076    0.008915219   -0.009678736
     37        1          -0.006264132    0.002140650   -0.001998984
     38        1           0.004235772    0.001987239   -0.006181879
     39        1          -0.017297213   -0.008547034   -0.008216250
 -------------------------------------------------------------------
 Cartesian Forces:  Max     0.095035333 RMS     0.022668407
 Leave Link  716 at Sun Dec  2 17:06:46 2018, MaxMem=   536870912 cpu:         0.3
 (Enter /pbs_home/pkowalski/g09d01/g09/l103.exe)

 GradGradGradGradGradGradGradGradGradGradGradGradGradGradGradGradGradGrad
 Berny optimization.
 Using GEDIIS/GDIIS optimizer.
 FormGI is forming the generalized inverse of G from B-inverse, IUseBI=4.
 Internal  Forces:  Max     0.077522613 RMS     0.009533451
 Search for a local minimum.
 Step number   5 out of a maximum of  234
 All quantities printed in internal units (Hartrees-Bohrs-Radians)
 RMS Force = .95335D-02 SwitMx=.10000D-02 MixMth= 1
 Mixed Optimization -- RFO/linear search
 Update second derivatives using D2CorX and points    4    5
 DE= -1.09D-01 DEPred=-1.25D-01 R= 8.73D-01
 TightC=F SS=  1.41D+00  RLast= 1.58D+00 DXNew= 1.4270D+00 4.7382D+00
 Trust test= 8.73D-01 RLast= 1.58D+00 DXMaxT set to 1.43D+00
 ITU=  1  1  0  1  0
 Use linear search instead of GDIIS.
     Eigenvalues ---    0.00230   0.00305   0.00628   0.00852   0.00939
     Eigenvalues ---    0.01015   0.01120   0.01305   0.01343   0.01423
     Eigenvalues ---    0.01484   0.01701   0.01859   0.01966   0.02219
     Eigenvalues ---    0.02473   0.02507   0.02807   0.03093   0.04120
     Eigenvalues ---    0.04140   0.04472   0.05238   0.05530   0.05610
     Eigenvalues ---    0.05644   0.06147   0.06555   0.07277   0.07342
     Eigenvalues ---    0.07527   0.07599   0.07672   0.08232   0.08515
     Eigenvalues ---    0.08954   0.09192   0.09663   0.09854   0.10570
     Eigenvalues ---    0.10907   0.11964   0.12732   0.12879   0.13102
     Eigenvalues ---    0.13469   0.14257   0.14676   0.15482   0.15898
     Eigenvalues ---    0.15937   0.16000   0.16000   0.16000   0.16000
     Eigenvalues ---    0.16000   0.16002   0.16007   0.16122   0.16522
     Eigenvalues ---    0.16827   0.17227   0.18841   0.19914   0.21311
     Eigenvalues ---    0.21948   0.22185   0.22699   0.23342   0.23946
     Eigenvalues ---    0.24103   0.24993   0.25978   0.26083   0.26388
     Eigenvalues ---    0.26801   0.26877   0.27434   0.28070   0.28957
     Eigenvalues ---    0.29615   0.29943   0.30729   0.31710   0.33069
     Eigenvalues ---    0.33487   0.33533   0.33577   0.33586   0.33725
     Eigenvalues ---    0.33743   0.33807   0.33879   0.34028   0.34662
     Eigenvalues ---    0.37076   0.37230   0.37244   0.37460   0.41359
     Eigenvalues ---    0.51176   0.54376   0.55291   0.55707   0.55994
     Eigenvalues ---    0.57308   0.58151   0.58396   0.58421   0.64224
     Eigenvalues ---    1.25845
 RFO step:  Lambda=-7.60184573D-02 EMin= 2.30028648D-03
 Quartic linear search produced a step of -0.02550.
 Iteration  1 RMS(Cart)=  0.09137368 RMS(Int)=  0.00380325
 Iteration  2 RMS(Cart)=  0.00638529 RMS(Int)=  0.00177358
 Iteration  3 RMS(Cart)=  0.00004106 RMS(Int)=  0.00177351
 Iteration  4 RMS(Cart)=  0.00000023 RMS(Int)=  0.00177351
 ITry= 1 IFail=0 DXMaxC= 4.27D-01 DCOld= 1.00D+10 DXMaxT= 1.43D+00 DXLimC= 3.00D+00 Rises=F
 Variable       Old X    -DE/DX   Delta X   Delta X   Delta X     New X
                                 (Linear)    (Quad)   (Total)
    R1        3.36953  -0.00613  -0.00004  -0.01398  -0.01392   3.35560
    R2        2.91381  -0.00262   0.00094  -0.00917  -0.00586   2.90795
    R3        2.52587   0.00392   0.00063   0.00442   0.00290   2.52877
    R4        3.36585   0.00301  -0.00035   0.00760   0.00656   3.37241
    R5        2.53948  -0.00297   0.00016  -0.00489  -0.00512   2.53436
    R6        2.82774   0.00023  -0.00003   0.00035   0.00032   2.82806
    R7        2.81701   0.00788   0.00039   0.01593   0.01666   2.83367
    R8        2.06315  -0.00040  -0.00002  -0.00070  -0.00072   2.06243
    R9        3.03996  -0.01136   0.00512  -0.05450  -0.04838   2.99157
   R10        2.96921  -0.00043   0.00073  -0.00538  -0.00465   2.96455
   R11        2.07910  -0.00050   0.00001  -0.00109  -0.00108   2.07802
   R12        2.08457   0.00004  -0.00003   0.00008   0.00005   2.08462
   R13        2.08535  -0.00032  -0.00002  -0.00069  -0.00071   2.08464
   R14        2.83591  -0.00151   0.00036  -0.00486  -0.00449   2.83142
   R15        2.80419   0.00083   0.00059  -0.00180  -0.00365   2.80054
   R16        2.93829   0.00459  -0.00068   0.02426   0.02353   2.96182
   R17        2.56113  -0.00533  -0.00001  -0.00753  -0.00754   2.55359
   R18        2.59198  -0.00189  -0.00025  -0.00265  -0.00290   2.58908
   R19        2.93590  -0.01535   0.00302  -0.06324  -0.06027   2.87563
   R20        2.46728   0.07334   0.01028   0.14699   0.15752   2.62480
   R21        2.95671   0.00050  -0.00049   0.00881   0.00827   2.96499
   R22        2.54430  -0.00133  -0.00002  -0.00241  -0.00244   2.54186
   R23        2.54655  -0.00439   0.00011  -0.00670  -0.00659   2.53996
   R24        2.56105  -0.00583   0.00010  -0.00929  -0.00919   2.55186
   R25        2.62516  -0.01471   0.00010  -0.02251  -0.02241   2.60275
   R26        2.99593  -0.02612  -0.00074  -0.06247  -0.06086   2.93507
   R27        3.41756  -0.01294  -0.00409  -0.05130  -0.05989   3.35767
   R28        2.78873   0.00416   0.00562  -0.02868  -0.02469   2.76404
   R29        3.31845   0.00775  -0.00468  -0.02007  -0.02523   3.29322
   R30        2.07518   0.00089  -0.00094   0.00931   0.00837   2.08355
   R31        2.06643   0.00178   0.00007   0.00286   0.00292   2.06935
   R32        2.07270   0.00255  -0.00017   0.00541   0.00524   2.07795
   R33        4.07491   0.00834  -0.00670   0.08441   0.08302   4.15793
   R34        2.08839  -0.00280   0.00023  -0.00663  -0.00640   2.08199
   R35        2.07326   0.00236  -0.00030   0.00593   0.00562   2.07888
   R36        2.07853   0.00013  -0.00006   0.00049   0.00043   2.07896
   R37        3.42422  -0.01069  -0.00450  -0.02649  -0.03197   3.39225
   R38        2.42617   0.07752   0.00930   0.15042   0.15962   2.58579
   R39        3.00569  -0.03687  -0.00083  -0.06764  -0.06847   2.93723
   R40        2.02621   0.01448  -0.00016   0.03732   0.03716   2.06337
   R41        2.10990  -0.00862  -0.00005  -0.01865  -0.01870   2.09120
   R42        2.09821  -0.00604  -0.00019  -0.01281  -0.01301   2.08521
   R43        2.10017  -0.00642  -0.00029  -0.01261  -0.01289   2.08727
    A1        1.90333   0.00221   0.00032   0.00710   0.00745   1.91078
    A2        2.25978  -0.00396  -0.00084  -0.00362  -0.00644   2.25334
    A3        2.09595   0.00212   0.00092  -0.00296   0.00033   2.09628
    A4        1.59950   0.00100   0.00000   0.00183   0.00199   1.60149
    A5        1.98757  -0.00089  -0.00013  -0.00146  -0.00163   1.98593
    A6        2.06893  -0.00152  -0.00006  -0.00372  -0.00377   2.06516
    A7        2.22637   0.00243   0.00019   0.00526   0.00548   2.23185
    A8        2.00449  -0.00058   0.00060  -0.00197  -0.00042   2.00407
    A9        2.14351   0.00022  -0.00032   0.00094   0.00019   2.14369
   A10        2.13246   0.00029  -0.00032   0.00098   0.00013   2.13259
   A11        1.87247  -0.00134  -0.00095  -0.00039  -0.00284   1.86963
   A12        1.91997   0.00605   0.00156   0.00873   0.00979   1.92976
   A13        1.88972  -0.00523  -0.00408   0.00009  -0.00177   1.88795
   A14        2.09184  -0.00586  -0.00102  -0.01399  -0.01428   2.07756
   A15        1.85799   0.00231   0.00359  -0.00888  -0.00563   1.85236
   A16        1.82268   0.00371   0.00053   0.01511   0.01522   1.83791
   A17        1.93412  -0.00094  -0.00004  -0.00308  -0.00312   1.93100
   A18        1.93529   0.00078  -0.00002   0.00271   0.00269   1.93798
   A19        1.93622   0.00055   0.00001   0.00180   0.00181   1.93803
   A20        1.88913   0.00003   0.00002   0.00003   0.00005   1.88918
   A21        1.89689   0.00001  -0.00004  -0.00003  -0.00007   1.89682
   A22        1.87020  -0.00044   0.00009  -0.00146  -0.00137   1.86883
   A23        2.22558   0.00561  -0.00019   0.01943   0.02063   2.24620
   A24        2.15513  -0.00521  -0.00028  -0.01166  -0.01412   2.14101
   A25        1.89989  -0.00035   0.00012  -0.00595  -0.00514   1.89475
   A26        1.85030  -0.00394   0.00050  -0.01145  -0.01152   1.83878
   A27        1.99467   0.00218  -0.00030   0.00681   0.00677   2.00145
   A28        1.88795   0.00147   0.00032   0.00154   0.00185   1.88980
   A29        2.00112  -0.00073  -0.00053  -0.00688  -0.00722   1.99391
   A30        1.86169   0.00088  -0.00018   0.00831   0.00827   1.86996
   A31        1.86155   0.00030   0.00022   0.00254   0.00269   1.86424
   A32        1.76230   0.00667  -0.00176   0.04962   0.04809   1.81039
   A33        1.99463   0.00467  -0.00021   0.02751   0.02688   2.02151
   A34        2.08654  -0.00249  -0.00321   0.00360  -0.00091   2.08563
   A35        1.80934   0.00248  -0.00041   0.01580   0.01476   1.82409
   A36        1.93754  -0.00064   0.00021  -0.00526  -0.00503   1.93251
   A37        1.94861   0.00017  -0.00016   0.00166   0.00193   1.95054
   A38        1.91868  -0.00207   0.00049  -0.00938  -0.00855   1.91013
   A39        1.96846  -0.00173  -0.00014  -0.00791  -0.00807   1.96039
   A40        1.88161   0.00167   0.00002   0.00469   0.00455   1.88617
   A41        1.86739  -0.00113   0.00046  -0.01394  -0.01384   1.85355
   A42        2.02960  -0.00056  -0.00008  -0.00318  -0.00289   2.02671
   A43        1.94099  -0.00814   0.00085  -0.04521  -0.04423   1.89676
   A44        1.93300   0.00257  -0.00066   0.02335   0.02257   1.95557
   A45        1.83706   0.00721  -0.00142   0.04592   0.04424   1.88131
   A46        1.84721   0.00088   0.00065  -0.00129  -0.00190   1.84531
   A47        1.92563   0.01407  -0.00084   0.04051   0.03623   1.96186
   A48        1.63077   0.00391  -0.00085   0.07115   0.07789   1.70866
   A49        2.53014  -0.02279   0.00279  -0.07466  -0.07804   2.45209
   A50        1.80486  -0.00816  -0.00130  -0.03836  -0.04030   1.76456
   A51        1.82480   0.00773  -0.00247   0.02228   0.01705   1.84185
   A52        2.22835  -0.02082  -0.00119  -0.05807  -0.05842   2.16993
   A53        2.11912   0.01077  -0.00100   0.03498   0.03131   2.15043
   A54        1.93121   0.01020   0.00226   0.02480   0.02855   1.95976
   A55        2.11672  -0.01115  -0.00067  -0.04781  -0.04788   2.06884
   A56        1.94868  -0.00620   0.00084  -0.02574  -0.02698   1.92170
   A57        1.91098  -0.00088   0.00058  -0.00434  -0.00292   1.90806
   A58        1.87569   0.00774  -0.00045   0.03014   0.02848   1.90417
   A59        1.80638   0.00809  -0.00041   0.03378   0.03301   1.83939
   A60        1.77821  -0.00412  -0.00230  -0.02479  -0.02873   1.74948
   A61        1.76925   0.00645   0.00016   0.03204   0.03213   1.80138
   A62        1.49070  -0.01267  -0.00153  -0.02361  -0.02267   1.46803
   A63        1.93887  -0.00471   0.00022  -0.01623  -0.01599   1.92288
   A64        1.91408   0.00221   0.00012   0.00589   0.00601   1.92009
   A65        1.91977   0.00264   0.00002   0.00868   0.00871   1.92847
   A66        1.89391   0.00096  -0.00016   0.00347   0.00332   1.89724
   A67        1.88470   0.00127  -0.00017   0.00547   0.00534   1.89003
   A68        1.91202  -0.00244  -0.00004  -0.00742  -0.00749   1.90453
   A69        1.60371   0.00695   0.00360   0.00619   0.00872   1.61244
   A70        1.95714  -0.01230  -0.00308  -0.01846  -0.02202   1.93511
   A71        2.02267   0.00198   0.00294   0.01621   0.01918   2.04185
   A72        2.14370   0.01342  -0.00378   0.03683   0.03223   2.17593
   A73        2.10537  -0.01251  -0.00035  -0.03534  -0.03366   2.07171
   A74        2.18031   0.00117   0.00259  -0.03079  -0.03028   2.15003
   A75        2.01130  -0.01353  -0.00166  -0.04683  -0.04754   1.96376
   A76        1.58863   0.01220  -0.00159   0.07715   0.07498   1.66361
   A77        1.97149   0.01046  -0.00467   0.07560   0.07111   2.04260
   A78        2.04389  -0.01335  -0.00330  -0.03990  -0.04345   2.00044
   A79        1.91980   0.00161   0.00110   0.00393   0.00517   1.92497
   A80        1.94255  -0.00275   0.00251  -0.02134  -0.01908   1.92346
   A81        1.80589   0.00775   0.00004   0.03182   0.03198   1.83787
   A82        1.85675   0.00764  -0.00060   0.02942   0.02826   1.88500
   A83        1.88478   0.00064   0.00004   0.00230   0.00249   1.88728
   A84        3.58459   0.00397  -0.00271   0.00899   0.00428   3.58887
   A85        3.41434  -0.00020  -0.00250   0.03256   0.03295   3.44729
    D1        0.23557   0.00012   0.00061  -0.01005  -0.00896   0.22661
    D2        3.13820   0.00241   0.00322  -0.00760  -0.00192   3.13628
    D3       -0.32979   0.00100  -0.00038   0.01426   0.01316  -0.31663
    D4       -2.63224   0.00513   0.00054   0.02624   0.02663  -2.60562
    D5        1.66913   0.00043   0.00144   0.00378   0.00434   1.67347
    D6        3.02456  -0.00006  -0.00254   0.01236   0.00807   3.03262
    D7        0.72210   0.00408  -0.00162   0.02434   0.02154   0.74364
    D8       -1.25971  -0.00063  -0.00072   0.00188  -0.00075  -1.26046
    D9       -0.09059  -0.00064   0.00132  -0.00346  -0.00250  -0.09309
   D10        2.96482   0.00030  -0.00201   0.02649   0.02423   2.98905
   D11        2.78947   0.00175   0.00410   0.00034   0.00585   2.79532
   D12       -0.43831   0.00269   0.00078   0.03030   0.03258  -0.40572
   D13       -0.07515  -0.00038  -0.00052   0.00491   0.00445  -0.07070
   D14        3.04111   0.00073  -0.00022   0.00817   0.00767   3.04878
   D15       -0.12196   0.00138   0.00024   0.00442   0.00379  -0.11818
   D16        3.09744   0.00225   0.00073   0.00516   0.00522   3.10266
   D17        3.04771   0.00022  -0.00010   0.00099   0.00037   3.04808
   D18       -0.01607   0.00110   0.00039   0.00172   0.00180  -0.01427
   D19       -3.12100  -0.00055  -0.00018  -0.00145  -0.00144  -3.12245
   D20        1.06380  -0.00049  -0.00016  -0.00124  -0.00121   1.06259
   D21       -1.01221  -0.00080  -0.00026  -0.00235  -0.00242  -1.01463
   D22       -0.00864   0.00067   0.00017   0.00216   0.00215  -0.00649
   D23       -2.10702   0.00073   0.00019   0.00237   0.00238  -2.10464
   D24        2.10015   0.00041   0.00009   0.00127   0.00117   2.10133
   D25        0.29225  -0.00178   0.00004  -0.01283  -0.01176   0.28049
   D26        2.49624   0.00075   0.00056  -0.01221  -0.01210   2.48414
   D27       -1.72781   0.00375   0.00363  -0.00841  -0.00567  -1.73348
   D28       -2.92661  -0.00265  -0.00044  -0.01356  -0.01319  -2.93979
   D29       -0.72262  -0.00012   0.00007  -0.01294  -0.01352  -0.73614
   D30        1.33652   0.00288   0.00315  -0.00914  -0.00709   1.32942
   D31       -0.44807  -0.00529   0.00424  -0.08137  -0.08239  -0.53045
   D32        1.39615  -0.01019   0.00242  -0.08746  -0.08504   1.31112
   D33        2.79059   0.01161  -0.00629   0.13404   0.12062   2.91122
   D34       -2.62969  -0.00420   0.00499  -0.07730  -0.07556  -2.70525
   D35       -0.78547  -0.00910   0.00318  -0.08339  -0.07821  -0.86368
   D36        0.60897   0.01270  -0.00553   0.13810   0.12745   0.73642
   D37        1.57638  -0.00658   0.00046  -0.06920  -0.07149   1.50489
   D38       -2.86258  -0.01148  -0.00136  -0.07530  -0.07414  -2.93672
   D39       -1.46814   0.01032  -0.01007   0.14620   0.13152  -1.33662
   D40        3.05386   0.00353   0.00023   0.01563   0.01612   3.06998
   D41        0.96033   0.00388   0.00020   0.01778   0.01825   0.97858
   D42       -1.14359   0.00383   0.00017   0.01775   0.01816  -1.12543
   D43       -1.22091   0.00062  -0.00143   0.01076   0.00920  -1.21172
   D44        2.96875   0.00098  -0.00145   0.01291   0.01133   2.98007
   D45        0.86482   0.00093  -0.00148   0.01288   0.01124   0.87606
   D46        1.00844  -0.00289   0.00001  -0.00204  -0.00213   1.00631
   D47       -1.08509  -0.00254  -0.00001   0.00011   0.00000  -1.08509
   D48        3.09417  -0.00259  -0.00004   0.00009  -0.00009   3.09408
   D49        2.58783   0.00488  -0.00425   0.06217   0.05808   2.64591
   D50        0.36644   0.00739  -0.00373   0.07534   0.07175   0.43819
   D51       -1.70401   0.00465  -0.00405   0.06685   0.06280  -1.64121
   D52       -0.47782   0.00430  -0.00128   0.03623   0.03493  -0.44289
   D53       -2.69921   0.00682  -0.00077   0.04940   0.04859  -2.65062
   D54        1.51352   0.00407  -0.00109   0.04090   0.03964   1.55317
   D55       -2.42229  -0.00398   0.00376  -0.06014  -0.05727  -2.47955
   D56       -0.15881   0.00078  -0.00135  -0.00128  -0.00038  -0.15919
   D57        0.64710  -0.00288   0.00095  -0.03383  -0.03399   0.61310
   D58        2.91058   0.00188  -0.00416   0.02502   0.02289   2.93347
   D59        0.09139   0.00119  -0.00005   0.00471   0.00434   0.09573
   D60        2.15062  -0.00016   0.00039   0.00009   0.00017   2.15079
   D61       -2.03247   0.00164   0.00044   0.00358   0.00382  -2.02865
   D62        2.30891   0.00040  -0.00043  -0.00031  -0.00084   2.30807
   D63       -1.91505  -0.00094   0.00001  -0.00493  -0.00501  -1.92006
   D64        0.18505   0.00085   0.00007  -0.00144  -0.00136   0.18369
   D65       -1.91793   0.00094  -0.00057   0.00448   0.00387  -1.91407
   D66        0.14129  -0.00040  -0.00013  -0.00014  -0.00030   0.14099
   D67        2.24139   0.00140  -0.00007   0.00335   0.00335   2.24474
   D68       -0.57295   0.00477  -0.00123   0.04165   0.04112  -0.53183
   D69       -2.74322   0.00268  -0.00067   0.02431   0.02456  -2.71866
   D70        1.42441   0.00853  -0.00223   0.06520   0.06357   1.48798
   D71       -2.77663  -0.00542   0.00184  -0.03907  -0.03806  -2.81469
   D72        1.33629  -0.00750   0.00241  -0.05641  -0.05463   1.28166
   D73       -0.77927  -0.00165   0.00085  -0.01553  -0.01561  -0.79488
   D74        0.42187  -0.00904   0.00404  -0.08898  -0.08705   0.33483
   D75       -2.83140  -0.00647   0.00504  -0.06592  -0.06587  -2.89727
   D76        2.51144   0.00262  -0.00074   0.00984   0.00883   2.52028
   D77       -0.74182   0.00518   0.00027   0.03290   0.03000  -0.71182
   D78        0.29920  -0.00381   0.00094  -0.03262  -0.03215   0.26704
   D79        2.52736  -0.00358   0.00072  -0.03077  -0.03053   2.49682
   D80       -1.76712   0.00251   0.00047   0.00322   0.00393  -1.76319
   D81       -1.77307  -0.00343   0.00070  -0.03066  -0.03021  -1.80329
   D82        0.45509  -0.00320   0.00047  -0.02881  -0.02859   0.42649
   D83        2.44379   0.00288   0.00022   0.00518   0.00587   2.44966
   D84        2.40973  -0.00296   0.00042  -0.02481  -0.02480   2.38493
   D85       -1.64529  -0.00273   0.00019  -0.02295  -0.02318  -1.66848
   D86        0.34342   0.00336  -0.00006   0.01103   0.01128   0.35469
   D87       -0.09319   0.01135  -0.00526   0.13088   0.12843   0.03524
   D88       -3.13297   0.00873  -0.00608   0.10865   0.10843  -3.02454
   D89       -1.81866   0.00617  -0.00363   0.05577   0.04857  -1.77008
   D90        1.42474   0.00356  -0.00444   0.03354   0.02858   1.45332
   D91        2.99089  -0.00063   0.00008  -0.00295  -0.01048   2.98041
   D92       -0.04889  -0.00325  -0.00074  -0.02518  -0.03048  -0.07937
   D93       -2.48913  -0.01663   0.00397  -0.09541  -0.08896  -2.57808
   D94        1.55571  -0.01074   0.00443  -0.06646  -0.05954   1.49617
   D95       -0.38926  -0.01466   0.00341  -0.08872  -0.08193  -0.47120
   D96       -0.53702  -0.00221   0.00274  -0.03941  -0.03749  -0.57452
   D97       -2.77537   0.00368   0.00320  -0.01047  -0.00808  -2.78345
   D98        1.56284  -0.00024   0.00218  -0.03273  -0.03047   1.53237
   D99        3.05220  -0.01001   0.01075  -0.17683  -0.15991   2.89229
   D100      -0.34998  -0.01296   0.00197  -0.11947  -0.11309  -0.46307
   D101       0.00463   0.00606   0.00063   0.03092   0.03364   0.03827
   D102       2.88565   0.00310  -0.00815   0.08828   0.08046   2.96610
   D103      -2.98685   0.00097   0.00009   0.00017   0.00506  -2.98180
   D104       0.06034   0.00125   0.00083   0.01451   0.01871   0.07904
   D105      -0.21861   0.00286   0.00043   0.00783   0.00861  -0.21000
   D106       1.80745   0.01784  -0.00567   0.12297   0.11514   1.92259
   D107      -2.08454  -0.00265   0.00095  -0.01885  -0.01742  -2.10196
   D108      -0.05848   0.01232  -0.00515   0.09628   0.08911   0.03063
   D109      -0.05977   0.00342  -0.00015   0.00478   0.00282  -0.05695
   D110      -2.64264  -0.00589   0.00661  -0.06140  -0.05562  -2.69827
   D111       0.04083  -0.00619  -0.00038  -0.02309  -0.02314   0.01769
   D112      -1.07554   0.01102   0.00066   0.05224   0.05319  -1.02235
   D113      -2.86928  -0.00273   0.00537  -0.06119  -0.05397  -2.92325
   D114       2.57895  -0.00123  -0.00402   0.03892   0.03382   2.61277
   D115       1.46258   0.01598  -0.00299   0.11425   0.11015   1.57272
   D116      -0.33116   0.00223   0.00172   0.00082   0.00299  -0.32817
   D117      -2.43674  -0.00164  -0.00291   0.01154   0.00928  -2.42746
   D118      -0.38261   0.00069  -0.00425   0.02922   0.02538  -0.35723
   D119       1.70560   0.00079  -0.00145   0.02100   0.01967   1.72528
   D120       1.32891  -0.00253   0.00387  -0.04217  -0.03844   1.29047
   D121      -2.90015  -0.00020   0.00253  -0.02449  -0.02234  -2.92249
   D122      -0.81194  -0.00010   0.00533  -0.03271  -0.02804  -0.83998
         Item               Value     Threshold  Converged?
 Maximum Force            0.077523     0.000450     NO 
 RMS     Force            0.009533     0.000300     NO 
 Maximum Displacement     0.426777     0.001800     NO 
 RMS     Displacement     0.092585     0.001200     NO 
 Predicted change in Energy=-5.451370D-02
 Lowest energy point so far.  Saving SCF results.
 GradGradGradGradGradGradGradGradGradGradGradGradGradGradGradGradGradGrad

 Leave Link  103 at Sun Dec  2 17:06:46 2018, MaxMem=   536870912 cpu:         0.7
 (Enter /pbs_home/pkowalski/g09d01/g09/l202.exe)
                          Input orientation:                          
 ---------------------------------------------------------------------
 Center     Atomic      Atomic             Coordinates (Angstroms)
 Number     Number       Type             X           Y           Z
 ---------------------------------------------------------------------
      1          6           0       -1.656624   -0.058626   -0.500806
      2         16           0       -3.199039    0.751561   -0.843879
      3          6           0       -4.124461   -0.721272   -0.444930
      4          6           0       -3.355639   -1.783016   -0.161687
      5          6           0       -1.887865   -1.575788   -0.388035
      6          6           0       -5.618710   -0.639336   -0.432275
      7          1           0       -3.767281   -2.748876    0.136307
      8          6           0       -0.412113    0.426550   -0.581386
      9          6           0        0.041935    1.761438   -1.088230
     10          6           0        0.769584   -0.315129   -0.081614
     11          6           0        1.365653    2.072901   -0.308946
     12          6           0        1.650037    0.770923    0.519153
     13          9           0       -0.888234    2.738890   -1.014803
     14          9           0        0.373729    1.628679   -2.410881
     15          9           0        2.381197    2.290644   -1.163660
     16          9           0        1.239443    3.158317    0.473691
     17          9           0        2.969799    0.494201    0.591208
     18          9           0        1.245246    0.999926    1.815571
     19          6           0       -0.855683   -2.222005    0.623459
     20          6           0        0.497718   -1.460672    0.655343
     21          6           0       -1.603491   -1.653782    2.131746
     22          1           0       -0.950586   -1.429559    2.991452
     23          1           0       -2.387147   -2.349815    2.448862
     24          1           0       -2.157268   -0.724265    1.935643
     25          6           0       -1.565524   -2.224576   -1.779518
     26          1           0       -1.649696   -3.321259   -1.716029
     27          1           0       -0.541261   -1.966593   -2.086989
     28          1           0       -2.271866   -1.867742   -2.543752
     29          1           0       -6.057654   -1.608211   -0.153320
     30          1           0       -6.008243   -0.356734   -1.424901
     31          1           0       -5.967403    0.125369    0.282268
     32         16           0        1.693199   -2.278187    1.624616
     33          6           0        0.606595   -3.676185    1.920046
     34          6           0       -0.623054   -3.465243    1.358058
     35          6           0        0.858537   -4.505038    3.210557
     36          1           0        0.767322   -5.600155    3.080194
     37          1           0        1.886239   -4.339976    3.576851
     38          1           0        0.156535   -4.196235    4.005439
     39          1           0       -1.425145   -4.146564    1.649035
 ---------------------------------------------------------------------
                    Distance matrix (angstroms):
                    1          2          3          4          5
     1  C    0.000000
     2  S    1.775710   0.000000
     3  C    2.555864   1.784601   0.000000
     4  C    2.444417   2.629446   1.341124   0.000000
     5  C    1.538822   2.709894   2.394953   1.499512   0.000000
     6  C    4.005002   2.821138   1.496547   2.550041   3.846831
     7  H    3.478251   3.679228   2.139298   1.091392   2.276680
     8  C    1.338169   2.818065   3.888141   3.704412   2.494912
     9  C    2.557891   3.403450   4.892499   4.996513   3.918097
    10  C    2.475480   4.179575   4.924290   4.379335   2.957227
    11  C    3.703292   4.782102   6.161757   6.097571   4.889229
    12  C    3.558437   5.037039   6.041600   5.660648   4.341289
    13  F    2.946304   3.052623   4.771859   5.221448   4.473091
    14  F    3.258484   3.998688   5.442513   5.532334   4.413086
    15  F    4.718309   5.797419   7.204985   7.107035   5.811694
    16  F    4.436843   5.218102   6.683304   6.777555   5.738848
    17  F    4.785593   6.338791   7.271829   6.764890   5.370351
    18  F    3.860956   5.185174   6.075043   5.729089   4.615904
    19  C    2.566260   4.060356   3.752142   2.656868   1.583072
    20  C    2.818440   4.561540   4.808519   3.952190   2.606318
    21  C    3.078583   4.145575   3.723456   2.889041   2.536976
    22  H    3.817567   4.952029   4.731160   3.981394   3.510100
    23  H    3.805753   4.595633   3.747592   2.841514   2.982680
    24  H    2.574879   3.314980   3.088201   2.637393   2.489407
    25  C    2.516891   3.521530   3.254106   2.452929   1.568775
    26  H    3.481607   4.443981   3.807898   2.773519   2.206119
    27  H    2.720358   3.999683   4.133583   3.414851   2.202843
    28  H    2.797329   3.257294   3.025154   2.618392   2.209030
    29  H    4.678785   3.770554   2.146842   2.707676   4.176516
    30  H    4.458633   3.075310   2.154499   3.265930   4.420261
    31  H    4.385188   3.053549   2.154542   3.265018   4.470556
    32  S    4.545897   6.261535   6.368059   5.378367   4.167510
    33  C    4.906060   6.459649   6.058673   4.859733   3.995151
    34  C    4.016053   5.409774   4.800000   3.550568   2.866814
    35  C    6.314336   7.780374   7.246361   6.044892   5.391947
    36  H    7.029056   8.454269   7.756258   6.486845   5.939205
    37  H    6.892686   8.445510   8.086919   6.927626   6.132284
    38  H    6.380721   7.697821   7.085767   5.960196   5.508986
    39  H    4.624569   5.775201   4.837729   3.548504   3.312499
                    6          7          8          9         10
     6  C    0.000000
     7  H    2.863780   0.000000
     8  C    5.316671   4.674993   0.000000
     9  C    6.183599   6.029308   1.498325   0.000000
    10  C    6.406120   5.153034   1.481981   2.419686   0.000000
    11  C    7.493514   7.056542   2.438267   1.567329   2.471773
    12  C    7.465167   6.471699   2.362677   2.480079   1.521718
    13  F    5.842015   6.303137   2.400303   1.351302   3.598088
    14  F    6.705825   6.542103   2.325879   1.370080   3.059506
    15  F    8.550919   8.055461   3.408295   2.399561   3.249334
    16  F    7.891591   7.750874   3.362050   2.413482   3.548796
    17  F    8.723239   7.490843   3.580068   3.605383   2.438985
    18  F    7.406340   6.480653   2.970017   3.234179   2.356891
    19  C    5.128922   2.998719   2.943340   4.427575   2.602844
    20  C    6.266434   4.485430   2.432878   3.691853   1.388987
    21  C    4.870861   3.140541   3.620531   4.973872   3.510333
    22  H    5.842751   4.222111   4.062052   5.273648   3.693870
    23  H    4.655071   2.722486   4.559755   5.942547   4.528599
    24  H    4.194738   3.151000   3.271907   4.489880   3.578153
    25  C    4.555915   2.965301   3.129591   4.353172   3.461444
    26  H    4.959214   2.871051   4.106714   5.393474   4.190591
    27  H    5.502743   3.995274   2.830309   3.903313   2.909842
    28  H    4.143510   3.193020   3.545890   4.543476   4.209888
    29  H    1.099640   2.575036   6.016280   7.030902   6.948985
    30  H    1.103135   3.630652   5.713294   6.419086   6.909783
    31  H    1.103147   3.622586   5.630084   6.377079   6.761172
    32  S    7.770498   5.679212   4.076075   5.138558   2.760051
    33  C    7.315073   4.813774   4.911962   6.239897   3.915343
    34  C    6.012289   3.448480   4.353388   5.809022   3.733004
    35  C    8.376671   5.825231   6.349327   7.642980   5.329320
    36  H    8.816380   6.112191   7.149784   8.490878   6.158615
    37  H    9.278582   6.806704   6.730017   7.898841   5.552538
    38  H    8.105449   5.697488   6.537008   7.839163   5.669464
    39  H    5.849657   3.118890   5.187907   6.674536   4.742560
                   11         12         13         14         15
    11  C    0.000000
    12  C    1.569003   0.000000
    13  F    2.453932   3.559317   0.000000
    14  F    2.366301   3.309050   2.184984   0.000000
    15  F    1.345095   2.382438   3.303372   2.454320   0.000000
    16  F    1.344090   2.422871   2.630313   3.377871   2.176552
    17  F    2.424016   1.350385   4.743661   4.127852   2.579384
    18  F    2.383137   1.377315   3.948005   4.360937   3.439790
    19  C    4.924421   3.904757   5.224504   5.054349   5.833968
    20  C    3.764213   2.515233   4.727215   4.354445   4.574782
    21  C    5.353592   4.366359   5.450497   5.943013   6.503532
    22  H    5.340862   4.209230   5.781862   6.347585   6.496587
    23  H    6.422572   5.455423   6.335505   6.860609   7.571082
    24  H    5.027254   4.328695   4.723242   5.552888   6.268414
    25  C    5.405801   4.959509   5.067494   4.359689   6.028523
    26  H    6.337916   5.712288   6.147922   5.392490   6.931570
    27  H    4.807834   4.368953   4.838547   3.723988   5.245699
    28  H    5.809868   5.632519   5.047096   4.386546   6.391231
    29  H    8.287357   8.094504   6.808989   7.545643   9.350725
    30  H    7.843649   7.981241   5.997129   6.756004   8.801112
    31  H    7.610264   7.648414   5.857545   7.051450   8.745184
    32  S    4.772621   3.243606   6.229076   5.769735   5.396484
    33  C    6.212614   4.777870   7.211175   6.852207   6.947051
    34  C    6.115954   4.880144   6.647710   6.414555   6.965258
    35  C    7.477523   5.975441   8.566176   8.334153   8.223963
    36  H    8.409522   6.923059   9.436606   9.086411   9.103824
    37  H    7.516343   5.960419   8.882079   8.588682   8.165938
    38  H    7.705709   6.249591   8.624983   8.668677   8.587683
    39  H    7.092530   5.908896   7.402282   7.285074   7.989815
                   16         17         18         19         20
    16  F    0.000000
    17  F    3.178907   0.000000
    18  F    2.541520   2.174605   0.000000
    19  C    5.775798   4.691815   4.026894   0.000000
    20  C    4.681688   3.152273   2.821253   1.553170   0.000000
    21  C    5.829898   5.282241   3.906077   1.776802   2.575294
    22  H    5.673090   4.983116   3.479479   2.498873   2.748810
    23  H    6.884256   6.343200   4.981577   2.386171   3.511372
    24  H    5.361846   5.438656   3.816327   2.378902   3.038159
    25  C    6.474590   5.794932   5.587710   2.505629   3.281625
    26  H    7.424750   6.420344   6.286934   2.704075   3.700889
    27  H    5.999391   5.055274   5.217453   2.740552   2.975873
    28  H    6.833413   6.548420   6.292638   3.487450   4.250943
    29  H    8.738453   9.298891   8.000703   5.295341   6.606709
    30  H    8.275820   9.240889   8.059423   5.850120   6.919077
    31  H    7.821384   8.950143   7.425508   5.635269   6.667271
    32  S    5.575490   3.222387   3.314084   2.739027   1.742698
    33  C    7.014475   4.974201   4.720679   2.435987   2.553396
    34  C    6.937041   5.401282   4.861851   1.462666   2.401717
    35  C    8.146320   6.025846   5.692115   3.852774   3.990925
    36  H    9.150278   6.941696   6.737118   4.481248   4.804988
    37  H    8.140782   5.784240   5.659288   4.552632   4.330542
    38  H    8.230150   6.447606   5.742901   4.044745   4.338532
    39  H    7.864016   6.478521   5.800438   2.253890   3.449470
                   21         22         23         24         25
    21  C    0.000000
    22  H    1.102567   0.000000
    23  H    1.095054   1.790247   0.000000
    24  H    1.099602   1.751643   1.720073   0.000000
    25  C    3.952876   4.875690   4.309286   4.050125   0.000000
    26  H    4.193804   5.121295   4.339799   4.509625   1.101740
    27  H    4.361641   5.123135   4.912036   4.509592   1.100095
    28  H    4.727873   5.707562   5.017158   4.624462   1.100138
    29  H    5.006313   6.000304   4.560038   4.511999   4.817018
    30  H    5.808091   6.799634   5.664870   5.124290   4.832426
    31  H    5.062576   5.909816   4.861985   4.239417   5.399050
    32  S    3.393409   3.094836   4.163380   4.163833   4.712777
    33  C    3.003234   2.935992   3.316835   4.043886   4.529023
    34  C    2.200282   2.630449   2.355007   3.193802   3.503125
    35  C    3.918556   3.574844   3.969841   5.001473   5.998119
    36  H    4.700444   4.511425   4.573179   5.799787   6.360307
    37  H    4.634888   4.106190   4.847157   5.667175   6.714184
    38  H    3.615590   3.147758   3.507495   4.657501   6.349697
    39  H    2.545345   3.067475   2.189401   3.511449   3.933030
                   26         27         28         29         30
    26  H    0.000000
    27  H    1.789235   0.000000
    28  H    1.784638   1.792596   0.000000
    29  H    4.980631   5.856458   4.484831   0.000000
    30  H    5.279214   5.737413   4.182761   1.784813   0.000000
    31  H    5.874949   6.279546   5.061213   1.789744   1.774407
    32  S    4.839717   4.343491   5.767625   7.980328   8.503161
    33  C    4.293934   4.505176   5.610838   7.279257   8.121793
    34  C    3.244186   3.757791   4.527109   5.938662   6.812339
    35  C    5.653656   6.038803   7.061646   8.218332   9.265451
    36  H    5.834304   6.450965   7.402455   8.542337   9.679754
    37  H    6.446333   6.603392   7.801510   9.191417  10.159065
    38  H    6.063272   6.525022   7.362807   7.912604   9.068344
    39  H    3.472062   4.414907   4.846590   5.581385   6.694527
                   31         32         33         34         35
    31  H    0.000000
    32  S    8.140258   0.000000
    33  C    7.768628   1.795101   0.000000
    34  C    6.527778   2.616330   1.368344   0.000000
    35  C    8.752657   2.858450   1.554314   2.589989   0.000000
    36  H    9.271814   3.743184   2.252429   3.075182   1.106615
    37  H    9.616302   2.845955   2.196157   3.461900   1.103443
    38  H    8.369043   3.421778   2.195875   2.854950   1.104538
    39  H    6.383539   3.635313   2.103015   1.091887   2.789635
                   36         37         38         39
    36  H    0.000000
    37  H    1.756900   0.000000
    38  H    1.788891   1.787799   0.000000
    39  H    2.994671   3.836554   2.838454   0.000000
 Stoichiometry    C17H14F6S2
 Framework group  C1[X(C17H14F6S2)]
 Deg. of freedom   111
 Full point group                 C1      NOp   1
 RotChk:  IX=3 Diff= 1.44D-01
 Largest Abelian subgroup         C1      NOp   1
 Largest concise Abelian subgroup C1      NOp   1
                         Standard orientation:                         
 ---------------------------------------------------------------------
 Center     Atomic      Atomic             Coordinates (Angstroms)
 Number     Number       Type             X           Y           Z
 ---------------------------------------------------------------------
      1          6           0       -0.276964   -1.417468    0.114434
      2         16           0       -0.397359   -3.121207   -0.371286
      3          6           0       -2.180027   -3.071219   -0.304976
      4          6           0       -2.672417   -1.903850    0.134816
      5          6           0       -1.642887   -0.933783    0.632387
      6          6           0       -2.941488   -4.277901   -0.756359
      7          1           0       -3.742649   -1.700182    0.200062
      8          6           0        0.815990   -0.668817    0.303294
      9          6           0        2.254843   -1.084828    0.263109
     10          6           0        0.754191    0.794844    0.527226
     11          6           0        3.044211    0.193693   -0.182767
     12          6           0        1.960804    1.327540   -0.231684
     13          9           0        2.504472   -2.180731   -0.487024
     14          9           0        2.652640   -1.379943    1.540521
     15          9           0        3.985245    0.512428    0.723954
     16          9           0        3.651214    0.016100   -1.368762
     17          9           0        2.450032    2.514466    0.187124
     18          9           0        1.605954    1.513969   -1.549380
     19          6           0       -1.835048    0.609514    0.336712
     20          6           0       -0.488899    1.384253    0.335889
     21          6           0       -2.159620    0.485731   -1.405802
     22          1           0       -1.829228    1.307250   -2.062766
     23          1           0       -3.224197    0.295388   -1.577812
     24          1           0       -1.675363   -0.418150   -1.802816
     25          6           0       -1.645525   -1.059262    2.196133
     26          1           0       -2.582763   -0.652461    2.608355
     27          1           0       -0.800314   -0.497248    2.620356
     28          1           0       -1.564707   -2.114077    2.498025
     29          1           0       -4.024561   -4.103353   -0.680907
     30          1           0       -2.689862   -5.158080   -0.140830
     31          1           0       -2.696633   -4.532716   -1.801370
     32         16           0       -0.717528    3.106280    0.196796
     33          6           0       -2.504210    2.950963    0.274467
     34          6           0       -2.877416    1.635561    0.327374
     35          6           0       -3.340000    4.081207   -0.388778
     36          1           0       -4.232846    4.392305    0.186236
     37          1           0       -2.730510    4.994656   -0.497033
     38          1           0       -3.673343    3.769175   -1.394523
     39          1           0       -3.934072    1.412643    0.166118
 ---------------------------------------------------------------------
 Rotational constants (GHZ):      0.2316864      0.2145849      0.1277968
 Leave Link  202 at Sun Dec  2 17:06:46 2018, MaxMem=   536870912 cpu:         0.0
 (Enter /pbs_home/pkowalski/g09d01/g09/l301.exe)
 Basis read from rwf:  (5D, 7F)
 No pseudopotential information found on rwf file.
 There are   453 symmetry adapted cartesian basis functions of A   symmetry.
 There are   428 symmetry adapted basis functions of A   symmetry.
   428 basis functions,   747 primitive gaussians,   453 cartesian basis functions
   101 alpha electrons      101 beta electrons
       nuclear repulsion energy      2857.5577437826 Hartrees.
 IExCor=  402 DFT=T Ex+Corr=B3LYP ExCW=0 ScaHFX=  0.200000
 ScaDFX=  0.800000  0.720000  1.000000  0.810000 ScalE2=  1.000000  1.000000
 IRadAn=      0 IRanWt=     -1 IRanGd=            0 ICorTp=0 IEmpDi=131
 NAtoms=   39 NActive=   39 NUniq=   39 SFac= 1.00D+00 NAtFMM=   60 NAOKFM=F Big=F
 Integral buffers will be    131072 words long.
 Raffenetti 2 integral format.
 Two-electron integral symmetry is turned on.
 R6Disp:  Grimme-D3 Dispersion energy=       -0.0518404666 Hartrees.
 Nuclear repulsion after empirical dispersion term =     2857.5059033159 Hartrees.
 No density basis found on file   724.
 Leave Link  301 at Sun Dec  2 17:06:46 2018, MaxMem=   536870912 cpu:         0.8
 (Enter /pbs_home/pkowalski/g09d01/g09/l302.exe)
 NPDir=0 NMtPBC=     1 NCelOv=     1 NCel=       1 NClECP=     1 NCelD=      1
         NCelK=      1 NCelE2=     1 NClLst=     1 CellRange=     0.0.
 One-electron integrals computed using PRISM.
 NBasis=   428 RedAO= T EigKep=  2.63D-04  NBF=   428
 NBsUse=   428 1.00D-06 EigRej= -1.00D+00 NBFU=   428
 Precomputing XC quadrature grid using
 IXCGrd= 4 IRadAn=           0 IRanWt=          -1 IRanGd=           0 AccXCQ= 0.00D+00.
 Generated NRdTot=       0 NPtTot=           0 NUsed=           0 NTot=          32
 NSgBfM=   445   445   445   445   445 MxSgAt=    39 MxSgA2=    39.
 Leave Link  302 at Sun Dec  2 17:06:47 2018, MaxMem=   536870912 cpu:         6.5
 (Enter /pbs_home/pkowalski/g09d01/g09/l303.exe)
 DipDrv:  MaxL=1.
 Leave Link  303 at Sun Dec  2 17:06:47 2018, MaxMem=   536870912 cpu:         1.4
 (Enter /pbs_home/pkowalski/g09d01/g09/l401.exe)
 Initial guess from the checkpoint file:  "dae0068freq_closed_b3lypd3.chk"
 B after Tr=     0.000000    0.000000    0.000000
         Rot=    0.998702   -0.000648    0.002482   -0.050863 Ang=  -5.84 deg.
 Guess basis will be translated and rotated to current coordinates.
 JPrj=2 DoOrth=T DoCkMO=T.
 Generating alternative initial guess.
 ExpMin= 1.22D-01 ExpMax= 9.18D+03 ExpMxC= 1.38D+03 IAcc=1 IRadAn=         1 AccDes= 0.00D+00
 Harris functional with IExCor=  402 and IRadAn=       1 diagonalized for initial guess.
 HarFok:  IExCor=  402 AccDes= 0.00D+00 IRadAn=         1 IDoV= 1 UseB2=F ITyADJ=14
 ICtDFT=  3500011 ScaDFX=  1.000000  1.000000  1.000000  1.000000
 FoFCou: FMM=F IPFlag=           0 FMFlag=      100000 FMFlg1=           0
         NFxFlg=           0 DoJE=T BraDBF=F KetDBF=T FulRan=T
         wScrn=  0.000000 ICntrl=     500 IOpCl=  0 I1Cent=   200000004 NGrid=           0
         NMat0=    1 NMatS0=      1 NMatT0=    0 NMatD0=    1 NMtDS0=    0 NMtDT0=    0
 Petite list used in FoFCou.
 Harris En= -2050.26036283789    
 Leave Link  401 at Sun Dec  2 17:06:49 2018, MaxMem=   536870912 cpu:        16.3
 (Enter /pbs_home/pkowalski/g09d01/g09/l502.exe)
 Closed shell SCF:
 Using DIIS extrapolation, IDIIS=  1040.
 Integral symmetry usage will be decided dynamically.
 IVT=      641221 IEndB=      641221 NGot=   536870912 MDV=   536451994
 LenX=   536451994 LenY=   536246332
 Requested convergence on RMS density matrix=1.00D-08 within 128 cycles.
 Requested convergence on MAX density matrix=1.00D-06.
 Requested convergence on             energy=1.00D-06.
 No special actions if energy rises.
 Fock matrices will be formed incrementally for  20 cycles.
 Integral accuracy reduced to 1.0D-05 until final iterations.

 Cycle   1  Pass 0  IDiag  1:
 FoFJK:  IHMeth= 1 ICntrl=       0 DoSepK=F KAlg= 0 I1Cent=   0 FoldK=F
 IRaf= 800000000 NMat=   1 IRICut=       1 DoRegI=T DoRafI=F ISym2E= 0.
 FoFCou: FMM=F IPFlag=           0 FMFlag=      100000 FMFlg1=           0
         NFxFlg=           0 DoJE=F BraDBF=F KetDBF=F FulRan=T
         wScrn=  0.000000 ICntrl=       0 IOpCl=  0 I1Cent=           0 NGrid=           0
         NMat0=    1 NMatS0=      1 NMatT0=    0 NMatD0=    1 NMtDS0=    0 NMtDT0=    0
 Symmetry not used in FoFCou.
 E= -2050.38740232064    
 DIIS: error= 2.84D-03 at cycle   1 NSaved=   1.
 NSaved= 1 IEnMin= 1 EnMin= -2050.38740232064     IErMin= 1 ErrMin= 2.84D-03
 ErrMax= 2.84D-03  0.00D+00 EMaxC= 1.00D-01 BMatC= 2.18D-02 BMatP= 2.18D-02
 IDIUse=3 WtCom= 9.72D-01 WtEn= 2.84D-02
 Coeff-Com:  0.100D+01
 Coeff-En:   0.100D+01
 Coeff:      0.100D+01
 Gap=     0.552 Goal=   None    Shift=    0.000
 GapD=    0.552 DampG=2.000 DampE=1.000 DampFc=2.0000 IDamp=-1.
 RMSDP=1.22D-03 MaxDP=1.56D-01              OVMax= 3.49D-02

 Cycle   2  Pass 0  IDiag  1:
 RMSU=  1.21D-03    CP:  9.92D-01
 E= -2050.41403600797     Delta-E=       -0.026633687332 Rises=F Damp=F
 DIIS: error= 1.12D-03 at cycle   2 NSaved=   2.
 NSaved= 2 IEnMin= 2 EnMin= -2050.41403600797     IErMin= 2 ErrMin= 1.12D-03
 ErrMax= 1.12D-03  0.00D+00 EMaxC= 1.00D-01 BMatC= 1.29D-03 BMatP= 2.18D-02
 IDIUse=3 WtCom= 9.89D-01 WtEn= 1.12D-02
 Coeff-Com:  0.594D-01 0.941D+00
 Coeff-En:   0.000D+00 0.100D+01
 Coeff:      0.587D-01 0.941D+00
 Gap=     0.113 Goal=   None    Shift=    0.000
 RMSDP=2.48D-04 MaxDP=1.16D-02 DE=-2.66D-02 OVMax= 1.88D-02

 Cycle   3  Pass 0  IDiag  1:
 RMSU=  2.48D-04    CP:  9.92D-01  9.93D-01
 E= -2050.41335343336     Delta-E=        0.000682574610 Rises=F Damp=F
 DIIS: error= 1.14D-03 at cycle   3 NSaved=   3.
 NSaved= 3 IEnMin= 2 EnMin= -2050.41403600797     IErMin= 2 ErrMin= 1.12D-03
 ErrMax= 1.14D-03  0.00D+00 EMaxC= 1.00D-01 BMatC= 2.00D-03 BMatP= 1.29D-03
 IDIUse=3 WtCom= 2.29D-01 WtEn= 7.71D-01
 Coeff-Com: -0.179D-01 0.564D+00 0.454D+00
 Coeff-En:   0.000D+00 0.592D+00 0.408D+00
 Coeff:     -0.410D-02 0.586D+00 0.418D+00
 Gap=     0.113 Goal=   None    Shift=    0.000
 RMSDP=1.64D-04 MaxDP=8.84D-03 DE= 6.83D-04 OVMax= 1.52D-02

 Cycle   4  Pass 0  IDiag  1:
 RMSU=  7.07D-05    CP:  9.92D-01  1.03D+00  4.34D-01
 E= -2050.41536694691     Delta-E=       -0.002013513544 Rises=F Damp=F
 DIIS: error= 1.97D-04 at cycle   4 NSaved=   4.
 NSaved= 4 IEnMin= 4 EnMin= -2050.41536694691     IErMin= 4 ErrMin= 1.97D-04
 ErrMax= 1.97D-04  0.00D+00 EMaxC= 1.00D-01 BMatC= 7.89D-05 BMatP= 1.29D-03
 IDIUse=3 WtCom= 9.98D-01 WtEn= 1.97D-03
 Coeff-Com: -0.136D-01 0.274D+00 0.235D+00 0.505D+00
 Coeff-En:   0.000D+00 0.000D+00 0.000D+00 0.100D+01
 Coeff:     -0.136D-01 0.273D+00 0.234D+00 0.506D+00
 Gap=     0.112 Goal=   None    Shift=    0.000
 RMSDP=4.05D-05 MaxDP=2.44D-03 DE=-2.01D-03 OVMax= 4.28D-03

 Cycle   5  Pass 0  IDiag  1:
 RMSU=  2.66D-05    CP:  9.92D-01  1.03D+00  4.64D-01  5.82D-01
 E= -2050.41543675852     Delta-E=       -0.000069811610 Rises=F Damp=F
 DIIS: error= 9.35D-05 at cycle   5 NSaved=   5.
 NSaved= 5 IEnMin= 5 EnMin= -2050.41543675852     IErMin= 5 ErrMin= 9.35D-05
 ErrMax= 9.35D-05  0.00D+00 EMaxC= 1.00D-01 BMatC= 1.47D-05 BMatP= 7.89D-05
 IDIUse=1 WtCom= 1.00D+00 WtEn= 0.00D+00
 Coeff-Com: -0.468D-02 0.608D-01 0.603D-01 0.310D+00 0.573D+00
 Coeff:     -0.468D-02 0.608D-01 0.603D-01 0.310D+00 0.573D+00
 Gap=     0.112 Goal=   None    Shift=    0.000
 RMSDP=1.45D-05 MaxDP=8.53D-04 DE=-6.98D-05 OVMax= 1.75D-03

 Cycle   6  Pass 0  IDiag  1:
 RMSU=  1.07D-05    CP:  9.91D-01  1.03D+00  4.58D-01  6.57D-01  7.06D-01
 E= -2050.41545087435     Delta-E=       -0.000014115833 Rises=F Damp=F
 DIIS: error= 2.36D-05 at cycle   6 NSaved=   6.
 NSaved= 6 IEnMin= 6 EnMin= -2050.41545087435     IErMin= 6 ErrMin= 2.36D-05
 ErrMax= 2.36D-05  0.00D+00 EMaxC= 1.00D-01 BMatC= 9.72D-07 BMatP= 1.47D-05
 IDIUse=1 WtCom= 1.00D+00 WtEn= 0.00D+00
 Coeff-Com: -0.141D-02 0.988D-02 0.131D-01 0.124D+00 0.299D+00 0.556D+00
 Coeff:     -0.141D-02 0.988D-02 0.131D-01 0.124D+00 0.299D+00 0.556D+00
 Gap=     0.112 Goal=   None    Shift=    0.000
 RMSDP=5.02D-06 MaxDP=2.54D-04 DE=-1.41D-05 OVMax= 3.15D-04

 Initial convergence to 1.0D-05 achieved.  Increase integral accuracy.
 Cycle   7  Pass 1  IDiag  1:
 E= -2050.41564142953     Delta-E=       -0.000190555184 Rises=F Damp=F
 DIIS: error= 9.49D-05 at cycle   1 NSaved=   1.
 NSaved= 1 IEnMin= 1 EnMin= -2050.41564142953     IErMin= 1 ErrMin= 9.49D-05
 ErrMax= 9.49D-05  0.00D+00 EMaxC= 1.00D-01 BMatC= 3.37D-06 BMatP= 3.37D-06
 IDIUse=1 WtCom= 1.00D+00 WtEn= 0.00D+00
 Coeff-Com:  0.100D+01
 Coeff:      0.100D+01
 Gap=     0.112 Goal=   None    Shift=    0.000
 RMSDP=5.02D-06 MaxDP=2.54D-04 DE=-1.91D-04 OVMax= 6.25D-04

 Cycle   8  Pass 1  IDiag  1:
 RMSU=  8.80D-05    CP:  1.00D+00
 E= -2050.41564331500     Delta-E=       -0.000001885463 Rises=F Damp=F
 DIIS: error= 3.26D-05 at cycle   2 NSaved=   2.
 NSaved= 2 IEnMin= 2 EnMin= -2050.41564331500     IErMin= 2 ErrMin= 3.26D-05
 ErrMax= 3.26D-05  0.00D+00 EMaxC= 1.00D-01 BMatC= 1.57D-06 BMatP= 3.37D-06
 IDIUse=1 WtCom= 1.00D+00 WtEn= 0.00D+00
 Coeff-Com:  0.354D+00 0.646D+00
 Coeff:      0.354D+00 0.646D+00
 Gap=     0.112 Goal=   None    Shift=    0.000
 RMSDP=1.01D-05 MaxDP=4.97D-04 DE=-1.89D-06 OVMax= 1.01D-03

 Cycle   9  Pass 1  IDiag  1:
 RMSU=  1.00D-05    CP:  1.00D+00  1.00D+00
 E= -2050.41564257980     Delta-E=        0.000000735197 Rises=F Damp=F
 DIIS: error= 3.97D-05 at cycle   3 NSaved=   3.
 NSaved= 3 IEnMin= 2 EnMin= -2050.41564331500     IErMin= 2 ErrMin= 3.26D-05
 ErrMax= 3.97D-05  0.00D+00 EMaxC= 1.00D-01 BMatC= 2.27D-06 BMatP= 1.57D-06
 IDIUse=1 WtCom= 1.00D+00 WtEn= 0.00D+00
 Coeff-Com: -0.386D-02 0.548D+00 0.456D+00
 Coeff:     -0.386D-02 0.548D+00 0.456D+00
 Gap=     0.112 Goal=   None    Shift=    0.000
 RMSDP=5.34D-06 MaxDP=2.54D-04 DE= 7.35D-07 OVMax= 5.75D-04

 Cycle  10  Pass 1  IDiag  1:
 RMSU=  9.93D-07    CP:  1.00D+00  1.01D+00  4.85D-01
 E= -2050.41564495782     Delta-E=       -0.000002378019 Rises=F Damp=F
 DIIS: error= 3.11D-06 at cycle   4 NSaved=   4.
 NSaved= 4 IEnMin= 4 EnMin= -2050.41564495782     IErMin= 4 ErrMin= 3.11D-06
 ErrMax= 3.11D-06  0.00D+00 EMaxC= 1.00D-01 BMatC= 1.83D-08 BMatP= 1.57D-06
 IDIUse=1 WtCom= 1.00D+00 WtEn= 0.00D+00
 Coeff-Com: -0.577D-02 0.324D+00 0.274D+00 0.408D+00
 Coeff:     -0.577D-02 0.324D+00 0.274D+00 0.408D+00
 Gap=     0.112 Goal=   None    Shift=    0.000
 RMSDP=4.75D-07 MaxDP=2.94D-05 DE=-2.38D-06 OVMax= 4.26D-05

 Cycle  11  Pass 1  IDiag  1:
 RMSU=  3.15D-07    CP:  1.00D+00  1.01D+00  4.80D-01  6.46D-01
 E= -2050.41564497471     Delta-E=       -0.000000016887 Rises=F Damp=F
 DIIS: error= 6.82D-07 at cycle   5 NSaved=   5.
 NSaved= 5 IEnMin= 5 EnMin= -2050.41564497471     IErMin= 5 ErrMin= 6.82D-07
 ErrMax= 6.82D-07  0.00D+00 EMaxC= 1.00D-01 BMatC= 6.88D-10 BMatP= 1.83D-08
 IDIUse=1 WtCom= 1.00D+00 WtEn= 0.00D+00
 Coeff-Com: -0.268D-02 0.128D+00 0.108D+00 0.215D+00 0.552D+00
 Coeff:     -0.268D-02 0.128D+00 0.108D+00 0.215D+00 0.552D+00
 Gap=     0.112 Goal=   None    Shift=    0.000
 RMSDP=1.40D-07 MaxDP=7.70D-06 DE=-1.69D-08 OVMax= 1.42D-05

 Cycle  12  Pass 1  IDiag  1:
 RMSU=  1.18D-07    CP:  1.00D+00  1.01D+00  4.81D-01  6.61D-01  7.72D-01
 E= -2050.41564497553     Delta-E=       -0.000000000826 Rises=F Damp=F
 DIIS: error= 2.48D-07 at cycle   6 NSaved=   6.
 NSaved= 6 IEnMin= 6 EnMin= -2050.41564497553     IErMin= 6 ErrMin= 2.48D-07
 ErrMax= 2.48D-07  0.00D+00 EMaxC= 1.00D-01 BMatC= 1.24D-10 BMatP= 6.88D-10
 IDIUse=1 WtCom= 1.00D+00 WtEn= 0.00D+00
 Coeff-Com: -0.813D-03 0.314D-01 0.265D-01 0.711D-01 0.332D+00 0.540D+00
[truncated: 1,826,732 more chars]
