# Supplementary material for: Wide-range IR spectra of diarylethene derivatives and their simulation using the density functional theory
Source: Sci Rep. 2022 Oct 7;12:16834. doi: 10.1038/s41598-022-20264-x (PMC9546887; doi:10.1038/s41598-022-20264-x)
Supplement: Supplementary file 1 — Supplementary Information 1. [file 41598_2022_20264_MOESM1_ESM.zip › IR_files/2_0068/closed/closed_m06l.log]

 Entering Gaussian System, Link 0=g09
 Input=closed_m06l.gjf
 Output=closed_m06l.log
 AtFile(1): /pbs_home/ewapastorczak/DAE/0068/Def2SVP.gbs
            H     0
            S   3   1.00
                 13.0107010              0.19682158E-01
                  1.9622572              0.13796524
                  0.44453796             0.47831935
            S   1   1.00
                  0.12194962             1.0000000
            P   1   1.00
                  0.8000000              1.0000000
            ****
            C     0
            S   5   1.00
               1238.4016938              0.54568832082E-02
                186.29004992             0.40638409211E-01
                 42.251176346            0.18025593888
                 11.676557932            0.46315121755
                  3.5930506482           0.44087173314
            S   1   1.00
                  0.40245147363          1.0000000
            S   1   1.00
                  0.13090182668          1.0000000
            P   3   1.00
                  9.4680970621           0.38387871728E-01
                  2.0103545142           0.21117025112
                  0.54771004707          0.51328172114
            P   1   1.00
                  0.15268613795          1.0000000
            D   1   1.00
                  0.8000000              1.0000000
            ****
            F     0
            S   5   1.00
               2894.8325990             -0.53408255515E-02
                435.41939120            -0.39904258866E-01
                 98.843328866           -0.17912768038
                 27.485198001           -0.46758090825
                  8.5405498171          -0.44653131020
            S   1   1.00
                  1.0654578038           1.0000000
            S   1   1.00
                  0.33247346748          1.0000000
            P   3   1.00
                 22.696633924           -0.45212874436E-01
                  4.9872339257          -0.23754317067
                  1.3491613954          -0.51287353587
            P   1   1.00
                  0.34829881977          1.0000000
            D   1   1.00
                  1.4000000              1.0000000
            ****
            S     0
            S   5   1.00
               9184.9303010             -0.22294387756E-02
               1381.5105503             -0.16683029937E-01
                313.87147580            -0.75262436116E-01
                 88.053870623           -0.19376827038
                 27.039914905           -0.17718020803
            S   3   1.00
                 45.648731303           -0.10736062573
                  4.9664522326           0.65066293018
                  2.0116242047           0.59712155354
            S   1   1.00
                  0.35661077013          1.0000000
            S   1   1.00
                  0.13507221477          1.0000000
            P   5   1.00
                261.98233439            -0.92729929822E-02
                 61.306894736           -0.66547669241E-01
                 19.103729887           -0.24828595903
                  6.6567720378          -0.48703847402
                  2.3959635161          -0.39337850312
            P   1   1.00
                  0.61776161679          1.0000000
            P   1   1.00
                  0.16993376871          1.0000000
            D   1   1.00
                  0.5500000              1.0000000
            ****
 Initial command:
 /pbs_home/pkowalski/g09d01/g09/l1.exe "/pbs_home/daria/obliczenia/0068/closed/M06L/Gau-31722.inp" -scrdir="/pbs_home/daria/obliczenia/0068/closed/M06L/"
 Entering Link 1 = /pbs_home/pkowalski/g09d01/g09/l1.exe PID=     31723.
  
 Copyright (c) 1988,1990,1992,1993,1995,1998,2003,2009,2013,
            Gaussian, Inc.  All Rights Reserved.
  
 This is part of the Gaussian(R) 09 program.  It is based on
 the Gaussian(R) 03 system (copyright 2003, Gaussian, Inc.),
 the Gaussian(R) 98 system (copyright 1998, Gaussian, Inc.),
 the Gaussian(R) 94 system (copyright 1995, Gaussian, Inc.),
 the Gaussian 92(TM) system (copyright 1992, Gaussian, Inc.),
 the Gaussian 90(TM) system (copyright 1990, Gaussian, Inc.),
 the Gaussian 88(TM) system (copyright 1988, Gaussian, Inc.),
 the Gaussian 86(TM) system (copyright 1986, Carnegie Mellon
 University), and the Gaussian 82(TM) system (copyright 1983,
 Carnegie Mellon University). Gaussian is a federally registered
 trademark of Gaussian, Inc.
  
 This software contains proprietary and confidential information,
 including trade secrets, belonging to Gaussian, Inc.
  
 This software is provided under written license and may be
 used, copied, transmitted, or stored only in accord with that
 written license.
  
 The following legend is applicable only to US Government
 contracts under FAR:
  
                    RESTRICTED RIGHTS LEGEND
  
 Use, reproduction and disclosure by the US Government is
 subject to restrictions as set forth in subparagraphs (a)
 and (c) of the Commercial Computer Software - Restricted
 Rights clause in FAR 52.227-19.
  
 Gaussian, Inc.
 340 Quinnipiac St., Bldg. 40, Wallingford CT 06492
  
  
 ---------------------------------------------------------------
 Warning -- This program may not be used in any manner that
 competes with the business of Gaussian, Inc. or will provide
 assistance to any competitor of Gaussian, Inc.  The licensee
 of this program is prohibited from giving any competitor of
 Gaussian, Inc. access to this program.  By using this program,
 the user acknowledges that Gaussian, Inc. is engaged in the
 business of creating and licensing software in the field of
 computational chemistry and represents and warrants to the
 licensee that it is not a competitor of Gaussian, Inc. and that
 it will not use this program in any manner prohibited above.
 ---------------------------------------------------------------
  

 Cite this work as:
 Gaussian 09, Revision D.01,
 M. J. Frisch, G. W. Trucks, H. B. Schlegel, G. E. Scuseria, 
 M. A. Robb, J. R. Cheeseman, G. Scalmani, V. Barone, B. Mennucci, 
 G. A. Petersson, H. Nakatsuji, M. Caricato, X. Li, H. P. Hratchian, 
 A. F. Izmaylov, J. Bloino, G. Zheng, J. L. Sonnenberg, M. Hada, 
 M. Ehara, K. Toyota, R. Fukuda, J. Hasegawa, M. Ishida, T. Nakajima, 
 Y. Honda, O. Kitao, H. Nakai, T. Vreven, J. A. Montgomery, Jr., 
 J. E. Peralta, F. Ogliaro, M. Bearpark, J. J. Heyd, E. Brothers, 
 K. N. Kudin, V. N. Staroverov, T. Keith, R. Kobayashi, J. Normand, 
 K. Raghavachari, A. Rendell, J. C. Burant, S. S. Iyengar, J. Tomasi, 
 M. Cossi, N. Rega, J. M. Millam, M. Klene, J. E. Knox, J. B. Cross, 
 V. Bakken, C. Adamo, J. Jaramillo, R. Gomperts, R. E. Stratmann, 
 O. Yazyev, A. J. Austin, R. Cammi, C. Pomelli, J. W. Ochterski, 
 R. L. Martin, K. Morokuma, V. G. Zakrzewski, G. A. Voth, 
 P. Salvador, J. J. Dannenberg, S. Dapprich, A. D. Daniels, 
 O. Farkas, J. B. Foresman, J. V. Ortiz, J. Cioslowski, 
 and D. J. Fox, Gaussian, Inc., Wallingford CT, 2013.
 
 ******************************************
 Gaussian 09:  ES64L-G09RevD.01 24-Apr-2013
                 2-Dec-2018 
 ******************************************
 %chk=dae0068freq_closed_m06l.chk
 %NProcShared=8
 Will use up to    8 processors via shared memory.
 %Mem=4GB
 --------------------------
 #P opt freq=Raman M06L/Gen
 --------------------------
 1/14=-1,18=20,19=15,26=3,38=1/1,3;
 2/9=110,12=2,17=6,18=5,40=1/2;
 3/5=7,11=2,16=1,25=1,30=1,71=1,74=-53/1,2,3;
 4//1;
 5/5=2,38=5/2;
 6/7=2,8=2,9=2,10=2,28=1/1;
 7//1,2,3,16;
 1/14=-1,18=20,19=15,26=3/3(2);
 2/9=110/2;
 99//99;
 2/9=110/2;
 3/5=7,6=1,11=2,16=1,25=1,30=1,71=1,74=-53,82=7/1,2,3;
 4/5=5,16=3,69=1/1;
 5/5=2,38=5/2;
 7//1,2,3,16;
 1/14=-1,18=20,19=15,26=3/3(-5);
 2/9=110/2;
 6/7=2,8=2,9=2,10=2,19=2,28=1/1;
 99/9=1/99;
 Leave Link    1 at Sun Dec  2 16:53:28 2018, MaxMem=   536870912 cpu:         0.7
 (Enter /pbs_home/pkowalski/g09d01/g09/l101.exe)
 -------------------
 Title Card Required
 -------------------
 Symbolic Z-matrix:
 Charge =  0 Multiplicity = 1
 C                    -1.6065   -0.26959  -0.91071 
 S                    -3.07653   0.69467  -0.92483 
 C                    -4.00507  -0.6501   -0.21208 
 C                    -3.30184  -1.78078  -0.10991 
 C                    -1.92396  -1.74337  -0.72873 
 C                    -5.42257  -0.39035   0.18007 
 H                    -3.7322   -2.70337   0.28325 
 C                    -0.34709   0.17473  -1.01257 
 C                     0.12249   1.59421  -1.10398 
 C                     0.80111  -0.6719   -0.5503 
 C                     1.18299   1.71352   0.04292 
 C                     1.34285   0.25954   0.58994 
 F                    -0.84661   2.50814  -0.96281 
 F                     0.72871   1.82606  -2.29112 
 F                     2.3505    2.1706   -0.41461 
 F                     0.7454    2.53677   0.99973 
 F                     2.59949   0.03013   0.97723 
 F                     0.55136   0.12338   1.66973 
 C                    -0.74026  -2.68646   0.19094 
 C                     0.40764  -1.8911    0.46462 
 C                    -1.24465  -2.26316   1.5394 
 H                    -0.43432  -1.92771   2.19791 
 H                    -1.7798   -3.0783    2.05104 
 H                    -1.95552  -1.42783   1.43249 
 C                    -1.66073  -1.91991  -2.25626 
 H                    -1.73221  -2.97944  -2.5407 
 H                    -0.65542  -1.55056  -2.50492 
 H                    -2.40642  -1.35581  -2.83495 
 H                    -5.8728   -1.29659   0.60687 
 H                    -6.02246  -0.08195  -0.69057 
 H                    -5.48459   0.41607   0.9269 
 S                     1.26378  -2.04284   1.49005 
 C                     0.9871   -3.27994   2.12992 
 C                    -0.28368  -3.77188   1.33243 
 C                     0.49407  -3.42424   3.40098 
 H                     0.92789  -4.39968   3.47328 
 H                     0.93657  -2.78191   4.13345 
 H                    -0.55995  -3.48897   3.57348 
 H                    -0.81799  -4.20553   2.26627 
 
 NAtoms=     39 NQM=       39 NQMF=       0 NMMI=      0 NMMIF=      0
                NMic=       0 NMicF=      0.
                    Isotopes and Nuclear Properties:
 (Nuclear quadrupole moments (NQMom) in fm**2, nuclear magnetic moments (NMagM)
  in nuclear magnetons)

  Atom         1           2           3           4           5           6           7           8           9          10
 IAtWgt=          12          32          12          12          12          12           1          12          12          12
 AtmWgt=  12.0000000  31.9720718  12.0000000  12.0000000  12.0000000  12.0000000   1.0078250  12.0000000  12.0000000  12.0000000
 NucSpn=           0           0           0           0           0           0           1           0           0           0
 AtZEff=   0.0000000   0.0000000   0.0000000   0.0000000   0.0000000   0.0000000   0.0000000   0.0000000   0.0000000   0.0000000
 NQMom=    0.0000000   0.0000000   0.0000000   0.0000000   0.0000000   0.0000000   0.0000000   0.0000000   0.0000000   0.0000000
 NMagM=    0.0000000   0.0000000   0.0000000   0.0000000   0.0000000   0.0000000   2.7928460   0.0000000   0.0000000   0.0000000
 AtZNuc=   6.0000000  16.0000000   6.0000000   6.0000000   6.0000000   6.0000000   1.0000000   6.0000000   6.0000000   6.0000000

  Atom        11          12          13          14          15          16          17          18          19          20
 IAtWgt=          12          12          19          19          19          19          19          19          12          12
 AtmWgt=  12.0000000  12.0000000  18.9984033  18.9984033  18.9984033  18.9984033  18.9984033  18.9984033  12.0000000  12.0000000
 NucSpn=           0           0           1           1           1           1           1           1           0           0
 AtZEff=   0.0000000   0.0000000   0.0000000   0.0000000   0.0000000   0.0000000   0.0000000   0.0000000   0.0000000   0.0000000
 NQMom=    0.0000000   0.0000000   0.0000000   0.0000000   0.0000000   0.0000000   0.0000000   0.0000000   0.0000000   0.0000000
 NMagM=    0.0000000   0.0000000   2.6288670   2.6288670   2.6288670   2.6288670   2.6288670   2.6288670   0.0000000   0.0000000
 AtZNuc=   6.0000000   6.0000000   9.0000000   9.0000000   9.0000000   9.0000000   9.0000000   9.0000000   6.0000000   6.0000000

  Atom        21          22          23          24          25          26          27          28          29          30
 IAtWgt=          12           1           1           1          12           1           1           1           1           1
 AtmWgt=  12.0000000   1.0078250   1.0078250   1.0078250  12.0000000   1.0078250   1.0078250   1.0078250   1.0078250   1.0078250
 NucSpn=           0           1           1           1           0           1           1           1           1           1
 AtZEff=   0.0000000   0.0000000   0.0000000   0.0000000   0.0000000   0.0000000   0.0000000   0.0000000   0.0000000   0.0000000
 NQMom=    0.0000000   0.0000000   0.0000000   0.0000000   0.0000000   0.0000000   0.0000000   0.0000000   0.0000000   0.0000000
 NMagM=    0.0000000   2.7928460   2.7928460   2.7928460   0.0000000   2.7928460   2.7928460   2.7928460   2.7928460   2.7928460
 AtZNuc=   6.0000000   1.0000000   1.0000000   1.0000000   6.0000000   1.0000000   1.0000000   1.0000000   1.0000000   1.0000000

  Atom        31          32          33          34          35          36          37          38          39
 IAtWgt=           1          32          12          12          12           1           1           1           1
 AtmWgt=   1.0078250  31.9720718  12.0000000  12.0000000  12.0000000   1.0078250   1.0078250   1.0078250   1.0078250
 NucSpn=           1           0           0           0           0           1           1           1           1
 AtZEff=   0.0000000   0.0000000   0.0000000   0.0000000   0.0000000   0.0000000   0.0000000   0.0000000   0.0000000
 NQMom=    0.0000000   0.0000000   0.0000000   0.0000000   0.0000000   0.0000000   0.0000000   0.0000000   0.0000000
 NMagM=    2.7928460   0.0000000   0.0000000   0.0000000   0.0000000   2.7928460   2.7928460   2.7928460   2.7928460
 AtZNuc=   1.0000000  16.0000000   6.0000000   6.0000000   6.0000000   1.0000000   1.0000000   1.0000000   1.0000000
 Leave Link  101 at Sun Dec  2 16:53:28 2018, MaxMem=   536870912 cpu:         2.1
 (Enter /pbs_home/pkowalski/g09d01/g09/l103.exe)

 GradGradGradGradGradGradGradGradGradGradGradGradGradGradGradGradGradGrad
 Berny optimization.
 Initialization pass.
                           ----------------------------
                           !    Initial Parameters    !
                           ! (Angstroms and Degrees)  !
 --------------------------                            --------------------------
 ! Name  Definition              Value          Derivative Info.                !
 --------------------------------------------------------------------------------
 ! R1    R(1,2)                  1.7581         estimate D2E/DX2                !
 ! R2    R(1,5)                  1.5185         estimate D2E/DX2                !
 ! R3    R(1,8)                  1.3394         estimate D2E/DX2                !
 ! R4    R(2,3)                  1.7829         estimate D2E/DX2                !
 ! R5    R(3,4)                  1.3354         estimate D2E/DX2                !
 ! R6    R(3,6)                  1.4935         estimate D2E/DX2                !
 ! R7    R(4,5)                  1.5109         estimate D2E/DX2                !
 ! R8    R(4,7)                  1.0913         estimate D2E/DX2                !
 ! R9    R(5,19)                 1.771          estimate D2E/DX2                !
 ! R10   R(5,25)                 1.5601         estimate D2E/DX2                !
 ! R11   R(6,29)                 1.0982         estimate D2E/DX2                !
 ! R12   R(6,30)                 1.1014         estimate D2E/DX2                !
 ! R13   R(6,31)                 1.1009         estimate D2E/DX2                !
 ! R14   R(8,9)                  1.4979         estimate D2E/DX2                !
 ! R15   R(8,10)                 1.4996         estimate D2E/DX2                !
 ! R16   R(9,11)                 1.5666         estimate D2E/DX2                !
 ! R17   R(9,13)                 1.3395         estimate D2E/DX2                !
 ! R18   R(9,14)                 1.353          estimate D2E/DX2                !
 ! R19   R(10,12)                1.5688         estimate D2E/DX2                !
 ! R20   R(10,20)                1.6344         estimate D2E/DX2                !
 ! R21   R(11,12)                1.5617         estimate D2E/DX2                !
 ! R22   R(11,15)                1.3347         estimate D2E/DX2                !
 ! R23   R(11,16)                1.3359         estimate D2E/DX2                !
 ! R24   R(12,17)                1.3348         estimate D2E/DX2                !
 ! R25   R(12,18)                1.3457         estimate D2E/DX2                !
 ! R26   R(19,20)                1.4231         estimate D2E/DX2                !
 ! R27   R(19,21)                1.5006         estimate D2E/DX2                !
 ! R28   R(19,34)                1.64           estimate D2E/DX2                !
 ! R29   R(20,32)                1.3444         estimate D2E/DX2                !
 ! R30   R(21,22)                1.0967         estimate D2E/DX2                !
 ! R31   R(21,23)                1.1012         estimate D2E/DX2                !
 ! R32   R(21,24)                1.1021         estimate D2E/DX2                !
 ! R33   R(21,34)                1.8007         estimate D2E/DX2                !
 ! R34   R(25,26)                1.0994         estimate D2E/DX2                !
 ! R35   R(25,27)                1.0995         estimate D2E/DX2                !
 ! R36   R(25,28)                1.0996         estimate D2E/DX2                !
 ! R37   R(32,33)                1.42           estimate D2E/DX2                !
 ! R38   R(33,34)                1.5789         estimate D2E/DX2                !
 ! R39   R(33,35)                1.3709         estimate D2E/DX2                !
 ! R40   R(34,39)                1.16           estimate D2E/DX2                !
 ! R41   R(35,36)                1.07           estimate D2E/DX2                !
 ! R42   R(35,37)                1.07           estimate D2E/DX2                !
 ! R43   R(35,38)                1.07           estimate D2E/DX2                !
 ! A1    A(2,1,5)              111.0059         estimate D2E/DX2                !
 ! A2    A(2,1,8)              127.133          estimate D2E/DX2                !
 ! A3    A(5,1,8)              121.8466         estimate D2E/DX2                !
 ! A4    A(1,2,3)               91.0641         estimate D2E/DX2                !
 ! A5    A(2,3,4)              113.2628         estimate D2E/DX2                !
 ! A6    A(2,3,6)              117.911          estimate D2E/DX2                !
 ! A7    A(4,3,6)              128.8258         estimate D2E/DX2                !
 ! A8    A(3,4,5)              115.3362         estimate D2E/DX2                !
 ! A9    A(3,4,7)              122.3893         estimate D2E/DX2                !
 ! A10   A(5,4,7)              121.8778         estimate D2E/DX2                !
 ! A11   A(1,5,4)              105.2928         estimate D2E/DX2                !
 ! A12   A(1,5,19)             116.0614         estimate D2E/DX2                !
 ! A13   A(1,5,25)              87.5478         estimate D2E/DX2                !
 ! A14   A(4,5,19)             112.5608         estimate D2E/DX2                !
 ! A15   A(4,5,25)             123.5109         estimate D2E/DX2                !
 ! A16   A(19,5,25)            109.599          estimate D2E/DX2                !
 ! A17   A(3,6,29)             110.3424         estimate D2E/DX2                !
 ! A18   A(3,6,30)             110.9837         estimate D2E/DX2                !
 ! A19   A(3,6,31)             111.0387         estimate D2E/DX2                !
 ! A20   A(29,6,30)            108.3592         estimate D2E/DX2                !
 ! A21   A(29,6,31)            108.5252         estimate D2E/DX2                !
 ! A22   A(30,6,31)            107.486          estimate D2E/DX2                !
 ! A23   A(1,8,9)              127.8631         estimate D2E/DX2                !
 ! A24   A(1,8,10)             120.6124         estimate D2E/DX2                !
 ! A25   A(9,8,10)             108.2874         estimate D2E/DX2                !
 ! A26   A(8,9,11)             103.869          estimate D2E/DX2                !
 ! A27   A(8,9,13)             114.4131         estimate D2E/DX2                !
 ! A28   A(8,9,14)             110.8793         estimate D2E/DX2                !
 ! A29   A(11,9,13)            111.1381         estimate D2E/DX2                !
 ! A30   A(11,9,14)            109.026          estimate D2E/DX2                !
 ! A31   A(13,9,14)            107.4403         estimate D2E/DX2                !
 ! A32   A(8,10,12)             98.815          estimate D2E/DX2                !
 ! A33   A(8,10,20)            115.3551         estimate D2E/DX2                !
 ! A34   A(12,10,20)            94.2837         estimate D2E/DX2                !
 ! A35   A(9,11,12)            104.763          estimate D2E/DX2                !
 ! A36   A(9,11,15)            111.5473         estimate D2E/DX2                !
 ! A37   A(9,11,16)            110.4588         estimate D2E/DX2                !
 ! A38   A(12,11,15)           110.4493         estimate D2E/DX2                !
 ! A39   A(12,11,16)           110.8793         estimate D2E/DX2                !
 ! A40   A(15,11,16)           108.7241         estimate D2E/DX2                !
 ! A41   A(10,12,11)           105.2388         estimate D2E/DX2                !
 ! A42   A(10,12,17)           115.7166         estimate D2E/DX2                !
 ! A43   A(10,12,18)           108.6636         estimate D2E/DX2                !
 ! A44   A(11,12,17)           110.9782         estimate D2E/DX2                !
 ! A45   A(11,12,18)           108.3645         estimate D2E/DX2                !
 ! A46   A(17,12,18)           107.6687         estimate D2E/DX2                !
 ! A47   A(5,19,20)            109.9613         estimate D2E/DX2                !
 ! A48   A(5,19,21)             95.2655         estimate D2E/DX2                !
 ! A49   A(5,19,34)            154.1549         estimate D2E/DX2                !
 ! A50   A(20,19,21)            86.5979         estimate D2E/DX2                !
 ! A51   A(20,19,34)            90.6578         estimate D2E/DX2                !
 ! A52   A(10,20,19)           119.4511         estimate D2E/DX2                !
 ! A53   A(10,20,32)           113.8602         estimate D2E/DX2                !
 ! A54   A(19,20,32)           126.6745         estimate D2E/DX2                !
 ! A55   A(19,21,22)           112.1771         estimate D2E/DX2                !
 ! A56   A(19,21,23)           111.8418         estimate D2E/DX2                !
 ! A57   A(19,21,24)           110.0864         estimate D2E/DX2                !
 ! A58   A(22,21,23)           107.8496         estimate D2E/DX2                !
 ! A59   A(22,21,24)           107.6379         estimate D2E/DX2                !
 ! A60   A(22,21,34)            86.0425         estimate D2E/DX2                !
 ! A61   A(23,21,24)           107.0188         estimate D2E/DX2                !
 ! A62   A(23,21,34)            72.0939         estimate D2E/DX2                !
 ! A63   A(5,25,26)            110.5743         estimate D2E/DX2                !
 ! A64   A(5,25,27)            109.7373         estimate D2E/DX2                !
 ! A65   A(5,25,28)            110.049          estimate D2E/DX2                !
 ! A66   A(26,25,27)           108.9464         estimate D2E/DX2                !
 ! A67   A(26,25,28)           108.3098         estimate D2E/DX2                !
 ! A68   A(27,25,28)           109.1894         estimate D2E/DX2                !
 ! A69   A(20,32,33)           108.5382         estimate D2E/DX2                !
 ! A70   A(32,33,34)           101.5759         estimate D2E/DX2                !
 ! A71   A(32,33,35)           125.4193         estimate D2E/DX2                !
 ! A72   A(34,33,35)            98.3983         estimate D2E/DX2                !
 ! A73   A(19,34,33)           111.6798         estimate D2E/DX2                !
 ! A74   A(19,34,39)           132.8056         estimate D2E/DX2                !
 ! A75   A(21,34,33)            96.339          estimate D2E/DX2                !
 ! A76   A(21,34,39)            88.5599         estimate D2E/DX2                !
 ! A77   A(33,34,39)            94.622          estimate D2E/DX2                !
 ! A78   A(33,35,36)            90.7335         estimate D2E/DX2                !
 ! A79   A(33,35,37)           115.0089         estimate D2E/DX2                !
 ! A80   A(33,35,38)           120.6698         estimate D2E/DX2                !
 ! A81   A(36,35,37)           109.4712         estimate D2E/DX2                !
 ! A82   A(36,35,38)           109.4712         estimate D2E/DX2                !
 ! A83   A(37,35,38)           109.4712         estimate D2E/DX2                !
 ! A84   L(24,21,34,22,-1)     193.6804         estimate D2E/DX2                !
 ! A85   L(24,21,34,22,-2)     184.9069         estimate D2E/DX2                !
 ! D1    D(5,1,2,3)             16.3814         estimate D2E/DX2                !
 ! D2    D(8,1,2,3)           -162.2454         estimate D2E/DX2                !
 ! D3    D(2,1,5,4)            -21.0862         estimate D2E/DX2                !
 ! D4    D(2,1,5,19)          -146.2904         estimate D2E/DX2                !
 ! D5    D(2,1,5,25)           103.051          estimate D2E/DX2                !
 ! D6    D(8,1,5,4)            157.625          estimate D2E/DX2                !
 ! D7    D(8,1,5,19)            32.4208         estimate D2E/DX2                !
 ! D8    D(8,1,5,25)           -78.2378         estimate D2E/DX2                !
 ! D9    D(2,1,8,9)              2.8461         estimate D2E/DX2                !
 ! D10   D(2,1,8,10)           160.0408         estimate D2E/DX2                !
 ! D11   D(5,1,8,9)           -175.6447         estimate D2E/DX2                !
 ! D12   D(5,1,8,10)           -18.4501         estimate D2E/DX2                !
 ! D13   D(1,2,3,4)             -6.5126         estimate D2E/DX2                !
 ! D14   D(1,2,3,6)            173.6901         estimate D2E/DX2                !
 ! D15   D(2,3,4,5)             -5.6002         estimate D2E/DX2                !
 ! D16   D(2,3,4,7)           -178.4911         estimate D2E/DX2                !
 ! D17   D(6,3,4,5)            174.1699         estimate D2E/DX2                !
 ! D18   D(6,3,4,7)              1.279          estimate D2E/DX2                !
 ! D19   D(2,3,6,29)          -179.7606         estimate D2E/DX2                !
 ! D20   D(2,3,6,30)            60.1081         estimate D2E/DX2                !
 ! D21   D(2,3,6,31)           -59.3853         estimate D2E/DX2                !
 ! D22   D(4,3,6,29)             0.4783         estimate D2E/DX2                !
 ! D23   D(4,3,6,30)          -119.6529         estimate D2E/DX2                !
 ! D24   D(4,3,6,31)           120.8537         estimate D2E/DX2                !
 ! D25   D(3,4,5,1)             17.01           estimate D2E/DX2                !
 ! D26   D(3,4,5,19)           144.3689         estimate D2E/DX2                !
 ! D27   D(3,4,5,25)           -80.3357         estimate D2E/DX2                !
 ! D28   D(7,4,5,1)           -170.0591         estimate D2E/DX2                !
 ! D29   D(7,4,5,19)           -42.7002         estimate D2E/DX2                !
 ! D30   D(7,4,5,25)            92.5952         estimate D2E/DX2                !
 ! D31   D(1,5,19,20)           -7.0382         estimate D2E/DX2                !
 ! D32   D(1,5,19,21)           81.2467         estimate D2E/DX2                !
 ! D33   D(1,5,19,34)          134.025          estimate D2E/DX2                !
 ! D34   D(4,5,19,20)         -128.4455         estimate D2E/DX2                !
 ! D35   D(4,5,19,21)          -40.1606         estimate D2E/DX2                !
 ! D36   D(4,5,19,34)           12.6177         estimate D2E/DX2                !
 ! D37   D(25,5,19,20)          90.0605         estimate D2E/DX2                !
 ! D38   D(25,5,19,21)         178.3453         estimate D2E/DX2                !
 ! D39   D(25,5,19,34)        -128.8764         estimate D2E/DX2                !
 ! D40   D(1,5,25,26)          175.9151         estimate D2E/DX2                !
 ! D41   D(1,5,25,27)           55.7082         estimate D2E/DX2                !
 ! D42   D(1,5,25,28)          -64.4687         estimate D2E/DX2                !
 ! D43   D(4,5,25,26)          -77.3308         estimate D2E/DX2                !
 ! D44   D(4,5,25,27)          162.4623         estimate D2E/DX2                !
 ! D45   D(4,5,25,28)           42.2854         estimate D2E/DX2                !
 ! D46   D(19,5,25,26)          59.0731         estimate D2E/DX2                !
 ! D47   D(19,5,25,27)         -61.1338         estimate D2E/DX2                !
 ! D48   D(19,5,25,28)         178.6894         estimate D2E/DX2                !
 ! D49   D(1,8,9,11)           126.7868         estimate D2E/DX2                !
 ! D50   D(1,8,9,13)             5.4555         estimate D2E/DX2                !
 ! D51   D(1,8,9,14)          -116.2404         estimate D2E/DX2                !
 ! D52   D(10,8,9,11)          -32.6447         estimate D2E/DX2                !
 ! D53   D(10,8,9,13)         -153.9761         estimate D2E/DX2                !
 ! D54   D(10,8,9,14)           84.3281         estimate D2E/DX2                !
 ! D55   D(1,8,10,12)         -117.1697         estimate D2E/DX2                !
 ! D56   D(1,8,10,20)          -18.1292         estimate D2E/DX2                !
 ! D57   D(9,8,10,12)           44.0294         estimate D2E/DX2                !
 ! D58   D(9,8,10,20)          143.0699         estimate D2E/DX2                !
 ! D59   D(8,9,11,12)            6.5628         estimate D2E/DX2                !
 ! D60   D(8,9,11,15)          126.0684         estimate D2E/DX2                !
 ! D61   D(8,9,11,16)         -112.8889         estimate D2E/DX2                !
 ! D62   D(13,9,11,12)         130.0601         estimate D2E/DX2                !
 ! D63   D(13,9,11,15)        -110.4344         estimate D2E/DX2                !
 ! D64   D(13,9,11,16)          10.6083         estimate D2E/DX2                !
 ! D65   D(14,9,11,12)        -111.696          estimate D2E/DX2                !
 ! D66   D(14,9,11,15)           7.8095         estimate D2E/DX2                !
 ! D67   D(14,9,11,16)         128.8522         estimate D2E/DX2                !
 ! D68   D(8,10,12,11)         -37.9082         estimate D2E/DX2                !
 ! D69   D(8,10,12,17)        -160.8002         estimate D2E/DX2                !
 ! D70   D(8,10,12,18)          77.9843         estimate D2E/DX2                !
 ! D71   D(20,10,12,11)       -154.4068         estimate D2E/DX2                !
 ! D72   D(20,10,12,17)         82.7012         estimate D2E/DX2                !
 ! D73   D(20,10,12,18)        -38.5143         estimate D2E/DX2                !
 ! D74   D(8,10,20,19)          43.3822         estimate D2E/DX2                !
 ! D75   D(8,10,20,32)        -137.8992         estimate D2E/DX2                !
 ! D76   D(12,10,20,19)        145.2439         estimate D2E/DX2                !
 ! D77   D(12,10,20,32)        -36.0375         estimate D2E/DX2                !
 ! D78   D(9,11,12,10)          19.7614         estimate D2E/DX2                !
 ! D79   D(9,11,12,17)         145.643          estimate D2E/DX2                !
 ! D80   D(9,11,12,18)         -96.3366         estimate D2E/DX2                !
 ! D81   D(15,11,12,10)       -100.4779         estimate D2E/DX2                !
 ! D82   D(15,11,12,17)         25.4038         estimate D2E/DX2                !
 ! D83   D(15,11,12,18)        143.4242         estimate D2E/DX2                !
 ! D84   D(16,11,12,10)        138.9306         estimate D2E/DX2                !
 ! D85   D(16,11,12,17)        -95.1878         estimate D2E/DX2                !
 ! D86   D(16,11,12,18)         22.8327         estimate D2E/DX2                !
 ! D87   D(5,19,20,10)         -27.3994         estimate D2E/DX2                !
 ! D88   D(5,19,20,32)         154.0617         estimate D2E/DX2                !
 ! D89   D(21,19,20,10)       -121.7706         estimate D2E/DX2                !
 ! D90   D(21,19,20,32)         59.6905         estimate D2E/DX2                !
 ! D91   D(34,19,20,10)        168.5024         estimate D2E/DX2                !
 ! D92   D(34,19,20,32)        -10.0364         estimate D2E/DX2                !
 ! D93   D(5,19,21,22)        -131.2614         estimate D2E/DX2                !
 ! D94   D(5,19,21,23)         107.407          estimate D2E/DX2                !
 ! D95   D(5,19,21,24)         -11.4295         estimate D2E/DX2                !
 ! D96   D(20,19,21,22)        -21.5089         estimate D2E/DX2                !
 ! D97   D(20,19,21,23)       -142.8405         estimate D2E/DX2                !
 ! D98   D(20,19,21,24)         98.3231         estimate D2E/DX2                !
 ! D99   D(5,19,34,33)        -138.1728         estimate D2E/DX2                !
 ! D100  D(5,19,34,39)         -19.069          estimate D2E/DX2                !
 ! D101  D(20,19,34,33)          5.6172         estimate D2E/DX2                !
 ! D102  D(20,19,34,39)        124.7209         estimate D2E/DX2                !
 ! D103  D(10,20,32,33)       -167.9531         estimate D2E/DX2                !
 ! D104  D(19,20,32,33)         10.6556         estimate D2E/DX2                !
 ! D105  D(22,21,34,33)         -6.2396         estimate D2E/DX2                !
 ! D106  D(22,21,34,39)         88.2518         estimate D2E/DX2                !
 ! D107  D(23,21,34,33)       -116.4364         estimate D2E/DX2                !
 ! D108  D(23,21,34,39)        -21.945          estimate D2E/DX2                !
 ! D109  D(20,32,33,34)         -4.1267         estimate D2E/DX2                !
 ! D110  D(20,32,33,35)       -113.3113         estimate D2E/DX2                !
 ! D111  D(32,33,34,19)         -1.3203         estimate D2E/DX2                !
 ! D112  D(32,33,34,21)        -52.2342         estimate D2E/DX2                !
 ! D113  D(32,33,34,39)       -141.2952         estimate D2E/DX2                !
 ! D114  D(35,33,34,19)        127.6002         estimate D2E/DX2                !
 ! D115  D(35,33,34,21)         76.6863         estimate D2E/DX2                !
 ! D116  D(35,33,34,39)        -12.3747         estimate D2E/DX2                !
 ! D117  D(32,33,35,36)       -154.9529         estimate D2E/DX2                !
 ! D118  D(32,33,35,37)        -43.0014         estimate D2E/DX2                !
 ! D119  D(32,33,35,38)         91.7707         estimate D2E/DX2                !
 ! D120  D(34,33,35,36)         94.3211         estimate D2E/DX2                !
 ! D121  D(34,33,35,37)       -153.7274         estimate D2E/DX2                !
 ! D122  D(34,33,35,38)        -18.9552         estimate D2E/DX2                !
 --------------------------------------------------------------------------------
 Trust Radius=3.00D-01 FncErr=1.00D-07 GrdErr=1.00D-06
 Number of steps in this run=    234 maximum allowed number of steps=    234.
 GradGradGradGradGradGradGradGradGradGradGradGradGradGradGradGradGradGrad

 Leave Link  103 at Sun Dec  2 16:53:28 2018, MaxMem=   536870912 cpu:         0.3
 (Enter /pbs_home/pkowalski/g09d01/g09/l202.exe)
                          Input orientation:                          
 ---------------------------------------------------------------------
 Center     Atomic      Atomic             Coordinates (Angstroms)
 Number     Number       Type             X           Y           Z
 ---------------------------------------------------------------------
      1          6           0       -1.606504   -0.269585   -0.910707
      2         16           0       -3.076531    0.694673   -0.924828
      3          6           0       -4.005071   -0.650095   -0.212078
      4          6           0       -3.301836   -1.780777   -0.109910
      5          6           0       -1.923959   -1.743374   -0.728731
      6          6           0       -5.422566   -0.390353    0.180068
      7          1           0       -3.732203   -2.703373    0.283251
      8          6           0       -0.347091    0.174731   -1.012565
      9          6           0        0.122492    1.594210   -1.103983
     10          6           0        0.801113   -0.671900   -0.550297
     11          6           0        1.182987    1.713524    0.042924
     12          6           0        1.342848    0.259544    0.589943
     13          9           0       -0.846614    2.508144   -0.962807
     14          9           0        0.728710    1.826061   -2.291123
     15          9           0        2.350497    2.170599   -0.414610
     16          9           0        0.745402    2.536775    0.999727
     17          9           0        2.599489    0.030130    0.977227
     18          9           0        0.551360    0.123376    1.669726
     19          6           0       -0.740259   -2.686459    0.190939
     20          6           0        0.407638   -1.891100    0.464620
     21          6           0       -1.244651   -2.263165    1.539405
     22          1           0       -0.434317   -1.927707    2.197907
     23          1           0       -1.779798   -3.078304    2.051038
     24          1           0       -1.955525   -1.427826    1.432491
     25          6           0       -1.660730   -1.919908   -2.256256
     26          1           0       -1.732211   -2.979444   -2.540697
     27          1           0       -0.655421   -1.550561   -2.504920
     28          1           0       -2.406416   -1.355809   -2.834949
     29          1           0       -5.872802   -1.296587    0.606871
     30          1           0       -6.022458   -0.081954   -0.690565
     31          1           0       -5.484591    0.416074    0.926903
     32         16           0        1.263781   -2.042836    1.490052
     33          6           0        0.987100   -3.279936    2.129921
     34          6           0       -0.283682   -3.771883    1.332426
     35          6           0        0.494073   -3.424243    3.400980
     36          1           0        0.927885   -4.399682    3.473279
     37          1           0        0.936575   -2.781914    4.133446
     38          1           0       -0.559945   -3.488974    3.573479
     39          1           0       -0.817992   -4.205526    2.266270
 ---------------------------------------------------------------------
                    Distance matrix (angstroms):
                    1          2          3          4          5
     1  C    0.000000
     2  S    1.758116   0.000000
     3  C    2.527052   1.782863   0.000000
     4  C    2.408138   2.615857   1.335447   0.000000
     5  C    1.518534   2.703877   2.406910   1.510921   0.000000
     6  C    3.970731   2.811042   1.493498   2.552423   3.859641
     7  H    3.444917   3.665526   2.129732   1.091318   2.283736
     8  C    1.339370   2.779907   3.834310   3.656407   2.499240
     9  C    2.549611   3.327914   4.782173   4.909658   3.932969
    10  C    2.467463   4.128428   4.818119   4.272908   2.933584
    11  C    3.552942   4.485320   5.706809   5.687454   4.711551
    12  C    3.351210   4.691991   5.483696   5.121113   4.052482
    13  F    2.880265   2.874482   4.529229   5.015017   4.392137
    14  F    3.427901   4.198412   5.732579   5.832004   4.713660
    15  F    4.675304   5.647239   6.956334   6.903266   5.804208
    16  F    4.129997   4.658801   5.847359   6.021020   5.332235
    17  F    4.620011   6.023009   6.745173   6.267925   5.149485
    18  F    3.386655   4.496630   4.990041   4.651884   3.919765
    19  C    2.793793   4.258539   3.868875   2.733578   1.770974
    20  C    2.928755   4.555900   4.633575   3.755324   2.623406
    21  C    3.179363   4.263453   3.645491   2.680475   2.424063
    22  H    3.713068   4.858976   4.493396   3.683785   3.289107
    23  H    4.085446   4.977213   3.996215   2.944465   3.087060
    24  H    2.637028   3.364314   2.740459   2.077530   2.184365
    25  C    2.130025   3.257794   3.359616   2.705436   1.560059
    26  H    3.164807   4.232891   4.001778   3.131972   2.201785
    27  H    2.255431   3.660538   4.157898   3.576672   2.191167
    28  H    2.349988   2.881334   3.151694   2.899691   2.195250
    29  H    4.643175   3.759036   2.139404   2.712578   4.192471
    30  H    4.425417   3.055571   2.149787   3.259593   4.422609
    31  H    4.345860   3.050455   2.150110   3.265816   4.481344
    32  S    4.140846   5.671324   5.709446   4.844937   3.895429
    33  C    5.003440   6.453069   6.109238   5.065500   4.359722
    34  C    4.364355   5.731083   5.097037   3.892825   3.324714
    35  C    5.740639   6.958973   6.402530   5.425519   5.072151
    36  H    6.534536   7.831420   7.209391   6.130942   5.731132
    37  H    6.182437   7.333336   6.917232   6.080499   5.736025
    38  H    5.618512   6.638590   5.853082   4.899312   4.839077
    39  H    5.119235   6.268657   5.379663   4.206557   4.031797
                    6          7          8          9         10
     6  C    0.000000
     7  H    2.866712   0.000000
     8  C    5.244248   4.628348   0.000000
     9  C    6.027848   5.937366   1.497927   0.000000
    10  C    6.272709   5.037126   1.499616   2.429475   0.000000
    11  C    6.933862   6.612551   2.413106   1.566615   2.487566
    12  C    6.808905   5.884648   2.330476   2.477900   1.568825
    13  F    5.535954   6.085983   2.386800   1.339542   3.605253
    14  F    6.989812   6.858784   2.349244   1.352981   3.045575
    15  F    8.205646   7.825717   3.408522   2.402387   3.240186
    16  F    6.876318   6.929750   3.289698   2.387895   3.563885
    17  F    8.072523   6.931375   3.558443   3.593507   2.461774
    18  F    6.178251   5.316177   2.829229   3.168713   2.371359
    19  C    5.214999   2.993416   3.128803   4.554699   2.642670
    20  C    6.026981   4.222673   2.649406   3.832651   1.634420
    21  C    4.776002   2.821280   3.641635   4.871953   3.329284
    22  H    5.596227   3.891480   3.838618   4.859672   3.264348
    23  H    4.898507   2.660363   4.692606   5.950231   4.383928
    24  H    3.829529   2.470700   3.336697   4.459210   3.478782
    25  C    4.735675   3.369556   2.767657   4.105684   3.244764
    26  H    5.265422   3.471436   3.768629   5.140270   3.962850
    27  H    5.592934   4.309229   2.301916   3.529497   2.591155
    28  H    4.372595   3.646479   3.147134   4.253731   3.996949
    29  H    1.098241   2.581848   5.943133   6.872211   6.802236
    30  H    1.101355   3.614612   5.690287   6.382856   6.850462
    31  H    1.100879   3.635396   5.496698   6.078806   6.547968
    32  S    7.010991   5.181943   3.711550   4.610820   2.501310
    33  C    7.296261   5.100435   4.856954   5.912950   3.744330
    34  C    6.258658   3.759625   4.591161   5.907285   3.785673
    35  C    7.388192   5.301066   5.756697   6.754083   4.825169
    36  H    8.200499   5.896623   6.532504   7.584637   5.486492
    37  H    7.860498   6.052079   6.072148   6.873417   5.138868
    38  H    6.690424   4.637456   5.873657   6.941407   5.176284
    39  H    6.333236   3.831638   5.491736   6.773482   4.800111
                   11         12         13         14         15
    11  C    0.000000
    12  C    1.561680   0.000000
    13  F    2.400457   3.501568   0.000000
    14  F    2.380506   3.336418   2.170554   0.000000
    15  F    1.334666   2.382565   3.261284   2.504037   0.000000
    16  F    1.335925   2.389696   2.527227   3.366762   2.170429
    17  F    2.390233   1.334828   4.666895   4.172205   2.565310
    18  F    2.360934   1.345707   3.817287   4.314964   3.431104
    19  C    4.804230   3.630078   5.322249   5.355496   5.788823
    20  C    3.711106   2.348530   4.792082   4.638372   4.587499
    21  C    4.893561   3.736401   5.402304   5.940443   6.033368
    22  H    4.529700   3.244677   5.462314   5.966138   5.601477
    23  H    5.980989   4.798640   6.415800   7.014255   7.119673
    24  H    4.652873   3.799522   4.739092   5.626562   5.907814
    25  C    5.155073   4.676787   4.684383   4.443301   6.017795
    26  H    6.098969   5.454167   5.778204   5.404747   6.907365
    27  H    4.530507   4.104599   4.346004   3.655557   5.220341
    28  H    5.530530   5.328811   4.568153   4.499895   6.397016
    29  H    7.691746   7.381560   6.496340   7.856797   8.982619
    30  H    7.461916   7.483586   5.794142   7.195872   8.675052
    31  H    6.849919   6.837541   5.427577   7.137847   8.140431
    32  S    4.026282   2.473338   5.584058   5.436171   4.749918
    33  C    5.415586   3.876339   6.813908   6.758964   6.167805
    34  C    5.822681   4.410134   6.709972   6.744777   6.730833
    35  C    6.176390   4.710906   7.485539   7.747309   7.021916
    36  H    7.014535   5.494925   8.399152   8.486924   7.765829
    37  H    6.082932   4.687424   7.558854   7.908966   6.871054
    38  H    6.524463   5.154949   7.524992   8.018965   7.510413
    39  H    6.631918   5.236044   7.449908   7.716357   7.607984
                   16         17         18         19         20
    16  F    0.000000
    17  F    3.117918   0.000000
    18  F    2.512179   2.164043   0.000000
    19  C    5.490309   4.376302   3.427865   0.000000
    20  C    4.472863   2.959409   2.351818   1.423083   0.000000
    21  C    5.224078   4.511392   2.989685   1.500650   2.005905
    22  H    4.770636   3.811452   2.336124   2.167309   1.927307
    23  H    6.245879   5.476640   3.978750   2.166600   2.951449
    24  H    4.816674   4.804274   2.957529   2.145339   2.595368
    25  C    6.021040   5.692761   4.947897   2.724633   3.417915
    26  H    7.007270   6.340106   5.707000   2.920898   3.846476
    27  H    5.563377   5.021789   4.656828   2.926622   3.172417
    28  H    6.308003   6.443027   5.588248   3.701716   4.369507
    29  H    7.658304   8.583534   6.664519   5.333642   6.310120
    30  H    7.451091   8.782486   6.987719   5.955008   6.778909
    31  H    6.581450   8.093444   6.088527   5.716296   6.344693
    32  S    4.634865   2.518788   2.287422   2.473484   1.344438
    33  C    5.930420   3.858113   3.461817   2.663763   2.244519
    34  C    6.400692   4.784782   3.998013   1.640000   2.183656
    35  C    6.431401   4.715936   3.947927   3.517423   3.313640
    36  H    7.366559   5.352361   4.883915   4.060984   3.951666
    37  H    6.176180   4.542532   3.828710   4.285352   3.812297
    38  H    6.681151   5.395057   4.231826   3.481110   3.626903
    39  H    7.036118   5.592995   4.579343   2.573055   3.178786
                   21         22         23         24         25
    21  C    0.000000
    22  H    1.096722   0.000000
    23  H    1.101182   1.776447   0.000000
    24  H    1.102072   1.774772   1.771315   0.000000
    25  C    3.833795   4.619926   4.461932   3.733082   0.000000
    26  H    4.171091   5.024445   4.593046   4.271254   1.099378
    27  H    4.148682   4.723104   4.935076   4.148317   1.099499
    28  H    4.616055   5.435612   5.218477   4.291798   1.099609
    29  H    4.819094   5.701476   4.691782   4.005488   5.131040
    30  H    5.705952   6.555715   5.873216   4.781076   4.985391
    31  H    5.052778   5.710869   5.215348   4.013713   5.496473
    32  S    2.518574   1.843326   3.263475   3.278030   4.754230
    33  C    2.522547   1.963052   2.775356   3.546232   5.300870
    34  C    1.800703   2.042727   1.798838   2.880915   4.266697
    35  C    2.799416   2.132818   2.666928   3.723058   6.237829
    36  H    3.608945   3.097229   3.331719   4.616361   6.758533
    37  H    3.428687   2.520977   3.435542   4.182458   6.951067
    38  H    2.471617   2.084595   1.993619   3.283261   6.136734
    39  H    2.117342   2.310918   1.497339   3.115250   5.136876
                   26         27         28         29         30
    26  H    0.000000
    27  H    1.789543   0.000000
    28  H    1.782506   1.792437   0.000000
    29  H    5.466597   6.080198   4.885228   0.000000
    30  H    5.497695   5.852672   4.392817   1.783556   0.000000
    31  H    6.134668   6.242270   5.173611   1.785031   1.775820
    32  S    5.108830   4.459313   5.713841   7.229642   7.854262
    33  C    5.412912   5.212519   6.314122   7.301480   8.204641
    34  C    4.210377   4.449458   5.264069   6.155630   7.116292
    35  C    6.360638   6.301720   7.181787   7.271249   8.389089
    36  H    6.727637   6.809053   7.757349   8.005925   9.180830
    37  H    7.190662   6.936756   7.859255   7.810924   8.887576
    38  H    6.246358   6.380713   7.001985   6.467903   7.721976
    39  H    5.044404   5.462557   6.055280   6.063549   7.268644
                   31         32         33         34         35
    31  H    0.000000
    32  S    7.204436   0.000000
    33  C    7.549207   1.420000   0.000000
    34  C    6.689759   2.325745   1.578891   0.000000
    35  C    7.524195   2.480400   1.370946   2.237113   0.000000
    36  H    8.413999   3.098505   1.749842   2.538756   1.070000
    37  H    7.857507   2.764206   2.065113   3.211663   1.070000
    38  H    6.819524   3.123774   2.126243   2.275672   1.070000
    39  H    6.703002   3.100568   2.033142   1.160000   1.902494
                   36         37         38         39
    36  H    0.000000
    37  H    1.747302   0.000000
    38  H    1.747303   1.747303   0.000000
    39  H    2.131350   2.931130   1.512888   0.000000
 Stoichiometry    C17H14F6S2
 Framework group  C1[X(C17H14F6S2)]
 Deg. of freedom   111
 Full point group                 C1      NOp   1
 Largest Abelian subgroup         C1      NOp   1
 Largest concise Abelian subgroup C1      NOp   1
                         Standard orientation:                         
 ---------------------------------------------------------------------
 Center     Atomic      Atomic             Coordinates (Angstroms)
 Number     Number       Type             X           Y           Z
 ---------------------------------------------------------------------
      1          6           0        1.519400   -0.004729    0.498129
      2         16           0        3.044159    0.131444   -0.366476
      3          6           0        3.110423   -1.635442   -0.595222
      4          6           0        2.142733   -2.287960    0.053790
      5          6           0        1.274824   -1.434147    0.948564
      6          6           0        4.201208   -2.189026   -1.452117
      7          1           0        2.057750   -3.375822    0.036218
      8          6           0        0.634804    0.972393    0.736108
      9          6           0        0.694345    2.397763    0.279423
     10          6           0       -0.788407    0.647194    1.078987
     11          6           0       -0.684855    2.623169   -0.428589
     12          6           0       -1.491372    1.314202   -0.154768
     13          9           0        1.712176    2.672284   -0.547035
     14          9           0        0.790931    3.238662    1.334940
     15          9           0       -1.326749    3.680070    0.073673
     16          9           0       -0.511515    2.810088   -1.739966
     17          9           0       -2.792077    1.576059   -0.008601
     18          9           0       -1.355341    0.501925   -1.219018
     19          6           0       -0.414196   -1.966382    0.965464
     20          6           0       -1.273336   -0.865129    0.692915
     21          6           0       -0.479043   -2.265485   -0.503645
     22          1           0       -1.362776   -1.821706   -0.977855
     23          1           0       -0.498359   -3.348713   -0.700738
     24          1           0        0.411235   -1.860975   -1.011916
     25          6           0        1.695914   -0.983712    2.381594
     26          1           0        1.576821   -1.810015    3.096907
     27          1           0        1.070117   -0.139223    2.704263
     28          1           0        2.750892   -0.673626    2.384514
     29          1           0        4.122430   -3.282845   -1.511165
     30          1           0        5.191647   -1.934121   -1.043417
     31          1           0        4.148886   -1.778990   -2.472444
     32         16           0       -2.504226   -0.920871    0.155034
     33          6           0       -2.922272   -2.277582    0.123834
     34          6           0       -1.633313   -3.018580    0.655251
     35          6           0       -3.126790   -3.020084   -1.010342
     36          1           0       -3.808885   -3.657016   -0.486925
     37          1           0       -3.645110   -2.511810   -1.796409
     38          1           0       -2.336679   -3.609297   -1.426818
     39          1           0       -1.734098   -3.915578   -0.073334
 ---------------------------------------------------------------------
 Rotational constants (GHZ):      0.2485293      0.2480571      0.1493338
 Leave Link  202 at Sun Dec  2 16:53:28 2018, MaxMem=   536870912 cpu:         0.1
 (Enter /pbs_home/pkowalski/g09d01/g09/l301.exe)
 General basis read from cards:  (5D, 7F)
 Centers:       7     22     23     24     26     27     28     29     30     31
 Centers:      36     37     38     39
 S 3 1.00
     Exponent=  1.3010701000D+01 Coefficients=  1.9682158000D-02
     Exponent=  1.9622572000D+00 Coefficients=  1.3796524000D-01
     Exponent=  4.4453796000D-01 Coefficients=  4.7831935000D-01
 S 1 1.00
     Exponent=  1.2194962000D-01 Coefficients=  1.0000000000D+00
 P 1 1.00
     Exponent=  8.0000000000D-01 Coefficients=  1.0000000000D+00
 ****
 Centers:       1      3      4      5      6      8      9     10     11     12
 Centers:      19     20     21     25     33     34     35
 S 5 1.00
     Exponent=  1.2384016938D+03 Coefficients=  5.4568832082D-03
     Exponent=  1.8629004992D+02 Coefficients=  4.0638409211D-02
     Exponent=  4.2251176346D+01 Coefficients=  1.8025593888D-01
     Exponent=  1.1676557932D+01 Coefficients=  4.6315121755D-01
     Exponent=  3.5930506482D+00 Coefficients=  4.4087173314D-01
 S 1 1.00
     Exponent=  4.0245147363D-01 Coefficients=  1.0000000000D+00
 S 1 1.00
     Exponent=  1.3090182668D-01 Coefficients=  1.0000000000D+00
 P 3 1.00
     Exponent=  9.4680970621D+00 Coefficients=  3.8387871728D-02
     Exponent=  2.0103545142D+00 Coefficients=  2.1117025112D-01
     Exponent=  5.4771004707D-01 Coefficients=  5.1328172114D-01
 P 1 1.00
     Exponent=  1.5268613795D-01 Coefficients=  1.0000000000D+00
 D 1 1.00
     Exponent=  8.0000000000D-01 Coefficients=  1.0000000000D+00
 ****
 Centers:      13     14     15     16     17     18
 S 5 1.00
     Exponent=  2.8948325990D+03 Coefficients= -5.3408255515D-03
     Exponent=  4.3541939120D+02 Coefficients= -3.9904258866D-02
     Exponent=  9.8843328866D+01 Coefficients= -1.7912768038D-01
     Exponent=  2.7485198001D+01 Coefficients= -4.6758090825D-01
     Exponent=  8.5405498171D+00 Coefficients= -4.4653131020D-01
 S 1 1.00
     Exponent=  1.0654578038D+00 Coefficients=  1.0000000000D+00
 S 1 1.00
     Exponent=  3.3247346748D-01 Coefficients=  1.0000000000D+00
 P 3 1.00
     Exponent=  2.2696633924D+01 Coefficients= -4.5212874436D-02
     Exponent=  4.9872339257D+00 Coefficients= -2.3754317067D-01
     Exponent=  1.3491613954D+00 Coefficients= -5.1287353587D-01
 P 1 1.00
     Exponent=  3.4829881977D-01 Coefficients=  1.0000000000D+00
 D 1 1.00
     Exponent=  1.4000000000D+00 Coefficients=  1.0000000000D+00
 ****
 Centers:       2     32
 S 5 1.00
     Exponent=  9.1849303010D+03 Coefficients= -2.2294387756D-03
     Exponent=  1.3815105503D+03 Coefficients= -1.6683029937D-02
     Exponent=  3.1387147580D+02 Coefficients= -7.5262436116D-02
     Exponent=  8.8053870623D+01 Coefficients= -1.9376827038D-01
     Exponent=  2.7039914905D+01 Coefficients= -1.7718020803D-01
 S 3 1.00
     Exponent=  4.5648731303D+01 Coefficients= -1.0736062573D-01
     Exponent=  4.9664522326D+00 Coefficients=  6.5066293018D-01
     Exponent=  2.0116242047D+00 Coefficients=  5.9712155354D-01
 S 1 1.00
     Exponent=  3.5661077013D-01 Coefficients=  1.0000000000D+00
 S 1 1.00
     Exponent=  1.3507221477D-01 Coefficients=  1.0000000000D+00
 P 5 1.00
     Exponent=  2.6198233439D+02 Coefficients= -9.2729929822D-03
     Exponent=  6.1306894736D+01 Coefficients= -6.6547669241D-02
     Exponent=  1.9103729887D+01 Coefficients= -2.4828595903D-01
     Exponent=  6.6567720378D+00 Coefficients= -4.8703847402D-01
     Exponent=  2.3959635161D+00 Coefficients= -3.9337850312D-01
 P 1 1.00
     Exponent=  6.1776161679D-01 Coefficients=  1.0000000000D+00
 P 1 1.00
     Exponent=  1.6993376871D-01 Coefficients=  1.0000000000D+00
 D 1 1.00
     Exponent=  5.5000000000D-01 Coefficients=  1.0000000000D+00
 ****
 Ernie: Thresh=  0.10000D-02 Tol=  0.10000D-05 Strict=F.
 There are   453 symmetry adapted cartesian basis functions of A   symmetry.
 There are   428 symmetry adapted basis functions of A   symmetry.
   428 basis functions,   747 primitive gaussians,   453 cartesian basis functions
   101 alpha electrons      101 beta electrons
       nuclear repulsion energy      3014.5302911874 Hartrees.
 IExCor= 4134 DFT=T Ex+Corr=M06L ExCW=0 ScaHFX=  0.000000
 ScaDFX=  1.000000  1.000000  1.000000  1.000000 ScalE2=  1.000000  1.000000
 IRadAn=      0 IRanWt=     -1 IRanGd=            0 ICorTp=0 IEmpDi=  4
 NAtoms=   39 NActive=   39 NUniq=   39 SFac= 1.00D+00 NAtFMM=   60 NAOKFM=F Big=F
 Integral buffers will be    131072 words long.
 Raffenetti 2 integral format.
 Two-electron integral symmetry is turned on.
 Leave Link  301 at Sun Dec  2 16:53:28 2018, MaxMem=   536870912 cpu:         1.4
 (Enter /pbs_home/pkowalski/g09d01/g09/l302.exe)
 NPDir=0 NMtPBC=     1 NCelOv=     1 NCel=       1 NClECP=     1 NCelD=      1
         NCelK=      1 NCelE2=     1 NClLst=     1 CellRange=     0.0.
 One-electron integrals computed using PRISM.
 NBasis=   428 RedAO= T EigKep=  2.58D-04  NBF=   428
 NBsUse=   428 1.00D-06 EigRej= -1.00D+00 NBFU=   428
 Precomputing XC quadrature grid using
 IXCGrd= 4 IRadAn=           0 IRanWt=          -1 IRanGd=           0 AccXCQ= 0.00D+00.
 Generated NRdTot=       0 NPtTot=           0 NUsed=           0 NTot=          32
 NSgBfM=   444   447   447   447   448 MxSgAt=    39 MxSgA2=    39.
 Leave Link  302 at Sun Dec  2 16:53:30 2018, MaxMem=   536870912 cpu:         8.0
 (Enter /pbs_home/pkowalski/g09d01/g09/l303.exe)
 DipDrv:  MaxL=1.
 Leave Link  303 at Sun Dec  2 16:53:30 2018, MaxMem=   536870912 cpu:         1.6
 (Enter /pbs_home/pkowalski/g09d01/g09/l401.exe)
 ExpMin= 1.22D-01 ExpMax= 9.18D+03 ExpMxC= 1.38D+03 IAcc=1 IRadAn=         1 AccDes= 0.00D+00
 Harris functional with IExCor= 1009 and IRadAn=       1 diagonalized for initial guess.
 HarFok:  IExCor= 1009 AccDes= 0.00D+00 IRadAn=         1 IDoV= 1 UseB2=F ITyADJ=14
 ICtDFT=  3500011 ScaDFX=  1.000000  1.000000  1.000000  1.000000
 FoFCou: FMM=F IPFlag=           0 FMFlag=      100000 FMFlg1=           0
         NFxFlg=           0 DoJE=T BraDBF=F KetDBF=T FulRan=T
         wScrn=  0.000000 ICntrl=     500 IOpCl=  0 I1Cent=   200000004 NGrid=           0
         NMat0=    1 NMatS0=      1 NMatT0=    0 NMatD0=    1 NMtDS0=    0 NMtDT0=    0
 Petite list used in FoFCou.
 Harris En= -2048.15332287740    
 JPrj=0 DoOrth=F DoCkMO=F.
 Leave Link  401 at Sun Dec  2 16:53:33 2018, MaxMem=   536870912 cpu:        18.5
 (Enter /pbs_home/pkowalski/g09d01/g09/l502.exe)
 Closed shell SCF:
 Using DIIS extrapolation, IDIIS=  1040.
 Integral symmetry usage will be decided dynamically.
 IVT=      641221 IEndB=      641221 NGot=   536870912 MDV=   536451994
 LenX=   536451994 LenY=   536246332
 Requested convergence on RMS density matrix=1.00D-08 within 128 cycles.
 Requested convergence on MAX density matrix=1.00D-06.
 Requested convergence on             energy=1.00D-06.
 No special actions if energy rises.
 Fock matrices will be formed incrementally for  20 cycles.
 Integral accuracy reduced to 1.0D-05 until final iterations.

 Cycle   1  Pass 0  IDiag  1:
 FoFJK:  IHMeth= 1 ICntrl=     500 DoSepK=F KAlg= 0 I1Cent=   0 FoldK=F
 IRaf= 820000000 NMat=   1 IRICut=       1 DoRegI=T DoRafI=F ISym2E= 0.
 FoFCou: FMM=F IPFlag=           0 FMFlag=      100000 FMFlg1=           0
         NFxFlg=           0 DoJE=T BraDBF=F KetDBF=F FulRan=T
         wScrn=  0.000000 ICntrl=     500 IOpCl=  0 I1Cent=           0 NGrid=           0
         NMat0=    1 NMatS0=      1 NMatT0=    0 NMatD0=    1 NMtDS0=    0 NMtDT0=    0
 Symmetry not used in FoFCou.
 E= -2048.98055650635    
 DIIS: error= 1.64D-02 at cycle   1 NSaved=   1.
 NSaved= 1 IEnMin= 1 EnMin= -2048.98055650635     IErMin= 1 ErrMin= 1.64D-02
 ErrMax= 1.64D-02  0.00D+00 EMaxC= 1.00D-01 BMatC= 5.84D-01 BMatP= 5.84D-01
 IDIUse=3 WtCom= 8.36D-01 WtEn= 1.64D-01
 Coeff-Com:  0.100D+01
 Coeff-En:   0.100D+01
 Coeff:      0.100D+01
 Gap=     0.002 Goal=   None    Shift=    0.000
 GapD=    0.002 DampG=0.250 DampE=0.500 DampFc=0.2500 IDamp=-1.
 Damping current iteration by 2.50D-01
 RMSDP=7.28D-03 MaxDP=2.30D-01              OVMax= 8.22D-01

 Cycle   2  Pass 0  IDiag  1:
 RMSU=  1.80D-03    CP:  9.88D-01
 E= -2049.15816797144     Delta-E=       -0.177611465089 Rises=F Damp=T
 DIIS: error= 7.67D-03 at cycle   2 NSaved=   2.
 NSaved= 2 IEnMin= 2 EnMin= -2049.15816797144     IErMin= 2 ErrMin= 7.67D-03
 ErrMax= 7.67D-03  0.00D+00 EMaxC= 1.00D-01 BMatC= 1.25D-01 BMatP= 5.84D-01
 IDIUse=3 WtCom= 9.23D-01 WtEn= 7.67D-02
 Coeff-Com: -0.412D+00 0.141D+01
 Coeff-En:   0.451D-01 0.955D+00
 Coeff:     -0.377D+00 0.138D+01
 Gap=     0.025 Goal=   None    Shift=    0.000
 RMSDP=3.65D-03 MaxDP=2.47D-01 DE=-1.78D-01 OVMax= 5.58D-01

 Cycle   3  Pass 0  IDiag  1:
 RMSU=  3.64D-03    CP:  9.83D-01  8.66D-01
 E= -2048.99712314139     Delta-E=        0.161044830047 Rises=F Damp=F
 DIIS: error= 2.14D-02 at cycle   3 NSaved=   3.
 NSaved= 3 IEnMin= 2 EnMin= -2049.15816797144     IErMin= 2 ErrMin= 7.67D-03
 ErrMax= 2.14D-02  0.00D+00 EMaxC= 1.00D-01 BMatC= 4.57D-01 BMatP= 1.25D-01
 IDIUse=2 WtCom= 0.00D+00 WtEn= 1.00D+00
 Coeff-En:   0.000D+00 0.626D+00 0.374D+00
 Coeff:      0.000D+00 0.626D+00 0.374D+00
 Gap=     0.160 Goal=   None    Shift=    0.000
 RMSDP=5.53D-03 MaxDP=3.03D-01 DE= 1.61D-01 OVMax= 8.38D-01

 Cycle   4  Pass 0  IDiag  1:
 RMSU=  2.85D-03    CP:  9.63D-01  2.50D+00 -1.63D-02
 E= -2048.30676437108     Delta-E=        0.690358770309 Rises=F Damp=F
 DIIS: error= 2.79D-02 at cycle   4 NSaved=   4.
 NSaved= 4 IEnMin= 2 EnMin= -2049.15816797144     IErMin= 2 ErrMin= 7.67D-03
 ErrMax= 2.79D-02  0.00D+00 EMaxC= 1.00D-01 BMatC= 8.40D-01 BMatP= 1.25D-01
 IDIUse=2 WtCom= 0.00D+00 WtEn= 1.00D+00
 EnCoef did     2 forward-backward iterations
 Coeff-En:   0.380D-01 0.000D+00 0.599D+00 0.363D+00
 Coeff:      0.380D-01 0.000D+00 0.599D+00 0.363D+00
 Gap=     0.030 Goal=   None    Shift=    0.000
 RMSDP=4.08D-03 MaxDP=2.04D-01 DE= 6.90D-01 OVMax= 9.00D-01

 Problem detected with inexpensive integrals.
 Switching to full accuracy and repeating last cycle.
 Cycle   5  Pass 1  IDiag  1:
 E= -2048.30357285388     Delta-E=        0.003191517202 Rises=F Damp=F
 DIIS: error= 2.78D-02 at cycle   1 NSaved=   1.
 NSaved= 1 IEnMin= 1 EnMin= -2048.30357285388     IErMin= 1 ErrMin= 2.78D-02
 ErrMax= 2.78D-02  0.00D+00 EMaxC= 1.00D-01 BMatC= 8.41D-01 BMatP= 8.41D-01
 IDIUse=3 WtCom= 7.22D-01 WtEn= 2.78D-01
 Coeff-Com:  0.100D+01
 Coeff-En:   0.100D+01
 Coeff:      0.100D+01
 Gap=    -0.094 Goal=   None    Shift=    0.000
 GapD=   -0.094 DampG=0.250 DampE=0.500 DampFc=0.2500 IDamp=-1.
 Damping current iteration by 2.50D-01
 RMSDP=3.50D-02 MaxDP=5.36D+00 DE= 3.19D-03 OVMax= 9.35D-01

 Cycle   6  Pass 1  IDiag  1:
 RMSU=  8.75D-03    CP:  1.01D+00
 E= -2047.82477213195     Delta-E=        0.478800721925 Rises=F Damp=T
 DIIS: error= 9.05D-03 at cycle   2 NSaved=   2.
 NSaved= 2 IEnMin= 1 EnMin= -2048.30357285388     IErMin= 2 ErrMin= 9.05D-03
 ErrMax= 9.05D-03  0.00D+00 EMaxC= 1.00D-01 BMatC= 2.16D-01 BMatP= 8.41D-01
 IDIUse=3 WtCom= 9.09D-01 WtEn= 9.05D-02
 Coeff-Com:  0.291D+00 0.709D+00
 Coeff-En:   0.613D+00 0.387D+00
 Coeff:      0.320D+00 0.680D+00
 Gap=     0.273 Goal=   None    Shift=    0.000
 RMSDP=9.39D-03 MaxDP=1.34D+00 DE= 4.79D-01 OVMax= 7.27D-01

 Cycle   7  Pass 1  IDiag  1:
 RMSU=  4.79D-03    CP:  9.68D-01  8.18D-02
 E= -2049.08396731639     Delta-E=       -1.259195184435 Rises=F Damp=F
 DIIS: error= 1.69D-02 at cycle   3 NSaved=   3.
 NSaved= 3 IEnMin= 3 EnMin= -2049.08396731639     IErMin= 2 ErrMin= 9.05D-03
 ErrMax= 1.69D-02  0.00D+00 EMaxC= 1.00D-01 BMatC= 3.75D-01 BMatP= 2.16D-01
 IDIUse=2 WtCom= 0.00D+00 WtEn= 1.00D+00
 Coeff-En:   0.290D+00 0.000D+00 0.710D+00
 Coeff:      0.290D+00 0.000D+00 0.710D+00
 Gap=     0.217 Goal=   None    Shift=    0.000
 RMSDP=7.26D-03 MaxDP=3.17D-01 DE=-1.26D+00 OVMax= 8.44D-01

 Cycle   8  Pass 1  IDiag  1:
 RMSU=  6.58D-03    CP:  9.60D-01  2.95D-01  4.94D-01
 E= -2046.74800534114     Delta-E=        2.335961975245 Rises=F Damp=F
 DIIS: error= 2.93D-02 at cycle   4 NSaved=   4.
 NSaved= 4 IEnMin= 3 EnMin= -2049.08396731639     IErMin= 2 ErrMin= 9.05D-03
 ErrMax= 2.93D-02  0.00D+00 EMaxC= 1.00D-01 BMatC= 1.87D+00 BMatP= 2.16D-01
 IDIUse=2 WtCom= 0.00D+00 WtEn= 1.00D+00
 EnCoef did     4 forward-backward iterations
 Coeff-En:   0.285D+00 0.000D+00 0.583D+00 0.132D+00
 Coeff:      0.285D+00 0.000D+00 0.583D+00 0.132D+00
 Gap=    -0.059 Goal=   None    Shift=    0.000
 RMSDP=5.37D-03 MaxDP=2.14D-01 DE= 2.34D+00 OVMax= 7.29D-01

 Cycle   9  Pass 1  IDiag  1:
 RMSU=  2.75D-03    CP:  9.68D-01  1.36D-01  5.90D-01  3.36D-01
 E= -2049.33399041721     Delta-E=       -2.585985076070 Rises=F Damp=F
 DIIS: error= 7.87D-03 at cycle   5 NSaved=   5.
 NSaved= 5 IEnMin= 5 EnMin= -2049.33399041721     IErMin= 5 ErrMin= 7.87D-03
 ErrMax= 7.87D-03  0.00D+00 EMaxC= 1.00D-01 BMatC= 1.75D-01 BMatP= 2.16D-01
 IDIUse=3 WtCom= 9.21D-01 WtEn= 7.87D-02
 EnCoef did     3 forward-backward iterations
 Coeff-Com:  0.165D+00 0.129D+00 0.319D+00-0.509D-02 0.392D+00
 Coeff-En:   0.123D+00 0.000D+00 0.293D+00 0.000D+00 0.584D+00
 Coeff:      0.161D+00 0.119D+00 0.317D+00-0.469D-02 0.408D+00
 Gap=     0.055 Goal=   None    Shift=    0.000
 RMSDP=2.12D-03 MaxDP=7.98D-02 DE=-2.59D+00 OVMax= 2.05D-01

 Cycle  10  Pass 1  IDiag  1:
 RMSU=  1.32D-03    CP:  9.71D-01  7.69D-02  6.54D-01  1.87D-01  5.69D-01
 E= -2049.51079655230     Delta-E=       -0.176806135083 Rises=F Damp=F
 DIIS: error= 2.69D-03 at cycle   6 NSaved=   6.
 NSaved= 6 IEnMin= 6 EnMin= -2049.51079655230     IErMin= 6 ErrMin= 2.69D-03
 ErrMax= 2.69D-03  0.00D+00 EMaxC= 1.00D-01 BMatC= 2.05D-02 BMatP= 1.75D-01
 IDIUse=3 WtCom= 9.73D-01 WtEn= 2.69D-02
 Coeff-Com:  0.535D-01 0.176D-01 0.134D+00-0.309D-01 0.333D+00 0.493D+00
 Coeff-En:   0.000D+00 0.000D+00 0.000D+00 0.000D+00 0.737D-01 0.926D+00
 Coeff:      0.521D-01 0.171D-01 0.130D+00-0.301D-01 0.326D+00 0.505D+00
 Gap=     0.039 Goal=   None    Shift=    0.000
 RMSDP=8.91D-04 MaxDP=4.34D-02 DE=-1.77D-01 OVMax= 1.41D-01

 Cycle  11  Pass 1  IDiag  1:
 RMSU=  5.89D-04    CP:  9.70D-01  8.02D-02  6.77D-01  1.91D-01  6.32D-01
                    CP:  5.20D-01
 E= -2049.52659611663     Delta-E=       -0.015799564334 Rises=F Damp=F
 DIIS: error= 1.68D-03 at cycle   7 NSaved=   7.
 NSaved= 7 IEnMin= 7 EnMin= -2049.52659611663     IErMin= 7 ErrMin= 1.68D-03
 ErrMax= 1.68D-03  0.00D+00 EMaxC= 1.00D-01 BMatC= 6.24D-03 BMatP= 2.05D-02
 IDIUse=3 WtCom= 9.83D-01 WtEn= 1.68D-02
 Coeff-Com:  0.146D-01 0.229D-02 0.215D-01-0.125D-01 0.102D+00 0.374D+00
 Coeff-Com:  0.498D+00
 Coeff-En:   0.000D+00 0.000D+00 0.000D+00 0.000D+00 0.000D+00 0.292D+00
 Coeff-En:   0.708D+00
 Coeff:      0.144D-01 0.225D-02 0.211D-01-0.123D-01 0.100D+00 0.373D+00
 Coeff:      0.501D+00
 Gap=     0.034 Goal=   None    Shift=    0.000
 RMSDP=3.80D-04 MaxDP=1.94D-02 DE=-1.58D-02 OVMax= 5.55D-02

 Cycle  12  Pass 1  IDiag  1:
 RMSU=  2.67D-04    CP:  9.71D-01  7.92D-02  6.64D-01  1.83D-01  6.22D-01
                    CP:  6.64D-01  7.15D-01
 E= -2049.53260642910     Delta-E=       -0.006010312473 Rises=F Damp=F
 DIIS: error= 8.50D-04 at cycle   8 NSaved=   8.
 NSaved= 8 IEnMin= 8 EnMin= -2049.53260642910     IErMin= 8 ErrMin= 8.50D-04
 ErrMax= 8.50D-04  0.00D+00 EMaxC= 1.00D-01 BMatC= 1.00D-03 BMatP= 6.24D-03
 IDIUse=3 WtCom= 9.91D-01 WtEn= 8.50D-03
 Coeff-Com:  0.123D-02 0.279D-02-0.651D-02-0.799D-03 0.326D-03 0.179D+00
 Coeff-Com:  0.359D+00 0.465D+00
 Coeff-En:   0.000D+00 0.000D+00 0.000D+00 0.000D+00 0.000D+00 0.000D+00
 Coeff-En:   0.114D+00 0.886D+00
 Coeff:      0.122D-02 0.276D-02-0.646D-02-0.792D-03 0.323D-03 0.178D+00
 Coeff:      0.357D+00 0.468D+00
 Gap=     0.035 Goal=   None    Shift=    0.000
 RMSDP=1.51D-04 MaxDP=7.66D-03 DE=-6.01D-03 OVMax= 1.17D-02

 Cycle  13  Pass 1  IDiag  1:
 RMSU=  8.48D-05    CP:  9.71D-01  7.85D-02  6.63D-01  1.87D-01  6.16D-01
                    CP:  6.82D-01  7.43D-01  5.58D-01
 E= -2049.53352407757     Delta-E=       -0.000917648469 Rises=F Damp=F
 DIIS: error= 2.75D-04 at cycle   9 NSaved=   9.
 NSaved= 9 IEnMin= 9 EnMin= -2049.53352407757     IErMin= 9 ErrMin= 2.75D-04
 ErrMax= 2.75D-04  0.00D+00 EMaxC= 1.00D-01 BMatC= 1.03D-04 BMatP= 1.00D-03
 IDIUse=3 WtCom= 9.97D-01 WtEn= 2.75D-03
 Coeff-Com: -0.272D-03-0.323D-03-0.446D-02 0.341D-03-0.165D-03 0.988D-01
 Coeff-Com:  0.201D+00 0.301D+00 0.405D+00
 Coeff-En:   0.000D+00 0.000D+00 0.000D+00 0.000D+00 0.000D+00 0.000D+00
 Coeff-En:   0.000D+00 0.435D-01 0.957D+00
 Coeff:     -0.271D-03-0.322D-03-0.445D-02 0.340D-03-0.164D-03 0.985D-01
 Coeff:      0.200D+00 0.300D+00 0.406D+00
 Gap=     0.035 Goal=   None    Shift=    0.000
 RMSDP=5.71D-05 MaxDP=2.04D-03 DE=-9.18D-04 OVMax= 5.60D-03

 Cycle  14  Pass 1  IDiag  1:
 RMSU=  3.62D-05    CP:  9.71D-01  7.86D-02  6.62D-01  1.86D-01  6.19D-01
                    CP:  6.83D-01  7.37D-01  5.77D-01  4.97D-01
 E= -2049.53360499631     Delta-E=       -0.000080918740 Rises=F Damp=F
 DIIS: error= 1.31D-04 at cycle  10 NSaved=  10.
 NSaved=10 IEnMin=10 EnMin= -2049.53360499631     IErMin=10 ErrMin= 1.31D-04
 ErrMax= 1.31D-04  0.00D+00 EMaxC= 1.00D-01 BMatC= 2.90D-05 BMatP= 1.03D-04
 IDIUse=3 WtCom= 9.99D-01 WtEn= 1.31D-03
 Coeff-Com: -0.449D-03 0.729D-03-0.565D-03 0.166D-03 0.148D-02 0.378D-01
 Coeff-Com:  0.737D-01 0.124D+00 0.320D+00 0.443D+00
 Coeff-En:   0.000D+00 0.000D+00 0.000D+00 0.000D+00 0.000D+00 0.000D+00
 Coeff-En:   0.000D+00 0.000D+00 0.255D+00 0.745D+00
 Coeff:     -0.448D-03 0.728D-03-0.565D-03 0.165D-03 0.147D-02 0.378D-01
 Coeff:      0.736D-01 0.124D+00 0.319D+00 0.444D+00
 Gap=     0.036 Goal=   None    Shift=    0.000
 RMSDP=3.17D-05 MaxDP=1.08D-03 DE=-8.09D-05 OVMax= 6.28D-03

 Cycle  15  Pass 1  IDiag  1:
 RMSU=  1.85D-05    CP:  9.71D-01  7.86D-02  6.63D-01  1.87D-01  6.20D-01
                    CP:  6.80D-01  7.26D-01  5.44D-01  5.66D-01  4.34D-01
 E= -2049.53363507628     Delta-E=       -0.000030079970 Rises=F Damp=F
 DIIS: error= 4.36D-05 at cycle  11 NSaved=  11.
 NSaved=11 IEnMin=11 EnMin= -2049.53363507628     IErMin=11 ErrMin= 4.36D-05
 ErrMax= 4.36D-05  0.00D+00 EMaxC= 1.00D-01 BMatC= 3.47D-06 BMatP= 2.90D-05
 IDIUse=1 WtCom= 1.00D+00 WtEn= 0.00D+00
 Coeff-Com: -0.212D-03 0.301D-03-0.921D-04 0.366D-04 0.102D-02 0.814D-02
 Coeff-Com:  0.152D-01 0.287D-01 0.129D+00 0.300D+00 0.517D+00
 Coeff:     -0.212D-03 0.301D-03-0.921D-04 0.366D-04 0.102D-02 0.814D-02
 Coeff:      0.152D-01 0.287D-01 0.129D+00 0.300D+00 0.517D+00
 Gap=     0.036 Goal=   None    Shift=    0.000
 RMSDP=9.46D-06 MaxDP=2.97D-04 DE=-3.01D-05 OVMax= 1.45D-03

 Cycle  16  Pass 1  IDiag  1:
 RMSU=  5.08D-06    CP:  9.71D-01  7.87D-02  6.63D-01  1.87D-01  6.20D-01
                    CP:  6.80D-01  7.30D-01  5.53D-01  5.65D-01  5.60D-01
                    CP:  6.96D-01
 E= -2049.53363862974     Delta-E=       -0.000003553459 Rises=F Damp=F
 DIIS: error= 1.88D-05 at cycle  12 NSaved=  12.
 NSaved=12 IEnMin=12 EnMin= -2049.53363862974     IErMin=12 ErrMin= 1.88D-05
 ErrMax= 1.88D-05  0.00D+00 EMaxC= 1.00D-01 BMatC= 4.04D-07 BMatP= 3.47D-06
 IDIUse=1 WtCom= 1.00D+00 WtEn= 0.00D+00
 Coeff-Com: -0.697D-04 0.848D-04-0.640D-04 0.882D-06 0.330D-03-0.642D-03
 Coeff-Com: -0.905D-03 0.155D-04 0.338D-01 0.123D+00 0.320D+00 0.525D+00
 Coeff:     -0.697D-04 0.848D-04-0.640D-04 0.882D-06 0.330D-03-0.642D-03
 Coeff:     -0.905D-03 0.155D-04 0.338D-01 0.123D+00 0.320D+00 0.525D+00
 Gap=     0.036 Goal=   None    Shift=    0.000
 RMSDP=2.80D-06 MaxDP=1.62D-04 DE=-3.55D-06 OVMax= 2.47D-04

 Cycle  17  Pass 1  IDiag  1:
 RMSU=  1.90D-06    CP:  9.71D-01  7.87D-02  6.63D-01  1.87D-01  6.20D-01
                    CP:  6.80D-01  7.29D-01  5.54D-01  5.67D-01  5.57D-01
                    CP:  7.20D-01  6.29D-01
 E= -2049.53363897029     Delta-E=       -0.000000340550 Rises=F Damp=F
 DIIS: error= 9.23D-06 at cycle  13 NSaved=  13.
 NSaved=13 IEnMin=13 EnMin= -2049.53363897029     IErMin=13 ErrMin= 9.23D-06
 ErrMax= 9.23D-06  0.00D+00 EMaxC= 1.00D-01 BMatC= 8.32D-08 BMatP= 4.04D-07
 IDIUse=1 WtCom= 1.00D+00 WtEn= 0.00D+00
 Coeff-Com: -0.112D-04 0.300D-04-0.206D-04-0.517D-05 0.159D-03-0.109D-02
 Coeff-Com: -0.165D-02-0.258D-02 0.812D-02 0.472D-01 0.151D+00 0.357D+00
 Coeff-Com:  0.442D+00
 Coeff:     -0.112D-04 0.300D-04-0.206D-04-0.517D-05 0.159D-03-0.109D-02
 Coeff:     -0.165D-02-0.258D-02 0.812D-02 0.472D-01 0.151D+00 0.357D+00
 Coeff:      0.442D+00
 Gap=     0.036 Goal=   None    Shift=    0.000
 RMSDP=1.11D-06 MaxDP=5.09D-05 DE=-3.41D-07 OVMax= 9.02D-05

 Cycle  18  Pass 1  IDiag  1:
 RMSU=  7.15D-07    CP:  9.71D-01  7.87D-02  6.63D-01  1.87D-01  6.20D-01
                    CP:  6.80D-01  7.30D-01  5.53D-01  5.70D-01  5.60D-01
                    CP:  7.21D-01  6.43D-01  5.93D-01
 E= -2049.53363905586     Delta-E=       -0.000000085569 Rises=F Damp=F
 DIIS: error= 1.46D-06 at cycle  14 NSaved=  14.
 NSaved=14 IEnMin=14 EnMin= -2049.53363905586     IErMin=14 ErrMin= 1.46D-06
 ErrMax= 1.46D-06  0.00D+00 EMaxC= 1.00D-01 BMatC= 4.55D-09 BMatP= 8.32D-08
 IDIUse=1 WtCom= 1.00D+00 WtEn= 0.00D+00
 Coeff-Com: -0.386D-05 0.431D-05 0.556D-05-0.460D-06 0.449D-04-0.595D-03
 Coeff-Com: -0.858D-03-0.158D-02-0.202D-03 0.101D-01 0.416D-01 0.128D+00
 Coeff-Com:  0.237D+00 0.586D+00
 Coeff:     -0.386D-05 0.431D-05 0.556D-05-0.460D-06 0.449D-04-0.595D-03
 Coeff:     -0.858D-03-0.158D-02-0.202D-03 0.101D-01 0.416D-01 0.128D+00
 Coeff:      0.237D+00 0.586D+00
 Gap=     0.036 Goal=   None    Shift=    0.000
 RMSDP=3.87D-07 MaxDP=1.31D-05 DE=-8.56D-08 OVMax= 2.64D-05

 Cycle  19  Pass 1  IDiag  1:
 RMSU=  2.45D-07    CP:  9.71D-01  7.87D-02  6.63D-01  1.87D-01  6.20D-01
                    CP:  6.80D-01  7.30D-01  5.53D-01  5.69D-01  5.59D-01
                    CP:  7.24D-01  6.58D-01  6.26D-01  6.83D-01
 E= -2049.53363905991     Delta-E=       -0.000000004045 Rises=F Damp=F
 DIIS: error= 8.59D-07 at cycle  15 NSaved=  15.
 NSaved=15 IEnMin=15 EnMin= -2049.53363905991     IErMin=15 ErrMin= 8.59D-07
 ErrMax= 8.59D-07  0.00D+00 EMaxC= 1.00D-01 BMatC= 9.26D-10 BMatP= 4.55D-09
 IDIUse=1 WtCom= 1.00D+00 WtEn= 0.00D+00
 Coeff-Com:  0.189D-07-0.246D-05 0.773D-05 0.877D-06 0.240D-04-0.229D-03
 Coeff-Com: -0.306D-03-0.662D-03-0.897D-03 0.166D-02 0.102D-01 0.429D-01
 Coeff-Com:  0.102D+00 0.373D+00 0.472D+00
 Coeff:      0.189D-07-0.246D-05 0.773D-05 0.877D-06 0.240D-04-0.229D-03
 Coeff:     -0.306D-03-0.662D-03-0.897D-03 0.166D-02 0.102D-01 0.429D-01
 Coeff:      0.102D+00 0.373D+00 0.472D+00
 Gap=     0.036 Goal=   None    Shift=    0.000
 RMSDP=1.68D-07 MaxDP=5.04D-06 DE=-4.05D-09 OVMax= 1.62D-05

 Cycle  20  Pass 1  IDiag  1:
 RMSU=  1.07D-07    CP:  9.71D-01  7.87D-02  6.63D-01  1.87D-01  6.20D-01
                    CP:  6.80D-01  7.30D-01  5.53D-01  5.69D-01  5.60D-01
                    CP:  7.25D-01  6.61D-01  6.22D-01  7.33D-01  5.60D-01
 E= -2049.53363906082     Delta-E=       -0.000000000914 Rises=F Damp=F
 DIIS: error= 3.35D-07 at cycle  16 NSaved=  16.
 NSaved=16 IEnMin=16 EnMin= -2049.53363906082     IErMin=16 ErrMin= 3.35D-07
 ErrMax= 3.35D-07  0.00D+00 EMaxC= 1.00D-01 BMatC= 1.18D-10 BMatP= 9.26D-10
 IDIUse=1 WtCom= 1.00D+00 WtEn= 0.00D+00
 Coeff-Com: -0.519D-06 0.424D-07 0.164D-05 0.104D-06 0.175D-05-0.570D-04
 Coeff-Com: -0.634D-04-0.177D-03-0.605D-03-0.681D-03-0.294D-03 0.609D-02
 Coeff-Com:  0.253D-01 0.134D+00 0.296D+00 0.541D+00
 Coeff:     -0.519D-06 0.424D-07 0.164D-05 0.104D-06 0.175D-05-0.570D-04
 Coeff:     -0.634D-04-0.177D-03-0.605D-03-0.681D-03-0.294D-03 0.609D-02
 Coeff:      0.253D-01 0.134D+00 0.296D+00 0.541D+00
 Gap=     0.036 Goal=   None    Shift=    0.000
 RMSDP=5.84D-08 MaxDP=2.03D-06 DE=-9.14D-10 OVMax= 5.15D-06

 Cycle  21  Pass 1  IDiag  1:
 RMSU=  2.85D-08    CP:  9.71D-01  7.87D-02  6.63D-01  1.87D-01  6.20D-01
                    CP:  6.80D-01  7.30D-01  5.53D-01  5.69D-01  5.60D-01
                    CP:  7.24D-01  6.60D-01  6.28D-01  7.45D-01  6.21D-01
                    CP:  6.17D-01
 E= -2049.53363906075     Delta-E=        0.000000000069 Rises=F Damp=F
 DIIS: error= 1.14D-07 at cycle  17 NSaved=  17.
 NSaved=17 IEnMin=16 EnMin= -2049.53363906082     IErMin=17 ErrMin= 1.14D-07
 ErrMax= 1.14D-07  0.00D+00 EMaxC= 1.00D-01 BMatC= 1.27D-11 BMatP= 1.18D-10
 IDIUse=1 WtCom= 1.00D+00 WtEn= 0.00D+00
 Coeff-Com: -0.844D-07 0.477D-06 0.871D-06 0.835D-07-0.223D-06-0.285D-05
 Coeff-Com:  0.166D-05-0.257D-04-0.246D-03-0.626D-03-0.144D-02-0.190D-02
 Coeff-Com:  0.179D-02 0.297D-01 0.110D+00 0.308D+00 0.554D+00
 Coeff:     -0.844D-07 0.477D-06 0.871D-06 0.835D-07-0.223D-06-0.285D-05
 Coeff:      0.166D-05-0.257D-04-0.246D-03-0.626D-03-0.144D-02-0.190D-02
 Coeff:      0.179D-02 0.297D-01 0.110D+00 0.308D+00 0.554D+00
 Gap=     0.036 Goal=   None    Shift=    0.000
 RMSDP=1.79D-08 MaxDP=7.43D-07 DE= 6.91D-11 OVMax= 2.09D-06

 Cycle  22  Pass 1  IDiag  1:
 RMSU=  9.20D-09    CP:  9.71D-01  7.87D-02  6.63D-01  1.87D-01  6.20D-01
                    CP:  6.80D-01  7.30D-01  5.53D-01  5.69D-01  5.60D-01
                    CP:  7.25D-01  6.60D-01  6.29D-01  7.45D-01  6.29D-01
                    CP:  6.62D-01  6.44D-01
 E= -2049.53363906078     Delta-E=       -0.000000000025 Rises=F Damp=F
 DIIS: error= 2.12D-08 at cycle  18 NSaved=  18.
 NSaved=18 IEnMin=16 EnMin= -2049.53363906082     IErMin=18 ErrMin= 2.12D-08
 ErrMax= 2.12D-08  0.00D+00 EMaxC= 1.00D-01 BMatC= 1.03D-12 BMatP= 1.27D-11
 IDIUse=1 WtCom= 1.00D+00 WtEn= 0.00D+00
 Coeff-Com: -0.945D-07 0.611D-07 0.126D-06-0.164D-07 0.566D-07 0.241D-05
 Coeff-Com:  0.445D-05-0.388D-05-0.916D-04-0.280D-03-0.689D-03-0.135D-02
 Coeff-Com: -0.101D-02 0.385D-02 0.309D-01 0.114D+00 0.291D+00 0.564D+00
 Coeff:     -0.945D-07 0.611D-07 0.126D-06-0.164D-07 0.566D-07 0.241D-05
 Coeff:      0.445D-05-0.388D-05-0.916D-04-0.280D-03-0.689D-03-0.135D-02
 Coeff:     -0.101D-02 0.385D-02 0.309D-01 0.114D+00 0.291D+00 0.564D+00
 Gap=     0.036 Goal=   None    Shift=    0.000
 RMSDP=5.58D-09 MaxDP=2.21D-07 DE=-2.46D-11 OVMax= 4.30D-07

 SCF Done:  E(RM06L) =  -2049.53363906     A.U. after   22 cycles
            NFock= 22  Conv=0.56D-08     -V/T= 2.0037
 KE= 2.042026589103D+03 PE=-1.086544879598D+04 EE= 3.759358276624D+03
 Leave Link  502 at Sun Dec  2 16:59:40 2018, MaxMem=   536870912 cpu:      2926.2
 (Enter /pbs_home/pkowalski/g09d01/g09/l601.exe)
 Copying SCF densities to generalized density rwf, IOpCl= 0 IROHF=0.

 **********************************************************************

            Population analysis using the SCF density.

 **********************************************************************

 Orbital symmetries:
       Occupied  (A) (A) (A) (A) (A) (A) (A) (A) (A) (A) (A) (A)
                 (A) (A) (A) (A) (A) (A) (A) (A) (A) (A) (A) (A)
                 (A) (A) (A) (A) (A) (A) (A) (A) (A) (A) (A) (A)
                 (A) (A) (A) (A) (A) (A) (A) (A) (A) (A) (A) (A)
                 (A) (A) (A) (A) (A) (A) (A) (A) (A) (A) (A) (A)
                 (A) (A) (A) (A) (A) (A) (A) (A) (A) (A) (A) (A)
                 (A) (A) (A) (A) (A) (A) (A) (A) (A) (A) (A) (A)
                 (A) (A) (A) (A) (A) (A) (A) (A) (A) (A) (A) (A)
                 (A) (A) (A) (A) (A)
       Virtual   (A) (A) (A) (A) (A) (A) (A) (A) (A) (A) (A) (A)
                 (A) (A) (A) (A) (A) (A) (A) (A) (A) (A) (A) (A)
                 (A) (A) (A) (A) (A) (A) (A) (A) (A) (A) (A) (A)
                 (A) (A) (A) (A) (A) (A) (A) (A) (A) (A) (A) (A)
                 (A) (A) (A) (A) (A) (A) (A) (A) (A) (A) (A) (A)
                 (A) (A) (A) (A) (A) (A) (A) (A) (A) (A) (A) (A)
                 (A) (A) (A) (A) (A) (A) (A) (A) (A) (A) (A) (A)
                 (A) (A) (A) (A) (A) (A) (A) (A) (A) (A) (A) (A)
                 (A) (A) (A) (A) (A) (A) (A) (A) (A) (A) (A) (A)
                 (A) (A) (A) (A) (A) (A) (A) (A) (A) (A) (A) (A)
                 (A) (A) (A) (A) (A) (A) (A) (A) (A) (A) (A) (A)
                 (A) (A) (A) (A) (A) (A) (A) (A) (A) (A) (A) (A)
                 (A) (A) (A) (A) (A) (A) (A) (A) (A) (A) (A) (A)
                 (A) (A) (A) (A) (A) (A) (A) (A) (A) (A) (A) (A)
                 (A) (A) (A) (A) (A) (A) (A) (A) (A) (A) (A) (A)
                 (A) (A) (A) (A) (A) (A) (A) (A) (A) (A) (A) (A)
                 (A) (A) (A) (A) (A) (A) (A) (A) (A) (A) (A) (A)
                 (A) (A) (A) (A) (A) (A) (A) (A) (A) (A) (A) (A)
                 (A) (A) (A) (A) (A) (A) (A) (A) (A) (A) (A) (A)
                 (A) (A) (A) (A) (A) (A) (A) (A) (A) (A) (A) (A)
                 (A) (A) (A) (A) (A) (A) (A) (A) (A) (A) (A) (A)
                 (A) (A) (A) (A) (A) (A) (A) (A) (A) (A) (A) (A)
                 (A) (A) (A) (A) (A) (A) (A) (A) (A) (A) (A) (A)
                 (A) (A) (A) (A) (A) (A) (A) (A) (A) (A) (A) (A)
                 (A) (A) (A) (A) (A) (A) (A) (A) (A) (A) (A) (A)
                 (A) (A) (A) (A) (A) (A) (A) (A) (A) (A) (A) (A)
                 (A) (A) (A) (A) (A) (A) (A) (A) (A) (A) (A) (A)
                 (A) (A) (A)
 The electronic state is 1-A.
 Alpha  occ. eigenvalues --  -88.52970 -88.51413 -24.52428 -24.52264 -24.52081
 Alpha  occ. eigenvalues --  -24.51928 -24.51242 -24.50829 -10.22666 -10.22291
 Alpha  occ. eigenvalues --  -10.21988 -10.16299 -10.15013 -10.14600 -10.11898
 Alpha  occ. eigenvalues --  -10.10985 -10.10065 -10.09372 -10.09267 -10.08599
 Alpha  occ. eigenvalues --  -10.08581 -10.08085 -10.07412 -10.07031 -10.05804
 Alpha  occ. eigenvalues --   -7.93800  -7.92532  -5.85046  -5.84329  -5.84227
 Alpha  occ. eigenvalues --   -5.83975  -5.83560  -5.82868  -1.24724  -1.23213
 Alpha  occ. eigenvalues --   -1.21751  -1.18032  -1.17095  -1.16011  -1.00001
 Alpha  occ. eigenvalues --   -0.87058  -0.83854  -0.82589  -0.80476  -0.76532
 Alpha  occ. eigenvalues --   -0.72627  -0.70262  -0.69206  -0.67467  -0.65495
 Alpha  occ. eigenvalues --   -0.64705  -0.63909  -0.60584  -0.58892  -0.58386
 Alpha  occ. eigenvalues --   -0.55269  -0.54837  -0.54190  -0.53151  -0.51973
 Alpha  occ. eigenvalues --   -0.51839  -0.51005  -0.50667  -0.49856  -0.48618
 Alpha  occ. eigenvalues --   -0.47467  -0.46013  -0.45565  -0.43829  -0.42462
 Alpha  occ. eigenvalues --   -0.41711  -0.41506  -0.41164  -0.40610  -0.40269
 Alpha  occ. eigenvalues --   -0.40046  -0.39738  -0.39602  -0.38902  -0.38571
 Alpha  occ. eigenvalues --   -0.37743  -0.37288  -0.37012  -0.36669  -0.36201
 Alpha  occ. eigenvalues --   -0.35566  -0.35294  -0.34962  -0.34758  -0.33432
 Alpha  occ. eigenvalues --   -0.32472  -0.32232  -0.30543  -0.30009  -0.28993
 Alpha  occ. eigenvalues --   -0.27629  -0.26919  -0.24904  -0.23408  -0.21458
 Alpha  occ. eigenvalues --   -0.15181
 Alpha virt. eigenvalues --   -0.11604  -0.09061  -0.05272  -0.02886  -0.01820
 Alpha virt. eigenvalues --   -0.00051   0.01488   0.04058   0.05179   0.05658
 Alpha virt. eigenvalues --    0.07163   0.07507   0.08398   0.09803   0.10042
 Alpha virt. eigenvalues --    0.10710   0.11079   0.11589   0.11813   0.12280
 Alpha virt. eigenvalues --    0.12477   0.13454   0.14199   0.14342   0.15227
 Alpha virt. eigenvalues --    0.15484   0.16417   0.17844   0.18598   0.19233
 Alpha virt. eigenvalues --    0.19883   0.20819   0.21219   0.23162   0.24353
 Alpha virt. eigenvalues --    0.24888   0.25148   0.26357   0.27558   0.29229
 Alpha virt. eigenvalues --    0.30057   0.31227   0.32075   0.32639   0.34433
 Alpha virt. eigenvalues --    0.35095   0.36311   0.37657   0.38196   0.38584
 Alpha virt. eigenvalues --    0.40143   0.40506   0.41499   0.42491   0.42957
 Alpha virt. eigenvalues --    0.43686   0.44631   0.45058   0.45806   0.45955
 Alpha virt. eigenvalues --    0.46771   0.47728   0.49178   0.49935   0.50896
 Alpha virt. eigenvalues --    0.51812   0.52047   0.52145   0.52410   0.53308
 Alpha virt. eigenvalues --    0.53913   0.54774   0.55643   0.55895   0.56476
 Alpha virt. eigenvalues --    0.56548   0.57676   0.58060   0.59054   0.59097
 Alpha virt. eigenvalues --    0.59612   0.60387   0.60990   0.61393   0.62235
 Alpha virt. eigenvalues --    0.62425   0.62688   0.63155   0.63417   0.63868
 Alpha virt. eigenvalues --    0.64140   0.64683   0.65625   0.66219   0.66802
 Alpha virt. eigenvalues --    0.67190   0.67599   0.69029   0.69731   0.69874
 Alpha virt. eigenvalues --    0.70767   0.71251   0.72092   0.72429   0.73917
 Alpha virt. eigenvalues --    0.74785   0.75254   0.76125   0.77030   0.77788
 Alpha virt. eigenvalues --    0.78866   0.80766   0.81525   0.82216   0.83390
 Alpha virt. eigenvalues --    0.85490   0.86144   0.87656   0.87756   0.88890
 Alpha virt. eigenvalues --    0.90050   0.90129   0.92710   0.93629   0.94264
 Alpha virt. eigenvalues --    0.94895   0.95951   0.98054   0.98650   1.03364
 Alpha virt. eigenvalues --    1.03980   1.04885   1.05947   1.08676   1.09177
 Alpha virt. eigenvalues --    1.09938   1.11731   1.12036   1.13958   1.14377
 Alpha virt. eigenvalues --    1.15327   1.17762   1.19149   1.19545   1.20763
 Alpha virt. eigenvalues --    1.21952   1.23221   1.25380   1.27214   1.28523
 Alpha virt. eigenvalues --    1.29687   1.30563   1.32513   1.33345   1.34525
 Alpha virt. eigenvalues --    1.35914   1.36882   1.37461   1.37912   1.39909
 Alpha virt. eigenvalues --    1.39982   1.40693   1.42117   1.42415   1.44445
 Alpha virt. eigenvalues --    1.44885   1.45469   1.47870   1.48580   1.49168
 Alpha virt. eigenvalues --    1.49892   1.51079   1.52714   1.53112   1.53456
 Alpha virt. eigenvalues --    1.53908   1.55451   1.56689   1.57384   1.59080
 Alpha virt. eigenvalues --    1.59961   1.60719   1.61524   1.63166   1.63893
 Alpha virt. eigenvalues --    1.64419   1.67430   1.67872   1.68450   1.69394
 Alpha virt. eigenvalues --    1.70190   1.71585   1.72019   1.73049   1.73234
 Alpha virt. eigenvalues --    1.73681   1.74427   1.75220   1.75556   1.76503
 Alpha virt. eigenvalues --    1.77641   1.78716   1.79516   1.81037   1.83382
 Alpha virt. eigenvalues --    1.83807   1.84648   1.85272   1.85394   1.86318
 Alpha virt. eigenvalues --    1.88720   1.89989   1.92057   1.92877   1.93806
 Alpha virt. eigenvalues --    1.95074   1.95757   1.96112   1.97017   1.98000
 Alpha virt. eigenvalues --    1.99694   2.00341   2.00706   2.02783   2.03818
 Alpha virt. eigenvalues --    2.05728   2.06898   2.07280   2.09040   2.10027
 Alpha virt. eigenvalues --    2.10785   2.12350   2.13083   2.13852   2.14512
 Alpha virt. eigenvalues --    2.15059   2.18360   2.18676   2.18702   2.20792
 Alpha virt. eigenvalues --    2.21859   2.23542   2.24541   2.25737   2.27314
 Alpha virt. eigenvalues --    2.27768   2.28577   2.29492   2.30863   2.31687
 Alpha virt. eigenvalues --    2.33500   2.34099   2.36575   2.38724   2.40630
 Alpha virt. eigenvalues --    2.42289   2.43887   2.45018   2.46798   2.48196
 Alpha virt. eigenvalues --    2.49528   2.50459   2.51300   2.52892   2.55288
 Alpha virt. eigenvalues --    2.56793   2.58768   2.60332   2.61738   2.62739
 Alpha virt. eigenvalues --    2.63504   2.65734   2.66642   2.68211   2.69458
 Alpha virt. eigenvalues --    2.71461   2.74244   2.76814   2.79674   2.82639
 Alpha virt. eigenvalues --    2.83250   2.85088   2.86328   2.88578   2.89674
 Alpha virt. eigenvalues --    2.92519   2.93755   2.94664   2.96870   2.99746
 Alpha virt. eigenvalues --    3.01065   3.02173   3.02323   3.03193   3.06241
 Alpha virt. eigenvalues --    3.06444   3.07054   3.07636   3.07888   3.08834
 Alpha virt. eigenvalues --    3.09580   3.10213   3.12729   3.12922   3.14297
 Alpha virt. eigenvalues --    3.15294   3.16490   3.17312   3.18165   3.20031
 Alpha virt. eigenvalues --    3.22301   3.24316   3.28580   3.34906   3.39073
 Alpha virt. eigenvalues --    3.41051   3.45269   3.49080   3.51772   3.57347
 Alpha virt. eigenvalues --    3.66967   3.73396   3.77783   3.82991   3.90040
 Alpha virt. eigenvalues --    3.95029   3.96097
          Condensed to atoms (all electrons):
               1          2          3          4          5          6
     1  C    5.838153   0.245813  -0.074950  -0.027949   0.146811   0.005417
     2  S    0.245813  15.651419   0.256060  -0.077631  -0.074708  -0.059531
     3  C   -0.074950   0.256060   5.111965   0.568898  -0.024296   0.381276
     4  C   -0.027949  -0.077631   0.568898   5.101920   0.248922  -0.050676
     5  C    0.146811  -0.074708  -0.024296   0.248922   5.576802   0.007877
     6  C    0.005417  -0.059531   0.381276  -0.050676   0.007877   4.551877
     7  H    0.008368   0.005933  -0.040476   0.433625  -0.051337  -0.010078
     8  C    0.268204  -0.032705   0.007011   0.004919   0.002949  -0.000013
     9  C   -0.065316  -0.004512   0.000310  -0.000459   0.008342   0.000001
    10  C    0.012743   0.003458  -0.000364   0.004498  -0.060773   0.000006
    11  C    0.011102   0.000121   0.000020   0.000036  -0.000681   0.000000
    12  C    0.019041   0.000157   0.000036  -0.000154  -0.001499   0.000000
    13  F   -0.011148   0.003653   0.000243  -0.000022   0.000334   0.000000
    14  F   -0.000604   0.000166  -0.000001   0.000001  -0.000108   0.000000
    15  F   -0.000250   0.000000   0.000000   0.000000   0.000000   0.000000
    16  F   -0.000606  -0.000013   0.000000   0.000000  -0.000001   0.000000
    17  F   -0.000237   0.000000   0.000000   0.000000   0.000000   0.000000
    18  F   -0.004851  -0.000071   0.000011  -0.000082   0.000521   0.000000
    19  C    0.010829   0.001688   0.005743  -0.077241   0.191678  -0.000086
    20  C   -0.079835   0.000712   0.000209   0.005244  -0.002922   0.000007
    21  C   -0.008340   0.001448  -0.002566  -0.038414  -0.050831   0.000011
    22  H   -0.000156  -0.000035   0.000027  -0.000007   0.008934  -0.000002
    23  H    0.000327  -0.000072   0.000287   0.004770  -0.004406   0.000026
    24  H   -0.005799  -0.000153   0.001927   0.006383  -0.030287  -0.000685
    25  C   -0.168343  -0.004145  -0.003919  -0.030889   0.358571  -0.000481
    26  H    0.019441  -0.000719  -0.000897  -0.001388  -0.022600   0.000042
    27  H   -0.030774   0.000204   0.000294   0.004446  -0.009901   0.000008
    28  H   -0.007600   0.009258   0.001764  -0.012554  -0.016881  -0.000449
    29  H   -0.000249   0.004111  -0.012881  -0.015545   0.000477   0.402396
    30  H    0.000081  -0.001715  -0.015867   0.003775  -0.000812   0.385940
    31  H    0.000009   0.001574  -0.021559   0.000115   0.000067   0.392472
    32  S    0.001819  -0.000028   0.000008   0.000095   0.011097   0.000000
    33  C   -0.000350   0.000006  -0.000007  -0.000388  -0.000182   0.000000
    34  C    0.002516   0.000003  -0.000136   0.001821  -0.005556   0.000003
    35  C   -0.000018   0.000000   0.000002  -0.000074   0.000151   0.000000
    36  H    0.000001   0.000000   0.000000   0.000003   0.000007   0.000000
    37  H    0.000000   0.000000   0.000000  -0.000001  -0.000004   0.000000
    38  H    0.000000  -0.000001   0.000003   0.000058  -0.000016   0.000000
    39  H   -0.000073   0.000000  -0.000003  -0.000316   0.000753   0.000000
               7          8          9         10         11         12
     1  C    0.008368   0.268204  -0.065316   0.012743   0.011102   0.019041
     2  S    0.005933  -0.032705  -0.004512   0.003458   0.000121   0.000157
     3  C   -0.040476   0.007011   0.000310  -0.000364   0.000020   0.000036
     4  C    0.433625   0.004919  -0.000459   0.004498   0.000036  -0.000154
     5  C   -0.051337   0.002949   0.008342  -0.060773  -0.000681  -0.001499
     6  C   -0.010078  -0.000013   0.000001   0.000006   0.000000   0.000000
     7  H    0.614412  -0.000417   0.000005  -0.000005   0.000000   0.000000
     8  C   -0.000417   5.892621   0.269892   0.036870  -0.098133  -0.061021
     9  C    0.000005   0.269892   4.576035  -0.009188   0.196376  -0.089787
    10  C   -0.000005   0.036870  -0.009188   6.056751  -0.056926   0.337462
    11  C    0.000000  -0.098133   0.196376  -0.056926   4.800732   0.161702
    12  C    0.000000  -0.061021  -0.089787   0.337462   0.161702   4.914987
    13  F    0.000000  -0.043733   0.323733   0.002581  -0.029258   0.000904
    14  F    0.000000  -0.033571   0.284265   0.009003  -0.026187  -0.004566
    15  F    0.000000  -0.002198  -0.018933   0.004169   0.313257  -0.043118
    16  F    0.000000   0.003698  -0.033438   0.001289   0.306889  -0.033932
    17  F    0.000000   0.005181   0.001874  -0.035491  -0.023725   0.279389
    18  F    0.000000   0.027700  -0.001124  -0.100695  -0.012659   0.226454
    19  C   -0.003038  -0.069038   0.000714  -0.028268  -0.001536   0.025923
    20  C    0.000134   0.021501   0.012239   0.153727  -0.001091  -0.042219
    21  C    0.002473   0.003069   0.000268  -0.004484  -0.000079  -0.004523
    22  H    0.000290   0.001136   0.000002  -0.006105  -0.000042  -0.002361
    23  H   -0.001530  -0.000138   0.000007  -0.001537  -0.000006   0.000086
    24  H   -0.004460   0.002450  -0.000292   0.003812   0.000098   0.000468
    25  C   -0.001842  -0.027121  -0.000958  -0.001017  -0.000270   0.000465
    26  H    0.001004   0.001934   0.000026  -0.000052   0.000005  -0.000008
    27  H   -0.000082  -0.005195   0.001823   0.006489  -0.000167   0.000872
    28  H   -0.000169  -0.008778  -0.000249  -0.000557   0.000021  -0.000053
    29  H    0.003442   0.000002   0.000000   0.000000   0.000000   0.000000
    30  H   -0.000065   0.000002   0.000000   0.000000   0.000000   0.000000
    31  H    0.000249  -0.000009   0.000001  -0.000002   0.000000   0.000000
    32  S    0.000009   0.026511  -0.001179  -0.161577   0.001431  -0.076750
    33  C    0.000042  -0.000907   0.000006   0.008546   0.000071  -0.000656
    34  C   -0.000182  -0.000261  -0.000061   0.016175   0.000075  -0.000342
    35  C   -0.000012   0.000066   0.000001  -0.002352  -0.000012   0.000548
    36  H    0.000000  -0.000001   0.000000   0.000107   0.000000  -0.000020
    37  H   -0.000001  -0.000003   0.000000   0.000006  -0.000002   0.000039
    38  H    0.000006   0.000000   0.000000  -0.000127  -0.000001  -0.000003
    39  H    0.000025   0.000003   0.000000  -0.000031   0.000000   0.000019
              13         14         15         16         17         18
     1  C   -0.011148  -0.000604  -0.000250  -0.000606  -0.000237  -0.004851
     2  S    0.003653   0.000166   0.000000  -0.000013   0.000000  -0.000071
     3  C    0.000243  -0.000001   0.000000   0.000000   0.000000   0.000011
     4  C   -0.000022   0.000001   0.000000   0.000000   0.000000  -0.000082
     5  C    0.000334  -0.000108   0.000000  -0.000001   0.000000   0.000521
     6  C    0.000000   0.000000   0.000000   0.000000   0.000000   0.000000
     7  H    0.000000   0.000000   0.000000   0.000000   0.000000   0.000000
     8  C   -0.043733  -0.033571  -0.002198   0.003698   0.005181   0.027700
     9  C    0.323733   0.284265  -0.018933  -0.033438   0.001874  -0.001124
    10  C    0.002581   0.009003   0.004169   0.001289  -0.035491  -0.100695
    11  C   -0.029258  -0.026187   0.313257   0.306889  -0.023725  -0.012659
    12  C    0.000904  -0.004566  -0.043118  -0.033932   0.279389   0.226454
    13  F    9.018262  -0.041282   0.000332   0.000587  -0.000001  -0.000001
    14  F   -0.041282   9.049403   0.000137   0.000368  -0.000003  -0.000001
    15  F    0.000332   0.000137   9.002861  -0.039463   0.000774   0.000295
    16  F    0.000587   0.000368  -0.039463   9.020603   0.000171  -0.000555
    17  F   -0.000001  -0.000003   0.000774   0.000171   9.059259  -0.039408
    18  F   -0.000001  -0.000001   0.000295  -0.000555  -0.039408   9.190989
    19  C   -0.000007  -0.000007   0.000002   0.000008  -0.000812  -0.011843
    20  C    0.000014   0.000060   0.000186   0.000037  -0.015031  -0.007235
    21  C   -0.000001   0.000000   0.000000  -0.000007   0.000099   0.000793
    22  H    0.000001   0.000000  -0.000001  -0.000001   0.000037   0.015695
    23  H    0.000000   0.000000   0.000000   0.000000   0.000000  -0.000098
    24  H    0.000000   0.000001   0.000000   0.000005   0.000014   0.001468
    25  C   -0.000019   0.000027   0.000000   0.000000   0.000000   0.000013
    26  H    0.000001  -0.000003   0.000000   0.000000   0.000000  -0.000001
    27  H   -0.000002   0.000423  -0.000002  -0.000001  -0.000004   0.000012
    28  H    0.000000   0.000028   0.000000   0.000000   0.000000   0.000001
    29  H    0.000000   0.000000   0.000000   0.000000   0.000000   0.000000
    30  H    0.000000   0.000000   0.000000   0.000000   0.000000   0.000000
    31  H   -0.000001   0.000000   0.000000   0.000000   0.000000   0.000000
    32  S    0.000001   0.000001  -0.000085  -0.000096  -0.012349  -0.032796
    33  C    0.000000   0.000000   0.000000  -0.000001   0.000970  -0.005024
    34  C    0.000000   0.000000   0.000000   0.000000  -0.000056   0.001571
    35  C    0.000000   0.000000   0.000000   0.000000  -0.000046   0.001017
    36  H    0.000000   0.000000   0.000000   0.000000   0.000001  -0.000014
    37  H    0.000000   0.000000   0.000000   0.000000  -0.000036  -0.000064
    38  H    0.000000   0.000000   0.000000   0.000000   0.000001  -0.000030
    39  H    0.000000   0.000000   0.000000   0.000000   0.000002   0.000021
              19         20         21         22         23         24
     1  C    0.010829  -0.079835  -0.008340  -0.000156   0.000327  -0.005799
     2  S    0.001688   0.000712   0.001448  -0.000035  -0.000072  -0.000153
     3  C    0.005743   0.000209  -0.002566   0.000027   0.000287   0.001927
     4  C   -0.077241   0.005244  -0.038414  -0.000007   0.004770   0.006383
     5  C    0.191678  -0.002922  -0.050831   0.008934  -0.004406  -0.030287
     6  C   -0.000086   0.000007   0.000011  -0.000002   0.000026  -0.000685
     7  H   -0.003038   0.000134   0.002473   0.000290  -0.001530  -0.004460
     8  C   -0.069038   0.021501   0.003069   0.001136  -0.000138   0.002450
     9  C    0.000714   0.012239   0.000268   0.000002   0.000007  -0.000292
    10  C   -0.028268   0.153727  -0.004484  -0.006105  -0.001537   0.003812
    11  C   -0.001536  -0.001091  -0.000079  -0.000042  -0.000006   0.000098
    12  C    0.025923  -0.042219  -0.004523  -0.002361   0.000086   0.000468
    13  F   -0.000007   0.000014  -0.000001   0.000001   0.000000   0.000000
    14  F   -0.000007   0.000060   0.000000   0.000000   0.000000   0.000001
    15  F    0.000002   0.000186   0.000000  -0.000001   0.000000   0.000000
    16  F    0.000008   0.000037  -0.000007  -0.000001   0.000000   0.000005
    17  F   -0.000812  -0.015031   0.000099   0.000037   0.000000   0.000014
    18  F   -0.011843  -0.007235   0.000793   0.015695  -0.000098   0.001468
    19  C    6.107737   0.039402   0.167263  -0.044633  -0.030933   0.000038
    20  C    0.039402   6.090001  -0.169394  -0.050371   0.034723  -0.017477
    21  C    0.167263  -0.169394   5.158693   0.452077   0.395245   0.366518
    22  H   -0.044633  -0.050371   0.452077   0.601437  -0.028002  -0.008573
    23  H   -0.030933   0.034723   0.395245  -0.028002   0.746197  -0.041152
    24  H    0.000038  -0.017477   0.366518  -0.008573  -0.041152   0.593874
    25  C   -0.081883  -0.004655   0.008633  -0.000327  -0.000115   0.003319
    26  H   -0.000760  -0.000643  -0.000128  -0.000015  -0.000060  -0.000037
    27  H   -0.006021  -0.000087   0.000528  -0.000002   0.000032  -0.000178
    28  H    0.004883   0.000048  -0.000271   0.000021   0.000015  -0.000133
    29  H   -0.000013   0.000000   0.000039   0.000000   0.000003  -0.000001
    30  H   -0.000010   0.000000  -0.000021   0.000000   0.000001   0.000018
    31  H    0.000028  -0.000001   0.000106   0.000000  -0.000007  -0.000061
    32  S   -0.181716   0.430319  -0.091768  -0.022037   0.008091  -0.005128
    33  C   -0.030840  -0.140642  -0.060213  -0.044951  -0.028552   0.010366
    34  C    0.253667  -0.187621  -0.133094   0.000637  -0.082726   0.012577
    35  C    0.014062   0.027670   0.013573   0.014281   0.003163  -0.001773
    36  H   -0.000807  -0.002876  -0.000269   0.001271  -0.001979   0.000106
    37  H   -0.000265  -0.000127  -0.002669  -0.000738   0.000030   0.000051
    38  H    0.004522   0.005583   0.014290   0.000068   0.022765  -0.002664
    39  H   -0.024681   0.011160  -0.033053  -0.005472  -0.024690   0.003549
              25         26         27         28         29         30
     1  C   -0.168343   0.019441  -0.030774  -0.007600  -0.000249   0.000081
     2  S   -0.004145  -0.000719   0.000204   0.009258   0.004111  -0.001715
     3  C   -0.003919  -0.000897   0.000294   0.001764  -0.012881  -0.015867
     4  C   -0.030889  -0.001388   0.004446  -0.012554  -0.015545   0.003775
     5  C    0.358571  -0.022600  -0.009901  -0.016881   0.000477  -0.000812
     6  C   -0.000481   0.000042   0.000008  -0.000449   0.402396   0.385940
     7  H   -0.001842   0.001004  -0.000082  -0.000169   0.003442  -0.000065
     8  C   -0.027121   0.001934  -0.005195  -0.008778   0.000002   0.000002
     9  C   -0.000958   0.000026   0.001823  -0.000249   0.000000   0.000000
    10  C   -0.001017  -0.000052   0.006489  -0.000557   0.000000   0.000000
    11  C   -0.000270   0.000005  -0.000167   0.000021   0.000000   0.000000
    12  C    0.000465  -0.000008   0.000872  -0.000053   0.000000   0.000000
    13  F   -0.000019   0.000001  -0.000002   0.000000   0.000000   0.000000
    14  F    0.000027  -0.000003   0.000423   0.000028   0.000000   0.000000
    15  F    0.000000   0.000000  -0.000002   0.000000   0.000000   0.000000
    16  F    0.000000   0.000000  -0.000001   0.000000   0.000000   0.000000
    17  F    0.000000   0.000000  -0.000004   0.000000   0.000000   0.000000
    18  F    0.000013  -0.000001   0.000012   0.000001   0.000000   0.000000
    19  C   -0.081883  -0.000760  -0.006021   0.004883  -0.000013  -0.000010
    20  C   -0.004655  -0.000643  -0.000087   0.000048   0.000000   0.000000
    21  C    0.008633  -0.000128   0.000528  -0.000271   0.000039  -0.000021
    22  H   -0.000327  -0.000015  -0.000002   0.000021   0.000000   0.000000
    23  H   -0.000115  -0.000060   0.000032   0.000015   0.000003   0.000001
    24  H    0.003319  -0.000037  -0.000178  -0.000133  -0.000001   0.000018
    25  C    4.682304   0.361441   0.426965   0.401601   0.000012   0.000118
    26  H    0.361441   0.662991  -0.027554  -0.028001  -0.000002  -0.000007
    27  H    0.426965  -0.027554   0.552686  -0.013710   0.000000  -0.000003
    28  H    0.401601  -0.028001  -0.013710   0.607140  -0.000002   0.000054
    29  H    0.000012  -0.000002   0.000000  -0.000002   0.595285  -0.019926
    30  H    0.000118  -0.000007  -0.000003   0.000054  -0.019926   0.586700
    31  H   -0.000035   0.000002   0.000000   0.000002  -0.020407  -0.021713
    32  S   -0.000127  -0.000074  -0.000053   0.000028   0.000000   0.000000
    33  C   -0.000102   0.000056  -0.000048  -0.000003   0.000000   0.000000
    34  C   -0.000865  -0.000159  -0.000091   0.000037   0.000000   0.000000
    35  C   -0.000001   0.000000   0.000001   0.000000   0.000000   0.000000
    36  H    0.000000   0.000000   0.000000   0.000000   0.000000   0.000000
    37  H    0.000000   0.000000   0.000000   0.000000   0.000000   0.000000
    38  H    0.000003   0.000000   0.000001   0.000000   0.000000   0.000000
    39  H    0.000010  -0.000004   0.000003   0.000000   0.000000   0.000000
              31         32         33         34         35         36
     1  C    0.000009   0.001819  -0.000350   0.002516  -0.000018   0.000001
     2  S    0.001574  -0.000028   0.000006   0.000003   0.000000   0.000000
     3  C   -0.021559   0.000008  -0.000007  -0.000136   0.000002   0.000000
     4  C    0.000115   0.000095  -0.000388   0.001821  -0.000074   0.000003
     5  C    0.000067   0.011097  -0.000182  -0.005556   0.000151   0.000007
     6  C    0.392472   0.000000   0.000000   0.000003   0.000000   0.000000
     7  H    0.000249   0.000009   0.000042  -0.000182  -0.000012   0.000000
     8  C   -0.000009   0.026511  -0.000907  -0.000261   0.000066  -0.000001
     9  C    0.000001  -0.001179   0.000006  -0.000061   0.000001   0.000000
    10  C   -0.000002  -0.161577   0.008546   0.016175  -0.002352   0.000107
    11  C    0.000000   0.001431   0.000071   0.000075  -0.000012   0.000000
    12  C    0.000000  -0.076750  -0.000656  -0.000342   0.000548  -0.000020
    13  F   -0.000001   0.000001   0.000000   0.000000   0.000000   0.000000
    14  F    0.000000   0.000001   0.000000   0.000000   0.000000   0.000000
    15  F    0.000000  -0.000085   0.000000   0.000000   0.000000   0.000000
    16  F    0.000000  -0.000096  -0.000001   0.000000   0.000000   0.000000
    17  F    0.000000  -0.012349   0.000970  -0.000056  -0.000046   0.000001
    18  F    0.000000  -0.032796  -0.005024   0.001571   0.001017  -0.000014
    19  C    0.000028  -0.181716  -0.030840   0.253667   0.014062  -0.000807
    20  C   -0.000001   0.430319  -0.140642  -0.187621   0.027670  -0.002876
    21  C    0.000106  -0.091768  -0.060213  -0.133094   0.013573  -0.000269
    22  H    0.000000  -0.022037  -0.044951   0.000637   0.014281   0.001271
    23  H   -0.000007   0.008091  -0.028552  -0.082726   0.003163  -0.001979
    24  H   -0.000061  -0.005128   0.010366   0.012577  -0.001773   0.000106
    25  C   -0.000035  -0.000127  -0.000102  -0.000865  -0.000001   0.000000
    26  H    0.000002  -0.000074   0.000056  -0.000159   0.000000   0.000000
    27  H    0.000000  -0.000053  -0.000048  -0.000091   0.000001   0.000000
    28  H    0.000002   0.000028  -0.000003   0.000037   0.000000   0.000000
    29  H   -0.020407   0.000000   0.000000   0.000000   0.000000   0.000000
    30  H   -0.021713   0.000000   0.000000   0.000000   0.000000   0.000000
    31  H    0.586989   0.000000   0.000000   0.000000   0.000000   0.000000
    32  S    0.000000  15.762332   0.284983  -0.029153  -0.147757   0.016588
    33  C    0.000000   0.284983   5.612629   0.445529   0.302109  -0.050095
    34  C    0.000000  -0.029153   0.445529   5.588957  -0.181208   0.003140
    35  C    0.000000  -0.147757   0.302109  -0.181208   4.738391   0.360982
    36  H    0.000000   0.016588  -0.050095   0.003140   0.360982   0.625718
    37  H    0.000000  -0.008414  -0.016364   0.016317   0.386024  -0.005728
    38  H    0.000000  -0.004307  -0.031271  -0.083646   0.453571  -0.033387
    39  H    0.000000   0.010228  -0.060965   0.366303   0.012578   0.003577
              37         38         39
     1  C    0.000000   0.000000  -0.000073
     2  S    0.000000  -0.000001   0.000000
     3  C    0.000000   0.000003  -0.000003
     4  C   -0.000001   0.000058  -0.000316
     5  C   -0.000004  -0.000016   0.000753
     6  C    0.000000   0.000000   0.000000
     7  H   -0.000001   0.000006   0.000025
     8  C   -0.000003   0.000000   0.000003
     9  C    0.000000   0.000000   0.000000
    10  C    0.000006  -0.000127  -0.000031
    11  C   -0.000002  -0.000001   0.000000
    12  C    0.000039  -0.000003   0.000019
    13  F    0.000000   0.000000   0.000000
    14  F    0.000000   0.000000   0.000000
    15  F    0.000000   0.000000   0.000000
    16  F    0.000000   0.000000   0.000000
    17  F   -0.000036   0.000001   0.000002
    18  F   -0.000064  -0.000030   0.000021
    19  C   -0.000265   0.004522  -0.024681
    20  C   -0.000127   0.005583   0.011160
    21  C   -0.002669   0.014290  -0.033053
    22  H   -0.000738   0.000068  -0.005472
    23  H    0.000030   0.022765  -0.024690
    24  H    0.000051  -0.002664   0.003549
    25  C    0.000000   0.000003   0.000010
    26  H    0.000000   0.000000  -0.000004
    27  H    0.000000   0.000001   0.000003
    28  H    0.000000   0.000000   0.000000
    29  H    0.000000   0.000000   0.000000
    30  H    0.000000   0.000000   0.000000
    31  H    0.000000   0.000000   0.000000
    32  S   -0.008414  -0.004307   0.010228
    33  C   -0.016364  -0.031271  -0.060965
    34  C    0.016317  -0.083646   0.366303
    35  C    0.386024   0.453571   0.012578
    36  H   -0.005728  -0.033387   0.003577
    37  H    0.594822  -0.032676  -0.000518
    38  H   -0.032676   0.651771  -0.006055
    39  H   -0.000518  -0.006055   0.663300
 Mulliken charges:
               1
     1  C   -0.103227
     2  S    0.070254
     3  C   -0.138169
     4  C   -0.055738
     5  C   -0.206493
     6  C   -0.005358
     7  H    0.043675
     8  C   -0.192479
     9  C    0.549575
    10  C   -0.188142
    11  C    0.458839
    12  C    0.392458
    13  F   -0.225171
    14  F   -0.237552
    15  F   -0.217962
    16  F   -0.225543
    17  F   -0.220577
    18  F   -0.250009
    19  C   -0.233747
    20  C   -0.110746
    21  C    0.015003
    22  H    0.117920
    23  H    0.030236
    24  H    0.111806
    25  C    0.083631
    26  H    0.036170
    27  H    0.099085
    28  H    0.064508
    29  H    0.063260
    30  H    0.083451
    31  H    0.082184
    32  S    0.221854
    33  C   -0.193751
    34  C   -0.004172
    35  C    0.005061
    36  H    0.083675
    37  H    0.070322
    38  H    0.041541
    39  H    0.084328
 Sum of Mulliken charges =   0.00000
 Mulliken charges with hydrogens summed into heavy atoms:
               1
     1  C   -0.103227
     2  S    0.070254
     3  C   -0.138169
     4  C   -0.012063
     5  C   -0.206493
     6  C    0.223537
     8  C   -0.192479
     9  C    0.549575
    10  C   -0.188142
    11  C    0.458839
    12  C    0.392458
    13  F   -0.225171
    14  F   -0.237552
    15  F   -0.217962
    16  F   -0.225543
    17  F   -0.220577
    18  F   -0.250009
    19  C   -0.233747
    20  C   -0.110746
    21  C    0.274965
    25  C    0.283394
    32  S    0.221854
    33  C   -0.193751
    34  C    0.080156
    35  C    0.200599
 Electronic spatial extent (au):  <R**2>=           7345.6196
 Charge=              0.0000 electrons
 Dipole moment (field-independent basis, Debye):
    X=              1.5184    Y=             -8.1339    Z=             -2.4536  Tot=              8.6305
 Quadrupole moment (field-independent basis, Debye-Ang):
   XX=           -147.3818   YY=           -152.9659   ZZ=           -159.0807
   XY=              0.8263   XZ=              2.0589   YZ=              5.0323
 Traceless Quadrupole moment (field-independent basis, Debye-Ang):
   XX=              5.7610   YY=              0.1769   ZZ=             -5.9379
   XY=              0.8263   XZ=              2.0589   YZ=              5.0323
 Octapole moment (field-independent basis, Debye-Ang**2):
  XXX=             10.8689  YYY=             27.4620  ZZZ=            -32.8029  XYY=             -7.7780
  XXY=            -13.7258  XXZ=            -36.3303  XZZ=              1.5557  YZZ=             23.8311
  YYZ=            -30.7968  XYZ=              1.2272
 Hexadecapole moment (field-independent basis, Debye-Ang**3):
 XXXX=          -4080.2395 YYYY=          -3885.5534 ZZZZ=           -989.6233 XXXY=            -80.4848
 XXXZ=            -23.4804 YYYX=             -8.2310 YYYZ=             34.1546 ZZZX=             23.9925
 ZZZY=              4.9091 XXYY=          -1315.8603 XXZZ=           -853.7464 YYZZ=           -852.1446
 XXYZ=             55.1912 YYXZ=             10.6715 ZZXY=            -21.8597
 N-N= 3.014530291187D+03 E-N=-1.086544881034D+04  KE= 2.042026589103D+03
 No NMR shielding tensors so no spin-rotation constants.
 Leave Link  601 at Sun Dec  2 16:59:41 2018, MaxMem=   536870912 cpu:         4.5
 (Enter /pbs_home/pkowalski/g09d01/g09/l701.exe)
 Compute integral first derivatives.
 ... and contract with generalized density number  0.
 Leave Link  701 at Sun Dec  2 16:59:42 2018, MaxMem=   536870912 cpu:         4.3
 (Enter /pbs_home/pkowalski/g09d01/g09/l702.exe)
 L702 exits ... SP integral derivatives will be done elsewhere.
 Leave Link  702 at Sun Dec  2 16:59:43 2018, MaxMem=   536870912 cpu:         0.2
 (Enter /pbs_home/pkowalski/g09d01/g09/l703.exe)
 Compute integral first derivatives, UseDBF=F ICtDFT=           0.
 Integral derivatives from FoFJK, PRISM(SPDF).
 Calling FoFJK, ICntrl=      2527 FMM=F ISym2X=0 I1Cent= 0 IOpClX= 0 NMat=1 NMatS=1 NMatT=0.
 FoFJK:  IHMeth= 1 ICntrl=    2527 DoSepK=F KAlg= 0 I1Cent=   0 FoldK=F
 IRaf=         0 NMat=   1 IRICut=       1 DoRegI=T DoRafI=F ISym2E= 0.
 FoFCou: FMM=F IPFlag=           0 FMFlag=      100000 FMFlg1=         800
         NFxFlg=           0 DoJE=F BraDBF=F KetDBF=F FulRan=T
         wScrn=  0.000000 ICntrl=    2527 IOpCl=  0 I1Cent=           0 NGrid=           0
         NMat0=    1 NMatS0=      1 NMatT0=    0 NMatD0=    1 NMtDS0=    0 NMtDT0=    0
 Symmetry not used in FoFCou.
 Leave Link  703 at Sun Dec  2 17:00:46 2018, MaxMem=   536870912 cpu:       499.4
 (Enter /pbs_home/pkowalski/g09d01/g09/l716.exe)
 Dipole        = 5.97393414D-01-3.20013059D+00-9.65310632D-01
 ***** Axes restored to original set *****
 -------------------------------------------------------------------
 Center     Atomic                   Forces (Hartrees/Bohr)
 Number     Number              X              Y              Z
 -------------------------------------------------------------------
      1        6           0.002200106    0.016808016    0.037395121
      2       16          -0.007351876   -0.003092319    0.005416675
      3        6          -0.007071890    0.017199182   -0.004933564
      4        6           0.011265573   -0.023086464   -0.023393425
      5        6           0.013778646   -0.006430417   -0.043599358
      6        6           0.006667928   -0.003197023   -0.000815126
      7        1          -0.000632092   -0.000813038   -0.000586616
      8        6           0.017584479   -0.007363261    0.028474120
      9        6           0.007761072   -0.011304859    0.001429558
     10        6          -0.015132615   -0.012795966    0.068760568
     11        6          -0.003598211   -0.010915629   -0.000383883
     12        6           0.004676427    0.022897810   -0.073285792
     13        9          -0.005621765    0.004294273    0.001082217
     14        9           0.000775077    0.002523721   -0.003641562
     15        9           0.004179018    0.001288693   -0.001342251
     16        9          -0.002330331    0.006738622    0.004688085
     17        9           0.018503181    0.015169155    0.003344219
     18        9          -0.019089411    0.051462789    0.034506909
     19        6           0.000423516    0.003023482    0.038535027
     20        6          -0.231628206    0.127775421   -0.505460233
     21        6          -0.065986965    0.020650422    0.087558229
     22        1          -0.051536073    0.011670852    0.009139242
     23        1          -0.033734610    0.025675752    0.007995634
     24        1           0.002210970    0.000282518    0.004716161
     25        6          -0.015895790   -0.048841039    0.000342692
     26        1          -0.001668942   -0.004203870   -0.006422628
     27        1          -0.004550712   -0.007010861    0.000551130
     28        1           0.001786962   -0.001275575    0.000247041
     29        1          -0.000406232    0.001142320   -0.000495067
     30        1           0.000460449   -0.000131221    0.001728604
     31        1          -0.000630146   -0.000218514   -0.001193963
     32       16           0.459828357    0.184705342    0.222529746
     33        6          -0.146742772   -0.268011401   -0.020132252
     34        6           0.037087142   -0.025687094    0.018156312
     35        6           0.035488824   -0.043858900    0.103800560
     36        1          -0.003689071   -0.029506311    0.045145611
     37        1           0.010157873    0.008080689    0.016694903
     38        1          -0.017381843    0.010466389    0.009359000
     39        1          -0.000156048   -0.024111687   -0.065911644
 -------------------------------------------------------------------
 Cartesian Forces:  Max     0.505460233 RMS     0.081856177
 Leave Link  716 at Sun Dec  2 17:00:46 2018, MaxMem=   536870912 cpu:         0.2
 (Enter /pbs_home/pkowalski/g09d01/g09/l103.exe)

 GradGradGradGradGradGradGradGradGradGradGradGradGradGradGradGradGradGrad
 Berny optimization.
 FormGI is forming the generalized inverse of G from B-inverse, IUseBI=4.
 Internal  Forces:  Max     0.464112890 RMS     0.046295887
 Search for a local minimum.
 Step number   1 out of a maximum of  234
 All quantities printed in internal units (Hartrees-Bohrs-Radians)
 RMS Force = .46296D-01 SwitMx=.10000D-02 MixMth= 1
 Mixed Optimization -- RFO/linear search
 Second derivative matrix not updated -- first step.
 ITU=  0
     Eigenvalues ---    0.00230   0.00318   0.00565   0.00852   0.00876
     Eigenvalues ---    0.01031   0.01166   0.01406   0.01490   0.01599
     Eigenvalues ---    0.01724   0.01831   0.01972   0.02217   0.02473
     Eigenvalues ---    0.02924   0.03175   0.03860   0.04089   0.04342
     Eigenvalues ---    0.04780   0.05051   0.05570   0.05620   0.06208
     Eigenvalues ---    0.06290   0.06477   0.06710   0.07088   0.07311
     Eigenvalues ---    0.07344   0.07389   0.07632   0.08814   0.08992
     Eigenvalues ---    0.09167   0.09503   0.09601   0.10166   0.10784
     Eigenvalues ---    0.10943   0.11865   0.12187   0.12308   0.12339
     Eigenvalues ---    0.12415   0.12825   0.13211   0.14474   0.14822
     Eigenvalues ---    0.15356   0.15807   0.16000   0.16000   0.16000
     Eigenvalues ---    0.16000   0.16000   0.16000   0.16000   0.16000
     Eigenvalues ---    0.16000   0.16418   0.17648   0.18075   0.18613
     Eigenvalues ---    0.19383   0.20875   0.21859   0.22453   0.23123
     Eigenvalues ---    0.23761   0.24868   0.25000   0.25646   0.25972
     Eigenvalues ---    0.26359   0.26813   0.26948   0.27549   0.27832
     Eigenvalues ---    0.28375   0.29087   0.29768   0.30682   0.31632
     Eigenvalues ---    0.33069   0.33454   0.33533   0.33552   0.33585
     Eigenvalues ---    0.33725   0.33738   0.33751   0.33877   0.34047
     Eigenvalues ---    0.34661   0.37084   0.37230   0.37230   0.37230
     Eigenvalues ---    0.50795   0.54392   0.54742   0.55500   0.55945
     Eigenvalues ---    0.57308   0.58128   0.58380   0.58417   0.99401
     Eigenvalues ---    1.48566
 RFO step:  Lambda=-4.67491018D-01 EMin= 2.30000000D-03
 Linear search not attempted -- first point.
 Maximum step size (   0.300) exceeded in Quadratic search.
    -- Step size scaled by   0.515
 Iteration  1 RMS(Cart)=  0.07776578 RMS(Int)=  0.00166019
 Iteration  2 RMS(Cart)=  0.00217974 RMS(Int)=  0.00023136
 Iteration  3 RMS(Cart)=  0.00000615 RMS(Int)=  0.00023134
 Iteration  4 RMS(Cart)=  0.00000000 RMS(Int)=  0.00023134
 ITry= 1 IFail=0 DXMaxC= 4.16D-01 DCOld= 1.00D+10 DXMaxT= 3.00D-01 DXLimC= 3.00D+00 Rises=F
 Variable       Old X    -DE/DX   Delta X   Delta X   Delta X     New X
                                 (Linear)    (Quad)   (Total)
    R1        3.32236   0.00503   0.00000   0.00335   0.00336   3.32572
    R2        2.86961   0.02247   0.00000   0.01284   0.01291   2.88253
    R3        2.53104   0.01704   0.00000   0.00781   0.00788   2.53893
    R4        3.36912  -0.00859   0.00000  -0.00586  -0.00584   3.36328
    R5        2.52363   0.01032   0.00000   0.00507   0.00506   2.52869
    R6        2.82230  -0.00641   0.00000  -0.00413  -0.00413   2.81817
    R7        2.85523  -0.01397   0.00000  -0.00934  -0.00937   2.84586
    R8        2.06229   0.00074   0.00000   0.00047   0.00047   2.06276
    R9        3.34666  -0.02074   0.00000  -0.02074  -0.02076   3.32589
   R10        2.94808   0.00867   0.00000   0.00607   0.00607   2.95415
   R11        2.07537  -0.00095   0.00000  -0.00061  -0.00061   2.07477
   R12        2.08126  -0.00166   0.00000  -0.00106  -0.00106   2.08020
   R13        2.08036  -0.00095   0.00000  -0.00061  -0.00061   2.07975
   R14        2.83067   0.00509   0.00000   0.00277   0.00289   2.83356
   R15        2.83386   0.00155   0.00000   0.00274   0.00279   2.83666
   R16        2.96047  -0.03469   0.00000  -0.02461  -0.02469   2.93579
   R17        2.53137   0.00712   0.00000   0.00352   0.00352   2.53489
   R18        2.55676   0.00398   0.00000   0.00203   0.00203   2.55879
   R19        2.96465   0.05552   0.00000   0.03975   0.03980   3.00445
   R20        3.08861  -0.00010   0.00000   0.00384   0.00379   3.09240
   R21        2.95115  -0.02699   0.00000  -0.01840  -0.01853   2.93262
   R22        2.52215   0.00456   0.00000   0.00223   0.00223   2.52438
   R23        2.52453   0.00827   0.00000   0.00406   0.00406   2.52859
   R24        2.52246   0.01577   0.00000   0.00772   0.00772   2.53018
   R25        2.54302   0.03370   0.00000   0.01690   0.01690   2.55991
   R26        2.68924   0.08795   0.00000   0.05849   0.05861   2.74784
   R27        2.83582   0.10033   0.00000   0.07051   0.07030   2.90612
   R28        3.09915   0.03793   0.00000  -0.00407  -0.00406   3.09509
   R29        2.54062   0.46411   0.00000   0.12503   0.12521   2.66583
   R30        2.07250  -0.02901   0.00000  -0.01849  -0.01849   2.05402
   R31        2.08093   0.00110   0.00000   0.00070   0.00070   2.08164
   R32        2.08261  -0.00167   0.00000  -0.00107  -0.00107   2.08154
   R33        3.40284   0.08945   0.00000   0.06537   0.06550   3.46833
   R34        2.07752   0.00584   0.00000   0.00373   0.00373   2.08126
   R35        2.07775  -0.00665   0.00000  -0.00425  -0.00425   2.07350
   R36        2.07796  -0.00201   0.00000  -0.00129  -0.00129   2.07668
   R37        2.68341   0.32094   0.00000   0.11613   0.11605   2.79946
   R38        2.98367   0.02839   0.00000  -0.00190  -0.00212   2.98155
   R39        2.59071   0.15920   0.00000   0.08403   0.08403   2.67474
   R40        2.19208  -0.04397   0.00000  -0.03035  -0.03035   2.16173
   R41        2.02201   0.02844   0.00000   0.01743   0.01743   2.03944
   R42        2.02201   0.02051   0.00000   0.01257   0.01257   2.03458
   R43        2.02201   0.01799   0.00000   0.01103   0.01103   2.03303
    A1        1.93742  -0.00545   0.00000  -0.00361  -0.00373   1.93369
    A2        2.21889  -0.00242   0.00000  -0.00112  -0.00126   2.21763
    A3        2.12662   0.00849   0.00000   0.00532   0.00523   2.13186
    A4        1.58937   0.00253   0.00000   0.00129   0.00135   1.59072
    A5        1.97681   0.00105   0.00000   0.00069   0.00070   1.97751
    A6        2.05794   0.00116   0.00000   0.00086   0.00086   2.05880
    A7        2.24843  -0.00221   0.00000  -0.00156  -0.00156   2.24688
    A8        2.01300   0.00313   0.00000   0.00214   0.00209   2.01508
    A9        2.13610  -0.00112   0.00000  -0.00060  -0.00058   2.13551
   A10        2.12717  -0.00168   0.00000  -0.00121  -0.00119   2.12598
   A11        1.83771  -0.00054   0.00000  -0.00039  -0.00029   1.83741
   A12        2.02565   0.00513   0.00000   0.00121   0.00120   2.02685
   A13        1.52800   0.01629   0.00000   0.01921   0.01930   1.54730
   A14        1.96456   0.00396   0.00000   0.00621   0.00608   1.97064
   A15        2.15567  -0.01386   0.00000  -0.01441  -0.01449   2.14119
   A16        1.91286  -0.00672   0.00000  -0.00819  -0.00828   1.90459
   A17        1.92584   0.00112   0.00000   0.00095   0.00095   1.92679
   A18        1.93703   0.00038   0.00000   0.00028   0.00028   1.93732
   A19        1.93799   0.00057   0.00000   0.00046   0.00046   1.93846
   A20        1.89123  -0.00075   0.00000  -0.00061  -0.00061   1.89061
   A21        1.89412  -0.00040   0.00000  -0.00028  -0.00028   1.89384
   A22        1.87598  -0.00102   0.00000  -0.00089  -0.00089   1.87509
   A23        2.23163  -0.00386   0.00000  -0.00337  -0.00349   2.22814
   A24        2.10508   0.00235   0.00000   0.00293   0.00272   2.10780
   A25        1.88997   0.00973   0.00000   0.00837   0.00842   1.89839
   A26        1.81286   0.02318   0.00000   0.01673   0.01676   1.82961
   A27        1.99689  -0.00482   0.00000  -0.00269  -0.00290   1.99399
   A28        1.93521  -0.00883   0.00000  -0.00669  -0.00657   1.92864
   A29        1.93973   0.00324   0.00000   0.00455   0.00461   1.94434
   A30        1.90286  -0.01651   0.00000  -0.01350  -0.01359   1.88927
   A31        1.87519   0.00293   0.00000   0.00097   0.00097   1.87616
   A32        1.72465  -0.03240   0.00000  -0.02311  -0.02312   1.70153
   A33        2.01333  -0.01099   0.00000  -0.00491  -0.00468   2.00865
   A34        1.64556   0.08639   0.00000   0.07468   0.07456   1.72012
   A35        1.82846  -0.01340   0.00000  -0.00924  -0.00947   1.81899
   A36        1.94687   0.00160   0.00000   0.00085   0.00094   1.94781
   A37        1.92787   0.00564   0.00000   0.00376   0.00381   1.93168
   A38        1.92770   0.00718   0.00000   0.00461   0.00459   1.93230
   A39        1.93521   0.00170   0.00000   0.00144   0.00159   1.93680
   A40        1.89759  -0.00274   0.00000  -0.00147  -0.00152   1.89608
   A41        1.83676   0.02785   0.00000   0.02031   0.02035   1.85712
   A42        2.01964  -0.00072   0.00000   0.00212   0.00219   2.02182
   A43        1.89654   0.03079   0.00000   0.02720   0.02756   1.92409
   A44        1.93693  -0.01722   0.00000  -0.01534  -0.01553   1.92140
   A45        1.89132  -0.05744   0.00000  -0.04666  -0.04694   1.84438
   A46        1.87917   0.01244   0.00000   0.00884   0.00795   1.88712
   A47        1.91919  -0.02308   0.00000  -0.00669  -0.00657   1.91262
   A48        1.66270  -0.03133   0.00000  -0.02430  -0.02431   1.63838
   A49        2.69051  -0.03164   0.00000  -0.01415  -0.01423   2.67628
   A50        1.51142   0.07590   0.00000   0.05510   0.05515   1.56657
   A51        1.58228   0.06064   0.00000   0.02913   0.02903   1.61131
   A52        2.08481   0.02613   0.00000   0.01081   0.01035   2.09517
   A53        1.98724   0.04766   0.00000   0.03239   0.03217   2.01941
   A54        2.21089  -0.07396   0.00000  -0.04338  -0.04273   2.16816
   A55        1.95786   0.04420   0.00000   0.02409   0.02440   1.98226
   A56        1.95201  -0.00244   0.00000   0.00821   0.00836   1.96036
   A57        1.92137   0.00039   0.00000   0.00367   0.00330   1.92467
   A58        1.88233  -0.00345   0.00000  -0.00385  -0.00458   1.87775
   A59        1.87864  -0.02272   0.00000  -0.01764  -0.01769   1.86094
   A60        1.50173   0.04798   0.00000   0.03283   0.03306   1.53478
   A61        1.86783  -0.01974   0.00000  -0.01746  -0.01739   1.85044
   A62        1.25828   0.01692   0.00000   0.02944   0.02915   1.28743
   A63        1.92988   0.00587   0.00000   0.00476   0.00476   1.93464
   A64        1.91528   0.00165   0.00000   0.00139   0.00138   1.91666
   A65        1.92072   0.00010   0.00000   0.00011   0.00010   1.92082
   A66        1.90147  -0.00415   0.00000  -0.00344  -0.00345   1.89803
   A67        1.89036  -0.00359   0.00000  -0.00302  -0.00302   1.88735
   A68        1.90572  -0.00005   0.00000   0.00007   0.00007   1.90578
   A69        1.89435  -0.09478   0.00000  -0.01789  -0.01735   1.87699
   A70        1.77283   0.00903   0.00000  -0.00004  -0.00046   1.77237
   A71        2.18898  -0.00871   0.00000   0.00092   0.00040   2.18938
   A72        1.71737   0.05289   0.00000   0.05247   0.05235   1.76972
   A73        1.94918   0.10277   0.00000   0.03536   0.03453   1.98371
   A74        2.31789  -0.01129   0.00000  -0.00038  -0.00109   2.31681
   A75        1.68143   0.10958   0.00000   0.05922   0.05928   1.74071
   A76        1.54566  -0.01776   0.00000  -0.00861  -0.00904   1.53662
   A77        1.65146  -0.02293   0.00000   0.01347   0.01336   1.66482
   A78        1.58360   0.06880   0.00000   0.05746   0.05726   1.64085
   A79        2.00728  -0.00590   0.00000  -0.00554  -0.00563   2.00166
   A80        2.10609  -0.00033   0.00000  -0.00070  -0.00084   2.10525
   A81        1.91063  -0.02576   0.00000  -0.02064  -0.02076   1.88988
   A82        1.91063  -0.02277   0.00000  -0.01722  -0.01749   1.89314
   A83        1.91063  -0.00841   0.00000  -0.00794  -0.00802   1.90261
   A84        3.38036   0.02526   0.00000   0.01519   0.01536   3.39572
   A85        3.22723   0.00024   0.00000   0.01311   0.01256   3.23980
    D1        0.28591  -0.00178   0.00000  -0.00061  -0.00061   0.28530
    D2       -2.83172  -0.03112   0.00000  -0.02829  -0.02820  -2.85992
    D3       -0.36802   0.00256   0.00000   0.00077   0.00076  -0.36727
    D4       -2.55325  -0.00567   0.00000  -0.00784  -0.00778  -2.56103
    D5        1.79858  -0.00709   0.00000  -0.00856  -0.00852   1.79005
    D6        2.75108   0.02993   0.00000   0.02665   0.02666   2.77774
    D7        0.56585   0.02170   0.00000   0.01804   0.01813   0.58398
    D8       -1.36551   0.02028   0.00000   0.01733   0.01738  -1.34812
    D9        0.04967  -0.01960   0.00000  -0.02049  -0.02047   0.02920
   D10        2.79324   0.01047   0.00000   0.00830   0.00829   2.80153
   D11       -3.06558  -0.05164   0.00000  -0.05079  -0.05081  -3.11639
   D12       -0.32202  -0.02157   0.00000  -0.02199  -0.02205  -0.34406
   D13       -0.11367  -0.00169   0.00000  -0.00102  -0.00103  -0.11469
   D14        3.03146  -0.00154   0.00000  -0.00143  -0.00144   3.03003
   D15       -0.09774   0.00141   0.00000   0.00032   0.00032  -0.09742
   D16       -3.11526  -0.00148   0.00000  -0.00245  -0.00244  -3.11769
   D17        3.03984   0.00126   0.00000   0.00079   0.00079   3.04063
   D18        0.02232  -0.00164   0.00000  -0.00198  -0.00197   0.02035
   D19       -3.13742  -0.00019   0.00000   0.00015   0.00015  -3.13727
   D20        1.04908  -0.00024   0.00000   0.00011   0.00011   1.04919
   D21       -1.03647   0.00042   0.00000   0.00074   0.00074  -1.03573
   D22        0.00835  -0.00003   0.00000  -0.00034  -0.00034   0.00801
   D23       -2.08834  -0.00007   0.00000  -0.00038  -0.00038  -2.08872
   D24        2.10929   0.00059   0.00000   0.00025   0.00025   2.10954
   D25        0.29688  -0.00236   0.00000  -0.00050  -0.00047   0.29641
   D26        2.51971   0.00638   0.00000   0.00486   0.00489   2.52460
   D27       -1.40212  -0.01737   0.00000  -0.01908  -0.01906  -1.42118
   D28       -2.96809   0.00056   0.00000   0.00231   0.00231  -2.96578
   D29       -0.74526   0.00929   0.00000   0.00766   0.00768  -0.73758
   D30        1.61609  -0.01446   0.00000  -0.01628  -0.01628   1.59981
   D31       -0.12284  -0.02357   0.00000  -0.01783  -0.01772  -0.14056
   D32        1.41802   0.04424   0.00000   0.03165   0.03180   1.44982
   D33        2.33918   0.02656   0.00000   0.02597   0.02578   2.36496
   D34       -2.24180  -0.03015   0.00000  -0.02338  -0.02334  -2.26513
   D35       -0.70093   0.03766   0.00000   0.02611   0.02619  -0.67475
   D36        0.22022   0.01999   0.00000   0.02043   0.02017   0.24039
   D37        1.57185  -0.00565   0.00000   0.00114   0.00127   1.57312
   D38        3.11271   0.06215   0.00000   0.05062   0.05080  -3.11968
   D39       -2.24932   0.04448   0.00000   0.04494   0.04478  -2.20454
   D40        3.07030   0.00247   0.00000   0.00083   0.00085   3.07115
   D41        0.97229   0.00284   0.00000   0.00120   0.00121   0.97351
   D42       -1.12519   0.00180   0.00000   0.00017   0.00019  -1.12500
   D43       -1.34968   0.01073   0.00000   0.01117   0.01107  -1.33861
   D44        2.83550   0.01110   0.00000   0.01153   0.01143   2.84693
   D45        0.73802   0.01006   0.00000   0.01050   0.01040   0.74842
   D46        1.03102  -0.00827   0.00000  -0.00663  -0.00655   1.02448
   D47       -1.06699  -0.00790   0.00000  -0.00627  -0.00618  -1.07317
   D48        3.11872  -0.00895   0.00000  -0.00729  -0.00721   3.11151
   D49        2.21285   0.03201   0.00000   0.03204   0.03222   2.24507
   D50        0.09522   0.01493   0.00000   0.01654   0.01661   0.11182
   D51       -2.02878   0.02138   0.00000   0.02236   0.02242  -2.00635
   D52       -0.56976   0.00586   0.00000   0.00673   0.00694  -0.56282
   D53       -2.68739  -0.01122   0.00000  -0.00878  -0.00868  -2.69607
   D54        1.47180  -0.00478   0.00000  -0.00295  -0.00286   1.46894
   D55       -2.04500  -0.05342   0.00000  -0.04635  -0.04624  -2.09124
   D56       -0.31641   0.02537   0.00000   0.02529   0.02521  -0.29120
   D57        0.76846  -0.03119   0.00000  -0.02487  -0.02465   0.74381
   D58        2.49704   0.04760   0.00000   0.04677   0.04680   2.54384
   D59        0.11454  -0.00982   0.00000  -0.00838  -0.00830   0.10625
   D60        2.20031  -0.00846   0.00000  -0.00798  -0.00800   2.19231
   D61       -1.97028  -0.00699   0.00000  -0.00669  -0.00666  -1.97695
   D62        2.26998   0.00069   0.00000   0.00138   0.00152   2.27150
   D63       -1.92744   0.00205   0.00000   0.00178   0.00182  -1.92563
   D64        0.18515   0.00351   0.00000   0.00307   0.00315   0.18830
   D65       -1.94946  -0.00408   0.00000  -0.00313  -0.00302  -1.95248
   D66        0.13630  -0.00272   0.00000  -0.00273  -0.00272   0.13358
   D67        2.24889  -0.00125   0.00000  -0.00144  -0.00138   2.24751
   D68       -0.66162   0.01089   0.00000   0.00982   0.00970  -0.65192
   D69       -2.80649   0.01249   0.00000   0.01286   0.01284  -2.79365
   D70        1.36108  -0.02690   0.00000  -0.02102  -0.02112   1.33996
   D71       -2.69491   0.00917   0.00000   0.00284   0.00292  -2.69199
   D72        1.44341   0.01077   0.00000   0.00588   0.00606   1.44947
   D73       -0.67220  -0.02862   0.00000  -0.02800  -0.02790  -0.70010
   D74        0.75716  -0.02535   0.00000  -0.02865  -0.02875   0.72841
   D75       -2.40680  -0.03388   0.00000  -0.03733  -0.03750  -2.44429
   D76        2.53498  -0.02039   0.00000  -0.01808  -0.01807   2.51691
   D77       -0.62897  -0.02892   0.00000  -0.02676  -0.02682  -0.65579
   D78        0.34490   0.00271   0.00000   0.00188   0.00178   0.34668
   D79        2.54195   0.00992   0.00000   0.00870   0.00844   2.55039
   D80       -1.68139  -0.02001   0.00000  -0.01793  -0.01760  -1.69899
   D81       -1.75367   0.00490   0.00000   0.00387   0.00382  -1.74985
   D82        0.44338   0.01211   0.00000   0.01069   0.01047   0.45385
   D83        2.50322  -0.01782   0.00000  -0.01595  -0.01556   2.48766
   D84        2.42480   0.00245   0.00000   0.00170   0.00160   2.42640
   D85       -1.66134   0.00967   0.00000   0.00852   0.00826  -1.65308
   D86        0.39851  -0.02027   0.00000  -0.01812  -0.01777   0.38073
   D87       -0.47821   0.02064   0.00000   0.02075   0.02102  -0.45719
   D88        2.68888   0.02843   0.00000   0.02946   0.02942   2.71831
   D89       -2.12530   0.02596   0.00000   0.02658   0.02708  -2.09822
   D90        1.04180   0.03374   0.00000   0.03529   0.03548   1.07727
   D91        2.94092   0.02178   0.00000   0.01372   0.01352   2.95444
   D92       -0.17517   0.02956   0.00000   0.02243   0.02192  -0.15325
   D93       -2.29094  -0.00331   0.00000   0.00004   0.00021  -2.29074
   D94        1.87461  -0.02879   0.00000  -0.01817  -0.01809   1.85651
   D95       -0.19948  -0.00278   0.00000  -0.00396  -0.00381  -0.20329
   D96       -0.37540  -0.01974   0.00000  -0.00174  -0.00221  -0.37761
   D97       -2.49304  -0.04522   0.00000  -0.01995  -0.02051  -2.51354
   D98        1.71606  -0.01921   0.00000  -0.00574  -0.00622   1.70984
   D99       -2.41157  -0.04967   0.00000  -0.04741  -0.04777  -2.45934
   D100      -0.33282   0.03269   0.00000   0.02008   0.02001  -0.31280
   D101       0.09804  -0.01089   0.00000  -0.00974  -0.01033   0.08771
   D102       2.17679   0.07148   0.00000   0.05775   0.05745   2.23425
   D103      -2.93134  -0.02095   0.00000  -0.01447  -0.01400  -2.94533
   D104       0.18598  -0.02852   0.00000  -0.02296  -0.02228   0.16369
   D105      -0.10890   0.01275   0.00000  -0.02200  -0.02113  -0.13003
   D106       1.54028  -0.01408   0.00000  -0.01037  -0.00995   1.53033
   D107      -2.03220   0.03744   0.00000  -0.00008  -0.00008  -2.03227
   D108      -0.38301   0.01061   0.00000   0.01155   0.01111  -0.37191
   D109      -0.07203  -0.00040   0.00000   0.00282   0.00299  -0.06904
   D110      -1.97765  -0.07319   0.00000  -0.06641  -0.06610  -2.04375
   D111      -0.02304   0.01719   0.00000   0.00677   0.00690  -0.01614
   D112      -0.91166  -0.02588   0.00000  -0.02611  -0.02678  -0.93844
   D113      -2.46607  -0.01410   0.00000  -0.02357  -0.02453  -2.49060
   D114       2.22704   0.03121   0.00000   0.02782   0.02859   2.25564
   D115       1.33843  -0.01185   0.00000  -0.00506  -0.00509   1.33334
   D116      -0.21598  -0.00007   0.00000  -0.00252  -0.00284  -0.21882
   D117      -2.70444   0.02553   0.00000   0.02101   0.02121  -2.68322
   D118      -0.75052   0.03040   0.00000   0.02594   0.02610  -0.72441
   D119       1.60170   0.00799   0.00000   0.00434   0.00439   1.60609
   D120       1.64621  -0.02566   0.00000  -0.02215  -0.02223   1.62399
   D121      -2.68305  -0.02079   0.00000  -0.01723  -0.01734  -2.70039
   D122      -0.33083  -0.04319   0.00000  -0.03882  -0.03905  -0.36988
         Item               Value     Threshold  Converged?
 Maximum Force            0.464113     0.000450     NO 
 RMS     Force            0.046296     0.000300     NO 
 Maximum Displacement     0.416362     0.001800     NO 
 RMS     Displacement     0.078433     0.001200     NO 
 Predicted change in Energy=-2.115586D-01
 Lowest energy point so far.  Saving SCF results.
 GradGradGradGradGradGradGradGradGradGradGradGradGradGradGradGradGradGrad

 Leave Link  103 at Sun Dec  2 17:00:46 2018, MaxMem=   536870912 cpu:         1.1
 (Enter /pbs_home/pkowalski/g09d01/g09/l202.exe)
                          Input orientation:                          
 ---------------------------------------------------------------------
 Center     Atomic      Atomic             Coordinates (Angstroms)
 Number     Number       Type             X           Y           Z
 ---------------------------------------------------------------------
      1          6           0       -1.595328   -0.250707   -0.879904
      2         16           0       -3.072056    0.706350   -0.903279
      3          6           0       -4.001541   -0.645799   -0.213825
      4          6           0       -3.294255   -1.777221   -0.112754
      5          6           0       -1.913386   -1.733075   -0.712066
      6          6           0       -5.422301   -0.396484    0.164713
      7          1           0       -3.726010   -2.703841    0.269968
      8          6           0       -0.335373    0.201676   -0.993789
      9          6           0        0.118335    1.624072   -1.132728
     10          6           0        0.824604   -0.632543   -0.533551
     11          6           0        1.203335    1.804312   -0.035545
     12          6           0        1.390298    0.380689    0.553231
     13          9           0       -0.862485    2.530151   -1.004748
     14          9           0        0.699299    1.820804   -2.339890
     15          9           0        2.350469    2.257998   -0.548125
     16          9           0        0.786873    2.660485    0.904650
     17          9           0        2.666278    0.196428    0.914644
     18          9           0        0.626131    0.343705    1.671154
     19          6           0       -0.741031   -2.679195    0.197876
     20          6           0        0.436689   -1.869350    0.465309
     21          6           0       -1.320397   -2.276194    1.564228
     22          1           0       -0.568615   -1.937316    2.272340
     23          1           0       -1.879747   -3.097238    2.040084
     24          1           0       -2.037452   -1.448493    1.445673
     25          6           0       -1.650284   -1.924843   -2.241059
     26          1           0       -1.724541   -2.987353   -2.521304
     27          1           0       -0.645843   -1.562764   -2.493949
     28          1           0       -2.393910   -1.364365   -2.824609
     29          1           0       -5.873591   -1.307781    0.578599
     30          1           0       -6.014181   -0.083217   -0.708951
     31          1           0       -5.496699    0.403088    0.917291
     32         16           0        1.328070   -2.094306    1.535307
     33          6           0        0.969890   -3.394101    2.149163
     34          6           0       -0.313375   -3.791322    1.321635
     35          6           0        0.514336   -3.577059    3.476711
     36          1           0        0.874540   -4.592370    3.540936
     37          1           0        1.031416   -2.987926    4.214771
     38          1           0       -0.538009   -3.573992    3.700282
     39          1           0       -0.871372   -4.256342    2.205370
 ---------------------------------------------------------------------
                    Distance matrix (angstroms):
                    1          2          3          4          5
     1  C    0.000000
     2  S    1.759895   0.000000
     3  C    2.527770   1.779773   0.000000
     4  C    2.409381   2.615803   1.338127   0.000000
     5  C    1.525367   2.707373   2.406409   1.505963   0.000000
     6  C    3.969660   2.807222   1.491311   2.551863   3.855866
     7  H    3.446720   3.665182   2.132020   1.091564   2.278680
     8  C    1.343543   2.784300   3.842830   3.667048   2.512519
     9  C    2.552520   3.327681   4.792711   4.924928   3.946553
    10  C    2.474232   4.136821   4.836742   4.295620   2.956286
    11  C    3.573312   4.498606   5.755481   5.749927   4.762850
    12  C    3.371424   4.705325   5.542020   5.200495   4.121081
    13  F    2.878510   2.866837   4.534964   5.026193   4.400586
    14  F    3.418776   4.186763   5.718582   5.818453   4.701700
    15  F    4.687536   5.651330   6.992269   6.952370   5.842602
    16  F    4.163478   4.688132   5.925488   6.114242   5.404492
    17  F    4.645602   6.040972   6.814881   6.362294   5.229004
    18  F    3.434545   4.520598   5.093880   4.801050   4.054861
    19  C    2.790875   4.255365   3.864599   2.725619   1.759987
    20  C    2.925525   4.562736   4.653621   3.776584   2.632041
    21  C    3.186215   4.248820   3.606688   2.637681   2.414152
    22  H    3.719601   4.831226   4.431029   3.625385   3.279757
    23  H    4.087782   4.955024   3.948629   2.894476   3.071873
    24  H    2.653012   3.351317   2.693677   2.028869   2.179958
    25  C    2.158354   3.276319   3.357683   2.693346   1.563271
    26  H    3.193763   4.251734   3.999008   3.119220   2.209574
    27  H    2.286517   3.683154   4.159387   3.567937   2.193349
    28  H    2.379043   2.905039   3.149128   2.887080   2.197655
    29  H    4.642001   3.755167   2.137926   2.711332   4.186875
    30  H    4.425329   3.052421   2.147642   3.259309   4.420244
    31  H    4.344889   3.047184   2.148275   3.265808   4.478630
    32  S    4.216438   5.757732   5.793306   4.917574   3.960835
    33  C    5.063251   6.516780   6.152398   5.090531   4.388499
    34  C    4.361895   5.726221   5.084734   3.872947   3.306411
    35  C    5.873278   7.098881   6.527288   5.534351   5.180730
    36  H    6.670390   7.962606   7.310938   6.217183   5.834049
    37  H    6.351997   7.528651   7.101315   6.237364   5.875392
    38  H    5.756757   6.777573   5.990877   5.036321   4.974883
    39  H    5.107655   6.255799   5.355977   4.170144   3.995511
                    6          7          8          9         10
     6  C    0.000000
     7  H    2.865725   0.000000
     8  C    5.251358   4.640639   0.000000
     9  C    6.038597   5.956289   1.499456   0.000000
    10  C    6.290240   5.063991   1.501094   2.439291   0.000000
    11  C    6.984459   6.686944   2.419565   1.553552   2.515891
    12  C    6.867784   5.980901   2.324491   2.450786   1.589889
    13  F    5.542992   6.100767   2.387418   1.341405   3.615374
    14  F    6.975915   6.845957   2.346084   1.354054   3.049175
    15  F    8.244415   7.887504   3.411865   2.392915   3.268594
    16  F    6.960346   7.038816   3.302915   2.381597   3.593588
    17  F    8.144879   7.049008   3.556972   3.566779   2.485201
    18  F    6.277004   5.494724   2.836650   3.123932   2.419334
    19  C    5.208278   2.985951   3.143889   4.585534   2.678616
    20  C    6.048757   4.250012   2.648433   3.854747   1.636427
    21  C    4.724148   2.764953   3.695073   4.955361   3.421008
    22  H    5.511309   3.816569   3.911175   4.974925   3.393600
    23  H    4.833299   2.587810   4.740496   6.029083   4.473458
    24  H    3.768924   2.410272   3.401632   4.553705   3.574138
    25  C    4.727761   3.349736   2.794057   4.117184   3.272719
    26  H    5.253638   3.446368   3.799078   5.156508   3.999304
    27  H    5.589566   4.292869   2.336690   3.548636   2.621199
    28  H    4.363943   3.625617   3.168905   4.254949   4.017877
    29  H    1.097919   2.579989   5.951699   6.886769   6.823389
    30  H    1.100793   3.614094   5.693080   6.379826   6.863053
    31  H    1.100557   3.634195   5.507457   6.100983   6.567826
    32  S    7.094268   5.245602   3.799329   4.733731   2.582712
    33  C    7.333748   5.104833   4.950905   6.056237   3.852825
    34  C    6.242157   3.732921   4.615810   5.961272   3.835961
    35  C    7.505268   5.387601   5.914914   6.960999   4.984841
    36  H    8.285804   5.952381   6.708986   7.814034   5.681916
    37  H    8.047920   6.186702   6.258655   7.120393   5.304447
    38  H    6.815653   4.763148   6.027522   7.128018   5.332371
    39  H    6.306643   3.782196   5.513242   6.833864   4.848705
                   11         12         13         14         15
    11  C    0.000000
    12  C    1.551874   0.000000
    13  F    2.394538   3.481741   0.000000
    14  F    2.358883   3.304778   2.173694   0.000000
    15  F    1.335846   2.378908   3.256631   2.475464   0.000000
    16  F    1.338073   2.384341   2.526493   3.352577   2.171954
    17  F    2.372414   1.338916   4.645696   4.135165   2.547450
    18  F    2.319344   1.354648   3.762576   4.275002   3.400450
    19  C    4.892533   3.745895   5.347742   5.363282   5.872799
    20  C    3.786079   2.445359   4.817109   4.642773   4.660967
    21  C    5.057572   3.927978   5.469029   6.008885   6.204530
    22  H    4.739823   3.487955   5.548327   6.083070   5.837529
    23  H    6.151327   4.999990   6.478683   7.072679   7.298774
    24  H    4.824671   3.986456   4.818166   5.701631   6.080062
    25  C    5.187873   4.729553   4.689996   4.422689   6.030606
    26  H    6.140970   5.522563   5.786704   5.387605   6.929131
    27  H    4.560747   4.148276   4.360804   3.644403   5.230903
    28  H    5.546131   5.364257   4.563377   4.466340   6.388507
    29  H    7.755333   7.457591   6.507527   7.842736   9.034349
    30  H    7.490580   7.525598   5.784217   7.166315   8.687608
    31  H    6.910990   6.896650   5.449273   7.142096   8.195498
    32  S    4.205040   2.663447   5.712794   5.544420   4.932397
    33  C    5.643663   4.119803   6.957120   6.886221   6.413079
    34  C    5.954281   4.571501   6.758299   6.777037   6.869232
    35  C    6.462957   4.997781   7.699164   7.937505   7.322471
    36  H    7.335997   5.824406   8.626170   8.703081   8.113343
    37  H    6.407830   4.988310   7.828117   8.136201   7.207274
    38  H    6.776048   5.409417   7.713829   8.192584   7.772025
    39  H    6.786578   5.417266   7.507425   7.749716   7.771655
                   16         17         18         19         20
    16  F    0.000000
    17  F    3.099006   0.000000
    18  F    2.445575   2.180871   0.000000
    19  C    5.598768   4.515829   3.630097   0.000000
    20  C    4.564543   3.072524   2.527363   1.454096   0.000000
    21  C    5.407997   4.735968   3.265620   1.537853   2.111989
    22  H    4.984747   4.106183   2.644220   2.209868   2.068965
    23  H    6.446041   5.725486   4.272659   2.205712   3.058349
    24  H    5.015298   5.011270   3.218305   2.179985   2.694366
    25  C    6.071280   5.752474   5.062981   2.710017   3.418035
    26  H    7.066996   6.420396   5.847932   2.907953   3.852363
    27  H    5.607048   5.067880   4.754012   2.915716   3.165925
    28  H    6.342252   6.482560   5.678911   3.687303   4.369309
    29  H    7.759847   8.677842   6.794665   5.326247   6.336232
    30  H    7.509057   8.835419   7.066887   5.947062   6.795799
    31  H    6.676772   8.165593   6.169350   5.712654   6.369722
    32  S    4.826869   2.724608   2.540683   2.532191   1.410695
    33  C    6.183875   4.158565   3.783894   2.691814   2.333351
    34  C    6.558219   4.994609   4.254795   1.637849   2.233801
    35  C    6.752535   5.043238   4.317977   3.623930   3.462779
    36  H    7.717615   5.748071   5.284186   4.176884   4.131105
    37  H    6.551431   4.868647   4.211177   4.401401   3.957698
    38  H    6.959854   5.678318   4.562996   3.620598   3.784295
    39  H    7.230778   5.831646   4.867066   2.556250   3.230567
                   21         22         23         24         25
    21  C    0.000000
    22  H    1.086940   0.000000
    23  H    1.101555   1.765907   0.000000
    24  H    1.101505   1.754939   1.759703   0.000000
    25  C    3.835685   4.641221   4.444699   3.737485   0.000000
    26  H    4.166611   5.041604   4.565350   4.266486   1.101354
    27  H    4.175262   4.781608   4.943135   4.179744   1.097250
    28  H    4.609312   5.444159   5.189649   4.285960   1.098929
    29  H    4.758242   5.604271   4.613989   3.935426   5.115424
    30  H    5.657570   6.479195   5.808189   4.724484   4.978206
    31  H    5.003857   5.621358   5.157063   3.959032   5.494483
    32  S    2.654863   2.040901   3.398641   3.428097   4.812509
    33  C    2.614819   2.122355   2.867134   3.650260   5.319594
    34  C    1.835363   2.099125   1.857806   2.911473   4.238379
    35  C    2.952301   2.304788   2.832977   3.894551   6.333111
    36  H    3.753637   3.277398   3.474777   4.770093   6.849956
    37  H    3.614272   2.727071   3.635393   4.410863   7.071025
    38  H    2.618995   2.172248   2.187193   3.442287   6.265491
    39  H    2.129242   2.339664   1.545206   3.133832   5.080682
                   26         27         28         29         30
    26  H    0.000000
    27  H    1.787118   0.000000
    28  H    1.781612   1.790094   0.000000
    29  H    5.444720   6.069179   4.867568   0.000000
    30  H    5.488136   5.847592   4.384486   1.782444   0.000000
    31  H    6.127659   6.247555   5.172331   1.784330   1.774526
    32  S    5.154809   4.518160   5.778825   7.307382   7.936612
    33  C    5.407279   5.246225   6.338248   7.324796   8.240632
    34  C    4.172041   4.431217   5.235464   6.134825   7.097359
    35  C    6.429347   6.407198   7.284267   7.372536   8.505776
    36  H    6.788376   6.921699   7.850029   8.068534   9.265445
    37  H    7.278049   7.060539   7.995103   7.982716   9.073081
    38  H    6.360828   6.513461   7.134496   6.584000   7.849542
    39  H    4.967864   5.421239   5.998529   6.030141   7.235794
                   31         32         33         34         35
    31  H    0.000000
    32  S    7.293586   0.000000
    33  C    7.599535   1.481410   0.000000
    34  C    6.680076   2.370624   1.577770   0.000000
    35  C    7.650147   2.574834   1.415411   2.318484   0.000000
    36  H    8.510629   3.235515   1.839014   2.641613   1.079225
    37  H    8.061554   2.840086   2.106062   3.290007   1.076653
    38  H    6.939079   3.218515   2.170735   2.399095   1.075836
    39  H    6.690523   3.156094   2.033929   1.143937   1.999480
                   36         37         38         39
    36  H    0.000000
    37  H    1.747255   0.000000
    38  H    1.748650   1.752502   0.000000
    39  H    2.223704   3.044203   1.676752   0.000000
 Stoichiometry    C17H14F6S2
 Framework group  C1[X(C17H14F6S2)]
 Deg. of freedom   111
 Full point group                 C1      NOp   1
 RotChk:  IX=3 Diff= 1.59D+00
 Largest Abelian subgroup         C1      NOp   1
 Largest concise Abelian subgroup C1      NOp   1
                         Standard orientation:                         
 ---------------------------------------------------------------------
 Center     Atomic      Atomic             Coordinates (Angstroms)
 Number     Number       Type             X           Y           Z
 ---------------------------------------------------------------------
      1          6           0        0.527841   -1.404234    0.470142
      2         16           0        1.208089   -2.785775   -0.381820
      3          6           0       -0.408829   -3.500767   -0.586654
      4          6           0       -1.369197   -2.832714    0.062947
      5          6           0       -0.893610   -1.701997    0.936572
      6          6           0       -0.529561   -4.727971   -1.425345
      7          1           0       -2.412054   -3.155074    0.056071
      8          6           0        1.127598   -0.226539    0.711871
      9          6           0        2.498996    0.207229    0.288218
     10          6           0        0.318867    0.991784    1.050879
     11          6           0        2.285321    1.581899   -0.403265
     12          6           0        0.783200    1.895624   -0.171910
     13          9           0        3.123782   -0.657755   -0.524685
     14          9           0        3.292100    0.395244    1.369466
     15          9           0        3.054878    2.529869    0.138603
     16          9           0        2.562039    1.501589   -1.709946
     17          9           0        0.606465    3.214447   -0.023031
     18          9           0        0.150066    1.510991   -1.306048
     19          6           0       -2.004823   -0.337308    0.956218
     20          6           0       -1.273584    0.890574    0.687909
     21          6           0       -2.341504   -0.455976   -0.539628
     22          1           0       -2.277055    0.487264   -1.075895
     23          1           0       -3.348835   -0.867758   -0.710341
     24          1           0       -1.642155   -1.148279   -1.034543
     25          6           0       -0.333771   -1.927426    2.378646
     26          1           0       -1.151640   -2.117673    3.091300
     27          1           0        0.219614   -1.038306    2.706043
     28          1           0        0.339017   -2.796259    2.390157
     29          1           0       -1.575436   -5.058857   -1.471026
     30          1           0        0.075556   -5.549383   -1.011991
     31          1           0       -0.176719   -4.542343   -2.451146
     32         16           0       -1.855057    2.059943    0.154502
     33          6           0       -3.323816    1.866775    0.151147
     34          6           0       -3.447991    0.379500    0.662961
     35          6           0       -4.144908    1.835452   -1.001335
     36          1           0       -5.027060    2.165731   -0.474598
     37          1           0       -3.901156    2.572557   -1.747286
     38          1           0       -4.368552    0.903292   -1.489681
     39          1           0       -4.327360    0.105522   -0.015448
 ---------------------------------------------------------------------
 Rotational constants (GHZ):      0.2462431      0.2375641      0.1447804
 Leave Link  202 at Sun Dec  2 17:00:46 2018, MaxMem=   536870912 cpu:         0.0
 (Enter /pbs_home/pkowalski/g09d01/g09/l301.exe)
 Basis read from rwf:  (5D, 7F)
 No pseudopotential information found on rwf file.
 There are   453 symmetry adapted cartesian basis functions of A   symmetry.
 There are   428 symmetry adapted basis functions of A   symmetry.
   428 basis functions,   747 primitive gaussians,   453 cartesian basis functions
   101 alpha electrons      101 beta electrons
       nuclear repulsion energy      2973.9805769364 Hartrees.
 IExCor= 4134 DFT=T Ex+Corr=M06L ExCW=0 ScaHFX=  0.000000
 ScaDFX=  1.000000  1.000000  1.000000  1.000000 ScalE2=  1.000000  1.000000
 IRadAn=      0 IRanWt=     -1 IRanGd=            0 ICorTp=0 IEmpDi=  4
 NAtoms=   39 NActive=   39 NUniq=   39 SFac= 1.00D+00 NAtFMM=   60 NAOKFM=F Big=F
 Integral buffers will be    131072 words long.
 Raffenetti 2 integral format.
 Two-electron integral symmetry is turned on.
 No density basis found on file   724.
 Leave Link  301 at Sun Dec  2 17:00:46 2018, MaxMem=   536870912 cpu:         0.6
 (Enter /pbs_home/pkowalski/g09d01/g09/l302.exe)
 NPDir=0 NMtPBC=     1 NCelOv=     1 NCel=       1 NClECP=     1 NCelD=      1
         NCelK=      1 NCelE2=     1 NClLst=     1 CellRange=     0.0.
 One-electron integrals computed using PRISM.
 NBasis=   428 RedAO= T EigKep=  2.73D-04  NBF=   428
 NBsUse=   428 1.00D-06 EigRej= -1.00D+00 NBFU=   428
 Precomputing XC quadrature grid using
 IXCGrd= 4 IRadAn=           0 IRanWt=          -1 IRanGd=           0 AccXCQ= 0.00D+00.
 Generated NRdTot=       0 NPtTot=           0 NUsed=           0 NTot=          32
 NSgBfM=   444   444   446   447   447 MxSgAt=    39 MxSgA2=    39.
 Leave Link  302 at Sun Dec  2 17:00:47 2018, MaxMem=   536870912 cpu:         7.3
 (Enter /pbs_home/pkowalski/g09d01/g09/l303.exe)
 DipDrv:  MaxL=1.
 Leave Link  303 at Sun Dec  2 17:00:48 2018, MaxMem=   536870912 cpu:         0.9
 (Enter /pbs_home/pkowalski/g09d01/g09/l401.exe)
 Initial guess from the checkpoint file:  "dae0068freq_closed_m06l.chk"
 B after Tr=     0.000000    0.000000    0.000000
         Rot=    0.824024   -0.001947    0.002394    0.566547 Ang= -69.02 deg.
 Guess basis will be translated and rotated to current coordinates.
 JPrj=2 DoOrth=T DoCkMO=T.
 Generating alternative initial guess.
 ExpMin= 1.22D-01 ExpMax= 9.18D+03 ExpMxC= 1.38D+03 IAcc=1 IRadAn=         1 AccDes= 0.00D+00
 Harris functional with IExCor= 1009 and IRadAn=       1 diagonalized for initial guess.
 HarFok:  IExCor= 1009 AccDes= 0.00D+00 IRadAn=         1 IDoV= 1 UseB2=F ITyADJ=14
 ICtDFT=  3500011 ScaDFX=  1.000000  1.000000  1.000000  1.000000
 FoFCou: FMM=F IPFlag=           0 FMFlag=      100000 FMFlg1=           0
         NFxFlg=           0 DoJE=T BraDBF=F KetDBF=T FulRan=T
         wScrn=  0.000000 ICntrl=     500 IOpCl=  0 I1Cent=   200000004 NGrid=           0
         NMat0=    1 NMatS0=      1 NMatT0=    0 NMatD0=    1 NMtDS0=    0 NMtDT0=    0
 Petite list used in FoFCou.
 Harris En= -2048.32341945845    
 Leave Link  401 at Sun Dec  2 17:00:50 2018, MaxMem=   536870912 cpu:        20.4
 (Enter /pbs_home/pkowalski/g09d01/g09/l502.exe)
 Closed shell SCF:
 Using DIIS extrapolation, IDIIS=  1040.
 Integral symmetry usage will be decided dynamically.
 IVT=      641221 IEndB=      641221 NGot=   536870912 MDV=   536451994
 LenX=   536451994 LenY=   536246332
 Requested convergence on RMS density matrix=1.00D-08 within 128 cycles.
 Requested convergence on MAX density matrix=1.00D-06.
 Requested convergence on             energy=1.00D-06.
 No special actions if energy rises.
 Fock matrices will be formed incrementally for  20 cycles.
 Integral accuracy reduced to 1.0D-05 until final iterations.

 Cycle   1  Pass 0  IDiag  1:
 FoFJK:  IHMeth= 1 ICntrl=     500 DoSepK=F KAlg= 0 I1Cent=   0 FoldK=F
 IRaf= 820000000 NMat=   1 IRICut=       1 DoRegI=T DoRafI=F ISym2E= 0.
 FoFCou: FMM=F IPFlag=           0 FMFlag=      100000 FMFlg1=           0
         NFxFlg=           0 DoJE=T BraDBF=F KetDBF=F FulRan=T
         wScrn=  0.000000 ICntrl=     500 IOpCl=  0 I1Cent=           0 NGrid=           0
         NMat0=    1 NMatS0=      1 NMatT0=    0 NMatD0=    1 NMtDS0=    0 NMtDT0=    0
 Symmetry not used in FoFCou.
 E= -2049.70288047711    
 DIIS: error= 4.38D-03 at cycle   1 NSaved=   1.
 NSaved= 1 IEnMin= 1 EnMin= -2049.70288047711     IErMin= 1 ErrMin= 4.38D-03
 ErrMax= 4.38D-03  0.00D+00 EMaxC= 1.00D-01 BMatC= 2.63D-02 BMatP= 2.63D-02
 IDIUse=3 WtCom= 9.56D-01 WtEn= 4.38D-02
 Coeff-Com:  0.100D+01
 Coeff-En:   0.100D+01
 Coeff:      0.100D+01
 Gap=     0.611 Goal=   None    Shift=    0.000
 GapD=    0.611 DampG=2.000 DampE=1.000 DampFc=2.0000 IDamp=-1.
 RMSDP=1.28D-03 MaxDP=6.16D-02              OVMax= 4.76D-02

 Cycle   2  Pass 0  IDiag  1:
 RMSU=  1.27D-03    CP:  9.93D-01
 E= -2049.72449534155     Delta-E=       -0.021614864446 Rises=F Damp=F
 DIIS: error= 2.18D-03 at cycle   2 NSaved=   2.
 NSaved= 2 IEnMin= 2 EnMin= -2049.72449534155     IErMin= 2 ErrMin= 2.18D-03
 ErrMax= 2.18D-03  0.00D+00 EMaxC= 1.00D-01 BMatC= 4.53D-03 BMatP= 2.63D-02
 IDIUse=3 WtCom= 9.78D-01 WtEn= 2.18D-02
 Coeff-Com:  0.193D+00 0.807D+00
 Coeff-En:   0.000D+00 0.100D+01
 Coeff:      0.189D+00 0.811D+00
 Gap=     0.039 Goal=   None    Shift=    0.000
 RMSDP=7.73D-04 MaxDP=3.37D-02 DE=-2.16D-02 OVMax= 9.00D-02

 Cycle   3  Pass 0  IDiag  1:
 RMSU=  6.93D-04    CP:  9.96D-01  7.35D-01
 E= -2049.71136323747     Delta-E=        0.013132104087 Rises=F Damp=F
 DIIS: error= 3.55D-03 at cycle   3 NSaved=   3.
 NSaved= 3 IEnMin= 2 EnMin= -2049.72449534155     IErMin= 2 ErrMin= 2.18D-03
 ErrMax= 3.55D-03  0.00D+00 EMaxC= 1.00D-01 BMatC= 1.57D-02 BMatP= 4.53D-03
 IDIUse=3 WtCom= 1.44D-01 WtEn= 8.56D-01
 Coeff-Com:  0.219D-01 0.645D+00 0.333D+00
 Coeff-En:   0.000D+00 0.728D+00 0.272D+00
 Coeff:      0.315D-02 0.716D+00 0.280D+00
 Gap=     0.035 Goal=   None    Shift=    0.000
 RMSDP=4.87D-04 MaxDP=2.81D-02 DE= 1.31D-02 OVMax= 8.12D-02

 Cycle   4  Pass 0  IDiag  1:
 RMSU=  2.22D-04    CP:  9.95D-01  8.48D-01  4.11D-01
 E= -2049.72775992934     Delta-E=       -0.016396691870 Rises=F Damp=F
 DIIS: error= 1.18D-03 at cycle   4 NSaved=   4.
 NSaved= 4 IEnMin= 4 EnMin= -2049.72775992934     IErMin= 4 ErrMin= 1.18D-03
 ErrMax= 1.18D-03  0.00D+00 EMaxC= 1.00D-01 BMatC= 1.36D-03 BMatP= 4.53D-03
 IDIUse=3 WtCom= 9.88D-01 WtEn= 1.18D-02
 Coeff-Com:  0.411D-02 0.471D+00 0.200D+00 0.324D+00
 Coeff-En:   0.000D+00 0.228D+00 0.000D+00 0.772D+00
 Coeff:      0.406D-02 0.469D+00 0.198D+00 0.330D+00
 Gap=     0.039 Goal=   None    Shift=    0.000
 RMSDP=2.16D-04 MaxDP=1.04D-02 DE=-1.64D-02 OVMax= 3.39D-02

 Cycle   5  Pass 0  IDiag  1:
 RMSU=  1.03D-04    CP:  9.94D-01  8.97D-01  3.38D-01  2.31D-01
 E= -2049.72889231464     Delta-E=       -0.001132385309 Rises=F Damp=F
 DIIS: error= 5.15D-04 at cycle   5 NSaved=   5.
 NSaved= 5 IEnMin= 5 EnMin= -2049.72889231464     IErMin= 5 ErrMin= 5.15D-04
 ErrMax= 5.15D-04  0.00D+00 EMaxC= 1.00D-01 BMatC= 2.12D-04 BMatP= 1.36D-03
 IDIUse=3 WtCom= 9.95D-01 WtEn= 5.15D-03
 Coeff-Com:  0.534D-03 0.264D+00 0.100D+00 0.275D+00 0.361D+00
 Coeff-En:   0.000D+00 0.000D+00 0.000D+00 0.194D+00 0.806D+00
 Coeff:      0.531D-03 0.262D+00 0.100D+00 0.274D+00 0.363D+00
 Gap=     0.037 Goal=   None    Shift=    0.000
 RMSDP=8.88D-05 MaxDP=3.35D-03 DE=-1.13D-03 OVMax= 1.87D-02

 Cycle   6  Pass 0  IDiag  1:
 RMSU=  3.46D-05    CP:  9.94D-01  8.97D-01  3.29D-01  3.89D-01  2.86D-01
 E= -2049.72913577859     Delta-E=       -0.000243463948 Rises=F Damp=F
 DIIS: error= 1.03D-04 at cycle   6 NSaved=   6.
 NSaved= 6 IEnMin= 6 EnMin= -2049.72913577859     IErMin= 6 ErrMin= 1.03D-04
 ErrMax= 1.03D-04  0.00D+00 EMaxC= 1.00D-01 BMatC= 2.07D-05 BMatP= 2.12D-04
 IDIUse=3 WtCom= 9.99D-01 WtEn= 1.03D-03
 Coeff-Com: -0.213D-03 0.125D+00 0.466D-01 0.148D+00 0.265D+00 0.415D+00
 Coeff-En:   0.000D+00 0.000D+00 0.000D+00 0.000D+00 0.114D+00 0.886D+00
 Coeff:     -0.213D-03 0.125D+00 0.466D-01 0.148D+00 0.265D+00 0.416D+00
 Gap=     0.038 Goal=   None    Shift=    0.000
 RMSDP=2.70D-05 MaxDP=1.11D-03 DE=-2.43D-04 OVMax= 4.70D-03

 Cycle   7  Pass 0  IDiag  1:
 RMSU=  1.42D-05    CP:  9.94D-01  8.96D-01  3.36D-01  3.63D-01  4.10D-01
                    CP:  4.95D-01
 E= -2049.72915665649     Delta-E=       -0.000020877897 Rises=F Damp=F
 DIIS: error= 5.24D-05 at cycle   7 NSaved=   7.
 NSaved= 7 IEnMin= 7 EnMin= -2049.72915665649     IErMin= 7 ErrMin= 5.24D-05
 ErrMax= 5.24D-05  0.00D+00 EMaxC= 1.00D-01 BMatC= 3.96D-06 BMatP= 2.07D-05
 IDIUse=1 WtCom= 1.00D+00 WtEn= 0.00D+00
 Coeff-Com: -0.162D-03 0.462D-01 0.164D-01 0.630D-01 0.140D+00 0.319D+00
 Coeff-Com:  0.416D+00
 Coeff:     -0.162D-03 0.462D-01 0.164D-01 0.630D-01 0.140D+00 0.319D+00
 Coeff:      0.416D+00
 Gap=     0.038 Goal=   None    Shift=    0.000
 RMSDP=1.02D-05 MaxDP=3.32D-04 DE=-2.09D-05 OVMax= 1.19D-03

 Cycle   8  Pass 0  IDiag  1:
 RMSU=  5.20D-06    CP:  9.94D-01  8.97D-01  3.35D-01  3.74D-01  3.95D-01
                    CP:  5.93D-01  4.76D-01
 E= -2049.72916080538     Delta-E=       -0.000004148889 Rises=F Damp=F
 DIIS: error= 1.70D-05 at cycle   8 NSaved=   8.
 NSaved= 8 IEnMin= 8 EnMin= -2049.72916080538     IErMin= 8 ErrMin= 1.70D-05
 ErrMax= 1.70D-05  0.00D+00 EMaxC= 1.00D-01 BMatC= 4.82D-07 BMatP= 3.96D-06
 IDIUse=1 WtCom= 1.00D+00 WtEn= 0.00D+00
 Coeff-Com: -0.102D-03 0.136D-01 0.444D-02 0.214D-01 0.586D-01 0.157D+00
 Coeff-Com:  0.299D+00 0.446D+00
 Coeff:     -0.102D-03 0.136D-01 0.444D-02 0.214D-01 0.586D-01 0.157D+00
 Coeff:      0.299D+00 0.446D+00
 Gap=     0.038 Goal=   None    Shift=    0.000
 RMSDP=3.15D-06 MaxDP=1.20D-04 DE=-4.15D-06 OVMax= 3.40D-04

 Initial convergence to 1.0D-05 achieved.  Increase integral accuracy.
 Cycle   9  Pass 1  IDiag  1:
 E= -2049.72633338627     Delta-E=        0.002827419109 Rises=F Damp=F
 DIIS: error= 1.56D-04 at cycle   1 NSaved=   1.
 NSaved= 1 IEnMin= 1 EnMin= -2049.72633338627     IErMin= 1 ErrMin= 1.56D-04
 ErrMax= 1.56D-04  0.00D+00 EMaxC= 1.00D-01 BMatC= 4.51D-05 BMatP= 4.51D-05
 IDIUse=3 WtCom= 9.98D-01 WtEn= 1.56D-03
 Coeff-Com:  0.100D+01
 Coeff-En:   0.100D+01
 Coeff:      0.100D+01
 Gap=     0.038 Goal=   None    Shift=    0.000
 RMSDP=3.15D-06 MaxDP=1.20D-04 DE= 2.83D-03 OVMax= 1.57D-03

 Cycle  10  Pass 1  IDiag  1:
 RMSU=  1.18D-04    CP:  1.00D+00
 E= -2049.72638354194     Delta-E=       -0.000050155674 Rises=F Damp=F
 DIIS: error= 3.47D-05 at cycle   2 NSaved=   2.
 NSaved= 2 IEnMin= 2 EnMin= -2049.72638354194     IErMin= 2 ErrMin= 3.47D-05
 ErrMax= 3.47D-05  0.00D+00 EMaxC= 1.00D-01 BMatC= 2.42D-06 BMatP= 4.51D-05
 IDIUse=1 WtCom= 1.00D+00 WtEn= 0.00D+00
 Coeff-Com:  0.957D-01 0.904D+00
 Coeff:      0.957D-01 0.904D+00
 Gap=     0.038 Goal=   None    Shift=    0.000
 RMSDP=1.58D-05 MaxDP=9.71D-04 DE=-5.02D-05 OVMax= 1.88D-03

 Cycle  11  Pass 1  IDiag  1:
 RMSU=  1.56D-05    CP:  1.00D+00  1.02D+00
 E= -2049.72638154595     Delta-E=        0.000001995997 Rises=F Damp=F
 DIIS: error= 5.28D-05 at cycle   3 NSaved=   3.
 NSaved= 3 IEnMin= 2 EnMin= -2049.72638354194     IErMin= 2 ErrMin= 3.47D-05
 ErrMax= 5.28D-05  0.00D+00 EMaxC= 1.00D-01 BMatC= 3.99D-06 BMatP= 2.42D-06
 IDIUse=1 WtCom= 1.00D+00 WtEn= 0.00D+00
 Coeff-Com:  0.199D-01 0.566D+00 0.414D+00
 Coeff:      0.199D-01 0.566D+00 0.414D+00
 Gap=     0.038 Goal=   None    Shift=    0.000
 RMSDP=1.42D-05 MaxDP=6.48D-04 DE= 2.00D-06 OVMax= 2.82D-03

 Cycle  12  Pass 1  IDiag  1:
 RMSU=  9.70D-06    CP:  1.00D+00  1.02D+00  3.34D-01
 E= -2049.72638371379     Delta-E=       -0.000002167839 Rises=F Damp=F
 DIIS: error= 3.53D-05 at cycle   4 NSaved=   4.
 NSaved= 4 IEnMin= 4 EnMin= -2049.72638371379     IErMin= 2 ErrMin= 3.47D-05
 ErrMax= 3.53D-05  0.00D+00 EMaxC= 1.00D-01 BMatC= 1.86D-06 BMatP= 2.42D-06
 IDIUse=1 WtCom= 1.00D+00 WtEn= 0.00D+00
 Coeff-Com:  0.364D-02 0.367D+00 0.352D+00 0.278D+00
 Coeff:      0.364D-02 0.367D+00 0.352D+00 0.278D+00
 Gap=     0.038 Goal=   None    Shift=    0.000
 RMSDP=8.67D-06 MaxDP=4.29D-04 DE=-2.17D-06 OVMax= 1.90D-03

 Cycle  13  Pass 1  IDiag  1:
 RMSU=  3.76D-06    CP:  1.00D+00  1.02D+00  5.54D-01  2.77D-01
 E= -2049.72638576582     Delta-E=       -0.000002052033 Rises=F Damp=F
 DIIS: error= 1.13D-05 at cycle   5 NSaved=   5.
 NSaved= 5 IEnMin= 5 EnMin= -2049.72638576582     IErMin= 5 ErrMin= 1.13D-05
 ErrMax= 1.13D-05  0.00D+00 EMaxC= 1.00D-01 BMatC= 2.74D-07 BMatP= 1.86D-06
 IDIUse=1 WtCom= 1.00D+00 WtEn= 0.00D+00
 Coeff-Com: -0.269D-02 0.135D+00 0.181D+00 0.255D+00 0.432D+00
 Coeff:     -0.269D-02 0.135D+00 0.181D+00 0.255D+00 0.432D+00
 Gap=     0.038 Goal=   None    Shift=    0.000
 RMSDP=2.67D-06 MaxDP=1.12D-04 DE=-2.05D-06 OVMax= 5.25D-04

 Cycle  14  Pass 1  IDiag  1:
 RMSU=  1.21D-06    CP:  1.00D+00  1.02D+00  5.27D-01  4.16D-01  4.91D-01
 E= -2049.72638606127     Delta-E=       -0.000000295453 Rises=F Damp=F
 DIIS: error= 4.73D-06 at cycle   6 NSaved=   6.
 NSaved= 6 IEnMin= 6 EnMin= -2049.72638606127     IErMin= 6 ErrMin= 4.73D-06
 ErrMax= 4.73D-06  0.00D+00 EMaxC= 1.00D-01 BMatC= 3.65D-08 BMatP= 2.74D-07
 IDIUse=1 WtCom= 1.00D+00 WtEn= 0.00D+00
 Coeff-Com: -0.271D-02 0.478D-01 0.846D-01 0.150D+00 0.322D+00 0.398D+00
 Coeff:     -0.271D-02 0.478D-01 0.846D-01 0.150D+00 0.322D+00 0.398D+00
 Gap=     0.038 Goal=   None    Shift=    0.000
 RMSDP=9.59D-07 MaxDP=3.13D-05 DE=-2.95D-07 OVMax= 1.08D-04

 Cycle  15  Pass 1  IDiag  1:
 RMSU=  6.68D-07    CP:  1.00D+00  1.02D+00  5.21D-01  4.20D-01  5.39D-01
                    CP:  4.59D-01
 E= -2049.72638609366     Delta-E=       -0.000000032384 Rises=F Damp=F
 DIIS: error= 2.29D-06 at cycle   7 NSaved=   7.
 NSaved= 7 IEnMin= 7 EnMin= -2049.72638609366     IErMin= 7 ErrMin= 2.29D-06
 ErrMax= 2.29D-06  0.00D+00 EMaxC= 1.00D-01 BMatC= 6.49D-09 BMatP= 3.65D-08
 IDIUse=1 WtCom= 1.00D+00 WtEn= 0.00D+00
 Coeff-Com: -0.135D-02 0.624D-02 0.245D-01 0.584D-01 0.156D+00 0.306D+00
 Coeff-Com:  0.450D+00
 Coeff:     -0.135D-02 0.624D-02 0.245D-01 0.584D-01 0.156D+00 0.306D+00
 Coeff:      0.450D+00
 Gap=     0.038 Goal=   None    Shift=    0.000
 RMSDP=4.11D-07 MaxDP=1.55D-05 DE=-3.24D-08 OVMax= 4.51D-05

 Cycle  16  Pass 1  IDiag  1:
 RMSU=  1.96D-07    CP:  1.00D+00  1.02D+00  5.27D-01  4.13D-01  5.45D-01
                    CP:  5.62D-01  5.24D-01
 E= -2049.72638610057     Delta-E=       -0.000000006917 Rises=F Damp=F
 DIIS: error= 5.31D-07 at cycle   8 NSaved=   8.
 NSaved= 8 IEnMin= 8 EnMin= -2049.72638610057     IErMin= 8 ErrMin= 5.31D-07
 ErrMax= 5.31D-07  0.00D+00 EMaxC= 1.00D-01 BMatC= 5.24D-10 BMatP= 6.49D-09
 IDIUse=1 WtCom= 1.00D+00 WtEn= 0.00D+00
 Coeff-Com: -0.521D-03-0.202D-02 0.423D-02 0.173D-01 0.564D-01 0.133D+00
 Coeff-Com:  0.282D+00 0.510D+00
 Coeff:     -0.521D-03-0.202D-02 0.423D-02 0.173D-01 0.564D-01 0.133D+00
 Coeff:      0.282D+00 0.510D+00
 Gap=     0.038 Goal=   None    Shift=    0.000
 RMSDP=1.20D-07 MaxDP=4.26D-06 DE=-6.92D-09 OVMax= 1.45D-05

 Cycle  17  Pass 1  IDiag  1:
 RMSU=  8.58D-08    CP:  1.00D+00  1.02D+00  5.26D-01  4.16D-01  5.46D-01
                    CP:  5.52D-01  5.68D-01  6.43D-01
 E= -2049.72638610103     Delta-E=       -0.000000000457 Rises=F Damp=F
 DIIS: error= 2.53D-07 at cycle   9 NSaved=   9.
 NSaved= 9 IEnMin= 9 EnMin= -2049.72638610103     IErMin= 9 ErrMin= 2.53D-07
 ErrMax= 2.53D-07  0.00D+00 EMaxC= 1.00D-01 BMatC= 1.37D-10 BMatP= 5.24D-10
 IDIUse=1 WtCom= 1.00D+00 WtEn= 0.00D+00
 Coeff-Com: -0.163D-03-0.247D-02-0.858D-03 0.322D-02 0.165D-01 0.468D-01
 Coeff-Com:  0.133D+00 0.366D+00 0.437D+00
 Coeff:     -0.163D-03-0.247D-02-0.858D-03 0.322D-02 0.165D-01 0.468D-01
 Coeff:      0.133D+00 0.366D+00 0.437D+00
 Gap=     0.038 Goal=   None    Shift=    0.000
 RMSDP=5.63D-08 MaxDP=2.87D-06 DE=-4.57D-10 OVMax= 8.48D-06

 Cycle  18  Pass 1  IDiag  1:
 RMSU=  3.45D-08    CP:  1.00D+00  1.02D+00  5.26D-01  4.16D-01  5.49D-01
                    CP:  5.53D-01  5.77D-01  6.82D-01  5.11D-01
 E= -2049.72638610119     Delta-E=       -0.000000000156 Rises=F Damp=F
 DIIS: error= 1.21D-07 at cycle  10 NSaved=  10.
 NSaved=10 IEnMin=10 EnMin= -2049.72638610119     IErMin=10 ErrMin= 1.21D-07
 ErrMax= 1.21D-07  0.00D+00 EMaxC= 1.00D-01 BMatC= 2.81D-11 BMatP= 1.37D-10
 IDIUse=1 WtCom= 1.00D+00 WtEn= 0.00D+00
 Coeff-Com: -0.147D-04-0.139D-02-0.144D-02-0.114D-02 0.115D-02 0.796D-02
 Coeff-Com:  0.416D-01 0.170D+00 0.331D+00 0.453D+00
 Coeff:     -0.147D-04-0.139D-02-0.144D-02-0.114D-02 0.115D-02 0.796D-02
 Coeff:      0.416D-01 0.170D+00 0.331D+00 0.453D+00
 Gap=     0.038 Goal=   None    Shift=    0.000
 RMSDP=2.39D-08 MaxDP=9.45D-07 DE=-1.56D-10 OVMax= 3.50D-06

 Cycle  19  Pass 1  IDiag  1:
 RMSU=  1.14D-08    CP:  1.00D+00  1.02D+00  5.26D-01  4.16D-01  5.49D-01
                    CP:  5.54D-01  5.79D-01  6.90D-01  5.99D-01  4.41D-01
 E= -2049.72638610119     Delta-E=       -0.000000000004 Rises=F Damp=F
 DIIS: error= 3.25D-08 at cycle  11 NSaved=  11.
 NSaved=11 IEnMin=11 EnMin= -2049.72638610119     IErMin=11 ErrMin= 3.25D-08
 ErrMax= 3.25D-08  0.00D+00 EMaxC= 1.00D-01 BMatC= 2.68D-12 BMatP= 2.81D-11
 IDIUse=1 WtCom= 1.00D+00 WtEn= 0.00D+00
 Coeff-Com:  0.150D-04-0.580D-03-0.853D-03-0.134D-02-0.170D-02-0.132D-02
 Coeff-Com:  0.831D-02 0.617D-01 0.154D+00 0.294D+00 0.487D+00
 Coeff:      0.150D-04-0.580D-03-0.853D-03-0.134D-02-0.170D-02-0.132D-02
 Coeff:      0.831D-02 0.617D-01 0.154D+00 0.294D+00 0.487D+00
 Gap=     0.038 Goal=   None    Shift=    0.000
 RMSDP=7.58D-09 MaxDP=2.94D-07 DE=-3.64D-12 OVMax= 7.29D-07

 SCF Done:  E(RM06L) =  -2049.72638610     A.U. after   19 cycles
            NFock= 19  Conv=0.76D-08     -V/T= 2.0044
 KE= 2.040730357784D+03 PE=-1.078379624539D+04 EE= 3.719358924569D+03
 Leave Link  502 at Sun Dec  2 17:04:58 2018, MaxMem=   536870912 cpu:      1973.2
 (Enter /pbs_home/pkowalski/g09d01/g09/l701.exe)
 Compute integral first derivatives.
 ... and contract with generalized density number  0.
 Leave Link  701 at Sun Dec  2 17:04:59 2018, MaxMem=   536870912 cpu:         3.7
 (Enter /pbs_home/pkowalski/g09d01/g09/l702.exe)
 L702 exits ... SP integral derivatives will be done elsewhere.
 Leave Link  702 at Sun Dec  2 17:04:59 2018, MaxMem=   536870912 cpu:         0.2
 (Enter /pbs_home/pkowalski/g09d01/g09/l703.exe)
 Compute integral first derivatives, UseDBF=F ICtDFT=           0.
 Integral derivatives from FoFJK, PRISM(SPDF).
 Calling FoFJK, ICntrl=      2527 FMM=F ISym2X=0 I1Cent= 0 IOpClX= 0 NMat=1 NMatS=1 NMatT=0.
 FoFJK:  IHMeth= 1 ICntrl=    2527 DoSepK=F KAlg= 0 I1Cent=   0 FoldK=F
 IRaf=         0 NMat=   1 IRICut=       1 DoRegI=T DoRafI=F ISym2E= 0.
 FoFCou: FMM=F IPFlag=           0 FMFlag=      100000 FMFlg1=         800
         NFxFlg=           0 DoJE=F BraDBF=F KetDBF=F FulRan=T
         wScrn=  0.000000 ICntrl=    2527 IOpCl=  0 I1Cent=           0 NGrid=           0
         NMat0=    1 NMatS0=      1 NMatT0=    0 NMatD0=    1 NMtDS0=    0 NMtDT0=    0
 Symmetry not used in FoFCou.
 Leave Link  703 at Sun Dec  2 17:06:00 2018, MaxMem=   536870912 cpu:       484.1
 (Enter /pbs_home/pkowalski/g09d01/g09/l716.exe)
 Dipole        =-2.97901330D+00-1.80264702D+00-9.13292280D-01
 ***** Axes restored to original set *****
 -------------------------------------------------------------------
 Center     Atomic                   Forces (Hartrees/Bohr)
 Number     Number              X              Y              Z
 -------------------------------------------------------------------
      1        6           0.005134685    0.014672536    0.032844035
      2       16          -0.005818388   -0.003070100    0.005070246
      3        6          -0.005129236    0.013687117   -0.004933747
      4        6           0.006449452   -0.020152834   -0.023576221
      5        6           0.017054660   -0.006683275   -0.047096035
      6        6           0.005772989   -0.003072548   -0.000354930
      7        1          -0.000809093   -0.000515905   -0.000896807
      8        6           0.011672477   -0.010945053    0.026497154
      9        6           0.004697244   -0.008740698   -0.003213069
     10        6          -0.016451575   -0.010668155    0.076216819
     11        6          -0.001895229   -0.008623638   -0.001585393
     12        6           0.001151379    0.005133697   -0.054851339
     13        9          -0.005386878    0.003265491    0.000484773
     14        9          -0.000865578    0.001739172   -0.004802923
     15        9           0.004069688    0.001668409   -0.001461471
     16        9          -0.001162657    0.005199112    0.002459992
     17        9           0.008770801    0.002211170    0.005797732
     18        9          -0.006546316    0.013778741    0.020035716
     19        6           0.005423571    0.017295051    0.059668448
     20        6          -0.150028894    0.121586109   -0.355896907
     21        6          -0.048053459    0.017445225    0.066002219
     22        1          -0.024844839    0.010054039    0.007976856
     23        1          -0.025400896    0.022400826    0.003914425
     24        1           0.003871170    0.000646361    0.002967617
     25        6          -0.017010388   -0.046365559    0.002662046
     26        1          -0.001575661   -0.002691819   -0.005044460
     27        1          -0.002827992   -0.005328784    0.000753029
     28        1           0.001558507   -0.000557078    0.000056490
     29        1          -0.000479882    0.000944945   -0.000368801
     30        1           0.000150733    0.000046750    0.001322503
     31        1          -0.000735970   -0.000014597   -0.000993041
     32       16           0.316355781    0.132250379    0.157995979
     33        6          -0.151657043   -0.170674989   -0.041001572
     34        6           0.046845563   -0.021179420    0.024164140
     35        6           0.039354348   -0.040494788    0.057639661
     36        1          -0.004323331   -0.020275004    0.034193196
     37        1           0.008580265    0.005742166    0.011255895
     38        1          -0.014613332    0.009263539    0.002636901
     39        1          -0.001296676   -0.018976592   -0.056539155
 -------------------------------------------------------------------
 Cartesian Forces:  Max     0.355896907 RMS     0.059020896
 Leave Link  716 at Sun Dec  2 17:06:00 2018, MaxMem=   536870912 cpu:         0.3
 (Enter /pbs_home/pkowalski/g09d01/g09/l103.exe)

 GradGradGradGradGradGradGradGradGradGradGradGradGradGradGradGradGradGrad
 Berny optimization.
 Using GEDIIS/GDIIS optimizer.
 FormGI is forming the generalized inverse of G from B-inverse, IUseBI=4.
 Internal  Forces:  Max     0.299618639 RMS     0.029973904
 Search for a local minimum.
 Step number   2 out of a maximum of  234
 All quantities printed in internal units (Hartrees-Bohrs-Radians)
 RMS Force = .29974D-01 SwitMx=.10000D-02 MixMth= 1
 Mixed Optimization -- RFO/linear search
 Update second derivatives using D2CorX and points    1    2
 DE= -1.93D-01 DEPred=-2.12D-01 R= 9.11D-01
 TightC=F SS=  1.41D+00  RLast= 3.75D-01 DXNew= 5.0454D-01 1.1251D+00
 Trust test= 9.11D-01 RLast= 3.75D-01 DXMaxT set to 5.05D-01
 ITU=  1  0
 Use linear search instead of GDIIS.
 Linear search step of   0.600 exceeds DXMaxT=   0.505 but not scaled.
 Quartic linear search produced a step of  2.00000.
 Iteration  1 RMS(Cart)=  0.15070602 RMS(Int)=  0.00666441
 Iteration  2 RMS(Cart)=  0.01205639 RMS(Int)=  0.00137868
 Iteration  3 RMS(Cart)=  0.00014083 RMS(Int)=  0.00137774
 Iteration  4 RMS(Cart)=  0.00000016 RMS(Int)=  0.00137774
 ITry= 1 IFail=0 DXMaxC= 8.55D-01 DCOld= 1.00D+10 DXMaxT= 5.05D-01 DXLimC= 3.00D+00 Rises=F
 Variable       Old X    -DE/DX   Delta X   Delta X   Delta X     New X
                                 (Linear)    (Quad)   (Total)
    R1        3.32572   0.00454   0.00673   0.00000   0.00682   3.33254
    R2        2.88253   0.01552   0.02582   0.00000   0.02615   2.90868
    R3        2.53893   0.00764   0.01577   0.00000   0.01617   2.55510
    R4        3.36328  -0.00841  -0.01168   0.00000  -0.01156   3.35173
    R5        2.52869   0.00676   0.01013   0.00000   0.01007   2.53877
    R6        2.81817  -0.00494  -0.00827   0.00000  -0.00827   2.80990
    R7        2.84586  -0.01003  -0.01874   0.00000  -0.01892   2.82694
    R8        2.06276   0.00045   0.00093   0.00000   0.00093   2.06369
    R9        3.32589  -0.01724  -0.04152   0.00000  -0.04167   3.28422
   R10        2.95415   0.00495   0.01214   0.00000   0.01214   2.96629
   R11        2.07477  -0.00070  -0.00122   0.00000  -0.00122   2.07355
   R12        2.08020  -0.00112  -0.00212   0.00000  -0.00212   2.07807
   R13        2.07975  -0.00067  -0.00122   0.00000  -0.00122   2.07853
   R14        2.83356  -0.00015   0.00578   0.00000   0.00637   2.83993
   R15        2.83666  -0.01027   0.00559   0.00000   0.00597   2.84263
   R16        2.93579  -0.01182  -0.04937   0.00000  -0.04982   2.88596
   R17        2.53489   0.00621   0.00704   0.00000   0.00704   2.54193
   R18        2.55879   0.00415   0.00405   0.00000   0.00405   2.56285
   R19        3.00445   0.00433   0.07961   0.00000   0.07998   3.08443
   R20        3.09240  -0.04688   0.00758   0.00000   0.00738   3.09978
   R21        2.93262  -0.00943  -0.03706   0.00000  -0.03780   2.89481
   R22        2.52438   0.00461   0.00446   0.00000   0.00446   2.52884
   R23        2.52859   0.00544   0.00812   0.00000   0.00812   2.53671
   R24        2.53018   0.00961   0.01545   0.00000   0.01545   2.54563
   R25        2.55991   0.01986   0.03379   0.00000   0.03379   2.59371
   R26        2.74784   0.05146   0.11721   0.00000   0.11774   2.86558
   R27        2.90612   0.07155   0.14061   0.00000   0.13924   3.04537
   R28        3.09509   0.01519  -0.00813   0.00000  -0.00729   3.08780
   R29        2.66583   0.29962   0.25041   0.00000   0.25100   2.91683
   R30        2.05402  -0.00885  -0.03697   0.00000  -0.03697   2.01705
   R31        2.08164  -0.00211   0.00141   0.00000   0.00141   2.08305
   R32        2.08154  -0.00236  -0.00214   0.00000  -0.00214   2.07940
   R33        3.46833   0.06274   0.13099   0.00000   0.13145   3.59978
   R34        2.08126   0.00399   0.00747   0.00000   0.00747   2.08872
   R35        2.07350  -0.00451  -0.00850   0.00000  -0.00850   2.06500
   R36        2.07668  -0.00138  -0.00257   0.00000  -0.00257   2.07410
   R37        2.79946   0.21645   0.23210   0.00000   0.23144   3.03090
   R38        2.98155  -0.00947  -0.00424   0.00000  -0.00513   2.97642
   R39        2.67474   0.09572   0.16805   0.00000   0.16805   2.84279
   R40        2.16173  -0.03534  -0.06071   0.00000  -0.06071   2.10102
   R41        2.03944   0.01966   0.03487   0.00000   0.03487   2.07431
   R42        2.03458   0.01499   0.02514   0.00000   0.02514   2.05972
   R43        2.03303   0.01485   0.02206   0.00000   0.02206   2.05509
    A1        1.93369  -0.00279  -0.00745   0.00000  -0.00811   1.92558
    A2        2.21763   0.00070  -0.00252   0.00000  -0.00332   2.21431
    A3        2.13186   0.00203   0.01046   0.00000   0.00993   2.14179
    A4        1.59072   0.00185   0.00270   0.00000   0.00303   1.59375
    A5        1.97751   0.00005   0.00139   0.00000   0.00140   1.97891
    A6        2.05880   0.00178   0.00172   0.00000   0.00172   2.06052
    A7        2.24688  -0.00182  -0.00311   0.00000  -0.00312   2.24376
    A8        2.01508   0.00434   0.00417   0.00000   0.00387   2.01895
    A9        2.13551  -0.00138  -0.00117   0.00000  -0.00104   2.13447
   A10        2.12598  -0.00252  -0.00238   0.00000  -0.00223   2.12375
   A11        1.83741  -0.00261  -0.00059   0.00000   0.00000   1.83741
   A12        2.02685  -0.00533   0.00240   0.00000   0.00231   2.02917
   A13        1.54730   0.02358   0.03860   0.00000   0.03914   1.58644
   A14        1.97064   0.01059   0.01217   0.00000   0.01143   1.98207
   A15        2.14119  -0.01696  -0.02897   0.00000  -0.02943   2.11175
   A16        1.90459  -0.00764  -0.01655   0.00000  -0.01711   1.88748
   A17        1.92679   0.00105   0.00190   0.00000   0.00190   1.92869
   A18        1.93732   0.00039   0.00057   0.00000   0.00057   1.93788
   A19        1.93846   0.00073   0.00093   0.00000   0.00093   1.93938
   A20        1.89061  -0.00073  -0.00123   0.00000  -0.00123   1.88938
   A21        1.89384  -0.00046  -0.00056   0.00000  -0.00056   1.89328
   A22        1.87509  -0.00109  -0.00178   0.00000  -0.00178   1.87331
   A23        2.22814  -0.00205  -0.00698   0.00000  -0.00783   2.22031
   A24        2.10780   0.00612   0.00544   0.00000   0.00428   2.11209
   A25        1.89839   0.00070   0.01684   0.00000   0.01715   1.91554
   A26        1.82961   0.00838   0.03352   0.00000   0.03362   1.86323
   A27        1.99399  -0.00345  -0.00580   0.00000  -0.00705   1.98693
   A28        1.92864  -0.00306  -0.01313   0.00000  -0.01234   1.91630
   A29        1.94434   0.00532   0.00922   0.00000   0.00959   1.95393
   A30        1.88927  -0.00780  -0.02719   0.00000  -0.02770   1.86157
   A31        1.87616   0.00025   0.00194   0.00000   0.00195   1.87811
   A32        1.70153  -0.00433  -0.04624   0.00000  -0.04625   1.65528
   A33        2.00865  -0.00864  -0.00936   0.00000  -0.00815   2.00050
   A34        1.72012   0.03327   0.14913   0.00000   0.14838   1.86850
   A35        1.81899  -0.00733  -0.01893   0.00000  -0.02016   1.79883
   A36        1.94781   0.00083   0.00189   0.00000   0.00238   1.95019
   A37        1.93168   0.00293   0.00763   0.00000   0.00791   1.93960
   A38        1.93230   0.00271   0.00919   0.00000   0.00905   1.94135
   A39        1.93680   0.00282   0.00319   0.00000   0.00406   1.94087
   A40        1.89608  -0.00191  -0.00303   0.00000  -0.00331   1.89277
   A41        1.85712   0.00883   0.04070   0.00000   0.04082   1.89793
   A42        2.02182  -0.00013   0.00438   0.00000   0.00463   2.02645
   A43        1.92409   0.00920   0.05511   0.00000   0.05688   1.98097
   A44        1.92140  -0.00279  -0.03106   0.00000  -0.03195   1.88946
   A45        1.84438  -0.01625  -0.09388   0.00000  -0.09522   1.74915
   A46        1.88712  -0.00050   0.01590   0.00000   0.01042   1.89754
   A47        1.91262  -0.01568  -0.01314   0.00000  -0.01238   1.90023
   A48        1.63838  -0.01596  -0.04863   0.00000  -0.04865   1.58974
   A49        2.67628  -0.01773  -0.02845   0.00000  -0.02897   2.64731
   A50        1.56657   0.04281   0.11031   0.00000   0.11043   1.67700
   A51        1.61131   0.04012   0.05807   0.00000   0.05734   1.66865
   A52        2.09517   0.02617   0.02070   0.00000   0.01804   2.11320
   A53        2.01941   0.01517   0.06434   0.00000   0.06291   2.08232
   A54        2.16816  -0.04145  -0.08546   0.00000  -0.08151   2.08665
   A55        1.98226   0.02910   0.04880   0.00000   0.05048   2.03274
   A56        1.96036  -0.00255   0.01671   0.00000   0.01732   1.97769
   A57        1.92467   0.00114   0.00660   0.00000   0.00449   1.92916
   A58        1.87775  -0.00147  -0.00915   0.00000  -0.01332   1.86443
   A59        1.86094  -0.01510  -0.03539   0.00000  -0.03559   1.82535
   A60        1.53478   0.03337   0.06611   0.00000   0.06715   1.60193
   A61        1.85044  -0.01468  -0.03477   0.00000  -0.03427   1.81617
   A62        1.28743   0.01479   0.05830   0.00000   0.05629   1.34372
   A63        1.93464   0.00494   0.00952   0.00000   0.00950   1.94415
   A64        1.91666   0.00058   0.00277   0.00000   0.00276   1.91942
   A65        1.92082   0.00021   0.00021   0.00000   0.00021   1.92103
   A66        1.89803  -0.00306  -0.00689   0.00000  -0.00691   1.89112
   A67        1.88735  -0.00288  -0.00603   0.00000  -0.00604   1.88131
   A68        1.90578   0.00008   0.00014   0.00000   0.00014   1.90592
   A69        1.87699  -0.07596  -0.03471   0.00000  -0.03174   1.84525
   A70        1.77237   0.01656  -0.00092   0.00000  -0.00318   1.76919
   A71        2.18938  -0.01059   0.00081   0.00000  -0.00243   2.18695
   A72        1.76972   0.03025   0.10469   0.00000   0.10363   1.87335
   A73        1.98371   0.06245   0.06907   0.00000   0.06404   2.04775
   A74        2.31681  -0.00883  -0.00217   0.00000  -0.00616   2.31064
   A75        1.74071   0.06300   0.11857   0.00000   0.11861   1.85932
   A76        1.53662  -0.01023  -0.01808   0.00000  -0.02050   1.51612
   A77        1.66482  -0.00919   0.02672   0.00000   0.02579   1.69061
   A78        1.64085   0.05321   0.11451   0.00000   0.11332   1.75417
   A79        2.00166  -0.00392  -0.01125   0.00000  -0.01174   1.98992
   A80        2.10525  -0.00952  -0.00168   0.00000  -0.00258   2.10267
   A81        1.88988  -0.01886  -0.04151   0.00000  -0.04207   1.84781
   A82        1.89314  -0.01597  -0.03499   0.00000  -0.03656   1.85658
   A83        1.90261  -0.00172  -0.01604   0.00000  -0.01646   1.88616
   A84        3.39572   0.01827   0.03072   0.00000   0.03156   3.42729
   A85        3.23980   0.00268   0.02512   0.00000   0.02183   3.26162
    D1        0.28530  -0.00317  -0.00123   0.00000  -0.00124   0.28405
    D2       -2.85992  -0.02080  -0.05641   0.00000  -0.05582  -2.91574
    D3       -0.36727   0.00296   0.00151   0.00000   0.00142  -0.36585
    D4       -2.56103  -0.00514  -0.01556   0.00000  -0.01523  -2.57626
    D5        1.79005  -0.00784  -0.01705   0.00000  -0.01686   1.77319
    D6        2.77774   0.01958   0.05333   0.00000   0.05334   2.83108
    D7        0.58398   0.01148   0.03625   0.00000   0.03669   0.62067
    D8       -1.34812   0.00878   0.03477   0.00000   0.03506  -1.31307
    D9        0.02920  -0.00602  -0.04094   0.00000  -0.04076  -0.01156
   D10        2.80153   0.01171   0.01659   0.00000   0.01649   2.81802
   D11       -3.11639  -0.02550  -0.10162   0.00000  -0.10164   3.06516
   D12       -0.34406  -0.00777  -0.04409   0.00000  -0.04439  -0.38845
   D13       -0.11469   0.00196  -0.00206   0.00000  -0.00210  -0.11680
   D14        3.03003  -0.00019  -0.00287   0.00000  -0.00290   3.02713
   D15       -0.09742  -0.00234   0.00064   0.00000   0.00063  -0.09679
   D16       -3.11769  -0.00617  -0.00487   0.00000  -0.00479  -3.12248
   D17        3.04063   0.00010   0.00158   0.00000   0.00154   3.04217
   D18        0.02035  -0.00373  -0.00394   0.00000  -0.00388   0.01648
   D19       -3.13727   0.00115   0.00030   0.00000   0.00028  -3.13698
   D20        1.04919   0.00112   0.00021   0.00000   0.00020   1.04939
   D21       -1.03573   0.00175   0.00147   0.00000   0.00146  -1.03428
   D22        0.00801  -0.00139  -0.00068   0.00000  -0.00066   0.00735
   D23       -2.08872  -0.00142  -0.00076   0.00000  -0.00075  -2.08946
   D24        2.10954  -0.00079   0.00050   0.00000   0.00051   2.11006
   D25        0.29641  -0.00022  -0.00095   0.00000  -0.00080   0.29561
   D26        2.52460  -0.00186   0.00978   0.00000   0.00997   2.53457
   D27       -1.42118  -0.02148  -0.03812   0.00000  -0.03802  -1.45921
   D28       -2.96578   0.00367   0.00463   0.00000   0.00467  -2.96111
   D29       -0.73758   0.00203   0.01536   0.00000   0.01544  -0.72215
   D30        1.59981  -0.01758  -0.03255   0.00000  -0.03255   1.56726
   D31       -0.14056  -0.02310  -0.03545   0.00000  -0.03482  -0.17538
   D32        1.44982   0.01557   0.06360   0.00000   0.06439   1.51421
   D33        2.36496   0.01797   0.05157   0.00000   0.05042   2.41538
   D34       -2.26513  -0.02412  -0.04667   0.00000  -0.04642  -2.31155
   D35       -0.67475   0.01455   0.05238   0.00000   0.05279  -0.62195
   D36        0.24039   0.01695   0.04034   0.00000   0.03883   0.27922
   D37        1.57312  -0.00143   0.00254   0.00000   0.00333   1.57645
   D38       -3.11968   0.03724   0.10159   0.00000   0.10254  -3.01714
   D39       -2.20454   0.03964   0.08955   0.00000   0.08857  -2.11597
   D40        3.07115  -0.00107   0.00170   0.00000   0.00180   3.07295
   D41        0.97351  -0.00079   0.00243   0.00000   0.00251   0.97602
   D42       -1.12500  -0.00139   0.00038   0.00000   0.00047  -1.12453
   D43       -1.33861   0.00848   0.02213   0.00000   0.02151  -1.31710
   D44        2.84693   0.00877   0.02286   0.00000   0.02223   2.86916
   D45        0.74842   0.00817   0.02081   0.00000   0.02018   0.76860
   D46        1.02448  -0.00313  -0.01309   0.00000  -0.01255   1.01192
   D47       -1.07317  -0.00284  -0.01236   0.00000  -0.01183  -1.08500
   D48        3.11151  -0.00344  -0.01442   0.00000  -0.01388   3.09763
   D49        2.24507   0.02142   0.06444   0.00000   0.06547   2.31053
   D50        0.11182   0.01097   0.03321   0.00000   0.03367   0.14549
   D51       -2.00635   0.01542   0.04485   0.00000   0.04520  -1.96115
   D52       -0.56282   0.00436   0.01387   0.00000   0.01508  -0.54775
   D53       -2.69607  -0.00609  -0.01735   0.00000  -0.01672  -2.71279
   D54        1.46894  -0.00165  -0.00572   0.00000  -0.00519   1.46376
   D55       -2.09124  -0.02472  -0.09249   0.00000  -0.09169  -2.18293
   D56       -0.29120   0.00857   0.05042   0.00000   0.05014  -0.24106
   D57        0.74381  -0.01080  -0.04930   0.00000  -0.04791   0.69589
   D58        2.54384   0.02249   0.09361   0.00000   0.09392   2.63777
   D59        0.10625  -0.00287  -0.01659   0.00000  -0.01609   0.09016
   D60        2.19231  -0.00360  -0.01600   0.00000  -0.01611   2.17619
   D61       -1.97695  -0.00345  -0.01333   0.00000  -0.01320  -1.99014
   D62        2.27150   0.00149   0.00304   0.00000   0.00389   2.27539
   D63       -1.92563   0.00076   0.00363   0.00000   0.00387  -1.92176
   D64        0.18830   0.00091   0.00630   0.00000   0.00679   0.19509
   D65       -1.95248   0.00007  -0.00603   0.00000  -0.00534  -1.95782
   D66        0.13358  -0.00066  -0.00544   0.00000  -0.00537   0.12821
   D67        2.24751  -0.00051  -0.00277   0.00000  -0.00245   2.24506
   D68       -0.65192   0.00344   0.01940   0.00000   0.01873  -0.63320
   D69       -2.79365   0.00038   0.02568   0.00000   0.02548  -2.76817
   D70        1.33996  -0.00639  -0.04224   0.00000  -0.04282   1.29714
   D71       -2.69199   0.00596   0.00583   0.00000   0.00627  -2.68572
   D72        1.44947   0.00290   0.01212   0.00000   0.01303   1.46249
   D73       -0.70010  -0.00387  -0.05580   0.00000  -0.05528  -0.75538
   D74        0.72841  -0.01348  -0.05751   0.00000  -0.05827   0.67014
   D75       -2.44429  -0.01791  -0.07499   0.00000  -0.07591  -2.52020
   D76        2.51691  -0.00356  -0.03615   0.00000  -0.03599   2.48092
   D77       -0.65579  -0.00799  -0.05363   0.00000  -0.05362  -0.70941
   D78        0.34668  -0.00098   0.00356   0.00000   0.00298   0.34966
   D79        2.55039   0.00300   0.01687   0.00000   0.01517   2.56555
   D80       -1.69899  -0.00789  -0.03519   0.00000  -0.03316  -1.73215
   D81       -1.74985   0.00093   0.00763   0.00000   0.00738  -1.74248
   D82        0.45385   0.00492   0.02095   0.00000   0.01957   0.47342
   D83        2.48766  -0.00598  -0.03112   0.00000  -0.02876   2.45890
   D84        2.42640  -0.00035   0.00321   0.00000   0.00268   2.42908
   D85       -1.65308   0.00363   0.01652   0.00000   0.01487  -1.63821
   D86        0.38073  -0.00726  -0.03555   0.00000  -0.03346   0.34727
   D87       -0.45719   0.01677   0.04205   0.00000   0.04365  -0.41354
   D88        2.71831   0.02039   0.05885   0.00000   0.05861   2.77691
   D89       -2.09822   0.01879   0.05416   0.00000   0.05728  -2.04094
   D90        1.07727   0.02241   0.07095   0.00000   0.07224   1.14951
   D91        2.95444   0.01160   0.02704   0.00000   0.02577   2.98021
   D92       -0.15325   0.01522   0.04383   0.00000   0.04073  -0.11253
   D93       -2.29074  -0.00444   0.00041   0.00000   0.00153  -2.28921
   D94        1.85651  -0.02269  -0.03619   0.00000  -0.03573   1.82079
   D95       -0.20329  -0.00341  -0.00762   0.00000  -0.00663  -0.20992
   D96       -0.37761  -0.01746  -0.00442   0.00000  -0.00723  -0.38484
   D97       -2.51354  -0.03571  -0.04101   0.00000  -0.04449  -2.55803
   D98        1.70984  -0.01643  -0.01244   0.00000  -0.01539   1.69445
   D99       -2.45934  -0.04169  -0.09555   0.00000  -0.09756  -2.55690
   D100      -0.31280   0.01876   0.04003   0.00000   0.03937  -0.27343
   D101       0.08771  -0.00895  -0.02067   0.00000  -0.02388   0.06383
   D102       2.23425   0.05150   0.11491   0.00000   0.11306   2.34731
   D103      -2.94533  -0.01070  -0.02799   0.00000  -0.02487  -2.97020
   D104       0.16369  -0.01393  -0.04456   0.00000  -0.04029   0.12341
   D105      -0.13003   0.01132  -0.04227   0.00000  -0.03693  -0.16696
   D106       1.53033  -0.00093  -0.01990   0.00000  -0.01766   1.51268
   D107      -2.03227   0.02560  -0.00015   0.00000   0.00028  -2.03199
   D108      -0.37191   0.01335   0.02221   0.00000   0.01955  -0.35235
   D109      -0.06904  -0.00258   0.00598   0.00000   0.00659  -0.06245
   D110      -2.04375  -0.05167  -0.13220   0.00000  -0.13021  -2.17396
   D111      -0.01614   0.01344   0.01380   0.00000   0.01458  -0.00156
   D112      -0.93844  -0.01797  -0.05357   0.00000  -0.05777  -0.99621
   D113      -2.49060  -0.01172  -0.04906   0.00000  -0.05473  -2.54532
   D114       2.25564   0.02214   0.05718   0.00000   0.06172   2.31735
   D115       1.33334  -0.00927  -0.01018   0.00000  -0.01064   1.32270
   D116      -0.21882  -0.00302  -0.00568   0.00000  -0.00759  -0.22641
   D117      -2.68322   0.02091   0.04243   0.00000   0.04371  -2.63952
   D118      -0.72441   0.02648   0.05221   0.00000   0.05321  -0.67120
   D119       1.60609   0.00731   0.00878   0.00000   0.00918   1.61527
   D120       1.62399  -0.02168  -0.04445   0.00000  -0.04496   1.57903
   D121      -2.70039  -0.01611  -0.03467   0.00000  -0.03546  -2.73585
   D122      -0.36988  -0.03528  -0.07810   0.00000  -0.07949  -0.44937
         Item               Value     Threshold  Converged?
 Maximum Force            0.299619     0.000450     NO 
 RMS     Force            0.029974     0.000300     NO 
 Maximum Displacement     0.854927     0.001800     NO 
 RMS     Displacement     0.157982     0.001200     NO 
 Predicted change in Energy=-1.155367D-01
 Lowest energy point so far.  Saving SCF results.
 GradGradGradGradGradGradGradGradGradGradGradGradGradGradGradGradGradGrad

 Leave Link  103 at Sun Dec  2 17:06:00 2018, MaxMem=   536870912 cpu:         0.5
 (Enter /pbs_home/pkowalski/g09d01/g09/l202.exe)
                          Input orientation:                          
 ---------------------------------------------------------------------
 Center     Atomic      Atomic             Coordinates (Angstroms)
 Number     Number       Type             X           Y           Z
 ---------------------------------------------------------------------
      1          6           0       -1.568825   -0.210579   -0.812356
      2         16           0       -3.059291    0.730785   -0.860227
      3          6           0       -3.990332   -0.634301   -0.215587
      4          6           0       -3.274486   -1.766436   -0.112099
      5          6           0       -1.887557   -1.709662   -0.669837
      6          6           0       -5.417862   -0.405352    0.131865
      7          1           0       -3.708801   -2.700237    0.251186
      8          6           0       -0.308147    0.258735   -0.948748
      9          6           0        0.111107    1.682384   -1.185261
     10          6           0        0.873840   -0.549391   -0.487641
     11          6           0        1.234715    1.980766   -0.194923
     12          6           0        1.476216    0.623940    0.473897
     13          9           0       -0.895363    2.569255   -1.085991
     14          9           0        0.644200    1.804062   -2.426342
     15          9           0        2.337324    2.419127   -0.813705
     16          9           0        0.855951    2.904046    0.702878
     17          9           0        2.785696    0.529172    0.775449
     18          9           0        0.767705    0.796113    1.636742
     19          6           0       -0.739219   -2.658284    0.225628
     20          6           0        0.497783   -1.819032    0.480492
     21          6           0       -1.477820   -2.299382    1.612247
     22          1           0       -0.854309   -1.960478    2.409534
     23          1           0       -2.083384   -3.129405    2.011525
     24          1           0       -2.203997   -1.486143    1.463503
     25          6           0       -1.621772   -1.936860   -2.200091
     26          1           0       -1.700888   -3.006129   -2.468615
     27          1           0       -0.618702   -1.590069   -2.460265
     28          1           0       -2.360229   -1.385793   -2.796467
     29          1           0       -5.871032   -1.325648    0.521360
     30          1           0       -5.992096   -0.084940   -0.749534
     31          1           0       -5.519091    0.382239    0.892956
     32         16           0        1.454215   -2.202084    1.629822
     33          6           0        0.924280   -3.610312    2.185252
     34          6           0       -0.370604   -3.820419    1.313514
     35          6           0        0.553686   -3.897186    3.614730
     36          1           0        0.775346   -4.970960    3.667348
     37          1           0        1.206969   -3.421757    4.346302
     38          1           0       -0.473260   -3.779221    3.952574
     39          1           0       -0.973185   -4.336003    2.092741
 ---------------------------------------------------------------------
                    Distance matrix (angstroms):
                    1          2          3          4          5
     1  C    0.000000
     2  S    1.763503   0.000000
     3  C    2.529698   1.773657   0.000000
     4  C    2.412536   2.615744   1.343457   0.000000
     5  C    1.539205   2.713851   2.405080   1.495950   0.000000
     6  C    3.967943   2.799627   1.486937   2.550712   3.847986
     7  H    3.450944   3.664561   2.136639   1.092057   2.268579
     8  C    1.352098   2.792752   3.859214   3.687882   2.539078
     9  C    2.558229   3.326050   4.809272   4.950583   3.970679
    10  C    2.487337   4.152973   4.872514   4.339451   3.000789
    11  C    3.611517   4.521456   5.842955   5.863555   4.857302
    12  C    3.409273   4.728861   5.651700   5.350369   4.250740
    13  F    2.873308   2.848425   4.538635   5.040527   4.412115
    14  F    3.400178   4.161789   5.684359   5.784486   4.673474
    15  F    4.708859   5.654742   7.051269   7.035879   5.909079
    16  F    4.228044   4.742940   6.070415   6.287932   5.540531
    17  F    4.693635   6.072887   6.946250   6.540899   5.379640
    18  F    3.531414   4.570013   5.302464   5.095528   4.318522
    19  C    2.785124   4.248247   3.854986   2.708695   1.737936
    20  C    2.920522   4.577321   4.693750   3.818892   2.650484
    21  C    3.201575   4.218541   3.525080   2.546646   2.392397
    22  H    3.735406   4.774534   4.299378   3.500506   3.257765
    23  H    4.093729   4.909218   3.849938   2.790373   3.040348
    24  H    2.685152   3.323555   2.595375   1.925365   2.168233
    25  C    2.215550   3.313311   3.353356   2.668374   1.569694
    26  H    3.252035   4.289137   3.992901   3.092930   2.225146
    27  H    2.349752   3.728667   4.161727   3.549391   2.197710
    28  H    2.438062   2.952561   3.143711   2.861221   2.202468
    29  H    4.640168   3.747477   2.134966   2.708804   4.175462
    30  H    4.425500   3.046146   2.143351   3.258705   4.415123
    31  H    4.343285   3.040683   2.144603   3.265761   4.472852
    32  S    4.366818   5.930750   5.958739   5.058131   4.086362
    33  C    5.172951   6.632413   6.226884   5.129067   4.435136
    34  C    4.357294   5.715562   5.058847   3.831938   3.269576
    35  C    6.139643   7.382205   6.779812   5.751890   5.394668
    36  H    6.944358   8.228807   7.522997   6.399556   6.044691
    37  H    6.680453   7.909015   7.456050   6.534589   6.137508
    38  H    6.053101   7.084544   6.295545   5.331016   5.258326
    39  H    5.080699   6.224483   5.304163   4.093895   3.919895
                    6          7          8          9         10
     6  C    0.000000
     7  H    2.863848   0.000000
     8  C    5.264782   4.664741   0.000000
     9  C    6.054994   5.988525   1.502826   0.000000
    10  C    6.323768   5.115916   1.504254   2.459523   0.000000
    11  C    7.075106   6.822694   2.431885   1.527186   2.572471
    12  C    6.978878   6.163128   2.311113   2.395127   1.632212
    13  F    5.548374   6.121357   2.387919   1.345131   3.635114
    14  F    6.940787   6.812230   2.340573   1.356199   3.057783
    15  F    8.307508   7.993591   3.418192   2.374213   3.325688
    16  F    7.116101   7.242166   3.328763   2.369033   3.652928
    17  F    8.281661   7.272030   3.552162   3.511084   2.532566
    18  F    6.478380   5.846651   2.851490   3.029901   2.516872
    19  C    5.193668   2.969988   3.173954   4.642742   2.749207
    20  C    6.092198   4.304004   2.647521   3.896686   1.640332
    21  C    4.615497   2.643945   3.804051   5.119101   3.605871
    22  H    5.332186   3.654290   4.062175   5.208168   3.656677
    23  H    4.698120   2.434124   4.836753   6.179687   4.652684
    24  H    3.642841   2.282142   3.529562   4.734471   3.762651
    25  C    4.711033   3.308654   2.848177   4.139043   3.329510
    26  H    5.228999   3.394496   3.861225   5.187723   4.072965
    27  H    5.581633   4.258304   2.408154   3.587089   2.683643
    28  H    4.345747   3.582540   3.213966   4.256430   4.060720
    29  H    1.097276   2.576380   5.968013   6.909905   6.863960
    30  H    1.099669   3.613122   5.697813   6.368859   6.886608
    31  H    1.099912   3.631897   5.528207   6.140724   6.606326
    32  S    7.259309   5.367078   3.976251   4.981738   2.748068
    33  C    7.396684   5.102380   5.129363   6.327262   4.064006
    34  C    6.207559   3.677894   4.664894   6.062735   3.936042
    35  C    7.744845   5.560117   6.232156   7.373424   5.304684
    36  H    8.467599   6.077328   7.059179   8.261719   6.068270
    37  H    8.411216   6.438583   6.624134   7.606007   5.632802
    38  H    7.101401   5.033210   6.352584   7.521167   5.653493
    39  H    6.249016   3.681120   5.550185   6.938441   4.940476
                   11         12         13         14         15
    11  C    0.000000
    12  C    1.531869   0.000000
    13  F    2.382761   3.441204   0.000000
    14  F    2.314986   3.239803   2.179981   0.000000
    15  F    1.338207   2.371102   3.247605   2.417761   0.000000
    16  F    1.342369   2.374036   2.525715   3.323675   2.174772
    17  F    2.335442   1.347091   4.601857   4.057439   2.509656
    18  F    2.230807   1.372530   3.650083   4.188062   3.332051
    19  C    5.059058   3.967718   5.391835   5.372087   6.027058
    20  C    3.929087   2.631632   4.863310   4.647357   4.798004
    21  C    5.379905   4.309058   5.596729   6.136076   6.534898
    22  H    5.165329   3.982116   5.721788   6.308961   6.305293
    23  H    6.480126   5.396540   6.593991   7.174501   7.636149
    24  H    5.156993   4.356115   4.965752   5.836829   6.407839
    25  C    5.246715   4.827571   4.698294   4.379534   6.047407
    26  H    6.217440   5.650643   5.800467   5.351557   6.962706
    27  H    4.617120   4.230819   4.389208   3.621630   5.246227
    28  H    5.570042   5.427027   4.551260   4.397586   6.362056
    29  H    7.870011   7.601657   6.520056   7.805913   9.120462
    30  H    7.536679   7.600985   5.756270   7.100735   8.697913
    31  H    7.025145   7.012015   5.484353   7.143212   8.293663
    32  S    4.568819   3.053367   5.971752   5.758280   5.301536
    33  C    6.084551   4.600246   7.224900   7.117633   6.880739
    34  C    6.205335   4.885491   6.845504   6.830164   7.126701
    35  C    7.037583   5.581798   8.124738   8.307043   7.917588
    36  H    7.965843   6.480142   9.068646   9.113242   8.782539
    37  H    7.057673   5.606752   8.355945   8.572899   7.875233
    38  H    7.300436   5.940494   8.115938   8.550575   8.308809
    39  H    7.071761   5.763788   7.602169   7.793487   8.064656
                   16         17         18         19         20
    16  F    0.000000
    17  F    3.060917   0.000000
    18  F    2.307222   2.210288   0.000000
    19  C    5.806191   4.784058   4.024292   0.000000
    20  C    4.741857   3.291749   2.872065   1.516401   0.000000
    21  C    5.774868   5.184450   3.824274   1.611538   2.326932
    22  H    5.431506   4.703002   3.290430   2.295566   2.359949
    23  H    6.837746   6.214581   4.866093   2.284329   3.274684
    24  H    5.405145   5.425123   3.750963   2.247626   2.894260
    25  C    6.164472   5.861820   5.282049   2.680199   3.419345
    26  H    7.178158   6.568998   6.115959   2.881796   3.865305
    27  H    5.690092   5.152762   4.939783   2.893031   3.153889
    28  H    6.402495   6.550284   5.847908   3.657863   4.369712
    29  H    7.948305   8.856854   7.058242   5.310261   6.388028
    30  H    7.611785   8.930417   7.222567   5.930071   6.829243
    31  H    6.858338   8.306918   6.344156   5.704146   6.420163
    32  S    5.223955   3.156351   3.075797   2.644056   1.543519
    33  C    6.681240   4.752657   4.443193   2.741116   2.509341
    34  C    6.862634   5.400990   4.765773   1.633993   2.335288
    35  C    7.404526   5.712796   5.097577   3.833079   3.761023
    36  H    8.414886   6.531159   6.114127   4.414500   4.490851
    37  H    7.308456   5.554567   5.032404   4.620660   4.244545
    38  H    7.549397   6.267151   5.276055   3.900944   4.103732
    39  H    7.595773   6.287637   5.438496   2.521030   3.331401
                   21         22         23         24         25
    21  C    0.000000
    22  H    1.067374   0.000000
    23  H    1.102301   1.742248   0.000000
    24  H    1.100371   1.715117   1.736429   0.000000
    25  C    3.832241   4.673136   4.401472   3.736851   0.000000
    26  H    4.147612   5.060279   4.498127   4.245589   1.105305
    27  H    4.222152   4.889546   4.950934   4.233193   1.092751
    28  H    4.588034   5.449817   5.121876   4.264015   1.097569
    29  H    4.630173   5.397752   4.452012   3.789530   5.082921
    30  H    5.555218   6.316186   5.671881   4.605495   4.963210
    31  H    4.903095   5.435855   5.038544   3.847885   5.489468
    32  S    2.933702   2.448593   3.676986   3.731320   4.919377
    33  C    2.795882   2.436316   3.050818   3.849563   5.339856
    34  C    1.904921   2.212377   1.974419   2.971981   4.178354
    35  C    3.269546   2.680631   3.180234   4.248025   6.510579
    36  H    4.054321   3.647036   3.782249   5.086980   7.027003
    37  H    3.992852   3.183594   4.045130   4.867424   7.284364
    38  H    2.945538   2.415367   2.604310   3.801202   6.524467
    39  H    2.152523   2.399501   1.641650   3.167418   4.960339
                   26         27         28         29         30
    26  H    0.000000
    27  H    1.782251   0.000000
    28  H    1.779805   1.785407   0.000000
    29  H    5.399451   6.045410   4.830873   0.000000
    30  H    5.468368   5.836555   4.367220   1.780219   0.000000
    31  H    6.112273   6.256829   5.168771   1.782926   1.771938
    32  S    5.234343   4.626052   5.899860   7.460300   8.098838
    33  C    5.377269   5.295565   6.368203   7.359653   8.299245
    34  C    4.091115   4.390606   5.174742   6.091478   7.057700
    35  C    6.548601   6.603245   7.476726   7.580155   8.742269
    36  H    6.902342   7.135925   8.029082   8.207306   9.443532
    37  H    7.421015   7.281312   8.239490   8.313961   9.430186
    38  H    6.583039   6.777761   7.405316   6.850489   8.137265
    39  H    4.806671   5.328759   5.876392   5.959897   7.165160
                   31         32         33         34         35
    31  H    0.000000
    32  S    7.473198   0.000000
    33  C    7.689442   1.603884   0.000000
    34  C    6.659288   2.459477   1.575054   0.000000
    35  C    7.912025   2.761193   1.504341   2.481088   0.000000
    36  H    8.716302   3.504148   2.017461   2.859629   1.097676
    37  H    8.463797   2.987976   2.187602   3.441725   1.089958
    38  H    7.220764   3.405540   2.259441   2.641377   1.087507
    39  H    6.660822   3.264993   2.033607   1.111812   2.200079
                   36         37         38         39
    36  H    0.000000
    37  H    1.745654   0.000000
    38  H    1.749460   1.762376   0.000000
    39  H    2.437195   3.266107   2.004722   0.000000
 Stoichiometry    C17H14F6S2
 Framework group  C1[X(C17H14F6S2)]
 Deg. of freedom   111
 Full point group                 C1      NOp   1
 RotChk:  IX=3 Diff= 1.58D-01
 Largest Abelian subgroup         C1      NOp   1
 Largest concise Abelian subgroup C1      NOp   1
                         Standard orientation:                         
 ---------------------------------------------------------------------
 Center     Atomic      Atomic             Coordinates (Angstroms)
 Number     Number       Type             X           Y           Z
 ---------------------------------------------------------------------
      1          6           0        0.328149   -1.417491    0.412682
      2         16           0        0.844269   -2.892229   -0.405066
      3          6           0       -0.835015   -3.440528   -0.563916
      4          6           0       -1.715142   -2.656470    0.080681
      5          6           0       -1.122086   -1.560408    0.908206
      6          6           0       -1.097534   -4.668164   -1.360769
      7          1           0       -2.786132   -2.869547    0.093617
      8          6           0        1.079587   -0.320603    0.658336
      9          6           0        2.525236   -0.111448    0.305013
     10          6           0        0.438769    1.001452    0.981297
     11          6           0        2.623533    1.264077   -0.351161
     12          6           0        1.202946    1.818847   -0.206985
     13          9           0        3.039706   -1.078769   -0.475365
     14          9           0        3.271285   -0.056806    1.436252
     15          9           0        3.514596    2.046504    0.269009
     16          9           0        2.975471    1.160232   -1.642405
     17          9           0        1.285288    3.154191   -0.049727
     18          9           0        0.709184    1.552400   -1.459600
     19          6           0       -2.076071   -0.107793    0.923893
     20          6           0       -1.168257    1.078166    0.661502
     21          6           0       -2.505963   -0.337015   -0.612241
     22          1           0       -2.402666    0.500948   -1.265261
     23          1           0       -3.538895   -0.704692   -0.725961
     24          1           0       -1.889853   -1.124269   -1.072084
     25          6           0       -0.621562   -1.832333    2.370900
     26          1           0       -1.467810   -1.925502    3.075799
     27          1           0        0.016439   -1.010848    2.705892
     28          1           0       -0.051377   -2.769529    2.405695
     29          1           0       -2.171827   -4.890615   -1.381390
     30          1           0       -0.574297   -5.535685   -0.933099
     31          1           0       -0.745829   -4.551185   -2.396349
     32         16           0       -1.773637    2.400908    0.145442
     33          6           0       -3.364038    2.199016    0.193492
     34          6           0       -3.472540    0.698889    0.661082
     35          6           0       -4.298175    2.373704   -0.972662
     36          1           0       -5.215859    2.674280   -0.450739
     37          1           0       -4.040540    3.206904   -1.626428
     38          1           0       -4.564993    1.524618   -1.597587
     39          1           0       -4.387259    0.445104    0.082284
 ---------------------------------------------------------------------
 Rotational constants (GHZ):      0.2434134      0.2173202      0.1361319
 Leave Link  202 at Sun Dec  2 17:06:00 2018, MaxMem=   536870912 cpu:         0.0
 (Enter /pbs_home/pkowalski/g09d01/g09/l301.exe)
 Basis read from rwf:  (5D, 7F)
 No pseudopotential information found on rwf file.
 There are   453 symmetry adapted cartesian basis functions of A   symmetry.
 There are   428 symmetry adapted basis functions of A   symmetry.
   428 basis functions,   747 primitive gaussians,   453 cartesian basis functions
   101 alpha electrons      101 beta electrons
       nuclear repulsion energy      2904.7000380503 Hartrees.
 IExCor= 4134 DFT=T Ex+Corr=M06L ExCW=0 ScaHFX=  0.000000
 ScaDFX=  1.000000  1.000000  1.000000  1.000000 ScalE2=  1.000000  1.000000
 IRadAn=      0 IRanWt=     -1 IRanGd=            0 ICorTp=0 IEmpDi=  4
 NAtoms=   39 NActive=   39 NUniq=   39 SFac= 1.00D+00 NAtFMM=   60 NAOKFM=F Big=F
 Integral buffers will be    131072 words long.
 Raffenetti 2 integral format.
 Two-electron integral symmetry is turned on.
 No density basis found on file   724.
 Leave Link  301 at Sun Dec  2 17:06:00 2018, MaxMem=   536870912 cpu:         0.6
 (Enter /pbs_home/pkowalski/g09d01/g09/l302.exe)
 NPDir=0 NMtPBC=     1 NCelOv=     1 NCel=       1 NClECP=     1 NCelD=      1
         NCelK=      1 NCelE2=     1 NClLst=     1 CellRange=     0.0.
 One-electron integrals computed using PRISM.
 NBasis=   428 RedAO= T EigKep=  3.02D-04  NBF=   428
 NBsUse=   428 1.00D-06 EigRej= -1.00D+00 NBFU=   428
 Precomputing XC quadrature grid using
 IXCGrd= 4 IRadAn=           0 IRanWt=          -1 IRanGd=           0 AccXCQ= 0.00D+00.
 Generated NRdTot=       0 NPtTot=           0 NUsed=           0 NTot=          32
 NSgBfM=   440   443   443   444   447 MxSgAt=    39 MxSgA2=    39.
 Leave Link  302 at Sun Dec  2 17:06:01 2018, MaxMem=   536870912 cpu:         7.3
 (Enter /pbs_home/pkowalski/g09d01/g09/l303.exe)
 DipDrv:  MaxL=1.
 Leave Link  303 at Sun Dec  2 17:06:01 2018, MaxMem=   536870912 cpu:         0.9
 (Enter /pbs_home/pkowalski/g09d01/g09/l401.exe)
 Initial guess from the checkpoint file:  "dae0068freq_closed_m06l.chk"
 B after Tr=     0.000000    0.000000    0.000000
         Rot=    0.998014    0.000938    0.006514    0.062643 Ang=   7.22 deg.
 Guess basis will be translated and rotated to current coordinates.
 JPrj=2 DoOrth=T DoCkMO=T.
 Generating alternative initial guess.
 ExpMin= 1.22D-01 ExpMax= 9.18D+03 ExpMxC= 1.38D+03 IAcc=1 IRadAn=         1 AccDes= 0.00D+00
 Harris functional with IExCor= 1009 and IRadAn=       1 diagonalized for initial guess.
 HarFok:  IExCor= 1009 AccDes= 0.00D+00 IRadAn=         1 IDoV= 1 UseB2=F ITyADJ=14
 ICtDFT=  3500011 ScaDFX=  1.000000  1.000000  1.000000  1.000000
 FoFCou: FMM=F IPFlag=           0 FMFlag=      100000 FMFlg1=           0
         NFxFlg=           0 DoJE=T BraDBF=F KetDBF=T FulRan=T
         wScrn=  0.000000 ICntrl=     500 IOpCl=  0 I1Cent=   200000004 NGrid=           0
         NMat0=    1 NMatS0=      1 NMatT0=    0 NMatD0=    1 NMtDS0=    0 NMtDT0=    0
 Petite list used in FoFCou.
 Harris En= -2048.48226176323    
 Leave Link  401 at Sun Dec  2 17:06:04 2018, MaxMem=   536870912 cpu:        20.2
 (Enter /pbs_home/pkowalski/g09d01/g09/l502.exe)
 Closed shell SCF:
 Using DIIS extrapolation, IDIIS=  1040.
 Integral symmetry usage will be decided dynamically.
 IVT=      641221 IEndB=      641221 NGot=   536870912 MDV=   536451994
 LenX=   536451994 LenY=   536246332
 Requested convergence on RMS density matrix=1.00D-08 within 128 cycles.
 Requested convergence on MAX density matrix=1.00D-06.
 Requested convergence on             energy=1.00D-06.
 No special actions if energy rises.
 Fock matrices will be formed incrementally for  20 cycles.
 Integral accuracy reduced to 1.0D-05 until final iterations.

 Cycle   1  Pass 0  IDiag  1:
 FoFJK:  IHMeth= 1 ICntrl=     500 DoSepK=F KAlg= 0 I1Cent=   0 FoldK=F
 IRaf= 800000000 NMat=   1 IRICut=       1 DoRegI=T DoRafI=F ISym2E= 0.
 FoFCou: FMM=F IPFlag=           0 FMFlag=      100000 FMFlg1=           0
         NFxFlg=           0 DoJE=T BraDBF=F KetDBF=F FulRan=T
         wScrn=  0.000000 ICntrl=     500 IOpCl=  0 I1Cent=           0 NGrid=           0
         NMat0=    1 NMatS0=      1 NMatT0=    0 NMatD0=    1 NMtDS0=    0 NMtDT0=    0
 Symmetry not used in FoFCou.
 E= -2049.82063154963    
 DIIS: error= 6.82D-03 at cycle   1 NSaved=   1.
 NSaved= 1 IEnMin= 1 EnMin= -2049.82063154963     IErMin= 1 ErrMin= 6.82D-03
 ErrMax= 6.82D-03  0.00D+00 EMaxC= 1.00D-01 BMatC= 7.88D-02 BMatP= 7.88D-02
 IDIUse=3 WtCom= 9.32D-01 WtEn= 6.82D-02
 Coeff-Com:  0.100D+01
 Coeff-En:   0.100D+01
 Coeff:      0.100D+01
 Gap=     0.558 Goal=   None    Shift=    0.000
 GapD=    0.558 DampG=2.000 DampE=1.000 DampFc=2.0000 IDamp=-1.
 RMSDP=1.90D-03 MaxDP=1.00D-01              OVMax= 7.78D-02

 Cycle   2  Pass 0  IDiag  1:
 RMSU=  1.89D-03    CP:  9.90D-01
 E= -2049.89622496548     Delta-E=       -0.075593415851 Rises=F Damp=F
 DIIS: error= 2.33D-03 at cycle   2 NSaved=   2.
 NSaved= 2 IEnMin= 2 EnMin= -2049.89622496548     IErMin= 2 ErrMin= 2.33D-03
 ErrMax= 2.33D-03  0.00D+00 EMaxC= 1.00D-01 BMatC= 1.06D-02 BMatP= 7.88D-02
 IDIUse=3 WtCom= 9.77D-01 WtEn= 2.33D-02
 Coeff-Com:  0.160D+00 0.840D+00
 Coeff-En:   0.000D+00 0.100D+01
 Coeff:      0.156D+00 0.844D+00
 Gap=     0.046 Goal=   None    Shift=    0.000
 RMSDP=1.02D-03 MaxDP=6.29D-02 DE=-7.56D-02 OVMax= 1.25D-01

 Cycle   3  Pass 0  IDiag  1:
 RMSU=  9.53D-04    CP:  9.92D-01  8.15D-01
 E= -2049.86395278198     Delta-E=        0.032272183503 Rises=F Damp=F
 DIIS: error= 4.86D-03 at cycle   3 NSaved=   3.
 NSaved= 3 IEnMin= 2 EnMin= -2049.89622496548     IErMin= 2 ErrMin= 2.33D-03
 ErrMax= 4.86D-03  0.00D+00 EMaxC= 1.00D-01 BMatC= 3.84D-02 BMatP= 1.06D-02
 IDIUse=3 WtCom= 1.25D-01 WtEn= 8.75D-01
 Coeff-Com:  0.148D-01 0.653D+00 0.332D+00
 Coeff-En:   0.000D+00 0.736D+00 0.264D+00
 Coeff:      0.185D-02 0.726D+00 0.272D+00
 Gap=     0.047 Goal=   None    Shift=    0.000
 RMSDP=6.59D-04 MaxDP=3.48D-02 DE= 3.23D-02 OVMax= 1.20D-01

 Cycle   4  Pass 0  IDiag  1:
 RMSU=  3.04D-04    CP:  9.91D-01  8.78D-01  4.00D-01
 E= -2049.90460925350     Delta-E=       -0.040656471520 Rises=F Damp=F
 DIIS: error= 1.38D-03 at cycle   4 NSaved=   4.
 NSaved= 4 IEnMin= 4 EnMin= -2049.90460925350     IErMin= 4 ErrMin= 1.38D-03
 ErrMax= 1.38D-03  0.00D+00 EMaxC= 1.00D-01 BMatC= 2.43D-03 BMatP= 1.06D-02
 IDIUse=3 WtCom= 9.86D-01 WtEn= 1.38D-02
 Coeff-Com:  0.227D-02 0.443D+00 0.166D+00 0.389D+00
 Coeff-En:   0.000D+00 0.198D+00 0.000D+00 0.802D+00
 Coeff:      0.224D-02 0.439D+00 0.164D+00 0.394D+00
 Gap=     0.044 Goal=   None    Shift=    0.000
 RMSDP=2.49D-04 MaxDP=1.60D-02 DE=-4.07D-02 OVMax= 2.89D-02

 Cycle   5  Pass 0  IDiag  1:
 RMSU=  1.20D-04    CP:  9.90D-01  9.22D-01  3.21D-01  3.86D-01
 E= -2049.90687969794     Delta-E=       -0.002270444447 Rises=F Damp=F
 DIIS: error= 5.94D-04 at cycle   5 NSaved=   5.
 NSaved= 5 IEnMin= 5 EnMin= -2049.90687969794     IErMin= 5 ErrMin= 5.94D-04
 ErrMax= 5.94D-04  0.00D+00 EMaxC= 1.00D-01 BMatC= 3.86D-04 BMatP= 2.43D-03
 IDIUse=3 WtCom= 9.94D-01 WtEn= 5.94D-03
 Coeff-Com: -0.434D-03 0.253D+00 0.850D-01 0.297D+00 0.366D+00
 Coeff-En:   0.000D+00 0.000D+00 0.000D+00 0.124D+00 0.876D+00
 Coeff:     -0.431D-03 0.251D+00 0.845D-01 0.296D+00 0.369D+00
 Gap=     0.045 Goal=   None    Shift=    0.000
 RMSDP=9.09D-05 MaxDP=3.02D-03 DE=-2.27D-03 OVMax= 9.15D-03

 Cycle   6  Pass 0  IDiag  1:
 RMSU=  4.28D-05    CP:  9.91D-01  9.21D-01  3.21D-01  4.53D-01  3.55D-01
 E= -2049.90727041403     Delta-E=       -0.000390716083 Rises=F Damp=F
 DIIS: error= 1.61D-04 at cycle   6 NSaved=   6.
 NSaved= 6 IEnMin= 6 EnMin= -2049.90727041403     IErMin= 6 ErrMin= 1.61D-04
 ErrMax= 1.61D-04  0.00D+00 EMaxC= 1.00D-01 BMatC= 3.66D-05 BMatP= 3.86D-04
 IDIUse=3 WtCom= 9.98D-01 WtEn= 1.61D-03
 Coeff-Com: -0.321D-03 0.924D-01 0.276D-01 0.132D+00 0.258D+00 0.491D+00
 Coeff-En:   0.000D+00 0.000D+00 0.000D+00 0.000D+00 0.111D+00 0.889D+00
 Coeff:     -0.320D-03 0.922D-01 0.276D-01 0.132D+00 0.257D+00 0.491D+00
 Gap=     0.044 Goal=   None    Shift=    0.000
 RMSDP=2.75D-05 MaxDP=8.59D-04 DE=-3.91D-04 OVMax= 2.79D-03

 Cycle   7  Pass 0  IDiag  1:
 RMSU=  1.55D-05    CP:  9.90D-01  9.22D-01  3.20D-01  4.39D-01  4.57D-01
                    CP:  5.71D-01
 E= -2049.90730694945     Delta-E=       -0.000036535427 Rises=F Damp=F
 DIIS: error= 5.64D-05 at cycle   7 NSaved=   7.
 NSaved= 7 IEnMin= 7 EnMin= -2049.90730694945     IErMin= 7 ErrMin= 5.64D-05
 ErrMax= 5.64D-05  0.00D+00 EMaxC= 1.00D-01 BMatC= 3.88D-06 BMatP= 3.66D-05
 IDIUse=1 WtCom= 1.00D+00 WtEn= 0.00D+00
 Coeff-Com: -0.172D-03 0.291D-01 0.697D-02 0.497D-01 0.116D+00 0.315D+00
 Coeff-Com:  0.483D+00
 Coeff:     -0.172D-03 0.291D-01 0.697D-02 0.497D-01 0.116D+00 0.315D+00
 Coeff:      0.483D+00
 Gap=     0.044 Goal=   None    Shift=    0.000
 RMSDP=1.03D-05 MaxDP=4.70D-04 DE=-3.65D-05 OVMax= 1.58D-03

 Cycle   8  Pass 0  IDiag  1:
 RMSU=  6.18D-06    CP:  9.90D-01  9.22D-01  3.21D-01  4.49D-01  4.56D-01
                    CP:  6.36D-01  5.53D-01
 E= -2049.90731035156     Delta-E=       -0.000003402111 Rises=F Damp=F
 DIIS: error= 2.54D-05 at cycle   8 NSaved=   8.
 NSaved= 8 IEnMin= 8 EnMin= -2049.90731035156     IErMin= 8 ErrMin= 2.54D-05
 ErrMax= 2.54D-05  0.00D+00 EMaxC= 1.00D-01 BMatC= 1.26D-06 BMatP= 3.88D-06
 IDIUse=1 WtCom= 1.00D+00 WtEn= 0.00D+00
 Coeff-Com: -0.672D-04 0.972D-02 0.105D-02 0.218D-01 0.541D-01 0.178D+00
 Coeff-Com:  0.369D+00 0.366D+00
 Coeff:     -0.672D-04 0.972D-02 0.105D-02 0.218D-01 0.541D-01 0.178D+00
 Coeff:      0.369D+00 0.366D+00
 Gap=     0.044 Goal=   None    Shift=    0.000
 RMSDP=6.09D-06 MaxDP=2.73D-04 DE=-3.40D-06 OVMax= 1.19D-03

 Initial convergence to 1.0D-05 achieved.  Increase integral accuracy.
 Cycle   9  Pass 1  IDiag  1:
 E= -2049.90395128482     Delta-E=        0.003359066741 Rises=F Damp=F
 DIIS: error= 1.31D-04 at cycle   1 NSaved=   1.
 NSaved= 1 IEnMin= 1 EnMin= -2049.90395128482     IErMin= 1 ErrMin= 1.31D-04
 ErrMax= 1.31D-04  0.00D+00 EMaxC= 1.00D-01 BMatC= 4.18D-05 BMatP= 4.18D-05
 IDIUse=3 WtCom= 9.99D-01 WtEn= 1.31D-03
 Coeff-Com:  0.100D+01
 Coeff-En:   0.100D+01
 Coeff:      0.100D+01
 Gap=     0.044 Goal=   None    Shift=    0.000
 RMSDP=6.09D-06 MaxDP=2.73D-04 DE= 3.36D-03 OVMax= 3.68D-03

 Cycle  10  Pass 1  IDiag  1:
 RMSU=  1.13D-04    CP:  1.00D+00
 E= -2049.90399154312     Delta-E=       -0.000040258294 Rises=F Damp=F
 DIIS: error= 6.12D-05 at cycle   2 NSaved=   2.
 NSaved= 2 IEnMin= 2 EnMin= -2049.90399154312     IErMin= 2 ErrMin= 6.12D-05
 ErrMax= 6.12D-05  0.00D+00 EMaxC= 1.00D-01 BMatC= 7.71D-06 BMatP= 4.18D-05
 IDIUse=1 WtCom= 1.00D+00 WtEn= 0.00D+00
 Coeff-Com:  0.201D+00 0.799D+00
 Coeff:      0.201D+00 0.799D+00
 Gap=     0.044 Goal=   None    Shift=    0.000
 RMSDP=4.24D-05 MaxDP=1.95D-03 DE=-4.03D-05 OVMax= 8.69D-03

 Cycle  11  Pass 1  IDiag  1:
 RMSU=  4.15D-05    CP:  1.00D+00  9.28D-01
 E= -2049.90394130985     Delta-E=        0.000050233271 Rises=F Damp=F
 DIIS: error= 1.62D-04 at cycle   3 NSaved=   3.
 NSaved= 3 IEnMin= 2 EnMin= -2049.90399154312     IErMin= 2 ErrMin= 6.12D-05
 ErrMax= 1.62D-04  0.00D+00 EMaxC= 1.00D-01 BMatC= 4.65D-05 BMatP= 7.71D-06
 IDIUse=3 WtCom= 4.40D-01 WtEn= 5.60D-01
 Coeff-Com:  0.437D-01 0.692D+00 0.265D+00
 Coeff-En:   0.000D+00 0.788D+00 0.212D+00
 Coeff:      0.192D-01 0.746D+00 0.235D+00
 Gap=     0.044 Goal=   None    Shift=    0.000
 RMSDP=2.84D-05 MaxDP=1.27D-03 DE= 5.02D-05 OVMax= 6.05D-03

 Cycle  12  Pass 1  IDiag  1:
 RMSU=  7.94D-06    CP:  1.00D+00  9.75D-01  3.57D-01
 E= -2049.90399912979     Delta-E=       -0.000057819939 Rises=F Damp=F
 DIIS: error= 3.63D-05 at cycle   4 NSaved=   4.
 NSaved= 4 IEnMin= 4 EnMin= -2049.90399912979     IErMin= 4 ErrMin= 3.63D-05
 ErrMax= 3.63D-05  0.00D+00 EMaxC= 1.00D-01 BMatC= 1.58D-06 BMatP= 7.71D-06
 IDIUse=1 WtCom= 1.00D+00 WtEn= 0.00D+00
 Coeff-Com:  0.109D-01 0.437D+00 0.125D+00 0.427D+00
 Coeff:      0.109D-01 0.437D+00 0.125D+00 0.427D+00
 Gap=     0.044 Goal=   None    Shift=    0.000
 RMSDP=6.17D-06 MaxDP=2.91D-04 DE=-5.78D-05 OVMax= 8.31D-04

 Cycle  13  Pass 1  IDiag  1:
 RMSU=  3.78D-06    CP:  1.00D+00  9.87D-01  2.86D-01  5.43D-01
 E= -2049.90400057484     Delta-E=       -0.000001445057 Rises=F Damp=F
 DIIS: error= 1.35D-05 at cycle   5 NSaved=   5.
 NSaved= 5 IEnMin= 5 EnMin= -2049.90400057484     IErMin= 5 ErrMin= 1.35D-05
 ErrMax= 1.35D-05  0.00D+00 EMaxC= 1.00D-01 BMatC= 2.41D-07 BMatP= 1.58D-06
 IDIUse=1 WtCom= 1.00D+00 WtEn= 0.00D+00
 Coeff-Com:  0.774D-03 0.224D+00 0.569D-01 0.310D+00 0.408D+00
 Coeff:      0.774D-03 0.224D+00 0.569D-01 0.310D+00 0.408D+00
 Gap=     0.044 Goal=   None    Shift=    0.000
 RMSDP=2.90D-06 MaxDP=1.54D-04 DE=-1.45D-06 OVMax= 5.30D-04

 Cycle  14  Pass 1  IDiag  1:
 RMSU=  1.85D-06    CP:  1.00D+00  9.86D-01  2.96D-01  6.39D-01  4.57D-01
 E= -2049.90400073834     Delta-E=       -0.000000163499 Rises=F Damp=F
 DIIS: error= 9.31D-06 at cycle   6 NSaved=   6.
 NSaved= 6 IEnMin= 6 EnMin= -2049.90400073834     IErMin= 6 ErrMin= 9.31D-06
 ErrMax= 9.31D-06  0.00D+00 EMaxC= 1.00D-01 BMatC= 1.06D-07 BMatP= 2.41D-07
 IDIUse=1 WtCom= 1.00D+00 WtEn= 0.00D+00
 Coeff-Com: -0.205D-02 0.736D-01 0.147D-01 0.157D+00 0.375D+00 0.382D+00
 Coeff:     -0.205D-02 0.736D-01 0.147D-01 0.157D+00 0.375D+00 0.382D+00
 Gap=     0.044 Goal=   None    Shift=    0.000
 RMSDP=1.33D-06 MaxDP=6.18D-05 DE=-1.63D-07 OVMax= 2.44D-04

 Cycle  15  Pass 1  IDiag  1:
 RMSU=  6.01D-07    CP:  1.00D+00  9.87D-01  2.90D-01  6.28D-01  5.86D-01
                    CP:  4.36D-01
 E= -2049.90400086532     Delta-E=       -0.000000126983 Rises=F Damp=F
 DIIS: error= 1.92D-06 at cycle   7 NSaved=   7.
 NSaved= 7 IEnMin= 7 EnMin= -2049.90400086532     IErMin= 7 ErrMin= 1.92D-06
 ErrMax= 1.92D-06  0.00D+00 EMaxC= 1.00D-01 BMatC= 4.18D-09 BMatP= 1.06D-07
 IDIUse=1 WtCom= 1.00D+00 WtEn= 0.00D+00
 Coeff-Com: -0.129D-02 0.163D-01 0.188D-02 0.549D-01 0.174D+00 0.235D+00
 Coeff-Com:  0.519D+00
 Coeff:     -0.129D-02 0.163D-01 0.188D-02 0.549D-01 0.174D+00 0.235D+00
 Coeff:      0.519D+00
 Gap=     0.044 Goal=   None    Shift=    0.000
 RMSDP=3.07D-07 MaxDP=1.11D-05 DE=-1.27D-07 OVMax= 2.60D-05

 Cycle  16  Pass 1  IDiag  1:
 RMSU=  2.39D-07    CP:  1.00D+00  9.87D-01  2.91D-01  6.29D-01  5.90D-01
                    CP:  4.62D-01  7.09D-01
 E= -2049.90400086877     Delta-E=       -0.000000003443 Rises=F Damp=F
 DIIS: error= 6.79D-07 at cycle   8 NSaved=   8.
 NSaved= 8 IEnMin= 8 EnMin= -2049.90400086877     IErMin= 8 ErrMin= 6.79D-07
 ErrMax= 6.79D-07  0.00D+00 EMaxC= 1.00D-01 BMatC= 1.03D-09 BMatP= 4.18D-09
 IDIUse=1 WtCom= 1.00D+00 WtEn= 0.00D+00
 Coeff-Com: -0.649D-03 0.207D-02-0.618D-03 0.185D-01 0.728D-01 0.120D+00
 Coeff-Com:  0.370D+00 0.418D+00
 Coeff:     -0.649D-03 0.207D-02-0.618D-03 0.185D-01 0.728D-01 0.120D+00
 Coeff:      0.370D+00 0.418D+00
 Gap=     0.044 Goal=   None    Shift=    0.000
 RMSDP=1.61D-07 MaxDP=6.85D-06 DE=-3.44D-09 OVMax= 2.06D-05

 Cycle  17  Pass 1  IDiag  1:
 RMSU=  9.42D-08    CP:  1.00D+00  9.87D-01  2.91D-01  6.30D-01  5.93D-01
                    CP:  4.77D-01  7.03D-01  4.72D-01
 E= -2049.90400086981     Delta-E=       -0.000000001040 Rises=F Damp=F
 DIIS: error= 2.39D-07 at cycle   9 NSaved=   9.
 NSaved= 9 IEnMin= 9 EnMin= -2049.90400086981     IErMin= 9 ErrMin= 2.39D-07
 ErrMax= 2.39D-07  0.00D+00 EMaxC= 1.00D-01 BMatC= 1.20D-10 BMatP= 1.03D-09
 IDIUse=1 WtCom= 1.00D+00 WtEn= 0.00D+00
 Coeff-Com: -0.195D-03-0.160D-02-0.833D-03 0.263D-02 0.170D-01 0.394D-01
 Coeff-Com:  0.152D+00 0.278D+00 0.514D+00
 Coeff:     -0.195D-03-0.160D-02-0.833D-03 0.263D-02 0.170D-01 0.394D-01
 Coeff:      0.152D+00 0.278D+00 0.514D+00
 Gap=     0.044 Goal=   None    Shift=    0.000
 RMSDP=5.43D-08 MaxDP=2.60D-06 DE=-1.04D-09 OVMax= 7.46D-06

 Cycle  18  Pass 1  IDiag  1:
 RMSU=  3.02D-08    CP:  1.00D+00  9.87D-01  2.91D-01  6.30D-01  5.94D-01
                    CP:  4.78D-01  7.10D-01  5.69D-01  6.10D-01
 E= -2049.90400086988     Delta-E=       -0.000000000073 Rises=F Damp=F
 DIIS: error= 1.33D-07 at cycle  10 NSaved=  10.
 NSaved=10 IEnMin=10 EnMin= -2049.90400086988     IErMin=10 ErrMin= 1.33D-07
 ErrMax= 1.33D-07  0.00D+00 EMaxC= 1.00D-01 BMatC= 1.64D-11 BMatP= 1.20D-10
 IDIUse=1 WtCom= 1.00D+00 WtEn= 0.00D+00
 Coeff-Com: -0.370D-04-0.126D-02-0.438D-03-0.864D-03-0.500D-04 0.762D-02
 Coeff-Com:  0.413D-01 0.112D+00 0.325D+00 0.517D+00
 Coeff:     -0.370D-04-0.126D-02-0.438D-03-0.864D-03-0.500D-04 0.762D-02
 Coeff:      0.413D-01 0.112D+00 0.325D+00 0.517D+00
 Gap=     0.044 Goal=   None    Shift=    0.000
 RMSDP=1.94D-08 MaxDP=9.68D-07 DE=-7.28D-11 OVMax= 2.27D-06

 Cycle  19  Pass 1  IDiag  1:
 RMSU=  1.10D-08    CP:  1.00D+00  9.87D-01  2.91D-01  6.30D-01  5.93D-01
                    CP:  4.81D-01  7.15D-01  5.61D-01  6.45D-01  5.52D-01
 E= -2049.90400086981     Delta-E=        0.000000000065 Rises=F Damp=F
 DIIS: error= 4.41D-08 at cycle  11 NSaved=  11.
 NSaved=11 IEnMin=10 EnMin= -2049.90400086988     IErMin=11 ErrMin= 4.41D-08
 ErrMax= 4.41D-08  0.00D+00 EMaxC= 1.00D-01 BMatC= 2.34D-12 BMatP= 1.64D-11
 IDIUse=1 WtCom= 1.00D+00 WtEn= 0.00D+00
 Coeff-Com:  0.253D-05-0.586D-03-0.170D-03-0.895D-03-0.227D-02-0.419D-03
 Coeff-Com:  0.667D-02 0.338D-01 0.139D+00 0.328D+00 0.496D+00
 Coeff:      0.253D-05-0.586D-03-0.170D-03-0.895D-03-0.227D-02-0.419D-03
 Coeff:      0.667D-02 0.338D-01 0.139D+00 0.328D+00 0.496D+00
 Gap=     0.044 Goal=   None    Shift=    0.000
 RMSDP=7.83D-09 MaxDP=3.58D-07 DE= 6.55D-11 OVMax= 8.61D-07

 SCF Done:  E(RM06L) =  -2049.90400087     A.U. after   19 cycles
            NFock= 19  Conv=0.78D-08     -V/T= 2.0053
 KE= 2.039019808701D+03 PE=-1.064438221618D+04 EE= 3.650758368563D+03
 Leave Link  502 at Sun Dec  2 17:10:05 2018, MaxMem=   536870912 cpu:      1917.5
 (Enter /pbs_home/pkowalski/g09d01/g09/l701.exe)
 Compute integral first derivatives.
 ... and contract with generalized density number  0.
 Leave Link  701 at Sun Dec  2 17:10:05 2018, MaxMem=   536870912 cpu:         3.6
 (Enter /pbs_home/pkowalski/g09d01/g09/l702.exe)
 L702 exits ... SP integral derivatives will be done elsewhere.
 Leave Link  702 at Sun Dec  2 17:10:05 2018, MaxMem=   536870912 cpu:         0.2
 (Enter /pbs_home/pkowalski/g09d01/g09/l703.exe)
 Compute integral first derivatives, UseDBF=F ICtDFT=           0.
 Integral derivatives from FoFJK, PRISM(SPDF).
 Calling FoFJK, ICntrl=      2527 FMM=F ISym2X=0 I1Cent= 0 IOpClX= 0 NMat=1 NMatS=1 NMatT=0.
 FoFJK:  IHMeth= 1 ICntrl=    2527 DoSepK=F KAlg= 0 I1Cent=   0 FoldK=F
 IRaf=         0 NMat=   1 IRICut=       1 DoRegI=T DoRafI=F ISym2E= 0.
 FoFCou: FMM=F IPFlag=           0 FMFlag=      100000 FMFlg1=         800
         NFxFlg=           0 DoJE=F BraDBF=F KetDBF=F FulRan=T
         wScrn=  0.000000 ICntrl=    2527 IOpCl=  0 I1Cent=           0 NGrid=           0
         NMat0=    1 NMatS0=      1 NMatT0=    0 NMatD0=    1 NMtDS0=    0 NMtDT0=    0
 Symmetry not used in FoFCou.
 Leave Link  703 at Sun Dec  2 17:11:02 2018, MaxMem=   536870912 cpu:       454.3
 (Enter /pbs_home/pkowalski/g09d01/g09/l716.exe)
 Dipole        =-3.46183744D+00-1.56384362D+00-8.24489509D-01
 ***** Axes restored to original set *****
 -------------------------------------------------------------------
 Center     Atomic                   Forces (Hartrees/Bohr)
 Number     Number              X              Y              Z
 -------------------------------------------------------------------
      1        6           0.011322353    0.011242660    0.023845630
      2       16          -0.003623411   -0.002621288    0.003848523
      3        6          -0.001114097    0.005645672   -0.005114796
      4        6          -0.004286420   -0.013705564   -0.025239828
      5        6           0.024323506   -0.009374914   -0.052833584
      6        6           0.003880872   -0.002702103    0.000391201
      7        1          -0.001221339    0.000232713   -0.001873384
      8        6          -0.000009034   -0.017696571    0.023067235
      9        6          -0.004467121   -0.005182825   -0.013262184
     10        6          -0.019130238   -0.006561816    0.085261286
     11        6           0.001541300   -0.001698810   -0.005810921
     12        6           0.004591951   -0.012404090   -0.023280071
     13        9          -0.003736321    0.001311320   -0.000470779
     14        9          -0.003776827    0.000318708   -0.008053583
     15        9           0.001860487    0.001486117   -0.000578283
     16        9           0.001622743    0.004593954   -0.003282681
     17        9          -0.001355929   -0.008985032    0.008706367
     18        9           0.003210489   -0.025023966    0.009746123
     19        6           0.011803720    0.036986841    0.088003969
     20        6          -0.057433277    0.091088595   -0.169832129
     21        6          -0.026862632    0.010550852    0.035051171
     22        1           0.009422131    0.007946398    0.015389893
     23        1          -0.011934803    0.015904015   -0.002323679
     24        1           0.006747944    0.001335380    0.000682389
     25        6          -0.019202318   -0.040722426    0.006492669
     26        1          -0.001494070    0.000318998   -0.002245163
     27        1           0.000452799   -0.002324098    0.000853543
     28        1           0.001091191    0.000838035   -0.000245403
     29        1          -0.000657113    0.000573241   -0.000190089
     30        1          -0.000294518    0.000212561    0.000703031
     31        1          -0.000736980    0.000377978   -0.000613036
     32       16           0.133718400    0.055706007    0.067250382
     33        6          -0.139478587   -0.046459786   -0.051371760
     34        6           0.063434352   -0.013393809    0.027520501
     35        6           0.037345834   -0.030876827   -0.001924393
     36        1          -0.002951799   -0.004094714    0.015099293
     37        1           0.004241240    0.003320442    0.001385394
     38        1          -0.009023047    0.009385278   -0.005164315
     39        1          -0.007821430   -0.015547125   -0.039588539
 -------------------------------------------------------------------
 Cartesian Forces:  Max     0.169832129 RMS     0.033318624
 Leave Link  716 at Sun Dec  2 17:11:03 2018, MaxMem=   536870912 cpu:         0.2
 (Enter /pbs_home/pkowalski/g09d01/g09/l103.exe)

 GradGradGradGradGradGradGradGradGradGradGradGradGradGradGradGradGradGrad
 Berny optimization.
 Using GEDIIS/GDIIS optimizer.
 FormGI is forming the generalized inverse of G from B-inverse, IUseBI=4.
 Internal  Forces:  Max     0.095971140 RMS     0.015139066
 Search for a local minimum.
 Step number   3 out of a maximum of  234
 All quantities printed in internal units (Hartrees-Bohrs-Radians)
 RMS Force = .15139D-01 SwitMx=.10000D-02 MixMth= 1
 Mixed Optimization -- RFO/linear search
 Update second derivatives using D2CorX and points    2    3
 ITU=  0  1  0
 Use linear search instead of GDIIS.
     Eigenvalues ---    0.00230   0.00315   0.00575   0.00852   0.00862
     Eigenvalues ---    0.01011   0.01154   0.01398   0.01457   0.01531
     Eigenvalues ---    0.01655   0.01737   0.01970   0.02101   0.02474
     Eigenvalues ---    0.02678   0.03017   0.03841   0.04297   0.04402
     Eigenvalues ---    0.04639   0.04909   0.05228   0.05477   0.05579
     Eigenvalues ---    0.06063   0.06149   0.06690   0.06891   0.07297
     Eigenvalues ---    0.07320   0.07582   0.07672   0.08680   0.08945
     Eigenvalues ---    0.09180   0.09289   0.09563   0.10396   0.10454
     Eigenvalues ---    0.11221   0.11927   0.12499   0.12815   0.12950
     Eigenvalues ---    0.13147   0.13411   0.14502   0.15118   0.15247
     Eigenvalues ---    0.15760   0.15850   0.15948   0.16000   0.16000
     Eigenvalues ---    0.16000   0.16000   0.16000   0.16000   0.16000
     Eigenvalues ---    0.16291   0.16697   0.17829   0.18331   0.18785
     Eigenvalues ---    0.20572   0.20778   0.22323   0.22886   0.23785
     Eigenvalues ---    0.24238   0.24788   0.25001   0.25985   0.26115
     Eigenvalues ---    0.26451   0.26820   0.26957   0.27785   0.28324
     Eigenvalues ---    0.29083   0.29836   0.29949   0.30812   0.31674
     Eigenvalues ---    0.33071   0.33452   0.33533   0.33551   0.33585
     Eigenvalues ---    0.33726   0.33740   0.33755   0.33877   0.34372
     Eigenvalues ---    0.34661   0.37223   0.37230   0.37272   0.38845
     Eigenvalues ---    0.52316   0.54386   0.55185   0.55571   0.55879
     Eigenvalues ---    0.57296   0.58132   0.58365   0.58416   0.69406
     Eigenvalues ---    1.27622
 RFO step:  Lambda=-2.04654347D-01 EMin= 2.30010512D-03
 Quartic linear search produced a step of  0.77666.
 Maximum step size (   0.505) exceeded in Quadratic search.
    -- Step size scaled by   0.919
 Iteration  1 RMS(Cart)=  0.14771406 RMS(Int)=  0.01065782
 Iteration  2 RMS(Cart)=  0.01665082 RMS(Int)=  0.00252123
 Iteration  3 RMS(Cart)=  0.00037797 RMS(Int)=  0.00251628
 Iteration  4 RMS(Cart)=  0.00000147 RMS(Int)=  0.00251628
 Iteration  5 RMS(Cart)=  0.00000001 RMS(Int)=  0.00251628
 ITry= 1 IFail=0 DXMaxC= 6.80D-01 DCOld= 1.00D+10 DXMaxT= 5.05D-01 DXLimC= 3.00D+00 Rises=F
 Variable       Old X    -DE/DX   Delta X   Delta X   Delta X     New X
                                 (Linear)    (Quad)   (Total)
    R1        3.33254   0.00342   0.00530   0.00607   0.01160   3.34414
    R2        2.90868   0.00303   0.02031   0.00119   0.01897   2.92765
    R3        2.55510  -0.00862   0.01256  -0.01819  -0.00521   2.54988
    R4        3.35173  -0.00697  -0.00898  -0.01231  -0.01968   3.33204
    R5        2.53877  -0.00005   0.00782  -0.00174   0.00649   2.54525
    R6        2.80990  -0.00226  -0.00642  -0.00349  -0.00991   2.79999
    R7        2.82694  -0.00228  -0.01470  -0.00336  -0.01934   2.80759
    R8        2.06369  -0.00033   0.00072  -0.00110  -0.00038   2.06331
    R9        3.28422  -0.01009  -0.03236  -0.03012  -0.06311   3.22111
   R10        2.96629  -0.00194   0.00943  -0.00810   0.00133   2.96762
   R11        2.07355  -0.00028  -0.00094  -0.00039  -0.00133   2.07222
   R12        2.07807  -0.00036  -0.00165  -0.00043  -0.00208   2.07600
   R13        2.07853  -0.00007  -0.00095   0.00014  -0.00080   2.07773
   R14        2.83993  -0.00642   0.00495  -0.01568  -0.01072   2.82921
   R15        2.84263  -0.01643   0.00464  -0.03827  -0.03147   2.81116
   R16        2.88596   0.01266  -0.03870   0.04505   0.00540   2.89137
   R17        2.54193   0.00362   0.00547   0.00396   0.00943   2.55136
   R18        2.56285   0.00593   0.00315   0.00959   0.01274   2.57559
   R19        3.08443  -0.03944   0.06212  -0.11113  -0.04856   3.03587
   R20        3.09978  -0.09060   0.00573  -0.25754  -0.25156   2.84821
   R21        2.89481   0.01747  -0.02936   0.05702   0.02710   2.92192
   R22        2.52884   0.00230   0.00346   0.00200   0.00546   2.53430
   R23        2.53671   0.00049   0.00631  -0.00123   0.00508   2.54179
   R24        2.54563   0.00126   0.01200  -0.00114   0.01085   2.55649
   R25        2.59371   0.00345   0.02625  -0.00045   0.02580   2.61950
   R26        2.86558   0.00397   0.09144  -0.00856   0.08518   2.95076
   R27        3.04537   0.03753   0.10815   0.07845   0.18637   3.23174
   R28        3.08780  -0.01422  -0.00566  -0.09690  -0.10411   2.98369
   R29        2.91683   0.09597   0.19494   0.01839   0.21431   3.13113
   R30        2.01705   0.01953  -0.02872   0.05191   0.02319   2.04024
   R31        2.08305  -0.00626   0.00109  -0.01467  -0.01357   2.06947
   R32        2.07940  -0.00356  -0.00166  -0.00798  -0.00965   2.06975
   R33        3.59978   0.02282   0.10209   0.05738   0.16105   3.76082
   R34        2.08872   0.00035   0.00580  -0.00103   0.00477   2.09349
   R35        2.06500  -0.00054  -0.00660   0.00076  -0.00584   2.05916
   R36        2.07410  -0.00018  -0.00200   0.00019  -0.00180   2.07230
   R37        3.03090   0.07716   0.17975   0.03195   0.21016   3.24106
   R38        2.97642  -0.06222  -0.00399  -0.19538  -0.20096   2.77546
   R39        2.84279   0.00589   0.13052  -0.02425   0.10627   2.94906
   R40        2.10102  -0.01629  -0.04715  -0.02821  -0.07536   2.02566
   R41        2.07431   0.00412   0.02708   0.00099   0.02807   2.10238
   R42        2.05972   0.00493   0.01953   0.00498   0.02451   2.08423
   R43        2.05509   0.00793   0.01713   0.01201   0.02914   2.08423
    A1        1.92558   0.00034  -0.00630   0.00165  -0.00759   1.91799
    A2        2.21431   0.00329  -0.00258   0.01199   0.00970   2.22400
    A3        2.14179  -0.00403   0.00771  -0.01562  -0.00918   2.13261
    A4        1.59375   0.00110   0.00235   0.00267   0.00596   1.59971
    A5        1.97891  -0.00105   0.00109  -0.00118  -0.00010   1.97880
    A6        2.06052   0.00194   0.00134   0.00381   0.00509   2.06561
    A7        2.24376  -0.00089  -0.00242  -0.00259  -0.00507   2.23869
    A8        2.01895   0.00472   0.00301   0.00712   0.00721   2.02616
    A9        2.13447  -0.00193  -0.00081  -0.00348  -0.00301   2.13146
   A10        2.12375  -0.00234  -0.00174  -0.00211  -0.00241   2.12134
   A11        1.83741  -0.00381   0.00000  -0.00441   0.00021   1.83762
   A12        2.02917  -0.01403   0.00180  -0.04966  -0.04765   1.98152
   A13        1.58644   0.02730   0.03040   0.10573   0.13857   1.72501
   A14        1.98207   0.01923   0.00888   0.06290   0.06740   2.04947
   A15        2.11175  -0.02112  -0.02286  -0.08441  -0.10786   2.00389
   A16        1.88748  -0.00897  -0.01329  -0.03183  -0.04484   1.84264
   A17        1.92869   0.00109   0.00148   0.00382   0.00528   1.93397
   A18        1.93788   0.00042   0.00044   0.00117   0.00161   1.93950
   A19        1.93938   0.00064   0.00072   0.00182   0.00253   1.94192
   A20        1.88938  -0.00073  -0.00095  -0.00228  -0.00325   1.88614
   A21        1.89328  -0.00047  -0.00043  -0.00107  -0.00152   1.89176
   A22        1.87331  -0.00107  -0.00139  -0.00382  -0.00520   1.86810
   A23        2.22031   0.00001  -0.00608   0.00941  -0.00086   2.21946
   A24        2.11209   0.00868   0.00333   0.02429   0.02698   2.13906
   A25        1.91554  -0.00647   0.01332  -0.02135  -0.00754   1.90800
   A26        1.86323  -0.00655   0.02611  -0.02164   0.00423   1.86746
   A27        1.98693  -0.00035  -0.00548   0.00084  -0.00565   1.98128
   A28        1.91630   0.00018  -0.00958  -0.00335  -0.01240   1.90390
   A29        1.95393   0.00726   0.00745   0.02214   0.02946   1.98339
   A30        1.86157   0.00272  -0.02151   0.01313  -0.00820   1.85337
   A31        1.87811  -0.00301   0.00151  -0.01018  -0.00873   1.86938
   A32        1.65528   0.02224  -0.03592   0.07145   0.03468   1.68996
   A33        2.00050  -0.00391  -0.00633  -0.00230  -0.01205   1.98844
   A34        1.86850  -0.01154   0.11524  -0.02203   0.09276   1.96126
   A35        1.79883   0.00177  -0.01566   0.01203  -0.00432   1.79451
   A36        1.95019  -0.00056   0.00185  -0.00573  -0.00371   1.94648
   A37        1.93960  -0.00153   0.00615  -0.00520   0.00111   1.94070
   A38        1.94135  -0.00255   0.00703  -0.01047  -0.00365   1.93770
   A39        1.94087   0.00467   0.00315   0.01809   0.02182   1.96268
   A40        1.89277  -0.00160  -0.00257  -0.00771  -0.01043   1.88234
   A41        1.89793  -0.01343   0.03170  -0.04618  -0.01384   1.88409
   A42        2.02645   0.00093   0.00360  -0.00072   0.00297   2.02942
   A43        1.98097  -0.01439   0.04417  -0.05346  -0.00854   1.97243
   A44        1.88946   0.01175  -0.02481   0.04334   0.01712   1.90658
   A45        1.74915   0.02852  -0.07396   0.10581   0.03175   1.78091
   A46        1.89754  -0.00819   0.00810  -0.02889  -0.02399   1.87356
   A47        1.90023  -0.00656  -0.00962   0.00576  -0.00679   1.89344
   A48        1.58974   0.00815  -0.03778   0.05205   0.01716   1.60690
   A49        2.64731   0.00026  -0.02250   0.01654  -0.01142   2.63589
   A50        1.67700   0.00081   0.08576  -0.01955   0.06540   1.74240
   A51        1.66865   0.01366   0.04454   0.01970   0.06138   1.73003
   A52        2.11320   0.02438   0.01401   0.05542   0.06839   2.18159
   A53        2.08232  -0.01746   0.04886  -0.04714  -0.00258   2.07974
   A54        2.08665  -0.00701  -0.06331  -0.00884  -0.06703   2.01961
   A55        2.03274   0.01179   0.03921   0.02023   0.06082   2.09356
   A56        1.97769  -0.00596   0.01345  -0.01071   0.00499   1.98267
   A57        1.92916   0.00188   0.00349   0.00272   0.00326   1.93243
   A58        1.86443   0.00140  -0.01035   0.00660  -0.01005   1.85438
   A59        1.82535  -0.00465  -0.02764  -0.00524  -0.03299   1.79236
   A60        1.60193   0.01425   0.05215   0.03062   0.08397   1.68590
   A61        1.81617  -0.00632  -0.02662  -0.01726  -0.04319   1.77298
   A62        1.34372   0.00906   0.04372   0.04718   0.08763   1.43135
   A63        1.94415   0.00270   0.00738   0.00729   0.01465   1.95880
   A64        1.91942  -0.00089   0.00214  -0.00353  -0.00139   1.91802
   A65        1.92103   0.00022   0.00016   0.00070   0.00085   1.92188
   A66        1.89112  -0.00100  -0.00537  -0.00216  -0.00755   1.88357
   A67        1.88131  -0.00138  -0.00469  -0.00342  -0.00813   1.87318
   A68        1.90592   0.00030   0.00011   0.00103   0.00114   1.90706
   A69        1.84525  -0.05019  -0.02465  -0.08663  -0.10651   1.73874
   A70        1.76919   0.02532  -0.00247   0.07230   0.06763   1.83682
   A71        2.18695  -0.01428  -0.00189  -0.03292  -0.04655   2.14040
   A72        1.87335   0.00426   0.08048   0.03050   0.10994   1.98328
   A73        2.04775   0.01833   0.04974   0.00395   0.04733   2.09508
   A74        2.31064  -0.00546  -0.00479  -0.01104  -0.02818   2.28246
   A75        1.85932   0.00843   0.09212  -0.01440   0.07757   1.93689
   A76        1.51612  -0.00098  -0.01592   0.02831   0.01167   1.52778
   A77        1.69061   0.00644   0.02003   0.07934   0.09400   1.78461
   A78        1.75417   0.02677   0.08801   0.07738   0.16545   1.91962
   A79        1.98992  -0.00325  -0.00912  -0.01402  -0.02546   1.96446
   A80        2.10267  -0.01736  -0.00201  -0.05872  -0.06224   2.04042
   A81        1.84781  -0.00676  -0.03267  -0.01111  -0.04446   1.80335
   A82        1.85658  -0.00311  -0.02839   0.00179  -0.02590   1.83067
   A83        1.88616   0.00597  -0.01278   0.01567  -0.00017   1.88599
   A84        3.42729   0.00960   0.02451   0.02538   0.05098   3.47826
   A85        3.26162   0.00531   0.01695   0.03950   0.05154   3.31316
    D1        0.28405  -0.00457  -0.00097  -0.02018  -0.02138   0.26267
    D2       -2.91574  -0.01240  -0.04335  -0.05892  -0.10257  -3.01831
    D3       -0.36585   0.00418   0.00110   0.01647   0.01719  -0.34866
    D4       -2.57626  -0.00817  -0.01183  -0.02786  -0.03751  -2.61377
    D5        1.77319  -0.00971  -0.01310  -0.03807  -0.04721   1.72598
    D6        2.83108   0.01134   0.04143   0.05225   0.09261   2.92369
    D7        0.62067  -0.00101   0.02850   0.00792   0.03791   0.65858
    D8       -1.31307  -0.00254   0.02723  -0.00229   0.02820  -1.28486
    D9       -0.01156   0.00290  -0.03166   0.00232  -0.02884  -0.04040
   D10        2.81802   0.01156   0.01281   0.05236   0.06665   2.88467
   D11        3.06516  -0.00566  -0.07894  -0.04019  -0.11897   2.94619
   D12       -0.38845   0.00301  -0.03447   0.00985  -0.02348  -0.41193
   D13       -0.11680   0.00510  -0.00163   0.02148   0.01949  -0.09730
   D14        3.02713   0.00138  -0.00225   0.00655   0.00426   3.03139
   D15       -0.09679  -0.00448   0.00049  -0.01666  -0.01548  -0.11227
   D16       -3.12248  -0.00865  -0.00372  -0.03126  -0.03405   3.12665
   D17        3.04217  -0.00027   0.00120   0.00021   0.00161   3.04378
   D18        0.01648  -0.00444  -0.00301  -0.01439  -0.01695  -0.00048
   D19       -3.13698   0.00211   0.00022   0.00864   0.00864  -3.12835
   D20        1.04939   0.00203   0.00015   0.00822   0.00814   1.05753
   D21       -1.03428   0.00268   0.00113   0.01104   0.01196  -1.02232
   D22        0.00735  -0.00226  -0.00051  -0.00889  -0.00919  -0.00184
   D23       -2.08946  -0.00234  -0.00058  -0.00932  -0.00968  -2.09914
   D24        2.11006  -0.00170   0.00040  -0.00649  -0.00587   2.10419
   D25        0.29561   0.00051  -0.00062   0.00075   0.00018   0.29579
   D26        2.53457  -0.00724   0.00774  -0.02328  -0.01421   2.52036
   D27       -1.45921  -0.02232  -0.02953  -0.09349  -0.12240  -1.58161
   D28       -2.96111   0.00467   0.00363   0.01514   0.01859  -2.94252
   D29       -0.72215  -0.00308   0.01199  -0.00888   0.00419  -0.71796
   D30        1.56726  -0.01815  -0.02528  -0.07909  -0.10400   1.46327
   D31       -0.17538  -0.01802  -0.02705  -0.07765  -0.10251  -0.27789
   D32        1.51421  -0.01472   0.05001  -0.07995  -0.02786   1.48635
   D33        2.41538   0.01389   0.03916   0.09017   0.12732   2.54270
   D34       -2.31155  -0.01764  -0.03605  -0.08448  -0.11950  -2.43105
   D35       -0.62195  -0.01435   0.04100  -0.08679  -0.04485  -0.66680
   D36        0.27922   0.01426   0.03016   0.08334   0.11033   0.38955
   D37        1.57645   0.00356   0.00258   0.00957   0.01624   1.59269
   D38       -3.01714   0.00686   0.07964   0.00726   0.09089  -2.92625
   D39       -2.11597   0.03547   0.06879   0.17739   0.24607  -1.86990
   D40        3.07295  -0.00375   0.00140  -0.01416  -0.01079   3.06215
   D41        0.97602  -0.00365   0.00195  -0.01383  -0.00990   0.96612
   D42       -1.12453  -0.00360   0.00036  -0.01331  -0.01096  -1.13550
   D43       -1.31710   0.00458   0.01671   0.02979   0.04142  -1.27568
   D44        2.86916   0.00467   0.01726   0.03012   0.04231   2.91147
   D45        0.76860   0.00473   0.01567   0.03064   0.04125   0.80985
   D46        1.01192   0.00261  -0.00975   0.00494  -0.00172   1.01020
   D47       -1.08500   0.00271  -0.00919   0.00527  -0.00083  -1.08583
   D48        3.09763   0.00277  -0.01078   0.00579  -0.00189   3.09574
   D49        2.31053   0.01180   0.05085   0.05824   0.10868   2.41921
   D50        0.14549   0.00758   0.02615   0.04534   0.07145   0.21694
   D51       -1.96115   0.01156   0.03511   0.06031   0.09514  -1.86601
   D52       -0.54775   0.00179   0.01171   0.00658   0.01844  -0.52931
   D53       -2.71279  -0.00244  -0.01299  -0.00632  -0.01879  -2.73157
   D54        1.46376   0.00154  -0.00403   0.00865   0.00490   1.46866
   D55       -2.18293   0.00144  -0.07121  -0.01821  -0.08926  -2.27219
   D56       -0.24106  -0.00102   0.03894  -0.00629   0.03181  -0.20925
   D57        0.69589   0.00929  -0.03721   0.02751  -0.00892   0.68697
   D58        2.63777   0.00684   0.07295   0.03943   0.11214   2.74991
   D59        0.09016   0.00270  -0.01249   0.00986  -0.00204   0.08812
   D60        2.17619   0.00045  -0.01251   0.00173  -0.01068   2.16552
   D61       -1.99014  -0.00306  -0.01025  -0.01578  -0.02578  -2.01592
   D62        2.27539   0.00238   0.00302   0.01010   0.01373   2.28912
   D63       -1.92176   0.00014   0.00300   0.00197   0.00510  -1.91666
   D64        0.19509  -0.00338   0.00527  -0.01554  -0.01001   0.18508
   D65       -1.95782   0.00437  -0.00415   0.01790   0.01420  -1.94362
   D66        0.12821   0.00213  -0.00417   0.00977   0.00557   0.13378
   D67        2.24506  -0.00139  -0.00191  -0.00773  -0.00954   2.23552
   D68       -0.63320  -0.00231   0.01454  -0.00341   0.01085  -0.62235
   D69       -2.76817  -0.00782   0.01979  -0.02347  -0.00284  -2.77101
   D70        1.29714   0.01670  -0.03326   0.06923   0.03656   1.33370
   D71       -2.68572  -0.00382   0.00487  -0.02319  -0.02070  -2.70642
   D72        1.46249  -0.00934   0.01012  -0.04326  -0.03439   1.42810
   D73       -0.75538   0.01518  -0.04293   0.04945   0.00500  -0.75038
   D74        0.67014  -0.00701  -0.04526  -0.04208  -0.08706   0.58308
   D75       -2.52020  -0.00933  -0.05895  -0.05583  -0.11359  -2.63379
   D76        2.48092   0.01125  -0.02795   0.02922   0.00215   2.48308
   D77       -0.70941   0.00892  -0.04165   0.01547  -0.02438  -0.73379
   D78        0.34966  -0.00336   0.00231  -0.01328  -0.01117   0.33849
   D79        2.56555  -0.00326   0.01178  -0.01588  -0.00530   2.56025
   D80       -1.73215   0.00423  -0.02576   0.01350  -0.01139  -1.74354
   D81       -1.74248  -0.00248   0.00573  -0.00838  -0.00255  -1.74503
   D82        0.47342  -0.00239   0.01520  -0.01097   0.00332   0.47673
   D83        2.45890   0.00511  -0.02234   0.01841  -0.00277   2.45613
   D84        2.42908  -0.00189   0.00208  -0.00378  -0.00172   2.42736
   D85       -1.63821  -0.00180   0.01155  -0.00638   0.00414  -1.63406
   D86        0.34727   0.00570  -0.02599   0.02300  -0.00194   0.34533
   D87       -0.41354   0.01323   0.03390   0.06996   0.10770  -0.30584
   D88        2.77691   0.01584   0.04552   0.08479   0.13180   2.90871
   D89       -2.04094   0.00509   0.04449   0.02065   0.06759  -1.97335
   D90        1.14951   0.00771   0.05611   0.03547   0.09168   1.24119
   D91        2.98021   0.00007   0.02001  -0.00784   0.01097   2.99118
   D92       -0.11253   0.00268   0.03163   0.00699   0.03507  -0.07746
   D93       -2.28921  -0.00941   0.00119  -0.05524  -0.05349  -2.34270
   D94        1.82079  -0.01623  -0.02775  -0.07243  -0.09978   1.72101
   D95       -0.20992  -0.00577  -0.00515  -0.04576  -0.05088  -0.26080
   D96       -0.38484  -0.01500  -0.00562  -0.04434  -0.05259  -0.43743
   D97       -2.55803  -0.02181  -0.03455  -0.06153  -0.09887  -2.65690
   D98        1.69445  -0.01135  -0.01195  -0.03486  -0.04998   1.64447
   D99       -2.55690  -0.03384  -0.07577  -0.17242  -0.24928  -2.80618
   D100      -0.27343   0.00130   0.03058  -0.02346   0.00365  -0.26978
   D101       0.06383  -0.00610  -0.01854  -0.01565  -0.03633   0.02750
   D102       2.34731   0.02905   0.08781   0.13331   0.21660   2.56391
   D103      -2.97020   0.00051  -0.01931   0.00835  -0.00966  -2.97986
   D104       0.12341  -0.00088  -0.03129  -0.00333  -0.03010   0.09330
   D105      -0.16696   0.00821  -0.02868  -0.00751  -0.02953  -0.19650
   D106       1.51268   0.01445  -0.01371   0.08388   0.07418   1.58686
   D107      -2.03199   0.01042   0.00022  -0.00542  -0.00682  -2.03881
   D108      -0.35235   0.01666   0.01519   0.08597   0.09689  -0.25546
   D109      -0.06245  -0.00477   0.00512  -0.01040  -0.00451  -0.06695
   D110      -2.17396  -0.02525  -0.10113  -0.09957  -0.19517  -2.36914
   D111      -0.00156   0.00908   0.01133   0.01858   0.03000   0.02845
   D112      -0.99621  -0.00585  -0.04487  -0.00430  -0.05344  -1.04966
   D113      -2.54532  -0.00768  -0.04250  -0.05571  -0.11126  -2.65658
   D114       2.31735   0.00999   0.04793   0.04090   0.09928   2.41664
   D115       1.32270  -0.00494  -0.00826   0.01802   0.01584   1.33853
   D116      -0.22641  -0.00676  -0.00590  -0.03339  -0.04198  -0.26839
   D117      -2.63952   0.01394   0.03395   0.04874   0.08142  -2.55810
   D118      -0.67120   0.01984   0.04133   0.07381   0.11361  -0.55759
   D119       1.61527   0.00648   0.00713   0.01782   0.02555   1.64082
   D120       1.57903  -0.01588  -0.03492  -0.06002  -0.09475   1.48427
   D121      -2.73585  -0.00998  -0.02754  -0.03495  -0.06256  -2.79841
   D122      -0.44937  -0.02334  -0.06174  -0.09095  -0.15062  -0.59999
         Item               Value     Threshold  Converged?
 Maximum Force            0.095971     0.000450     NO 
 RMS     Force            0.015139     0.000300     NO 
 Maximum Displacement     0.679847     0.001800     NO 
 RMS     Displacement     0.153164     0.001200     NO 
 Predicted change in Energy=-1.309610D-01
 Lowest energy point so far.  Saving SCF results.
 GradGradGradGradGradGradGradGradGradGradGradGradGradGradGradGradGradGrad

 Leave Link  103 at Sun Dec  2 17:11:03 2018, MaxMem=   536870912 cpu:         0.6
 (Enter /pbs_home/pkowalski/g09d01/g09/l202.exe)
                          Input orientation:                          
 ---------------------------------------------------------------------
 Center     Atomic      Atomic             Coordinates (Angstroms)
 Number     Number       Type             X           Y           Z
 ---------------------------------------------------------------------
      1          6           0       -1.589830   -0.150825   -0.685696
      2         16           0       -3.092254    0.773455   -0.827318
      3          6           0       -4.053328   -0.612292   -0.312475
      4          6           0       -3.329672   -1.738243   -0.161909
      5          6           0       -1.908780   -1.663830   -0.589542
      6          6           0       -5.504364   -0.416759   -0.085165
      7          1           0       -3.779146   -2.677836    0.165640
      8          6           0       -0.328038    0.311471   -0.807683
      9          6           0        0.095181    1.708738   -1.139345
     10          6           0        0.857166   -0.468918   -0.361316
     11          6           0        1.284815    2.041927   -0.236687
     12          6           0        1.547628    0.703906    0.492284
     13          9           0       -0.909249    2.607869   -1.065137
     14          9           0        0.567492    1.739817   -2.417455
     15          9           0        2.354964    2.418375   -0.951954
     16          9           0        0.985407    3.040090    0.613727
     17          9           0        2.874382    0.575170    0.723174
     18          9           0        0.933718    0.916362    1.716816
     19          6           0       -0.767647   -2.543378    0.321315
     20          6           0        0.515836   -1.669095    0.484112
     21          6           0       -1.561788   -2.172559    1.789814
     22          1           0       -0.989130   -1.845643    2.644700
     23          1           0       -2.217225   -2.973368    2.148136
     24          1           0       -2.273646   -1.352177    1.648967
     25          6           0       -1.649449   -2.060641   -2.086687
     26          1           0       -1.741489   -3.152039   -2.253010
     27          1           0       -0.644268   -1.760199   -2.381147
     28          1           0       -2.380133   -1.568067   -2.739401
     29          1           0       -5.976594   -1.350518    0.242794
     30          1           0       -6.007737   -0.084573   -1.003384
     31          1           0       -5.688212    0.351996    0.679092
     32         16           0        1.604708   -2.194546    1.617099
     33          6           0        0.862679   -3.675182    2.062814
     34          6           0       -0.399327   -3.715813    1.312613
     35          6           0        0.722484   -4.132649    3.548231
     36          1           0        0.800213   -5.240520    3.613874
     37          1           0        1.555949   -3.781516    4.179495
     38          1           0       -0.222343   -3.884010    4.060022
     39          1           0       -1.020196   -4.319420    1.944448
 ---------------------------------------------------------------------
                    Distance matrix (angstroms):
                    1          2          3          4          5
     1  C    0.000000
     2  S    1.769641   0.000000
     3  C    2.533982   1.763242   0.000000
     4  C    2.412737   2.609170   1.346891   0.000000
     5  C    1.549245   2.719836   2.404493   1.485713   0.000000
     6  C    3.969248   2.790282   1.481691   2.545878   3.838985
     7  H    3.450168   3.656391   2.137812   1.091856   2.257604
     8  C    1.349340   2.802625   3.869929   3.691634   2.539320
     9  C    2.550104   3.336443   4.825040   4.956478   3.961358
    10  C    2.488813   4.166361   4.912829   4.379561   3.021648
    11  C    3.643262   4.595280   5.962080   5.965633   4.904712
    12  C    3.458590   4.824385   5.809537   5.493643   4.327040
    13  F    2.866629   2.861318   4.563022   5.055983   4.412785
    14  F    3.350754   4.105621   5.596010   5.689664   4.588899
    15  F    4.715197   5.691527   7.117590   7.086377   5.913988
    16  F    4.301429   4.882782   6.291788   6.484905   5.652526
    17  F    4.737212   6.167989   7.104633   6.680235   5.441965
    18  F    3.644070   4.764608   5.596912   5.362185   4.478445
    19  C    2.722933   4.210052   3.863481   2.728685   1.704538
    20  C    2.847354   4.550189   4.756957   3.900007   2.651702
    21  C    3.196302   4.227376   3.614115   2.668945   2.457752
    22  H    3.784809   4.830912   4.433435   3.656053   3.367363
    23  H    4.048577   4.863917   3.873056   2.845940   3.050394
    24  H    2.713209   3.364583   2.749900   2.131551   2.289362
    25  C    2.369330   3.420496   3.320267   2.575240   1.570399
    26  H    3.389211   4.389381   3.944691   2.982255   2.238275
    27  H    2.521651   3.850509   4.149552   3.483805   2.195023
    28  H    2.617414   3.105785   3.098879   2.752099   2.203006
    29  H    4.641666   3.738425   2.133602   2.705608   4.163900
    30  H    4.429810   3.044216   2.139055   3.258027   4.412116
    31  H    4.348817   3.030824   2.141472   3.261762   4.467336
    32  S    4.436748   6.070063   6.183862   5.265091   4.182765
    33  C    5.098058   6.617003   6.260225   5.126103   4.331456
    34  C    4.256721   5.655501   5.062062   3.830394   3.179194
    35  C    6.255226   7.600495   7.078584   5.993187   5.489971
    36  H    7.078390   8.428724   7.771330   6.601396   6.148175
    37  H    6.837245   8.211074   7.854028   6.847776   6.263597
    38  H    6.191004   7.335834   6.670780   5.664318   5.421412
    39  H    4.961786   6.157393   5.294940   4.053750   3.776618
                    6          7          8          9         10
     6  C    0.000000
     7  H    2.855126   0.000000
     8  C    5.276997   4.668347   0.000000
     9  C    6.081441   5.996284   1.497154   0.000000
    10  C    6.367734   5.162595   1.487601   2.434776   0.000000
    11  C    7.222261   6.934099   2.433477   1.530045   2.550051
    12  C    7.163792   6.318021   2.315609   2.404476   1.606514
    13  F    5.587826   6.139201   2.382758   1.350119   3.616933
    14  F    6.852578   6.714260   2.330989   1.362941   3.031522
    15  F    8.399902   8.052807   3.414434   2.375989   3.305861
    16  F    7.386162   7.456301   3.345282   2.374503   3.644214
    17  F    8.475891   7.427135   3.559291   3.532409   2.517023
    18  F    6.817128   6.126621   2.886350   3.080366   2.498698
    19  C    5.208092   3.018516   3.101299   4.578044   2.722019
    20  C    6.175373   4.423331   2.510677   3.771249   1.507210
    21  C    4.705559   2.794624   3.799939   5.137119   3.658018
    22  H    5.466370   3.823934   4.124212   5.303616   3.786860
    23  H    4.725374   2.541108   4.805836   6.170645   4.692706
    24  H    3.784146   2.494827   3.547992   4.770243   3.824051
    25  C    4.644222   3.160619   3.001481   4.260212   3.434182
    26  H    5.132302   3.197933   4.010326   5.314203   4.186962
    27  H    5.540478   4.141937   2.620612   3.757976   2.828679
    28  H    4.258085   3.409997   3.387520   4.407358   4.164555
    29  H    1.096570   2.568366   5.980962   6.937997   6.916823
    30  H    1.098571   3.613619   5.696852   6.362393   6.905567
    31  H    1.099488   3.617740   5.562698   6.212494   6.678197
    32  S    7.523106   5.596980   3.986878   5.011216   2.729605
    33  C    7.467956   5.112779   5.054796   6.311059   4.019523
    34  C    6.236901   3.717005   4.551895   5.973473   3.863048
    35  C    8.110674   5.815762   6.310926   7.515895   5.359629
    36  H    8.757811   6.279188   7.186635   8.448808   6.210762
    37  H    8.908250   6.767007   6.721153   7.782467   5.663971
    38  H    7.556728   5.410353   6.427113   7.642844   5.690029
    39  H    6.281549   3.670254   5.431249   6.862400   4.864916
                   11         12         13         14         15
    11  C    0.000000
    12  C    1.546211   0.000000
    13  F    2.412579   3.476619   0.000000
    14  F    2.315507   3.240426   2.182439   0.000000
    15  F    1.341096   2.382650   3.271667   2.408982   0.000000
    16  F    1.345057   2.405950   2.568097   3.324670   2.171077
    17  F    2.366312   1.352834   4.652503   4.067148   2.544258
    18  F    2.281740   1.386182   3.741254   4.231358   3.376140
    19  C    5.054601   3.991815   5.336445   5.256350   5.999243
    20  C    3.857793   2.587624   4.766914   4.476879   4.706601
    21  C    5.474647   4.430136   5.606162   6.127123   6.628343
    22  H    5.346626   4.191447   5.796812   6.395623   6.503901
    23  H    6.565428   5.517092   6.571615   7.128350   7.719220
    24  H    5.266714   4.490827   4.990982   5.845363   6.511980
    25  C    5.372474   4.951274   4.835953   4.412223   6.114289
    26  H    6.340454   5.763961   5.939714   5.411902   7.035850
    27  H    4.772446   4.374109   4.569695   3.704024   5.338396
    28  H    5.720794   5.570723   4.733403   4.442323   6.442657
    29  H    8.029113   7.803642   6.561821   7.710522   9.222085
    30  H    7.634863   7.742238   5.766076   6.968617   8.729385
    31  H    7.233092   7.246800   5.565050   7.116774   8.463032
    32  S    4.635360   3.109581   6.047939   5.729979   5.333101
    33  C    6.176669   4.702354   7.238821   7.034355   6.960401
    34  C    6.195824   4.898723   6.775150   6.679224   7.095255
    35  C    7.264104   5.780306   8.329484   8.372532   8.113728
    36  H    8.252012   6.755676   9.295839   9.228011   9.051117
    37  H    7.313595   5.806428   8.625984   8.659210   8.087574
    38  H    7.473284   6.075403   8.299613   8.614463   8.454731
    39  H    7.108950   5.825488   7.553625   7.632909   8.073335
                   16         17         18         19         20
    16  F    0.000000
    17  F    3.107417   0.000000
    18  F    2.393679   2.206789   0.000000
    19  C    5.859507   4.811571   4.100227   0.000000
    20  C    4.734314   3.264448   2.894611   1.561474   0.000000
    21  C    5.919722   5.326101   3.971689   1.710163   2.504966
    22  H    5.647480   4.947659   3.490985   2.435981   2.638982
    23  H    6.983762   6.367661   5.024387   2.371379   3.455390
    24  H    5.566432   5.574402   3.929129   2.334449   3.039495
    25  C    6.344459   5.942043   5.477402   2.609423   3.383900
    26  H    7.348238   6.637471   6.282366   2.818862   3.845319
    27  H    5.887945   5.241341   5.142695   2.816362   3.092548
    28  H    6.618568   6.647768   6.083737   3.594346   4.334499
    29  H    8.239205   9.070768   7.420505   5.344363   6.504720
    30  H    7.828322   9.072392   7.522309   5.937937   6.876071
    31  H    7.194950   8.565615   6.726465   5.720416   6.527866
    32  S    5.365791   3.175296   3.184010   2.725584   1.656925
    33  C    6.870939   4.889487   4.605110   2.640409   2.576234
    34  C    6.931678   5.429286   4.837089   1.578903   2.390186
    35  C    7.754266   5.897048   5.375055   3.893489   3.937083
    36  H    8.809296   6.817667   6.443900   4.535825   4.757242
    37  H    7.718454   5.715343   5.340601   4.670935   4.381781
    38  H    7.828076   6.372484   5.465406   4.009062   4.270584
    39  H    7.743104   6.373090   5.593122   2.419228   3.393552
                   21         22         23         24         25
    21  C    0.000000
    22  H    1.079648   0.000000
    23  H    1.095119   1.739700   0.000000
    24  H    1.095265   1.698521   1.697236   0.000000
    25  C    3.879107   4.782078   4.369115   3.853135   0.000000
    26  H    4.163664   5.124478   4.430387   4.329909   1.107829
    27  H    4.290548   5.038389   4.945743   4.366139   1.089661
    28  H    4.642078   5.567807   5.088165   4.394965   1.096614
    29  H    4.749688   5.557796   4.516285   3.960953   4.965374
    30  H    5.650496   6.449519   5.713597   4.752391   4.906430
    31  H    4.963311   5.547486   5.026319   3.937528   5.457284
    32  S    3.171279   2.811706   3.936462   3.968908   4.932089
    33  C    2.865387   2.667396   3.160005   3.924813   5.112327
    34  C    1.990143   2.370624   2.134028   3.035289   3.982166
    35  C    3.485955   2.996062   3.456311   4.507219   6.455354
    36  H    4.280026   3.958060   4.048864   5.331855   6.972007
    37  H    4.244950   3.546918   4.360775   5.193366   7.245759
    38  H    3.142772   2.597314   2.909318   4.053542   6.568359
    39  H    2.219515   2.571166   1.812795   3.234653   4.663485
                   26         27         28         29         30
    26  H    0.000000
    27  H    1.776944   0.000000
    28  H    1.775784   1.782831   0.000000
    29  H    5.235516   5.957064   4.677109   0.000000
    30  H    5.401091   5.785564   4.286492   1.776668   0.000000
    31  H    6.037557   6.266402   5.129923   1.781032   1.767318
    32  S    5.204956   4.607877   5.937215   7.750951   8.322754
    33  C    5.067712   5.068219   6.165795   7.449308   8.336465
    34  C    3.851351   4.186680   4.995520   6.151833   7.071351
    35  C    6.378649   6.531008   7.465764   7.971438   9.077444
    36  H    6.726242   7.080921   7.997851   8.510077   9.708298
    37  H    7.255788   7.208932   8.262155   8.840055   9.886301
    38  H    6.534367   6.795385   7.500120   7.355352   8.575813
    39  H    4.416072   5.040011   5.599804   6.022947   7.176295
                   31         32         33         34         35
    31  H    0.000000
    32  S    7.781479   0.000000
    33  C    7.813259   1.715095   0.000000
    34  C    6.702292   2.534387   1.468710   0.000000
    35  C    8.333128   2.874688   1.560575   2.535784   0.000000
    36  H    9.054769   3.729917   2.204535   3.009889   1.112533
    37  H    9.045253   3.014419   2.229858   3.470797   1.102928
    38  H    7.697412   3.487159   2.282481   2.758236   1.102928
    39  H    6.724108   3.392988   1.993557   1.071931   2.375698
                   36         37         38         39
    36  H    0.000000
    37  H    1.737744   0.000000
    38  H    1.756356   1.785245   0.000000
    39  H    2.636152   3.452723   2.302565   0.000000
 Stoichiometry    C17H14F6S2
 Framework group  C1[X(C17H14F6S2)]
 Deg. of freedom   111
 Full point group                 C1      NOp   1
 RotChk:  IX=3 Diff= 6.58D-02
 Largest Abelian subgroup         C1      NOp   1
 Largest concise Abelian subgroup C1      NOp   1
                         Standard orientation:                         
 ---------------------------------------------------------------------
 Center     Atomic      Atomic             Coordinates (Angstroms)
 Number     Number       Type             X           Y           Z
 ---------------------------------------------------------------------
      1          6           0        0.230346   -1.420247    0.296875
      2         16           0        0.710449   -2.965112   -0.420426
      3          6           0       -0.964262   -3.512676   -0.487804
      4          6           0       -1.828504   -2.662558    0.099137
      5          6           0       -1.225454   -1.511217    0.818919
      6          6           0       -1.258439   -4.794725   -1.169872
      7          1           0       -2.902969   -2.854575    0.127465
      8          6           0        1.014477   -0.348719    0.537048
      9          6           0        2.487583   -0.233693    0.295811
     10          6           0        0.459354    0.997006    0.843352
     11          6           0        2.737429    1.156937   -0.291353
     12          6           0        1.339428    1.814052   -0.223791
     13          9           0        2.990509   -1.236741   -0.455045
     14          9           0        3.138845   -0.263463    1.492715
     15          9           0        3.628450    1.845697    0.436817
     16          9           0        3.207014    1.076494   -1.549208
     17          9           0        1.480627    3.139728    0.006007
     18          9           0        0.887214    1.666138   -1.525760
     19          6           0       -2.061590   -0.026803    0.765608
     20          6           0       -1.019881    1.121930    0.582699
     21          6           0       -2.516582   -0.270759   -0.864767
     22          1           0       -2.414117    0.532400   -1.578964
     23          1           0       -3.534244   -0.657715   -0.982728
     24          1           0       -1.922719   -1.072249   -1.317036
     25          6           0       -0.921355   -1.769570    2.337777
     26          1           0       -1.843197   -1.792908    2.951739
     27          1           0       -0.279235   -0.979880    2.726922
     28          1           0       -0.421046   -2.737346    2.462930
     29          1           0       -2.333841   -5.008301   -1.150839
     30          1           0       -0.736445   -5.630479   -0.684183
     31          1           0       -0.927448   -4.773810   -2.218147
     32         16           0       -1.644212    2.598890    0.165327
     33          6           0       -3.318555    2.239556    0.260222
     34          6           0       -3.388826    0.804495    0.564809
     35          6           0       -4.340885    2.699469   -0.825464
     36          1           0       -5.323992    2.919137   -0.353262
     37          1           0       -4.061534    3.660169   -1.289652
     38          1           0       -4.567954    1.982967   -1.632629
     39          1           0       -4.330673    0.526604    0.134999
 ---------------------------------------------------------------------
 Rotational constants (GHZ):      0.2355024      0.2155295      0.1316843
 Leave Link  202 at Sun Dec  2 17:11:03 2018, MaxMem=   536870912 cpu:         0.0
 (Enter /pbs_home/pkowalski/g09d01/g09/l301.exe)
 Basis read from rwf:  (5D, 7F)
 No pseudopotential information found on rwf file.
 There are   453 symmetry adapted cartesian basis functions of A   symmetry.
 There are   428 symmetry adapted basis functions of A   symmetry.
   428 basis functions,   747 primitive gaussians,   453 cartesian basis functions
   101 alpha electrons      101 beta electrons
       nuclear repulsion energy      2874.5636773147 Hartrees.
 IExCor= 4134 DFT=T Ex+Corr=M06L ExCW=0 ScaHFX=  0.000000
 ScaDFX=  1.000000  1.000000  1.000000  1.000000 ScalE2=  1.000000  1.000000
 IRadAn=      0 IRanWt=     -1 IRanGd=            0 ICorTp=0 IEmpDi=  4
 NAtoms=   39 NActive=   39 NUniq=   39 SFac= 1.00D+00 NAtFMM=   60 NAOKFM=F Big=F
 Integral buffers will be    131072 words long.
 Raffenetti 2 integral format.
 Two-electron integral symmetry is turned on.
 No density basis found on file   724.
 Leave Link  301 at Sun Dec  2 17:11:03 2018, MaxMem=   536870912 cpu:         0.6
 (Enter /pbs_home/pkowalski/g09d01/g09/l302.exe)
 NPDir=0 NMtPBC=     1 NCelOv=     1 NCel=       1 NClECP=     1 NCelD=      1
         NCelK=      1 NCelE2=     1 NClLst=     1 CellRange=     0.0.
 One-electron integrals computed using PRISM.
 NBasis=   428 RedAO= T EigKep=  2.90D-04  NBF=   428
 NBsUse=   428 1.00D-06 EigRej= -1.00D+00 NBFU=   428
 Precomputing XC quadrature grid using
 IXCGrd= 4 IRadAn=           0 IRanWt=          -1 IRanGd=           0 AccXCQ= 0.00D+00.
 Generated NRdTot=       0 NPtTot=           0 NUsed=           0 NTot=          32
 NSgBfM=   439   441   442   444   445 MxSgAt=    39 MxSgA2=    39.
 Leave Link  302 at Sun Dec  2 17:11:04 2018, MaxMem=   536870912 cpu:         7.4
 (Enter /pbs_home/pkowalski/g09d01/g09/l303.exe)
 DipDrv:  MaxL=1.
 Leave Link  303 at Sun Dec  2 17:11:04 2018, MaxMem=   536870912 cpu:         0.9
 (Enter /pbs_home/pkowalski/g09d01/g09/l401.exe)
 Initial guess from the checkpoint file:  "dae0068freq_closed_m06l.chk"
 B after Tr=     0.000000    0.000000    0.000000
         Rot=    0.999679   -0.001098    0.008509    0.023836 Ang=  -2.90 deg.
 Guess basis will be translated and rotated to current coordinates.
 JPrj=2 DoOrth=T DoCkMO=T.
 Generating alternative initial guess.
 ExpMin= 1.22D-01 ExpMax= 9.18D+03 ExpMxC= 1.38D+03 IAcc=1 IRadAn=         1 AccDes= 0.00D+00
 Harris functional with IExCor= 1009 and IRadAn=       1 diagonalized for initial guess.
 HarFok:  IExCor= 1009 AccDes= 0.00D+00 IRadAn=         1 IDoV= 1 UseB2=F ITyADJ=14
 ICtDFT=  3500011 ScaDFX=  1.000000  1.000000  1.000000  1.000000
 FoFCou: FMM=F IPFlag=           0 FMFlag=      100000 FMFlg1=           0
         NFxFlg=           0 DoJE=T BraDBF=F KetDBF=T FulRan=T
         wScrn=  0.000000 ICntrl=     500 IOpCl=  0 I1Cent=   200000004 NGrid=           0
         NMat0=    1 NMatS0=      1 NMatT0=    0 NMatD0=    1 NMtDS0=    0 NMtDT0=    0
 Petite list used in FoFCou.
 Harris En= -2048.63330244160    
 Leave Link  401 at Sun Dec  2 17:11:07 2018, MaxMem=   536870912 cpu:        19.9
 (Enter /pbs_home/pkowalski/g09d01/g09/l502.exe)
 Closed shell SCF:
 Using DIIS extrapolation, IDIIS=  1040.
 Integral symmetry usage will be decided dynamically.
 IVT=      641221 IEndB=      641221 NGot=   536870912 MDV=   536451994
 LenX=   536451994 LenY=   536246332
 Requested convergence on RMS density matrix=1.00D-08 within 128 cycles.
 Requested convergence on MAX density matrix=1.00D-06.
 Requested convergence on             energy=1.00D-06.
 No special actions if energy rises.
 Fock matrices will be formed incrementally for  20 cycles.
 Integral accuracy reduced to 1.0D-05 until final iterations.

 Cycle   1  Pass 0  IDiag  1:
 FoFJK:  IHMeth= 1 ICntrl=     500 DoSepK=F KAlg= 0 I1Cent=   0 FoldK=F
 IRaf= 800000000 NMat=   1 IRICut=       1 DoRegI=T DoRafI=F ISym2E= 0.
 FoFCou: FMM=F IPFlag=           0 FMFlag=      100000 FMFlg1=           0
         NFxFlg=           0 DoJE=T BraDBF=F KetDBF=F FulRan=T
         wScrn=  0.000000 ICntrl=     500 IOpCl=  0 I1Cent=           0 NGrid=           0
         NMat0=    1 NMatS0=      1 NMatT0=    0 NMatD0=    1 NMtDS0=    0 NMtDT0=    0
 Symmetry not used in FoFCou.
 E= -2049.95833088299    
 DIIS: error= 5.55D-03 at cycle   1 NSaved=   1.
 NSaved= 1 IEnMin= 1 EnMin= -2049.95833088299     IErMin= 1 ErrMin= 5.55D-03
 ErrMax= 5.55D-03  0.00D+00 EMaxC= 1.00D-01 BMatC= 6.22D-02 BMatP= 6.22D-02
 IDIUse=3 WtCom= 9.45D-01 WtEn= 5.55D-02
 Coeff-Com:  0.100D+01
 Coeff-En:   0.100D+01
 Coeff:      0.100D+01
 Gap=     0.541 Goal=   None    Shift=    0.000
 GapD=    0.541 DampG=2.000 DampE=1.000 DampFc=2.0000 IDamp=-1.
 RMSDP=1.75D-03 MaxDP=6.59D-02              OVMax= 1.56D-01

 Cycle   2  Pass 0  IDiag  1:
 RMSU=  1.75D-03    CP:  9.95D-01
 E= -2050.04982156196     Delta-E=       -0.091490678962 Rises=F Damp=F
 DIIS: error= 1.86D-03 at cycle   2 NSaved=   2.
 NSaved= 2 IEnMin= 2 EnMin= -2050.04982156196     IErMin= 2 ErrMin= 1.86D-03
 ErrMax= 1.86D-03  0.00D+00 EMaxC= 1.00D-01 BMatC= 7.57D-03 BMatP= 6.22D-02
 IDIUse=3 WtCom= 9.81D-01 WtEn= 1.86D-02
 Coeff-Com:  0.136D+00 0.864D+00
 Coeff-En:   0.000D+00 0.100D+01
 Coeff:      0.133D+00 0.867D+00
 Gap=     0.062 Goal=   None    Shift=    0.000
 RMSDP=8.45D-04 MaxDP=6.66D-02 DE=-9.15D-02 OVMax= 1.34D-01

 Cycle   3  Pass 0  IDiag  1:
 RMSU=  7.86D-04    CP:  9.94D-01  8.23D-01
 E= -2050.02640798051     Delta-E=        0.023413581449 Rises=F Damp=F
 DIIS: error= 3.94D-03 at cycle   3 NSaved=   3.
 NSaved= 3 IEnMin= 2 EnMin= -2050.04982156196     IErMin= 2 ErrMin= 1.86D-03
 ErrMax= 3.94D-03  0.00D+00 EMaxC= 1.00D-01 BMatC= 2.74D-02 BMatP= 7.57D-03
 IDIUse=3 WtCom= 1.37D-01 WtEn= 8.63D-01
 Coeff-Com:  0.170D-01 0.653D+00 0.330D+00
 Coeff-En:   0.000D+00 0.732D+00 0.268D+00
 Coeff:      0.234D-02 0.721D+00 0.277D+00
 Gap=     0.059 Goal=   None    Shift=    0.000
 RMSDP=4.99D-04 MaxDP=3.89D-02 DE= 2.34D-02 OVMax= 7.58D-02

 Cycle   4  Pass 0  IDiag  1:
 RMSU=  2.26D-04    CP:  9.95D-01  8.87D-01  4.52D-01
 E= -2050.05711725556     Delta-E=       -0.030709275052 Rises=F Damp=F
 DIIS: error= 7.70D-04 at cycle   4 NSaved=   4.
 NSaved= 4 IEnMin= 4 EnMin= -2050.05711725556     IErMin= 4 ErrMin= 7.70D-04
 ErrMax= 7.70D-04  0.00D+00 EMaxC= 1.00D-01 BMatC= 1.18D-03 BMatP= 7.57D-03
 IDIUse=3 WtCom= 9.92D-01 WtEn= 7.70D-03
 Coeff-Com:  0.319D-04 0.382D+00 0.126D+00 0.492D+00
 Coeff-En:   0.000D+00 0.121D+00 0.000D+00 0.879D+00
 Coeff:      0.316D-04 0.380D+00 0.125D+00 0.495D+00
 Gap=     0.060 Goal=   None    Shift=    0.000
 RMSDP=1.59D-04 MaxDP=9.06D-03 DE=-3.07D-02 OVMax= 1.45D-02

 Cycle   5  Pass 0  IDiag  1:
 RMSU=  9.09D-05    CP:  9.95D-01  9.17D-01  3.70D-01  5.54D-01
 E= -2050.05817541178     Delta-E=       -0.001058156224 Rises=F Damp=F
 DIIS: error= 4.53D-04 at cycle   5 NSaved=   5.
 NSaved= 5 IEnMin= 5 EnMin= -2050.05817541178     IErMin= 5 ErrMin= 4.53D-04
 ErrMax= 4.53D-04  0.00D+00 EMaxC= 1.00D-01 BMatC= 2.31D-04 BMatP= 1.18D-03
 IDIUse=3 WtCom= 9.95D-01 WtEn= 4.53D-03
 Coeff-Com: -0.948D-03 0.197D+00 0.504D-01 0.364D+00 0.390D+00
 Coeff-En:   0.000D+00 0.000D+00 0.000D+00 0.124D+00 0.876D+00
 Coeff:     -0.944D-03 0.196D+00 0.501D-01 0.363D+00 0.392D+00
 Gap=     0.059 Goal=   None    Shift=    0.000
 RMSDP=6.80D-05 MaxDP=3.40D-03 DE=-1.06D-03 OVMax= 6.39D-03

 Cycle   6  Pass 0  IDiag  1:
 RMSU=  4.04D-05    CP:  9.95D-01  9.22D-01  3.55D-01  5.61D-01  4.24D-01
 E= -2050.05840197545     Delta-E=       -0.000226563664 Rises=F Damp=F
 DIIS: error= 1.17D-04 at cycle   6 NSaved=   6.
 NSaved= 6 IEnMin= 6 EnMin= -2050.05840197545     IErMin= 6 ErrMin= 1.17D-04
 ErrMax= 1.17D-04  0.00D+00 EMaxC= 1.00D-01 BMatC= 2.44D-05 BMatP= 2.31D-04
 IDIUse=3 WtCom= 9.99D-01 WtEn= 1.17D-03
 Coeff-Com: -0.732D-03 0.738D-01 0.152D-01 0.169D+00 0.270D+00 0.473D+00
 Coeff-En:   0.000D+00 0.000D+00 0.000D+00 0.000D+00 0.102D+00 0.898D+00
 Coeff:     -0.731D-03 0.737D-01 0.152D-01 0.168D+00 0.270D+00 0.473D+00
 Gap=     0.060 Goal=   None    Shift=    0.000
 RMSDP=2.27D-05 MaxDP=8.74D-04 DE=-2.27D-04 OVMax= 2.09D-03

 Cycle   7  Pass 0  IDiag  1:
 RMSU=  1.21D-05    CP:  9.95D-01  9.21D-01  3.59D-01  5.82D-01  4.95D-01
                    CP:  5.81D-01
 E= -2050.05842632451     Delta-E=       -0.000024349066 Rises=F Damp=F
 DIIS: error= 3.40D-05 at cycle   7 NSaved=   7.
 NSaved= 7 IEnMin= 7 EnMin= -2050.05842632451     IErMin= 7 ErrMin= 3.40D-05
 ErrMax= 3.40D-05  0.00D+00 EMaxC= 1.00D-01 BMatC= 2.03D-06 BMatP= 2.44D-05
 IDIUse=1 WtCom= 1.00D+00 WtEn= 0.00D+00
 Coeff-Com: -0.159D-03 0.145D-01 0.167D-02 0.486D-01 0.104D+00 0.275D+00
 Coeff-Com:  0.557D+00
 Coeff:     -0.159D-03 0.145D-01 0.167D-02 0.486D-01 0.104D+00 0.275D+00
 Coeff:      0.557D+00
 Gap=     0.060 Goal=   None    Shift=    0.000
 RMSDP=8.35D-06 MaxDP=3.74D-04 DE=-2.43D-05 OVMax= 1.26D-03

 Initial convergence to 1.0D-05 achieved.  Increase integral accuracy.
 Cycle   8  Pass 1  IDiag  1:
 E= -2050.05526307346     Delta-E=        0.003163251057 Rises=F Damp=F
 DIIS: error= 1.22D-04 at cycle   1 NSaved=   1.
 NSaved= 1 IEnMin= 1 EnMin= -2050.05526307346     IErMin= 1 ErrMin= 1.22D-04
 ErrMax= 1.22D-04  0.00D+00 EMaxC= 1.00D-01 BMatC= 4.06D-05 BMatP= 4.06D-05
 IDIUse=3 WtCom= 9.99D-01 WtEn= 1.22D-03
 Coeff-Com:  0.100D+01
 Coeff-En:   0.100D+01
 Coeff:      0.100D+01
 Gap=     0.060 Goal=   None    Shift=    0.000
 RMSDP=8.35D-06 MaxDP=3.74D-04 DE= 3.16D-03 OVMax= 4.81D-03

 Cycle   9  Pass 1  IDiag  1:
 RMSU=  1.09D-04    CP:  1.00D+00
 E= -2050.05528380051     Delta-E=       -0.000020727057 Rises=F Damp=F
 DIIS: error= 1.12D-04 at cycle   2 NSaved=   2.
 NSaved= 2 IEnMin= 2 EnMin= -2050.05528380051     IErMin= 2 ErrMin= 1.12D-04
 ErrMax= 1.12D-04  0.00D+00 EMaxC= 1.00D-01 BMatC= 1.97D-05 BMatP= 4.06D-05
 IDIUse=3 WtCom= 9.99D-01 WtEn= 1.12D-03
 Coeff-Com:  0.361D+00 0.639D+00
 Coeff-En:   0.196D+00 0.804D+00
 Coeff:      0.361D+00 0.639D+00
 Gap=     0.059 Goal=   None    Shift=    0.000
 RMSDP=5.07D-05 MaxDP=2.76D-03 DE=-2.07D-05 OVMax= 9.75D-03

 Cycle  10  Pass 1  IDiag  1:
 RMSU=  4.97D-05    CP:  1.00D+00  9.05D-01
 E= -2050.05523260399     Delta-E=        0.000051196523 Rises=F Damp=F
 DIIS: error= 1.83D-04 at cycle   3 NSaved=   3.
 NSaved= 3 IEnMin= 2 EnMin= -2050.05528380051     IErMin= 2 ErrMin= 1.12D-04
 ErrMax= 1.83D-04  0.00D+00 EMaxC= 1.00D-01 BMatC= 5.81D-05 BMatP= 1.97D-05
 IDIUse=3 WtCom= 4.25D-01 WtEn= 5.75D-01
 Coeff-Com:  0.493D-01 0.610D+00 0.341D+00
 Coeff-En:   0.000D+00 0.680D+00 0.320D+00
 Coeff:      0.209D-01 0.650D+00 0.329D+00
 Gap=     0.060 Goal=   None    Shift=    0.000
 RMSDP=3.07D-05 MaxDP=1.64D-03 DE= 5.12D-05 OVMax= 6.13D-03

 Cycle  11  Pass 1  IDiag  1:
 RMSU=  6.98D-06    CP:  1.00D+00  9.67D-01  4.13D-01
 E= -2050.05530698105     Delta-E=       -0.000074377058 Rises=F Damp=F
 DIIS: error= 3.97D-05 at cycle   4 NSaved=   4.
 NSaved= 4 IEnMin= 4 EnMin= -2050.05530698105     IErMin= 4 ErrMin= 3.97D-05
 ErrMax= 3.97D-05  0.00D+00 EMaxC= 1.00D-01 BMatC= 1.78D-06 BMatP= 1.97D-05
 IDIUse=1 WtCom= 1.00D+00 WtEn= 0.00D+00
 Coeff-Com:  0.104D-01 0.394D+00 0.189D+00 0.407D+00
 Coeff:      0.104D-01 0.394D+00 0.189D+00 0.407D+00
 Gap=     0.060 Goal=   None    Shift=    0.000
 RMSDP=5.19D-06 MaxDP=2.38D-04 DE=-7.44D-05 OVMax= 3.95D-04

 Cycle  12  Pass 1  IDiag  1:
 RMSU=  2.86D-06    CP:  1.00D+00  9.75D-01  3.68D-01  4.82D-01
 E= -2050.05530877305     Delta-E=       -0.000001791999 Rises=F Damp=F
 DIIS: error= 9.45D-06 at cycle   5 NSaved=   5.
 NSaved= 5 IEnMin= 5 EnMin= -2050.05530877305     IErMin= 5 ErrMin= 9.45D-06
 ErrMax= 9.45D-06  0.00D+00 EMaxC= 1.00D-01 BMatC= 1.21D-07 BMatP= 1.78D-06
 IDIUse=1 WtCom= 1.00D+00 WtEn= 0.00D+00
 Coeff-Com: -0.673D-03 0.164D+00 0.742D-01 0.254D+00 0.508D+00
 Coeff:     -0.673D-03 0.164D+00 0.742D-01 0.254D+00 0.508D+00
 Gap=     0.060 Goal=   None    Shift=    0.000
 RMSDP=1.81D-06 MaxDP=1.09D-04 DE=-1.79D-06 OVMax= 2.40D-04

 Cycle  13  Pass 1  IDiag  1:
 RMSU=  1.24D-06    CP:  1.00D+00  9.75D-01  3.63D-01  5.64D-01  5.96D-01
 E= -2050.05530886319     Delta-E=       -0.000000090140 Rises=F Damp=F
 DIIS: error= 4.91D-06 at cycle   6 NSaved=   6.
 NSaved= 6 IEnMin= 6 EnMin= -2050.05530886319     IErMin= 6 ErrMin= 4.91D-06
 ErrMax= 4.91D-06  0.00D+00 EMaxC= 1.00D-01 BMatC= 3.81D-08 BMatP= 1.21D-07
 IDIUse=1 WtCom= 1.00D+00 WtEn= 0.00D+00
 Coeff-Com: -0.196D-02 0.614D-01 0.266D-01 0.126D+00 0.384D+00 0.404D+00
 Coeff:     -0.196D-02 0.614D-01 0.266D-01 0.126D+00 0.384D+00 0.404D+00
 Gap=     0.060 Goal=   None    Shift=    0.000
 RMSDP=8.40D-07 MaxDP=3.79D-05 DE=-9.01D-08 OVMax= 1.28D-04

 Cycle  14  Pass 1  IDiag  1:
 RMSU=  4.91D-07    CP:  1.00D+00  9.75D-01  3.67D-01  5.51D-01  6.72D-01
                    CP:  5.17D-01
 E= -2050.05530890078     Delta-E=       -0.000000037595 Rises=F Damp=F
 DIIS: error= 1.58D-06 at cycle   7 NSaved=   7.
 NSaved= 7 IEnMin= 7 EnMin= -2050.05530890078     IErMin= 7 ErrMin= 1.58D-06
 ErrMax= 1.58D-06  0.00D+00 EMaxC= 1.00D-01 BMatC= 4.73D-09 BMatP= 3.81D-08
 IDIUse=1 WtCom= 1.00D+00 WtEn= 0.00D+00
 Coeff-Com: -0.120D-02 0.153D-01 0.625D-02 0.457D-01 0.189D+00 0.290D+00
 Coeff-Com:  0.455D+00
 Coeff:     -0.120D-02 0.153D-01 0.625D-02 0.457D-01 0.189D+00 0.290D+00
 Coeff:      0.455D+00
 Gap=     0.060 Goal=   None    Shift=    0.000
 RMSDP=3.12D-07 MaxDP=1.99D-05 DE=-3.76D-08 OVMax= 4.50D-05

 Cycle  15  Pass 1  IDiag  1:
 RMSU=  2.35D-07    CP:  1.00D+00  9.75D-01  3.67D-01  5.59D-01  6.62D-01
                    CP:  5.52D-01  6.17D-01
 E= -2050.05530890461     Delta-E=       -0.000000003833 Rises=F Damp=F
 DIIS: error= 9.07D-07 at cycle   8 NSaved=   8.
 NSaved= 8 IEnMin= 8 EnMin= -2050.05530890461     IErMin= 8 ErrMin= 9.07D-07
 ErrMax= 9.07D-07  0.00D+00 EMaxC= 1.00D-01 BMatC= 1.25D-09 BMatP= 4.73D-09
 IDIUse=1 WtCom= 1.00D+00 WtEn= 0.00D+00
 Coeff-Com: -0.612D-03 0.130D-02 0.293D-03 0.138D-01 0.820D-01 0.157D+00
 Coeff-Com:  0.357D+00 0.389D+00
 Coeff:     -0.612D-03 0.130D-02 0.293D-03 0.138D-01 0.820D-01 0.157D+00
 Coeff:      0.357D+00 0.389D+00
 Gap=     0.060 Goal=   None    Shift=    0.000
 RMSDP=1.69D-07 MaxDP=8.52D-06 DE=-3.83D-09 OVMax= 1.96D-05

 Cycle  16  Pass 1  IDiag  1:
 RMSU=  8.47D-08    CP:  1.00D+00  9.75D-01  3.67D-01  5.57D-01  6.77D-01
                    CP:  5.60D-01  6.25D-01  4.07D-01
 E= -2050.05530890616     Delta-E=       -0.000000001543 Rises=F Damp=F
 DIIS: error= 2.36D-07 at cycle   9 NSaved=   9.
 NSaved= 9 IEnMin= 9 EnMin= -2050.05530890616     IErMin= 9 ErrMin= 2.36D-07
 ErrMax= 2.36D-07  0.00D+00 EMaxC= 1.00D-01 BMatC= 9.35D-11 BMatP= 1.25D-09
 IDIUse=1 WtCom= 1.00D+00 WtEn= 0.00D+00
 Coeff-Com: -0.223D-03-0.124D-02-0.644D-03 0.237D-02 0.258D-01 0.600D-01
 Coeff-Com:  0.162D+00 0.254D+00 0.498D+00
 Coeff:     -0.223D-03-0.124D-02-0.644D-03 0.237D-02 0.258D-01 0.600D-01
 Coeff:      0.162D+00 0.254D+00 0.498D+00
 Gap=     0.060 Goal=   None    Shift=    0.000
 RMSDP=4.89D-08 MaxDP=2.37D-06 DE=-1.54D-09 OVMax= 6.99D-06

 Cycle  17  Pass 1  IDiag  1:
 RMSU=  2.91D-08    CP:  1.00D+00  9.75D-01  3.67D-01  5.57D-01  6.78D-01
                    CP:  5.61D-01  6.37D-01  4.66D-01  5.78D-01
 E= -2050.05530890605     Delta-E=        0.000000000106 Rises=F Damp=F
 DIIS: error= 1.10D-07 at cycle  10 NSaved=  10.
 NSaved=10 IEnMin= 9 EnMin= -2050.05530890616     IErMin=10 ErrMin= 1.10D-07
 ErrMax= 1.10D-07  0.00D+00 EMaxC= 1.00D-01 BMatC= 2.34D-11 BMatP= 9.35D-11
 IDIUse=1 WtCom= 1.00D+00 WtEn= 0.00D+00
 Coeff-Com: -0.552D-04-0.116D-02-0.533D-03-0.761D-03 0.419D-02 0.155D-01
 Coeff-Com:  0.518D-01 0.116D+00 0.357D+00 0.458D+00
 Coeff:     -0.552D-04-0.116D-02-0.533D-03-0.761D-03 0.419D-02 0.155D-01
 Coeff:      0.518D-01 0.116D+00 0.357D+00 0.458D+00
 Gap=     0.060 Goal=   None    Shift=    0.000
 RMSDP=2.26D-08 MaxDP=1.48D-06 DE= 1.06D-10 OVMax= 4.02D-06

 Cycle  18  Pass 1  IDiag  1:
 RMSU=  1.20D-08    CP:  1.00D+00  9.75D-01  3.67D-01  5.57D-01  6.77D-01
                    CP:  5.65D-01  6.35D-01  4.69D-01  6.70D-01  4.46D-01
 E= -2050.05530890613     Delta-E=       -0.000000000078 Rises=F Damp=F
 DIIS: error= 3.92D-08 at cycle  11 NSaved=  11.
 NSaved=11 IEnMin= 9 EnMin= -2050.05530890616     IErMin=11 ErrMin= 3.92D-08
 ErrMax= 3.92D-08  0.00D+00 EMaxC= 1.00D-01 BMatC= 3.60D-12 BMatP= 2.34D-11
 IDIUse=1 WtCom= 1.00D+00 WtEn= 0.00D+00
 Coeff-Com:  0.182D-05-0.583D-03-0.254D-03-0.100D-02-0.191D-02-0.290D-03
 Coeff-Com:  0.697D-02 0.369D-01 0.159D+00 0.318D+00 0.484D+00
 Coeff:      0.182D-05-0.583D-03-0.254D-03-0.100D-02-0.191D-02-0.290D-03
 Coeff:      0.697D-02 0.369D-01 0.159D+00 0.318D+00 0.484D+00
 Gap=     0.060 Goal=   None    Shift=    0.000
 RMSDP=8.11D-09 MaxDP=4.80D-07 DE=-7.82D-11 OVMax= 1.38D-06

 SCF Done:  E(RM06L) =  -2050.05530891     A.U. after   18 cycles
            NFock= 18  Conv=0.81D-08     -V/T= 2.0057
 KE= 2.038349173415D+03 PE=-1.058392928763D+04 EE= 3.620961127997D+03
 Leave Link  502 at Sun Dec  2 17:14:54 2018, MaxMem=   536870912 cpu:      1807.6
 (Enter /pbs_home/pkowalski/g09d01/g09/l701.exe)
 Compute integral first derivatives.
 ... and contract with generalized density number  0.
 Leave Link  701 at Sun Dec  2 17:14:55 2018, MaxMem=   536870912 cpu:         3.6
 (Enter /pbs_home/pkowalski/g09d01/g09/l702.exe)
 L702 exits ... SP integral derivatives will be done elsewhere.
 Leave Link  702 at Sun Dec  2 17:14:55 2018, MaxMem=   536870912 cpu:         0.2
 (Enter /pbs_home/pkowalski/g09d01/g09/l703.exe)
 Compute integral first derivatives, UseDBF=F ICtDFT=           0.
 Integral derivatives from FoFJK, PRISM(SPDF).
 Calling FoFJK, ICntrl=      2527 FMM=F ISym2X=0 I1Cent= 0 IOpClX= 0 NMat=1 NMatS=1 NMatT=0.
 FoFJK:  IHMeth= 1 ICntrl=    2527 DoSepK=F KAlg= 0 I1Cent=   0 FoldK=F
 IRaf=         0 NMat=   1 IRICut=       1 DoRegI=T DoRafI=F ISym2E= 0.
 FoFCou: FMM=F IPFlag=           0 FMFlag=      100000 FMFlg1=         800
         NFxFlg=           0 DoJE=F BraDBF=F KetDBF=F FulRan=T
         wScrn=  0.000000 ICntrl=    2527 IOpCl=  0 I1Cent=           0 NGrid=           0
         NMat0=    1 NMatS0=      1 NMatT0=    0 NMatD0=    1 NMtDS0=    0 NMtDT0=    0
 Symmetry not used in FoFCou.
 Leave Link  703 at Sun Dec  2 17:15:50 2018, MaxMem=   536870912 cpu:       440.9
 (Enter /pbs_home/pkowalski/g09d01/g09/l716.exe)
 Dipole        =-3.26304429D+00-1.38928942D+00-6.36136993D-01
 ***** Axes restored to original set *****
 -------------------------------------------------------------------
 Center     Atomic                   Forces (Hartrees/Bohr)
 Number     Number              X              Y              Z
 -------------------------------------------------------------------
      1        6           0.003122226   -0.002356559    0.005653665
      2       16           0.004036956   -0.000070758    0.000013798
      3        6           0.004203677   -0.005324955    0.000554852
      4        6          -0.007556299   -0.009850167   -0.009385845
      5        6           0.032636331   -0.024058730   -0.042005376
      6        6           0.000574171   -0.001214853    0.000486133
      7        1          -0.001139940   -0.000398627   -0.001528715
      8        6          -0.001542296   -0.009416921    0.008827583
      9        6          -0.008136089   -0.001975375   -0.017213260
     10        6          -0.026867835   -0.004044888    0.075946807
     11        6           0.001155602    0.000873613   -0.001900119
     12        6           0.007252464   -0.008347240   -0.008804083
     13        9           0.002802877   -0.000170399    0.002537047
     14        9          -0.005250749   -0.000925087   -0.004609681
     15        9           0.000826371   -0.000761446    0.001317501
     16        9           0.000934937   -0.003952521   -0.001167562
     17        9          -0.007768000   -0.006443634    0.003593318
     18        9           0.006084707   -0.018584757   -0.005395027
     19        6           0.006609135    0.056698701    0.095369489
     20        6          -0.014016678    0.042404669   -0.076283377
     21        6          -0.016386048    0.021516925    0.014245403
     22        1           0.016897563    0.000334341    0.005173963
     23        1          -0.002358639    0.001454759   -0.004306818
     24        1           0.004902115    0.005952258   -0.006135967
     25        6          -0.015974561   -0.019206041    0.010199083
     26        1          -0.001110372    0.003802352    0.001861723
     27        1           0.004600255    0.001381182   -0.000851778
     28        1           0.000850521    0.002326643   -0.001130798
     29        1          -0.000320871    0.000064312   -0.000050331
     30        1          -0.000803109    0.000394374   -0.000211991
     31        1          -0.000593510    0.000492111   -0.000172190
     32       16           0.043786807    0.004938538    0.022811887
     33        6          -0.094952545    0.006225902   -0.019239406
     34        6           0.065464478   -0.014258994    0.002137139
     35        6           0.023682692   -0.016494043   -0.017834906
     36        1          -0.000922598    0.006708198   -0.002477416
     37        1          -0.002693854    0.002804111   -0.003950083
     38        1           0.000859646    0.007438133   -0.006732960
     39        1          -0.022889537   -0.017955129   -0.019341701
 -------------------------------------------------------------------
 Cartesian Forces:  Max     0.095369489 RMS     0.021259136
 Leave Link  716 at Sun Dec  2 17:15:50 2018, MaxMem=   536870912 cpu:         0.3
 (Enter /pbs_home/pkowalski/g09d01/g09/l103.exe)

 GradGradGradGradGradGradGradGradGradGradGradGradGradGradGradGradGradGrad
 Berny optimization.
 Using GEDIIS/GDIIS optimizer.
 FormGI is forming the generalized inverse of G from B-inverse, IUseBI=4.
 Internal  Forces:  Max     0.068498883 RMS     0.009911665
 Search for a local minimum.
 Step number   4 out of a maximum of  234
 All quantities printed in internal units (Hartrees-Bohrs-Radians)
 RMS Force = .99117D-02 SwitMx=.10000D-02 MixMth= 1
 Mixed Optimization -- RFO/linear search
 Update second derivatives using D2CorX and points    3    4
 DE= -1.51D-01 DEPred=-1.31D-01 R= 1.16D+00
 TightC=F SS=  1.41D+00  RLast= 1.04D+00 DXNew= 8.4853D-01 3.1293D+00
 Trust test= 1.16D+00 RLast= 1.04D+00 DXMaxT set to 8.49D-01
 ITU=  1  0  1  0
 Use linear search instead of GDIIS.
     Eigenvalues ---    0.00230   0.00314   0.00587   0.00852   0.00893
     Eigenvalues ---    0.01015   0.01133   0.01356   0.01407   0.01465
     Eigenvalues ---    0.01602   0.01695   0.01964   0.01973   0.02470
     Eigenvalues ---    0.02483   0.02887   0.03422   0.04068   0.04191
     Eigenvalues ---    0.04320   0.04626   0.05391   0.05491   0.05565
     Eigenvalues ---    0.05660   0.05770   0.06599   0.07255   0.07283
     Eigenvalues ---    0.07291   0.07611   0.07700   0.08262   0.08747
     Eigenvalues ---    0.09194   0.09302   0.09557   0.09795   0.10355
     Eigenvalues ---    0.11126   0.11623   0.12210   0.12876   0.12912
     Eigenvalues ---    0.13251   0.13490   0.13944   0.15302   0.15664
     Eigenvalues ---    0.15902   0.15970   0.16000   0.16000   0.16000
     Eigenvalues ---    0.16000   0.16000   0.16000   0.16010   0.16093
     Eigenvalues ---    0.16554   0.17105   0.17751   0.18580   0.20006
     Eigenvalues ---    0.20327   0.21747   0.22445   0.23135   0.23430
     Eigenvalues ---    0.23908   0.24998   0.25344   0.25995   0.26208
     Eigenvalues ---    0.26812   0.26927   0.27597   0.28207   0.29001
     Eigenvalues ---    0.29552   0.29823   0.30630   0.30909   0.31739
     Eigenvalues ---    0.33077   0.33480   0.33533   0.33585   0.33597
     Eigenvalues ---    0.33726   0.33745   0.33815   0.33878   0.34658
     Eigenvalues ---    0.35178   0.37229   0.37242   0.37354   0.38771
     Eigenvalues ---    0.50414   0.54386   0.55036   0.55566   0.55905
     Eigenvalues ---    0.57315   0.58145   0.58390   0.58413   0.62851
     Eigenvalues ---    1.26345
 RFO step:  Lambda=-1.13777758D-01 EMin= 2.30111265D-03
 Quartic linear search produced a step of  1.10645.
 Iteration  1 RMS(Cart)=  0.18637707 RMS(Int)=  0.02987433
 Iteration  2 RMS(Cart)=  0.06278182 RMS(Int)=  0.00786164
 Iteration  3 RMS(Cart)=  0.00246070 RMS(Int)=  0.00775534
 Iteration  4 RMS(Cart)=  0.00003795 RMS(Int)=  0.00775532
 Iteration  5 RMS(Cart)=  0.00000119 RMS(Int)=  0.00775532
 Iteration  6 RMS(Cart)=  0.00000002 RMS(Int)=  0.00775532
 ITry= 1 IFail=0 DXMaxC= 9.30D-01 DCOld= 1.00D+10 DXMaxT= 8.49D-01 DXLimC= 3.00D+00 Rises=F
 Variable       Old X    -DE/DX   Delta X   Delta X   Delta X     New X
                                 (Linear)    (Quad)   (Total)
    R1        3.34414  -0.00302   0.01283  -0.02110  -0.00763   3.33650
    R2        2.92765  -0.01216   0.02099  -0.05620  -0.03988   2.88776
    R3        2.54988  -0.01034  -0.00577  -0.01225  -0.02131   2.52857
    R4        3.33204   0.00238  -0.02178   0.03052   0.01094   3.34299
    R5        2.54525  -0.00542   0.00718  -0.01327  -0.00579   2.53947
    R6        2.79999   0.00109  -0.01097   0.00909  -0.00188   2.79811
    R7        2.80759   0.00213  -0.02140   0.01168  -0.01173   2.79586
    R8        2.06331   0.00035  -0.00042   0.00225   0.00183   2.06514
    R9        3.22111  -0.02529  -0.06983  -0.14294  -0.21381   3.00730
   R10        2.96762  -0.00857   0.00147  -0.03424  -0.03276   2.93486
   R11        2.07222   0.00007  -0.00148   0.00084  -0.00064   2.07158
   R12        2.07600   0.00066  -0.00230   0.00338   0.00108   2.07708
   R13        2.07773   0.00032  -0.00089   0.00137   0.00048   2.07821
   R14        2.82921  -0.00472  -0.01186  -0.00392  -0.01733   2.81188
   R15        2.81116  -0.00678  -0.03482   0.00309  -0.02737   2.78379
   R16        2.89137   0.01127   0.00598   0.02716   0.02996   2.92132
   R17        2.55136  -0.00206   0.01043  -0.01083  -0.00040   2.55096
   R18        2.57559   0.00248   0.01410  -0.00288   0.01122   2.58681
   R19        3.03587  -0.03553  -0.05373  -0.07566  -0.12810   2.90777
   R20        2.84821  -0.06850  -0.27834  -0.11649  -0.39084   2.45737
   R21        2.92192   0.00615   0.02999  -0.01693   0.01255   2.93447
   R22        2.53430  -0.00026   0.00604  -0.00382   0.00222   2.53652
   R23        2.54179  -0.00388   0.00562  -0.01081  -0.00519   2.53660
   R24        2.55649  -0.00639   0.01201  -0.01880  -0.00679   2.54970
   R25        2.61950  -0.01031   0.02854  -0.03400  -0.00546   2.61405
   R26        2.95076  -0.02104   0.09424  -0.08715   0.01377   2.96453
   R27        3.23174   0.00450   0.20621  -0.07402   0.13039   3.36212
   R28        2.98369  -0.02376  -0.11519  -0.10156  -0.23001   2.75369
   R29        3.13113   0.01958   0.23712  -0.06548   0.17228   3.30342
   R30        2.04024   0.01316   0.02566   0.00727   0.03294   2.07318
   R31        2.06947  -0.00106  -0.01502   0.00983  -0.00518   2.06429
   R32        2.06975   0.00206  -0.01067   0.01631   0.00563   2.07539
   R33        3.76082   0.00874   0.17819   0.03972   0.22922   3.99004
   R34        2.09349  -0.00394   0.00528  -0.01602  -0.01074   2.08275
   R35        2.05916   0.00486  -0.00646   0.02010   0.01364   2.07280
   R36        2.07230   0.00115  -0.00200   0.00485   0.00286   2.07516
   R37        3.24106   0.01314   0.23253  -0.06571   0.16418   3.40524
   R38        2.77546  -0.06051  -0.22235  -0.11991  -0.34457   2.43089
   R39        2.94906  -0.03153   0.11758  -0.10219   0.01539   2.96445
   R40        2.02566   0.01197  -0.08339   0.09085   0.00747   2.03312
   R41        2.10238  -0.00689   0.03106  -0.03255  -0.00149   2.10089
   R42        2.08423  -0.00341   0.02712  -0.02177   0.00535   2.08958
   R43        2.08423  -0.00219   0.03224  -0.02358   0.00866   2.09289
    A1        1.91799   0.00094  -0.00840   0.00060  -0.01297   1.90502
    A2        2.22400   0.00573   0.01073   0.02523   0.03287   2.25687
    A3        2.13261  -0.00704  -0.01016  -0.02700  -0.03590   2.09671
    A4        1.59971  -0.00066   0.00660  -0.00451   0.00354   1.60325
    A5        1.97880  -0.00045  -0.00011   0.00239   0.00184   1.98065
    A6        2.06561   0.00081   0.00563  -0.00171   0.00405   2.06966
    A7        2.23869  -0.00038  -0.00561  -0.00059  -0.00607   2.23261
    A8        2.02616  -0.00224   0.00798  -0.02766  -0.02422   2.00195
    A9        2.13146   0.00085  -0.00334   0.01144   0.01015   2.14161
   A10        2.12134   0.00152  -0.00266   0.01596   0.01543   2.13677
   A11        1.83762   0.00288   0.00023   0.02867   0.03652   1.87414
   A12        1.98152  -0.00735  -0.05272  -0.00467  -0.06061   1.92092
   A13        1.72501   0.01032   0.15333  -0.01250   0.15003   1.87504
   A14        2.04947   0.00506   0.07458  -0.03048   0.03581   2.08528
   A15        2.00389  -0.01106  -0.11934  -0.00961  -0.13147   1.87242
   A16        1.84264   0.00035  -0.04961   0.03029  -0.01692   1.82572
   A17        1.93397   0.00027   0.00584  -0.00173   0.00409   1.93806
   A18        1.93950   0.00060   0.00178   0.00252   0.00430   1.94379
   A19        1.94192   0.00056   0.00280   0.00173   0.00451   1.94643
   A20        1.88614  -0.00044  -0.00359  -0.00057  -0.00418   1.88196
   A21        1.89176  -0.00025  -0.00168  -0.00002  -0.00174   1.89003
   A22        1.86810  -0.00082  -0.00576  -0.00204  -0.00780   1.86031
   A23        2.21946   0.00248  -0.00095   0.02292   0.01135   2.23080
   A24        2.13906   0.00094   0.02985  -0.02049   0.00738   2.14644
   A25        1.90800  -0.00290  -0.00834  -0.00023  -0.00514   1.90286
   A26        1.86746  -0.00944   0.00468  -0.02489  -0.02226   1.84520
   A27        1.98128   0.00285  -0.00625   0.01616   0.01025   1.99153
   A28        1.90390   0.00115  -0.01372   0.00040  -0.01263   1.89127
   A29        1.98339   0.00336   0.03260  -0.00959   0.02220   2.00560
   A30        1.85337   0.00464  -0.00907   0.01805   0.01072   1.86409
   A31        1.86938  -0.00225  -0.00966   0.00091  -0.00924   1.86014
   A32        1.68996   0.01584   0.03837   0.03715   0.07142   1.76138
   A33        1.98844   0.00149  -0.01334   0.03301   0.00689   1.99533
   A34        1.96126  -0.00924   0.10264   0.02105   0.11889   2.08016
   A35        1.79451   0.00431  -0.00478   0.02181   0.01615   1.81065
   A36        1.94648  -0.00064  -0.00411  -0.00088  -0.00549   1.94099
   A37        1.94070  -0.00021   0.00122   0.00821   0.01040   1.95110
   A38        1.93770  -0.00376  -0.00404  -0.01410  -0.01814   1.91955
   A39        1.96268  -0.00084   0.02414  -0.02850  -0.00411   1.95857
   A40        1.88234   0.00110  -0.01154   0.01276   0.00100   1.88334
   A41        1.88409  -0.00725  -0.01532  -0.00387  -0.01724   1.86684
   A42        2.02942  -0.00020   0.00328  -0.00062   0.00307   2.03249
   A43        1.97243  -0.01142  -0.00945  -0.02255  -0.03291   1.93951
   A44        1.90658   0.00775   0.01894   0.01532   0.02999   1.93656
   A45        1.78091   0.01864   0.03513   0.01342   0.05134   1.83225
   A46        1.87356  -0.00434  -0.02654   0.00137  -0.02673   1.84683
   A47        1.89344   0.00506  -0.00751   0.05895   0.03781   1.93125
   A48        1.60690  -0.00019   0.01899  -0.00451   0.04025   1.64715
   A49        2.63589  -0.01194  -0.01264  -0.07637  -0.11491   2.52099
   A50        1.74240  -0.00584   0.07236  -0.03607   0.03498   1.77738
   A51        1.73003   0.00981   0.06791   0.03883   0.09906   1.82909
   A52        2.18159   0.00726   0.07567  -0.03576   0.04555   2.22714
   A53        2.07974  -0.00338  -0.00286   0.05460   0.03929   2.11903
   A54        2.01961  -0.00392  -0.07417  -0.01897  -0.08707   1.93255
   A55        2.09356  -0.00135   0.06729  -0.04628   0.02161   2.11518
   A56        1.98267  -0.00849   0.00552  -0.03752  -0.02721   1.95546
   A57        1.93243  -0.00070   0.00361  -0.02078  -0.01996   1.91246
   A58        1.85438   0.00547  -0.01112   0.03494   0.01650   1.87088
   A59        1.79236   0.00431  -0.03650   0.05112   0.01476   1.80713
   A60        1.68590   0.00594   0.09291  -0.00688   0.08542   1.77132
   A61        1.77298   0.00260  -0.04779   0.04064  -0.00722   1.76576
   A62        1.43135  -0.00286   0.09696  -0.03159   0.06232   1.49367
   A63        1.95880  -0.00200   0.01621  -0.02032  -0.00412   1.95469
   A64        1.91802  -0.00051  -0.00154  -0.00034  -0.00188   1.91614
   A65        1.92188   0.00077   0.00094   0.00432   0.00525   1.92713
   A66        1.88357   0.00135  -0.00835   0.01132   0.00296   1.88653
   A67        1.87318   0.00103  -0.00900   0.01153   0.00252   1.87570
   A68        1.90706  -0.00058   0.00126  -0.00605  -0.00479   1.90227
   A69        1.73874  -0.02504  -0.11785  -0.02406  -0.13570   1.60304
   A70        1.83682   0.01935   0.07483   0.03956   0.11118   1.94800
   A71        2.14040  -0.01589  -0.05151  -0.02833  -0.10959   2.03080
   A72        1.98328   0.00408   0.12164   0.03025   0.14664   2.12992
   A73        2.09508  -0.00025   0.05237  -0.03463   0.01381   2.10890
   A74        2.28246  -0.00655  -0.03118  -0.03431  -0.09887   2.18359
   A75        1.93689  -0.00520   0.08583  -0.04001   0.05153   1.98842
   A76        1.52778   0.00429   0.01291   0.05557   0.07220   1.59999
   A77        1.78461   0.01245   0.10400   0.09364   0.17835   1.96296
   A78        1.91962   0.00163   0.18307  -0.06296   0.12165   2.04127
   A79        1.96446  -0.00220  -0.02817  -0.00258  -0.03569   1.92878
   A80        2.04042  -0.01174  -0.06887  -0.01993  -0.09106   1.94936
   A81        1.80335   0.00380  -0.04919   0.04567  -0.00433   1.79902
   A82        1.83067   0.00662  -0.02866   0.04598   0.02072   1.85140
   A83        1.88599   0.00435  -0.00019   0.00502  -0.00352   1.88247
   A84        3.47826   0.01025   0.05640   0.04424   0.10019   3.57845
   A85        3.31316   0.00531   0.05702   0.04231   0.09606   3.40922
    D1        0.26267  -0.00175  -0.02366   0.00275  -0.02042   0.24225
    D2       -3.01831  -0.00541  -0.11349  -0.00936  -0.12194  -3.14026
    D3       -0.34866   0.00099   0.01902  -0.00594   0.01119  -0.33746
    D4       -2.61377  -0.00262  -0.04150   0.01445  -0.01962  -2.63339
    D5        1.72598  -0.00599  -0.05224  -0.01195  -0.05418   1.67180
    D6        2.92369   0.00326   0.10246   0.00063   0.09555   3.01923
    D7        0.65858  -0.00035   0.04194   0.02102   0.06473   0.72331
    D8       -1.28486  -0.00372   0.03121  -0.00538   0.03017  -1.25469
    D9       -0.04040   0.00038  -0.03191  -0.01696  -0.04590  -0.08630
   D10        2.88467   0.00337   0.07374  -0.00308   0.07686   2.96152
   D11        2.94619  -0.00296  -0.13163  -0.02775  -0.15455   2.79164
   D12       -0.41193   0.00004  -0.02598  -0.01388  -0.03179  -0.44372
   D13       -0.09730   0.00232   0.02157  -0.00304   0.01816  -0.07915
   D14        3.03139   0.00125   0.00471   0.00379   0.00823   3.03961
   D15       -0.11227  -0.00105  -0.01713   0.00803  -0.00891  -0.12118
   D16        3.12665  -0.00266  -0.03767   0.01029  -0.02679   3.09986
   D17        3.04378   0.00014   0.00179   0.00038   0.00204   3.04583
   D18       -0.00048  -0.00147  -0.01876   0.00264  -0.01584  -0.01631
   D19       -3.12835   0.00062   0.00956  -0.00364   0.00578  -3.12257
   D20        1.05753   0.00060   0.00901  -0.00344   0.00544   1.06297
   D21       -1.02232   0.00086   0.01323  -0.00368   0.00943  -1.01288
   D22       -0.00184  -0.00064  -0.01017   0.00436  -0.00568  -0.00752
   D23       -2.09914  -0.00066  -0.01071   0.00457  -0.00602  -2.10517
   D24        2.10419  -0.00039  -0.00649   0.00432  -0.00203   2.10216
   D25        0.29579   0.00021   0.00020  -0.00148   0.00044   0.29624
   D26        2.52036  -0.00347  -0.01572  -0.00565  -0.02252   2.49784
   D27       -1.58161  -0.00886  -0.13543   0.00109  -0.13316  -1.71477
   D28       -2.94252   0.00177   0.02056  -0.00399   0.01796  -2.92456
   D29       -0.71796  -0.00191   0.00464  -0.00815  -0.00500  -0.72296
   D30        1.46327  -0.00730  -0.11507  -0.00141  -0.11565   1.34762
   D31       -0.27789  -0.00946  -0.11342  -0.04756  -0.16394  -0.44183
   D32        1.48635  -0.01520  -0.03083  -0.08131  -0.10608   1.38028
   D33        2.54270   0.01386   0.14087   0.11794   0.23830   2.78101
   D34       -2.43105  -0.01124  -0.13222  -0.05770  -0.19017  -2.62122
   D35       -0.66680  -0.01697  -0.04962  -0.09145  -0.13231  -0.79911
   D36        0.38955   0.01208   0.12208   0.10780   0.21207   0.60162
   D37        1.59269  -0.00033   0.01797  -0.04778  -0.02506   1.56763
   D38       -2.92625  -0.00606   0.10056  -0.08153   0.03281  -2.89344
   D39       -1.86990   0.02299   0.27226   0.11772   0.37718  -1.49272
   D40        3.06215  -0.00236  -0.01194  -0.00327  -0.01013   3.05202
   D41        0.96612  -0.00241  -0.01096  -0.00402  -0.00991   0.95621
   D42       -1.13550  -0.00184  -0.01213   0.00096  -0.00609  -1.14159
   D43       -1.27568   0.00287   0.04583   0.01954   0.05492  -1.22076
   D44        2.91147   0.00282   0.04681   0.01878   0.05515   2.96661
   D45        0.80985   0.00338   0.04564   0.02376   0.05896   0.86881
   D46        1.01020   0.00144  -0.00190  -0.00297   0.00050   1.01070
   D47       -1.08583   0.00139  -0.00092  -0.00373   0.00072  -1.08511
   D48        3.09574   0.00196  -0.00209   0.00125   0.00454   3.10027
   D49        2.41921   0.00644   0.12024   0.04285   0.16054   2.57974
   D50        0.21694   0.00730   0.07906   0.06299   0.14177   0.35871
   D51       -1.86601   0.00753   0.10527   0.05120   0.15570  -1.71031
   D52       -0.52931   0.00346   0.02040   0.03306   0.05064  -0.47867
   D53       -2.73157   0.00432  -0.02079   0.05320   0.03187  -2.69970
   D54        1.46866   0.00455   0.00542   0.04141   0.04580   1.51446
   D55       -2.27219   0.00166  -0.09876  -0.03977  -0.13988  -2.41207
   D56       -0.20925   0.00053   0.03519   0.01800   0.05236  -0.15689
   D57        0.68697   0.00471  -0.00987  -0.02492  -0.03577   0.65120
   D58        2.74991   0.00358   0.12408   0.03285   0.15647   2.90638
   D59        0.08812   0.00251  -0.00226   0.00313   0.00213   0.09024
   D60        2.16552   0.00026  -0.01181  -0.00130  -0.01261   2.15291
   D61       -2.01592   0.00108  -0.02853   0.01997  -0.00796  -2.02389
   D62        2.28912   0.00133   0.01519  -0.00166   0.01364   2.30277
   D63       -1.91666  -0.00092   0.00564  -0.00609  -0.00109  -1.91775
   D64        0.18508  -0.00009  -0.01107   0.01518   0.00355   0.18863
   D65       -1.94362   0.00343   0.01571   0.00576   0.02204  -1.92158
   D66        0.13378   0.00118   0.00616   0.00133   0.00731   0.14108
   D67        2.23552   0.00200  -0.01055   0.02260   0.01195   2.24747
   D68       -0.62235   0.00108   0.01201   0.03312   0.04671  -0.57563
   D69       -2.77101  -0.00321  -0.00314   0.01641   0.01877  -2.75223
   D70        1.33370   0.01332   0.04045   0.03525   0.08125   1.41495
   D71       -2.70642  -0.00576  -0.02291  -0.03244  -0.06888  -2.77530
   D72        1.42810  -0.01005  -0.03805  -0.04915  -0.09682   1.33128
   D73       -0.75038   0.00648   0.00553  -0.03032  -0.03435  -0.78472
   D74        0.58308  -0.00430  -0.09633  -0.05195  -0.15274   0.43034
   D75       -2.63379  -0.00518  -0.12569  -0.05468  -0.18873  -2.82252
   D76        2.48308   0.01061   0.00238   0.02636   0.03080   2.51388
   D77       -0.73379   0.00973  -0.02697   0.02364  -0.00519  -0.73898
   D78        0.33849  -0.00354  -0.01236  -0.02325  -0.03637   0.30211
   D79        2.56025  -0.00355  -0.00587  -0.01636  -0.02428   2.53597
   D80       -1.74354   0.00335  -0.01260  -0.00260  -0.01634  -1.75988
   D81       -1.74503  -0.00344  -0.00282  -0.02789  -0.03030  -1.77533
   D82        0.47673  -0.00345   0.00367  -0.02101  -0.01820   0.45853
   D83        2.45613   0.00344  -0.00307  -0.00725  -0.01026   2.44586
   D84        2.42736  -0.00160  -0.00191  -0.01444  -0.01613   2.41122
   D85       -1.63406  -0.00161   0.00458  -0.00756  -0.00404  -1.63810
   D86        0.34533   0.00529  -0.00215   0.00620   0.00390   0.34923
   D87       -0.30584   0.00693   0.11916   0.05887   0.19992  -0.10592
   D88        2.90871   0.00779   0.14582   0.05862   0.22846   3.13717
   D89       -1.97335   0.00815   0.07478   0.06427   0.13364  -1.83972
   D90        1.24119   0.00900   0.10144   0.06401   0.16218   1.40337
   D91        2.99118  -0.00043   0.01214   0.00347  -0.00433   2.98684
   D92       -0.07746   0.00042   0.03880   0.00321   0.02421  -0.05325
   D93       -2.34270  -0.01510  -0.05919  -0.10454  -0.16152  -2.50422
   D94        1.72101  -0.01312  -0.11040  -0.07242  -0.17887   1.54214
   D95       -0.26080  -0.01079  -0.05630  -0.08714  -0.14234  -0.40314
   D96       -0.43743  -0.01056  -0.05819  -0.04887  -0.10895  -0.54638
   D97       -2.65690  -0.00857  -0.10940  -0.01675  -0.12631  -2.78321
   D98        1.64447  -0.00625  -0.05530  -0.03147  -0.08978   1.55469
   D99       -2.80618  -0.02430  -0.27581  -0.15942  -0.41147   3.06553
   D100      -0.26978  -0.00707   0.00404  -0.07315  -0.07643  -0.34621
   D101       0.02750  -0.00197  -0.04019   0.00317  -0.02494   0.00257
   D102       2.56391   0.01527   0.23966   0.08943   0.31010   2.87401
   D103      -2.97986  -0.00026  -0.01069  -0.00607  -0.00025  -2.98011
   D104       0.09330  -0.00058  -0.03331  -0.00963  -0.02601   0.06729
   D105      -0.19650   0.00624  -0.03268   0.02052  -0.00710  -0.20360
   D106       1.58686   0.02103   0.08208   0.14060   0.22623   1.81309
   D107      -2.03881   0.00161  -0.00755  -0.01311  -0.02651  -2.06532
   D108      -0.25546   0.01639   0.10721   0.10697   0.20683  -0.04863
   D109      -0.06695  -0.00168  -0.00499   0.00736  -0.00060  -0.06755
   D110      -2.36914  -0.01430  -0.21595  -0.05554  -0.25378  -2.62292
   D111       0.02845   0.00317   0.03320  -0.00680   0.01964   0.04808
   D112      -1.04966   0.00342  -0.05913   0.04477  -0.01471  -1.06436
   D113      -2.65658  -0.00496  -0.12310  -0.04352  -0.19842  -2.85500
   D114       2.41664   0.00257   0.10985   0.01672   0.14846   2.56509
   D115       1.33853   0.00281   0.01752   0.06828   0.11411   1.45265
   D116      -0.26839  -0.00556  -0.04645  -0.02001  -0.06960  -0.33799
   D117      -2.55810   0.00770   0.09008   0.02329   0.10472  -2.45338
   D118      -0.55759   0.01210   0.12570   0.03882   0.15442  -0.40317
   D119       1.64082   0.00591   0.02827   0.02603   0.05174   1.69256
   D120       1.48427  -0.01098  -0.10484  -0.04486  -0.14413   1.34014
   D121      -2.79841  -0.00658  -0.06922  -0.02932  -0.09443  -2.89284
   D122      -0.59999  -0.01277  -0.16665  -0.04211  -0.19711  -0.79711
         Item               Value     Threshold  Converged?
 Maximum Force            0.068499     0.000450     NO 
 RMS     Force            0.009912     0.000300     NO 
 Maximum Displacement     0.930149     0.001800     NO 
 RMS     Displacement     0.221764     0.001200     NO 
 Predicted change in Energy=-1.214263D-01
 Lowest energy point so far.  Saving SCF results.
 GradGradGradGradGradGradGradGradGradGradGradGradGradGradGradGradGradGrad

 Leave Link  103 at Sun Dec  2 17:15:50 2018, MaxMem=   536870912 cpu:         0.6
 (Enter /pbs_home/pkowalski/g09d01/g09/l202.exe)
                          Input orientation:                          
 ---------------------------------------------------------------------
 Center     Atomic      Atomic             Coordinates (Angstroms)
 Number     Number       Type             X           Y           Z
 ---------------------------------------------------------------------
      1          6           0       -1.623208   -0.091986   -0.502500
      2         16           0       -3.150936    0.748156   -0.780995
      3          6           0       -4.086091   -0.699774   -0.382922
      4          6           0       -3.324399   -1.782773   -0.153122
      5          6           0       -1.883691   -1.596168   -0.433272
      6          6           0       -5.561099   -0.592580   -0.309989
      7          1           0       -3.743775   -2.747737    0.142229
      8          6           0       -0.371274    0.368868   -0.605858
      9          6           0        0.072100    1.705481   -1.086461
     10          6           0        0.802247   -0.384093   -0.130491
     11          6           0        1.355161    2.033021   -0.288793
     12          6           0        1.622428    0.739325    0.527466
     13          9           0       -0.886181    2.654954   -1.036926
     14          9           0        0.440955    1.590972   -2.399725
     15          9           0        2.388057    2.278844   -1.110003
     16          9           0        1.190860    3.106291    0.500444
     17          9           0        2.946660    0.517726    0.660716
     18          9           0        1.156696    1.016882    1.800086
     19          6           0       -0.806219   -2.294026    0.507248
     20          6           0        0.512743   -1.446428    0.561344
     21          6           0       -1.612239   -1.811622    2.018217
     22          1           0       -1.032986   -1.532889    2.907236
     23          1           0       -2.359355   -2.542579    2.335713
     24          1           0       -2.241388   -0.930384    1.834537
     25          6           0       -1.608660   -2.181450   -1.845293
     26          1           0       -1.686620   -3.280750   -1.858838
     27          1           0       -0.597409   -1.907682   -2.170207
     28          1           0       -2.335025   -1.790496   -2.570160
     29          1           0       -6.012571   -1.553504   -0.036999
     30          1           0       -5.988256   -0.281815   -1.273876
     31          1           0       -5.874959    0.158650    0.429321
     32         16           0        1.695177   -2.207652    1.599715
     33          6           0        0.622541   -3.628777    1.877146
     34          6           0       -0.522348   -3.475958    1.310900
     35          6           0        0.777734   -4.359727    3.256458
     36          1           0        0.718310   -5.469849    3.248018
     37          1           0        1.777511   -4.165982    3.687281
     38          1           0        0.020353   -4.017596    3.988513
     39          1           0       -1.262064   -4.160331    1.687698
 ---------------------------------------------------------------------
                    Distance matrix (angstroms):
                    1          2          3          4          5
     1  C    0.000000
     2  S    1.765602   0.000000
     3  C    2.539586   1.769033   0.000000
     4  C    2.423814   2.613411   1.343827   0.000000
     5  C    1.528139   2.687505   2.378366   1.479508   0.000000
     6  C    3.974246   2.797910   1.480695   2.538502   3.813884
     7  H    3.459118   3.664024   2.141756   1.092824   2.262128
     8  C    1.338061   2.810881   3.871894   3.681776   2.485671
     9  C    2.538891   3.376055   4.854974   4.957342   3.892643
    10  C    2.471143   4.163268   4.905020   4.357295   2.962273
    11  C    3.664970   4.711481   6.089684   6.039616   4.866421
    12  C    3.505148   4.949460   5.957097   5.594217   4.320927
    13  F    2.893872   2.971615   4.682023   5.139984   4.408113
    14  F    3.269951   4.028934   5.459776   5.532384   4.407809
    15  F    4.698951   5.756014   7.163477   7.074214   5.807023
    16  F    4.376511   5.104320   6.566024   6.687126   5.695420
    17  F    4.754841   6.269953   7.213257   6.729101   5.384946
    18  F    3.776157   5.028906   5.932896   5.633232   4.589104
    19  C    2.556570   4.051191   3.753879   2.653054   1.591393
    20  C    2.743824   4.476676   4.753778   3.917556   2.598958
    21  C    3.051440   4.093366   3.622378   2.765328   2.475865
    22  H    3.748449   4.826172   4.565159   3.831293   3.447709
    23  H    3.821358   4.601023   3.710597   2.775413   2.964663
    24  H    2.558672   3.238176   2.893655   2.418734   2.390434
    25  C    2.483781   3.477635   3.235979   2.442570   1.553062
    26  H    3.465818   4.420187   3.820632   2.799235   2.215602
    27  H    2.670255   3.937498   4.101747   3.394216   2.183691
    28  H    2.768905   3.211165   3.006645   2.611702   2.192659
    29  H    4.649648   3.747015   2.135378   2.700429   4.148072
    30  H    4.436744   3.058456   2.141663   3.256548   4.391082
    31  H    4.359873   3.038533   2.143987   3.257871   4.444511
    32  S    4.461730   6.155437   6.295047   5.333770   4.161159
    33  C    4.818195   6.361006   5.988170   4.807083   3.968719
    34  C    3.993943   5.397096   4.824572   3.586324   2.903274
    35  C    6.173160   7.604337   7.092047   5.923969   5.323020
    36  H    6.962077   8.358684   7.682423   6.442498   5.943711
    37  H    6.761406   8.270662   7.934923   6.816001   6.081719
    38  H    6.187157   7.451019   6.854216   5.773642   5.388959
    39  H    4.634526   5.809951   4.923216   3.646179   3.385242
                    6          7          8          9         10
     6  C    0.000000
     7  H    2.855148   0.000000
     8  C    5.286416   4.652594   0.000000
     9  C    6.133263   5.991806   1.487983   0.000000
    10  C    6.369289   5.131033   1.473118   2.411081   0.000000
    11  C    7.397896   7.002897   2.418783   1.545898   2.484595
    12  C    7.353798   6.411251   2.323039   2.437567   1.538724
    13  F    5.738446   6.224574   2.382674   1.349909   3.592800
    14  F    6.720085   6.542010   2.317587   1.368879   3.029989
    15  F    8.489651   8.027077   3.393535   2.385991   3.250458
    16  F    7.741278   7.664763   3.340307   2.394192   3.568176
    17  F    8.634640   7.462841   3.554582   3.567420   2.457192
    18  F    7.222988   6.398083   2.922872   3.159536   2.411533
    19  C    5.115826   2.994717   2.918765   4.394020   2.577153
    20  C    6.195146   4.470683   2.332199   3.583847   1.300386
    21  C    4.743427   2.989831   3.630469   4.984580   3.533345
    22  H    5.633696   4.058263   4.049244   5.259076   3.730362
    23  H    4.588399   2.601938   4.591496   5.972375   4.553784
    24  H    3.966559   2.902387   3.337800   4.564235   3.663807
    25  C    4.528072   2.971472   3.093776   4.302211   3.461720
    26  H    4.963544   2.918948   4.076740   5.343423   4.191928
    27  H    5.461512   3.994080   2.771462   3.831148   2.905305
    28  H    4.117150   3.202802   3.518189   4.496385   4.215736
    29  H    1.096233   2.570165   5.986931   6.981803   6.915056
    30  H    1.099143   3.622682   5.693867   6.380626   6.886851
    31  H    1.099743   3.615446   5.604135   6.329123   6.722577
    32  S    7.675218   5.656692   3.971553   5.016227   2.667640
    33  C    7.227686   4.780259   4.809797   6.127011   3.819801
    34  C    6.027451   3.503383   4.298776   5.740036   3.659479
    35  C    8.190954   5.721972   6.212674   7.493037   5.222805
    36  H    8.710806   6.079969   7.080267   8.407774   6.106249
    37  H    9.088596   6.712929   6.604029   7.757005   5.461613
    38  H    7.833292   5.529476   6.364173   7.649291   5.547964
    39  H    5.933068   3.246965   5.154372   6.624478   4.671955
                   11         12         13         14         15
    11  C    0.000000
    12  C    1.552855   0.000000
    13  F    2.443382   3.522793   0.000000
    14  F    2.342480   3.269499   2.179579   0.000000
    15  F    1.342271   2.374366   3.296578   2.434698   0.000000
    16  F    1.342311   2.406140   2.623225   3.357011   2.170596
    17  F    2.393858   1.349241   4.705358   4.098379   2.559106
    18  F    2.331381   1.383295   3.860733   4.298869   3.402560
    19  C    4.901896   3.885866   5.184908   5.009905   5.807758
    20  C    3.679533   2.451543   4.618743   4.242509   4.493090
    21  C    5.376712   4.380951   5.459977   5.942345   6.520739
    22  H    5.351034   4.228177   5.754650   6.332049   6.509306
    23  H    6.451494   5.467654   6.368617   6.881305   7.593221
    24  H    5.121079   4.407429   4.789210   5.610809   6.356195
    25  C    5.382257   4.959923   4.956434   4.328913   6.033956
    26  H    6.320889   5.727586   6.045562   5.343483   6.933458
    27  H    4.783449   4.383122   4.710133   3.656701   5.250147
    28  H    5.782853   5.626430   4.920567   4.378293   6.403053
    29  H    8.198172   7.991801   6.707521   7.557658   9.295632
    30  H    7.762385   7.887336   5.891683   6.790407   8.760505
    31  H    7.503572   7.520480   5.767957   7.067236   8.668459
    32  S    4.654608   3.136827   6.104115   5.656690   5.286900
    33  C    6.106061   4.679928   7.088958   6.750584   6.851285
    34  C    6.035967   4.794000   6.575160   6.353776   6.888322
    35  C    7.332765   5.844761   8.390917   8.216851   8.107389
    36  H    8.319114   6.839055   9.324567   9.045945   9.045587
    37  H    7.376665   5.836996   8.714273   8.484135   8.057450
    38  H    7.529078   6.097031   8.402366   8.511318   8.440738
    39  H    7.008137   5.802849   7.349351   7.258429   7.912869
                   16         17         18         19         20
    16  F    0.000000
    17  F    3.131963   0.000000
    18  F    2.460867   2.179746   0.000000
    19  C    5.757760   4.691865   4.060367   0.000000
    20  C    4.603347   3.129173   2.831440   1.568761   0.000000
    21  C    5.860620   5.296435   3.964217   1.779160   2.602190
    22  H    5.679800   5.008938   3.538619   2.527983   2.810687
    23  H    6.919680   6.350187   5.031827   2.411907   3.549490
    24  H    5.463961   5.512777   3.916632   2.383470   3.077752
    25  C    6.426508   5.858035   5.582590   2.488179   3.291278
    26  H    7.391914   6.499527   6.319954   2.710552   3.749562
    27  H    5.955687   5.143651   5.233850   2.713232   2.984387
    28  H    6.770450   6.607771   6.258797   3.472928   4.246703
    29  H    8.596042   9.221963   7.834549   5.286840   6.553564
    30  H    8.134321   9.176853   7.885823   5.837372   6.854732
    31  H    7.656333   8.831956   7.215243   5.631503   6.587598
    32  S    5.449837   3.142549   3.275322   2.730921   1.748092
    33  C    6.897785   4.906600   4.676902   2.387370   2.550693
    34  C    6.849665   5.329752   4.821214   1.457189   2.398382
    35  C    7.969172   5.935626   5.583239   3.786050   3.977583
    36  H    9.017907   6.892802   6.660809   4.463391   4.842353
    37  H    7.961536   5.697730   5.550586   4.504719   4.332100
    38  H    8.017885   6.340871   5.605931   3.971539   4.312637
    39  H    7.760812   6.375913   5.715468   2.254850   3.432766
                   21         22         23         24         25
    21  C    0.000000
    22  H    1.097078   0.000000
    23  H    1.092376   1.762205   0.000000
    24  H    1.098247   1.724509   1.692415   0.000000
    25  C    3.881173   4.831001   4.263188   3.937851   0.000000
    26  H    4.146737   5.118371   4.311812   4.412823   1.102144
    27  H    4.310685   5.109856   4.879638   4.437990   1.096880
    28  H    4.645005   5.635915   4.963246   4.488866   1.098127
    29  H    4.863482   5.784912   4.466992   4.255908   4.801945
    30  H    5.685747   6.603150   5.595455   4.911405   4.807910
    31  H    4.957554   5.696146   4.826017   4.045178   5.371336
    32  S    3.357229   3.099644   4.134380   4.145250   4.773270
    33  C    2.883781   2.862621   3.206526   3.935127   4.574884
    34  C    2.111439   2.566039   2.301311   3.115966   3.580137
    35  C    3.706487   3.375155   3.740470   4.785117   6.038843
    36  H    4.508491   4.322363   4.344333   5.600400   6.493857
    37  H    4.451875   3.929446   4.644980   5.482090   6.783355
    38  H    3.378424   2.907310   3.251220   4.391579   6.329172
    39  H    2.397561   2.905718   2.059391   3.378342   4.064250
                   26         27         28         29         30
    26  H    0.000000
    27  H    1.780070   0.000000
    28  H    1.774053   1.786898   0.000000
    29  H    5.001632   5.830951   4.471846   0.000000
    30  H    5.276350   5.701587   4.159636   1.774161   0.000000
    31  H    5.882799   6.235367   5.032613   1.779849   1.762874
    32  S    4.954763   4.422470   5.814155   7.906714   8.426240
    33  C    4.405783   4.564155   5.648451   7.210784   8.051940
    34  C    3.382436   3.818799   4.603173   5.971198   6.838112
    35  C    5.779574   6.111647   7.087996   8.051706   9.106696
    36  H    6.054405   6.616442   7.530716   8.451855   9.609436
    37  H    6.598733   6.711955   7.855664   9.021124  10.000349
    38  H    6.135814   6.539358   7.316008   7.659809   8.817720
    39  H    3.678563   4.516594   4.989660   5.686601   6.793430
                   31         32         33         34         35
    31  H    0.000000
    32  S    8.017242   0.000000
    33  C    7.658871   1.801975   0.000000
    34  C    6.529778   2.570881   1.286374   0.000000
    35  C    8.524479   2.866692   1.568717   2.501290   0.000000
    36  H    9.115715   3.783266   2.297391   3.044218   1.111744
    37  H    9.374276   2.863524   2.213399   3.378265   1.105758
    38  H    8.053794   3.433262   2.229726   2.785231   1.107512
    39  H    6.443284   3.544852   1.967276   1.075883   2.580996
                   36         37         38         39
    36  H    0.000000
    37  H    1.736355   0.000000
    38  H    1.773278   1.788956   0.000000
    39  H    2.841007   3.638322   2.637938   0.000000
 Stoichiometry    C17H14F6S2
 Framework group  C1[X(C17H14F6S2)]
 Deg. of freedom   111
 Full point group                 C1      NOp   1
 RotChk:  IX=0 Diff= 6.10D-01
 Largest Abelian subgroup         C1      NOp   1
 Largest concise Abelian subgroup C1      NOp   1
                         Standard orientation:                         
 ---------------------------------------------------------------------
 Center     Atomic      Atomic             Coordinates (Angstroms)
 Number     Number       Type             X           Y           Z
 ---------------------------------------------------------------------
      1          6           0       -0.414291   -1.353090    0.136186
      2         16           0       -0.679831   -3.009983   -0.412942
      3          6           0       -2.436443   -2.809534   -0.352861
      4          6           0       -2.823212   -1.621318    0.141532
      5          6           0       -1.725550   -0.789877    0.682631
      6          6           0       -3.292369   -3.906929   -0.858401
      7          1           0       -3.872485   -1.323787    0.210575
      8          6           0        0.736726   -0.706087    0.352878
      9          6           0        2.118491   -1.253536    0.281342
     10          6           0        0.807070    0.744428    0.600132
     11          6           0        3.007597   -0.084856   -0.201855
     12          6           0        2.035117    1.125002   -0.245288
     13          9           0        2.225588   -2.387027   -0.443904
     14          9           0        2.526271   -1.562278    1.551076
     15          9           0        4.003552    0.158062    0.664607
     16          9           0        3.556001   -0.338544   -1.400476
     17          9           0        2.669116    2.266228    0.095449
     18          9           0        1.697908    1.264982   -1.579530
     19          6           0       -1.767039    0.788386    0.482892
     20          6           0       -0.314017    1.375225    0.409706
     21          6           0       -2.210317    0.695833   -1.237675
     22          1           0       -1.816360    1.416079   -1.965427
     23          1           0       -3.292432    0.651682   -1.380381
     24          1           0       -1.902118   -0.276283   -1.645291
     25          6           0       -1.711685   -0.989499    2.222748
     26          1           0       -2.586844   -0.526451    2.706901
     27          1           0       -0.807783   -0.536243    2.647797
     28          1           0       -1.725450   -2.059221    2.470512
     29          1           0       -4.354173   -3.645656   -0.780710
     30          1           0       -3.131591   -4.834287   -0.290709
     31          1           0       -3.070344   -4.140046   -1.909969
     32         16           0       -0.357317    3.108030    0.183127
     33          6           0       -2.155452    3.136615    0.297176
     34          6           0       -2.642310    1.950776    0.404480
     35          6           0       -2.886545    4.266496   -0.508890
     36          1           0       -3.759302    4.750782   -0.019263
     37          1           0       -2.201835    5.114527   -0.695218
     38          1           0       -3.248901    3.900781   -1.489468
     39          1           0       -3.696563    1.918358    0.192292
 ---------------------------------------------------------------------
 Rotational constants (GHZ):      0.2373634      0.2179947      0.1312423
 Leave Link  202 at Sun Dec  2 17:15:51 2018, MaxMem=   536870912 cpu:         0.0
 (Enter /pbs_home/pkowalski/g09d01/g09/l301.exe)
 Basis read from rwf:  (5D, 7F)
 No pseudopotential information found on rwf file.
 There are   453 symmetry adapted cartesian basis functions of A   symmetry.
 There are   428 symmetry adapted basis functions of A   symmetry.
   428 basis functions,   747 primitive gaussians,   453 cartesian basis functions
   101 alpha electrons      101 beta electrons
       nuclear repulsion energy      2884.3570504190 Hartrees.
 IExCor= 4134 DFT=T Ex+Corr=M06L ExCW=0 ScaHFX=  0.000000
 ScaDFX=  1.000000  1.000000  1.000000  1.000000 ScalE2=  1.000000  1.000000
 IRadAn=      0 IRanWt=     -1 IRanGd=            0 ICorTp=0 IEmpDi=  4
 NAtoms=   39 NActive=   39 NUniq=   39 SFac= 1.00D+00 NAtFMM=   60 NAOKFM=F Big=F
 Integral buffers will be    131072 words long.
 Raffenetti 2 integral format.
 Two-electron integral symmetry is turned on.
 No density basis found on file   724.
 Leave Link  301 at Sun Dec  2 17:15:51 2018, MaxMem=   536870912 cpu:         0.5
 (Enter /pbs_home/pkowalski/g09d01/g09/l302.exe)
 NPDir=0 NMtPBC=     1 NCelOv=     1 NCel=       1 NClECP=     1 NCelD=      1
         NCelK=      1 NCelE2=     1 NClLst=     1 CellRange=     0.0.
 One-electron integrals computed using PRISM.
 NBasis=   428 RedAO= T EigKep=  2.38D-04  NBF=   428
 NBsUse=   428 1.00D-06 EigRej= -1.00D+00 NBFU=   428
 Precomputing XC quadrature grid using
 IXCGrd= 4 IRadAn=           0 IRanWt=          -1 IRanGd=           0 AccXCQ= 0.00D+00.
 Generated NRdTot=       0 NPtTot=           0 NUsed=           0 NTot=          32
 NSgBfM=   445   445   445   447   447 MxSgAt=    39 MxSgA2=    39.
 Leave Link  302 at Sun Dec  2 17:15:52 2018, MaxMem=   536870912 cpu:         7.3
 (Enter /pbs_home/pkowalski/g09d01/g09/l303.exe)
 DipDrv:  MaxL=1.
 Leave Link  303 at Sun Dec  2 17:15:52 2018, MaxMem=   536870912 cpu:         0.9
 (Enter /pbs_home/pkowalski/g09d01/g09/l401.exe)
 Initial guess from the checkpoint file:  "dae0068freq_closed_m06l.chk"
 B after Tr=     0.000000    0.000000    0.000000
         Rot=    0.976332    0.001864    0.009344    0.216068 Ang=  24.98 deg.
 Guess basis will be translated and rotated to current coordinates.
 JPrj=2 DoOrth=T DoCkMO=T.
 Generating alternative initial guess.
 ExpMin= 1.22D-01 ExpMax= 9.18D+03 ExpMxC= 1.38D+03 IAcc=1 IRadAn=         1 AccDes= 0.00D+00
 Harris functional with IExCor= 1009 and IRadAn=       1 diagonalized for initial guess.
 HarFok:  IExCor= 1009 AccDes= 0.00D+00 IRadAn=         1 IDoV= 1 UseB2=F ITyADJ=14
 ICtDFT=  3500011 ScaDFX=  1.000000  1.000000  1.000000  1.000000
 FoFCou: FMM=F IPFlag=           0 FMFlag=      100000 FMFlg1=           0
         NFxFlg=           0 DoJE=T BraDBF=F KetDBF=T FulRan=T
         wScrn=  0.000000 ICntrl=     500 IOpCl=  0 I1Cent=   200000004 NGrid=           0
         NMat0=    1 NMatS0=      1 NMatT0=    0 NMatD0=    1 NMtDS0=    0 NMtDT0=    0
 Petite list used in FoFCou.
 Harris En= -2048.76618856007    
 Leave Link  401 at Sun Dec  2 17:15:55 2018, MaxMem=   536870912 cpu:        20.0
 (Enter /pbs_home/pkowalski/g09d01/g09/l502.exe)
 Closed shell SCF:
 Using DIIS extrapolation, IDIIS=  1040.
 Integral symmetry usage will be decided dynamically.
 IVT=      641221 IEndB=      641221 NGot=   536870912 MDV=   536451994
 LenX=   536451994 LenY=   536246332
 Requested convergence on RMS density matrix=1.00D-08 within 128 cycles.
 Requested convergence on MAX density matrix=1.00D-06.
 Requested convergence on             energy=1.00D-06.
 No special actions if energy rises.
 Fock matrices will be formed incrementally for  20 cycles.
 Integral accuracy reduced to 1.0D-05 until final iterations.

 Cycle   1  Pass 0  IDiag  1:
 FoFJK:  IHMeth= 1 ICntrl=     500 DoSepK=F KAlg= 0 I1Cent=   0 FoldK=F
 IRaf= 800000000 NMat=   1 IRICut=       1 DoRegI=T DoRafI=F ISym2E= 0.
 FoFCou: FMM=F IPFlag=           0 FMFlag=      100000 FMFlg1=           0
         NFxFlg=           0 DoJE=T BraDBF=F KetDBF=F FulRan=T
         wScrn=  0.000000 ICntrl=     500 IOpCl=  0 I1Cent=           0 NGrid=           0
         NMat0=    1 NMatS0=      1 NMatT0=    0 NMatD0=    1 NMtDS0=    0 NMtDT0=    0
 Symmetry not used in FoFCou.
 E= -2049.97073903000    
 DIIS: error= 6.93D-03 at cycle   1 NSaved=   1.
 NSaved= 1 IEnMin= 1 EnMin= -2049.97073903000     IErMin= 1 ErrMin= 6.93D-03
 ErrMax= 6.93D-03  0.00D+00 EMaxC= 1.00D-01 BMatC= 1.18D-01 BMatP= 1.18D-01
 IDIUse=3 WtCom= 9.31D-01 WtEn= 6.93D-02
 Coeff-Com:  0.100D+01
 Coeff-En:   0.100D+01
 Coeff:      0.100D+01
 Gap=     0.545 Goal=   None    Shift=    0.000
 GapD=    0.545 DampG=2.000 DampE=1.000 DampFc=2.0000 IDamp=-1.
 RMSDP=2.93D-03 MaxDP=2.11D-01              OVMax= 1.71D-01

 Cycle   2  Pass 0  IDiag  1:
 RMSU=  2.93D-03    CP:  1.00D+00
 E= -2050.14752588147     Delta-E=       -0.176786851472 Rises=F Damp=F
 DIIS: error= 2.86D-03 at cycle   2 NSaved=   2.
 NSaved= 2 IEnMin= 2 EnMin= -2050.14752588147     IErMin= 2 ErrMin= 2.86D-03
 ErrMax= 2.86D-03  0.00D+00 EMaxC= 1.00D-01 BMatC= 1.34D-02 BMatP= 1.18D-01
 IDIUse=3 WtCom= 9.71D-01 WtEn= 2.86D-02
 Coeff-Com:  0.135D+00 0.865D+00
 Coeff-En:   0.000D+00 0.100D+01
 Coeff:      0.131D+00 0.869D+00
 Gap=     0.087 Goal=   None    Shift=    0.000
 RMSDP=1.28D-03 MaxDP=1.09D-01 DE=-1.77D-01 OVMax= 1.44D-01

 Cycle   3  Pass 0  IDiag  1:
 RMSU=  1.16D-03    CP:  9.97D-01  8.21D-01
 E= -2050.12380524597     Delta-E=        0.023720635493 Rises=F Damp=F
 DIIS: error= 5.72D-03 at cycle   3 NSaved=   3.
 NSaved= 3 IEnMin= 2 EnMin= -2050.14752588147     IErMin= 2 ErrMin= 2.86D-03
 ErrMax= 5.72D-03  0.00D+00 EMaxC= 1.00D-01 BMatC= 3.43D-02 BMatP= 1.34D-02
 IDIUse=3 WtCom= 1.17D-01 WtEn= 8.83D-01
 Coeff-Com:  0.151D-01 0.614D+00 0.371D+00
 Coeff-En:   0.000D+00 0.686D+00 0.314D+00
 Coeff:      0.176D-02 0.678D+00 0.321D+00
 Gap=     0.080 Goal=   None    Shift=    0.000
 RMSDP=7.61D-04 MaxDP=5.23D-02 DE= 2.37D-02 OVMax= 8.00D-02

 Cycle   4  Pass 0  IDiag  1:
 RMSU=  2.87D-04    CP:  9.99D-01  9.14D-01  4.42D-01
 E= -2050.16039574380     Delta-E=       -0.036590497825 Rises=F Damp=F
 DIIS: error= 9.42D-04 at cycle   4 NSaved=   4.
 NSaved= 4 IEnMin= 4 EnMin= -2050.16039574380     IErMin= 4 ErrMin= 9.42D-04
 ErrMax= 9.42D-04  0.00D+00 EMaxC= 1.00D-01 BMatC= 1.33D-03 BMatP= 1.34D-02
 IDIUse=3 WtCom= 9.91D-01 WtEn= 9.42D-03
 Coeff-Com: -0.278D-03 0.342D+00 0.163D+00 0.496D+00
 Coeff-En:   0.000D+00 0.000D+00 0.000D+00 0.100D+01
 Coeff:     -0.276D-03 0.338D+00 0.161D+00 0.501D+00
 Gap=     0.080 Goal=   None    Shift=    0.000
 RMSDP=1.72D-04 MaxDP=8.27D-03 DE=-3.66D-02 OVMax= 1.21D-02

 Cycle   5  Pass 0  IDiag  1:
 RMSU=  9.78D-05    CP:  9.99D-01  9.29D-01  3.81D-01  6.03D-01
 E= -2050.16162685424     Delta-E=       -0.001231110443 Rises=F Damp=F
 DIIS: error= 3.14D-04 at cycle   5 NSaved=   5.
 NSaved= 5 IEnMin= 5 EnMin= -2050.16162685424     IErMin= 5 ErrMin= 3.14D-04
 ErrMax= 3.14D-04  0.00D+00 EMaxC= 1.00D-01 BMatC= 1.81D-04 BMatP= 1.33D-03
 IDIUse=3 WtCom= 9.97D-01 WtEn= 3.14D-03
 Coeff-Com: -0.118D-02 0.141D+00 0.599D-01 0.313D+00 0.487D+00
 Coeff-En:   0.000D+00 0.000D+00 0.000D+00 0.643D-01 0.936D+00
 Coeff:     -0.118D-02 0.141D+00 0.597D-01 0.312D+00 0.489D+00
 Gap=     0.080 Goal=   None    Shift=    0.000
 RMSDP=5.87D-05 MaxDP=3.32D-03 DE=-1.23D-03 OVMax= 5.00D-03

 Cycle   6  Pass 0  IDiag  1:
 RMSU=  4.20D-05    CP:  9.99D-01  9.30D-01  3.80D-01  6.06D-01  5.82D-01
 E= -2050.16179086176     Delta-E=       -0.000164007517 Rises=F Damp=F
 DIIS: error= 1.23D-04 at cycle   6 NSaved=   6.
 NSaved= 6 IEnMin= 6 EnMin= -2050.16179086176     IErMin= 6 ErrMin= 1.23D-04
 ErrMax= 1.23D-04  0.00D+00 EMaxC= 1.00D-01 BMatC= 2.45D-05 BMatP= 1.81D-04
 IDIUse=3 WtCom= 9.99D-01 WtEn= 1.23D-03
 Coeff-Com: -0.564D-03 0.546D-01 0.217D-01 0.150D+00 0.319D+00 0.456D+00
 Coeff-En:   0.000D+00 0.000D+00 0.000D+00 0.000D+00 0.103D+00 0.897D+00
 Coeff:     -0.563D-03 0.545D-01 0.217D-01 0.149D+00 0.318D+00 0.457D+00
 Gap=     0.080 Goal=   None    Shift=    0.000
 RMSDP=2.21D-05 MaxDP=1.19D-03 DE=-1.64D-04 OVMax= 1.90D-03

 Cycle   7  Pass 0  IDiag  1:
 RMSU=  1.41D-05    CP:  9.99D-01  9.29D-01  3.82D-01  6.13D-01  6.09D-01
                    CP:  6.08D-01
 E= -2050.16181460244     Delta-E=       -0.000023740685 Rises=F Damp=F
 DIIS: error= 4.27D-05 at cycle   7 NSaved=   7.
 NSaved= 7 IEnMin= 7 EnMin= -2050.16181460244     IErMin= 7 ErrMin= 4.27D-05
 ErrMax= 4.27D-05  0.00D+00 EMaxC= 1.00D-01 BMatC= 3.08D-06 BMatP= 2.45D-05
 IDIUse=1 WtCom= 1.00D+00 WtEn= 0.00D+00
 Coeff-Com: -0.236D-03 0.115D-01 0.417D-02 0.434D-01 0.122D+00 0.295D+00
 Coeff-Com:  0.524D+00
 Coeff:     -0.236D-03 0.115D-01 0.417D-02 0.434D-01 0.122D+00 0.295D+00
 Coeff:      0.524D+00
 Gap=     0.080 Goal=   None    Shift=    0.000
 RMSDP=8.92D-06 MaxDP=3.88D-04 DE=-2.37D-05 OVMax= 9.57D-04

 Initial convergence to 1.0D-05 achieved.  Increase integral accuracy.
 Cycle   8  Pass 1  IDiag  1:
 E= -2050.15865556107     Delta-E=        0.003159041370 Rises=F Damp=F
 DIIS: error= 1.40D-04 at cycle   1 NSaved=   1.
 NSaved= 1 IEnMin= 1 EnMin= -2050.15865556107     IErMin= 1 ErrMin= 1.40D-04
 ErrMax= 1.40D-04  0.00D+00 EMaxC= 1.00D-01 BMatC= 4.33D-05 BMatP= 4.33D-05
 IDIUse=3 WtCom= 9.99D-01 WtEn= 1.40D-03
 Coeff-Com:  0.100D+01
 Coeff-En:   0.100D+01
 Coeff:      0.100D+01
 Gap=     0.080 Goal=   None    Shift=    0.000
 RMSDP=8.92D-06 MaxDP=3.88D-04 DE= 3.16D-03 OVMax= 1.53D-03

 Cycle   9  Pass 1  IDiag  1:
 RMSU=  1.40D-04    CP:  1.00D+00
 E= -2050.15869672165     Delta-E=       -0.000041160578 Rises=F Damp=F
 DIIS: error= 5.27D-05 at cycle   2 NSaved=   2.
 NSaved= 2 IEnMin= 2 EnMin= -2050.15869672165     IErMin= 2 ErrMin= 5.27D-05
 ErrMax= 5.27D-05  0.00D+00 EMaxC= 1.00D-01 BMatC= 5.06D-06 BMatP= 4.33D-05
 IDIUse=1 WtCom= 1.00D+00 WtEn= 0.00D+00
 Coeff-Com:  0.163D+00 0.837D+00
 Coeff:      0.163D+00 0.837D+00
 Gap=     0.080 Goal=   None    Shift=    0.000
 RMSDP=2.30D-05 MaxDP=1.01D-03 DE=-4.12D-05 OVMax= 2.76D-03

 Cycle  10  Pass 1  IDiag  1:
 RMSU=  2.30D-05    CP:  1.00D+00  1.00D+00
 E= -2050.15868889245     Delta-E=        0.000007829207 Rises=F Damp=F
 DIIS: error= 7.87D-05 at cycle   3 NSaved=   3.
 NSaved= 3 IEnMin= 2 EnMin= -2050.15869672165     IErMin= 2 ErrMin= 5.27D-05
 ErrMax= 7.87D-05  0.00D+00 EMaxC= 1.00D-01 BMatC= 1.17D-05 BMatP= 5.06D-06
 IDIUse=1 WtCom= 1.00D+00 WtEn= 0.00D+00
 Coeff-Com:  0.342D-01 0.598D+00 0.368D+00
 Coeff:      0.342D-01 0.598D+00 0.368D+00
 Gap=     0.080 Goal=   None    Shift=    0.000
 RMSDP=1.61D-05 MaxDP=1.02D-03 DE= 7.83D-06 OVMax= 2.30D-03

 Cycle  11  Pass 1  IDiag  1:
 RMSU=  6.94D-06    CP:  1.00D+00  1.01D+00  3.74D-01
 E= -2050.15870124710     Delta-E=       -0.000012354659 Rises=F Damp=F
 DIIS: error= 2.22D-05 at cycle   4 NSaved=   4.
 NSaved= 4 IEnMin= 4 EnMin= -2050.15870124710     IErMin= 4 ErrMin= 2.22D-05
 ErrMax= 2.22D-05  0.00D+00 EMaxC= 1.00D-01 BMatC= 7.95D-07 BMatP= 5.06D-06
 IDIUse=1 WtCom= 1.00D+00 WtEn= 0.00D+00
 Coeff-Com:  0.336D-02 0.301D+00 0.245D+00 0.451D+00
 Coeff:      0.336D-02 0.301D+00 0.245D+00 0.451D+00
 Gap=     0.080 Goal=   None    Shift=    0.000
 RMSDP=4.05D-06 MaxDP=3.13D-04 DE=-1.24D-05 OVMax= 5.18D-04

 Cycle  12  Pass 1  IDiag  1:
 RMSU=  2.50D-06    CP:  1.00D+00  1.01D+00  4.39D-01  5.98D-01
 E= -2050.15870202333     Delta-E=       -0.000000776229 Rises=F Damp=F
 DIIS: error= 1.02D-05 at cycle   5 NSaved=   5.
 NSaved= 5 IEnMin= 5 EnMin= -2050.15870202333     IErMin= 5 ErrMin= 1.02D-05
 ErrMax= 1.02D-05  0.00D+00 EMaxC= 1.00D-01 BMatC= 8.93D-08 BMatP= 7.95D-07
 IDIUse=1 WtCom= 1.00D+00 WtEn= 0.00D+00
 Coeff-Com: -0.264D-02 0.112D+00 0.111D+00 0.294D+00 0.485D+00
 Coeff:     -0.264D-02 0.112D+00 0.111D+00 0.294D+00 0.485D+00
 Gap=     0.080 Goal=   None    Shift=    0.000
 RMSDP=1.46D-06 MaxDP=4.83D-05 DE=-7.76D-07 OVMax= 1.04D-04

 Cycle  13  Pass 1  IDiag  1:
 RMSU=  1.06D-06    CP:  1.00D+00  1.01D+00  4.37D-01  5.99D-01  6.05D-01
 E= -2050.15870210377     Delta-E=       -0.000000080438 Rises=F Damp=F
 DIIS: error= 2.52D-06 at cycle   6 NSaved=   6.
 NSaved= 6 IEnMin= 6 EnMin= -2050.15870210377     IErMin= 6 ErrMin= 2.52D-06
 ErrMax= 2.52D-06  0.00D+00 EMaxC= 1.00D-01 BMatC= 9.11D-09 BMatP= 8.93D-08
 IDIUse=1 WtCom= 1.00D+00 WtEn= 0.00D+00
 Coeff-Com: -0.188D-02 0.320D-01 0.384D-01 0.125D+00 0.297D+00 0.509D+00
 Coeff:     -0.188D-02 0.320D-01 0.384D-01 0.125D+00 0.297D+00 0.509D+00
 Gap=     0.080 Goal=   None    Shift=    0.000
 RMSDP=6.07D-07 MaxDP=4.22D-05 DE=-8.04D-08 OVMax= 6.02D-05

 Cycle  14  Pass 1  IDiag  1:
 RMSU=  4.04D-07    CP:  1.00D+00  1.01D+00  4.38D-01  6.26D-01  6.53D-01
                    CP:  6.39D-01
 E= -2050.15870211036     Delta-E=       -0.000000006588 Rises=F Damp=F
 DIIS: error= 1.39D-06 at cycle   7 NSaved=   7.
 NSaved= 7 IEnMin= 7 EnMin= -2050.15870211036     IErMin= 7 ErrMin= 1.39D-06
 ErrMax= 1.39D-06  0.00D+00 EMaxC= 1.00D-01 BMatC= 2.72D-09 BMatP= 9.11D-09
 IDIUse=1 WtCom= 1.00D+00 WtEn= 0.00D+00
 Coeff-Com: -0.941D-03 0.434D-02 0.936D-02 0.419D-01 0.137D+00 0.375D+00
 Coeff-Com:  0.433D+00
 Coeff:     -0.941D-03 0.434D-02 0.936D-02 0.419D-01 0.137D+00 0.375D+00
 Coeff:      0.433D+00
 Gap=     0.080 Goal=   None    Shift=    0.000
 RMSDP=2.40D-07 MaxDP=1.27D-05 DE=-6.59D-09 OVMax= 3.37D-05

 Cycle  15  Pass 1  IDiag  1:
 RMSU=  1.30D-07    CP:  1.00D+00  1.01D+00  4.40D-01  6.27D-01  6.49D-01
                    CP:  7.03D-01  5.51D-01
 E= -2050.15870211307     Delta-E=       -0.000000002708 Rises=F Damp=F
 DIIS: error= 3.24D-07 at cycle   8 NSaved=   8.
 NSaved= 8 IEnMin= 8 EnMin= -2050.15870211307     IErMin= 8 ErrMin= 3.24D-07
 ErrMax= 3.24D-07  0.00D+00 EMaxC= 1.00D-01 BMatC= 1.72D-10 BMatP= 2.72D-09
 IDIUse=1 WtCom= 1.00D+00 WtEn= 0.00D+00
 Coeff-Com: -0.351D-03-0.973D-03 0.132D-02 0.111D-01 0.490D-01 0.165D+00
 Coeff-Com:  0.259D+00 0.516D+00
 Coeff:     -0.351D-03-0.973D-03 0.132D-02 0.111D-01 0.490D-01 0.165D+00
 Coeff:      0.259D+00 0.516D+00
 Gap=     0.080 Goal=   None    Shift=    0.000
 RMSDP=7.73D-08 MaxDP=2.60D-06 DE=-2.71D-09 OVMax= 9.03D-06

 Cycle  16  Pass 1  IDiag  1:
 RMSU=  4.37D-08    CP:  1.00D+00  1.01D+00  4.39D-01  6.27D-01  6.57D-01
                    CP:  7.00D-01  5.88D-01  5.71D-01
 E= -2050.15870211323     Delta-E=       -0.000000000163 Rises=F Damp=F
 DIIS: error= 1.33D-07 at cycle   9 NSaved=   9.
 NSaved= 9 IEnMin= 9 EnMin= -2050.15870211323     IErMin= 9 ErrMin= 1.33D-07
 ErrMax= 1.33D-07  0.00D+00 EMaxC= 1.00D-01 BMatC= 2.78D-11 BMatP= 1.72D-10
 IDIUse=1 WtCom= 1.00D+00 WtEn= 0.00D+00
 Coeff-Com: -0.958D-04-0.123D-02-0.462D-03 0.125D-02 0.129D-01 0.546D-01
 Coeff-Com:  0.103D+00 0.328D+00 0.501D+00
 Coeff:     -0.958D-04-0.123D-02-0.462D-03 0.125D-02 0.129D-01 0.546D-01
 Coeff:      0.103D+00 0.328D+00 0.501D+00
 Gap=     0.080 Goal=   None    Shift=    0.000
 RMSDP=2.52D-08 MaxDP=1.37D-06 DE=-1.63D-10 OVMax= 2.77D-06

 Cycle  17  Pass 1  IDiag  1:
 RMSU=  1.39D-08    CP:  1.00D+00  1.01D+00  4.40D-01  6.27D-01  6.57D-01
                    CP:  7.04D-01  5.87D-01  6.32D-01  5.75D-01
 E= -2050.15870211332     Delta-E=       -0.000000000094 Rises=F Damp=F
 DIIS: error= 5.53D-08 at cycle  10 NSaved=  10.
 NSaved=10 IEnMin=10 EnMin= -2050.15870211332     IErMin=10 ErrMin= 5.53D-08
 ErrMax= 5.53D-08  0.00D+00 EMaxC= 1.00D-01 BMatC= 4.90D-12 BMatP= 2.78D-11
 IDIUse=1 WtCom= 1.00D+00 WtEn= 0.00D+00
 Coeff-Com: -0.105D-04-0.654D-03-0.506D-03-0.888D-03 0.886D-03 0.109D-01
 Coeff-Com:  0.287D-01 0.144D+00 0.336D+00 0.482D+00
 Coeff:     -0.105D-04-0.654D-03-0.506D-03-0.888D-03 0.886D-03 0.109D-01
 Coeff:      0.287D-01 0.144D+00 0.336D+00 0.482D+00
 Gap=     0.080 Goal=   None    Shift=    0.000
 RMSDP=8.36D-09 MaxDP=7.00D-07 DE=-9.37D-11 OVMax= 9.96D-07

 SCF Done:  E(RM06L) =  -2050.15870211     A.U. after   17 cycles
            NFock= 17  Conv=0.84D-08     -V/T= 2.0054
 KE= 2.039214139980D+03 PE=-1.060437108333D+04 EE= 3.630641190822D+03
 Leave Link  502 at Sun Dec  2 17:19:29 2018, MaxMem=   536870912 cpu:      1706.6
 (Enter /pbs_home/pkowalski/g09d01/g09/l701.exe)
 Compute integral first derivatives.
 ... and contract with generalized density number  0.
 Leave Link  701 at Sun Dec  2 17:19:29 2018, MaxMem=   536870912 cpu:         3.7
 (Enter /pbs_home/pkowalski/g09d01/g09/l702.exe)
 L702 exits ... SP integral derivatives will be done elsewhere.
 Leave Link  702 at Sun Dec  2 17:19:29 2018, MaxMem=   536870912 cpu:         0.2
 (Enter /pbs_home/pkowalski/g09d01/g09/l703.exe)
 Compute integral first derivatives, UseDBF=F ICtDFT=           0.
 Integral derivatives from FoFJK, PRISM(SPDF).
 Calling FoFJK, ICntrl=      2527 FMM=F ISym2X=0 I1Cent= 0 IOpClX= 0 NMat=1 NMatS=1 NMatT=0.
 FoFJK:  IHMeth= 1 ICntrl=    2527 DoSepK=F KAlg= 0 I1Cent=   0 FoldK=F
 IRaf=         0 NMat=   1 IRICut=       1 DoRegI=T DoRafI=F ISym2E= 0.
 FoFCou: FMM=F IPFlag=           0 FMFlag=      100000 FMFlg1=         800
         NFxFlg=           0 DoJE=F BraDBF=F KetDBF=F FulRan=T
         wScrn=  0.000000 ICntrl=    2527 IOpCl=  0 I1Cent=           0 NGrid=           0
         NMat0=    1 NMatS0=      1 NMatT0=    0 NMatD0=    1 NMtDS0=    0 NMtDT0=    0
 Symmetry not used in FoFCou.
 Leave Link  703 at Sun Dec  2 17:20:26 2018, MaxMem=   536870912 cpu:       451.8
 (Enter /pbs_home/pkowalski/g09d01/g09/l716.exe)
 Dipole        =-3.15549691D+00-1.36699883D-01-3.12682551D-01
 ***** Axes restored to original set *****
 -------------------------------------------------------------------
 Center     Atomic                   Forces (Hartrees/Bohr)
 Number     Number              X              Y              Z
 -------------------------------------------------------------------
      1        6          -0.013406788   -0.009195747   -0.014406979
      2       16           0.005788063    0.002151531   -0.000766333
      3        6           0.000077346   -0.006878928    0.004513469
      4        6          -0.008893186   -0.000213372    0.004942603
      5        6           0.030662454   -0.044289369   -0.021188303
      6        6          -0.001077726    0.001672043   -0.000788734
      7        1          -0.000186651   -0.000018180   -0.001889392
      8        6           0.002503557    0.009717880   -0.004559146
      9        6          -0.005807360   -0.000519582   -0.012236865
     10        6          -0.011628162    0.094090698   -0.006473547
     11        6           0.002195684    0.003620769   -0.001684445
     12        6           0.010851951    0.001368880    0.000688497
     13        9           0.006388741    0.000187791    0.005426520
     14        9          -0.002954442    0.000899692    0.000057968
     15        9          -0.000005767   -0.001098075    0.001042770
     16        9          -0.001980161   -0.003671441   -0.000912474
     17        9          -0.004219331   -0.003292536   -0.001239090
     18        9           0.001082221   -0.011103099   -0.009828385
     19        6          -0.013242887    0.092226404    0.076653960
     20        6          -0.008699372   -0.103160877    0.028845410
     21        6          -0.009060471    0.032489423   -0.000989287
     22        1           0.014241090   -0.006653210   -0.006067874
     23        1           0.002682291   -0.007472806   -0.004571786
     24        1           0.004160662    0.005557895   -0.004003057
     25        6          -0.003121752    0.003513963   -0.004151371
     26        1          -0.000971186    0.002024779    0.002835908
     27        1           0.001770599   -0.000236364   -0.002140881
     28        1           0.001880377    0.001219151   -0.002113149
     29        1           0.000276542   -0.000277617    0.000138449
     30        1          -0.000758750    0.000294564   -0.000479952
     31        1          -0.000348982    0.000118246    0.000115647
     32       16          -0.006772607   -0.012234939    0.001274648
     33        6           0.070937544   -0.003276334    0.074508118
     34        6          -0.053627436   -0.043238038   -0.057471402
     35        6           0.011102476    0.000739392   -0.018887051
     36        1          -0.003168306    0.007718206   -0.008793115
     37        1          -0.005292316    0.002364917   -0.001478650
     38        1           0.003838284    0.002073880   -0.004910698
     39        1          -0.015216244   -0.007219590   -0.009012001
 -------------------------------------------------------------------
 Cartesian Forces:  Max     0.103160877 RMS     0.022932111
 Leave Link  716 at Sun Dec  2 17:20:26 2018, MaxMem=   536870912 cpu:         0.2
 (Enter /pbs_home/pkowalski/g09d01/g09/l103.exe)

 GradGradGradGradGradGradGradGradGradGradGradGradGradGradGradGradGradGrad
 Berny optimization.
 Using GEDIIS/GDIIS optimizer.
 FormGI is forming the generalized inverse of G from B-inverse, IUseBI=4.
 Internal  Forces:  Max     0.081885174 RMS     0.009632055
 Search for a local minimum.
 Step number   5 out of a maximum of  234
 All quantities printed in internal units (Hartrees-Bohrs-Radians)
 RMS Force = .96321D-02 SwitMx=.10000D-02 MixMth= 1
 Mixed Optimization -- RFO/linear search
 Update second derivatives using D2CorX and points    4    5
 DE= -1.03D-01 DEPred=-1.21D-01 R= 8.51D-01
 TightC=F SS=  1.41D+00  RLast= 1.53D+00 DXNew= 1.4270D+00 4.5858D+00
 Trust test= 8.51D-01 RLast= 1.53D+00 DXMaxT set to 1.43D+00
 ITU=  1  1  0  1  0
 Use linear search instead of GDIIS.
     Eigenvalues ---    0.00230   0.00306   0.00627   0.00852   0.00944
     Eigenvalues ---    0.01027   0.01122   0.01321   0.01346   0.01421
     Eigenvalues ---    0.01493   0.01704   0.01868   0.01965   0.02247
     Eigenvalues ---    0.02473   0.02546   0.02840   0.03145   0.04118
     Eigenvalues ---    0.04144   0.04492   0.05251   0.05400   0.05561
     Eigenvalues ---    0.05629   0.06062   0.06555   0.07199   0.07250
     Eigenvalues ---    0.07502   0.07596   0.07655   0.08167   0.08573
     Eigenvalues ---    0.08942   0.09203   0.09640   0.09827   0.10601
     Eigenvalues ---    0.10873   0.12050   0.12686   0.12869   0.13083
     Eigenvalues ---    0.13460   0.14273   0.14656   0.15483   0.15900
     Eigenvalues ---    0.15930   0.16000   0.16000   0.16000   0.16000
     Eigenvalues ---    0.16000   0.16001   0.16004   0.16110   0.16494
     Eigenvalues ---    0.16896   0.17279   0.18830   0.19811   0.21302
     Eigenvalues ---    0.21884   0.22156   0.22778   0.23376   0.23946
     Eigenvalues ---    0.24146   0.24994   0.25921   0.26051   0.26508
     Eigenvalues ---    0.26796   0.26828   0.27432   0.28051   0.28909
     Eigenvalues ---    0.29448   0.29952   0.30747   0.31685   0.33077
     Eigenvalues ---    0.33474   0.33533   0.33572   0.33585   0.33726
     Eigenvalues ---    0.33745   0.33813   0.33878   0.34093   0.34663
     Eigenvalues ---    0.37224   0.37230   0.37296   0.37648   0.41628
     Eigenvalues ---    0.51353   0.54373   0.55224   0.55642   0.55947
     Eigenvalues ---    0.57317   0.58142   0.58410   0.58425   0.63981
     Eigenvalues ---    1.25521
 RFO step:  Lambda=-7.45278358D-02 EMin= 2.30027314D-03
 Quartic linear search produced a step of -0.02866.
 Iteration  1 RMS(Cart)=  0.08748050 RMS(Int)=  0.00352643
 Iteration  2 RMS(Cart)=  0.00613977 RMS(Int)=  0.00165351
 Iteration  3 RMS(Cart)=  0.00003633 RMS(Int)=  0.00165345
 Iteration  4 RMS(Cart)=  0.00000019 RMS(Int)=  0.00165345
 ITry= 1 IFail=0 DXMaxC= 4.06D-01 DCOld= 1.00D+10 DXMaxT= 1.43D+00 DXLimC= 3.00D+00 Rises=F
 Variable       Old X    -DE/DX   Delta X   Delta X   Delta X     New X
                                 (Linear)    (Quad)   (Total)
    R1        3.33650  -0.00387   0.00022  -0.00906  -0.00874   3.32776
    R2        2.88776   0.00101   0.00114  -0.00108   0.00240   2.89016
    R3        2.52857   0.00581   0.00061   0.00652   0.00505   2.53362
    R4        3.34299   0.00425  -0.00031   0.01023   0.00924   3.35223
    R5        2.53947  -0.00197   0.00017  -0.00375  -0.00397   2.53550
    R6        2.79811   0.00199   0.00005   0.00437   0.00442   2.80253
    R7        2.79586   0.00944   0.00034   0.01988   0.02055   2.81641
    R8        2.06514  -0.00043  -0.00005  -0.00073  -0.00079   2.06435
    R9        3.00730  -0.00917   0.00613  -0.05107  -0.04398   2.96332
   R10        2.93486   0.00251   0.00094   0.00155   0.00249   2.93735
   R11        2.07158   0.00016   0.00002   0.00037   0.00039   2.07197
   R12        2.07708   0.00079  -0.00003   0.00176   0.00173   2.07881
   R13        2.07821   0.00028  -0.00001   0.00067   0.00066   2.07887
   R14        2.81188   0.00165   0.00050   0.00142   0.00195   2.81383
   R15        2.78379   0.00241   0.00078   0.00138  -0.00022   2.78357
   R16        2.92132   0.00418  -0.00086   0.02489   0.02402   2.94534
   R17        2.55096  -0.00421   0.00001  -0.00566  -0.00565   2.54531
   R18        2.58681  -0.00092  -0.00032  -0.00087  -0.00119   2.58562
   R19        2.90777  -0.01364   0.00367  -0.06217  -0.05858   2.84919
   R20        2.45737   0.08189   0.01120   0.16198   0.17346   2.63084
   R21        2.93447   0.00237  -0.00036   0.01375   0.01333   2.94780
   R22        2.53652  -0.00084  -0.00006  -0.00121  -0.00127   2.53525
   R23        2.53660  -0.00324   0.00015  -0.00500  -0.00485   2.53175
   R24        2.54970  -0.00372   0.00019  -0.00660  -0.00641   2.54329
   R25        2.61405  -0.01164   0.00016  -0.01843  -0.01827   2.59578
   R26        2.96453  -0.02624  -0.00039  -0.06249  -0.06073   2.90379
   R27        3.36212  -0.01354  -0.00374  -0.05087  -0.05880   3.30333
   R28        2.75369   0.00862   0.00659  -0.01843  -0.01314   2.74055
   R29        3.30342   0.00702  -0.00494  -0.01837  -0.02382   3.27959
   R30        2.07318   0.00092  -0.00094   0.00983   0.00889   2.08206
   R31        2.06429   0.00183   0.00015   0.00236   0.00251   2.06680
   R32        2.07539   0.00274  -0.00016   0.00546   0.00530   2.08069
   R33        3.99004   0.01050  -0.00657   0.09196   0.09022   4.08026
   R34        2.08275  -0.00199   0.00031  -0.00520  -0.00489   2.07786
   R35        2.07280   0.00220  -0.00039   0.00591   0.00552   2.07832
   R36        2.07516   0.00059  -0.00008   0.00156   0.00148   2.07664
   R37        3.40524  -0.01063  -0.00471  -0.02426  -0.02983   3.37541
   R38        2.43089   0.07620   0.00988   0.14287   0.15273   2.58362
   R39        2.96445  -0.03534  -0.00044  -0.06495  -0.06539   2.89906
   R40        2.03312   0.01190  -0.00021   0.03105   0.03084   2.06397
   R41        2.10089  -0.00746   0.00004  -0.01649  -0.01645   2.08444
   R42        2.08958  -0.00495  -0.00015  -0.01062  -0.01077   2.07881
   R43        2.09289  -0.00524  -0.00025  -0.01031  -0.01056   2.08233
    A1        1.90502   0.00152   0.00037   0.00514   0.00552   1.91053
    A2        2.25687  -0.00358  -0.00094  -0.00282  -0.00565   2.25122
    A3        2.09671   0.00235   0.00103  -0.00251   0.00084   2.09755
    A4        1.60325   0.00129  -0.00010   0.00273   0.00279   1.60604
    A5        1.98065  -0.00045  -0.00005  -0.00076  -0.00085   1.97980
    A6        2.06966  -0.00168  -0.00012  -0.00372  -0.00383   2.06583
    A7        2.23261   0.00215   0.00017   0.00453   0.00472   2.23734
    A8        2.00195  -0.00053   0.00069  -0.00160   0.00003   2.00198
    A9        2.14161   0.00000  -0.00029  -0.00002  -0.00074   2.14087
   A10        2.13677   0.00047  -0.00044   0.00163   0.00066   2.13743
   A11        1.87414  -0.00147  -0.00105  -0.00101  -0.00352   1.87062
   A12        1.92092   0.00621   0.00174   0.00740   0.00860   1.92951
   A13        1.87504  -0.00458  -0.00430   0.00744   0.00528   1.88032
   A14        2.08528  -0.00623  -0.00103  -0.01493  -0.01515   2.07014
   A15        1.87242   0.00186   0.00377  -0.01272  -0.00927   1.86315
   A16        1.82572   0.00405   0.00048   0.01577   0.01569   1.84141
   A17        1.93806  -0.00076  -0.00012  -0.00212  -0.00224   1.93583
   A18        1.94379   0.00082  -0.00012   0.00309   0.00297   1.94676
   A19        1.94643   0.00035  -0.00013   0.00153   0.00140   1.94783
   A20        1.88196   0.00000   0.00012  -0.00031  -0.00019   1.88177
   A21        1.89003   0.00000   0.00005  -0.00036  -0.00031   1.88971
   A22        1.86031  -0.00043   0.00022  -0.00194  -0.00172   1.85859
   A23        2.23080   0.00658  -0.00033   0.02121   0.02230   2.25310
   A24        2.14644  -0.00493  -0.00021  -0.00993  -0.01233   2.13411
   A25        1.90286  -0.00158   0.00015  -0.00923  -0.00842   1.89444
   A26        1.84520  -0.00326   0.00064  -0.01063  -0.01048   1.83472
   A27        1.99153   0.00306  -0.00029   0.01016   0.01008   2.00161
   A28        1.89127   0.00163   0.00036   0.00265   0.00298   1.89425
   A29        2.00560  -0.00218  -0.00064  -0.01046  -0.01090   1.99470
   A30        1.86409   0.00034  -0.00031   0.00662   0.00643   1.87052
   A31        1.86014   0.00052   0.00026   0.00240   0.00258   1.86272
   A32        1.76138   0.00692  -0.00205   0.05090   0.04923   1.81061
   A33        1.99533   0.00341  -0.00020   0.02242   0.02193   2.01726
   A34        2.08016  -0.00236  -0.00341   0.00158  -0.00280   2.07736
   A35        1.81065   0.00254  -0.00046   0.01552   0.01445   1.82510
   A36        1.94099  -0.00072   0.00016  -0.00630  -0.00612   1.93487
   A37        1.95110  -0.00093  -0.00030  -0.00147  -0.00140   1.94970
   A38        1.91955  -0.00205   0.00052  -0.00875  -0.00787   1.91168
   A39        1.95857  -0.00050   0.00012  -0.00348  -0.00335   1.95522
   A40        1.88334   0.00156  -0.00003   0.00413   0.00397   1.88731
   A41        1.86684  -0.00140   0.00049  -0.01514  -0.01498   1.85186
   A42        2.03249  -0.00038  -0.00009  -0.00301  -0.00274   2.02975
   A43        1.93951  -0.00854   0.00094  -0.04813  -0.04700   1.89251
   A44        1.93656   0.00263  -0.00086   0.02500   0.02403   1.96059
   A45        1.83225   0.00818  -0.00147   0.05172   0.04993   1.88218
   A46        1.84683   0.00043   0.00077  -0.00414  -0.00485   1.84198
   A47        1.93125   0.01428  -0.00108   0.04071   0.03629   1.96755
   A48        1.64715   0.00315  -0.00115   0.06806   0.07357   1.72072
   A49        2.52099  -0.02240   0.00329  -0.07286  -0.07539   2.44559
   A50        1.77738  -0.00687  -0.00100  -0.03222  -0.03370   1.74368
   A51        1.82909   0.00733  -0.00284   0.02225   0.01678   1.84588
   A52        2.22714  -0.02070  -0.00131  -0.05554  -0.05623   2.17091
   A53        2.11903   0.01094  -0.00113   0.03416   0.03068   2.14970
   A54        1.93255   0.00995   0.00250   0.02344   0.02729   1.95983
   A55        2.11518  -0.01055  -0.00062  -0.04437  -0.04436   2.07081
   A56        1.95546  -0.00477   0.00078  -0.02116  -0.02225   1.93321
   A57        1.91246  -0.00120   0.00057  -0.00459  -0.00324   1.90922
   A58        1.87088   0.00709  -0.00047   0.02825   0.02687   1.89775
   A59        1.80713   0.00732  -0.00042   0.02971   0.02893   1.83605
   A60        1.77132  -0.00393  -0.00245  -0.02256  -0.02641   1.74492
   A61        1.76576   0.00579   0.00021   0.02855   0.02871   1.79447
   A62        1.49367  -0.01187  -0.00179  -0.01854  -0.01800   1.47567
   A63        1.95469  -0.00512   0.00012  -0.01725  -0.01709   1.93759
   A64        1.91614   0.00266   0.00005   0.00757   0.00761   1.92375
   A65        1.92713   0.00286  -0.00015   0.01001   0.00985   1.93699
   A66        1.88653   0.00085  -0.00008   0.00268   0.00262   1.88915
   A67        1.87570   0.00127  -0.00007   0.00492   0.00489   1.88059
   A68        1.90227  -0.00259   0.00014  -0.00813  -0.00804   1.89422
   A69        1.60304   0.00839   0.00389   0.00760   0.01051   1.61355
   A70        1.94800  -0.01280  -0.00319  -0.01759  -0.02120   1.92680
   A71        2.03080   0.00052   0.00314   0.01041   0.01342   2.04422
   A72        2.12992   0.01576  -0.00420   0.04452   0.03946   2.16938
   A73        2.10890  -0.01274  -0.00040  -0.03628  -0.03481   2.07409
   A74        2.18359   0.00121   0.00283  -0.03078  -0.02961   2.15398
   A75        1.98842  -0.01208  -0.00148  -0.04108  -0.04183   1.94660
   A76        1.59999   0.01222  -0.00207   0.07828   0.07523   1.67521
   A77        1.96296   0.01061  -0.00511   0.07733   0.07219   2.03515
   A78        2.04127  -0.01185  -0.00349  -0.03282  -0.03649   2.00479
   A79        1.92878   0.00155   0.00102   0.00355   0.00470   1.93348
   A80        1.94936  -0.00236   0.00261  -0.02086  -0.01844   1.93092
   A81        1.79902   0.00707   0.00012   0.02892   0.02915   1.82817
   A82        1.85140   0.00681  -0.00059   0.02673   0.02571   1.87710
   A83        1.88247   0.00017   0.00010   0.00029   0.00052   1.88299
   A84        3.57845   0.00340  -0.00287   0.00715   0.00252   3.58097
   A85        3.40922  -0.00076  -0.00275   0.03175   0.03161   3.44082
    D1        0.24225   0.00017   0.00059  -0.00875  -0.00767   0.23458
    D2       -3.14026   0.00208   0.00350  -0.00980  -0.00386   3.13907
    D3       -0.33746   0.00098  -0.00032   0.01256   0.01151  -0.32595
    D4       -2.63339   0.00558   0.00056   0.02721   0.02749  -2.60590
    D5        1.67180   0.00015   0.00155   0.00100   0.00163   1.67343
    D6        3.01923   0.00022  -0.00274   0.01368   0.00922   3.02846
    D7        0.72331   0.00482  -0.00186   0.02833   0.02521   0.74851
    D8       -1.25469  -0.00061  -0.00086   0.00212  -0.00065  -1.25534
    D9       -0.08630   0.00007   0.00132   0.00072   0.00157  -0.08473
   D10        2.96152   0.00104  -0.00220   0.03132   0.02872   2.99024
   D11        2.79164   0.00194   0.00443   0.00044   0.00613   2.79778
   D12       -0.44372   0.00291   0.00091   0.03104   0.03329  -0.41043
   D13       -0.07915  -0.00051  -0.00052   0.00428   0.00380  -0.07535
   D14        3.03961   0.00050  -0.00024   0.00651   0.00600   3.04562
   D15       -0.12118   0.00133   0.00026   0.00356   0.00297  -0.11822
   D16        3.09986   0.00210   0.00077   0.00342   0.00357   3.10343
   D17        3.04583   0.00027  -0.00006   0.00122   0.00065   3.04647
   D18       -0.01631   0.00105   0.00045   0.00108   0.00125  -0.01507
   D19       -3.12257  -0.00046  -0.00017  -0.00066  -0.00065  -3.12321
   D20        1.06297  -0.00050  -0.00016  -0.00091  -0.00089   1.06209
   D21       -1.01288  -0.00074  -0.00027  -0.00154  -0.00163  -1.01452
   D22       -0.00752   0.00066   0.00016   0.00183   0.00182  -0.00571
   D23       -2.10517   0.00063   0.00017   0.00158   0.00158  -2.10359
   D24        2.10216   0.00038   0.00006   0.00095   0.00083   2.10299
   D25        0.29624  -0.00171  -0.00001  -0.01100  -0.01001   0.28623
   D26        2.49784   0.00064   0.00065  -0.01352  -0.01323   2.48461
   D27       -1.71477   0.00340   0.00382  -0.01285  -0.00988  -1.72465
   D28       -2.92456  -0.00251  -0.00051  -0.01094  -0.01068  -2.93524
   D29       -0.72296  -0.00016   0.00014  -0.01346  -0.01390  -0.73686
   D30        1.34762   0.00260   0.00331  -0.01280  -0.01055   1.33707
   D31       -0.44183  -0.00551   0.00470  -0.08531  -0.08569  -0.52752
   D32        1.38028  -0.00916   0.00304  -0.08523  -0.08234   1.29794
   D33        2.78101   0.01071  -0.00683   0.12749   0.11398   2.89499
   D34       -2.62122  -0.00405   0.00545  -0.07834  -0.07609  -2.69731
   D35       -0.79911  -0.00770   0.00379  -0.07826  -0.07274  -0.87185
   D36        0.60162   0.01216  -0.00608   0.13446   0.12358   0.72520
   D37        1.56763  -0.00584   0.00072  -0.06499  -0.06695   1.50068
   D38       -2.89344  -0.00948  -0.00094  -0.06491  -0.06361  -2.95705
   D39       -1.49272   0.01038  -0.01081   0.14780   0.13272  -1.36000
   D40        3.05202   0.00376   0.00029   0.01614   0.01671   3.06873
   D41        0.95621   0.00422   0.00028   0.01886   0.01943   0.97564
   D42       -1.14159   0.00393   0.00017   0.01777   0.01819  -1.12340
   D43       -1.22076   0.00072  -0.00157   0.01237   0.01065  -1.21011
   D44        2.96661   0.00119  -0.00158   0.01508   0.01337   2.97998
   D45        0.86881   0.00089  -0.00169   0.01399   0.01213   0.88094
   D46        1.01070  -0.00322  -0.00001  -0.00332  -0.00345   1.00725
   D47       -1.08511  -0.00276  -0.00002  -0.00060  -0.00073  -1.08584
   D48        3.10027  -0.00306  -0.00013  -0.00169  -0.00197   3.09831
   D49        2.57974   0.00458  -0.00460   0.06109   0.05660   2.63634
   D50        0.35871   0.00781  -0.00406   0.07586   0.07191   0.43062
   D51       -1.71031   0.00412  -0.00446   0.06470   0.06018  -1.65013
   D52       -0.47867   0.00395  -0.00145   0.03424   0.03282  -0.44585
   D53       -2.69970   0.00717  -0.00091   0.04901   0.04813  -2.65157
   D54        1.51446   0.00349  -0.00131   0.03785   0.03641   1.55086
   D55       -2.41207  -0.00371   0.00401  -0.05748  -0.05419  -2.46626
   D56       -0.15689   0.00056  -0.00150  -0.00394  -0.00329  -0.16018
   D57        0.65120  -0.00245   0.00103  -0.03040  -0.03038   0.62082
   D58        2.90638   0.00181  -0.00448   0.02314   0.02052   2.92689
   D59        0.09024   0.00131  -0.00006   0.00524   0.00485   0.09509
   D60        2.15291  -0.00001   0.00036   0.00075   0.00081   2.15372
   D61       -2.02389   0.00084   0.00023   0.00064   0.00068  -2.02321
   D62        2.30277   0.00121  -0.00039   0.00280   0.00230   2.30507
   D63       -1.91775  -0.00010   0.00003  -0.00169  -0.00174  -1.91949
   D64        0.18863   0.00075  -0.00010  -0.00180  -0.00187   0.18676
   D65       -1.92158   0.00082  -0.00063   0.00418   0.00348  -1.91811
   D66        0.14108  -0.00049  -0.00021  -0.00031  -0.00056   0.14052
   D67        2.24747   0.00036  -0.00034  -0.00042  -0.00070   2.24677
   D68       -0.57563   0.00393  -0.00134   0.03766   0.03699  -0.53865
   D69       -2.75223   0.00186  -0.00054   0.01900   0.01935  -2.73288
   D70        1.41495   0.00853  -0.00233   0.06613   0.06431   1.47926
   D71       -2.77530  -0.00478   0.00197  -0.03513  -0.03386  -2.80917
   D72        1.33128  -0.00686   0.00278  -0.05378  -0.05150   1.27978
   D73       -0.78472  -0.00019   0.00098  -0.00665  -0.00654  -0.79126
   D74        0.43034  -0.00881   0.00438  -0.08714  -0.08462   0.34571
   D75       -2.82252  -0.00566   0.00541  -0.05980  -0.05902  -2.88155
   D76        2.51388   0.00209  -0.00088   0.00634   0.00520   2.51908
   D77       -0.73898   0.00523   0.00015   0.03369   0.03080  -0.70818
   D78        0.30211  -0.00349   0.00104  -0.03089  -0.03033   0.27178
   D79        2.53597  -0.00318   0.00070  -0.02852  -0.02835   2.50763
   D80       -1.75988   0.00293   0.00047   0.00599   0.00677  -1.75311
   D81       -1.77533  -0.00306   0.00087  -0.02788  -0.02729  -1.80262
   D82        0.45853  -0.00275   0.00052  -0.02552  -0.02530   0.43323
   D83        2.44586   0.00337   0.00029   0.00899   0.00981   2.45567
   D84        2.41122  -0.00330   0.00046  -0.02484  -0.02478   2.38644
   D85       -1.63810  -0.00299   0.00012  -0.02247  -0.02279  -1.66090
   D86        0.34923   0.00313  -0.00011   0.01204   0.01232   0.36155
   D87       -0.10592   0.01157  -0.00573   0.13311   0.12989   0.02397
   D88        3.13717   0.00840  -0.00655   0.10696   0.10587  -3.04014
   D89       -1.83972   0.00704  -0.00383   0.06026   0.05304  -1.78668
   D90        1.40337   0.00387  -0.00465   0.03412   0.02903   1.43240
   D91        2.98684   0.00021   0.00012   0.00012  -0.00704   2.97980
   D92       -0.05325  -0.00296  -0.00069  -0.02603  -0.03105  -0.08431
   D93       -2.50422  -0.01547   0.00463  -0.09094  -0.08423  -2.58845
   D94        1.54214  -0.01069   0.00513  -0.06725  -0.05986   1.48228
   D95       -0.40314  -0.01441   0.00408  -0.08762  -0.08052  -0.48366
   D96       -0.54638  -0.00103   0.00312  -0.03667  -0.03441  -0.58079
   D97       -2.78321   0.00375   0.00362  -0.01298  -0.01004  -2.79325
   D98        1.55469   0.00003   0.00257  -0.03335  -0.03069   1.52400
   D99        3.06553  -0.00937   0.01179  -0.17343  -0.15593   2.90960
   D100      -0.34621  -0.01234   0.00219  -0.11298  -0.10665  -0.45286
   D101       0.00257   0.00605   0.00071   0.03174   0.03436   0.03692
   D102       2.87401   0.00308  -0.00889   0.09218   0.08364   2.95765
   D103      -2.98011   0.00024   0.00001  -0.00297   0.00147  -2.97864
   D104       0.06729   0.00104   0.00075   0.01527   0.01928   0.08657
   D105      -0.20360   0.00170   0.00020   0.00271   0.00327  -0.20033
   D106       1.81309   0.01682  -0.00648   0.11894   0.11060   1.92368
   D107      -2.06532  -0.00336   0.00076  -0.02307  -0.02182  -2.08714
   D108      -0.04863   0.01176  -0.00593   0.09317   0.08550   0.03687
   D109      -0.06755   0.00375   0.00002   0.00446   0.00277  -0.06478
   D110      -2.62292  -0.00690   0.00727  -0.06641  -0.05972  -2.68264
   D111       0.04808  -0.00647  -0.00056  -0.02340  -0.02353   0.02456
   D112      -1.06436   0.01131   0.00042   0.05232   0.05293  -1.01143
   D113      -2.85500  -0.00300   0.00569  -0.06343  -0.05606  -2.91106
   D114       2.56509  -0.00183  -0.00426   0.03716   0.03206   2.59715
   D115       1.45265   0.01594  -0.00327   0.11287   0.10851   1.56116
   D116      -0.33799   0.00163   0.00200  -0.00287  -0.00048  -0.33847
   D117      -2.45338  -0.00153  -0.00300   0.01250   0.01013  -2.44325
   D118      -0.40317   0.00083  -0.00443   0.03074   0.02674  -0.37643
   D119       1.69256   0.00054  -0.00148   0.01968   0.01840   1.71096
   D120       1.34014  -0.00237   0.00413  -0.04236  -0.03844   1.30171
   D121      -2.89284  -0.00001   0.00271  -0.02412  -0.02182  -2.91466
   D122      -0.79711  -0.00030   0.00565  -0.03518  -0.03016  -0.82727
         Item               Value     Threshold  Converged?
 Maximum Force            0.081885     0.000450     NO 
 RMS     Force            0.009632     0.000300     NO 
 Maximum Displacement     0.405985     0.001800     NO 
 RMS     Displacement     0.088577     0.001200     NO 
 Predicted change in Energy=-5.298001D-02
 Lowest energy point so far.  Saving SCF results.
 GradGradGradGradGradGradGradGradGradGradGradGradGradGradGradGradGradGrad

 Leave Link  103 at Sun Dec  2 17:20:26 2018, MaxMem=   536870912 cpu:         0.6
 (Enter /pbs_home/pkowalski/g09d01/g09/l202.exe)
                          Input orientation:                          
 ---------------------------------------------------------------------
 Center     Atomic      Atomic             Coordinates (Angstroms)
 Number     Number       Type             X           Y           Z
 ---------------------------------------------------------------------
      1          6           0       -1.656230   -0.071146   -0.499610
      2         16           0       -3.189665    0.727947   -0.832871
      3          6           0       -4.110947   -0.731983   -0.424641
      4          6           0       -3.336175   -1.791832   -0.147732
      5          6           0       -1.880994   -1.579989   -0.390240
      6          6           0       -5.591333   -0.646922   -0.399864
      7          1           0       -3.745472   -2.758019    0.156096
      8          6           0       -0.412016    0.420210   -0.589421
      9          6           0        0.039134    1.748670   -1.088242
     10          6           0        0.763025   -0.318934   -0.096795
     11          6           0        1.353391    2.051417   -0.307002
     12          6           0        1.631125    0.753078    0.511834
     13          9           0       -0.887903    2.722785   -1.011490
     14          9           0        0.373506    1.626493   -2.409368
     15          9           0        2.370943    2.274851   -1.152315
     16          9           0        1.224021    3.125668    0.483040
     17          9           0        2.945167    0.476460    0.601804
     18          9           0        1.211869    0.971189    1.801603
     19          6           0       -0.852810   -2.218924    0.606558
     20          6           0        0.485396   -1.464589    0.643852
     21          6           0       -1.556994   -1.656286    2.104300
     22          1           0       -0.889715   -1.445116    2.955221
     23          1           0       -2.349086   -2.332401    2.438432
     24          1           0       -2.099463   -0.715546    1.922494
     25          6           0       -1.561662   -2.207924   -1.775817
     26          1           0       -1.634604   -3.304408   -1.738081
     27          1           0       -0.541345   -1.941333   -2.087973
     28          1           0       -2.265333   -1.851492   -2.540937
     29          1           0       -6.033986   -1.609192   -0.116547
     30          1           0       -5.996325   -0.366702   -1.383522
     31          1           0       -5.941319    0.116344    0.310864
     32         16           0        1.668233   -2.270562    1.625286
     33          6           0        0.591807   -3.667095    1.910736
     34          6           0       -0.631233   -3.450664    1.339291
     35          6           0        0.814137   -4.469751    3.199077
     36          1           0        0.719685   -5.562966    3.086592
     37          1           0        1.832762   -4.314891    3.584504
     38          1           0        0.104779   -4.153640    3.980817
     39          1           0       -1.435589   -4.128241    1.633924
 ---------------------------------------------------------------------
                    Distance matrix (angstroms):
                    1          2          3          4          5
     1  C    0.000000
     2  S    1.760975   0.000000
     3  C    2.543218   1.773924   0.000000
     4  C    2.430389   2.615371   1.341726   0.000000
     5  C    1.529408   2.689816   2.385998   1.490382   0.000000
     6  C    3.978254   2.801030   1.483035   2.541678   3.825876
     7  H    3.466146   3.665915   2.139077   1.092408   2.272117
     8  C    1.340733   2.805228   3.877730   3.693091   2.489652
     9  C    2.555871   3.395914   4.880284   4.981207   3.905646
    10  C    2.465047   4.154699   4.902417   4.356083   2.944012
    11  C    3.687844   4.761037   6.133526   6.065308   4.863671
    12  C    3.536817   5.004886   6.004480   5.620112   4.311836
    13  F    2.942516   3.051130   4.761074   5.207867   4.459378
    14  F    3.263278   3.998614   5.441679   5.528261   4.409215
    15  F    4.706150   5.780599   7.182301   7.079427   5.789605
    16  F    4.413736   5.192429   6.645844   6.736101   5.704993
    17  F    4.762965   6.305370   7.232058   6.720283   5.339004
    18  F    3.822046   5.135477   6.015757   5.667353   4.569299
    19  C    2.545985   4.027020   3.726905   2.630297   1.568122
    20  C    2.799241   4.527029   4.775432   3.916388   2.585046
    21  C    3.050060   4.120334   3.711139   2.873240   2.516650
    22  H    3.796209   4.935749   4.723173   3.966573   3.491839
    23  H    3.771660   4.557820   3.723262   2.820427   2.964224
    24  H    2.545249   3.296095   3.091177   2.640773   2.478655
    25  C    2.490676   3.486958   3.240823   2.443908   1.554380
    26  H    3.462407   4.415598   3.804572   2.777128   2.202499
    27  H    2.695082   3.964081   4.119619   3.405578   2.192607
    28  H    2.776266   3.228836   3.022961   2.622535   2.201574
    29  H    4.655864   3.750400   2.136001   2.704166   4.162103
    30  H    4.439040   3.062485   2.146517   3.261069   4.403933
    31  H    4.365090   3.042004   2.147299   3.261629   4.455933
    32  S    4.517153   6.215525   6.322052   5.330747   4.139595
    33  C    4.877940   6.414305   6.015377   4.814867   3.970548
    34  C    3.981623   5.359538   4.755112   3.504237   2.837711
    35  C    6.255456   7.700850   7.166498   5.966362   5.338319
    36  H    6.976095   8.379784   7.681286   6.413447   5.892028
    37  H    6.845614   8.376645   8.014870   6.856626   6.088535
    38  H    6.312063   7.606237   6.992006   5.870539   5.447304
    39  H    4.589191   5.722274   4.788507   3.499334   3.284694
                    6          7          8          9         10
     6  C    0.000000
     7  H    2.858851   0.000000
     8  C    5.291505   4.665712   0.000000
     9  C    6.157507   6.015137   1.489014   0.000000
    10  C    6.370031   5.132215   1.473003   2.404573   0.000000
    11  C    7.451098   7.024496   2.420178   1.558609   2.451793
    12  C    7.413171   6.431341   2.344780   2.466958   1.507726
    13  F    5.818185   6.290324   2.388820   1.346918   3.579705
    14  F    6.692221   6.539995   2.320425   1.368250   3.047032
    15  F    8.514739   8.028216   3.391372   2.391298   3.229124
    16  F    7.839707   7.708471   3.338606   2.401876   3.523352
    17  F    8.668169   7.444807   3.562704   3.594412   2.425373
    18  F    7.331323   6.417937   2.942377   3.214185   2.338760
    19  C    5.092904   2.976749   2.930818   4.405645   2.591445
    20  C    6.219691   4.450967   2.424619   3.677544   1.392179
    21  C    4.854436   3.130296   3.588724   4.932917   3.466384
    22  H    5.830860   4.208820   4.033873   5.235707   3.648923
    23  H    4.626978   2.709263   4.527362   5.898827   4.490731
    24  H    4.194188   3.162468   3.232203   4.439649   3.525432
    25  C    4.535220   2.967140   3.104240   4.323187   3.433885
    26  H    4.950632   2.888288   4.084963   5.362582   4.165993
    27  H    5.479744   3.996155   2.799869   3.866851   2.880685
    28  H    4.134907   3.207271   3.521907   4.514649   4.182525
    29  H    1.096437   2.575157   5.995717   7.007297   6.918418
    30  H    1.100056   3.627004   5.695115   6.402247   6.880898
    31  H    1.100091   3.620451   5.610351   6.355141   6.730816
    32  S    7.709652   5.630660   4.058647   5.115801   2.755688
    33  C    7.258894   4.766253   4.895356   6.215290   3.907644
    34  C    5.957199   3.402674   4.330318   5.777143   3.716723
    35  C    8.282297   5.742803   6.306179   7.592792   5.300440
    36  H    8.726501   6.032674   7.112821   8.447035   6.134794
    37  H    9.189471   6.730121   6.699393   7.862469   5.537506
    38  H    7.995820   5.603631   6.486468   7.780548   5.636061
    39  H    5.790172   3.065460   5.165208   6.642520   4.726533
                   11         12         13         14         15
    11  C    0.000000
    12  C    1.559909   0.000000
    13  F    2.443447   3.542000   0.000000
    14  F    2.358109   3.298164   2.178778   0.000000
    15  F    1.341599   2.373292   3.292499   2.447510   0.000000
    16  F    1.339745   2.407435   2.618426   3.367035   2.171106
    17  F    2.416644   1.345851   4.726639   4.123490   2.576989
    18  F    2.373423   1.373628   3.923088   4.343335   3.430542
    19  C    4.892620   3.874494   5.199980   5.038540   5.803467
    20  C    3.744308   2.499635   4.707463   4.346201   4.556854
    21  C    5.294505   4.301754   5.415911   5.905647   6.441123
    22  H    5.281986   4.142081   5.753799   6.309464   6.429766
    23  H    6.361101   5.392035   6.292211   6.825432   7.509921
    24  H    4.954689   4.250189   4.679558   5.510513   6.195277
    25  C    5.366278   4.918818   5.034882   4.341545   5.995782
    26  H    6.297696   5.673650   6.116581   5.366276   6.893161
    27  H    4.764865   4.328796   4.799262   3.697246   5.208942
    28  H    5.772203   5.593352   5.016028   4.367741   6.360034
    29  H    8.246798   8.045441   6.785951   7.535426   9.316729
    30  H    7.811820   7.938784   5.981582   6.752773   8.777383
    31  H    7.572257   7.601825   5.837738   7.039690   8.711702
    32  S    4.744720   3.222351   6.198381   5.756890   5.373048
    33  C    6.180596   4.751320   7.180496   6.836157   6.917682
    34  C    6.076340   4.845038   6.610864   6.390577   6.928397
    35  C    7.423545   5.930151   8.506373   8.295360   8.176057
    36  H    8.360436   6.881316   9.382552   9.056144   9.062359
    37  H    7.476864   5.930115   8.834821   8.564811   8.133375
    38  H    7.645075   6.199956   8.555336   8.620709   8.532880
    39  H    7.052218   5.872912   7.364424   7.262093   7.953138
                   16         17         18         19         20
    16  F    0.000000
    17  F    3.161447   0.000000
    18  F    2.525972   2.165317   0.000000
    19  C    5.735254   4.657225   3.983447   0.000000
    20  C    4.652084   3.133674   2.793057   1.536621   0.000000
    21  C    5.764513   5.203417   3.829079   1.748047   2.518136
    22  H    5.609958   4.892580   3.403824   2.473128   2.689560
    23  H    6.810372   6.268334   4.898945   2.368013   3.465242
    24  H    5.279441   5.349149   3.718146   2.354990   2.979511
    25  C    6.427260   5.759384   5.531471   2.485619   3.255425
    26  H    7.379092   6.383128   6.237989   2.699410   3.681432
    27  H    5.949884   5.023583   5.165786   2.726640   2.957085
    28  H    6.789120   6.515020   6.238278   3.469431   4.226001
    29  H    8.686603   9.246143   7.927174   5.266805   6.565169
    30  H    8.234932   9.197974   7.993312   5.817808   6.879557
    31  H    7.773531   8.898537   7.356709   5.606589   6.626680
    32  S    5.533655   3.197531   3.278461   2.719583   1.735485
    33  C    6.969910   4.941726   4.680819   2.425902   2.543099
    34  C    6.886456   5.362539   4.812852   1.450234   2.382223
    35  C    8.076834   5.979308   5.631603   3.816555   3.958313
    36  H    9.084338   6.899392   6.677471   4.450385   4.776878
    37  H    8.084031   5.752477   5.613099   4.524770   4.311270
    38  H    8.153249   6.397137   5.677896   4.005713   4.302465
    39  H    7.811354   6.438910   5.748159   2.245129   3.430082
                   21         22         23         24         25
    21  C    0.000000
    22  H    1.101781   0.000000
    23  H    1.093703   1.784408   0.000000
    24  H    1.101053   1.749940   1.715437   0.000000
    25  C    3.919137   4.839020   4.288990   4.024168   0.000000
    26  H    4.181654   5.102835   4.347247   4.507562   1.099556
    27  H    4.322956   5.079509   4.889705   4.473716   1.099800
    28  H    4.702986   5.680249   5.003240   4.608698   1.098911
    29  H    4.997783   5.993847   4.541964   4.520703   4.807633
    30  H    5.790992   6.787131   5.636813   5.122203   4.817700
    31  H    5.057760   5.911809   4.840148   4.248441   5.379392
    32  S    3.317962   2.998864   4.099254   4.086801   4.690804
    33  C    2.949265   2.867586   3.272419   3.994336   4.511905
    34  C    2.159182   2.588487   2.325865   3.158591   3.480518
    35  C    3.838800   3.480085   3.892663   4.920649   5.959015
    36  H    4.627128   4.423134   4.502668   5.727146   6.332762
    37  H    4.555176   4.005432   4.767767   5.583902   6.685392
    38  H    3.538303   3.062184   3.423057   4.573388   6.300927
    39  H    2.519237   3.040225   2.169506   3.488623   3.915335
                   26         27         28         29         30
    26  H    0.000000
    27  H    1.782026   0.000000
    28  H    1.775771   1.784764   0.000000
    29  H    4.985749   5.845164   4.487663   0.000000
    30  H    5.270715   5.721235   4.179056   1.774944   0.000000
    31  H    5.869201   6.256851   5.051536   1.780096   1.762755
    32  S    4.825952   4.333465   5.745082   7.924365   8.451216
    33  C    4.289793   4.500219   5.592590   7.228137   8.071445
    34  C    3.240118   3.745972   4.503755   5.890689   6.760824
    35  C    5.632929   6.015242   7.020412   8.128526   9.177016
    36  H    5.824194   6.440695   7.372547   8.456033   9.596242
    37  H    6.432233   6.591446   7.770698   9.105180  10.077901
    38  H    6.037587   6.491687   7.310992   7.806859   8.963287
    39  H    3.476885   4.408488   4.827166   5.527659   6.637354
                   31         32         33         34         35
    31  H    0.000000
    32  S    8.082716   0.000000
    33  C    7.717237   1.786192   0.000000
    34  C    6.479060   2.600380   1.367194   0.000000
    35  C    8.660844   2.835971   1.534115   2.566405   0.000000
    36  H    9.183039   3.724927   2.234573   3.056118   1.103038
    37  H    9.528321   2.836351   2.181996   3.443710   1.100060
    38  H    8.261757   3.396896   2.181549   2.830822   1.101922
    39  H    6.329976   3.617286   2.097526   1.092203   2.761811
                   36         37         38         39
    36  H    0.000000
    37  H    1.744863   0.000000
    38  H    1.778749   1.780166   0.000000
    39  H    2.968819   3.810737   2.807363   0.000000
 Stoichiometry    C17H14F6S2
 Framework group  C1[X(C17H14F6S2)]
 Deg. of freedom   111
 Full point group                 C1      NOp   1
 RotChk:  IX=3 Diff= 1.37D-01
 Largest Abelian subgroup         C1      NOp   1
 Largest concise Abelian subgroup C1      NOp   1
                         Standard orientation:                         
 ---------------------------------------------------------------------
 Center     Atomic      Atomic             Coordinates (Angstroms)
 Number     Number       Type             X           Y           Z
 ---------------------------------------------------------------------
      1          6           0       -0.277173   -1.411325    0.116927
      2         16           0       -0.402513   -3.098661   -0.371151
      3          6           0       -2.174813   -3.048772   -0.313987
      4          6           0       -2.661593   -1.881476    0.134002
      5          6           0       -1.631721   -0.929777    0.638848
      6          6           0       -2.928350   -4.240757   -0.773060
      7          1           0       -3.732370   -1.674626    0.197276
      8          6           0        0.822160   -0.668381    0.309448
      9          6           0        2.252801   -1.078408    0.261400
     10          6           0        0.758929    0.785401    0.538044
     11          6           0        3.026964    0.198540   -0.185073
     12          6           0        1.943457    1.319976   -0.226392
     13          9           0        2.500726   -2.167908   -0.490739
     14          9           0        2.662905   -1.375727    1.532432
     15          9           0        3.972632    0.521315    0.710146
     16          9           0        3.619493    0.028315   -1.374548
     17          9           0        2.424432    2.510882    0.175755
     18          9           0        1.570829    1.497074   -1.536597
     19          6           0       -1.819303    0.600654    0.353188
     20          6           0       -0.489476    1.370523    0.344970
     21          6           0       -2.124860    0.509917   -1.365553
     22          1           0       -1.797163    1.345057   -2.005146
     23          1           0       -3.182423    0.311479   -1.561431
     24          1           0       -1.628462   -0.381924   -1.778501
     25          6           0       -1.617690   -1.064797    2.187290
     26          1           0       -2.542041   -0.662759    2.626566
     27          1           0       -0.766588   -0.510803    2.609516
     28          1           0       -1.533519   -2.117925    2.489682
     29          1           0       -4.009351   -4.071310   -0.703069
     30          1           0       -2.686989   -5.128282   -0.169598
     31          1           0       -2.686062   -4.496457   -1.815228
     32         16           0       -0.721408    3.083353    0.188997
     33          6           0       -2.498511    2.928398    0.280503
     34          6           0       -2.859518    1.611082    0.340254
     35          6           0       -3.331946    4.023193   -0.397966
     36          1           0       -4.228758    4.337488    0.162069
     37          1           0       -2.741711    4.943352   -0.520698
     38          1           0       -3.661778    3.696836   -1.397433
     39          1           0       -3.915332    1.385290    0.175384
 ---------------------------------------------------------------------
 Rotational constants (GHZ):      0.2351337      0.2167520      0.1294572
 Leave Link  202 at Sun Dec  2 17:20:27 2018, MaxMem=   536870912 cpu:         0.0
 (Enter /pbs_home/pkowalski/g09d01/g09/l301.exe)
 Basis read from rwf:  (5D, 7F)
 No pseudopotential information found on rwf file.
 There are   453 symmetry adapted cartesian basis functions of A   symmetry.
 There are   428 symmetry adapted basis functions of A   symmetry.
   428 basis functions,   747 primitive gaussians,   453 cartesian basis functions
   101 alpha electrons      101 beta electrons
       nuclear repulsion energy      2874.6313201875 Hartrees.
 IExCor= 4134 DFT=T Ex+Corr=M06L ExCW=0 ScaHFX=  0.000000
 ScaDFX=  1.000000  1.000000  1.000000  1.000000 ScalE2=  1.000000  1.000000
 IRadAn=      0 IRanWt=     -1 IRanGd=            0 ICorTp=0 IEmpDi=  4
 NAtoms=   39 NActive=   39 NUniq=   39 SFac= 1.00D+00 NAtFMM=   60 NAOKFM=F Big=F
 Integral buffers will be    131072 words long.
 Raffenetti 2 integral format.
[truncated: 1,838,480 more chars]
