# Supplementary material for: Wide-range IR spectra of diarylethene derivatives and their simulation using the density functional theory
Source: Sci Rep. 2022 Oct 7;12:16834. doi: 10.1038/s41598-022-20264-x (PMC9546887; doi:10.1038/s41598-022-20264-x)
Supplement: Supplementary file 1 — Supplementary Information 1. [file 41598_2022_20264_MOESM1_ESM.zip › IR_files/2_0068/closed/closed_cam-b3lyp.log]

 Entering Gaussian System, Link 0=g09
 Input=closed_cam-b3lyp.gjf
 Output=closed_cam-b3lyp.log
 AtFile(1): /pbs_home/ewapastorczak/DAE/0068/Def2SVP.gbs
            H     0
            S   3   1.00
                 13.0107010              0.19682158E-01
                  1.9622572              0.13796524
                  0.44453796             0.47831935
            S   1   1.00
                  0.12194962             1.0000000
            P   1   1.00
                  0.8000000              1.0000000
            ****
            C     0
            S   5   1.00
               1238.4016938              0.54568832082E-02
                186.29004992             0.40638409211E-01
                 42.251176346            0.18025593888
                 11.676557932            0.46315121755
                  3.5930506482           0.44087173314
            S   1   1.00
                  0.40245147363          1.0000000
            S   1   1.00
                  0.13090182668          1.0000000
            P   3   1.00
                  9.4680970621           0.38387871728E-01
                  2.0103545142           0.21117025112
                  0.54771004707          0.51328172114
            P   1   1.00
                  0.15268613795          1.0000000
            D   1   1.00
                  0.8000000              1.0000000
            ****
            F     0
            S   5   1.00
               2894.8325990             -0.53408255515E-02
                435.41939120            -0.39904258866E-01
                 98.843328866           -0.17912768038
                 27.485198001           -0.46758090825
                  8.5405498171          -0.44653131020
            S   1   1.00
                  1.0654578038           1.0000000
            S   1   1.00
                  0.33247346748          1.0000000
            P   3   1.00
                 22.696633924           -0.45212874436E-01
                  4.9872339257          -0.23754317067
                  1.3491613954          -0.51287353587
            P   1   1.00
                  0.34829881977          1.0000000
            D   1   1.00
                  1.4000000              1.0000000
            ****
            S     0
            S   5   1.00
               9184.9303010             -0.22294387756E-02
               1381.5105503             -0.16683029937E-01
                313.87147580            -0.75262436116E-01
                 88.053870623           -0.19376827038
                 27.039914905           -0.17718020803
            S   3   1.00
                 45.648731303           -0.10736062573
                  4.9664522326           0.65066293018
                  2.0116242047           0.59712155354
            S   1   1.00
                  0.35661077013          1.0000000
            S   1   1.00
                  0.13507221477          1.0000000
            P   5   1.00
                261.98233439            -0.92729929822E-02
                 61.306894736           -0.66547669241E-01
                 19.103729887           -0.24828595903
                  6.6567720378          -0.48703847402
                  2.3959635161          -0.39337850312
            P   1   1.00
                  0.61776161679          1.0000000
            P   1   1.00
                  0.16993376871          1.0000000
            D   1   1.00
                  0.5500000              1.0000000
            ****
 Initial command:
 /pbs_home/pkowalski/g09d01/g09/l1.exe "/pbs_home/daria/obliczenia/0068/closed/CAM-B3LYP/Gau-28982.inp" -scrdir="/pbs_home/daria/obliczenia/0068/closed/CAM-B3LYP/"
 Entering Link 1 = /pbs_home/pkowalski/g09d01/g09/l1.exe PID=     28983.
  
 Copyright (c) 1988,1990,1992,1993,1995,1998,2003,2009,2013,
            Gaussian, Inc.  All Rights Reserved.
  
 This is part of the Gaussian(R) 09 program.  It is based on
 the Gaussian(R) 03 system (copyright 2003, Gaussian, Inc.),
 the Gaussian(R) 98 system (copyright 1998, Gaussian, Inc.),
 the Gaussian(R) 94 system (copyright 1995, Gaussian, Inc.),
 the Gaussian 92(TM) system (copyright 1992, Gaussian, Inc.),
 the Gaussian 90(TM) system (copyright 1990, Gaussian, Inc.),
 the Gaussian 88(TM) system (copyright 1988, Gaussian, Inc.),
 the Gaussian 86(TM) system (copyright 1986, Carnegie Mellon
 University), and the Gaussian 82(TM) system (copyright 1983,
 Carnegie Mellon University). Gaussian is a federally registered
 trademark of Gaussian, Inc.
  
 This software contains proprietary and confidential information,
 including trade secrets, belonging to Gaussian, Inc.
  
 This software is provided under written license and may be
 used, copied, transmitted, or stored only in accord with that
 written license.
  
 The following legend is applicable only to US Government
 contracts under FAR:
  
                    RESTRICTED RIGHTS LEGEND
  
 Use, reproduction and disclosure by the US Government is
 subject to restrictions as set forth in subparagraphs (a)
 and (c) of the Commercial Computer Software - Restricted
 Rights clause in FAR 52.227-19.
  
 Gaussian, Inc.
 340 Quinnipiac St., Bldg. 40, Wallingford CT 06492
  
  
 ---------------------------------------------------------------
 Warning -- This program may not be used in any manner that
 competes with the business of Gaussian, Inc. or will provide
 assistance to any competitor of Gaussian, Inc.  The licensee
 of this program is prohibited from giving any competitor of
 Gaussian, Inc. access to this program.  By using this program,
 the user acknowledges that Gaussian, Inc. is engaged in the
 business of creating and licensing software in the field of
 computational chemistry and represents and warrants to the
 licensee that it is not a competitor of Gaussian, Inc. and that
 it will not use this program in any manner prohibited above.
 ---------------------------------------------------------------
  

 Cite this work as:
 Gaussian 09, Revision D.01,
 M. J. Frisch, G. W. Trucks, H. B. Schlegel, G. E. Scuseria, 
 M. A. Robb, J. R. Cheeseman, G. Scalmani, V. Barone, B. Mennucci, 
 G. A. Petersson, H. Nakatsuji, M. Caricato, X. Li, H. P. Hratchian, 
 A. F. Izmaylov, J. Bloino, G. Zheng, J. L. Sonnenberg, M. Hada, 
 M. Ehara, K. Toyota, R. Fukuda, J. Hasegawa, M. Ishida, T. Nakajima, 
 Y. Honda, O. Kitao, H. Nakai, T. Vreven, J. A. Montgomery, Jr., 
 J. E. Peralta, F. Ogliaro, M. Bearpark, J. J. Heyd, E. Brothers, 
 K. N. Kudin, V. N. Staroverov, T. Keith, R. Kobayashi, J. Normand, 
 K. Raghavachari, A. Rendell, J. C. Burant, S. S. Iyengar, J. Tomasi, 
 M. Cossi, N. Rega, J. M. Millam, M. Klene, J. E. Knox, J. B. Cross, 
 V. Bakken, C. Adamo, J. Jaramillo, R. Gomperts, R. E. Stratmann, 
 O. Yazyev, A. J. Austin, R. Cammi, C. Pomelli, J. W. Ochterski, 
 R. L. Martin, K. Morokuma, V. G. Zakrzewski, G. A. Voth, 
 P. Salvador, J. J. Dannenberg, S. Dapprich, A. D. Daniels, 
 O. Farkas, J. B. Foresman, J. V. Ortiz, J. Cioslowski, 
 and D. J. Fox, Gaussian, Inc., Wallingford CT, 2013.
 
 ******************************************
 Gaussian 09:  ES64L-G09RevD.01 24-Apr-2013
                 2-Dec-2018 
 ******************************************
 %chk=dae0068freq_closed_cam-b3lyp.chk
 %NProcShared=8
 Will use up to    8 processors via shared memory.
 %Mem=4GB
 -------------------------------
 #P opt freq=Raman CAM-B3LYP/Gen
 -------------------------------
 1/14=-1,18=20,19=15,26=3,38=1/1,3;
 2/9=110,12=2,17=6,18=5,40=1/2;
 3/5=7,11=2,16=1,25=1,30=1,71=1,74=-40/1,2,3;
 4//1;
 5/5=2,38=5/2;
 6/7=2,8=2,9=2,10=2,28=1/1;
 7//1,2,3,16;
 1/14=-1,18=20,19=15,26=3/3(2);
 2/9=110/2;
 99//99;
 2/9=110/2;
 3/5=7,6=1,11=2,16=1,25=1,30=1,71=1,74=-40,82=7/1,2,3;
 4/5=5,16=3,69=1/1;
 5/5=2,38=5/2;
 7//1,2,3,16;
 1/14=-1,18=20,19=15,26=3/3(-5);
 2/9=110/2;
 6/7=2,8=2,9=2,10=2,19=2,28=1/1;
 99/9=1/99;
 Leave Link    1 at Sun Dec  2 16:51:00 2018, MaxMem=   536870912 cpu:         0.6
 (Enter /pbs_home/pkowalski/g09d01/g09/l101.exe)
 -------------------
 Title Card Required
 -------------------
 Symbolic Z-matrix:
 Charge =  0 Multiplicity = 1
 C                    -1.6065   -0.26959  -0.91071 
 S                    -3.07653   0.69467  -0.92483 
 C                    -4.00507  -0.6501   -0.21208 
 C                    -3.30184  -1.78078  -0.10991 
 C                    -1.92396  -1.74337  -0.72873 
 C                    -5.42257  -0.39035   0.18007 
 H                    -3.7322   -2.70337   0.28325 
 C                    -0.34709   0.17473  -1.01257 
 C                     0.12249   1.59421  -1.10398 
 C                     0.80111  -0.6719   -0.5503 
 C                     1.18299   1.71352   0.04292 
 C                     1.34285   0.25954   0.58994 
 F                    -0.84661   2.50814  -0.96281 
 F                     0.72871   1.82606  -2.29112 
 F                     2.3505    2.1706   -0.41461 
 F                     0.7454    2.53677   0.99973 
 F                     2.59949   0.03013   0.97723 
 F                     0.55136   0.12338   1.66973 
 C                    -0.74026  -2.68646   0.19094 
 C                     0.40764  -1.8911    0.46462 
 C                    -1.24465  -2.26316   1.5394 
 H                    -0.43432  -1.92771   2.19791 
 H                    -1.7798   -3.0783    2.05104 
 H                    -1.95552  -1.42783   1.43249 
 C                    -1.66073  -1.91991  -2.25626 
 H                    -1.73221  -2.97944  -2.5407 
 H                    -0.65542  -1.55056  -2.50492 
 H                    -2.40642  -1.35581  -2.83495 
 H                    -5.8728   -1.29659   0.60687 
 H                    -6.02246  -0.08195  -0.69057 
 H                    -5.48459   0.41607   0.9269 
 S                     1.26378  -2.04284   1.49005 
 C                     0.9871   -3.27994   2.12992 
 C                    -0.28368  -3.77188   1.33243 
 C                     0.49407  -3.42424   3.40098 
 H                     0.92789  -4.39968   3.47328 
 H                     0.93657  -2.78191   4.13345 
 H                    -0.55995  -3.48897   3.57348 
 H                    -0.81799  -4.20553   2.26627 
 
 NAtoms=     39 NQM=       39 NQMF=       0 NMMI=      0 NMMIF=      0
                NMic=       0 NMicF=      0.
                    Isotopes and Nuclear Properties:
 (Nuclear quadrupole moments (NQMom) in fm**2, nuclear magnetic moments (NMagM)
  in nuclear magnetons)

  Atom         1           2           3           4           5           6           7           8           9          10
 IAtWgt=          12          32          12          12          12          12           1          12          12          12
 AtmWgt=  12.0000000  31.9720718  12.0000000  12.0000000  12.0000000  12.0000000   1.0078250  12.0000000  12.0000000  12.0000000
 NucSpn=           0           0           0           0           0           0           1           0           0           0
 AtZEff=   0.0000000   0.0000000   0.0000000   0.0000000   0.0000000   0.0000000   0.0000000   0.0000000   0.0000000   0.0000000
 NQMom=    0.0000000   0.0000000   0.0000000   0.0000000   0.0000000   0.0000000   0.0000000   0.0000000   0.0000000   0.0000000
 NMagM=    0.0000000   0.0000000   0.0000000   0.0000000   0.0000000   0.0000000   2.7928460   0.0000000   0.0000000   0.0000000
 AtZNuc=   6.0000000  16.0000000   6.0000000   6.0000000   6.0000000   6.0000000   1.0000000   6.0000000   6.0000000   6.0000000

  Atom        11          12          13          14          15          16          17          18          19          20
 IAtWgt=          12          12          19          19          19          19          19          19          12          12
 AtmWgt=  12.0000000  12.0000000  18.9984033  18.9984033  18.9984033  18.9984033  18.9984033  18.9984033  12.0000000  12.0000000
 NucSpn=           0           0           1           1           1           1           1           1           0           0
 AtZEff=   0.0000000   0.0000000   0.0000000   0.0000000   0.0000000   0.0000000   0.0000000   0.0000000   0.0000000   0.0000000
 NQMom=    0.0000000   0.0000000   0.0000000   0.0000000   0.0000000   0.0000000   0.0000000   0.0000000   0.0000000   0.0000000
 NMagM=    0.0000000   0.0000000   2.6288670   2.6288670   2.6288670   2.6288670   2.6288670   2.6288670   0.0000000   0.0000000
 AtZNuc=   6.0000000   6.0000000   9.0000000   9.0000000   9.0000000   9.0000000   9.0000000   9.0000000   6.0000000   6.0000000

  Atom        21          22          23          24          25          26          27          28          29          30
 IAtWgt=          12           1           1           1          12           1           1           1           1           1
 AtmWgt=  12.0000000   1.0078250   1.0078250   1.0078250  12.0000000   1.0078250   1.0078250   1.0078250   1.0078250   1.0078250
 NucSpn=           0           1           1           1           0           1           1           1           1           1
 AtZEff=   0.0000000   0.0000000   0.0000000   0.0000000   0.0000000   0.0000000   0.0000000   0.0000000   0.0000000   0.0000000
 NQMom=    0.0000000   0.0000000   0.0000000   0.0000000   0.0000000   0.0000000   0.0000000   0.0000000   0.0000000   0.0000000
 NMagM=    0.0000000   2.7928460   2.7928460   2.7928460   0.0000000   2.7928460   2.7928460   2.7928460   2.7928460   2.7928460
 AtZNuc=   6.0000000   1.0000000   1.0000000   1.0000000   6.0000000   1.0000000   1.0000000   1.0000000   1.0000000   1.0000000

  Atom        31          32          33          34          35          36          37          38          39
 IAtWgt=           1          32          12          12          12           1           1           1           1
 AtmWgt=   1.0078250  31.9720718  12.0000000  12.0000000  12.0000000   1.0078250   1.0078250   1.0078250   1.0078250
 NucSpn=           1           0           0           0           0           1           1           1           1
 AtZEff=   0.0000000   0.0000000   0.0000000   0.0000000   0.0000000   0.0000000   0.0000000   0.0000000   0.0000000
 NQMom=    0.0000000   0.0000000   0.0000000   0.0000000   0.0000000   0.0000000   0.0000000   0.0000000   0.0000000
 NMagM=    2.7928460   0.0000000   0.0000000   0.0000000   0.0000000   2.7928460   2.7928460   2.7928460   2.7928460
 AtZNuc=   1.0000000  16.0000000   6.0000000   6.0000000   6.0000000   1.0000000   1.0000000   1.0000000   1.0000000
 Leave Link  101 at Sun Dec  2 16:51:00 2018, MaxMem=   536870912 cpu:         2.1
 (Enter /pbs_home/pkowalski/g09d01/g09/l103.exe)

 GradGradGradGradGradGradGradGradGradGradGradGradGradGradGradGradGradGrad
 Berny optimization.
 Initialization pass.
                           ----------------------------
                           !    Initial Parameters    !
                           ! (Angstroms and Degrees)  !
 --------------------------                            --------------------------
 ! Name  Definition              Value          Derivative Info.                !
 --------------------------------------------------------------------------------
 ! R1    R(1,2)                  1.7581         estimate D2E/DX2                !
 ! R2    R(1,5)                  1.5185         estimate D2E/DX2                !
 ! R3    R(1,8)                  1.3394         estimate D2E/DX2                !
 ! R4    R(2,3)                  1.7829         estimate D2E/DX2                !
 ! R5    R(3,4)                  1.3354         estimate D2E/DX2                !
 ! R6    R(3,6)                  1.4935         estimate D2E/DX2                !
 ! R7    R(4,5)                  1.5109         estimate D2E/DX2                !
 ! R8    R(4,7)                  1.0913         estimate D2E/DX2                !
 ! R9    R(5,19)                 1.771          estimate D2E/DX2                !
 ! R10   R(5,25)                 1.5601         estimate D2E/DX2                !
 ! R11   R(6,29)                 1.0982         estimate D2E/DX2                !
 ! R12   R(6,30)                 1.1014         estimate D2E/DX2                !
 ! R13   R(6,31)                 1.1009         estimate D2E/DX2                !
 ! R14   R(8,9)                  1.4979         estimate D2E/DX2                !
 ! R15   R(8,10)                 1.4996         estimate D2E/DX2                !
 ! R16   R(9,11)                 1.5666         estimate D2E/DX2                !
 ! R17   R(9,13)                 1.3395         estimate D2E/DX2                !
 ! R18   R(9,14)                 1.353          estimate D2E/DX2                !
 ! R19   R(10,12)                1.5688         estimate D2E/DX2                !
 ! R20   R(10,20)                1.6344         estimate D2E/DX2                !
 ! R21   R(11,12)                1.5617         estimate D2E/DX2                !
 ! R22   R(11,15)                1.3347         estimate D2E/DX2                !
 ! R23   R(11,16)                1.3359         estimate D2E/DX2                !
 ! R24   R(12,17)                1.3348         estimate D2E/DX2                !
 ! R25   R(12,18)                1.3457         estimate D2E/DX2                !
 ! R26   R(19,20)                1.4231         estimate D2E/DX2                !
 ! R27   R(19,21)                1.5006         estimate D2E/DX2                !
 ! R28   R(19,34)                1.64           estimate D2E/DX2                !
 ! R29   R(20,32)                1.3444         estimate D2E/DX2                !
 ! R30   R(21,22)                1.0967         estimate D2E/DX2                !
 ! R31   R(21,23)                1.1012         estimate D2E/DX2                !
 ! R32   R(21,24)                1.1021         estimate D2E/DX2                !
 ! R33   R(21,34)                1.8007         estimate D2E/DX2                !
 ! R34   R(25,26)                1.0994         estimate D2E/DX2                !
 ! R35   R(25,27)                1.0995         estimate D2E/DX2                !
 ! R36   R(25,28)                1.0996         estimate D2E/DX2                !
 ! R37   R(32,33)                1.42           estimate D2E/DX2                !
 ! R38   R(33,34)                1.5789         estimate D2E/DX2                !
 ! R39   R(33,35)                1.3709         estimate D2E/DX2                !
 ! R40   R(34,39)                1.16           estimate D2E/DX2                !
 ! R41   R(35,36)                1.07           estimate D2E/DX2                !
 ! R42   R(35,37)                1.07           estimate D2E/DX2                !
 ! R43   R(35,38)                1.07           estimate D2E/DX2                !
 ! A1    A(2,1,5)              111.0059         estimate D2E/DX2                !
 ! A2    A(2,1,8)              127.133          estimate D2E/DX2                !
 ! A3    A(5,1,8)              121.8466         estimate D2E/DX2                !
 ! A4    A(1,2,3)               91.0641         estimate D2E/DX2                !
 ! A5    A(2,3,4)              113.2628         estimate D2E/DX2                !
 ! A6    A(2,3,6)              117.911          estimate D2E/DX2                !
 ! A7    A(4,3,6)              128.8258         estimate D2E/DX2                !
 ! A8    A(3,4,5)              115.3362         estimate D2E/DX2                !
 ! A9    A(3,4,7)              122.3893         estimate D2E/DX2                !
 ! A10   A(5,4,7)              121.8778         estimate D2E/DX2                !
 ! A11   A(1,5,4)              105.2928         estimate D2E/DX2                !
 ! A12   A(1,5,19)             116.0614         estimate D2E/DX2                !
 ! A13   A(1,5,25)              87.5478         estimate D2E/DX2                !
 ! A14   A(4,5,19)             112.5608         estimate D2E/DX2                !
 ! A15   A(4,5,25)             123.5109         estimate D2E/DX2                !
 ! A16   A(19,5,25)            109.599          estimate D2E/DX2                !
 ! A17   A(3,6,29)             110.3424         estimate D2E/DX2                !
 ! A18   A(3,6,30)             110.9837         estimate D2E/DX2                !
 ! A19   A(3,6,31)             111.0387         estimate D2E/DX2                !
 ! A20   A(29,6,30)            108.3592         estimate D2E/DX2                !
 ! A21   A(29,6,31)            108.5252         estimate D2E/DX2                !
 ! A22   A(30,6,31)            107.486          estimate D2E/DX2                !
 ! A23   A(1,8,9)              127.8631         estimate D2E/DX2                !
 ! A24   A(1,8,10)             120.6124         estimate D2E/DX2                !
 ! A25   A(9,8,10)             108.2874         estimate D2E/DX2                !
 ! A26   A(8,9,11)             103.869          estimate D2E/DX2                !
 ! A27   A(8,9,13)             114.4131         estimate D2E/DX2                !
 ! A28   A(8,9,14)             110.8793         estimate D2E/DX2                !
 ! A29   A(11,9,13)            111.1381         estimate D2E/DX2                !
 ! A30   A(11,9,14)            109.026          estimate D2E/DX2                !
 ! A31   A(13,9,14)            107.4403         estimate D2E/DX2                !
 ! A32   A(8,10,12)             98.815          estimate D2E/DX2                !
 ! A33   A(8,10,20)            115.3551         estimate D2E/DX2                !
 ! A34   A(12,10,20)            94.2837         estimate D2E/DX2                !
 ! A35   A(9,11,12)            104.763          estimate D2E/DX2                !
 ! A36   A(9,11,15)            111.5473         estimate D2E/DX2                !
 ! A37   A(9,11,16)            110.4588         estimate D2E/DX2                !
 ! A38   A(12,11,15)           110.4493         estimate D2E/DX2                !
 ! A39   A(12,11,16)           110.8793         estimate D2E/DX2                !
 ! A40   A(15,11,16)           108.7241         estimate D2E/DX2                !
 ! A41   A(10,12,11)           105.2388         estimate D2E/DX2                !
 ! A42   A(10,12,17)           115.7166         estimate D2E/DX2                !
 ! A43   A(10,12,18)           108.6636         estimate D2E/DX2                !
 ! A44   A(11,12,17)           110.9782         estimate D2E/DX2                !
 ! A45   A(11,12,18)           108.3645         estimate D2E/DX2                !
 ! A46   A(17,12,18)           107.6687         estimate D2E/DX2                !
 ! A47   A(5,19,20)            109.9613         estimate D2E/DX2                !
 ! A48   A(5,19,21)             95.2655         estimate D2E/DX2                !
 ! A49   A(5,19,34)            154.1549         estimate D2E/DX2                !
 ! A50   A(20,19,21)            86.5979         estimate D2E/DX2                !
 ! A51   A(20,19,34)            90.6578         estimate D2E/DX2                !
 ! A52   A(10,20,19)           119.4511         estimate D2E/DX2                !
 ! A53   A(10,20,32)           113.8602         estimate D2E/DX2                !
 ! A54   A(19,20,32)           126.6745         estimate D2E/DX2                !
 ! A55   A(19,21,22)           112.1771         estimate D2E/DX2                !
 ! A56   A(19,21,23)           111.8418         estimate D2E/DX2                !
 ! A57   A(19,21,24)           110.0864         estimate D2E/DX2                !
 ! A58   A(22,21,23)           107.8496         estimate D2E/DX2                !
 ! A59   A(22,21,24)           107.6379         estimate D2E/DX2                !
 ! A60   A(22,21,34)            86.0425         estimate D2E/DX2                !
 ! A61   A(23,21,24)           107.0188         estimate D2E/DX2                !
 ! A62   A(23,21,34)            72.0939         estimate D2E/DX2                !
 ! A63   A(5,25,26)            110.5743         estimate D2E/DX2                !
 ! A64   A(5,25,27)            109.7373         estimate D2E/DX2                !
 ! A65   A(5,25,28)            110.049          estimate D2E/DX2                !
 ! A66   A(26,25,27)           108.9464         estimate D2E/DX2                !
 ! A67   A(26,25,28)           108.3098         estimate D2E/DX2                !
 ! A68   A(27,25,28)           109.1894         estimate D2E/DX2                !
 ! A69   A(20,32,33)           108.5382         estimate D2E/DX2                !
 ! A70   A(32,33,34)           101.5759         estimate D2E/DX2                !
 ! A71   A(32,33,35)           125.4193         estimate D2E/DX2                !
 ! A72   A(34,33,35)            98.3983         estimate D2E/DX2                !
 ! A73   A(19,34,33)           111.6798         estimate D2E/DX2                !
 ! A74   A(19,34,39)           132.8056         estimate D2E/DX2                !
 ! A75   A(21,34,33)            96.339          estimate D2E/DX2                !
 ! A76   A(21,34,39)            88.5599         estimate D2E/DX2                !
 ! A77   A(33,34,39)            94.622          estimate D2E/DX2                !
 ! A78   A(33,35,36)            90.7335         estimate D2E/DX2                !
 ! A79   A(33,35,37)           115.0089         estimate D2E/DX2                !
 ! A80   A(33,35,38)           120.6698         estimate D2E/DX2                !
 ! A81   A(36,35,37)           109.4712         estimate D2E/DX2                !
 ! A82   A(36,35,38)           109.4712         estimate D2E/DX2                !
 ! A83   A(37,35,38)           109.4712         estimate D2E/DX2                !
 ! A84   L(24,21,34,22,-1)     193.6804         estimate D2E/DX2                !
 ! A85   L(24,21,34,22,-2)     184.9069         estimate D2E/DX2                !
 ! D1    D(5,1,2,3)             16.3814         estimate D2E/DX2                !
 ! D2    D(8,1,2,3)           -162.2454         estimate D2E/DX2                !
 ! D3    D(2,1,5,4)            -21.0862         estimate D2E/DX2                !
 ! D4    D(2,1,5,19)          -146.2904         estimate D2E/DX2                !
 ! D5    D(2,1,5,25)           103.051          estimate D2E/DX2                !
 ! D6    D(8,1,5,4)            157.625          estimate D2E/DX2                !
 ! D7    D(8,1,5,19)            32.4208         estimate D2E/DX2                !
 ! D8    D(8,1,5,25)           -78.2378         estimate D2E/DX2                !
 ! D9    D(2,1,8,9)              2.8461         estimate D2E/DX2                !
 ! D10   D(2,1,8,10)           160.0408         estimate D2E/DX2                !
 ! D11   D(5,1,8,9)           -175.6447         estimate D2E/DX2                !
 ! D12   D(5,1,8,10)           -18.4501         estimate D2E/DX2                !
 ! D13   D(1,2,3,4)             -6.5126         estimate D2E/DX2                !
 ! D14   D(1,2,3,6)            173.6901         estimate D2E/DX2                !
 ! D15   D(2,3,4,5)             -5.6002         estimate D2E/DX2                !
 ! D16   D(2,3,4,7)           -178.4911         estimate D2E/DX2                !
 ! D17   D(6,3,4,5)            174.1699         estimate D2E/DX2                !
 ! D18   D(6,3,4,7)              1.279          estimate D2E/DX2                !
 ! D19   D(2,3,6,29)          -179.7606         estimate D2E/DX2                !
 ! D20   D(2,3,6,30)            60.1081         estimate D2E/DX2                !
 ! D21   D(2,3,6,31)           -59.3853         estimate D2E/DX2                !
 ! D22   D(4,3,6,29)             0.4783         estimate D2E/DX2                !
 ! D23   D(4,3,6,30)          -119.6529         estimate D2E/DX2                !
 ! D24   D(4,3,6,31)           120.8537         estimate D2E/DX2                !
 ! D25   D(3,4,5,1)             17.01           estimate D2E/DX2                !
 ! D26   D(3,4,5,19)           144.3689         estimate D2E/DX2                !
 ! D27   D(3,4,5,25)           -80.3357         estimate D2E/DX2                !
 ! D28   D(7,4,5,1)           -170.0591         estimate D2E/DX2                !
 ! D29   D(7,4,5,19)           -42.7002         estimate D2E/DX2                !
 ! D30   D(7,4,5,25)            92.5952         estimate D2E/DX2                !
 ! D31   D(1,5,19,20)           -7.0382         estimate D2E/DX2                !
 ! D32   D(1,5,19,21)           81.2467         estimate D2E/DX2                !
 ! D33   D(1,5,19,34)          134.025          estimate D2E/DX2                !
 ! D34   D(4,5,19,20)         -128.4455         estimate D2E/DX2                !
 ! D35   D(4,5,19,21)          -40.1606         estimate D2E/DX2                !
 ! D36   D(4,5,19,34)           12.6177         estimate D2E/DX2                !
 ! D37   D(25,5,19,20)          90.0605         estimate D2E/DX2                !
 ! D38   D(25,5,19,21)         178.3453         estimate D2E/DX2                !
 ! D39   D(25,5,19,34)        -128.8764         estimate D2E/DX2                !
 ! D40   D(1,5,25,26)          175.9151         estimate D2E/DX2                !
 ! D41   D(1,5,25,27)           55.7082         estimate D2E/DX2                !
 ! D42   D(1,5,25,28)          -64.4687         estimate D2E/DX2                !
 ! D43   D(4,5,25,26)          -77.3308         estimate D2E/DX2                !
 ! D44   D(4,5,25,27)          162.4623         estimate D2E/DX2                !
 ! D45   D(4,5,25,28)           42.2854         estimate D2E/DX2                !
 ! D46   D(19,5,25,26)          59.0731         estimate D2E/DX2                !
 ! D47   D(19,5,25,27)         -61.1338         estimate D2E/DX2                !
 ! D48   D(19,5,25,28)         178.6894         estimate D2E/DX2                !
 ! D49   D(1,8,9,11)           126.7868         estimate D2E/DX2                !
 ! D50   D(1,8,9,13)             5.4555         estimate D2E/DX2                !
 ! D51   D(1,8,9,14)          -116.2404         estimate D2E/DX2                !
 ! D52   D(10,8,9,11)          -32.6447         estimate D2E/DX2                !
 ! D53   D(10,8,9,13)         -153.9761         estimate D2E/DX2                !
 ! D54   D(10,8,9,14)           84.3281         estimate D2E/DX2                !
 ! D55   D(1,8,10,12)         -117.1697         estimate D2E/DX2                !
 ! D56   D(1,8,10,20)          -18.1292         estimate D2E/DX2                !
 ! D57   D(9,8,10,12)           44.0294         estimate D2E/DX2                !
 ! D58   D(9,8,10,20)          143.0699         estimate D2E/DX2                !
 ! D59   D(8,9,11,12)            6.5628         estimate D2E/DX2                !
 ! D60   D(8,9,11,15)          126.0684         estimate D2E/DX2                !
 ! D61   D(8,9,11,16)         -112.8889         estimate D2E/DX2                !
 ! D62   D(13,9,11,12)         130.0601         estimate D2E/DX2                !
 ! D63   D(13,9,11,15)        -110.4344         estimate D2E/DX2                !
 ! D64   D(13,9,11,16)          10.6083         estimate D2E/DX2                !
 ! D65   D(14,9,11,12)        -111.696          estimate D2E/DX2                !
 ! D66   D(14,9,11,15)           7.8095         estimate D2E/DX2                !
 ! D67   D(14,9,11,16)         128.8522         estimate D2E/DX2                !
 ! D68   D(8,10,12,11)         -37.9082         estimate D2E/DX2                !
 ! D69   D(8,10,12,17)        -160.8002         estimate D2E/DX2                !
 ! D70   D(8,10,12,18)          77.9843         estimate D2E/DX2                !
 ! D71   D(20,10,12,11)       -154.4068         estimate D2E/DX2                !
 ! D72   D(20,10,12,17)         82.7012         estimate D2E/DX2                !
 ! D73   D(20,10,12,18)        -38.5143         estimate D2E/DX2                !
 ! D74   D(8,10,20,19)          43.3822         estimate D2E/DX2                !
 ! D75   D(8,10,20,32)        -137.8992         estimate D2E/DX2                !
 ! D76   D(12,10,20,19)        145.2439         estimate D2E/DX2                !
 ! D77   D(12,10,20,32)        -36.0375         estimate D2E/DX2                !
 ! D78   D(9,11,12,10)          19.7614         estimate D2E/DX2                !
 ! D79   D(9,11,12,17)         145.643          estimate D2E/DX2                !
 ! D80   D(9,11,12,18)         -96.3366         estimate D2E/DX2                !
 ! D81   D(15,11,12,10)       -100.4779         estimate D2E/DX2                !
 ! D82   D(15,11,12,17)         25.4038         estimate D2E/DX2                !
 ! D83   D(15,11,12,18)        143.4242         estimate D2E/DX2                !
 ! D84   D(16,11,12,10)        138.9306         estimate D2E/DX2                !
 ! D85   D(16,11,12,17)        -95.1878         estimate D2E/DX2                !
 ! D86   D(16,11,12,18)         22.8327         estimate D2E/DX2                !
 ! D87   D(5,19,20,10)         -27.3994         estimate D2E/DX2                !
 ! D88   D(5,19,20,32)         154.0617         estimate D2E/DX2                !
 ! D89   D(21,19,20,10)       -121.7706         estimate D2E/DX2                !
 ! D90   D(21,19,20,32)         59.6905         estimate D2E/DX2                !
 ! D91   D(34,19,20,10)        168.5024         estimate D2E/DX2                !
 ! D92   D(34,19,20,32)        -10.0364         estimate D2E/DX2                !
 ! D93   D(5,19,21,22)        -131.2614         estimate D2E/DX2                !
 ! D94   D(5,19,21,23)         107.407          estimate D2E/DX2                !
 ! D95   D(5,19,21,24)         -11.4295         estimate D2E/DX2                !
 ! D96   D(20,19,21,22)        -21.5089         estimate D2E/DX2                !
 ! D97   D(20,19,21,23)       -142.8405         estimate D2E/DX2                !
 ! D98   D(20,19,21,24)         98.3231         estimate D2E/DX2                !
 ! D99   D(5,19,34,33)        -138.1728         estimate D2E/DX2                !
 ! D100  D(5,19,34,39)         -19.069          estimate D2E/DX2                !
 ! D101  D(20,19,34,33)          5.6172         estimate D2E/DX2                !
 ! D102  D(20,19,34,39)        124.7209         estimate D2E/DX2                !
 ! D103  D(10,20,32,33)       -167.9531         estimate D2E/DX2                !
 ! D104  D(19,20,32,33)         10.6556         estimate D2E/DX2                !
 ! D105  D(22,21,34,33)         -6.2396         estimate D2E/DX2                !
 ! D106  D(22,21,34,39)         88.2518         estimate D2E/DX2                !
 ! D107  D(23,21,34,33)       -116.4364         estimate D2E/DX2                !
 ! D108  D(23,21,34,39)        -21.945          estimate D2E/DX2                !
 ! D109  D(20,32,33,34)         -4.1267         estimate D2E/DX2                !
 ! D110  D(20,32,33,35)       -113.3113         estimate D2E/DX2                !
 ! D111  D(32,33,34,19)         -1.3203         estimate D2E/DX2                !
 ! D112  D(32,33,34,21)        -52.2342         estimate D2E/DX2                !
 ! D113  D(32,33,34,39)       -141.2952         estimate D2E/DX2                !
 ! D114  D(35,33,34,19)        127.6002         estimate D2E/DX2                !
 ! D115  D(35,33,34,21)         76.6863         estimate D2E/DX2                !
 ! D116  D(35,33,34,39)        -12.3747         estimate D2E/DX2                !
 ! D117  D(32,33,35,36)       -154.9529         estimate D2E/DX2                !
 ! D118  D(32,33,35,37)        -43.0014         estimate D2E/DX2                !
 ! D119  D(32,33,35,38)         91.7707         estimate D2E/DX2                !
 ! D120  D(34,33,35,36)         94.3211         estimate D2E/DX2                !
 ! D121  D(34,33,35,37)       -153.7274         estimate D2E/DX2                !
 ! D122  D(34,33,35,38)        -18.9552         estimate D2E/DX2                !
 --------------------------------------------------------------------------------
 Trust Radius=3.00D-01 FncErr=1.00D-07 GrdErr=1.00D-06
 Number of steps in this run=    234 maximum allowed number of steps=    234.
 GradGradGradGradGradGradGradGradGradGradGradGradGradGradGradGradGradGrad

 Leave Link  103 at Sun Dec  2 16:51:00 2018, MaxMem=   536870912 cpu:         0.2
 (Enter /pbs_home/pkowalski/g09d01/g09/l202.exe)
                          Input orientation:                          
 ---------------------------------------------------------------------
 Center     Atomic      Atomic             Coordinates (Angstroms)
 Number     Number       Type             X           Y           Z
 ---------------------------------------------------------------------
      1          6           0       -1.606504   -0.269585   -0.910707
      2         16           0       -3.076531    0.694673   -0.924828
      3          6           0       -4.005071   -0.650095   -0.212078
      4          6           0       -3.301836   -1.780777   -0.109910
      5          6           0       -1.923959   -1.743374   -0.728731
      6          6           0       -5.422566   -0.390353    0.180068
      7          1           0       -3.732203   -2.703373    0.283251
      8          6           0       -0.347091    0.174731   -1.012565
      9          6           0        0.122492    1.594210   -1.103983
     10          6           0        0.801113   -0.671900   -0.550297
     11          6           0        1.182987    1.713524    0.042924
     12          6           0        1.342848    0.259544    0.589943
     13          9           0       -0.846614    2.508144   -0.962807
     14          9           0        0.728710    1.826061   -2.291123
     15          9           0        2.350497    2.170599   -0.414610
     16          9           0        0.745402    2.536775    0.999727
     17          9           0        2.599489    0.030130    0.977227
     18          9           0        0.551360    0.123376    1.669726
     19          6           0       -0.740259   -2.686459    0.190939
     20          6           0        0.407638   -1.891100    0.464620
     21          6           0       -1.244651   -2.263165    1.539405
     22          1           0       -0.434317   -1.927707    2.197907
     23          1           0       -1.779798   -3.078304    2.051038
     24          1           0       -1.955525   -1.427826    1.432491
     25          6           0       -1.660730   -1.919908   -2.256256
     26          1           0       -1.732211   -2.979444   -2.540697
     27          1           0       -0.655421   -1.550561   -2.504920
     28          1           0       -2.406416   -1.355809   -2.834949
     29          1           0       -5.872802   -1.296587    0.606871
     30          1           0       -6.022458   -0.081954   -0.690565
     31          1           0       -5.484591    0.416074    0.926903
     32         16           0        1.263781   -2.042836    1.490052
     33          6           0        0.987100   -3.279936    2.129921
     34          6           0       -0.283682   -3.771883    1.332426
     35          6           0        0.494073   -3.424243    3.400980
     36          1           0        0.927885   -4.399682    3.473279
     37          1           0        0.936575   -2.781914    4.133446
     38          1           0       -0.559945   -3.488974    3.573479
     39          1           0       -0.817992   -4.205526    2.266270
 ---------------------------------------------------------------------
                    Distance matrix (angstroms):
                    1          2          3          4          5
     1  C    0.000000
     2  S    1.758116   0.000000
     3  C    2.527052   1.782863   0.000000
     4  C    2.408138   2.615857   1.335447   0.000000
     5  C    1.518534   2.703877   2.406910   1.510921   0.000000
     6  C    3.970731   2.811042   1.493498   2.552423   3.859641
     7  H    3.444917   3.665526   2.129732   1.091318   2.283736
     8  C    1.339370   2.779907   3.834310   3.656407   2.499240
     9  C    2.549611   3.327914   4.782173   4.909658   3.932969
    10  C    2.467463   4.128428   4.818119   4.272908   2.933584
    11  C    3.552942   4.485320   5.706809   5.687454   4.711551
    12  C    3.351210   4.691991   5.483696   5.121113   4.052482
    13  F    2.880265   2.874482   4.529229   5.015017   4.392137
    14  F    3.427901   4.198412   5.732579   5.832004   4.713660
    15  F    4.675304   5.647239   6.956334   6.903266   5.804208
    16  F    4.129997   4.658801   5.847359   6.021020   5.332235
    17  F    4.620011   6.023009   6.745173   6.267925   5.149485
    18  F    3.386655   4.496630   4.990041   4.651884   3.919765
    19  C    2.793793   4.258539   3.868875   2.733578   1.770974
    20  C    2.928755   4.555900   4.633575   3.755324   2.623406
    21  C    3.179363   4.263453   3.645491   2.680475   2.424063
    22  H    3.713068   4.858976   4.493396   3.683785   3.289107
    23  H    4.085446   4.977213   3.996215   2.944465   3.087060
    24  H    2.637028   3.364314   2.740459   2.077530   2.184365
    25  C    2.130025   3.257794   3.359616   2.705436   1.560059
    26  H    3.164807   4.232891   4.001778   3.131972   2.201785
    27  H    2.255431   3.660538   4.157898   3.576672   2.191167
    28  H    2.349988   2.881334   3.151694   2.899691   2.195250
    29  H    4.643175   3.759036   2.139404   2.712578   4.192471
    30  H    4.425417   3.055571   2.149787   3.259593   4.422609
    31  H    4.345860   3.050455   2.150110   3.265816   4.481344
    32  S    4.140846   5.671324   5.709446   4.844937   3.895429
    33  C    5.003440   6.453069   6.109238   5.065500   4.359722
    34  C    4.364355   5.731083   5.097037   3.892825   3.324714
    35  C    5.740639   6.958973   6.402530   5.425519   5.072151
    36  H    6.534536   7.831420   7.209391   6.130942   5.731132
    37  H    6.182437   7.333336   6.917232   6.080499   5.736025
    38  H    5.618512   6.638590   5.853082   4.899312   4.839077
    39  H    5.119235   6.268657   5.379663   4.206557   4.031797
                    6          7          8          9         10
     6  C    0.000000
     7  H    2.866712   0.000000
     8  C    5.244248   4.628348   0.000000
     9  C    6.027848   5.937366   1.497927   0.000000
    10  C    6.272709   5.037126   1.499616   2.429475   0.000000
    11  C    6.933862   6.612551   2.413106   1.566615   2.487566
    12  C    6.808905   5.884648   2.330476   2.477900   1.568825
    13  F    5.535954   6.085983   2.386800   1.339542   3.605253
    14  F    6.989812   6.858784   2.349244   1.352981   3.045575
    15  F    8.205646   7.825717   3.408522   2.402387   3.240186
    16  F    6.876318   6.929750   3.289698   2.387895   3.563885
    17  F    8.072523   6.931375   3.558443   3.593507   2.461774
    18  F    6.178251   5.316177   2.829229   3.168713   2.371359
    19  C    5.214999   2.993416   3.128803   4.554699   2.642670
    20  C    6.026981   4.222673   2.649406   3.832651   1.634420
    21  C    4.776002   2.821280   3.641635   4.871953   3.329284
    22  H    5.596227   3.891480   3.838618   4.859672   3.264348
    23  H    4.898507   2.660363   4.692606   5.950231   4.383928
    24  H    3.829529   2.470700   3.336697   4.459210   3.478782
    25  C    4.735675   3.369556   2.767657   4.105684   3.244764
    26  H    5.265422   3.471436   3.768629   5.140270   3.962850
    27  H    5.592934   4.309229   2.301916   3.529497   2.591155
    28  H    4.372595   3.646479   3.147134   4.253731   3.996949
    29  H    1.098241   2.581848   5.943133   6.872211   6.802236
    30  H    1.101355   3.614612   5.690287   6.382856   6.850462
    31  H    1.100879   3.635396   5.496698   6.078806   6.547968
    32  S    7.010991   5.181943   3.711550   4.610820   2.501310
    33  C    7.296261   5.100435   4.856954   5.912950   3.744330
    34  C    6.258658   3.759625   4.591161   5.907285   3.785673
    35  C    7.388192   5.301066   5.756697   6.754083   4.825169
    36  H    8.200499   5.896623   6.532504   7.584637   5.486492
    37  H    7.860498   6.052079   6.072148   6.873417   5.138868
    38  H    6.690424   4.637456   5.873657   6.941407   5.176284
    39  H    6.333236   3.831638   5.491736   6.773482   4.800111
                   11         12         13         14         15
    11  C    0.000000
    12  C    1.561680   0.000000
    13  F    2.400457   3.501568   0.000000
    14  F    2.380506   3.336418   2.170554   0.000000
    15  F    1.334666   2.382565   3.261284   2.504037   0.000000
    16  F    1.335925   2.389696   2.527227   3.366762   2.170429
    17  F    2.390233   1.334828   4.666895   4.172205   2.565310
    18  F    2.360934   1.345707   3.817287   4.314964   3.431104
    19  C    4.804230   3.630078   5.322249   5.355496   5.788823
    20  C    3.711106   2.348530   4.792082   4.638372   4.587499
    21  C    4.893561   3.736401   5.402304   5.940443   6.033368
    22  H    4.529700   3.244677   5.462314   5.966138   5.601477
    23  H    5.980989   4.798640   6.415800   7.014255   7.119673
    24  H    4.652873   3.799522   4.739092   5.626562   5.907814
    25  C    5.155073   4.676787   4.684383   4.443301   6.017795
    26  H    6.098969   5.454167   5.778204   5.404747   6.907365
    27  H    4.530507   4.104599   4.346004   3.655557   5.220341
    28  H    5.530530   5.328811   4.568153   4.499895   6.397016
    29  H    7.691746   7.381560   6.496340   7.856797   8.982619
    30  H    7.461916   7.483586   5.794142   7.195872   8.675052
    31  H    6.849919   6.837541   5.427577   7.137847   8.140431
    32  S    4.026282   2.473338   5.584058   5.436171   4.749918
    33  C    5.415586   3.876339   6.813908   6.758964   6.167805
    34  C    5.822681   4.410134   6.709972   6.744777   6.730833
    35  C    6.176390   4.710906   7.485539   7.747309   7.021916
    36  H    7.014535   5.494925   8.399152   8.486924   7.765829
    37  H    6.082932   4.687424   7.558854   7.908966   6.871054
    38  H    6.524463   5.154949   7.524992   8.018965   7.510413
    39  H    6.631918   5.236044   7.449908   7.716357   7.607984
                   16         17         18         19         20
    16  F    0.000000
    17  F    3.117918   0.000000
    18  F    2.512179   2.164043   0.000000
    19  C    5.490309   4.376302   3.427865   0.000000
    20  C    4.472863   2.959409   2.351818   1.423083   0.000000
    21  C    5.224078   4.511392   2.989685   1.500650   2.005905
    22  H    4.770636   3.811452   2.336124   2.167309   1.927307
    23  H    6.245879   5.476640   3.978750   2.166600   2.951449
    24  H    4.816674   4.804274   2.957529   2.145339   2.595368
    25  C    6.021040   5.692761   4.947897   2.724633   3.417915
    26  H    7.007270   6.340106   5.707000   2.920898   3.846476
    27  H    5.563377   5.021789   4.656828   2.926622   3.172417
    28  H    6.308003   6.443027   5.588248   3.701716   4.369507
    29  H    7.658304   8.583534   6.664519   5.333642   6.310120
    30  H    7.451091   8.782486   6.987719   5.955008   6.778909
    31  H    6.581450   8.093444   6.088527   5.716296   6.344693
    32  S    4.634865   2.518788   2.287422   2.473484   1.344438
    33  C    5.930420   3.858113   3.461817   2.663763   2.244519
    34  C    6.400692   4.784782   3.998013   1.640000   2.183656
    35  C    6.431401   4.715936   3.947927   3.517423   3.313640
    36  H    7.366559   5.352361   4.883915   4.060984   3.951666
    37  H    6.176180   4.542532   3.828710   4.285352   3.812297
    38  H    6.681151   5.395057   4.231826   3.481110   3.626903
    39  H    7.036118   5.592995   4.579343   2.573055   3.178786
                   21         22         23         24         25
    21  C    0.000000
    22  H    1.096722   0.000000
    23  H    1.101182   1.776447   0.000000
    24  H    1.102072   1.774772   1.771315   0.000000
    25  C    3.833795   4.619926   4.461932   3.733082   0.000000
    26  H    4.171091   5.024445   4.593046   4.271254   1.099378
    27  H    4.148682   4.723104   4.935076   4.148317   1.099499
    28  H    4.616055   5.435612   5.218477   4.291798   1.099609
    29  H    4.819094   5.701476   4.691782   4.005488   5.131040
    30  H    5.705952   6.555715   5.873216   4.781076   4.985391
    31  H    5.052778   5.710869   5.215348   4.013713   5.496473
    32  S    2.518574   1.843326   3.263475   3.278030   4.754230
    33  C    2.522547   1.963052   2.775356   3.546232   5.300870
    34  C    1.800703   2.042727   1.798838   2.880915   4.266697
    35  C    2.799416   2.132818   2.666928   3.723058   6.237829
    36  H    3.608945   3.097229   3.331719   4.616361   6.758533
    37  H    3.428687   2.520977   3.435542   4.182458   6.951067
    38  H    2.471617   2.084595   1.993619   3.283261   6.136734
    39  H    2.117342   2.310918   1.497339   3.115250   5.136876
                   26         27         28         29         30
    26  H    0.000000
    27  H    1.789543   0.000000
    28  H    1.782506   1.792437   0.000000
    29  H    5.466597   6.080198   4.885228   0.000000
    30  H    5.497695   5.852672   4.392817   1.783556   0.000000
    31  H    6.134668   6.242270   5.173611   1.785031   1.775820
    32  S    5.108830   4.459313   5.713841   7.229642   7.854262
    33  C    5.412912   5.212519   6.314122   7.301480   8.204641
    34  C    4.210377   4.449458   5.264069   6.155630   7.116292
    35  C    6.360638   6.301720   7.181787   7.271249   8.389089
    36  H    6.727637   6.809053   7.757349   8.005925   9.180830
    37  H    7.190662   6.936756   7.859255   7.810924   8.887576
    38  H    6.246358   6.380713   7.001985   6.467903   7.721976
    39  H    5.044404   5.462557   6.055280   6.063549   7.268644
                   31         32         33         34         35
    31  H    0.000000
    32  S    7.204436   0.000000
    33  C    7.549207   1.420000   0.000000
    34  C    6.689759   2.325745   1.578891   0.000000
    35  C    7.524195   2.480400   1.370946   2.237113   0.000000
    36  H    8.413999   3.098505   1.749842   2.538756   1.070000
    37  H    7.857507   2.764206   2.065113   3.211663   1.070000
    38  H    6.819524   3.123774   2.126243   2.275672   1.070000
    39  H    6.703002   3.100568   2.033142   1.160000   1.902494
                   36         37         38         39
    36  H    0.000000
    37  H    1.747302   0.000000
    38  H    1.747303   1.747303   0.000000
    39  H    2.131350   2.931130   1.512888   0.000000
 Stoichiometry    C17H14F6S2
 Framework group  C1[X(C17H14F6S2)]
 Deg. of freedom   111
 Full point group                 C1      NOp   1
 Largest Abelian subgroup         C1      NOp   1
 Largest concise Abelian subgroup C1      NOp   1
                         Standard orientation:                         
 ---------------------------------------------------------------------
 Center     Atomic      Atomic             Coordinates (Angstroms)
 Number     Number       Type             X           Y           Z
 ---------------------------------------------------------------------
      1          6           0        1.519400   -0.004729    0.498129
      2         16           0        3.044159    0.131444   -0.366476
      3          6           0        3.110423   -1.635442   -0.595222
      4          6           0        2.142733   -2.287960    0.053790
      5          6           0        1.274824   -1.434147    0.948564
      6          6           0        4.201208   -2.189026   -1.452117
      7          1           0        2.057750   -3.375822    0.036218
      8          6           0        0.634804    0.972393    0.736108
      9          6           0        0.694345    2.397763    0.279423
     10          6           0       -0.788407    0.647194    1.078987
     11          6           0       -0.684855    2.623169   -0.428589
     12          6           0       -1.491372    1.314202   -0.154768
     13          9           0        1.712176    2.672284   -0.547035
     14          9           0        0.790931    3.238662    1.334940
     15          9           0       -1.326749    3.680070    0.073673
     16          9           0       -0.511515    2.810088   -1.739966
     17          9           0       -2.792077    1.576059   -0.008601
     18          9           0       -1.355341    0.501925   -1.219018
     19          6           0       -0.414196   -1.966382    0.965464
     20          6           0       -1.273336   -0.865129    0.692915
     21          6           0       -0.479043   -2.265485   -0.503645
     22          1           0       -1.362776   -1.821706   -0.977855
     23          1           0       -0.498359   -3.348713   -0.700738
     24          1           0        0.411235   -1.860975   -1.011916
     25          6           0        1.695914   -0.983712    2.381594
     26          1           0        1.576821   -1.810015    3.096907
     27          1           0        1.070117   -0.139223    2.704263
     28          1           0        2.750892   -0.673626    2.384514
     29          1           0        4.122430   -3.282845   -1.511165
     30          1           0        5.191647   -1.934121   -1.043417
     31          1           0        4.148886   -1.778990   -2.472444
     32         16           0       -2.504226   -0.920871    0.155034
     33          6           0       -2.922272   -2.277582    0.123834
     34          6           0       -1.633313   -3.018580    0.655251
     35          6           0       -3.126790   -3.020084   -1.010342
     36          1           0       -3.808885   -3.657016   -0.486925
     37          1           0       -3.645110   -2.511810   -1.796409
     38          1           0       -2.336679   -3.609297   -1.426818
     39          1           0       -1.734098   -3.915578   -0.073334
 ---------------------------------------------------------------------
 Rotational constants (GHZ):      0.2485293      0.2480571      0.1493338
 Leave Link  202 at Sun Dec  2 16:51:00 2018, MaxMem=   536870912 cpu:         0.1
 (Enter /pbs_home/pkowalski/g09d01/g09/l301.exe)
 General basis read from cards:  (5D, 7F)
 Centers:       7     22     23     24     26     27     28     29     30     31
 Centers:      36     37     38     39
 S 3 1.00
     Exponent=  1.3010701000D+01 Coefficients=  1.9682158000D-02
     Exponent=  1.9622572000D+00 Coefficients=  1.3796524000D-01
     Exponent=  4.4453796000D-01 Coefficients=  4.7831935000D-01
 S 1 1.00
     Exponent=  1.2194962000D-01 Coefficients=  1.0000000000D+00
 P 1 1.00
     Exponent=  8.0000000000D-01 Coefficients=  1.0000000000D+00
 ****
 Centers:       1      3      4      5      6      8      9     10     11     12
 Centers:      19     20     21     25     33     34     35
 S 5 1.00
     Exponent=  1.2384016938D+03 Coefficients=  5.4568832082D-03
     Exponent=  1.8629004992D+02 Coefficients=  4.0638409211D-02
     Exponent=  4.2251176346D+01 Coefficients=  1.8025593888D-01
     Exponent=  1.1676557932D+01 Coefficients=  4.6315121755D-01
     Exponent=  3.5930506482D+00 Coefficients=  4.4087173314D-01
 S 1 1.00
     Exponent=  4.0245147363D-01 Coefficients=  1.0000000000D+00
 S 1 1.00
     Exponent=  1.3090182668D-01 Coefficients=  1.0000000000D+00
 P 3 1.00
     Exponent=  9.4680970621D+00 Coefficients=  3.8387871728D-02
     Exponent=  2.0103545142D+00 Coefficients=  2.1117025112D-01
     Exponent=  5.4771004707D-01 Coefficients=  5.1328172114D-01
 P 1 1.00
     Exponent=  1.5268613795D-01 Coefficients=  1.0000000000D+00
 D 1 1.00
     Exponent=  8.0000000000D-01 Coefficients=  1.0000000000D+00
 ****
 Centers:      13     14     15     16     17     18
 S 5 1.00
     Exponent=  2.8948325990D+03 Coefficients= -5.3408255515D-03
     Exponent=  4.3541939120D+02 Coefficients= -3.9904258866D-02
     Exponent=  9.8843328866D+01 Coefficients= -1.7912768038D-01
     Exponent=  2.7485198001D+01 Coefficients= -4.6758090825D-01
     Exponent=  8.5405498171D+00 Coefficients= -4.4653131020D-01
 S 1 1.00
     Exponent=  1.0654578038D+00 Coefficients=  1.0000000000D+00
 S 1 1.00
     Exponent=  3.3247346748D-01 Coefficients=  1.0000000000D+00
 P 3 1.00
     Exponent=  2.2696633924D+01 Coefficients= -4.5212874436D-02
     Exponent=  4.9872339257D+00 Coefficients= -2.3754317067D-01
     Exponent=  1.3491613954D+00 Coefficients= -5.1287353587D-01
 P 1 1.00
     Exponent=  3.4829881977D-01 Coefficients=  1.0000000000D+00
 D 1 1.00
     Exponent=  1.4000000000D+00 Coefficients=  1.0000000000D+00
 ****
 Centers:       2     32
 S 5 1.00
     Exponent=  9.1849303010D+03 Coefficients= -2.2294387756D-03
     Exponent=  1.3815105503D+03 Coefficients= -1.6683029937D-02
     Exponent=  3.1387147580D+02 Coefficients= -7.5262436116D-02
     Exponent=  8.8053870623D+01 Coefficients= -1.9376827038D-01
     Exponent=  2.7039914905D+01 Coefficients= -1.7718020803D-01
 S 3 1.00
     Exponent=  4.5648731303D+01 Coefficients= -1.0736062573D-01
     Exponent=  4.9664522326D+00 Coefficients=  6.5066293018D-01
     Exponent=  2.0116242047D+00 Coefficients=  5.9712155354D-01
 S 1 1.00
     Exponent=  3.5661077013D-01 Coefficients=  1.0000000000D+00
 S 1 1.00
     Exponent=  1.3507221477D-01 Coefficients=  1.0000000000D+00
 P 5 1.00
     Exponent=  2.6198233439D+02 Coefficients= -9.2729929822D-03
     Exponent=  6.1306894736D+01 Coefficients= -6.6547669241D-02
     Exponent=  1.9103729887D+01 Coefficients= -2.4828595903D-01
     Exponent=  6.6567720378D+00 Coefficients= -4.8703847402D-01
     Exponent=  2.3959635161D+00 Coefficients= -3.9337850312D-01
 P 1 1.00
     Exponent=  6.1776161679D-01 Coefficients=  1.0000000000D+00
 P 1 1.00
     Exponent=  1.6993376871D-01 Coefficients=  1.0000000000D+00
 D 1 1.00
     Exponent=  5.5000000000D-01 Coefficients=  1.0000000000D+00
 ****
 Ernie: Thresh=  0.10000D-02 Tol=  0.10000D-05 Strict=F.
 There are   453 symmetry adapted cartesian basis functions of A   symmetry.
 There are   428 symmetry adapted basis functions of A   symmetry.
   428 basis functions,   747 primitive gaussians,   453 cartesian basis functions
   101 alpha electrons      101 beta electrons
       nuclear repulsion energy      3014.5302911874 Hartrees.
 IExCor=20419 DFT=T Ex+Corr=CAM-B3LYP ExCW=0 ScaHFX=  1.000000
 ScaDFX=  1.000000  1.000000  1.000000  0.810000 ScalE2=  1.000000  1.000000
 IRadAn=      0 IRanWt=     -1 IRanGd=            0 ICorTp=0 IEmpDi=  4
  HFx wShort=  0.000000 wLong=  0.330000 cFull=  0.190000 cShort=  0.000000 cLong=  0.460000
  DFx wShort=  0.000000 wLong=  0.330000 cFull=  0.190000 cShort=  0.000000 cLong=  0.460000
 NAtoms=   39 NActive=   39 NUniq=   39 SFac= 1.00D+00 NAtFMM=   60 NAOKFM=F Big=F
 Integral buffers will be    131072 words long.
 Raffenetti 2 integral format.
 Two-electron integral symmetry is turned on.
 Leave Link  301 at Sun Dec  2 16:51:01 2018, MaxMem=   536870912 cpu:         1.1
 (Enter /pbs_home/pkowalski/g09d01/g09/l302.exe)
 NPDir=0 NMtPBC=     1 NCelOv=     1 NCel=       1 NClECP=     1 NCelD=      1
         NCelK=      1 NCelE2=     1 NClLst=     1 CellRange=     0.0.
 One-electron integrals computed using PRISM.
 NBasis=   428 RedAO= T EigKep=  2.58D-04  NBF=   428
 NBsUse=   428 1.00D-06 EigRej= -1.00D+00 NBFU=   428
 Precomputing XC quadrature grid using
 IXCGrd= 4 IRadAn=           0 IRanWt=          -1 IRanGd=           0 AccXCQ= 0.00D+00.
 Generated NRdTot=       0 NPtTot=           0 NUsed=           0 NTot=          32
 NSgBfM=   444   447   447   447   448 MxSgAt=    39 MxSgA2=    39.
 Leave Link  302 at Sun Dec  2 16:51:02 2018, MaxMem=   536870912 cpu:         8.1
 (Enter /pbs_home/pkowalski/g09d01/g09/l303.exe)
 DipDrv:  MaxL=1.
 Leave Link  303 at Sun Dec  2 16:51:02 2018, MaxMem=   536870912 cpu:         1.1
 (Enter /pbs_home/pkowalski/g09d01/g09/l401.exe)
 ExpMin= 1.22D-01 ExpMax= 9.18D+03 ExpMxC= 1.38D+03 IAcc=1 IRadAn=         1 AccDes= 0.00D+00
 Harris functional with IExCor=20419 and IRadAn=       1 diagonalized for initial guess.
 HarFok:  IExCor=20419 AccDes= 0.00D+00 IRadAn=         1 IDoV= 1 UseB2=F ITyADJ=14
 ICtDFT=  3500011 ScaDFX=  1.000000  1.000000  1.000000  1.000000
 FoFCou: FMM=F IPFlag=           0 FMFlag=      100000 FMFlg1=           0
         NFxFlg=           0 DoJE=T BraDBF=F KetDBF=T FulRan=T
         wScrn=  0.000000 ICntrl=     500 IOpCl=  0 I1Cent=   200000004 NGrid=           0
         NMat0=    1 NMatS0=      1 NMatT0=    0 NMatD0=    1 NMtDS0=    0 NMtDT0=    0
 Petite list used in FoFCou.
 Harris En= -1993.70871507326    
 JPrj=0 DoOrth=F DoCkMO=F.
 Leave Link  401 at Sun Dec  2 16:51:05 2018, MaxMem=   536870912 cpu:        19.8
 (Enter /pbs_home/pkowalski/g09d01/g09/l502.exe)
 Closed shell SCF:
 Using DIIS extrapolation, IDIIS=  1040.
 Integral symmetry usage will be decided dynamically.
 IVT=      641221 IEndB=      641221 NGot=   536870912 MDV=   536451994
 LenX=   536451994 LenY=   536246332
 Requested convergence on RMS density matrix=1.00D-08 within 128 cycles.
 Requested convergence on MAX density matrix=1.00D-06.
 Requested convergence on             energy=1.00D-06.
 No special actions if energy rises.
 Fock matrices will be formed incrementally for  20 cycles.
 Integral accuracy reduced to 1.0D-05 until final iterations.

 Cycle   1  Pass 0  IDiag  1:
 FoFJK:  IHMeth= 1 ICntrl=       0 DoSepK=T KAlg= 0 I1Cent=   0 FoldK=F
 IRaf=         1 NMat=   1 IRICut=       1 DoRegI=T DoRafI=F ISym2E= 0.
 FoFCou: FMM=F IPFlag=           0 FMFlag=      100000 FMFlg1=           0
         NFxFlg=           0 DoJE=T BraDBF=F KetDBF=F FulRan=T
         wScrn=  0.000000 ICntrl=     500 IOpCl=  0 I1Cent=           0 NGrid=           0
         NMat0=    1 NMatS0=      1 NMatT0=    0 NMatD0=    1 NMtDS0=    0 NMtDT0=    0
 Symmetry not used in FoFCou.
 E= -2048.53235347458    
 DIIS: error= 3.26D-02 at cycle   1 NSaved=   1.
 NSaved= 1 IEnMin= 1 EnMin= -2048.53235347458     IErMin= 1 ErrMin= 3.26D-02
 ErrMax= 3.26D-02  0.00D+00 EMaxC= 1.00D-01 BMatC= 1.11D+00 BMatP= 1.11D+00
 IDIUse=3 WtCom= 6.74D-01 WtEn= 3.26D-01
 Coeff-Com:  0.100D+01
 Coeff-En:   0.100D+01
 Coeff:      0.100D+01
 Gap=     0.128 Goal=   None    Shift=    0.000
 GapD=    0.128 DampG=1.000 DampE=0.500 DampFc=0.5000 IDamp=-1.
 Damping current iteration by 5.00D-01
 RMSDP=6.36D-03 MaxDP=4.23D-01              OVMax= 3.14D-01

 Cycle   2  Pass 0  IDiag  1:
 RMSU=  3.05D-03    CP:  9.56D-01
 E= -2048.81386725092     Delta-E=       -0.281513776338 Rises=F Damp=T
 DIIS: error= 1.01D-02 at cycle   2 NSaved=   2.
 NSaved= 2 IEnMin= 2 EnMin= -2048.81386725092     IErMin= 2 ErrMin= 1.01D-02
 ErrMax= 1.01D-02  0.00D+00 EMaxC= 1.00D-01 BMatC= 1.16D-01 BMatP= 1.11D+00
 IDIUse=3 WtCom= 8.99D-01 WtEn= 1.01D-01
 Coeff-Com: -0.750D-01 0.108D+01
 Coeff-En:   0.395D-01 0.961D+00
 Coeff:     -0.634D-01 0.106D+01
 Gap=     0.202 Goal=   None    Shift=    0.000
 RMSDP=2.24D-03 MaxDP=1.89D-01 DE=-2.82D-01 OVMax= 2.56D-01

 Cycle   3  Pass 0  IDiag  1:
 RMSU=  2.19D-03    CP:  9.37D-01  1.09D+00
 E= -2049.08967984317     Delta-E=       -0.275812592251 Rises=F Damp=F
 DIIS: error= 6.05D-03 at cycle   3 NSaved=   3.
 NSaved= 3 IEnMin= 3 EnMin= -2049.08967984317     IErMin= 3 ErrMin= 6.05D-03
 ErrMax= 6.05D-03  0.00D+00 EMaxC= 1.00D-01 BMatC= 6.90D-02 BMatP= 1.16D-01
 IDIUse=3 WtCom= 9.40D-01 WtEn= 6.05D-02
 Coeff-Com: -0.130D+00 0.500D+00 0.630D+00
 Coeff-En:   0.000D+00 0.000D+00 0.100D+01
 Coeff:     -0.123D+00 0.470D+00 0.652D+00
 Gap=     0.149 Goal=   None    Shift=    0.000
 RMSDP=1.45D-03 MaxDP=5.44D-02 DE=-2.76D-01 OVMax= 1.42D-01

 Cycle   4  Pass 0  IDiag  1:
 RMSU=  9.99D-04    CP:  9.31D-01  1.26D+00  5.92D-01
 E= -2049.13824725887     Delta-E=       -0.048567415700 Rises=F Damp=F
 DIIS: error= 3.57D-03 at cycle   4 NSaved=   4.
 NSaved= 4 IEnMin= 4 EnMin= -2049.13824725887     IErMin= 4 ErrMin= 3.57D-03
 ErrMax= 3.57D-03  0.00D+00 EMaxC= 1.00D-01 BMatC= 1.76D-02 BMatP= 6.90D-02
 IDIUse=3 WtCom= 9.64D-01 WtEn= 3.57D-02
 Coeff-Com: -0.582D-01 0.144D+00 0.389D+00 0.525D+00
 Coeff-En:   0.000D+00 0.000D+00 0.228D+00 0.772D+00
 Coeff:     -0.562D-01 0.139D+00 0.383D+00 0.534D+00
 Gap=     0.163 Goal=   None    Shift=    0.000
 RMSDP=6.18D-04 MaxDP=2.69D-02 DE=-4.86D-02 OVMax= 6.43D-02

 Cycle   5  Pass 0  IDiag  1:
 RMSU=  2.61D-04    CP:  9.29D-01  1.26D+00  7.52D-01  5.63D-01
 E= -2049.15588564058     Delta-E=       -0.017638381710 Rises=F Damp=F
 DIIS: error= 7.80D-04 at cycle   5 NSaved=   5.
 NSaved= 5 IEnMin= 5 EnMin= -2049.15588564058     IErMin= 5 ErrMin= 7.80D-04
 ErrMax= 7.80D-04  0.00D+00 EMaxC= 1.00D-01 BMatC= 7.87D-04 BMatP= 1.76D-02
 IDIUse=3 WtCom= 9.92D-01 WtEn= 7.80D-03
 Coeff-Com: -0.170D-01 0.319D-01 0.145D+00 0.272D+00 0.569D+00
 Coeff-En:   0.000D+00 0.000D+00 0.000D+00 0.000D+00 0.100D+01
 Coeff:     -0.168D-01 0.317D-01 0.143D+00 0.270D+00 0.572D+00
 Gap=     0.160 Goal=   None    Shift=    0.000
 RMSDP=1.31D-04 MaxDP=6.46D-03 DE=-1.76D-02 OVMax= 8.78D-03

 Cycle   6  Pass 0  IDiag  1:
 RMSU=  9.33D-05    CP:  9.30D-01  1.26D+00  7.62D-01  6.17D-01  7.43D-01
 E= -2049.15664375257     Delta-E=       -0.000758111993 Rises=F Damp=F
 DIIS: error= 1.98D-04 at cycle   6 NSaved=   6.
 NSaved= 6 IEnMin= 6 EnMin= -2049.15664375257     IErMin= 6 ErrMin= 1.98D-04
 ErrMax= 1.98D-04  0.00D+00 EMaxC= 1.00D-01 BMatC= 6.82D-05 BMatP= 7.87D-04
 IDIUse=3 WtCom= 9.98D-01 WtEn= 1.98D-03
 Coeff-Com:  0.373D-03-0.477D-02 0.147D-01 0.565D-01 0.254D+00 0.680D+00
 Coeff-En:   0.000D+00 0.000D+00 0.000D+00 0.000D+00 0.000D+00 0.100D+01
 Coeff:      0.373D-03-0.476D-02 0.147D-01 0.564D-01 0.253D+00 0.680D+00
 Gap=     0.161 Goal=   None    Shift=    0.000
 RMSDP=4.60D-05 MaxDP=1.77D-03 DE=-7.58D-04 OVMax= 5.25D-03

 Cycle   7  Pass 0  IDiag  1:
 RMSU=  3.76D-05    CP:  9.30D-01  1.26D+00  7.64D-01  6.30D-01  8.21D-01
                    CP:  8.92D-01
 E= -2049.15672131793     Delta-E=       -0.000077565355 Rises=F Damp=F
 DIIS: error= 1.16D-04 at cycle   7 NSaved=   7.
 NSaved= 7 IEnMin= 7 EnMin= -2049.15672131793     IErMin= 7 ErrMin= 1.16D-04
 ErrMax= 1.16D-04  0.00D+00 EMaxC= 1.00D-01 BMatC= 2.03D-05 BMatP= 6.82D-05
 IDIUse=3 WtCom= 9.99D-01 WtEn= 1.16D-03
 Coeff-Com:  0.350D-02-0.844D-02-0.188D-01-0.192D-01 0.312D-01 0.391D+00
 Coeff-Com:  0.620D+00
 Coeff-En:   0.000D+00 0.000D+00 0.000D+00 0.000D+00 0.000D+00 0.917D-03
 Coeff-En:   0.999D+00
 Coeff:      0.350D-02-0.843D-02-0.188D-01-0.192D-01 0.311D-01 0.391D+00
 Coeff:      0.621D+00
 Gap=     0.161 Goal=   None    Shift=    0.000
 RMSDP=2.28D-05 MaxDP=9.29D-04 DE=-7.76D-05 OVMax= 2.00D-03

 Cycle   8  Pass 0  IDiag  1:
 RMSU=  1.64D-05    CP:  9.30D-01  1.26D+00  7.67D-01  6.34D-01  8.39D-01
                    CP:  1.03D+00  9.26D-01
 E= -2049.15674716368     Delta-E=       -0.000025845755 Rises=F Damp=F
 DIIS: error= 2.41D-05 at cycle   8 NSaved=   8.
 NSaved= 8 IEnMin= 8 EnMin= -2049.15674716368     IErMin= 8 ErrMin= 2.41D-05
 ErrMax= 2.41D-05  0.00D+00 EMaxC= 1.00D-01 BMatC= 1.34D-06 BMatP= 2.03D-05
 IDIUse=1 WtCom= 1.00D+00 WtEn= 0.00D+00
 Coeff-Com:  0.148D-02-0.296D-02-0.101D-01-0.161D-01-0.225D-01 0.802D-01
 Coeff-Com:  0.238D+00 0.732D+00
 Coeff:      0.148D-02-0.296D-02-0.101D-01-0.161D-01-0.225D-01 0.802D-01
 Coeff:      0.238D+00 0.732D+00
 Gap=     0.161 Goal=   None    Shift=    0.000
 RMSDP=1.05D-05 MaxDP=4.59D-04 DE=-2.58D-05 OVMax= 1.47D-03

 Cycle   9  Pass 0  IDiag  1:
 RMSU=  6.77D-06    CP:  9.30D-01  1.26D+00  7.67D-01  6.34D-01  8.52D-01
                    CP:  1.07D+00  1.08D+00  1.08D+00
 E= -2049.15675047408     Delta-E=       -0.000003310401 Rises=F Damp=F
 DIIS: error= 1.49D-05 at cycle   9 NSaved=   9.
 NSaved= 9 IEnMin= 9 EnMin= -2049.15675047408     IErMin= 9 ErrMin= 1.49D-05
 ErrMax= 1.49D-05  0.00D+00 EMaxC= 1.00D-01 BMatC= 3.81D-07 BMatP= 1.34D-06
 IDIUse=1 WtCom= 1.00D+00 WtEn= 0.00D+00
 Coeff-Com:  0.618D-04 0.112D-03-0.145D-02-0.433D-02-0.184D-01-0.346D-01
 Coeff-Com: -0.234D-01 0.341D+00 0.741D+00
 Coeff:      0.618D-04 0.112D-03-0.145D-02-0.433D-02-0.184D-01-0.346D-01
 Coeff:     -0.234D-01 0.341D+00 0.741D+00
 Gap=     0.161 Goal=   None    Shift=    0.000
 RMSDP=6.22D-06 MaxDP=1.73D-04 DE=-3.31D-06 OVMax= 9.07D-04

 Initial convergence to 1.0D-05 achieved.  Increase integral accuracy.
 Cycle  10  Pass 1  IDiag  1:
 E= -2049.15675448671     Delta-E=       -0.000004012625 Rises=F Damp=F
 DIIS: error= 7.21D-05 at cycle   1 NSaved=   1.
 NSaved= 1 IEnMin= 1 EnMin= -2049.15675448671     IErMin= 1 ErrMin= 7.21D-05
 ErrMax= 7.21D-05  0.00D+00 EMaxC= 1.00D-01 BMatC= 2.74D-06 BMatP= 2.74D-06
 IDIUse=1 WtCom= 1.00D+00 WtEn= 0.00D+00
 Coeff-Com:  0.100D+01
 Coeff:      0.100D+01
 Gap=     0.161 Goal=   None    Shift=    0.000
 RMSDP=6.22D-06 MaxDP=1.73D-04 DE=-4.01D-06 OVMax= 4.01D-04

 Cycle  11  Pass 1  IDiag  1:
 RMSU=  7.50D-05    CP:  1.00D+00
 E= -2049.15675703932     Delta-E=       -0.000002552610 Rises=F Damp=F
 DIIS: error= 6.67D-06 at cycle   2 NSaved=   2.
 NSaved= 2 IEnMin= 2 EnMin= -2049.15675703932     IErMin= 2 ErrMin= 6.67D-06
 ErrMax= 6.67D-06  0.00D+00 EMaxC= 1.00D-01 BMatC= 8.17D-08 BMatP= 2.74D-06
 IDIUse=1 WtCom= 1.00D+00 WtEn= 0.00D+00
 Coeff-Com:  0.148D-01 0.985D+00
 Coeff:      0.148D-01 0.985D+00
 Gap=     0.161 Goal=   None    Shift=    0.000
 RMSDP=4.13D-06 MaxDP=1.33D-04 DE=-2.55D-06 OVMax= 3.24D-04

 Cycle  12  Pass 1  IDiag  1:
 RMSU=  2.81D-06    CP:  1.00D+00  1.04D+00
 E= -2049.15675701899     Delta-E=        0.000000020327 Rises=F Damp=F
 DIIS: error= 1.13D-05 at cycle   3 NSaved=   3.
 NSaved= 3 IEnMin= 2 EnMin= -2049.15675703932     IErMin= 2 ErrMin= 6.67D-06
 ErrMax= 1.13D-05  0.00D+00 EMaxC= 1.00D-01 BMatC= 1.49D-07 BMatP= 8.17D-08
 IDIUse=1 WtCom= 1.00D+00 WtEn= 0.00D+00
 Coeff-Com: -0.199D-01 0.589D+00 0.431D+00
 Coeff:     -0.199D-01 0.589D+00 0.431D+00
 Gap=     0.161 Goal=   None    Shift=    0.000
 RMSDP=1.58D-06 MaxDP=6.60D-05 DE= 2.03D-08 OVMax= 1.26D-04

 Cycle  13  Pass 1  IDiag  1:
 RMSU=  1.20D-06    CP:  1.00D+00  1.04D+00  6.45D-01
 E= -2049.15675717149     Delta-E=       -0.000000152496 Rises=F Damp=F
 DIIS: error= 1.35D-06 at cycle   4 NSaved=   4.
 NSaved= 4 IEnMin= 4 EnMin= -2049.15675717149     IErMin= 4 ErrMin= 1.35D-06
 ErrMax= 1.35D-06  0.00D+00 EMaxC= 1.00D-01 BMatC= 2.59D-09 BMatP= 8.17D-08
 IDIUse=1 WtCom= 1.00D+00 WtEn= 0.00D+00
 Coeff-Com: -0.782D-02 0.172D+00 0.151D+00 0.685D+00
 Coeff:     -0.782D-02 0.172D+00 0.151D+00 0.685D+00
 Gap=     0.161 Goal=   None    Shift=    0.000
 RMSDP=4.76D-07 MaxDP=1.86D-05 DE=-1.52D-07 OVMax= 8.38D-05

 Cycle  14  Pass 1  IDiag  1:
 RMSU=  3.60D-07    CP:  1.00D+00  1.04D+00  7.16D-01  1.19D+00
 E= -2049.15675717915     Delta-E=       -0.000000007662 Rises=F Damp=F
 DIIS: error= 9.87D-07 at cycle   5 NSaved=   5.
 NSaved= 5 IEnMin= 5 EnMin= -2049.15675717915     IErMin= 5 ErrMin= 9.87D-07
 ErrMax= 9.87D-07  0.00D+00 EMaxC= 1.00D-01 BMatC= 1.40D-09 BMatP= 2.59D-09
 IDIUse=1 WtCom= 1.00D+00 WtEn= 0.00D+00
 Coeff-Com:  0.351D-02-0.136D+00-0.889D-01 0.416D+00 0.806D+00
 Coeff:      0.351D-02-0.136D+00-0.889D-01 0.416D+00 0.806D+00
 Gap=     0.161 Goal=   None    Shift=    0.000
 RMSDP=5.18D-07 MaxDP=1.73D-05 DE=-7.66D-09 OVMax= 8.20D-05

 Cycle  15  Pass 1  IDiag  1:
 RMSU=  2.57D-07    CP:  1.00D+00  1.04D+00  7.87D-01  1.52D+00  1.30D+00
 E= -2049.15675718455     Delta-E=       -0.000000005402 Rises=F Damp=F
 DIIS: error= 3.10D-07 at cycle   6 NSaved=   6.
 NSaved= 6 IEnMin= 6 EnMin= -2049.15675718455     IErMin= 6 ErrMin= 3.10D-07
 ErrMax= 3.10D-07  0.00D+00 EMaxC= 1.00D-01 BMatC= 2.28D-10 BMatP= 1.40D-09
 IDIUse=1 WtCom= 1.00D+00 WtEn= 0.00D+00
 Coeff-Com:  0.349D-02-0.105D+00-0.795D-01 0.371D-01 0.365D+00 0.778D+00
 Coeff:      0.349D-02-0.105D+00-0.795D-01 0.371D-01 0.365D+00 0.778D+00
 Gap=     0.161 Goal=   None    Shift=    0.000
 RMSDP=2.79D-07 MaxDP=1.27D-05 DE=-5.40D-09 OVMax= 4.77D-05

 Cycle  16  Pass 1  IDiag  1:
 RMSU=  8.95D-08    CP:  1.00D+00  1.04D+00  8.20D-01  1.67D+00  1.67D+00
                    CP:  1.36D+00
 E= -2049.15675718589     Delta-E=       -0.000000001342 Rises=F Damp=F
 DIIS: error= 1.81D-07 at cycle   7 NSaved=   7.
 NSaved= 7 IEnMin= 7 EnMin= -2049.15675718589     IErMin= 7 ErrMin= 1.81D-07
 ErrMax= 1.81D-07  0.00D+00 EMaxC= 1.00D-01 BMatC= 4.86D-11 BMatP= 2.28D-10
 IDIUse=1 WtCom= 1.00D+00 WtEn= 0.00D+00
 Coeff-Com:  0.575D-03-0.974D-02-0.116D-01-0.879D-01-0.540D-01 0.311D+00
 Coeff-Com:  0.852D+00
 Coeff:      0.575D-03-0.974D-02-0.116D-01-0.879D-01-0.540D-01 0.311D+00
 Coeff:      0.852D+00
 Gap=     0.161 Goal=   None    Shift=    0.000
 RMSDP=1.44D-07 MaxDP=4.98D-06 DE=-1.34D-09 OVMax= 2.39D-05

 Cycle  17  Pass 1  IDiag  1:
 RMSU=  4.31D-08    CP:  1.00D+00  1.04D+00  8.36D-01  1.74D+00  1.85D+00
                    CP:  1.66D+00  1.23D+00
 E= -2049.15675718613     Delta-E=       -0.000000000237 Rises=F Damp=F
 DIIS: error= 7.47D-08 at cycle   8 NSaved=   8.
 NSaved= 8 IEnMin= 8 EnMin= -2049.15675718613     IErMin= 8 ErrMin= 7.47D-08
 ErrMax= 7.47D-08  0.00D+00 EMaxC= 1.00D-01 BMatC= 1.17D-11 BMatP= 4.86D-11
 IDIUse=1 WtCom= 1.00D+00 WtEn= 0.00D+00
 Coeff-Com: -0.307D-03 0.128D-01 0.785D-02-0.480D-01-0.786D-01 0.123D-01
 Coeff-Com:  0.426D+00 0.668D+00
 Coeff:     -0.307D-03 0.128D-01 0.785D-02-0.480D-01-0.786D-01 0.123D-01
 Coeff:      0.426D+00 0.668D+00
 Gap=     0.161 Goal=   None    Shift=    0.000
 RMSDP=4.48D-08 MaxDP=1.46D-06 DE=-2.37D-10 OVMax= 7.66D-06

 Cycle  18  Pass 1  IDiag  1:
 RMSU=  2.50D-08    CP:  1.00D+00  1.04D+00  8.37D-01  1.76D+00  1.89D+00
                    CP:  1.75D+00  1.37D+00  1.13D+00
 E= -2049.15675718616     Delta-E=       -0.000000000028 Rises=F Damp=F
 DIIS: error= 4.15D-08 at cycle   9 NSaved=   9.
 NSaved= 9 IEnMin= 9 EnMin= -2049.15675718616     IErMin= 9 ErrMin= 4.15D-08
 ErrMax= 4.15D-08  0.00D+00 EMaxC= 1.00D-01 BMatC= 3.04D-12 BMatP= 1.17D-11
 IDIUse=1 WtCom= 1.00D+00 WtEn= 0.00D+00
 Coeff-Com: -0.255D-03 0.807D-02 0.620D-02-0.111D-01-0.221D-01-0.641D-01
 Coeff-Com:  0.555D-01 0.328D+00 0.700D+00
 Coeff:     -0.255D-03 0.807D-02 0.620D-02-0.111D-01-0.221D-01-0.641D-01
 Coeff:      0.555D-01 0.328D+00 0.700D+00
 Gap=     0.161 Goal=   None    Shift=    0.000
 RMSDP=2.32D-08 MaxDP=7.08D-07 DE=-2.82D-11 OVMax= 4.10D-06

 Cycle  19  Pass 1  IDiag  1:
 RMSU=  9.79D-09    CP:  1.00D+00  1.04D+00  8.39D-01  1.76D+00  1.91D+00
                    CP:  1.79D+00  1.45D+00  1.41D+00  1.25D+00
 E= -2049.15675718613     Delta-E=        0.000000000024 Rises=F Damp=F
 DIIS: error= 1.98D-08 at cycle  10 NSaved=  10.
 NSaved=10 IEnMin= 9 EnMin= -2049.15675718616     IErMin=10 ErrMin= 1.98D-08
 ErrMax= 1.98D-08  0.00D+00 EMaxC= 1.00D-01 BMatC= 8.43D-13 BMatP= 3.04D-12
 IDIUse=1 WtCom= 1.00D+00 WtEn= 0.00D+00
 Coeff-Com:  0.148D-04-0.165D-02-0.151D-03 0.109D-01 0.295D-01-0.437D-01
 Coeff-Com: -0.126D+00-0.858D-01 0.224D+00 0.993D+00
 Coeff:      0.148D-04-0.165D-02-0.151D-03 0.109D-01 0.295D-01-0.437D-01
 Coeff:     -0.126D+00-0.858D-01 0.224D+00 0.993D+00
 Gap=     0.161 Goal=   None    Shift=    0.000
 RMSDP=1.94D-08 MaxDP=6.28D-07 DE= 2.36D-11 OVMax= 3.78D-06

 Cycle  20  Pass 1  IDiag  1:
 RMSU=  4.98D-09    CP:  1.00D+00  1.04D+00  8.39D-01  1.76D+00  1.92D+00
                    CP:  1.81D+00  1.52D+00  1.66D+00  1.70D+00  1.38D+00
 E= -2049.15675718607     Delta-E=        0.000000000067 Rises=F Damp=F
 DIIS: error= 1.07D-08 at cycle  11 NSaved=  11.
 NSaved=11 IEnMin= 9 EnMin= -2049.15675718616     IErMin=11 ErrMin= 1.07D-08
 ErrMax= 1.07D-08  0.00D+00 EMaxC= 1.00D-01 BMatC= 2.32D-13 BMatP= 8.43D-13
 IDIUse=1 WtCom= 1.00D+00 WtEn= 0.00D+00
 Coeff-Com:  0.769D-04-0.289D-02-0.160D-02 0.531D-02 0.208D-01-0.485D-02
 Coeff-Com: -0.604D-01-0.115D+00-0.139D+00 0.389D+00 0.908D+00
 Coeff:      0.769D-04-0.289D-02-0.160D-02 0.531D-02 0.208D-01-0.485D-02
 Coeff:     -0.604D-01-0.115D+00-0.139D+00 0.389D+00 0.908D+00
 Gap=     0.161 Goal=   None    Shift=    0.000
 RMSDP=1.04D-08 MaxDP=3.19D-07 DE= 6.73D-11 OVMax= 2.04D-06

 Cycle  21  Pass 1  IDiag  1:
 RMSU=  1.86D-09    CP:  1.00D+00  1.04D+00  8.39D-01  1.77D+00  1.92D+00
                    CP:  1.82D+00  1.56D+00  1.79D+00  1.93D+00  1.76D+00
                    CP:  1.41D+00
 E= -2049.15675718607     Delta-E=       -0.000000000002 Rises=F Damp=F
 DIIS: error= 5.01D-09 at cycle  12 NSaved=  12.
 NSaved=12 IEnMin= 9 EnMin= -2049.15675718616     IErMin=12 ErrMin= 5.01D-09
 ErrMax= 5.01D-09  0.00D+00 EMaxC= 1.00D-01 BMatC= 3.02D-14 BMatP= 2.32D-13
 IDIUse=1 WtCom= 1.00D+00 WtEn= 0.00D+00
 Coeff-Com:  0.208D-04-0.623D-03-0.369D-03-0.524D-03 0.327D-02 0.309D-02
 Coeff-Com:  0.280D-02-0.172D-01-0.808D-01-0.271D-01 0.253D+00 0.865D+00
 Coeff:      0.208D-04-0.623D-03-0.369D-03-0.524D-03 0.327D-02 0.309D-02
 Coeff:      0.280D-02-0.172D-01-0.808D-01-0.271D-01 0.253D+00 0.865D+00
 Gap=     0.161 Goal=   None    Shift=    0.000
 RMSDP=2.59D-09 MaxDP=6.98D-08 DE=-1.82D-12 OVMax= 4.94D-07

 SCF Done:  E(RCAM-B3LYP) =  -2049.15675719     A.U. after   21 cycles
            NFock= 21  Conv=0.26D-08     -V/T= 2.0042
 KE= 2.040610166073D+03 PE=-1.086398209381D+04 EE= 3.759684879360D+03
 Leave Link  502 at Sun Dec  2 16:58:35 2018, MaxMem=   536870912 cpu:      3579.0
 (Enter /pbs_home/pkowalski/g09d01/g09/l601.exe)
 Copying SCF densities to generalized density rwf, IOpCl= 0 IROHF=0.

 **********************************************************************

            Population analysis using the SCF density.

 **********************************************************************

 Orbital symmetries:
       Occupied  (A) (A) (A) (A) (A) (A) (A) (A) (A) (A) (A) (A)
                 (A) (A) (A) (A) (A) (A) (A) (A) (A) (A) (A) (A)
                 (A) (A) (A) (A) (A) (A) (A) (A) (A) (A) (A) (A)
                 (A) (A) (A) (A) (A) (A) (A) (A) (A) (A) (A) (A)
                 (A) (A) (A) (A) (A) (A) (A) (A) (A) (A) (A) (A)
                 (A) (A) (A) (A) (A) (A) (A) (A) (A) (A) (A) (A)
                 (A) (A) (A) (A) (A) (A) (A) (A) (A) (A) (A) (A)
                 (A) (A) (A) (A) (A) (A) (A) (A) (A) (A) (A) (A)
                 (A) (A) (A) (A) (A)
       Virtual   (A) (A) (A) (A) (A) (A) (A) (A) (A) (A) (A) (A)
                 (A) (A) (A) (A) (A) (A) (A) (A) (A) (A) (A) (A)
                 (A) (A) (A) (A) (A) (A) (A) (A) (A) (A) (A) (A)
                 (A) (A) (A) (A) (A) (A) (A) (A) (A) (A) (A) (A)
                 (A) (A) (A) (A) (A) (A) (A) (A) (A) (A) (A) (A)
                 (A) (A) (A) (A) (A) (A) (A) (A) (A) (A) (A) (A)
                 (A) (A) (A) (A) (A) (A) (A) (A) (A) (A) (A) (A)
                 (A) (A) (A) (A) (A) (A) (A) (A) (A) (A) (A) (A)
                 (A) (A) (A) (A) (A) (A) (A) (A) (A) (A) (A) (A)
                 (A) (A) (A) (A) (A) (A) (A) (A) (A) (A) (A) (A)
                 (A) (A) (A) (A) (A) (A) (A) (A) (A) (A) (A) (A)
                 (A) (A) (A) (A) (A) (A) (A) (A) (A) (A) (A) (A)
                 (A) (A) (A) (A) (A) (A) (A) (A) (A) (A) (A) (A)
                 (A) (A) (A) (A) (A) (A) (A) (A) (A) (A) (A) (A)
                 (A) (A) (A) (A) (A) (A) (A) (A) (A) (A) (A) (A)
                 (A) (A) (A) (A) (A) (A) (A) (A) (A) (A) (A) (A)
                 (A) (A) (A) (A) (A) (A) (A) (A) (A) (A) (A) (A)
                 (A) (A) (A) (A) (A) (A) (A) (A) (A) (A) (A) (A)
                 (A) (A) (A) (A) (A) (A) (A) (A) (A) (A) (A) (A)
                 (A) (A) (A) (A) (A) (A) (A) (A) (A) (A) (A) (A)
                 (A) (A) (A) (A) (A) (A) (A) (A) (A) (A) (A) (A)
                 (A) (A) (A) (A) (A) (A) (A) (A) (A) (A) (A) (A)
                 (A) (A) (A) (A) (A) (A) (A) (A) (A) (A) (A) (A)
                 (A) (A) (A) (A) (A) (A) (A) (A) (A) (A) (A) (A)
                 (A) (A) (A) (A) (A) (A) (A) (A) (A) (A) (A) (A)
                 (A) (A) (A) (A) (A) (A) (A) (A) (A) (A) (A) (A)
                 (A) (A) (A) (A) (A) (A) (A) (A) (A) (A) (A) (A)
                 (A) (A) (A)
 The electronic state is 1-A.
 Alpha  occ. eigenvalues --  -88.93986 -88.93726 -24.78219 -24.77874 -24.77616
 Alpha  occ. eigenvalues --  -24.77422 -24.76753 -24.76355 -10.42648 -10.42366
 Alpha  occ. eigenvalues --  -10.41658 -10.37333 -10.35550 -10.34502 -10.31832
 Alpha  occ. eigenvalues --  -10.30624 -10.29742 -10.29735 -10.28961 -10.28563
 Alpha  occ. eigenvalues --  -10.28530 -10.28364 -10.27314 -10.26586 -10.24651
 Alpha  occ. eigenvalues --   -8.06170  -8.03585  -6.02942  -6.02289  -6.02155
 Alpha  occ. eigenvalues --   -6.00588  -6.00199  -5.99586  -1.35258  -1.33497
 Alpha  occ. eigenvalues --   -1.31757  -1.27699  -1.26607  -1.25382  -1.13341
 Alpha  occ. eigenvalues --   -0.99436  -0.96296  -0.94944  -0.92390  -0.88247
 Alpha  occ. eigenvalues --   -0.84169  -0.81931  -0.80683  -0.78942  -0.76923
 Alpha  occ. eigenvalues --   -0.76388  -0.75571  -0.71636  -0.70084  -0.69724
 Alpha  occ. eigenvalues --   -0.66584  -0.66029  -0.65219  -0.64416  -0.62961
 Alpha  occ. eigenvalues --   -0.62606  -0.61771  -0.61370  -0.60421  -0.59374
 Alpha  occ. eigenvalues --   -0.58108  -0.56577  -0.56387  -0.54332  -0.53165
 Alpha  occ. eigenvalues --   -0.52976  -0.52022  -0.51880  -0.51473  -0.51166
 Alpha  occ. eigenvalues --   -0.50739  -0.50271  -0.49797  -0.49418  -0.49229
 Alpha  occ. eigenvalues --   -0.48372  -0.47826  -0.47378  -0.47251  -0.46475
 Alpha  occ. eigenvalues --   -0.46178  -0.45198  -0.44736  -0.44254  -0.42788
 Alpha  occ. eigenvalues --   -0.41557  -0.41193  -0.39509  -0.39195  -0.37530
 Alpha  occ. eigenvalues --   -0.36988  -0.35581  -0.34111  -0.31381  -0.28819
 Alpha  occ. eigenvalues --   -0.21454
 Alpha virt. eigenvalues --   -0.05312  -0.02045   0.01548   0.04487   0.05694
 Alpha virt. eigenvalues --    0.06218   0.07728   0.09278   0.11168   0.11911
 Alpha virt. eigenvalues --    0.12551   0.13425   0.13638   0.14267   0.15237
 Alpha virt. eigenvalues --    0.15865   0.16689   0.17244   0.18056   0.18456
 Alpha virt. eigenvalues --    0.18690   0.19147   0.20019   0.21270   0.21425
 Alpha virt. eigenvalues --    0.21880   0.23676   0.24731   0.25568   0.26160
 Alpha virt. eigenvalues --    0.27215   0.28399   0.28584   0.29584   0.31550
 Alpha virt. eigenvalues --    0.32248   0.33988   0.34469   0.35566   0.35654
 Alpha virt. eigenvalues --    0.37497   0.38147   0.39327   0.39812   0.41540
 Alpha virt. eigenvalues --    0.41729   0.42600   0.43884   0.43944   0.45119
 Alpha virt. eigenvalues --    0.46574   0.46906   0.47725   0.48267   0.49346
 Alpha virt. eigenvalues --    0.49936   0.50946   0.51654   0.52517   0.52790
 Alpha virt. eigenvalues --    0.53531   0.54522   0.55821   0.56517   0.57955
 Alpha virt. eigenvalues --    0.58175   0.58813   0.59580   0.60116   0.60643
 Alpha virt. eigenvalues --    0.60952   0.62008   0.62202   0.62571   0.63616
 Alpha virt. eigenvalues --    0.64186   0.64534   0.65602   0.66254   0.66771
 Alpha virt. eigenvalues --    0.67296   0.67551   0.68213   0.68637   0.69248
 Alpha virt. eigenvalues --    0.69495   0.69937   0.70173   0.70863   0.71026
 Alpha virt. eigenvalues --    0.71519   0.72097   0.72490   0.73252   0.73708
 Alpha virt. eigenvalues --    0.73875   0.74648   0.75675   0.76417   0.76593
 Alpha virt. eigenvalues --    0.77497   0.78055   0.78953   0.79354   0.80265
 Alpha virt. eigenvalues --    0.81121   0.82365   0.82705   0.84027   0.84289
 Alpha virt. eigenvalues --    0.85164   0.87407   0.88350   0.89189   0.90532
 Alpha virt. eigenvalues --    0.92475   0.93140   0.94458   0.94648   0.95785
 Alpha virt. eigenvalues --    0.96930   0.97416   0.99893   1.00567   1.01542
 Alpha virt. eigenvalues --    1.01954   1.02933   1.05003   1.06067   1.10424
 Alpha virt. eigenvalues --    1.11081   1.11943   1.12726   1.15738   1.16075
 Alpha virt. eigenvalues --    1.17233   1.19206   1.19698   1.21114   1.22099
 Alpha virt. eigenvalues --    1.22892   1.25414   1.26886   1.27021   1.27565
 Alpha virt. eigenvalues --    1.29321   1.30882   1.32519   1.34275   1.35792
 Alpha virt. eigenvalues --    1.37055   1.37684   1.40109   1.40588   1.42555
 Alpha virt. eigenvalues --    1.43360   1.44613   1.44871   1.46449   1.47384
 Alpha virt. eigenvalues --    1.48292   1.48707   1.49897   1.50217   1.52796
 Alpha virt. eigenvalues --    1.53144   1.53886   1.56011   1.56758   1.57772
 Alpha virt. eigenvalues --    1.58408   1.58966   1.60431   1.60989   1.61372
 Alpha virt. eigenvalues --    1.61996   1.63475   1.64720   1.65723   1.67195
 Alpha virt. eigenvalues --    1.67700   1.68658   1.69481   1.70843   1.71913
 Alpha virt. eigenvalues --    1.72311   1.75849   1.76435   1.76904   1.77403
 Alpha virt. eigenvalues --    1.77836   1.79794   1.79990   1.81136   1.81767
 Alpha virt. eigenvalues --    1.82352   1.82982   1.83850   1.84198   1.84593
 Alpha virt. eigenvalues --    1.85649   1.86848   1.87987   1.88229   1.90576
 Alpha virt. eigenvalues --    1.91423   1.92138   1.92627   1.92921   1.93741
 Alpha virt. eigenvalues --    1.95803   1.97358   1.98930   1.99614   2.01053
 Alpha virt. eigenvalues --    2.01867   2.02192   2.03383   2.03788   2.05351
 Alpha virt. eigenvalues --    2.06470   2.06727   2.07155   2.08955   2.10033
 Alpha virt. eigenvalues --    2.11859   2.12900   2.13372   2.14576   2.15852
 Alpha virt. eigenvalues --    2.16968   2.17891   2.18831   2.19671   2.20503
 Alpha virt. eigenvalues --    2.21580   2.24050   2.24754   2.25036   2.26444
 Alpha virt. eigenvalues --    2.27377   2.29216   2.30631   2.31290   2.33200
 Alpha virt. eigenvalues --    2.33290   2.34187   2.34750   2.36650   2.38199
 Alpha virt. eigenvalues --    2.38782   2.39471   2.41950   2.44558   2.46428
 Alpha virt. eigenvalues --    2.47746   2.48483   2.49952   2.52168   2.53562
 Alpha virt. eigenvalues --    2.53997   2.55215   2.56048   2.56973   2.60516
 Alpha virt. eigenvalues --    2.61212   2.63195   2.64948   2.65826   2.67641
 Alpha virt. eigenvalues --    2.68487   2.69742   2.70017   2.72621   2.74005
 Alpha virt. eigenvalues --    2.75311   2.78241   2.81389   2.83645   2.86775
 Alpha virt. eigenvalues --    2.87041   2.89960   2.90872   2.94409   2.96488
 Alpha virt. eigenvalues --    2.97928   2.99697   3.02541   3.03924   3.05170
 Alpha virt. eigenvalues --    3.06697   3.07316   3.07943   3.08954   3.13660
 Alpha virt. eigenvalues --    3.13852   3.14464   3.14967   3.15067   3.15799
 Alpha virt. eigenvalues --    3.16777   3.17436   3.19826   3.19892   3.21411
 Alpha virt. eigenvalues --    3.22229   3.23320   3.24062   3.24249   3.26797
 Alpha virt. eigenvalues --    3.29035   3.30996   3.35689   3.41715   3.45602
 Alpha virt. eigenvalues --    3.47682   3.51658   3.55667   3.58138   3.63669
 Alpha virt. eigenvalues --    3.73074   3.78802   3.83004   3.88053   3.94621
 Alpha virt. eigenvalues --    3.99415   4.00432
          Condensed to atoms (all electrons):
               1          2          3          4          5          6
     1  C    5.871474   0.259614  -0.060471  -0.013242   0.121903   0.005087
     2  S    0.259614  15.583923   0.256167  -0.064860  -0.069872  -0.061612
     3  C   -0.060471   0.256167   5.039424   0.567795  -0.001092   0.407915
     4  C   -0.013242  -0.064860   0.567795   5.090358   0.212999  -0.056514
     5  C    0.121903  -0.069872  -0.001092   0.212999   5.455195   0.010735
     6  C    0.005087  -0.061612   0.407915  -0.056514   0.010735   4.484393
     7  H    0.009270   0.006888  -0.045753   0.430305  -0.060584  -0.013814
     8  C    0.241889  -0.054787   0.009769   0.003330   0.024373  -0.000144
     9  C   -0.071588  -0.000401   0.000349  -0.000497   0.009789   0.000002
    10  C    0.008780   0.003983  -0.000429   0.005290  -0.064777   0.000004
    11  C    0.012024  -0.000387   0.000007   0.000041  -0.000643   0.000000
    12  C    0.015632   0.000413   0.000045  -0.000253  -0.001413   0.000001
    13  F   -0.011765   0.003526   0.000248  -0.000024   0.000352   0.000000
    14  F   -0.001612   0.000137  -0.000001   0.000001  -0.000111   0.000000
    15  F   -0.000297   0.000000   0.000000   0.000000   0.000000   0.000000
    16  F   -0.000567  -0.000011   0.000000   0.000000  -0.000001   0.000000
    17  F   -0.000217   0.000000   0.000000   0.000000   0.000004   0.000000
    18  F   -0.005747  -0.000090   0.000017  -0.000107   0.000690   0.000000
    19  C    0.005536   0.002034   0.006768  -0.072696   0.214559  -0.000140
    20  C   -0.076123   0.000535   0.000024   0.003616   0.002294   0.000005
    21  C   -0.012062   0.001062  -0.004271  -0.038602  -0.019492   0.000052
    22  H   -0.000273  -0.000020   0.000101  -0.000513   0.007084   0.000000
    23  H    0.000774  -0.000070   0.000016   0.009005  -0.009733   0.000009
    24  H   -0.007939   0.000585   0.003585   0.004073  -0.021361  -0.000631
    25  C   -0.120820  -0.010133  -0.006360  -0.026521   0.390444  -0.000431
    26  H    0.018545  -0.000662  -0.001102  -0.000797  -0.020501   0.000052
    27  H   -0.028384  -0.000032   0.000467   0.004703  -0.006582   0.000011
    28  H   -0.007614   0.013924   0.002448  -0.013378  -0.009970  -0.000567
    29  H   -0.000286   0.004678  -0.007068  -0.016562   0.000481   0.385890
    30  H    0.000173   0.000101  -0.007586   0.005095  -0.001013   0.368043
    31  H   -0.000064   0.003403  -0.014447   0.000325  -0.000034   0.377493
    32  S    0.002128  -0.000038   0.000011   0.000124   0.011496   0.000000
    33  C   -0.000403   0.000006  -0.000011  -0.000248   0.000377   0.000000
    34  C    0.002647   0.000004  -0.000074   0.000103  -0.009527   0.000003
    35  C   -0.000005   0.000000   0.000002  -0.000055   0.000077   0.000000
    36  H    0.000000   0.000000   0.000000   0.000003   0.000004   0.000000
    37  H    0.000001   0.000000   0.000000  -0.000001  -0.000001   0.000000
    38  H   -0.000001  -0.000001   0.000003   0.000053  -0.000025   0.000000
    39  H   -0.000107  -0.000001  -0.000004  -0.000409   0.001009   0.000000
               7          8          9         10         11         12
     1  C    0.009270   0.241889  -0.071588   0.008780   0.012024   0.015632
     2  S    0.006888  -0.054787  -0.000401   0.003983  -0.000387   0.000413
     3  C   -0.045753   0.009769   0.000349  -0.000429   0.000007   0.000045
     4  C    0.430305   0.003330  -0.000497   0.005290   0.000041  -0.000253
     5  C   -0.060584   0.024373   0.009789  -0.064777  -0.000643  -0.001413
     6  C   -0.013814  -0.000144   0.000002   0.000004   0.000000   0.000001
     7  H    0.677192  -0.000527   0.000004  -0.000005   0.000000   0.000000
     8  C   -0.000527   5.898081   0.228233   0.008026  -0.072249  -0.017965
     9  C    0.000004   0.228233   4.762440   0.004161   0.090281  -0.059268
    10  C   -0.000005   0.008026   0.004161   5.902387  -0.044603   0.336567
    11  C    0.000000  -0.072249   0.090281  -0.044603   4.964076   0.102524
    12  C    0.000000  -0.017965  -0.059268   0.336567   0.102524   4.984893
    13  F    0.000000  -0.058156   0.382946   0.002858  -0.037299   0.000981
    14  F    0.000000  -0.043333   0.345520   0.007552  -0.033694  -0.004752
    15  F    0.000000  -0.002181  -0.025303   0.003107   0.370767  -0.052599
    16  F    0.000000   0.002937  -0.040708   0.001589   0.362900  -0.042030
    17  F    0.000000   0.005122   0.002029  -0.041309  -0.027178   0.321855
    18  F    0.000000   0.027665  -0.000506  -0.121308  -0.017063   0.271630
    19  C   -0.003755  -0.076112   0.000170  -0.007680  -0.001278   0.023539
    20  C    0.000284   0.039332   0.012853   0.182713  -0.002200  -0.034284
    21  C    0.004297   0.003564   0.000309  -0.011144   0.000000  -0.004275
    22  H    0.000345   0.001146   0.000015  -0.007136  -0.000160  -0.001049
    23  H   -0.000532  -0.000167   0.000008  -0.001377  -0.000006   0.000056
    24  H   -0.005279   0.004177  -0.000234   0.000573   0.000050   0.000871
    25  C   -0.002079  -0.028781  -0.000869  -0.004603  -0.000239   0.000667
    26  H    0.001271   0.002498   0.000002   0.000143   0.000008  -0.000033
    27  H   -0.000087  -0.011166   0.003100   0.010763  -0.000290   0.000955
    28  H   -0.000217  -0.011003  -0.000313  -0.000772   0.000024  -0.000055
    29  H    0.005707   0.000004   0.000000   0.000000   0.000000   0.000000
    30  H   -0.000050   0.000006   0.000000   0.000000   0.000000   0.000000
    31  H    0.000380  -0.000005   0.000001  -0.000001   0.000000   0.000000
    32  S    0.000015   0.025816  -0.000946  -0.159452   0.002434  -0.066158
    33  C    0.000063  -0.000865  -0.000013   0.012428   0.000058  -0.001561
    34  C   -0.000388   0.000012  -0.000050   0.011861   0.000062  -0.000378
    35  C   -0.000017   0.000037   0.000000  -0.001798  -0.000007   0.000576
    36  H    0.000001  -0.000001   0.000000   0.000092   0.000000  -0.000022
    37  H   -0.000001  -0.000002   0.000000   0.000013  -0.000001   0.000015
    38  H    0.000009   0.000000   0.000001  -0.000146  -0.000001  -0.000003
    39  H    0.000053   0.000018   0.000000  -0.000109  -0.000001   0.000008
              13         14         15         16         17         18
     1  C   -0.011765  -0.001612  -0.000297  -0.000567  -0.000217  -0.005747
     2  S    0.003526   0.000137   0.000000  -0.000011   0.000000  -0.000090
     3  C    0.000248  -0.000001   0.000000   0.000000   0.000000   0.000017
     4  C   -0.000024   0.000001   0.000000   0.000000   0.000000  -0.000107
     5  C    0.000352  -0.000111   0.000000  -0.000001   0.000004   0.000690
     6  C    0.000000   0.000000   0.000000   0.000000   0.000000   0.000000
     7  H    0.000000   0.000000   0.000000   0.000000   0.000000   0.000000
     8  C   -0.058156  -0.043333  -0.002181   0.002937   0.005122   0.027665
     9  C    0.382946   0.345520  -0.025303  -0.040708   0.002029  -0.000506
    10  C    0.002858   0.007552   0.003107   0.001589  -0.041309  -0.121308
    11  C   -0.037299  -0.033694   0.370767   0.362900  -0.027178  -0.017063
    12  C    0.000981  -0.004752  -0.052599  -0.042030   0.321855   0.271630
    13  F    8.930544  -0.044019   0.000303   0.000056  -0.000001   0.000006
    14  F   -0.044019   8.956028  -0.000472   0.000360  -0.000002  -0.000001
    15  F    0.000303  -0.000472   8.911148  -0.042289   0.000207   0.000296
    16  F    0.000056   0.000360  -0.042289   8.930922   0.000040  -0.001223
    17  F   -0.000001  -0.000002   0.000207   0.000040   8.980176  -0.042257
    18  F    0.000006  -0.000001   0.000296  -0.001223  -0.042257   9.105564
    19  C   -0.000006  -0.000006   0.000002   0.000007  -0.000969  -0.013561
    20  C    0.000014   0.000090   0.000217   0.000074  -0.020136   0.006247
    21  C   -0.000001   0.000000   0.000000  -0.000007   0.000119  -0.002147
    22  H    0.000001   0.000000  -0.000001   0.000002   0.000045   0.021612
    23  H    0.000000   0.000000   0.000000   0.000000   0.000000  -0.000070
    24  H   -0.000001   0.000000   0.000000   0.000006   0.000014   0.002101
    25  C   -0.000011   0.000017   0.000000   0.000000   0.000000   0.000006
    26  H    0.000001  -0.000003   0.000000   0.000000   0.000000   0.000000
    27  H    0.000003   0.000422  -0.000003  -0.000001  -0.000007   0.000020
    28  H    0.000000   0.000028   0.000000   0.000000   0.000000   0.000001
    29  H    0.000000   0.000000   0.000000   0.000000   0.000000   0.000000
    30  H    0.000000   0.000000   0.000000   0.000000   0.000000   0.000000
    31  H   -0.000001   0.000000   0.000000   0.000000   0.000000   0.000000
    32  S    0.000000   0.000000  -0.000095  -0.000101  -0.007864  -0.027042
    33  C    0.000000   0.000000   0.000000  -0.000001   0.001377  -0.006403
    34  C    0.000000   0.000000   0.000000   0.000000  -0.000059   0.002207
    35  C    0.000000   0.000000   0.000000   0.000000  -0.000060   0.000949
    36  H    0.000000   0.000000   0.000000   0.000000   0.000001  -0.000015
    37  H    0.000000   0.000000   0.000000   0.000000  -0.000035  -0.000087
    38  H    0.000000   0.000000   0.000000   0.000000   0.000001  -0.000039
    39  H    0.000000   0.000000   0.000000   0.000000   0.000002   0.000008
              19         20         21         22         23         24
     1  C    0.005536  -0.076123  -0.012062  -0.000273   0.000774  -0.007939
     2  S    0.002034   0.000535   0.001062  -0.000020  -0.000070   0.000585
     3  C    0.006768   0.000024  -0.004271   0.000101   0.000016   0.003585
     4  C   -0.072696   0.003616  -0.038602  -0.000513   0.009005   0.004073
     5  C    0.214559   0.002294  -0.019492   0.007084  -0.009733  -0.021361
     6  C   -0.000140   0.000005   0.000052   0.000000   0.000009  -0.000631
     7  H   -0.003755   0.000284   0.004297   0.000345  -0.000532  -0.005279
     8  C   -0.076112   0.039332   0.003564   0.001146  -0.000167   0.004177
     9  C    0.000170   0.012853   0.000309   0.000015   0.000008  -0.000234
    10  C   -0.007680   0.182713  -0.011144  -0.007136  -0.001377   0.000573
    11  C   -0.001278  -0.002200   0.000000  -0.000160  -0.000006   0.000050
    12  C    0.023539  -0.034284  -0.004275  -0.001049   0.000056   0.000871
    13  F   -0.000006   0.000014  -0.000001   0.000001   0.000000  -0.000001
    14  F   -0.000006   0.000090   0.000000   0.000000   0.000000   0.000000
    15  F    0.000002   0.000217   0.000000  -0.000001   0.000000   0.000000
    16  F    0.000007   0.000074  -0.000007   0.000002   0.000000   0.000006
    17  F   -0.000969  -0.020136   0.000119   0.000045   0.000000   0.000014
    18  F   -0.013561   0.006247  -0.002147   0.021612  -0.000070   0.002101
    19  C    5.817500   0.094645   0.115586  -0.041012  -0.011476  -0.000679
    20  C    0.094645   5.994149  -0.102978  -0.028734   0.028159  -0.010868
    21  C    0.115586  -0.102978   5.058268   0.428748   0.367152   0.354825
    22  H   -0.041012  -0.028734   0.428748   0.652432  -0.029959   0.003332
    23  H   -0.011476   0.028159   0.367152  -0.029959   0.800791  -0.039332
    24  H   -0.000679  -0.010868   0.354825   0.003332  -0.039332   0.619279
    25  C   -0.065718  -0.005733   0.007424  -0.000317  -0.000193   0.004477
    26  H   -0.001666  -0.000947   0.000018  -0.000002  -0.000068  -0.000126
    27  H   -0.006015   0.000218   0.001013  -0.000016   0.000042  -0.000260
    28  H    0.005463   0.000162  -0.000312   0.000021   0.000019  -0.000147
    29  H   -0.000013   0.000000   0.000046   0.000001  -0.000005  -0.000014
    30  H   -0.000009   0.000000  -0.000022   0.000000   0.000002   0.000023
    31  H    0.000030  -0.000001   0.000108   0.000000  -0.000010  -0.000088
    32  S   -0.185027   0.401621  -0.070547  -0.049697   0.010664  -0.008489
    33  C   -0.007442  -0.130741  -0.057715  -0.038157  -0.034273   0.011535
    34  C    0.265698  -0.150333  -0.077552   0.006888  -0.077005   0.005505
    35  C    0.010715   0.021098   0.009147   0.011840   0.000638  -0.001449
    36  H   -0.000506  -0.002420  -0.000030   0.000890  -0.002066   0.000061
    37  H   -0.000204  -0.000194  -0.003483   0.002463   0.000069   0.000021
    38  H    0.004735   0.005905   0.012117   0.003565   0.026846  -0.002856
    39  H   -0.023947   0.011462  -0.032257  -0.006635  -0.037582   0.003949
              25         26         27         28         29         30
     1  C   -0.120820   0.018545  -0.028384  -0.007614  -0.000286   0.000173
     2  S   -0.010133  -0.000662  -0.000032   0.013924   0.004678   0.000101
     3  C   -0.006360  -0.001102   0.000467   0.002448  -0.007068  -0.007586
     4  C   -0.026521  -0.000797   0.004703  -0.013378  -0.016562   0.005095
     5  C    0.390444  -0.020501  -0.006582  -0.009970   0.000481  -0.001013
     6  C   -0.000431   0.000052   0.000011  -0.000567   0.385890   0.368043
     7  H   -0.002079   0.001271  -0.000087  -0.000217   0.005707  -0.000050
     8  C   -0.028781   0.002498  -0.011166  -0.011003   0.000004   0.000006
     9  C   -0.000869   0.000002   0.003100  -0.000313   0.000000   0.000000
    10  C   -0.004603   0.000143   0.010763  -0.000772   0.000000   0.000000
    11  C   -0.000239   0.000008  -0.000290   0.000024   0.000000   0.000000
    12  C    0.000667  -0.000033   0.000955  -0.000055   0.000000   0.000000
    13  F   -0.000011   0.000001   0.000003   0.000000   0.000000   0.000000
    14  F    0.000017  -0.000003   0.000422   0.000028   0.000000   0.000000
    15  F    0.000000   0.000000  -0.000003   0.000000   0.000000   0.000000
    16  F    0.000000   0.000000  -0.000001   0.000000   0.000000   0.000000
    17  F    0.000000   0.000000  -0.000007   0.000000   0.000000   0.000000
    18  F    0.000006   0.000000   0.000020   0.000001   0.000000   0.000000
    19  C   -0.065718  -0.001666  -0.006015   0.005463  -0.000013  -0.000009
    20  C   -0.005733  -0.000947   0.000218   0.000162   0.000000   0.000000
    21  C    0.007424   0.000018   0.001013  -0.000312   0.000046  -0.000022
    22  H   -0.000317  -0.000002  -0.000016   0.000021   0.000001   0.000000
    23  H   -0.000193  -0.000068   0.000042   0.000019  -0.000005   0.000002
    24  H    0.004477  -0.000126  -0.000260  -0.000147  -0.000014   0.000023
    25  C    4.568256   0.342686   0.415437   0.381753   0.000013   0.000103
    26  H    0.342686   0.722848  -0.027462  -0.028026  -0.000003  -0.000010
    27  H    0.415437  -0.027462   0.587757  -0.009542   0.000000  -0.000003
    28  H    0.381753  -0.028026  -0.009542   0.649997  -0.000001   0.000079
    29  H    0.000013  -0.000003   0.000000  -0.000001   0.638763  -0.018657
    30  H    0.000103  -0.000010  -0.000003   0.000079  -0.018657   0.628219
    31  H   -0.000034   0.000002   0.000000   0.000000  -0.018956  -0.021157
    32  S   -0.000338  -0.000072   0.000012   0.000030   0.000000   0.000000
    33  C   -0.000063   0.000065  -0.000067  -0.000004   0.000000   0.000000
    34  C   -0.000605  -0.000148  -0.000127   0.000043   0.000000   0.000000
    35  C    0.000000   0.000000  -0.000001   0.000000   0.000000   0.000000
    36  H    0.000000   0.000000   0.000000   0.000000   0.000000   0.000000
    37  H    0.000000   0.000000   0.000000   0.000000   0.000000   0.000000
    38  H    0.000002   0.000000   0.000001   0.000000   0.000000   0.000000
    39  H    0.000013  -0.000009   0.000006   0.000000   0.000000   0.000000
              31         32         33         34         35         36
     1  C   -0.000064   0.002128  -0.000403   0.002647  -0.000005   0.000000
     2  S    0.003403  -0.000038   0.000006   0.000004   0.000000   0.000000
     3  C   -0.014447   0.000011  -0.000011  -0.000074   0.000002   0.000000
     4  C    0.000325   0.000124  -0.000248   0.000103  -0.000055   0.000003
     5  C   -0.000034   0.011496   0.000377  -0.009527   0.000077   0.000004
     6  C    0.377493   0.000000   0.000000   0.000003   0.000000   0.000000
     7  H    0.000380   0.000015   0.000063  -0.000388  -0.000017   0.000001
     8  C   -0.000005   0.025816  -0.000865   0.000012   0.000037  -0.000001
     9  C    0.000001  -0.000946  -0.000013  -0.000050   0.000000   0.000000
    10  C   -0.000001  -0.159452   0.012428   0.011861  -0.001798   0.000092
    11  C    0.000000   0.002434   0.000058   0.000062  -0.000007   0.000000
    12  C    0.000000  -0.066158  -0.001561  -0.000378   0.000576  -0.000022
    13  F   -0.000001   0.000000   0.000000   0.000000   0.000000   0.000000
    14  F    0.000000   0.000000   0.000000   0.000000   0.000000   0.000000
    15  F    0.000000  -0.000095   0.000000   0.000000   0.000000   0.000000
    16  F    0.000000  -0.000101  -0.000001   0.000000   0.000000   0.000000
    17  F    0.000000  -0.007864   0.001377  -0.000059  -0.000060   0.000001
    18  F    0.000000  -0.027042  -0.006403   0.002207   0.000949  -0.000015
    19  C    0.000030  -0.185027  -0.007442   0.265698   0.010715  -0.000506
    20  C   -0.000001   0.401621  -0.130741  -0.150333   0.021098  -0.002420
    21  C    0.000108  -0.070547  -0.057715  -0.077552   0.009147  -0.000030
    22  H    0.000000  -0.049697  -0.038157   0.006888   0.011840   0.000890
    23  H   -0.000010   0.010664  -0.034273  -0.077005   0.000638  -0.002066
    24  H   -0.000088  -0.008489   0.011535   0.005505  -0.001449   0.000061
    25  C   -0.000034  -0.000338  -0.000063  -0.000605   0.000000   0.000000
    26  H    0.000002  -0.000072   0.000065  -0.000148   0.000000   0.000000
    27  H    0.000000   0.000012  -0.000067  -0.000127  -0.000001   0.000000
    28  H    0.000000   0.000030  -0.000004   0.000043   0.000000   0.000000
    29  H   -0.018956   0.000000   0.000000   0.000000   0.000000   0.000000
    30  H   -0.021157   0.000000   0.000000   0.000000   0.000000   0.000000
    31  H    0.627186   0.000000   0.000000   0.000000   0.000000   0.000000
    32  S    0.000000  15.690303   0.291176  -0.015438  -0.126658   0.013808
    33  C    0.000000   0.291176   5.542006   0.416021   0.321762  -0.033000
    34  C    0.000000  -0.015438   0.416021   5.454469  -0.122533  -0.000206
    35  C    0.000000  -0.126658   0.321762  -0.122533   4.631747   0.339243
    36  H    0.000000   0.013808  -0.033000  -0.000206   0.339243   0.664903
    37  H    0.000000  -0.008941  -0.005716   0.015383   0.363631  -0.002234
    38  H    0.000000  -0.005450  -0.028709  -0.088307   0.440569  -0.033297
    39  H    0.000000   0.008835  -0.043033   0.354871   0.003222   0.006315
              37         38         39
     1  C    0.000001  -0.000001  -0.000107
     2  S    0.000000  -0.000001  -0.000001
     3  C    0.000000   0.000003  -0.000004
     4  C   -0.000001   0.000053  -0.000409
     5  C   -0.000001  -0.000025   0.001009
     6  C    0.000000   0.000000   0.000000
     7  H   -0.000001   0.000009   0.000053
     8  C   -0.000002   0.000000   0.000018
     9  C    0.000000   0.000001   0.000000
    10  C    0.000013  -0.000146  -0.000109
    11  C   -0.000001  -0.000001  -0.000001
    12  C    0.000015  -0.000003   0.000008
    13  F    0.000000   0.000000   0.000000
    14  F    0.000000   0.000000   0.000000
    15  F    0.000000   0.000000   0.000000
    16  F    0.000000   0.000000   0.000000
    17  F   -0.000035   0.000001   0.000002
    18  F   -0.000087  -0.000039   0.000008
    19  C   -0.000204   0.004735  -0.023947
    20  C   -0.000194   0.005905   0.011462
    21  C   -0.003483   0.012117  -0.032257
    22  H    0.002463   0.003565  -0.006635
    23  H    0.000069   0.026846  -0.037582
    24  H    0.000021  -0.002856   0.003949
    25  C    0.000000   0.000002   0.000013
    26  H    0.000000   0.000000  -0.000009
    27  H    0.000000   0.000001   0.000006
    28  H    0.000000   0.000000   0.000000
    29  H    0.000000   0.000000   0.000000
    30  H    0.000000   0.000000   0.000000
    31  H    0.000000   0.000000   0.000000
    32  S   -0.008941  -0.005450   0.008835
    33  C   -0.005716  -0.028709  -0.043033
    34  C    0.015383  -0.088307   0.354871
    35  C    0.363631   0.440569   0.003222
    36  H   -0.002234  -0.033297   0.006315
    37  H    0.641712  -0.030250  -0.001118
    38  H   -0.030250   0.695076  -0.014062
    39  H   -0.001118  -0.014062   0.710559
 Mulliken charges:
               1
     1  C   -0.155891
     2  S    0.121994
     3  C   -0.146490
     4  C   -0.031940
     5  C   -0.167132
     6  C    0.094160
     7  H   -0.002993
     8  C   -0.148590
     9  C    0.358483
    10  C   -0.036238
    11  C    0.332041
    12  C    0.224869
    13  F   -0.170555
    14  F   -0.182153
    15  F   -0.162810
    16  F   -0.171955
    17  F   -0.170900
    18  F   -0.201352
    19  C   -0.047071
    20  C   -0.240025
    21  C    0.073046
    22  H    0.063151
    23  H   -0.000328
    24  H    0.080710
    25  C    0.162550
    26  H   -0.006503
    27  H    0.065114
    28  H    0.027929
    29  H    0.025983
    30  H    0.046664
    31  H    0.045868
    32  S    0.273879
    33  C   -0.208448
    34  C    0.006953
    35  C    0.097329
    36  H    0.048478
    37  H    0.028962
    38  H    0.014266
    39  H    0.058942
 Sum of Mulliken charges =   0.00000
 Mulliken charges with hydrogens summed into heavy atoms:
               1
     1  C   -0.155891
     2  S    0.121994
     3  C   -0.146490
     4  C   -0.034933
     5  C   -0.167132
     6  C    0.212675
     8  C   -0.148590
     9  C    0.358483
    10  C   -0.036238
    11  C    0.332041
    12  C    0.224869
    13  F   -0.170555
    14  F   -0.182153
    15  F   -0.162810
    16  F   -0.171955
    17  F   -0.170900
    18  F   -0.201352
    19  C   -0.047071
    20  C   -0.240025
    21  C    0.216578
    25  C    0.249090
    32  S    0.273879
    33  C   -0.208448
    34  C    0.065896
    35  C    0.189036
 Electronic spatial extent (au):  <R**2>=           7347.6595
 Charge=              0.0000 electrons
 Dipole moment (field-independent basis, Debye):
    X=              1.2024    Y=             -8.7055    Z=             -2.4803  Tot=              9.1314
 Quadrupole moment (field-independent basis, Debye-Ang):
   XX=           -148.4634   YY=           -153.2405   ZZ=           -160.4682
   XY=              1.8849   XZ=              1.8673   YZ=              4.3101
 Traceless Quadrupole moment (field-independent basis, Debye-Ang):
   XX=              5.5939   YY=              0.8169   ZZ=             -6.4108
   XY=              1.8849   XZ=              1.8673   YZ=              4.3101
 Octapole moment (field-independent basis, Debye-Ang**2):
  XXX=              6.6307  YYY=             27.0373  ZZZ=            -33.6451  XYY=             -9.7245
  XXY=            -11.3627  XXZ=            -35.5881  XZZ=              0.3048  YZZ=             24.6328
  YYZ=            -28.4512  XYZ=              1.8948
 Hexadecapole moment (field-independent basis, Debye-Ang**3):
 XXXX=          -4129.6363 YYYY=          -3911.2213 ZZZZ=          -1010.2696 XXXY=            -75.0409
 XXXZ=            -23.4564 YYYX=             -0.4478 YYYZ=             24.4982 ZZZX=             22.1377
 ZZZY=              1.2263 XXYY=          -1334.5223 XXZZ=           -865.4908 YYZZ=           -859.5343
 XXYZ=             50.7363 YYXZ=              8.7381 ZZXY=            -17.8262
 N-N= 3.014530291187D+03 E-N=-1.086398209398D+04  KE= 2.040610166073D+03
 No NMR shielding tensors so no spin-rotation constants.
 Leave Link  601 at Sun Dec  2 16:58:36 2018, MaxMem=   536870912 cpu:         3.9
 (Enter /pbs_home/pkowalski/g09d01/g09/l701.exe)
 Compute integral first derivatives.
 ... and contract with generalized density number  0.
 Leave Link  701 at Sun Dec  2 16:58:37 2018, MaxMem=   536870912 cpu:         3.9
 (Enter /pbs_home/pkowalski/g09d01/g09/l702.exe)
 L702 exits ... SP integral derivatives will be done elsewhere.
 Leave Link  702 at Sun Dec  2 16:58:37 2018, MaxMem=   536870912 cpu:         0.2
 (Enter /pbs_home/pkowalski/g09d01/g09/l703.exe)
 Compute integral first derivatives, UseDBF=F ICtDFT=           0.
 Integral derivatives from FoFJK, PRISM(SPDF).
 Calling FoFJK, ICntrl=      2127 FMM=F ISym2X=0 I1Cent= 0 IOpClX= 0 NMat=1 NMatS=1 NMatT=0.
 FoFJK:  IHMeth= 1 ICntrl=    2127 DoSepK=T KAlg= 0 I1Cent=   0 FoldK=F
 IRaf=         1 NMat=   1 IRICut=       1 DoRegI=T DoRafI=F ISym2E= 0.
 FoFCou: FMM=F IPFlag=           0 FMFlag=      100000 FMFlg1=         800
         NFxFlg=           0 DoJE=F BraDBF=F KetDBF=F FulRan=T
         wScrn=  0.000000 ICntrl=    2527 IOpCl=  0 I1Cent=           0 NGrid=           0
         NMat0=    1 NMatS0=      1 NMatT0=    0 NMatD0=    1 NMtDS0=    0 NMtDT0=    0
 Symmetry not used in FoFCou.
 Leave Link  703 at Sun Dec  2 17:00:33 2018, MaxMem=   536870912 cpu:       926.9
 (Enter /pbs_home/pkowalski/g09d01/g09/l716.exe)
 Dipole        = 4.73074978D-01-3.42499698D+00-9.75820971D-01
 ***** Axes restored to original set *****
 -------------------------------------------------------------------
 Center     Atomic                   Forces (Hartrees/Bohr)
 Number     Number              X              Y              Z
 -------------------------------------------------------------------
      1        6           0.013078990    0.022195497    0.037313164
      2       16          -0.010368647   -0.001605736    0.004346734
      3        6           0.002775786    0.011083832   -0.005966388
      4        6           0.001712143   -0.017768693   -0.021984951
      5        6           0.022154136   -0.011091890   -0.042841818
      6        6           0.000799417   -0.002692309    0.001104762
      7        1          -0.000511468   -0.000170675   -0.000797156
      8        6           0.006345872   -0.014219039    0.032057324
      9        6           0.008889752   -0.005883248   -0.002737016
     10        6          -0.011263417   -0.010525763    0.071072012
     11        6          -0.001909287   -0.009038644    0.000995462
     12        6           0.004413989    0.023148570   -0.076214834
     13        9          -0.003063603    0.002355367    0.000845754
     14        9          -0.000845131    0.001397706    0.001368215
     15        9           0.000362943   -0.000026424   -0.000480225
     16        9          -0.001992855    0.004540247    0.002621962
     17        9           0.016177609    0.015676924    0.002989264
     18        9          -0.016403696    0.051225248    0.034160673
     19        6           0.004622675    0.008361114    0.043945004
     20        6          -0.228123406    0.126935993   -0.508786151
     21        6          -0.078041132    0.028353928    0.095261133
     22        1          -0.054944366    0.011707516    0.007434056
     23        1          -0.033263174    0.027710860    0.006983835
     24        1           0.003701335   -0.002046886    0.003735340
     25        6          -0.016432165   -0.051600082   -0.005317015
     26        1          -0.001862232   -0.004405858   -0.005746957
     27        1          -0.004542705   -0.007052247    0.001248322
     28        1           0.001230770   -0.000863464    0.000620157
     29        1          -0.000646443    0.000000071   -0.000030155
     30        1           0.000665929   -0.000113281    0.000278054
     31        1           0.000310259    0.000385913   -0.000499829
     32       16           0.462313077    0.185900557    0.219043938
     33        6          -0.157168752   -0.270763085   -0.032177427
     34        6           0.043456932   -0.029202158    0.020985642
     35        6           0.038070312   -0.046193799    0.112326555
     36        1          -0.003655438   -0.030189007    0.045705799
     37        1           0.010243753    0.009311565    0.017239769
     38        1          -0.017819821    0.010639985    0.009376084
     39        1           0.001532059   -0.025478604   -0.069479093
 -------------------------------------------------------------------
 Cartesian Forces:  Max     0.508786151 RMS     0.082733388
 Leave Link  716 at Sun Dec  2 17:00:34 2018, MaxMem=   536870912 cpu:         0.3
 (Enter /pbs_home/pkowalski/g09d01/g09/l103.exe)

 GradGradGradGradGradGradGradGradGradGradGradGradGradGradGradGradGradGrad
 Berny optimization.
 FormGI is forming the generalized inverse of G from B-inverse, IUseBI=4.
 Internal  Forces:  Max     0.461160900 RMS     0.046835746
 Search for a local minimum.
 Step number   1 out of a maximum of  234
 All quantities printed in internal units (Hartrees-Bohrs-Radians)
 RMS Force = .46836D-01 SwitMx=.10000D-02 MixMth= 1
 Mixed Optimization -- RFO/linear search
 Second derivative matrix not updated -- first step.
 ITU=  0
     Eigenvalues ---    0.00230   0.00318   0.00565   0.00852   0.00876
     Eigenvalues ---    0.01031   0.01166   0.01406   0.01490   0.01599
     Eigenvalues ---    0.01724   0.01831   0.01972   0.02217   0.02473
     Eigenvalues ---    0.02924   0.03175   0.03860   0.04089   0.04342
     Eigenvalues ---    0.04780   0.05051   0.05570   0.05620   0.06208
     Eigenvalues ---    0.06290   0.06477   0.06710   0.07088   0.07311
     Eigenvalues ---    0.07344   0.07389   0.07632   0.08814   0.08992
     Eigenvalues ---    0.09167   0.09503   0.09601   0.10166   0.10784
     Eigenvalues ---    0.10943   0.11865   0.12187   0.12308   0.12339
     Eigenvalues ---    0.12415   0.12825   0.13211   0.14474   0.14822
     Eigenvalues ---    0.15356   0.15807   0.16000   0.16000   0.16000
     Eigenvalues ---    0.16000   0.16000   0.16000   0.16000   0.16000
     Eigenvalues ---    0.16000   0.16418   0.17648   0.18075   0.18613
     Eigenvalues ---    0.19383   0.20875   0.21859   0.22453   0.23123
     Eigenvalues ---    0.23761   0.24868   0.25000   0.25646   0.25972
     Eigenvalues ---    0.26359   0.26813   0.26948   0.27549   0.27832
     Eigenvalues ---    0.28375   0.29087   0.29768   0.30682   0.31632
     Eigenvalues ---    0.33069   0.33454   0.33533   0.33552   0.33585
     Eigenvalues ---    0.33725   0.33738   0.33751   0.33877   0.34047
     Eigenvalues ---    0.34661   0.37084   0.37230   0.37230   0.37230
     Eigenvalues ---    0.50795   0.54392   0.54742   0.55500   0.55945
     Eigenvalues ---    0.57308   0.58128   0.58380   0.58417   0.99401
     Eigenvalues ---    1.48566
 RFO step:  Lambda=-4.80720565D-01 EMin= 2.30000000D-03
 Linear search not attempted -- first point.
 Maximum step size (   0.300) exceeded in Quadratic search.
    -- Step size scaled by   0.509
 Iteration  1 RMS(Cart)=  0.07669735 RMS(Int)=  0.00165516
 Iteration  2 RMS(Cart)=  0.00214213 RMS(Int)=  0.00023495
 Iteration  3 RMS(Cart)=  0.00000626 RMS(Int)=  0.00023493
 Iteration  4 RMS(Cart)=  0.00000000 RMS(Int)=  0.00023493
 ITry= 1 IFail=0 DXMaxC= 4.01D-01 DCOld= 1.00D+10 DXMaxT= 3.00D-01 DXLimC= 3.00D+00 Rises=F
 Variable       Old X    -DE/DX   Delta X   Delta X   Delta X     New X
                                 (Linear)    (Quad)   (Total)
    R1        3.32236   0.00772   0.00000   0.00510   0.00511   3.32747
    R2        2.86961   0.02446   0.00000   0.01389   0.01395   2.88356
    R3        2.53104   0.00847   0.00000   0.00337   0.00346   2.53450
    R4        3.36912  -0.00800   0.00000  -0.00544  -0.00541   3.36371
    R5        2.52363   0.00346   0.00000   0.00157   0.00156   2.52519
    R6        2.82230  -0.00127   0.00000  -0.00079  -0.00079   2.82151
    R7        2.85523  -0.00895   0.00000  -0.00583  -0.00586   2.84936
    R8        2.06229   0.00006   0.00000   0.00004   0.00004   2.06233
    R9        3.34666  -0.02444   0.00000  -0.02301  -0.02305   3.32361
   R10        2.94808   0.01259   0.00000   0.00855   0.00855   2.95664
   R11        2.07537   0.00025   0.00000   0.00016   0.00016   2.07553
   R12        2.08126  -0.00061   0.00000  -0.00038  -0.00038   2.08088
   R13        2.08036  -0.00007   0.00000  -0.00004  -0.00004   2.08031
   R14        2.83067   0.00736   0.00000   0.00415   0.00426   2.83493
   R15        2.83386   0.00249   0.00000   0.00322   0.00328   2.83714
   R16        2.96047  -0.03635   0.00000  -0.02501  -0.02506   2.93541
   R17        2.53137   0.00391   0.00000   0.00189   0.00189   2.53326
   R18        2.55676  -0.00134   0.00000  -0.00066  -0.00066   2.55610
   R19        2.96465   0.05337   0.00000   0.03705   0.03710   3.00175
   R20        3.08861  -0.00049   0.00000   0.00357   0.00353   3.09213
   R21        2.95115  -0.02863   0.00000  -0.01900  -0.01912   2.93203
   R22        2.52215   0.00048   0.00000   0.00023   0.00023   2.52238
   R23        2.52453   0.00532   0.00000   0.00255   0.00255   2.52708
   R24        2.52246   0.01340   0.00000   0.00641   0.00641   2.52887
   R25        2.54302   0.03187   0.00000   0.01559   0.01559   2.55861
   R26        2.68924   0.08798   0.00000   0.05694   0.05705   2.74629
   R27        2.83582   0.10478   0.00000   0.07153   0.07135   2.90717
   R28        3.09915   0.03622   0.00000  -0.00506  -0.00506   3.09409
   R29        2.54062   0.46116   0.00000   0.12197   0.12211   2.66273
   R30        2.07250  -0.03255   0.00000  -0.02017  -0.02017   2.05233
   R31        2.08093  -0.00110   0.00000  -0.00069  -0.00069   2.08024
   R32        2.08261  -0.00430   0.00000  -0.00268  -0.00268   2.07993
   R33        3.40284   0.09828   0.00000   0.07053   0.07067   3.47350
   R34        2.07752   0.00586   0.00000   0.00364   0.00364   2.08117
   R35        2.07775  -0.00681   0.00000  -0.00423  -0.00423   2.07352
   R36        2.07796  -0.00160   0.00000  -0.00100  -0.00100   2.07696
   R37        2.68341   0.32457   0.00000   0.11489   0.11477   2.79818
   R38        2.98367   0.02302   0.00000  -0.00530  -0.00550   2.97818
   R39        2.59071   0.16749   0.00000   0.08620   0.08620   2.67692
   R40        2.19208  -0.04711   0.00000  -0.03158  -0.03158   2.16050
   R41        2.02201   0.02913   0.00000   0.01737   0.01737   2.03938
   R42        2.02201   0.02163   0.00000   0.01290   0.01290   2.03491
   R43        2.02201   0.01842   0.00000   0.01099   0.01099   2.03300
    A1        1.93742  -0.00690   0.00000  -0.00420  -0.00432   1.93310
    A2        2.21889  -0.00089   0.00000  -0.00019  -0.00031   2.21858
    A3        2.12662   0.00842   0.00000   0.00496   0.00487   2.13150
    A4        1.58937   0.00247   0.00000   0.00122   0.00127   1.59064
    A5        1.97681   0.00292   0.00000   0.00177   0.00177   1.97858
    A6        2.05794   0.00081   0.00000   0.00070   0.00070   2.05863
    A7        2.24843  -0.00373   0.00000  -0.00246  -0.00247   2.24597
    A8        2.01300   0.00339   0.00000   0.00223   0.00217   2.01517
    A9        2.13610  -0.00141   0.00000  -0.00078  -0.00076   2.13534
   A10        2.12717  -0.00163   0.00000  -0.00112  -0.00109   2.12608
   A11        1.83771  -0.00121   0.00000  -0.00097  -0.00086   1.83685
   A12        2.02565   0.00491   0.00000   0.00101   0.00098   2.02664
   A13        1.52800   0.01748   0.00000   0.01964   0.01972   1.54771
   A14        1.96456   0.00439   0.00000   0.00626   0.00614   1.97070
   A15        2.15567  -0.01503   0.00000  -0.01488  -0.01494   2.14073
   A16        1.91286  -0.00628   0.00000  -0.00750  -0.00758   1.90528
   A17        1.92584   0.00119   0.00000   0.00097   0.00097   1.92681
   A18        1.93703  -0.00080   0.00000  -0.00066  -0.00066   1.93637
   A19        1.93799  -0.00058   0.00000  -0.00046  -0.00046   1.93753
   A20        1.89123  -0.00013   0.00000  -0.00009  -0.00009   1.89113
   A21        1.89412   0.00019   0.00000   0.00020   0.00020   1.89432
   A22        1.87598   0.00012   0.00000   0.00004   0.00004   1.87602
   A23        2.23163  -0.00428   0.00000  -0.00355  -0.00366   2.22797
   A24        2.10508   0.00458   0.00000   0.00436   0.00418   2.10926
   A25        1.88997   0.00816   0.00000   0.00707   0.00709   1.89706
   A26        1.81286   0.02322   0.00000   0.01626   0.01630   1.82916
   A27        1.99689  -0.00492   0.00000  -0.00262  -0.00283   1.99406
   A28        1.93521  -0.00828   0.00000  -0.00611  -0.00598   1.92922
   A29        1.93973   0.00353   0.00000   0.00454   0.00460   1.94433
   A30        1.90286  -0.01767   0.00000  -0.01398  -0.01408   1.88879
   A31        1.87519   0.00324   0.00000   0.00122   0.00123   1.87642
   A32        1.72465  -0.03183   0.00000  -0.02200  -0.02196   1.70268
   A33        2.01333  -0.01330   0.00000  -0.00661  -0.00640   2.00692
   A34        1.64556   0.08693   0.00000   0.07266   0.07256   1.71812
   A35        1.82846  -0.01286   0.00000  -0.00861  -0.00882   1.81964
   A36        1.94687   0.00088   0.00000   0.00020   0.00029   1.94715
   A37        1.92787   0.00551   0.00000   0.00363   0.00367   1.93154
   A38        1.92770   0.00701   0.00000   0.00438   0.00436   1.93207
   A39        1.93521   0.00174   0.00000   0.00144   0.00158   1.93679
   A40        1.89759  -0.00231   0.00000  -0.00109  -0.00113   1.89646
   A41        1.83676   0.02834   0.00000   0.02008   0.02010   1.85686
   A42        2.01964  -0.00094   0.00000   0.00191   0.00198   2.02162
   A43        1.89654   0.03123   0.00000   0.02664   0.02698   1.92352
   A44        1.93693  -0.01696   0.00000  -0.01462  -0.01481   1.92213
   A45        1.89132  -0.05753   0.00000  -0.04518  -0.04545   1.84587
   A46        1.87917   0.01160   0.00000   0.00781   0.00698   1.88615
   A47        1.91919  -0.02331   0.00000  -0.00654  -0.00639   1.91280
   A48        1.66270  -0.03549   0.00000  -0.02694  -0.02696   1.63574
   A49        2.69051  -0.03211   0.00000  -0.01410  -0.01420   2.67631
   A50        1.51142   0.08077   0.00000   0.05755   0.05762   1.56904
   A51        1.58228   0.06184   0.00000   0.02916   0.02904   1.61132
   A52        2.08481   0.02673   0.00000   0.01122   0.01074   2.09556
   A53        1.98724   0.04866   0.00000   0.03210   0.03187   2.01911
   A54        2.21089  -0.07556   0.00000  -0.04349  -0.04281   2.16808
   A55        1.95786   0.04346   0.00000   0.02290   0.02325   1.98111
   A56        1.95201  -0.00200   0.00000   0.00820   0.00837   1.96037
   A57        1.92137   0.00080   0.00000   0.00361   0.00322   1.92459
   A58        1.88233  -0.00321   0.00000  -0.00354  -0.00426   1.87807
   A59        1.87864  -0.02285   0.00000  -0.01713  -0.01717   1.86146
   A60        1.50173   0.04943   0.00000   0.03305   0.03330   1.53503
   A61        1.86783  -0.01994   0.00000  -0.01693  -0.01685   1.85098
   A62        1.25828   0.01918   0.00000   0.03017   0.02984   1.28812
   A63        1.92988   0.00510   0.00000   0.00399   0.00399   1.93388
   A64        1.91528   0.00101   0.00000   0.00083   0.00083   1.91611
   A65        1.92072  -0.00058   0.00000  -0.00044  -0.00044   1.92028
   A66        1.90147  -0.00345   0.00000  -0.00278  -0.00279   1.89869
   A67        1.89036  -0.00287   0.00000  -0.00235  -0.00235   1.88802
   A68        1.90572   0.00068   0.00000   0.00065   0.00065   1.90637
   A69        1.89435  -0.09469   0.00000  -0.01778  -0.01727   1.87708
   A70        1.77283   0.00890   0.00000   0.00028  -0.00015   1.77269
   A71        2.18898  -0.00875   0.00000   0.00086   0.00027   2.18925
   A72        1.71737   0.05668   0.00000   0.05373   0.05360   1.77097
   A73        1.94918   0.10327   0.00000   0.03497   0.03416   1.98334
   A74        2.31789  -0.01037   0.00000   0.00038  -0.00034   2.31755
   A75        1.68143   0.11357   0.00000   0.06096   0.06110   1.74253
   A76        1.54566  -0.01786   0.00000  -0.00827  -0.00870   1.53696
   A77        1.65146  -0.02203   0.00000   0.01363   0.01347   1.66493
   A78        1.58360   0.06983   0.00000   0.05645   0.05626   1.63985
   A79        2.00728  -0.00622   0.00000  -0.00562  -0.00571   2.00158
   A80        2.10609  -0.00059   0.00000  -0.00090  -0.00103   2.10506
   A81        1.91063  -0.02570   0.00000  -0.01991  -0.02001   1.89062
   A82        1.91063  -0.02301   0.00000  -0.01687  -0.01713   1.89350
   A83        1.91063  -0.00846   0.00000  -0.00774  -0.00782   1.90282
   A84        3.38036   0.02658   0.00000   0.01592   0.01613   3.39649
   A85        3.22723   0.00295   0.00000   0.01495   0.01434   3.24158
    D1        0.28591  -0.00170   0.00000  -0.00042  -0.00043   0.28548
    D2       -2.83172  -0.03170   0.00000  -0.02772  -0.02766  -2.85937
    D3       -0.36802   0.00281   0.00000   0.00080   0.00079  -0.36723
    D4       -2.55325  -0.00530   0.00000  -0.00729  -0.00722  -2.56047
    D5        1.79858  -0.00779   0.00000  -0.00896  -0.00893   1.78965
    D6        2.75108   0.03083   0.00000   0.02634   0.02635   2.77743
    D7        0.56585   0.02272   0.00000   0.01826   0.01834   0.58419
    D8       -1.36551   0.02023   0.00000   0.01658   0.01664  -1.34887
    D9        0.04967  -0.01880   0.00000  -0.01904  -0.01900   0.03067
   D10        2.79324   0.01180   0.00000   0.00935   0.00936   2.80260
   D11       -3.06558  -0.05156   0.00000  -0.04891  -0.04894  -3.11452
   D12       -0.32202  -0.02096   0.00000  -0.02053  -0.02058  -0.34259
   D13       -0.11367  -0.00192   0.00000  -0.00117  -0.00118  -0.11485
   D14        3.03146  -0.00174   0.00000  -0.00156  -0.00156   3.02990
   D15       -0.09774   0.00151   0.00000   0.00036   0.00037  -0.09738
   D16       -3.11526  -0.00156   0.00000  -0.00248  -0.00247  -3.11773
   D17        3.03984   0.00131   0.00000   0.00081   0.00080   3.04064
   D18        0.02232  -0.00176   0.00000  -0.00204  -0.00204   0.02029
   D19       -3.13742  -0.00019   0.00000   0.00016   0.00016  -3.13726
   D20        1.04908  -0.00029   0.00000   0.00007   0.00006   1.04915
   D21       -1.03647   0.00046   0.00000   0.00076   0.00075  -1.03571
   D22        0.00835   0.00001   0.00000  -0.00030  -0.00030   0.00805
   D23       -2.08834  -0.00009   0.00000  -0.00040  -0.00039  -2.08873
   D24        2.10929   0.00066   0.00000   0.00029   0.00030   2.10959
   D25        0.29688  -0.00221   0.00000  -0.00036  -0.00034   0.29654
   D26        2.51971   0.00605   0.00000   0.00435   0.00436   2.52407
   D27       -1.40212  -0.01783   0.00000  -0.01890  -0.01889  -1.42101
   D28       -2.96809   0.00085   0.00000   0.00249   0.00250  -2.96559
   D29       -0.74526   0.00911   0.00000   0.00721   0.00721  -0.73805
   D30        1.61609  -0.01477   0.00000  -0.01605  -0.01604   1.60005
   D31       -0.12284  -0.02540   0.00000  -0.01905  -0.01894  -0.14178
   D32        1.41802   0.04609   0.00000   0.03211   0.03228   1.45030
   D33        2.33918   0.02709   0.00000   0.02558   0.02539   2.36456
   D34       -2.24180  -0.03124   0.00000  -0.02370  -0.02365  -2.26545
   D35       -0.70093   0.04025   0.00000   0.02746   0.02757  -0.67337
   D36        0.22022   0.02125   0.00000   0.02093   0.02067   0.24089
   D37        1.57185  -0.00591   0.00000   0.00071   0.00084   1.57269
   D38        3.11271   0.06558   0.00000   0.05186   0.05206  -3.11841
   D39       -2.24932   0.04658   0.00000   0.04533   0.04517  -2.20415
   D40        3.07030   0.00267   0.00000   0.00098   0.00100   3.07130
   D41        0.97229   0.00308   0.00000   0.00137   0.00139   0.97368
   D42       -1.12519   0.00197   0.00000   0.00032   0.00033  -1.12486
   D43       -1.34968   0.01075   0.00000   0.01083   0.01073  -1.33895
   D44        2.83550   0.01116   0.00000   0.01123   0.01112   2.84662
   D45        0.73802   0.01005   0.00000   0.01017   0.01007   0.74809
   D46        1.03102  -0.00835   0.00000  -0.00652  -0.00643   1.02459
   D47       -1.06699  -0.00794   0.00000  -0.00613  -0.00604  -1.07302
   D48        3.11872  -0.00906   0.00000  -0.00718  -0.00709   3.11162
   D49        2.21285   0.03339   0.00000   0.03206   0.03223   2.24508
   D50        0.09522   0.01599   0.00000   0.01684   0.01691   0.11212
   D51       -2.02878   0.02168   0.00000   0.02184   0.02189  -2.00688
   D52       -0.56976   0.00608   0.00000   0.00664   0.00685  -0.56291
   D53       -2.68739  -0.01132   0.00000  -0.00858  -0.00848  -2.69587
   D54        1.47180  -0.00564   0.00000  -0.00358  -0.00349   1.46832
   D55       -2.04500  -0.05431   0.00000  -0.04571  -0.04564  -2.09063
   D56       -0.31641   0.02483   0.00000   0.02381   0.02372  -0.29269
   D57        0.76846  -0.03158   0.00000  -0.02447  -0.02427   0.74419
   D58        2.49704   0.04756   0.00000   0.04505   0.04509   2.54213
   D59        0.11454  -0.00926   0.00000  -0.00763  -0.00755   0.10700
   D60        2.20031  -0.00816   0.00000  -0.00747  -0.00748   2.19283
   D61       -1.97028  -0.00672   0.00000  -0.00623  -0.00620  -1.97649
   D62        2.26998   0.00131   0.00000   0.00192   0.00205   2.27203
   D63       -1.92744   0.00241   0.00000   0.00208   0.00212  -1.92532
   D64        0.18515   0.00385   0.00000   0.00332   0.00340   0.18855
   D65       -1.94946  -0.00363   0.00000  -0.00258  -0.00247  -1.95194
   D66        0.13630  -0.00253   0.00000  -0.00242  -0.00241   0.13389
   D67        2.24889  -0.00109   0.00000  -0.00118  -0.00113   2.24777
   D68       -0.66162   0.01071   0.00000   0.00956   0.00946  -0.65217
   D69       -2.80649   0.01175   0.00000   0.01200   0.01199  -2.79450
   D70        1.36108  -0.02672   0.00000  -0.01996  -0.02003   1.34105
   D71       -2.69491   0.01116   0.00000   0.00457   0.00463  -2.69028
   D72        1.44341   0.01220   0.00000   0.00702   0.00717   1.45058
   D73       -0.67220  -0.02627   0.00000  -0.02495  -0.02486  -0.69706
   D74        0.75716  -0.02606   0.00000  -0.02821  -0.02830   0.72886
   D75       -2.40680  -0.03432   0.00000  -0.03642  -0.03654  -2.44334
   D76        2.53498  -0.02060   0.00000  -0.01771  -0.01778   2.51721
   D77       -0.62897  -0.02887   0.00000  -0.02592  -0.02602  -0.65499
   D78        0.34490   0.00244   0.00000   0.00147   0.00137   0.34627
   D79        2.54195   0.00988   0.00000   0.00831   0.00806   2.55001
   D80       -1.68139  -0.02099   0.00000  -0.01826  -0.01794  -1.69933
   D81       -1.75367   0.00526   0.00000   0.00398   0.00393  -1.74974
   D82        0.44338   0.01270   0.00000   0.01082   0.01062   0.45400
   D83        2.50322  -0.01817   0.00000  -0.01575  -0.01538   2.48784
   D84        2.42480   0.00237   0.00000   0.00149   0.00140   2.42619
   D85       -1.66134   0.00981   0.00000   0.00833   0.00809  -1.65325
   D86        0.39851  -0.02106   0.00000  -0.01824  -0.01791   0.38059
   D87       -0.47821   0.02209   0.00000   0.02132   0.02160  -0.45661
   D88        2.68888   0.02953   0.00000   0.02950   0.02946   2.71835
   D89       -2.12530   0.03007   0.00000   0.02909   0.02958  -2.09572
   D90        1.04180   0.03751   0.00000   0.03726   0.03744   1.07923
   D91        2.94092   0.02267   0.00000   0.01398   0.01377   2.95470
   D92       -0.17517   0.03011   0.00000   0.02215   0.02163  -0.15353
   D93       -2.29094  -0.00243   0.00000   0.00077   0.00098  -2.28997
   D94        1.87461  -0.02800   0.00000  -0.01698  -0.01686   1.85774
   D95       -0.19948  -0.00228   0.00000  -0.00340  -0.00321  -0.20269
   D96       -0.37540  -0.01860   0.00000  -0.00058  -0.00114  -0.37654
   D97       -2.49304  -0.04417   0.00000  -0.01833  -0.01898  -2.51201
   D98        1.71606  -0.01845   0.00000  -0.00475  -0.00532   1.71074
   D99       -2.41157  -0.05205   0.00000  -0.04803  -0.04839  -2.45996
   D100      -0.33282   0.03336   0.00000   0.01997   0.01991  -0.31291
   D101       0.09804  -0.01120   0.00000  -0.00957  -0.01016   0.08788
   D102       2.17679   0.07421   0.00000   0.05842   0.05815   2.23494
   D103      -2.93134  -0.02183   0.00000  -0.01472  -0.01427  -2.94560
   D104       0.18598  -0.02907   0.00000  -0.02270  -0.02203   0.16395
   D105      -0.10890   0.01073   0.00000  -0.02291  -0.02197  -0.13088
   D106       1.54028  -0.01526   0.00000  -0.01110  -0.01066   1.52963
   D107      -2.03220   0.03613   0.00000  -0.00110  -0.00107  -2.03327
   D108      -0.38301   0.01013   0.00000   0.01071   0.01025  -0.37277
   D109      -0.07203  -0.00048   0.00000   0.00272   0.00290  -0.06913
   D110      -1.97765  -0.07812   0.00000  -0.06841  -0.06807  -2.04572
   D111      -0.02304   0.01741   0.00000   0.00669   0.00681  -0.01623
   D112      -0.91166  -0.02742   0.00000  -0.02650  -0.02714  -0.93880
   D113      -2.46607  -0.01595   0.00000  -0.02446  -0.02542  -2.49148
   D114       2.22704   0.03279   0.00000   0.02827   0.02905   2.25609
   D115       1.33843  -0.01204   0.00000  -0.00491  -0.00490   1.33352
   D116      -0.21598  -0.00057   0.00000  -0.00288  -0.00318  -0.21916
   D117      -2.70444   0.02704   0.00000   0.02183   0.02203  -2.68240
   D118      -0.75052   0.03244   0.00000   0.02705   0.02722  -0.72330
   D119       1.60170   0.00920   0.00000   0.00545   0.00551   1.60722
   D120       1.64621  -0.02705   0.00000  -0.02275  -0.02284   1.62337
   D121      -2.68305  -0.02166   0.00000  -0.01753  -0.01766  -2.70070
   D122      -0.33083  -0.04489   0.00000  -0.03913  -0.03936  -0.37019
         Item               Value     Threshold  Converged?
 Maximum Force            0.461161     0.000450     NO 
 RMS     Force            0.046836     0.000300     NO 
 Maximum Displacement     0.401448     0.001800     NO 
 RMS     Displacement     0.077319     0.001200     NO 
 Predicted change in Energy=-2.161748D-01
 Lowest energy point so far.  Saving SCF results.
 GradGradGradGradGradGradGradGradGradGradGradGradGradGradGradGradGradGrad

 Leave Link  103 at Sun Dec  2 17:00:34 2018, MaxMem=   536870912 cpu:         2.9
 (Enter /pbs_home/pkowalski/g09d01/g09/l202.exe)
                          Input orientation:                          
 ---------------------------------------------------------------------
 Center     Atomic      Atomic             Coordinates (Angstroms)
 Number     Number       Type             X           Y           Z
 ---------------------------------------------------------------------
      1          6           0       -1.593872   -0.250435   -0.880292
      2         16           0       -3.072025    0.706129   -0.903530
      3          6           0       -4.000462   -0.646775   -0.213569
      4          6           0       -3.294491   -1.776803   -0.112247
      5          6           0       -1.911904   -1.733355   -0.712315
      6          6           0       -5.422933   -0.397885    0.165786
      7          1           0       -3.726571   -2.702854    0.270838
      8          6           0       -0.335972    0.200853   -0.993632
      9          6           0        0.118223    1.624064   -1.130465
     10          6           0        0.825368   -0.632903   -0.535166
     11          6           0        1.203393    1.801573   -0.033286
     12          6           0        1.391196    0.377135    0.552425
     13          9           0       -0.861602    2.529649   -1.000433
     14          9           0        0.698958    1.823015   -2.335774
     15          9           0        2.349191    2.255923   -0.545504
     16          9           0        0.787419    2.655195    0.908307
     17          9           0        2.666626    0.191750    0.912621
     18          9           0        0.628808    0.335813    1.670574
     19          6           0       -0.740452   -2.678190    0.197787
     20          6           0        0.437008   -1.869067    0.464089
     21          6           0       -1.324050   -2.273191    1.562370
     22          1           0       -0.574229   -1.932565    2.270356
     23          1           0       -1.882893   -3.093603    2.038205
     24          1           0       -2.041077   -1.447093    1.440435
     25          6           0       -1.649378   -1.925844   -2.242659
     26          1           0       -1.724135   -2.988587   -2.521698
     27          1           0       -0.644888   -1.563902   -2.495590
     28          1           0       -2.393554   -1.365164   -2.825600
     29          1           0       -5.873795   -1.309692    0.580088
     30          1           0       -6.014565   -0.084985   -0.708628
     31          1           0       -5.496556    0.402081    0.918459
     32         16           0        1.327367   -2.093208    1.532948
     33          6           0        0.969103   -3.391815    2.147630
     34          6           0       -0.313023   -3.789301    1.321871
     35          6           0        0.515448   -3.573803    3.477189
     36          1           0        0.875787   -4.589089    3.540509
     37          1           0        1.033960   -2.983963    4.213933
     38          1           0       -0.536534   -3.570471    3.702360
     39          1           0       -0.870115   -4.254076    2.205464
 ---------------------------------------------------------------------
                    Distance matrix (angstroms):
                    1          2          3          4          5
     1  C    0.000000
     2  S    1.760821   0.000000
     3  C    2.528494   1.779997   0.000000
     4  C    2.410768   2.615449   1.336273   0.000000
     5  C    1.525914   2.708048   2.406549   1.507818   0.000000
     6  C    3.972119   2.808746   1.493077   2.551271   3.857702
     7  H    3.447878   3.664524   2.130053   1.091337   2.280248
     8  C    1.341200   2.783776   3.841283   3.666170   2.510750
     9  C    2.550999   3.327429   4.791761   4.924356   3.945697
    10  C    2.473482   4.137435   4.836553   4.296581   2.955509
    11  C    3.571112   4.498502   5.753870   5.748215   4.760449
    12  C    3.370037   4.706207   5.541220   5.199702   4.118763
    13  F    2.877416   2.867157   4.534454   5.025272   4.399927
    14  F    3.416825   4.185579   5.717356   5.818110   4.701063
    15  F    4.684192   5.649746   6.989559   6.949946   5.839444
    16  F    4.160807   4.687954   5.923294   6.111148   5.401123
    17  F    4.643480   6.041118   6.813332   6.360855   5.225838
    18  F    3.433789   4.523197   5.093683   4.799361   4.051522
    19  C    2.790085   4.254733   3.863098   2.726121   1.758778
    20  C    2.924347   4.562382   4.652350   3.776872   2.630539
    21  C    3.182914   4.244105   3.600330   2.633132   2.410641
    22  H    3.714272   4.824442   4.422919   3.619514   3.274964
    23  H    4.084699   4.950334   3.942278   2.889812   3.068628
    24  H    2.649105   3.345653   2.686155   2.022518   2.175538
    25  C    2.160121   3.277877   3.358693   2.695787   1.564585
    26  H    3.195100   4.252788   3.999151   3.120880   2.210143
    27  H    2.288003   3.684928   4.160363   3.570161   2.194109
    28  H    2.380407   2.906017   3.149753   2.888499   2.198528
    29  H    4.644618   3.756936   2.139796   2.711148   4.188839
    30  H    4.427118   3.053259   2.148791   3.258331   4.421421
    31  H    4.346519   3.048022   2.149392   3.264810   4.479871
    32  S    4.213452   5.755638   5.790359   4.916132   3.957724
    33  C    5.060180   6.514096   6.148747   5.088570   4.385200
    34  C    4.360467   5.724805   5.082347   3.872466   3.304731
    35  C    5.872107   7.097780   6.525537   5.534338   5.179887
    36  H    6.668330   7.960782   7.308403   6.216333   5.832063
    37  H    6.350496   7.527571   7.100045   6.237672   5.874526
    38  H    5.756848   6.777334   5.990100   5.037340   4.975540
    39  H    5.106355   6.254430   5.353823   4.169684   3.994095
                    6          7          8          9         10
     6  C    0.000000
     7  H    2.863837   0.000000
     8  C    5.251658   4.639672   0.000000
     9  C    6.039284   5.955527   1.500181   0.000000
    10  C    6.291886   5.065025   1.501350   2.438921   0.000000
    11  C    6.984657   6.684826   2.419547   1.553352   2.514251
    12  C    6.868952   5.979729   2.324753   2.451002   1.588456
    13  F    5.544030   6.099448   2.387389   1.340541   3.614427
    14  F    6.976227   6.845672   2.346025   1.352629   3.047902
    15  F    8.243455   7.884844   3.410899   2.391369   3.266108
    16  F    6.959964   7.034995   3.301995   2.380681   3.591190
    17  F    8.145329   7.047239   3.556610   3.566522   2.483218
    18  F    6.279033   5.492001   2.836724   3.125076   2.417092
    19  C    5.208305   2.987114   3.141969   4.583771   2.678098
    20  C    6.049154   4.250639   2.647078   3.853075   1.636287
    21  C    4.718905   2.761299   3.691929   4.951778   3.422016
    22  H    5.504034   3.811650   3.906642   4.969374   3.393957
    23  H    4.827498   2.583683   4.736923   6.025057   4.473472
    24  H    3.763312   2.405366   3.398204   4.550176   3.575249
    25  C    4.730221   3.352036   2.794271   4.118645   3.272858
    26  H    5.255037   3.448137   3.799278   5.158136   3.999440
    27  H    5.592158   4.295009   2.337877   3.550920   2.621388
    28  H    4.365909   3.626883   3.168937   4.256523   4.017929
    29  H    1.098324   2.578198   5.951960   6.887466   6.824999
    30  H    1.101152   3.612133   5.692921   6.380430   6.864035
    31  H    1.100855   3.632201   5.507106   6.100580   6.568938
    32  S    7.092940   5.244700   3.796448   4.730106   2.581005
    33  C    7.331401   5.103564   4.947526   6.052185   3.850928
    34  C    6.240946   3.733275   4.613395   5.958561   3.835018
    35  C    7.504413   5.388317   5.912798   6.957448   4.984369
    36  H    8.284251   5.952338   6.705993   7.809940   5.680235
    37  H    8.047780   6.187865   6.256077   7.115833   5.303294
    38  H    6.815391   4.764918   6.026230   7.125173   5.332982
    39  H    6.305446   3.782646   5.510528   6.830649   4.847536
                   11         12         13         14         15
    11  C    0.000000
    12  C    1.551564   0.000000
    13  F    2.393673   3.481348   0.000000
    14  F    2.357195   3.303250   2.172053   0.000000
    15  F    1.334787   2.377614   3.254394   2.473004   0.000000
    16  F    1.337275   2.383435   2.525533   3.350285   2.170741
    17  F    2.372197   1.338219   4.644775   4.133378   2.547097
    18  F    2.319858   1.353958   3.764109   4.274052   3.399639
    19  C    4.888783   3.742285   5.345278   5.362059   5.868888
    20  C    3.782635   2.442069   4.814553   4.641048   4.657389
    21  C    5.053492   3.926420   5.463432   6.005580   6.200702
    22  H    4.733972   3.485527   5.540036   6.077979   5.832571
    23  H    6.146461   4.997322   6.472814   7.069002   7.294074
    24  H    4.822061   3.987088   4.812845   5.697469   6.077067
    25  C    5.187800   4.728774   4.692030   4.424624   6.029600
    26  H    6.140704   5.521196   5.788709   5.390498   6.928363
    27  H    4.561305   4.147729   4.363442   3.647283   5.230527
    28  H    5.546464   5.363860   4.565927   4.468562   6.387859
    29  H    7.755178   7.458300   6.508507   7.843289   9.033165
    30  H    7.490935   7.526560   5.785715   7.166551   8.686707
    31  H    6.910406   6.897517   5.448990   7.140972   8.193636
    32  S    4.199735   2.658588   5.707925   5.540642   4.927375
    33  C    5.637603   4.114344   6.951656   6.882467   6.407383
    34  C    5.949273   4.566793   6.754493   6.774996   6.864344
    35  C    6.456886   4.993104   7.693991   7.934095   7.316446
    36  H    7.329386   5.818735   8.620621   8.699256   8.106826
    37  H    6.400698   4.983095   7.821936   8.131294   7.199895
    38  H    6.770617   5.405721   7.709306   8.189945   7.766507
    39  H    6.781027   5.412410   7.503118   7.746992   7.766071
                   16         17         18         19         20
    16  F    0.000000
    17  F    3.098387   0.000000
    18  F    2.446578   2.178979   0.000000
    19  C    5.593230   4.511732   3.623284   0.000000
    20  C    4.559503   3.069095   2.520692   1.453275   0.000000
    21  C    5.401397   4.735357   3.260715   1.538407   2.114441
    22  H    4.975621   4.106008   2.636773   2.208875   2.071046
    23  H    6.438627   5.723514   4.266695   2.205647   3.059292
    24  H    5.011219   5.012670   3.218695   2.179771   2.696705
    25  C    6.070625   5.750469   5.061484   2.710710   3.417999
    26  H    7.065771   6.417778   5.844922   2.908535   3.852115
    27  H    5.607031   5.065999   4.752698   2.916342   3.165964
    28  H    6.342234   6.481026   5.678342   3.687500   4.368988
    29  H    7.758855   8.677770   6.795637   5.326364   6.336607
    30  H    7.509331   8.835616   7.069093   5.946644   6.795661
    31  H    6.675700   8.165893   6.171722   5.712090   6.369596
    32  S    4.819653   2.720194   2.531218   2.529967   1.409055
    33  C    6.175376   4.153164   3.773406   2.689558   2.331565
    34  C    6.550843   4.989446   4.245610   1.637323   2.232854
    35  C    6.743408   5.038251   4.308342   3.624070   3.462809
    36  H    7.708175   5.741892   5.273739   4.175830   4.129819
    37  H    6.541258   4.863066   4.201635   4.401302   3.957357
    38  H    6.951151   5.674256   4.554693   3.622124   3.785361
    39  H    7.222747   5.826264   4.857979   2.555582   3.229431
                   21         22         23         24         25
    21  C    0.000000
    22  H    1.086048   0.000000
    23  H    1.100818   1.764796   0.000000
    24  H    1.100652   1.753880   1.758791   0.000000
    25  C    3.834676   4.639321   4.443421   3.734678   0.000000
    26  H    4.165510   5.039965   4.563874   4.263233   1.101305
    27  H    4.175092   4.780706   4.942463   4.177952   1.097259
    28  H    4.606803   5.440648   5.186991   4.281356   1.099081
    29  H    4.753250   5.597354   4.608226   3.930497   5.117933
    30  H    5.652133   6.471874   5.802378   4.718307   4.979646
    31  H    4.998151   5.613155   5.150942   3.953763   5.496607
    32  S    2.657681   2.045885   3.400271   3.431098   4.810845
    33  C    2.617709   2.127521   2.869631   3.652842   5.317909
    34  C    1.838098   2.101267   1.860543   2.913103   4.238418
    35  C    2.956666   2.310304   2.837835   3.899626   6.333948
    36  H    3.757087   3.282218   3.479039   4.773945   6.849406
    37  H    3.618866   2.732984   3.640583   4.417025   7.071598
    38  H    2.623485   2.175958   2.193057   3.447998   6.267892
    39  H    2.131557   2.341191   1.549320   3.136172   5.080720
                   26         27         28         29         30
    26  H    0.000000
    27  H    1.787508   0.000000
    28  H    1.782128   1.790596   0.000000
    29  H    5.446048   6.071728   4.869689   0.000000
    30  H    5.488708   5.849262   4.385448   1.783399   0.000000
    31  H    6.128823   6.249761   5.173950   1.785209   1.775663
    32  S    5.153011   4.516533   5.776871   7.306064   7.934834
    33  C    5.405436   5.244590   6.336228   7.322409   8.238019
    34  C    4.171977   4.431201   5.235128   6.133586   7.095947
    35  C    6.429996   6.407821   7.284609   7.371690   8.504939
    36  H    6.787603   6.920889   7.849180   8.066932   9.263859
    37  H    7.278450   7.060652   7.995210   7.982800   9.072893
    38  H    6.363009   6.515570   7.136257   6.583773   7.849475
    39  H    4.967582   5.421041   5.998191   6.028935   7.234544
                   31         32         33         34         35
    31  H    0.000000
    32  S    7.291776   0.000000
    33  C    7.596661   1.480732   0.000000
    34  C    6.678281   2.369002   1.575983   0.000000
    35  C    7.648461   2.575160   1.416563   2.319095   0.000000
    36  H    8.508448   3.234757   1.839099   2.641077   1.079194
    37  H    8.060589   2.840284   2.107169   3.290434   1.076828
    38  H    6.937802   3.219127   2.171646   2.400953   1.075815
    39  H    6.688807   3.154451   2.032133   1.143287   1.999960
                   36         37         38         39
    36  H    0.000000
    37  H    1.747841   0.000000
    38  H    1.748837   1.752755   0.000000
    39  H    2.223230   3.045100   1.679074   0.000000
 Stoichiometry    C17H14F6S2
 Framework group  C1[X(C17H14F6S2)]
 Deg. of freedom   111
 Full point group                 C1      NOp   1
 RotChk:  IX=3 Diff= 1.60D+00
 Largest Abelian subgroup         C1      NOp   1
 Largest concise Abelian subgroup C1      NOp   1
                         Standard orientation:                         
 ---------------------------------------------------------------------
 Center     Atomic      Atomic             Coordinates (Angstroms)
 Number     Number       Type             X           Y           Z
 ---------------------------------------------------------------------
      1          6           0        0.526134   -1.404153    0.470887
      2         16           0        1.202846   -2.788596   -0.381093
      3          6           0       -0.416328   -3.499124   -0.585591
      4          6           0       -1.374355   -2.830080    0.062629
      5          6           0       -0.896491   -1.698814    0.937500
      6          6           0       -0.540558   -4.727618   -1.425025
      7          1           0       -2.417584   -3.150446    0.055132
      8          6           0        1.126881   -0.229486    0.711881
      9          6           0        2.499003    0.202478    0.286167
     10          6           0        0.322065    0.991349    1.052298
     11          6           0        2.285821    1.577540   -0.404239
     12          6           0        0.785133    1.894272   -0.169786
     13          9           0        3.120747   -0.662395   -0.527761
     14          9           0        3.293566    0.389459    1.364737
     15          9           0        3.057605    2.522866    0.136469
     16          9           0        2.559565    1.497229   -1.710730
     17          9           0        0.610643    3.212558   -0.019769
     18          9           0        0.147502    1.512381   -1.301505
     19          6           0       -2.003903   -0.332578    0.955876
     20          6           0       -1.270254    0.893109    0.688561
     21          6           0       -2.338745   -0.455333   -0.540623
     22          1           0       -2.270956    0.485818   -1.078340
     23          1           0       -3.346303   -0.864551   -0.711410
     24          1           0       -1.640704   -1.150247   -1.031812
     25          6           0       -0.337236   -1.926126    2.380930
     26          1           0       -1.156328   -2.114643    3.092564
     27          1           0        0.217900   -1.038070    2.708281
     28          1           0        0.333573   -2.796686    2.391854
     29          1           0       -1.587708   -5.055810   -1.470647
     30          1           0        0.062887   -5.550219   -1.010636
     31          1           0       -0.186915   -4.542139   -2.450898
     32         16           0       -1.848162    2.062291    0.155200
     33          6           0       -3.316660    1.872394    0.150586
     34          6           0       -3.444849    0.387097    0.661646
     35          6           0       -4.137629    1.845023   -1.003499
     36          1           0       -5.018649    2.177090   -0.476057
     37          1           0       -3.890933    2.582456   -1.748410
     38          1           0       -4.363661    0.914085   -1.493033
     39          1           0       -4.324386    0.115651   -0.016466
 ---------------------------------------------------------------------
 Rotational constants (GHZ):      0.2462923      0.2378842      0.1449043
 Leave Link  202 at Sun Dec  2 17:00:34 2018, MaxMem=   536870912 cpu:         0.0
 (Enter /pbs_home/pkowalski/g09d01/g09/l301.exe)
 Basis read from rwf:  (5D, 7F)
 No pseudopotential information found on rwf file.
 There are   453 symmetry adapted cartesian basis functions of A   symmetry.
 There are   428 symmetry adapted basis functions of A   symmetry.
   428 basis functions,   747 primitive gaussians,   453 cartesian basis functions
   101 alpha electrons      101 beta electrons
       nuclear repulsion energy      2975.1050823056 Hartrees.
 IExCor=20419 DFT=T Ex+Corr=CAM-B3LYP ExCW=0 ScaHFX=  1.000000
 ScaDFX=  1.000000  1.000000  1.000000  0.810000 ScalE2=  1.000000  1.000000
 IRadAn=      0 IRanWt=     -1 IRanGd=            0 ICorTp=0 IEmpDi=  4
  HFx wShort=  0.000000 wLong=  0.330000 cFull=  0.190000 cShort=  0.000000 cLong=  0.460000
  DFx wShort=  0.000000 wLong=  0.330000 cFull=  0.190000 cShort=  0.000000 cLong=  0.460000
 NAtoms=   39 NActive=   39 NUniq=   39 SFac= 1.00D+00 NAtFMM=   60 NAOKFM=F Big=F
 Integral buffers will be    131072 words long.
 Raffenetti 2 integral format.
 Two-electron integral symmetry is turned on.
 No density basis found on file   724.
 Leave Link  301 at Sun Dec  2 17:00:34 2018, MaxMem=   536870912 cpu:         0.5
 (Enter /pbs_home/pkowalski/g09d01/g09/l302.exe)
 NPDir=0 NMtPBC=     1 NCelOv=     1 NCel=       1 NClECP=     1 NCelD=      1
         NCelK=      1 NCelE2=     1 NClLst=     1 CellRange=     0.0.
 One-electron integrals computed using PRISM.
 NBasis=   428 RedAO= T EigKep=  2.72D-04  NBF=   428
 NBsUse=   428 1.00D-06 EigRej= -1.00D+00 NBFU=   428
 Precomputing XC quadrature grid using
 IXCGrd= 4 IRadAn=           0 IRanWt=          -1 IRanGd=           0 AccXCQ= 0.00D+00.
 Generated NRdTot=       0 NPtTot=           0 NUsed=           0 NTot=          32
 NSgBfM=   444   444   446   447   447 MxSgAt=    39 MxSgA2=    39.
 Leave Link  302 at Sun Dec  2 17:00:35 2018, MaxMem=   536870912 cpu:         7.3
 (Enter /pbs_home/pkowalski/g09d01/g09/l303.exe)
 DipDrv:  MaxL=1.
 Leave Link  303 at Sun Dec  2 17:00:36 2018, MaxMem=   536870912 cpu:         0.9
 (Enter /pbs_home/pkowalski/g09d01/g09/l401.exe)
 Initial guess from the checkpoint file:  "dae0068freq_closed_cam-b3lyp.chk"
 B after Tr=     0.000000    0.000000    0.000000
         Rot=    0.823485   -0.001832    0.002264    0.567331 Ang= -69.13 deg.
 Guess basis will be translated and rotated to current coordinates.
 JPrj=2 DoOrth=T DoCkMO=T.
 Generating alternative initial guess.
 ExpMin= 1.22D-01 ExpMax= 9.18D+03 ExpMxC= 1.38D+03 IAcc=1 IRadAn=         1 AccDes= 0.00D+00
 Harris functional with IExCor=20419 and IRadAn=       1 diagonalized for initial guess.
 HarFok:  IExCor=20419 AccDes= 0.00D+00 IRadAn=         1 IDoV= 1 UseB2=F ITyADJ=14
 ICtDFT=  3500011 ScaDFX=  1.000000  1.000000  1.000000  1.000000
 FoFCou: FMM=F IPFlag=           0 FMFlag=      100000 FMFlg1=           0
         NFxFlg=           0 DoJE=T BraDBF=F KetDBF=T FulRan=T
         wScrn=  0.000000 ICntrl=     500 IOpCl=  0 I1Cent=   200000004 NGrid=           0
         NMat0=    1 NMatS0=      1 NMatT0=    0 NMatD0=    1 NMtDS0=    0 NMtDT0=    0
 Petite list used in FoFCou.
 Harris En= -1993.93174257112    
 Leave Link  401 at Sun Dec  2 17:00:38 2018, MaxMem=   536870912 cpu:        20.5
 (Enter /pbs_home/pkowalski/g09d01/g09/l502.exe)
 Closed shell SCF:
 Using DIIS extrapolation, IDIIS=  1040.
 Integral symmetry usage will be decided dynamically.
 IVT=      641221 IEndB=      641221 NGot=   536870912 MDV=   536451994
 LenX=   536451994 LenY=   536246332
 Requested convergence on RMS density matrix=1.00D-08 within 128 cycles.
 Requested convergence on MAX density matrix=1.00D-06.
 Requested convergence on             energy=1.00D-06.
 No special actions if energy rises.
 Fock matrices will be formed incrementally for  20 cycles.
 Integral accuracy reduced to 1.0D-05 until final iterations.

 Cycle   1  Pass 0  IDiag  1:
 FoFJK:  IHMeth= 1 ICntrl=       0 DoSepK=T KAlg= 0 I1Cent=   0 FoldK=F
 IRaf=         1 NMat=   1 IRICut=       1 DoRegI=T DoRafI=F ISym2E= 0.
 FoFCou: FMM=F IPFlag=           0 FMFlag=      100000 FMFlg1=           0
         NFxFlg=           0 DoJE=T BraDBF=F KetDBF=F FulRan=T
         wScrn=  0.000000 ICntrl=     500 IOpCl=  0 I1Cent=           0 NGrid=           0
         NMat0=    1 NMatS0=      1 NMatT0=    0 NMatD0=    1 NMtDS0=    0 NMtDT0=    0
 Symmetry not used in FoFCou.
 E= -2049.32663596118    
 DIIS: error= 4.75D-03 at cycle   1 NSaved=   1.
 NSaved= 1 IEnMin= 1 EnMin= -2049.32663596118     IErMin= 1 ErrMin= 4.75D-03
 ErrMax= 4.75D-03  0.00D+00 EMaxC= 1.00D-01 BMatC= 2.72D-02 BMatP= 2.72D-02
 IDIUse=3 WtCom= 9.52D-01 WtEn= 4.75D-02
 Coeff-Com:  0.100D+01
 Coeff-En:   0.100D+01
 Coeff:      0.100D+01
 Gap=     0.731 Goal=   None    Shift=    0.000
 GapD=    0.731 DampG=2.000 DampE=1.000 DampFc=2.0000 IDamp=-1.
 RMSDP=1.10D-03 MaxDP=6.61D-02              OVMax= 2.66D-02

 Cycle   2  Pass 0  IDiag  1:
 RMSU=  1.10D-03    CP:  9.95D-01
 E= -2049.35046948936     Delta-E=       -0.023833528186 Rises=F Damp=F
 DIIS: error= 1.30D-03 at cycle   2 NSaved=   2.
 NSaved= 2 IEnMin= 2 EnMin= -2049.35046948936     IErMin= 2 ErrMin= 1.30D-03
 ErrMax= 1.30D-03  0.00D+00 EMaxC= 1.00D-01 BMatC= 2.03D-03 BMatP= 2.72D-02
 IDIUse=3 WtCom= 9.87D-01 WtEn= 1.30D-02
 Coeff-Com:  0.546D-01 0.945D+00
 Coeff-En:   0.000D+00 0.100D+01
 Coeff:      0.539D-01 0.946D+00
 Gap=     0.163 Goal=   None    Shift=    0.000
 RMSDP=3.42D-04 MaxDP=1.85D-02 DE=-2.38D-02 OVMax= 2.32D-02

 Cycle   3  Pass 0  IDiag  1:
 RMSU=  3.40D-04    CP:  9.95D-01  9.75D-01
 E= -2049.35043879245     Delta-E=        0.000030696912 Rises=F Damp=F
 DIIS: error= 1.51D-03 at cycle   3 NSaved=   3.
 NSaved= 3 IEnMin= 2 EnMin= -2049.35046948936     IErMin= 2 ErrMin= 1.30D-03
 ErrMax= 1.51D-03  0.00D+00 EMaxC= 1.00D-01 BMatC= 2.56D-03 BMatP= 2.03D-03
 IDIUse=3 WtCom= 2.05D-01 WtEn= 7.95D-01
 Coeff-Com: -0.407D-01 0.545D+00 0.495D+00
 Coeff-En:   0.000D+00 0.504D+00 0.496D+00
 Coeff:     -0.832D-02 0.512D+00 0.496D+00
 Gap=     0.163 Goal=   None    Shift=    0.000
 RMSDP=2.15D-04 MaxDP=1.06D-02 DE= 3.07D-05 OVMax= 1.82D-02

 Cycle   4  Pass 0  IDiag  1:
 RMSU=  9.62D-05    CP:  9.94D-01  1.05D+00  4.96D-01
 E= -2049.35285682124     Delta-E=       -0.002418028791 Rises=F Damp=F
 DIIS: error= 3.09D-04 at cycle   4 NSaved=   4.
 NSaved= 4 IEnMin= 4 EnMin= -2049.35285682124     IErMin= 4 ErrMin= 3.09D-04
 ErrMax= 3.09D-04  0.00D+00 EMaxC= 1.00D-01 BMatC= 1.04D-04 BMatP= 2.03D-03
 IDIUse=3 WtCom= 9.97D-01 WtEn= 3.09D-03
 Coeff-Com: -0.171D-01 0.105D+00 0.208D+00 0.704D+00
 Coeff-En:   0.000D+00 0.000D+00 0.000D+00 0.100D+01
 Coeff:     -0.171D-01 0.105D+00 0.207D+00 0.705D+00
 Gap=     0.165 Goal=   None    Shift=    0.000
 RMSDP=5.04D-05 MaxDP=3.08D-03 DE=-2.42D-03 OVMax= 5.26D-03

 Cycle   5  Pass 0  IDiag  1:
 RMSU=  4.43D-05    CP:  9.94D-01  1.06D+00  5.65D-01  9.90D-01
 E= -2049.35296482365     Delta-E=       -0.000108002412 Rises=F Damp=F
 DIIS: error= 1.13D-04 at cycle   5 NSaved=   5.
 NSaved= 5 IEnMin= 5 EnMin= -2049.35296482365     IErMin= 5 ErrMin= 1.13D-04
 ErrMax= 1.13D-04  0.00D+00 EMaxC= 1.00D-01 BMatC= 2.51D-05 BMatP= 1.04D-04
 IDIUse=3 WtCom= 9.99D-01 WtEn= 1.13D-03
 Coeff-Com: -0.194D-02-0.455D-01 0.266D-01 0.418D+00 0.602D+00
 Coeff-En:   0.000D+00 0.000D+00 0.000D+00 0.991D-02 0.990D+00
 Coeff:     -0.194D-02-0.455D-01 0.266D-01 0.418D+00 0.603D+00
 Gap=     0.164 Goal=   None    Shift=    0.000
 RMSDP=2.41D-05 MaxDP=1.04D-03 DE=-1.08D-04 OVMax= 2.74D-03

 Cycle   6  Pass 0  IDiag  1:
 RMSU=  1.58D-05    CP:  9.94D-01  1.06D+00  5.89D-01  1.13D+00  8.02D-01
 E= -2049.35299554418     Delta-E=       -0.000030720522 Rises=F Damp=F
 DIIS: error= 4.63D-05 at cycle   6 NSaved=   6.
 NSaved= 6 IEnMin= 6 EnMin= -2049.35299554418     IErMin= 6 ErrMin= 4.63D-05
 ErrMax= 4.63D-05  0.00D+00 EMaxC= 1.00D-01 BMatC= 2.60D-06 BMatP= 2.51D-05
 IDIUse=1 WtCom= 1.00D+00 WtEn= 0.00D+00
 Coeff-Com:  0.119D-02-0.387D-01-0.133D-01 0.131D+00 0.313D+00 0.607D+00
 Coeff:      0.119D-02-0.387D-01-0.133D-01 0.131D+00 0.313D+00 0.607D+00
 Gap=     0.164 Goal=   None    Shift=    0.000
 RMSDP=1.00D-05 MaxDP=5.01D-04 DE=-3.07D-05 OVMax= 1.28D-03

 Cycle   7  Pass 0  IDiag  1:
 RMSU=  7.29D-06    CP:  9.94D-01  1.06D+00  5.92D-01  1.19D+00  8.71D-01
                    CP:  1.00D+00
 E= -2049.35299963521     Delta-E=       -0.000004091035 Rises=F Damp=F
 DIIS: error= 1.39D-05 at cycle   7 NSaved=   7.
 NSaved= 7 IEnMin= 7 EnMin= -2049.35299963521     IErMin= 7 ErrMin= 1.39D-05
 ErrMax= 1.39D-05  0.00D+00 EMaxC= 1.00D-01 BMatC= 3.10D-07 BMatP= 2.60D-06
 IDIUse=1 WtCom= 1.00D+00 WtEn= 0.00D+00
 Coeff-Com:  0.839D-03-0.850D-02-0.985D-02-0.179D-01 0.331D-01 0.211D+00
 Coeff-Com:  0.791D+00
 Coeff:      0.839D-03-0.850D-02-0.985D-02-0.179D-01 0.331D-01 0.211D+00
 Coeff:      0.791D+00
 Gap=     0.164 Goal=   None    Shift=    0.000
 RMSDP=6.40D-06 MaxDP=2.34D-04 DE=-4.09D-06 OVMax= 1.04D-03

 Initial convergence to 1.0D-05 achieved.  Increase integral accuracy.
 Cycle   8  Pass 1  IDiag  1:
 E= -2049.35302144393     Delta-E=       -0.000021808723 Rises=F Damp=F
 DIIS: error= 7.42D-05 at cycle   1 NSaved=   1.
 NSaved= 1 IEnMin= 1 EnMin= -2049.35302144393     IErMin= 1 ErrMin= 7.42D-05
 ErrMax= 7.42D-05  0.00D+00 EMaxC= 1.00D-01 BMatC= 2.64D-06 BMatP= 2.64D-06
 IDIUse=1 WtCom= 1.00D+00 WtEn= 0.00D+00
 Coeff-Com:  0.100D+01
 Coeff:      0.100D+01
 Gap=     0.164 Goal=   None    Shift=    0.000
 RMSDP=6.40D-06 MaxDP=2.34D-04 DE=-2.18D-05 OVMax= 8.49D-04

 Cycle   9  Pass 1  IDiag  1:
 RMSU=  7.36D-05    CP:  1.00D+00
 E= -2049.35302409543     Delta-E=       -0.000002651493 Rises=F Damp=F
 DIIS: error= 1.09D-05 at cycle   2 NSaved=   2.
 NSaved= 2 IEnMin= 2 EnMin= -2049.35302409543     IErMin= 2 ErrMin= 1.09D-05
 ErrMax= 1.09D-05  0.00D+00 EMaxC= 1.00D-01 BMatC= 2.43D-07 BMatP= 2.64D-06
 IDIUse=1 WtCom= 1.00D+00 WtEn= 0.00D+00
 Coeff-Com:  0.908D-01 0.909D+00
 Coeff:      0.908D-01 0.909D+00
 Gap=     0.164 Goal=   None    Shift=    0.000
 RMSDP=5.32D-06 MaxDP=1.22D-04 DE=-2.65D-06 OVMax= 4.17D-04

 Cycle  10  Pass 1  IDiag  1:
 RMSU=  4.44D-06    CP:  1.00D+00  1.04D+00
 E= -2049.35302402064     Delta-E=        0.000000074787 Rises=F Damp=F
 DIIS: error= 1.43D-05 at cycle   3 NSaved=   3.
 NSaved= 3 IEnMin= 2 EnMin= -2049.35302409543     IErMin= 2 ErrMin= 1.09D-05
 ErrMax= 1.43D-05  0.00D+00 EMaxC= 1.00D-01 BMatC= 4.58D-07 BMatP= 2.43D-07
 IDIUse=1 WtCom= 1.00D+00 WtEn= 0.00D+00
 Coeff-Com: -0.225D-01 0.592D+00 0.431D+00
 Coeff:     -0.225D-01 0.592D+00 0.431D+00
 Gap=     0.164 Goal=   None    Shift=    0.000
 RMSDP=2.57D-06 MaxDP=9.05D-05 DE= 7.48D-08 OVMax= 2.83D-04

 Cycle  11  Pass 1  IDiag  1:
 RMSU=  1.92D-06    CP:  1.00D+00  1.05D+00  6.33D-01
 E= -2049.35302451319     Delta-E=       -0.000000492549 Rises=F Damp=F
 DIIS: error= 1.87D-06 at cycle   4 NSaved=   4.
 NSaved= 4 IEnMin= 4 EnMin= -2049.35302451319     IErMin= 4 ErrMin= 1.87D-06
 ErrMax= 1.87D-06  0.00D+00 EMaxC= 1.00D-01 BMatC= 7.39D-09 BMatP= 2.43D-07
 IDIUse=1 WtCom= 1.00D+00 WtEn= 0.00D+00
 Coeff-Com: -0.801D-02 0.957D-01 0.113D+00 0.799D+00
 Coeff:     -0.801D-02 0.957D-01 0.113D+00 0.799D+00
 Gap=     0.164 Goal=   None    Shift=    0.000
 RMSDP=1.12D-06 MaxDP=3.25D-05 DE=-4.93D-07 OVMax= 2.17D-04

 Cycle  12  Pass 1  IDiag  1:
 RMSU=  5.80D-07    CP:  1.00D+00  1.05D+00  7.53D-01  1.41D+00
 E= -2049.35302455328     Delta-E=       -0.000000040087 Rises=F Damp=F
 DIIS: error= 1.64D-06 at cycle   5 NSaved=   5.
 NSaved= 5 IEnMin= 5 EnMin= -2049.35302455328     IErMin= 5 ErrMin= 1.64D-06
 ErrMax= 1.64D-06  0.00D+00 EMaxC= 1.00D-01 BMatC= 6.02D-09 BMatP= 7.39D-09
 IDIUse=1 WtCom= 1.00D+00 WtEn= 0.00D+00
 Coeff-Com:  0.100D-01-0.337D+00-0.201D+00 0.569D+00 0.959D+00
 Coeff:      0.100D-01-0.337D+00-0.201D+00 0.569D+00 0.959D+00
 Gap=     0.164 Goal=   None    Shift=    0.000
 RMSDP=1.52D-06 MaxDP=5.85D-05 DE=-4.01D-08 OVMax= 2.85D-04

 Cycle  13  Pass 1  IDiag  1:
 RMSU=  4.05D-07    CP:  1.00D+00  1.05D+00  8.98D-01  2.08D+00  1.54D+00
 E= -2049.35302458637     Delta-E=       -0.000000033094 Rises=F Damp=F
 DIIS: error= 5.59D-07 at cycle   6 NSaved=   6.
 NSaved= 6 IEnMin= 6 EnMin= -2049.35302458637     IErMin= 6 ErrMin= 5.59D-07
 ErrMax= 5.59D-07  0.00D+00 EMaxC= 1.00D-01 BMatC= 6.91D-10 BMatP= 6.02D-09
 IDIUse=1 WtCom= 1.00D+00 WtEn= 0.00D+00
 Coeff-Com:  0.685D-02-0.193D+00-0.122D+00 0.161D+00 0.442D+00 0.705D+00
 Coeff:      0.685D-02-0.193D+00-0.122D+00 0.161D+00 0.442D+00 0.705D+00
 Gap=     0.164 Goal=   None    Shift=    0.000
 RMSDP=5.26D-07 MaxDP=2.35D-05 DE=-3.31D-08 OVMax= 9.89D-05

 Cycle  14  Pass 1  IDiag  1:
 RMSU=  1.62D-07    CP:  1.00D+00  1.05D+00  9.45D-01  2.30D+00  1.81D+00
                    CP:  1.16D+00
 E= -2049.35302458993     Delta-E=       -0.000000003563 Rises=F Damp=F
 DIIS: error= 3.22D-07 at cycle   7 NSaved=   7.
 NSaved= 7 IEnMin= 7 EnMin= -2049.35302458993     IErMin= 7 ErrMin= 3.22D-07
 ErrMax= 3.22D-07  0.00D+00 EMaxC= 1.00D-01 BMatC= 1.93D-10 BMatP= 6.91D-10
 IDIUse=1 WtCom= 1.00D+00 WtEn= 0.00D+00
 Coeff-Com:  0.123D-02-0.252D-01-0.174D-01-0.282D-01-0.189D-01 0.354D+00
 Coeff-Com:  0.734D+00
 Coeff:      0.123D-02-0.252D-01-0.174D-01-0.282D-01-0.189D-01 0.354D+00
 Coeff:      0.734D+00
 Gap=     0.165 Goal=   None    Shift=    0.000
 RMSDP=2.05D-07 MaxDP=6.09D-06 DE=-3.56D-09 OVMax= 3.80D-05

 Cycle  15  Pass 1  IDiag  1:
 RMSU=  5.84D-08    CP:  1.00D+00  1.05D+00  9.63D-01  2.37D+00  1.94D+00
                    CP:  1.34D+00  1.09D+00
 E= -2049.35302459030     Delta-E=       -0.000000000367 Rises=F Damp=F
 DIIS: error= 9.84D-08 at cycle   8 NSaved=   8.
 NSaved= 8 IEnMin= 8 EnMin= -2049.35302459030     IErMin= 8 ErrMin= 9.84D-08
 ErrMax= 9.84D-08  0.00D+00 EMaxC= 1.00D-01 BMatC= 1.91D-11 BMatP= 1.93D-10
 IDIUse=1 WtCom= 1.00D+00 WtEn= 0.00D+00
 Coeff-Com: -0.724D-03 0.245D-01 0.151D-01-0.319D-01-0.986D-01 0.442D-01
 Coeff-Com:  0.278D+00 0.769D+00
 Coeff:     -0.724D-03 0.245D-01 0.151D-01-0.319D-01-0.986D-01 0.442D-01
 Coeff:      0.278D+00 0.769D+00
 Gap=     0.165 Goal=   None    Shift=    0.000
 RMSDP=5.59D-08 MaxDP=1.57D-06 DE=-3.67D-10 OVMax= 1.02D-05

 Cycle  16  Pass 1  IDiag  1:
 RMSU=  3.12D-08    CP:  1.00D+00  1.05D+00  9.65D-01  2.39D+00  1.98D+00
                    CP:  1.40D+00  1.17D+00  1.11D+00
 E= -2049.35302459056     Delta-E=       -0.000000000258 Rises=F Damp=F
 DIIS: error= 3.58D-08 at cycle   9 NSaved=   9.
 NSaved= 9 IEnMin= 9 EnMin= -2049.35302459056     IErMin= 9 ErrMin= 3.58D-08
 ErrMax= 3.58D-08  0.00D+00 EMaxC= 1.00D-01 BMatC= 2.98D-12 BMatP= 1.91D-11
 IDIUse=1 WtCom= 1.00D+00 WtEn= 0.00D+00
 Coeff-Com: -0.303D-03 0.819D-02 0.515D-02 0.315D-03-0.254D-01-0.205D-01
 Coeff-Com: -0.494D-01 0.146D+00 0.936D+00
 Coeff:     -0.303D-03 0.819D-02 0.515D-02 0.315D-03-0.254D-01-0.205D-01
 Coeff:     -0.494D-01 0.146D+00 0.936D+00
 Gap=     0.165 Goal=   None    Shift=    0.000
 RMSDP=2.37D-08 MaxDP=8.19D-07 DE=-2.58D-10 OVMax= 4.41D-06

 Cycle  17  Pass 1  IDiag  1:
 RMSU=  8.64D-09    CP:  1.00D+00  1.05D+00  9.66D-01  2.39D+00  1.99D+00
                    CP:  1.42D+00  1.22D+00  1.32D+00  1.36D+00
 E= -2049.35302459059     Delta-E=       -0.000000000035 Rises=F Damp=F
 DIIS: error= 1.65D-08 at cycle  10 NSaved=  10.
 NSaved=10 IEnMin=10 EnMin= -2049.35302459059     IErMin=10 ErrMin= 1.65D-08
 ErrMax= 1.65D-08  0.00D+00 EMaxC= 1.00D-01 BMatC= 9.71D-13 BMatP= 2.98D-12
 IDIUse=1 WtCom= 1.00D+00 WtEn= 0.00D+00
 Coeff-Com:  0.457D-04-0.249D-02-0.165D-02 0.874D-02 0.972D-02-0.154D-01
 Coeff-Com: -0.100D+00-0.128D+00 0.445D+00 0.784D+00
 Coeff:      0.457D-04-0.249D-02-0.165D-02 0.874D-02 0.972D-02-0.154D-01
 Coeff:     -0.100D+00-0.128D+00 0.445D+00 0.784D+00
 Gap=     0.165 Goal=   None    Shift=    0.000
 RMSDP=1.41D-08 MaxDP=4.78D-07 DE=-3.46D-11 OVMax= 2.72D-06

 Cycle  18  Pass 1  IDiag  1:
 RMSU=  4.64D-09    CP:  1.00D+00  1.05D+00  9.67D-01  2.39D+00  1.99D+00
                    CP:  1.43D+00  1.23D+00  1.43D+00  1.62D+00  1.07D+00
 E= -2049.35302459050     Delta-E=        0.000000000090 Rises=F Damp=F
 DIIS: error= 7.59D-09 at cycle  11 NSaved=  11.
 NSaved=11 IEnMin=10 EnMin= -2049.35302459059     IErMin=11 ErrMin= 7.59D-09
 ErrMax= 7.59D-09  0.00D+00 EMaxC= 1.00D-01 BMatC= 1.31D-13 BMatP= 9.71D-13
 IDIUse=1 WtCom= 1.00D+00 WtEn= 0.00D+00
 Coeff-Com:  0.615D-04-0.221D-02-0.148D-02 0.441D-02 0.741D-02-0.207D-02
 Coeff-Com: -0.386D-01-0.750D-01 0.509D-01 0.326D+00 0.730D+00
 Coeff:      0.615D-04-0.221D-02-0.148D-02 0.441D-02 0.741D-02-0.207D-02
 Coeff:     -0.386D-01-0.750D-01 0.509D-01 0.326D+00 0.730D+00
 Gap=     0.165 Goal=   None    Shift=    0.000
 RMSDP=3.96D-09 MaxDP=1.29D-07 DE= 9.00D-11 OVMax= 6.99D-07

 SCF Done:  E(RCAM-B3LYP) =  -2049.35302459     A.U. after   18 cycles
            NFock= 18  Conv=0.40D-08     -V/T= 2.0049
 KE= 2.039327274625D+03 PE=-1.078460697384D+04 EE= 3.720821592315D+03
 Leave Link  502 at Sun Dec  2 17:07:00 2018, MaxMem=   536870912 cpu:      3044.9
 (Enter /pbs_home/pkowalski/g09d01/g09/l701.exe)
 Compute integral first derivatives.
 ... and contract with generalized density number  0.
 Leave Link  701 at Sun Dec  2 17:07:01 2018, MaxMem=   536870912 cpu:         3.6
 (Enter /pbs_home/pkowalski/g09d01/g09/l702.exe)
 L702 exits ... SP integral derivatives will be done elsewhere.
 Leave Link  702 at Sun Dec  2 17:07:01 2018, MaxMem=   536870912 cpu:         0.2
 (Enter /pbs_home/pkowalski/g09d01/g09/l703.exe)
 Compute integral first derivatives, UseDBF=F ICtDFT=           0.
 Integral derivatives from FoFJK, PRISM(SPDF).
 Calling FoFJK, ICntrl=      2127 FMM=F ISym2X=0 I1Cent= 0 IOpClX= 0 NMat=1 NMatS=1 NMatT=0.
 FoFJK:  IHMeth= 1 ICntrl=    2127 DoSepK=T KAlg= 0 I1Cent=   0 FoldK=F
 IRaf=         1 NMat=   1 IRICut=       1 DoRegI=T DoRafI=F ISym2E= 0.
 FoFCou: FMM=F IPFlag=           0 FMFlag=      100000 FMFlg1=         800
         NFxFlg=           0 DoJE=F BraDBF=F KetDBF=F FulRan=T
         wScrn=  0.000000 ICntrl=    2527 IOpCl=  0 I1Cent=           0 NGrid=           0
         NMat0=    1 NMatS0=      1 NMatT0=    0 NMatD0=    1 NMtDS0=    0 NMtDT0=    0
 Symmetry not used in FoFCou.
 Leave Link  703 at Sun Dec  2 17:08:53 2018, MaxMem=   536870912 cpu:       892.7
 (Enter /pbs_home/pkowalski/g09d01/g09/l716.exe)
 Dipole        =-3.21702534D+00-1.73325115D+00-9.21147216D-01
 ***** Axes restored to original set *****
 -------------------------------------------------------------------
 Center     Atomic                   Forces (Hartrees/Bohr)
 Number     Number              X              Y              Z
 -------------------------------------------------------------------
      1        6           0.013578382    0.018436886    0.032396819
      2       16          -0.008676577   -0.001501568    0.003811658
      3        6           0.002848398    0.008924907   -0.005744573
      4        6          -0.001508505   -0.016186273   -0.022768711
      5        6           0.024442272   -0.011323744   -0.046799569
      6        6           0.000622048   -0.002562222    0.001178170
      7        1          -0.000717944   -0.000023345   -0.001104804
      8        6           0.002929804   -0.016290451    0.029674656
      9        6           0.005550653   -0.004389811   -0.006788645
     10        6          -0.012948174   -0.009769755    0.078428546
     11        6          -0.000670715   -0.006951597   -0.000301321
     12        6           0.000603920    0.004730687   -0.057103642
     13        9          -0.003020681    0.001699835    0.000676868
     14        9          -0.001997920    0.001130260   -0.001274490
     15        9           0.000668978    0.000481953   -0.000438918
     16        9          -0.000910233    0.003757119    0.000958740
     17        9           0.007154564    0.003234640    0.005231050
     18        9          -0.004510141    0.015434941    0.020416374
     19        6           0.008411218    0.021942804    0.064356415
     20        6          -0.150626345    0.121239278   -0.360484583
     21        6          -0.057542568    0.024736795    0.072023059
     22        1          -0.025667817    0.009957972    0.006612676
     23        1          -0.024969592    0.023445870    0.003129458
     24        1           0.005165807   -0.001115889    0.002232331
     25        6          -0.017648097   -0.048293882   -0.002058004
     26        1          -0.001775943   -0.002967950   -0.004392958
     27        1          -0.002883756   -0.005343396    0.001436874
     28        1           0.001118050   -0.000224188    0.000573435
     29        1          -0.000591327    0.000029568   -0.000072508
     30        1           0.000509744   -0.000038216    0.000217915
     31        1           0.000225341    0.000410807   -0.000452623
     32       16           0.320936961    0.132257110    0.156497768
     33        6          -0.163607331   -0.172995130   -0.050411787
     34        6           0.054681676   -0.024355439    0.027688932
     35        6           0.041836978   -0.043244713    0.063824165
     36        1          -0.004108927   -0.020798450    0.034564627
     37        1           0.008772454    0.006862361    0.011591799
     38        1          -0.015393036    0.009578964    0.002300955
     39        1          -0.000281617   -0.019916742   -0.059626154
 -------------------------------------------------------------------
 Cartesian Forces:  Max     0.360484583 RMS     0.060314345
 Leave Link  716 at Sun Dec  2 17:08:53 2018, MaxMem=   536870912 cpu:         0.3
 (Enter /pbs_home/pkowalski/g09d01/g09/l103.exe)

 GradGradGradGradGradGradGradGradGradGradGradGradGradGradGradGradGradGrad
 Berny optimization.
 Using GEDIIS/GDIIS optimizer.
 FormGI is forming the generalized inverse of G from B-inverse, IUseBI=4.
 Internal  Forces:  Max     0.299819814 RMS     0.030572206
 Search for a local minimum.
 Step number   2 out of a maximum of  234
 All quantities printed in internal units (Hartrees-Bohrs-Radians)
 RMS Force = .30572D-01 SwitMx=.10000D-02 MixMth= 1
 Mixed Optimization -- RFO/linear search
 Update second derivatives using D2CorX and points    1    2
 DE= -1.96D-01 DEPred=-2.16D-01 R= 9.08D-01
 TightC=F SS=  1.41D+00  RLast= 3.75D-01 DXNew= 5.0454D-01 1.1254D+00
 Trust test= 9.08D-01 RLast= 3.75D-01 DXMaxT set to 5.05D-01
 ITU=  1  0
 Use linear search instead of GDIIS.
 Linear search step of   0.600 exceeds DXMaxT=   0.505 but not scaled.
 Quartic linear search produced a step of  2.00000.
 Iteration  1 RMS(Cart)=  0.14912764 RMS(Int)=  0.00651774
 Iteration  2 RMS(Cart)=  0.01141222 RMS(Int)=  0.00140001
 Iteration  3 RMS(Cart)=  0.00013498 RMS(Int)=  0.00139918
 Iteration  4 RMS(Cart)=  0.00000015 RMS(Int)=  0.00139918
 ITry= 1 IFail=0 DXMaxC= 8.25D-01 DCOld= 1.00D+10 DXMaxT= 5.05D-01 DXLimC= 3.00D+00 Rises=F
 Variable       Old X    -DE/DX   Delta X   Delta X   Delta X     New X
                                 (Linear)    (Quad)   (Total)
    R1        3.32747   0.00707   0.01022   0.00000   0.01033   3.33780
    R2        2.88356   0.01715   0.02789   0.00000   0.02816   2.91172
    R3        2.53450   0.00113   0.00692   0.00000   0.00740   2.54190
    R4        3.36371  -0.00794  -0.01083   0.00000  -0.01068   3.35302
    R5        2.52519   0.00149   0.00312   0.00000   0.00307   2.52826
    R6        2.82151  -0.00087  -0.00159   0.00000  -0.00159   2.81992
    R7        2.84936  -0.00585  -0.01173   0.00000  -0.01192   2.83744
    R8        2.06233  -0.00008   0.00007   0.00000   0.00007   2.06240
    R9        3.32361  -0.02021  -0.04609   0.00000  -0.04634   3.27727
   R10        2.95664   0.00778   0.01711   0.00000   0.01711   2.97374
   R11        2.07553   0.00019   0.00031   0.00000   0.00031   2.07584
   R12        2.08088  -0.00046  -0.00077   0.00000  -0.00077   2.08011
   R13        2.08031  -0.00003  -0.00009   0.00000  -0.00009   2.08023
   R14        2.83493   0.00206   0.00852   0.00000   0.00909   2.84402
   R15        2.83714  -0.00884   0.00655   0.00000   0.00695   2.84409
   R16        2.93541  -0.01372  -0.05012   0.00000  -0.05046   2.88495
   R17        2.53326   0.00342   0.00378   0.00000   0.00378   2.53703
   R18        2.55610   0.00044  -0.00133   0.00000  -0.00133   2.55477
   R19        3.00175   0.00473   0.07419   0.00000   0.07449   3.07624
   R20        3.09213  -0.04654   0.00706   0.00000   0.00686   3.09900
   R21        2.93203  -0.01092  -0.03823   0.00000  -0.03890   2.89314
   R22        2.52238   0.00091   0.00045   0.00000   0.00045   2.52284
   R23        2.52708   0.00336   0.00510   0.00000   0.00510   2.53219
   R24        2.52887   0.00778   0.01281   0.00000   0.01281   2.54168
   R25        2.55861   0.01893   0.03118   0.00000   0.03118   2.58979
   R26        2.74629   0.05105   0.11411   0.00000   0.11463   2.86092
   R27        2.90717   0.07535   0.14270   0.00000   0.14150   3.04866
   R28        3.09409   0.01463  -0.01012   0.00000  -0.00917   3.08493
   R29        2.66273   0.29982   0.24422   0.00000   0.24461   2.90733
   R30        2.05233  -0.01029  -0.04034   0.00000  -0.04034   2.01199
   R31        2.08024  -0.00344  -0.00138   0.00000  -0.00138   2.07887
   R32        2.07993  -0.00445  -0.00537   0.00000  -0.00537   2.07456
   R33        3.47350   0.06904   0.14133   0.00000   0.14178   3.61528
   R34        2.08117   0.00410   0.00728   0.00000   0.00728   2.08845
   R35        2.07352  -0.00473  -0.00847   0.00000  -0.00847   2.06505
   R36        2.07696  -0.00117  -0.00200   0.00000  -0.00200   2.07497
   R37        2.79818   0.21960   0.22953   0.00000   0.22867   3.02684
   R38        2.97818  -0.01676  -0.01099   0.00000  -0.01179   2.96639
   R39        2.67692   0.10153   0.17241   0.00000   0.17241   2.84932
   R40        2.16050  -0.03785  -0.06317   0.00000  -0.06317   2.09733
   R41        2.03938   0.02022   0.03475   0.00000   0.03475   2.07413
   R42        2.03491   0.01591   0.02581   0.00000   0.02581   2.06072
   R43        2.03300   0.01556   0.02198   0.00000   0.02198   2.05497
    A1        1.93310  -0.00377  -0.00863   0.00000  -0.00931   1.92379
    A2        2.21858   0.00166  -0.00062   0.00000  -0.00130   2.21728
    A3        2.13150   0.00205   0.00974   0.00000   0.00915   2.14065
    A4        1.59064   0.00159   0.00255   0.00000   0.00288   1.59353
    A5        1.97858   0.00174   0.00354   0.00000   0.00354   1.98212
    A6        2.05863   0.00126   0.00139   0.00000   0.00139   2.06003
    A7        2.24597  -0.00300  -0.00493   0.00000  -0.00493   2.24104
    A8        2.01517   0.00447   0.00434   0.00000   0.00400   2.01917
    A9        2.13534  -0.00160  -0.00152   0.00000  -0.00137   2.13397
   A10        2.12608  -0.00243  -0.00218   0.00000  -0.00202   2.12406
   A11        1.83685  -0.00324  -0.00172   0.00000  -0.00105   1.83579
   A12        2.02664  -0.00527   0.00197   0.00000   0.00178   2.02842
   A13        1.54771   0.02448   0.03943   0.00000   0.03993   1.58764
   A14        1.97070   0.01122   0.01228   0.00000   0.01156   1.98226
   A15        2.14073  -0.01818  -0.02989   0.00000  -0.03030   2.11043
   A16        1.90528  -0.00741  -0.01516   0.00000  -0.01567   1.88962
   A17        1.92681   0.00108   0.00194   0.00000   0.00194   1.92875
   A18        1.93637  -0.00067  -0.00132   0.00000  -0.00132   1.93505
   A19        1.93753  -0.00046  -0.00093   0.00000  -0.00093   1.93660
   A20        1.89113  -0.00015  -0.00018   0.00000  -0.00018   1.89095
   A21        1.89432   0.00016   0.00041   0.00000   0.00041   1.89473
   A22        1.87602   0.00003   0.00008   0.00000   0.00008   1.87610
   A23        2.22797  -0.00236  -0.00733   0.00000  -0.00812   2.21985
   A24        2.10926   0.00766   0.00836   0.00000   0.00740   2.11667
   A25        1.89706  -0.00027   0.01417   0.00000   0.01426   1.91132
   A26        1.82916   0.00882   0.03260   0.00000   0.03274   1.86189
   A27        1.99406  -0.00334  -0.00565   0.00000  -0.00687   1.98719
   A28        1.92922  -0.00289  -0.01197   0.00000  -0.01119   1.91803
   A29        1.94433   0.00515   0.00921   0.00000   0.00956   1.95389
   A30        1.88879  -0.00878  -0.02816   0.00000  -0.02868   1.86010
   A31        1.87642   0.00061   0.00246   0.00000   0.00248   1.87890
   A32        1.70268  -0.00466  -0.04393   0.00000  -0.04370   1.65898
   A33        2.00692  -0.01031  -0.01280   0.00000  -0.01161   1.99531
   A34        1.71812   0.03555   0.14512   0.00000   0.14447   1.86259
   A35        1.81964  -0.00690  -0.01763   0.00000  -0.01873   1.80091
   A36        1.94715   0.00006   0.00057   0.00000   0.00100   1.94816
   A37        1.93154   0.00298   0.00735   0.00000   0.00761   1.93915
   A38        1.93207   0.00266   0.00872   0.00000   0.00854   1.94061
   A39        1.93679   0.00286   0.00317   0.00000   0.00398   1.94077
   A40        1.89646  -0.00165  -0.00227   0.00000  -0.00251   1.89395
   A41        1.85686   0.00958   0.04020   0.00000   0.04020   1.89707
   A42        2.02162  -0.00019   0.00396   0.00000   0.00425   2.02587
   A43        1.92352   0.01096   0.05396   0.00000   0.05571   1.97923
   A44        1.92213  -0.00324  -0.02961   0.00000  -0.03044   1.89168
   A45        1.84587  -0.01808  -0.09090   0.00000  -0.09220   1.75366
   A46        1.88615  -0.00084   0.01395   0.00000   0.00883   1.89498
   A47        1.91280  -0.01575  -0.01277   0.00000  -0.01185   1.90094
   A48        1.63574  -0.01821  -0.05391   0.00000  -0.05389   1.58185
   A49        2.67631  -0.01832  -0.02841   0.00000  -0.02903   2.64728
   A50        1.56904   0.04507   0.11525   0.00000   0.11544   1.68448
   A51        1.61132   0.04115   0.05809   0.00000   0.05726   1.66858
   A52        2.09556   0.02668   0.02149   0.00000   0.01867   2.11423
   A53        2.01911   0.01660   0.06374   0.00000   0.06227   2.08137
   A54        2.16808  -0.04339  -0.08562   0.00000  -0.08145   2.08663
   A55        1.98111   0.02859   0.04649   0.00000   0.04837   2.02948
   A56        1.96037  -0.00290   0.01673   0.00000   0.01748   1.97786
   A57        1.92459   0.00133   0.00643   0.00000   0.00414   1.92873
   A58        1.87807  -0.00107  -0.00853   0.00000  -0.01272   1.86534
   A59        1.86146  -0.01478  -0.03435   0.00000  -0.03451   1.82695
   A60        1.53503   0.03427   0.06660   0.00000   0.06776   1.60279
   A61        1.85098  -0.01462  -0.03369   0.00000  -0.03315   1.81784
   A62        1.28812   0.01559   0.05968   0.00000   0.05741   1.34552
   A63        1.93388   0.00418   0.00799   0.00000   0.00798   1.94186
   A64        1.91611   0.00000   0.00166   0.00000   0.00166   1.91777
   A65        1.92028  -0.00056  -0.00088   0.00000  -0.00088   1.91940
   A66        1.89869  -0.00237  -0.00557   0.00000  -0.00558   1.89310
   A67        1.88802  -0.00213  -0.00469   0.00000  -0.00469   1.88333
   A68        1.90637   0.00082   0.00131   0.00000   0.00131   1.90767
   A69        1.87708  -0.07654  -0.03454   0.00000  -0.03177   1.84531
   A70        1.77269   0.01710  -0.00029   0.00000  -0.00254   1.77015
   A71        2.18925  -0.01088   0.00055   0.00000  -0.00312   2.18613
   A72        1.77097   0.03239   0.10720   0.00000   0.10605   1.87703
   A73        1.98334   0.06349   0.06832   0.00000   0.06338   2.04673
   A74        2.31755  -0.00843  -0.00068   0.00000  -0.00471   2.31285
   A75        1.74253   0.06538   0.12219   0.00000   0.12261   1.86514
   A76        1.53696  -0.01014  -0.01740   0.00000  -0.01984   1.51713
   A77        1.66493  -0.00901   0.02694   0.00000   0.02570   1.69064
   A78        1.63985   0.05403   0.11251   0.00000   0.11138   1.75124
   A79        2.00158  -0.00420  -0.01141   0.00000  -0.01190   1.98968
   A80        2.10506  -0.01039  -0.00206   0.00000  -0.00293   2.10213
   A81        1.89062  -0.01870  -0.04003   0.00000  -0.04055   1.85007
   A82        1.89350  -0.01588  -0.03426   0.00000  -0.03575   1.85775
   A83        1.90282  -0.00142  -0.01563   0.00000  -0.01606   1.88675
   A84        3.39649   0.01948   0.03226   0.00000   0.03325   3.42974
   A85        3.24158   0.00417   0.02869   0.00000   0.02503   3.26661
    D1        0.28548  -0.00300  -0.00086   0.00000  -0.00091   0.28456
    D2       -2.85937  -0.02138  -0.05532   0.00000  -0.05489  -2.91427
    D3       -0.36723   0.00314   0.00158   0.00000   0.00151  -0.36572
    D4       -2.56047  -0.00534  -0.01444   0.00000  -0.01406  -2.57453
    D5        1.78965  -0.00877  -0.01785   0.00000  -0.01764   1.77201
    D6        2.77743   0.02044   0.05271   0.00000   0.05270   2.83013
    D7        0.58419   0.01197   0.03669   0.00000   0.03713   0.62133
    D8       -1.34887   0.00853   0.03327   0.00000   0.03355  -1.31532
    D9        0.03067  -0.00576  -0.03801   0.00000  -0.03779  -0.00712
   D10        2.80260   0.01275   0.01872   0.00000   0.01876   2.82136
   D11       -3.11452  -0.02606  -0.09788   0.00000  -0.09799   3.07067
   D12       -0.34259  -0.00755  -0.04116   0.00000  -0.04144  -0.38403
   D13       -0.11485   0.00164  -0.00236   0.00000  -0.00239  -0.11724
   D14        3.02990  -0.00043  -0.00312   0.00000  -0.00314   3.02676
   D15       -0.09738  -0.00209   0.00073   0.00000   0.00073  -0.09665
   D16       -3.11773  -0.00605  -0.00495   0.00000  -0.00489  -3.12262
   D17        3.04064   0.00026   0.00161   0.00000   0.00158   3.04223
   D18        0.02029  -0.00370  -0.00407   0.00000  -0.00403   0.01626
   D19       -3.13726   0.00112   0.00032   0.00000   0.00031  -3.13695
   D20        1.04915   0.00104   0.00013   0.00000   0.00012   1.04927
   D21       -1.03571   0.00174   0.00151   0.00000   0.00150  -1.03422
   D22        0.00805  -0.00132  -0.00060   0.00000  -0.00059   0.00746
   D23       -2.08873  -0.00141  -0.00079   0.00000  -0.00077  -2.08950
   D24        2.10959  -0.00070   0.00059   0.00000   0.00060   2.11020
   D25        0.29654  -0.00022  -0.00068   0.00000  -0.00055   0.29599
   D26        2.52407  -0.00184   0.00872   0.00000   0.00879   2.53286
   D27       -1.42101  -0.02172  -0.03778   0.00000  -0.03771  -1.45872
   D28       -2.96559   0.00377   0.00501   0.00000   0.00508  -2.96051
   D29       -0.73805   0.00216   0.01442   0.00000   0.01442  -0.72364
   D30        1.60005  -0.01772  -0.03209   0.00000  -0.03208   1.56797
   D31       -0.14178  -0.02402  -0.03788   0.00000  -0.03725  -0.17903
   D32        1.45030   0.01628   0.06456   0.00000   0.06549   1.51580
   D33        2.36456   0.01897   0.05077   0.00000   0.04966   2.41422
   D34       -2.26545  -0.02475  -0.04731   0.00000  -0.04703  -2.31248
   D35       -0.67337   0.01554   0.05513   0.00000   0.05571  -0.61766
   D36        0.24089   0.01823   0.04135   0.00000   0.03987   0.28076
   D37        1.57269  -0.00113   0.00167   0.00000   0.00244   1.57513
   D38       -3.11841   0.03917   0.10412   0.00000   0.10518  -3.01323
   D39       -2.20415   0.04186   0.09033   0.00000   0.08934  -2.11481
   D40        3.07130  -0.00074   0.00200   0.00000   0.00208   3.07338
   D41        0.97368  -0.00045   0.00278   0.00000   0.00286   0.97654
   D42       -1.12486  -0.00111   0.00067   0.00000   0.00075  -1.12411
   D43       -1.33895   0.00843   0.02146   0.00000   0.02084  -1.31811
   D44        2.84662   0.00872   0.02224   0.00000   0.02161   2.86823
   D45        0.74809   0.00806   0.02013   0.00000   0.01950   0.76759
   D46        1.02459  -0.00325  -0.01286   0.00000  -0.01231   1.01229
   D47       -1.07302  -0.00296  -0.01208   0.00000  -0.01153  -1.08456
   D48        3.11162  -0.00361  -0.01419   0.00000  -0.01364   3.09798
   D49        2.24508   0.02277   0.06446   0.00000   0.06544   2.31051
   D50        0.11212   0.01217   0.03381   0.00000   0.03422   0.14634
   D51       -2.00688   0.01595   0.04379   0.00000   0.04413  -1.96275
   D52       -0.56291   0.00459   0.01369   0.00000   0.01489  -0.54802
   D53       -2.69587  -0.00600  -0.01695   0.00000  -0.01633  -2.71219
   D54        1.46832  -0.00223  -0.00697   0.00000  -0.00641   1.46190
   D55       -2.09063  -0.02630  -0.09128   0.00000  -0.09071  -2.18134
   D56       -0.29269   0.00897   0.04744   0.00000   0.04709  -0.24561
   D57        0.74419  -0.01172  -0.04854   0.00000  -0.04730   0.69688
   D58        2.54213   0.02356   0.09017   0.00000   0.09049   2.63261
   D59        0.10700  -0.00264  -0.01509   0.00000  -0.01461   0.09238
   D60        2.19283  -0.00356  -0.01496   0.00000  -0.01506   2.17776
   D61       -1.97649  -0.00356  -0.01241   0.00000  -0.01230  -1.98879
   D62        2.27203   0.00202   0.00411   0.00000   0.00493   2.27696
   D63       -1.92532   0.00111   0.00424   0.00000   0.00448  -1.92084
   D64        0.18855   0.00111   0.00679   0.00000   0.00725   0.19579
   D65       -1.95194   0.00033  -0.00494   0.00000  -0.00428  -1.95621
   D66        0.13389  -0.00059  -0.00481   0.00000  -0.00473   0.12917
   D67        2.24777  -0.00059  -0.00226   0.00000  -0.00196   2.24580
   D68       -0.65217   0.00360   0.01891   0.00000   0.01834  -0.63382
   D69       -2.79450   0.00059   0.02398   0.00000   0.02387  -2.77063
   D70        1.34105  -0.00710  -0.04007   0.00000  -0.04051   1.30054
   D71       -2.69028   0.00743   0.00926   0.00000   0.00958  -2.68069
   D72        1.45058   0.00441   0.01434   0.00000   0.01511   1.46568
   D73       -0.69706  -0.00328  -0.04972   0.00000  -0.04927  -0.74633
   D74        0.72886  -0.01464  -0.05660   0.00000  -0.05722   0.67164
   D75       -2.44334  -0.01907  -0.07309   0.00000  -0.07372  -2.51706
   D76        2.51721  -0.00441  -0.03555   0.00000  -0.03582   2.48139
   D77       -0.65499  -0.00884  -0.05204   0.00000  -0.05232  -0.70732
   D78        0.34627  -0.00112   0.00274   0.00000   0.00215   0.34842
   D79        2.55001   0.00302   0.01611   0.00000   0.01450   2.56450
   D80       -1.69933  -0.00954  -0.03588   0.00000  -0.03395  -1.73329
   D81       -1.74974   0.00147   0.00786   0.00000   0.00758  -1.74216
   D82        0.45400   0.00560   0.02123   0.00000   0.01993   0.47392
   D83        2.48784  -0.00695  -0.03076   0.00000  -0.02853   2.45932
   D84        2.42619  -0.00015   0.00280   0.00000   0.00228   2.42847
   D85       -1.65325   0.00399   0.01617   0.00000   0.01463  -1.63863
   D86        0.38059  -0.00857  -0.03582   0.00000  -0.03383   0.34677
   D87       -0.45661   0.01791   0.04320   0.00000   0.04485  -0.41176
   D88        2.71835   0.02149   0.05892   0.00000   0.05874   2.77709
   D89       -2.09572   0.02153   0.05915   0.00000   0.06226  -2.03346
   D90        1.07923   0.02511   0.07488   0.00000   0.07615   1.15539
   D91        2.95470   0.01234   0.02755   0.00000   0.02627   2.98096
   D92       -0.15353   0.01592   0.04327   0.00000   0.04016  -0.11338
   D93       -2.28997  -0.00447   0.00195   0.00000   0.00330  -2.28666
   D94        1.85774  -0.02257  -0.03373   0.00000  -0.03303   1.82471
   D95       -0.20269  -0.00326  -0.00642   0.00000  -0.00522  -0.20791
   D96       -0.37654  -0.01756  -0.00227   0.00000  -0.00560  -0.38214
   D97       -2.51201  -0.03566  -0.03795   0.00000  -0.04194  -2.55395
   D98        1.71074  -0.01635  -0.01064   0.00000  -0.01412   1.69662
   D99       -2.45996  -0.04370  -0.09679   0.00000  -0.09878  -2.55875
   D100      -0.31291   0.01905   0.03982   0.00000   0.03923  -0.27368
   D101       0.08788  -0.00925  -0.02031   0.00000  -0.02344   0.06445
   D102       2.23494   0.05350   0.11630   0.00000   0.11457   2.34951
   D103      -2.94560  -0.01145  -0.02854   0.00000  -0.02550  -2.97111
   D104       0.16395  -0.01465  -0.04405   0.00000  -0.03982   0.12413
   D105      -0.13088   0.01135  -0.04395   0.00000  -0.03824  -0.16912
   D106       1.52963  -0.00073  -0.02131   0.00000  -0.01891   1.51072
   D107      -2.03327   0.02558  -0.00214   0.00000  -0.00155  -2.03482
   D108      -0.37277   0.01349   0.02049   0.00000   0.01778  -0.35499
   D109      -0.06913  -0.00253   0.00579   0.00000   0.00644  -0.06269
   D110      -2.04572  -0.05481  -0.13614   0.00000  -0.13398  -2.17970
   D111      -0.01623   0.01366   0.01362   0.00000   0.01436  -0.00187
   D112      -0.93880  -0.01886  -0.05428   0.00000  -0.05830  -0.99710
   D113      -2.49148  -0.01294  -0.05084   0.00000  -0.05646  -2.54794
   D114       2.25609   0.02330   0.05810   0.00000   0.06265   2.31874
   D115       1.33352  -0.00922  -0.00981   0.00000  -0.01001   1.32352
   D116      -0.21916  -0.00330  -0.00636   0.00000  -0.00816  -0.22732
   D117      -2.68240   0.02223   0.04407   0.00000   0.04536  -2.63705
   D118      -0.72330   0.02832   0.05444   0.00000   0.05545  -0.66785
   D119       1.60722   0.00828   0.01103   0.00000   0.01150   1.61871
   D120       1.62337  -0.02281  -0.04568   0.00000  -0.04624   1.57714
   D121      -2.70070  -0.01671  -0.03531   0.00000  -0.03614  -2.73685
   D122      -0.37019  -0.03676  -0.07872   0.00000  -0.08010  -0.45029
         Item               Value     Threshold  Converged?
 Maximum Force            0.299820     0.000450     NO 
 RMS     Force            0.030572     0.000300     NO 
 Maximum Displacement     0.825389     0.001800     NO 
 RMS     Displacement     0.155819     0.001200     NO 
 Predicted change in Energy=-1.255375D-01
 Lowest energy point so far.  Saving SCF results.
 GradGradGradGradGradGradGradGradGradGradGradGradGradGradGradGradGradGrad

 Leave Link  103 at Sun Dec  2 17:08:53 2018, MaxMem=   536870912 cpu:         0.5
 (Enter /pbs_home/pkowalski/g09d01/g09/l202.exe)
                          Input orientation:                          
 ---------------------------------------------------------------------
 Center     Atomic      Atomic             Coordinates (Angstroms)
 Number     Number       Type             X           Y           Z
 ---------------------------------------------------------------------
      1          6           0       -1.564647   -0.209901   -0.813553
      2         16           0       -3.059341    0.729994   -0.861002
      3          6           0       -3.987294   -0.637303   -0.214704
      4          6           0       -3.275478   -1.765329   -0.110547
      5          6           0       -1.883382   -1.710592   -0.670555
      6          6           0       -5.419955   -0.409641    0.135186
      7          1           0       -3.710780   -2.697424    0.253886
      8          6           0       -0.309968    0.255876   -0.948351
      9          6           0        0.110956    1.682282   -1.178978
     10          6           0        0.876119   -0.550820   -0.492787
     11          6           0        1.235364    1.972981   -0.188092
     12          6           0        1.479226    0.613343    0.472076
     13          9           0       -0.892226    2.568258   -1.073700
     14          9           0        0.643340    1.810734   -2.415009
     15          9           0        2.333847    2.413366   -0.805905
     16          9           0        0.858445    2.889088    0.714245
     17          9           0        2.787015    0.515122    0.770509
     18          9           0        0.776246    0.772590    1.637674
     19          6           0       -0.737702   -2.655267    0.225355
     20          6           0        0.498657   -1.818467    0.476709
     21          6           0       -1.489245   -2.290539    1.605514
     22          1           0       -0.871901   -1.946352    2.401761
     23          1           0       -2.093084   -3.118919    2.004719
     24          1           0       -2.214574   -1.481971    1.446441
     25          6           0       -1.619450   -1.940059   -2.204837
     26          1           0       -1.700110   -3.009971   -2.469714
     27          1           0       -0.616255   -1.593685   -2.465200
     28          1           0       -2.359593   -1.388344   -2.799360
     29          1           0       -5.871869   -1.331447    0.525984
     30          1           0       -5.993447   -0.090269   -0.748416
     31          1           0       -5.518776    0.379163    0.896633
     32         16           0        1.452035   -2.198387    1.622876
     33          6           0        0.921753   -3.602881    2.181230
     34          6           0       -0.369760   -3.814371    1.314419
     35          6           0        0.557551   -3.887380    3.616454
     36          1           0        0.779619   -4.961078    3.666907
     37          1           0        1.214885   -3.409956    4.343869
     38          1           0       -0.467819   -3.768744    3.958622
     39          1           0       -0.969624   -4.329141    2.093498
 ---------------------------------------------------------------------
                    Distance matrix (angstroms):
                    1          2          3          4          5
     1  C    0.000000
     2  S    1.766285   0.000000
     3  C    2.531899   1.774344   0.000000
     4  C    2.416716   2.614677   1.337900   0.000000
     5  C    1.540816   2.715807   2.405451   1.501511   0.000000
     6  C    3.975349   2.804220   1.492236   2.548933   3.853445
     7  H    3.454430   3.662587   2.130760   1.091375   2.273282
     8  C    1.345116   2.791321   3.854703   3.685299   2.533732
     9  C    2.553730   3.325469   4.806865   4.949293   3.968308
    10  C    2.485248   4.154987   4.872125   4.342453   2.998587
    11  C    3.605029   4.521318   5.838703   5.859067   4.850573
    12  C    3.405251   4.731733   5.649657   5.348340   4.244221
    13  F    2.870190   2.849709   4.537944   5.038604   4.410608
    14  F    3.394530   4.158460   5.681285   5.784108   4.671957
    15  F    4.698919   5.650067   7.043644   7.029192   5.900032
    16  F    4.220103   4.742587   6.064616   6.279586   5.531034
    17  F    4.687417   6.073539   6.941902   6.536860   5.370576
    18  F    3.528964   4.577873   5.301926   5.090558   4.309030
    19  C    2.782621   4.246195   3.850413   2.710189   1.734258
    20  C    2.917102   4.576404   4.690092   3.819919   2.646122
    21  C    3.191650   4.203870   3.505230   2.532062   2.381633
    22  H    3.719329   4.753246   4.273778   3.481615   3.243117
    23  H    4.084641   4.894909   3.830443   2.775718   3.030586
    24  H    2.673601   3.306163   2.572043   1.905260   2.154908
    25  C    2.220838   3.317885   3.356261   2.675632   1.573637
    26  H    3.256012   4.292179   3.993224   3.097835   2.226869
    27  H    2.354197   3.733846   4.164529   3.556025   2.200006
    28  H    2.442150   2.955374   3.145460   2.865428   2.205091
    29  H    4.648052   3.752810   2.140579   2.708260   4.181325
    30  H    4.430894   3.048685   2.146798   3.255773   4.418612
    31  H    4.348203   3.043219   2.147954   3.262767   4.476521
    32  S    4.357825   5.924321   5.949789   5.053877   4.077104
    33  C    5.163645   6.624054   6.215618   5.123044   4.425181
    34  C    4.352956   5.711178   5.051588   3.830444   3.264516
    35  C    6.136167   7.379001   6.774688   5.752021   5.392125
    36  H    6.938572   8.223616   7.515677   6.397325   6.039107
    37  H    6.675714   7.905623   7.451904   6.535287   6.134456
    38  H    6.053268   7.084024   6.293591   5.334300   5.260142
    39  H    5.076726   6.220196   5.297529   4.092421   3.915578
                    6          7          8          9         10
     6  C    0.000000
     7  H    2.858203   0.000000
     8  C    5.265826   4.661853   0.000000
     9  C    6.057568   5.986701   1.504991   0.000000
    10  C    6.328889   5.119089   1.505025   2.458267   0.000000
    11  C    7.076345   6.817064   2.431974   1.526648   2.567385
    12  C    6.982742   6.159947   2.312274   2.395991   1.627874
    13  F    5.552442   6.118344   2.387854   1.342539   3.632238
    14  F    6.942413   6.812111   2.340399   1.351927   3.053860
    15  F    8.305207   7.986291   3.415379   2.369581   3.318043
    16  F    7.115843   7.231795   3.326142   2.366308   3.645574
    17  F    8.283307   7.266959   3.551478   3.510564   2.526593
    18  F    6.484446   5.838602   2.852084   3.033757   2.510031
    19  C    5.193694   2.973514   3.167853   4.637531   2.747516
    20  C    6.093553   4.305992   2.643401   3.891896   1.639918
    21  C    4.598926   2.632047   3.794358   5.108556   3.608939
    22  H    5.308827   3.638229   4.048312   5.191790   3.658073
    23  H    4.680108   2.420747   4.825906   6.168083   4.652831
    24  H    3.625430   2.266747   3.518901   4.723707   3.765639
    25  C    4.718233   3.315506   2.848794   4.143433   3.330010
    26  H    5.233017   3.399776   3.861709   5.192609   4.073404
    27  H    5.589230   4.264710   2.411538   3.593767   2.684243
    28  H    4.351463   3.586322   3.214133   4.261219   4.060980
    29  H    1.098489   2.571038   5.968920   6.912572   6.868961
    30  H    1.100747   3.607275   5.697519   6.371110   6.889731
    31  H    1.100808   3.625929   5.527282   6.140045   6.609844
    32  S    7.255142   5.364497   3.967275   4.970762   2.742660
    33  C    7.389204   5.098516   5.118732   6.315167   4.058020
    34  C    6.203809   3.678956   4.657318   6.054858   3.933062
    35  C    7.742382   5.562509   6.225480   7.363202   5.302827
    36  H    8.463057   6.077542   7.050135   8.250087   6.063228
    37  H    8.410470   6.441881   6.615973   7.592851   5.628736
    38  H    7.101119   5.038808   6.348296   7.512895   5.654755
    39  H    6.245232   3.682474   5.541694   6.929211   4.936735
                   11         12         13         14         15
    11  C    0.000000
    12  C    1.530981   0.000000
    13  F    2.380188   3.440188   0.000000
    14  F    2.309973   3.235384   2.175067   0.000000
    15  F    1.335027   2.367212   3.240872   2.410435   0.000000
    16  F    1.339975   2.371293   2.522802   3.316828   2.171170
    17  F    2.334928   1.344999   4.599271   4.052343   2.508739
    18  F    2.232745   1.370459   3.655102   4.185648   3.330067
    19  C    5.048228   3.957202   5.384852   5.368795   6.015725
    20  C    3.919155   2.622068   4.856097   4.642636   4.787634
    21  C    5.368251   4.304536   5.580549   6.126416   6.523626
    22  H    5.148697   3.975365   5.697451   6.293881   6.290714
    23  H    6.466408   5.388893   6.577439   7.164042   7.622565
    24  H    5.148832   4.357051   4.950159   5.824121   6.398035
    25  C    5.246818   4.825714   4.704598   4.385526   6.044657
    26  H    6.217123   5.647186   5.806735   5.360406   6.960866
    27  H    4.618963   4.229610   4.397067   3.630313   5.245267
    28  H    5.571440   5.426377   4.559141   4.404479   6.360444
    29  H    7.870319   7.604191   6.524073   7.808374   9.117639
    30  H    7.538346   7.604308   5.761599   7.101992   8.695707
    31  H    7.023908   7.014778   5.484461   7.140591   8.288565
    32  S    4.552676   3.038241   5.957179   5.747309   5.286288
    33  C    6.066487   4.583506   7.208886   7.107049   6.863833
    34  C    6.190913   4.871647   6.834767   6.824721   7.112663
    35  C    7.019817   5.567145   8.110158   8.297856   7.900119
    36  H    7.946690   6.463015   9.053138   9.103060   8.763794
    37  H    7.036697   5.589955   8.338406   8.559481   7.853874
    38  H    7.284468   5.928716   8.103208   8.543326   8.292679
    39  H    7.055804   5.749263   7.590207   7.786293   8.048656
                   16         17         18         19         20
    16  F    0.000000
    17  F    3.059128   0.000000
    18  F    2.310637   2.204871   0.000000
    19  C    5.790213   4.772021   4.004608   0.000000
    20  C    4.727256   3.281545   2.852801   1.513933   0.000000
    21  C    5.756261   5.182216   3.810019   1.613283   2.334268
    22  H    5.405857   4.701862   3.269995   2.292884   2.366560
    23  H    6.817110   6.208453   4.848878   2.284332   3.277668
    24  H    5.393118   5.427814   3.750283   2.246959   2.900902
    25  C    6.162926   5.856409   5.278514   2.682319   3.419335
    26  H    7.175144   6.561983   6.108252   2.883651   3.864669
    27  H    5.690243   5.147731   4.936790   2.894959   3.154106
    28  H    6.402937   6.546352   5.847255   3.658486   4.368893
    29  H    7.946413   8.856968   7.061180   5.310607   6.389305
    30  H    7.613433   8.931413   7.229570   5.928769   6.828983
    31  H    6.855795   8.307861   6.350687   5.702372   6.419923
    32  S    5.201958   3.141947   3.046903   2.637565   1.538495
    33  C    6.655953   4.735745   4.411504   2.734449   2.503704
    34  C    6.841422   5.385682   4.738991   1.632472   2.332281
    35  C    7.377932   5.696660   5.067417   3.833449   3.760567
    36  H    8.387463   6.512106   6.082166   4.411724   4.486903
    37  H    7.278680   5.535949   5.000959   4.619990   4.242729
    38  H    7.524074   6.253760   5.249591   3.905119   4.106260
    39  H    7.572781   6.271325   5.411423   2.519048   3.327663
                   21         22         23         24         25
    21  C    0.000000
    22  H    1.064701   0.000000
    23  H    1.100090   1.738920   0.000000
    24  H    1.097811   1.712034   1.733791   0.000000
    25  C    3.828650   4.666864   4.397090   3.727713   0.000000
    26  H    4.143613   5.054551   4.492978   4.235059   1.105160
    27  H    4.221188   4.886414   4.948488   4.227060   1.092778
    28  H    4.579779   5.438406   5.113227   4.249308   1.098025
    29  H    4.614395   5.375531   4.434065   3.774348   5.090271
    30  H    5.538051   6.292765   5.653786   4.586295   4.967367
    31  H    4.885381   5.409888   5.019940   3.831952   5.495693
    32  S    2.942775   2.463912   3.682533   3.740108   4.914482
    33  C    2.804746   2.451513   3.058532   3.856776   5.334817
    34  C    1.913125   2.218999   1.982427   2.976720   4.178508
    35  C    3.283771   2.699333   3.195949   4.263758   6.512973
    36  H    4.065570   3.662878   3.795898   5.099004   7.025629
    37  H    4.007992   3.204465   4.061894   4.886042   7.285575
    38  H    2.960662   2.430680   2.623260   3.819887   6.531353
    39  H    2.159637   2.404633   1.653688   3.174108   4.960411
                   26         27         28         29         30
    26  H    0.000000
    27  H    1.783431   0.000000
    28  H    1.781364   1.786912   0.000000
    29  H    5.403260   6.052886   4.837068   0.000000
    30  H    5.469942   5.841386   4.369927   1.783087   0.000000
    31  H    6.115613   6.263286   5.173478   1.785565   1.775348
    32  S    5.229147   4.621239   5.894136   7.456161   8.093354
    33  C    5.371870   5.290713   6.362207   7.352044   8.291035
    34  C    4.091033   4.390641   5.173801   6.087672   7.053374
    35  C    6.550444   6.604950   7.477805   7.577681   8.739892
    36  H    6.900289   7.133760   8.026934   8.202555   9.438976
    37  H    7.421732   7.281163   8.239510   8.313756   9.429302
    38  H    6.589217   6.783687   7.410494   6.850341   8.137564
    39  H    4.805905   5.328163   5.875403   5.956113   7.161237
                   31         32         33         34         35
    31  H    0.000000
    32  S    7.467490   0.000000
    33  C    7.680318   1.601737   0.000000
    34  C    6.653769   2.454686   1.569744   0.000000
    35  C    7.907122   2.761730   1.507797   2.482861   0.000000
    36  H    8.709900   3.501809   2.017954   2.858357   1.097582
    37  H    8.460677   2.987967   2.190926   3.442705   1.090484
    38  H    7.217553   3.406989   2.262199   2.646414   1.087446
    39  H    6.655479   3.259759   2.027920   1.109861   2.201547
                   36         37         38         39
    36  H    0.000000
    37  H    1.747487   0.000000
    38  H    1.750103   1.763132   0.000000
    39  H    2.436146   3.268202   2.011104   0.000000
 Stoichiometry    C17H14F6S2
 Framework group  C1[X(C17H14F6S2)]
 Deg. of freedom   111
 Full point group                 C1      NOp   1
 RotChk:  IX=3 Diff= 1.65D-01
 Largest Abelian subgroup         C1      NOp   1
 Largest concise Abelian subgroup C1      NOp   1
                         Standard orientation:                         
 ---------------------------------------------------------------------
 Center     Atomic      Atomic             Coordinates (Angstroms)
 Number     Number       Type             X           Y           Z
 ---------------------------------------------------------------------
      1          6           0        0.321908   -1.417050    0.414828
      2         16           0        0.824933   -2.899488   -0.403163
      3          6           0       -0.860173   -3.432203   -0.561060
      4          6           0       -1.732185   -2.645420    0.079677
      5          6           0       -1.130866   -1.549084    0.910940
      6          6           0       -1.134885   -4.662112   -1.360200
      7          1           0       -2.803874   -2.851474    0.090796
      8          6           0        1.076045   -0.330214    0.658557
      9          6           0        2.523467   -0.128135    0.299210
     10          6           0        0.449245    0.998291    0.986117
     11          6           0        2.624714    1.247886   -0.354220
     12          6           0        1.209822    1.812226   -0.200899
     13          9           0        3.028379   -1.094203   -0.484492
     14          9           0        3.273715   -0.077719    1.422728
     15          9           0        3.521853    2.020539    0.262583
     16          9           0        2.967970    1.144821   -1.645377
     17          9           0        1.299601    3.144603   -0.040484
     18          9           0        0.702770    1.555874   -1.448032
     19          6           0       -2.071763   -0.092302    0.923121
     20          6           0       -1.156368    1.085368    0.664005
     21          6           0       -2.498627   -0.333925   -0.613788
     22          1           0       -2.385758    0.496465   -1.270523
     23          1           0       -3.532303   -0.692801   -0.727454
     24          1           0       -1.887828   -1.128267   -1.062268
     25          6           0       -0.632866   -1.826904    2.377619
     26          1           0       -1.482114   -1.913808    3.079476
     27          1           0        0.010773   -1.009770    2.712558
     28          1           0       -0.069981   -2.769104    2.410440
     29          1           0       -2.212327   -4.875139   -1.380628
     30          1           0       -0.617639   -5.533167   -0.929663
     31          1           0       -0.781006   -4.545836   -2.396070
     32         16           0       -1.748968    2.407970    0.147754
     33          6           0       -3.338777    2.217899    0.191782
     34          6           0       -3.460441    0.723783    0.657517
     35          6           0       -4.270620    2.406547   -0.978489
     36          1           0       -5.185005    2.713520   -0.454702
     37          1           0       -4.002696    3.239750   -1.628984
     38          1           0       -4.544425    1.562055   -1.606503
     39          1           0       -4.375620    0.478705    0.079438
 ---------------------------------------------------------------------
 Rotational constants (GHZ):      0.2435011      0.2181965      0.1364709
 Leave Link  202 at Sun Dec  2 17:08:53 2018, MaxMem=   536870912 cpu:         0.0
 (Enter /pbs_home/pkowalski/g09d01/g09/l301.exe)
 Basis read from rwf:  (5D, 7F)
 No pseudopotential information found on rwf file.
 There are   453 symmetry adapted cartesian basis functions of A   symmetry.
 There are   428 symmetry adapted basis functions of A   symmetry.
   428 basis functions,   747 primitive gaussians,   453 cartesian basis functions
   101 alpha electrons      101 beta electrons
       nuclear repulsion energy      2907.6838816730 Hartrees.
 IExCor=20419 DFT=T Ex+Corr=CAM-B3LYP ExCW=0 ScaHFX=  1.000000
 ScaDFX=  1.000000  1.000000  1.000000  0.810000 ScalE2=  1.000000  1.000000
 IRadAn=      0 IRanWt=     -1 IRanGd=            0 ICorTp=0 IEmpDi=  4
  HFx wShort=  0.000000 wLong=  0.330000 cFull=  0.190000 cShort=  0.000000 cLong=  0.460000
  DFx wShort=  0.000000 wLong=  0.330000 cFull=  0.190000 cShort=  0.000000 cLong=  0.460000
 NAtoms=   39 NActive=   39 NUniq=   39 SFac= 1.00D+00 NAtFMM=   60 NAOKFM=F Big=F
 Integral buffers will be    131072 words long.
 Raffenetti 2 integral format.
 Two-electron integral symmetry is turned on.
 No density basis found on file   724.
 Leave Link  301 at Sun Dec  2 17:08:53 2018, MaxMem=   536870912 cpu:         0.5
 (Enter /pbs_home/pkowalski/g09d01/g09/l302.exe)
 NPDir=0 NMtPBC=     1 NCelOv=     1 NCel=       1 NClECP=     1 NCelD=      1
         NCelK=      1 NCelE2=     1 NClLst=     1 CellRange=     0.0.
 One-electron integrals computed using PRISM.
 NBasis=   428 RedAO= T EigKep=  2.99D-04  NBF=   428
 NBsUse=   428 1.00D-06 EigRej= -1.00D+00 NBFU=   428
 Precomputing XC quadrature grid using
 IXCGrd= 4 IRadAn=           0 IRanWt=          -1 IRanGd=           0 AccXCQ= 0.00D+00.
 Generated NRdTot=       0 NPtTot=           0 NUsed=           0 NTot=          32
 NSgBfM=   441   443   443   444   447 MxSgAt=    39 MxSgA2=    39.
 Leave Link  302 at Sun Dec  2 17:08:54 2018, MaxMem=   536870912 cpu:         7.3
 (Enter /pbs_home/pkowalski/g09d01/g09/l303.exe)
 DipDrv:  MaxL=1.
 Leave Link  303 at Sun Dec  2 17:08:54 2018, MaxMem=   536870912 cpu:         0.9
 (Enter /pbs_home/pkowalski/g09d01/g09/l401.exe)
 Initial guess from the checkpoint file:  "dae0068freq_closed_cam-b3lyp.chk"
 B after Tr=     0.000000    0.000000    0.000000
         Rot=    0.997866    0.000947    0.006158    0.064996 Ang=   7.49 deg.
 Guess basis will be translated and rotated to current coordinates.
 JPrj=2 DoOrth=T DoCkMO=T.
 Generating alternative initial guess.
 ExpMin= 1.22D-01 ExpMax= 9.18D+03 ExpMxC= 1.38D+03 IAcc=1 IRadAn=         1 AccDes= 0.00D+00
 Harris functional with IExCor=20419 and IRadAn=       1 diagonalized for initial guess.
 HarFok:  IExCor=20419 AccDes= 0.00D+00 IRadAn=         1 IDoV= 1 UseB2=F ITyADJ=14
 ICtDFT=  3500011 ScaDFX=  1.000000  1.000000  1.000000  1.000000
 FoFCou: FMM=F IPFlag=           0 FMFlag=      100000 FMFlg1=           0
         NFxFlg=           0 DoJE=T BraDBF=F KetDBF=T FulRan=T
         wScrn=  0.000000 ICntrl=     500 IOpCl=  0 I1Cent=   200000004 NGrid=           0
         NMat0=    1 NMatS0=      1 NMatT0=    0 NMatD0=    1 NMtDS0=    0 NMtDT0=    0
 Petite list used in FoFCou.
 Harris En= -1994.17134774561    
 Leave Link  401 at Sun Dec  2 17:08:57 2018, MaxMem=   536870912 cpu:        20.0
 (Enter /pbs_home/pkowalski/g09d01/g09/l502.exe)
 Closed shell SCF:
 Using DIIS extrapolation, IDIIS=  1040.
 Integral symmetry usage will be decided dynamically.
 IVT=      641221 IEndB=      641221 NGot=   536870912 MDV=   536451994
 LenX=   536451994 LenY=   536246332
 Requested convergence on RMS density matrix=1.00D-08 within 128 cycles.
 Requested convergence on MAX density matrix=1.00D-06.
 Requested convergence on             energy=1.00D-06.
 No special actions if energy rises.
 Fock matrices will be formed incrementally for  20 cycles.
 Integral accuracy reduced to 1.0D-05 until final iterations.

 Cycle   1  Pass 0  IDiag  1:
 FoFJK:  IHMeth= 1 ICntrl=       0 DoSepK=T KAlg= 0 I1Cent=   0 FoldK=F
 IRaf=         1 NMat=   1 IRICut=       1 DoRegI=T DoRafI=F ISym2E= 0.
 FoFCou: FMM=F IPFlag=           0 FMFlag=      100000 FMFlg1=           0
         NFxFlg=           0 DoJE=T BraDBF=F KetDBF=F FulRan=T
         wScrn=  0.000000 ICntrl=     500 IOpCl=  0 I1Cent=           0 NGrid=           0
         NMat0=    1 NMatS0=      1 NMatT0=    0 NMatD0=    1 NMtDS0=    0 NMtDT0=    0
 Symmetry not used in FoFCou.
 E= -2049.45193136895    
 DIIS: error= 7.85D-03 at cycle   1 NSaved=   1.
 NSaved= 1 IEnMin= 1 EnMin= -2049.45193136895     IErMin= 1 ErrMin= 7.85D-03
 ErrMax= 7.85D-03  0.00D+00 EMaxC= 1.00D-01 BMatC= 8.14D-02 BMatP= 8.14D-02
 IDIUse=3 WtCom= 9.22D-01 WtEn= 7.85D-02
 Coeff-Com:  0.100D+01
 Coeff-En:   0.100D+01
 Coeff:      0.100D+01
 Gap=     0.671 Goal=   None    Shift=    0.000
 GapD=    0.671 DampG=2.000 DampE=1.000 DampFc=2.0000 IDamp=-1.
 RMSDP=1.68D-03 MaxDP=9.69D-02              OVMax= 4.42D-02

 Cycle   2  Pass 0  IDiag  1:
 RMSU=  1.67D-03    CP:  9.92D-01
 E= -2049.53109088809     Delta-E=       -0.079159519141 Rises=F Damp=F
 DIIS: error= 1.79D-03 at cycle   2 NSaved=   2.
 NSaved= 2 IEnMin= 2 EnMin= -2049.53109088809     IErMin= 2 ErrMin= 1.79D-03
 ErrMax= 1.79D-03  0.00D+00 EMaxC= 1.00D-01 BMatC= 5.42D-03 BMatP= 8.14D-02
 IDIUse=3 WtCom= 9.82D-01 WtEn= 1.79D-02
 Coeff-Com:  0.304D-01 0.970D+00
 Coeff-En:   0.000D+00 0.100D+01
 Coeff:      0.299D-01 0.970D+00
 Gap=     0.169 Goal=   None    Shift=    0.000
 RMSDP=4.88D-04 MaxDP=3.17D-02 DE=-7.92D-02 OVMax= 4.44D-02

 Cycle   3  Pass 0  IDiag  1:
 RMSU=  4.88D-04    CP:  9.92D-01  1.01D+00
 E= -2049.53147899324     Delta-E=       -0.000388105143 Rises=F Damp=F
 DIIS: error= 2.11D-03 at cycle   3 NSaved=   3.
 NSaved= 3 IEnMin= 3 EnMin= -2049.53147899324     IErMin= 2 ErrMin= 1.79D-03
 ErrMax= 2.11D-03  0.00D+00 EMaxC= 1.00D-01 BMatC= 7.07D-03 BMatP= 5.42D-03
 IDIUse=3 WtCom= 1.79D-01 WtEn= 8.21D-01
 Coeff-Com: -0.478D-01 0.557D+00 0.491D+00
 Coeff-En:   0.000D+00 0.483D+00 0.517D+00
 Coeff:     -0.853D-02 0.496D+00 0.512D+00
 Gap=     0.173 Goal=   None    Shift=    0.000
 RMSDP=3.17D-04 MaxDP=1.91D-02 DE=-3.88D-04 OVMax= 3.06D-02

 Cycle   4  Pass 0  IDiag  1:
 RMSU=  1.60D-04    CP:  9.91D-01  1.08D+00  4.91D-01
 E= -2049.53801553385     Delta-E=       -0.006536540618 Rises=F Damp=F
 DIIS: error= 6.06D-04 at cycle   4 NSaved=   4.
 NSaved= 4 IEnMin= 4 EnMin= -2049.53801553385     IErMin= 4 ErrMin= 6.06D-04
 ErrMax= 6.06D-04  0.00D+00 EMaxC= 1.00D-01 BMatC= 4.39D-04 BMatP= 5.42D-03
 IDIUse=3 WtCom= 9.94D-01 WtEn= 6.06D-03
 Coeff-Com: -0.166D-01 0.703D-01 0.223D+00 0.723D+00
 Coeff-En:   0.000D+00 0.000D+00 0.000D+00 0.100D+01
 Coeff:     -0.165D-01 0.699D-01 0.222D+00 0.725D+00
 Gap=     0.172 Goal=   None    Shift=    0.000
 RMSDP=8.85D-05 MaxDP=4.84D-03 DE=-6.54D-03 OVMax= 1.25D-02

 Cycle   5  Pass 0  IDiag  1:
 RMSU=  6.76D-05    CP:  9.91D-01  1.09D+00  6.03D-01  9.37D-01
 E= -2049.53849841326     Delta-E=       -0.000482879410 Rises=F Damp=F
 DIIS: error= 2.16D-04 at cycle   5 NSaved=   5.
 NSaved= 5 IEnMin= 5 EnMin= -2049.53849841326     IErMin= 5 ErrMin= 2.16D-04
 ErrMax= 2.16D-04  0.00D+00 EMaxC= 1.00D-01 BMatC= 7.01D-05 BMatP= 4.39D-04
 IDIUse=3 WtCom= 9.98D-01 WtEn= 2.16D-03
 Coeff-Com: -0.915D-03-0.600D-01 0.382D-01 0.419D+00 0.603D+00
 Coeff-En:   0.000D+00 0.000D+00 0.000D+00 0.000D+00 0.100D+01
 Coeff:     -0.913D-03-0.599D-01 0.382D-01 0.418D+00 0.604D+00
 Gap=     0.172 Goal=   None    Shift=    0.000
 RMSDP=3.98D-05 MaxDP=1.43D-03 DE=-4.83D-04 OVMax= 4.61D-03

 Cycle   6  Pass 0  IDiag  1:
 RMSU=  2.66D-05    CP:  9.91D-01  1.09D+00  6.30D-01  1.09D+00  8.31D-01
 E= -2049.53858526844     Delta-E=       -0.000086855182 Rises=F Damp=F
 DIIS: error= 7.28D-05 at cycle   6 NSaved=   6.
 NSaved= 6 IEnMin= 6 EnMin= -2049.53858526844     IErMin= 6 ErrMin= 7.28D-05
 ErrMax= 7.28D-05  0.00D+00 EMaxC= 1.00D-01 BMatC= 8.43D-06 BMatP= 7.01D-05
 IDIUse=1 WtCom= 1.00D+00 WtEn= 0.00D+00
 Coeff-Com:  0.152D-02-0.438D-01-0.608D-02 0.156D+00 0.327D+00 0.566D+00
 Coeff:      0.152D-02-0.438D-01-0.608D-02 0.156D+00 0.327D+00 0.566D+00
 Gap=     0.173 Goal=   None    Shift=    0.000
 RMSDP=1.63D-05 MaxDP=6.52D-04 DE=-8.69D-05 OVMax= 2.28D-03

 Cycle   7  Pass 0  IDiag  1:
 RMSU=  1.16D-05    CP:  9.91D-01  1.09D+00  6.35D-01  1.15D+00  9.19D-01
                    CP:  9.83D-01
 E= -2049.53859981992     Delta-E=       -0.000014551478 Rises=F Damp=F
 DIIS: error= 4.37D-05 at cycle   7 NSaved=   7.
 NSaved= 7 IEnMin= 7 EnMin= -2049.53859981992     IErMin= 7 ErrMin= 4.37D-05
 ErrMax= 4.37D-05  0.00D+00 EMaxC= 1.00D-01 BMatC= 1.02D-06 BMatP= 8.43D-06
 IDIUse=1 WtCom= 1.00D+00 WtEn= 0.00D+00
 Coeff-Com:  0.828D-03-0.503D-02-0.108D-01-0.235D-01-0.477D-02 0.168D+00
 Coeff-Com:  0.875D+00
 Coeff:      0.828D-03-0.503D-02-0.108D-01-0.235D-01-0.477D-02 0.168D+00
 Coeff:      0.875D+00
 Gap=     0.173 Goal=   None    Shift=    0.000
 RMSDP=1.31D-05 MaxDP=3.94D-04 DE=-1.46D-05 OVMax= 2.49D-03

 Cycle   8  Pass 0  IDiag  1:
 RMSU=  5.89D-06    CP:  9.91D-01  1.09D+00  6.41D-01  1.18D+00  9.80D-01
                    CP:  1.25D+00  1.40D+00
 E= -2049.53860520947     Delta-E=       -0.000005389544 Rises=F Damp=F
 DIIS: error= 1.63D-05 at cycle   8 NSaved=   8.
 NSaved= 8 IEnMin= 8 EnMin= -2049.53860520947     IErMin= 8 ErrMin= 1.63D-05
 ErrMax= 1.63D-05  0.00D+00 EMaxC= 1.00D-01 BMatC= 4.93D-07 BMatP= 1.02D-06
 IDIUse=1 WtCom= 1.00D+00 WtEn= 0.00D+00
 Coeff-Com: -0.965D-04 0.116D-01-0.298D-02-0.579D-01-0.106D+00-0.139D+00
 Coeff-Com:  0.469D+00 0.825D+00
 Coeff:     -0.965D-04 0.116D-01-0.298D-02-0.579D-01-0.106D+00-0.139D+00
 Coeff:      0.469D+00 0.825D+00
 Gap=     0.173 Goal=   None    Shift=    0.000
 RMSDP=1.03D-05 MaxDP=3.18D-04 DE=-5.39D-06 OVMax= 2.07D-03

 Cycle   9  Pass 0  IDiag  1:
 RMSU=  3.21D-06    CP:  9.90D-01  1.09D+00  6.44D-01  1.21D+00  1.03D+00
                    CP:  1.45D+00  1.87D+00  1.13D+00
 E= -2049.53860691901     Delta-E=       -0.000001709546 Rises=F Damp=F
 DIIS: error= 8.07D-06 at cycle   9 NSaved=   9.
 NSaved= 9 IEnMin= 9 EnMin= -2049.53860691901     IErMin= 9 ErrMin= 8.07D-06
 ErrMax= 8.07D-06  0.00D+00 EMaxC= 1.00D-01 BMatC= 1.30D-07 BMatP= 4.93D-07
 IDIUse=1 WtCom= 1.00D+00 WtEn= 0.00D+00
 Coeff-Com: -0.233D-03 0.711D-02 0.101D-02-0.235D-01-0.510D-01-0.126D+00
 Coeff-Com:  0.496D-01 0.442D+00 0.701D+00
 Coeff:     -0.233D-03 0.711D-02 0.101D-02-0.235D-01-0.510D-01-0.126D+00
 Coeff:      0.496D-01 0.442D+00 0.701D+00
 Gap=     0.173 Goal=   None    Shift=    0.000
 RMSDP=4.59D-06 MaxDP=1.31D-04 DE=-1.71D-06 OVMax= 8.88D-04

 Initial convergence to 1.0D-05 achieved.  Increase integral accuracy.
 Cycle  10  Pass 1  IDiag  1:
 E= -2049.53862805369     Delta-E=       -0.000021134679 Rises=F Damp=F
 DIIS: error= 9.80D-05 at cycle   1 NSaved=   1.
 NSaved= 1 IEnMin= 1 EnMin= -2049.53862805369     IErMin= 1 ErrMin= 9.80D-05
 ErrMax= 9.80D-05  0.00D+00 EMaxC= 1.00D-01 BMatC= 2.61D-06 BMatP= 2.61D-06
 IDIUse=1 WtCom= 1.00D+00 WtEn= 0.00D+00
 Coeff-Com:  0.100D+01
 Coeff:      0.100D+01
 Gap=     0.173 Goal=   None    Shift=    0.000
 RMSDP=4.59D-06 MaxDP=1.31D-04 DE=-2.11D-05 OVMax= 3.09D-04

 Cycle  11  Pass 1  IDiag  1:
 RMSU=  6.51D-05    CP:  1.00D+00
 E= -2049.53863042386     Delta-E=       -0.000002370164 Rises=F Damp=F
 DIIS: error= 3.54D-06 at cycle   2 NSaved=   2.
 NSaved= 2 IEnMin= 2 EnMin= -2049.53863042386     IErMin= 2 ErrMin= 3.54D-06
 ErrMax= 3.54D-06  0.00D+00 EMaxC= 1.00D-01 BMatC= 2.95D-08 BMatP= 2.61D-06
 IDIUse=1 WtCom= 1.00D+00 WtEn= 0.00D+00
 Coeff-Com: -0.168D-01 0.102D+01
 Coeff:     -0.168D-01 0.102D+01
 Gap=     0.173 Goal=   None    Shift=    0.000
 RMSDP=3.38D-06 MaxDP=8.01D-05 DE=-2.37D-06 OVMax= 2.17D-04

 Cycle  12  Pass 1  IDiag  1:
 RMSU=  1.82D-06    CP:  1.00D+00  1.04D+00
 E= -2049.53863041729     Delta-E=        0.000000006563 Rises=F Damp=F
 DIIS: error= 5.81D-06 at cycle   3 NSaved=   3.
 NSaved= 3 IEnMin= 2 EnMin= -2049.53863042386     IErMin= 2 ErrMin= 3.54D-06
 ErrMax= 5.81D-06  0.00D+00 EMaxC= 1.00D-01 BMatC= 6.38D-08 BMatP= 2.95D-08
 IDIUse=1 WtCom= 1.00D+00 WtEn= 0.00D+00
 Coeff-Com: -0.203D-01 0.623D+00 0.397D+00
 Coeff:     -0.203D-01 0.623D+00 0.397D+00
 Gap=     0.173 Goal=   None    Shift=    0.000
 RMSDP=8.41D-07 MaxDP=3.91D-05 DE= 6.56D-09 OVMax= 8.69D-05

 Cycle  13  Pass 1  IDiag  1:
 RMSU=  6.94D-07    CP:  1.00D+00  1.05D+00  7.45D-01
 E= -2049.53863048338     Delta-E=       -0.000000066089 Rises=F Damp=F
 DIIS: error= 1.24D-06 at cycle   4 NSaved=   4.
 NSaved= 4 IEnMin= 4 EnMin= -2049.53863048338     IErMin= 4 ErrMin= 1.24D-06
 ErrMax= 1.24D-06  0.00D+00 EMaxC= 1.00D-01 BMatC= 1.38D-09 BMatP= 2.95D-08
 IDIUse=1 WtCom= 1.00D+00 WtEn= 0.00D+00
 Coeff-Com: -0.412D-02 0.835D-01 0.108D+00 0.812D+00
 Coeff:     -0.412D-02 0.835D-01 0.108D+00 0.812D+00
 Gap=     0.173 Goal=   None    Shift=    0.000
 RMSDP=4.06D-07 MaxDP=1.04D-05 DE=-6.61D-08 OVMax= 8.01D-05

 Cycle  14  Pass 1  IDiag  1:
 RMSU=  2.68D-07    CP:  1.00D+00  1.05D+00  8.82D-01  1.24D+00
 E= -2049.53863048924     Delta-E=       -0.000000005861 Rises=F Damp=F
 DIIS: error= 7.62D-07 at cycle   5 NSaved=   5.
 NSaved= 5 IEnMin= 5 EnMin= -2049.53863048924     IErMin= 5 ErrMin= 7.62D-07
 ErrMax= 7.62D-07  0.00D+00 EMaxC= 1.00D-01 BMatC= 9.52D-10 BMatP= 1.38D-09
 IDIUse=1 WtCom= 1.00D+00 WtEn= 0.00D+00
 Coeff-Com:  0.448D-02-0.163D+00-0.743D-01 0.504D+00 0.729D+00
 Coeff:      0.448D-02-0.163D+00-0.743D-01 0.504D+00 0.729D+00
 Gap=     0.173 Goal=   None    Shift=    0.000
 RMSDP=3.50D-07 MaxDP=9.26D-06 DE=-5.86D-09 OVMax= 6.86D-05

 Cycle  15  Pass 1  IDiag  1:
 RMSU=  1.64D-07    CP:  1.00D+00  1.05D+00  9.81D-01  1.54D+00  1.50D+00
 E= -2049.53863049269     Delta-E=       -0.000000003449 Rises=F Damp=F
 DIIS: error= 3.05D-07 at cycle   6 NSaved=   6.
 NSaved= 6 IEnMin= 6 EnMin= -2049.53863049269     IErMin= 6 ErrMin= 3.05D-07
 ErrMax= 3.05D-07  0.00D+00 EMaxC= 1.00D-01 BMatC= 1.16D-10 BMatP= 9.52D-10
 IDIUse=1 WtCom= 1.00D+00 WtEn= 0.00D+00
 Coeff-Com:  0.264D-02-0.785D-01-0.567D-01-0.170D-01 0.186D+00 0.963D+00
 Coeff:      0.264D-02-0.785D-01-0.567D-01-0.170D-01 0.186D+00 0.963D+00
 Gap=     0.173 Goal=   None    Shift=    0.000
 RMSDP=2.42D-07 MaxDP=7.18D-06 DE=-3.45D-09 OVMax= 5.09D-05

 Cycle  16  Pass 1  IDiag  1:
 RMSU=  7.11D-08    CP:  1.00D+00  1.05D+00  1.04D+00  1.73D+00  2.02D+00
                    CP:  1.42D+00
 E= -2049.53863049395     Delta-E=       -0.000000001259 Rises=F Damp=F
 DIIS: error= 2.03D-07 at cycle   7 NSaved=   7.
 NSaved= 7 IEnMin= 7 EnMin= -2049.53863049395     IErMin= 7 ErrMin= 2.03D-07
 ErrMax= 2.03D-07  0.00D+00 EMaxC= 1.00D-01 BMatC= 7.12D-11 BMatP= 1.16D-10
 IDIUse=1 WtCom= 1.00D+00 WtEn= 0.00D+00
 Coeff-Com:  0.992D-04 0.619D-02-0.992D-02-0.161D+00-0.158D+00 0.575D+00
 Coeff-Com:  0.748D+00
 Coeff:      0.992D-04 0.619D-02-0.992D-02-0.161D+00-0.158D+00 0.575D+00
 Coeff:      0.748D+00
 Gap=     0.173 Goal=   None    Shift=    0.000
 RMSDP=1.31D-07 MaxDP=4.14D-06 DE=-1.26D-09 OVMax= 2.66D-05

 Cycle  17  Pass 1  IDiag  1:
 RMSU=  2.95D-08    CP:  1.00D+00  1.05D+00  1.07D+00  1.83D+00  2.30D+00
                    CP:  1.77D+00  9.51D-01
 E= -2049.53863049414     Delta-E=       -0.000000000189 Rises=F Damp=F
 DIIS: error= 7.41D-08 at cycle   8 NSaved=   8.
 NSaved= 8 IEnMin= 8 EnMin= -2049.53863049414     IErMin= 8 ErrMin= 7.41D-08
 ErrMax= 7.41D-08  0.00D+00 EMaxC= 1.00D-01 BMatC= 7.69D-12 BMatP= 7.12D-11
 IDIUse=1 WtCom= 1.00D+00 WtEn= 0.00D+00
 Coeff-Com: -0.372D-03 0.156D-01 0.401D-02-0.740D-01-0.116D+00 0.132D+00
 Coeff-Com:  0.362D+00 0.677D+00
 Coeff:     -0.372D-03 0.156D-01 0.401D-02-0.740D-01-0.116D+00 0.132D+00
 Coeff:      0.362D+00 0.677D+00
 Gap=     0.173 Goal=   None    Shift=    0.000
 RMSDP=3.49D-08 MaxDP=9.68D-07 DE=-1.89D-10 OVMax= 6.49D-06

 Cycle  18  Pass 1  IDiag  1:
 RMSU=  1.16D-08    CP:  1.00D+00  1.05D+00  1.08D+00  1.85D+00  2.38D+00
                    CP:  1.85D+00  1.06D+00  9.56D-01
 E= -2049.53863049423     Delta-E=       -0.000000000089 Rises=F Damp=F
 DIIS: error= 1.96D-08 at cycle   9 NSaved=   9.
 NSaved= 9 IEnMin= 9 EnMin= -2049.53863049423     IErMin= 9 ErrMin= 1.96D-08
 ErrMax= 1.96D-08  0.00D+00 EMaxC= 1.00D-01 BMatC= 8.94D-13 BMatP= 7.69D-12
 IDIUse=1 WtCom= 1.00D+00 WtEn= 0.00D+00
 Coeff-Com: -0.181D-03 0.631D-02 0.299D-02-0.117D-01-0.335D-01-0.809D-02
 Coeff-Com:  0.749D-01 0.298D+00 0.671D+00
 Coeff:     -0.181D-03 0.631D-02 0.299D-02-0.117D-01-0.335D-01-0.809D-02
 Coeff:      0.749D-01 0.298D+00 0.671D+00
 Gap=     0.173 Goal=   None    Shift=    0.000
 RMSDP=6.17D-09 MaxDP=2.10D-07 DE=-8.91D-11 OVMax= 9.90D-07

 SCF Done:  E(RCAM-B3LYP) =  -2049.53863049     A.U. after   18 cycles
            NFock= 18  Conv=0.62D-08     -V/T= 2.0058
 KE= 2.037649050023D+03 PE=-1.064896000151D+04 EE= 3.654088439318D+03
 Leave Link  502 at Sun Dec  2 17:14:38 2018, MaxMem=   536870912 cpu:      2714.8
 (Enter /pbs_home/pkowalski/g09d01/g09/l701.exe)
 Compute integral first derivatives.
 ... and contract with generalized density number  0.
 Leave Link  701 at Sun Dec  2 17:14:39 2018, MaxMem=   536870912 cpu:         3.6
 (Enter /pbs_home/pkowalski/g09d01/g09/l702.exe)
 L702 exits ... SP integral derivatives will be done elsewhere.
 Leave Link  702 at Sun Dec  2 17:14:39 2018, MaxMem=   536870912 cpu:         0.2
 (Enter /pbs_home/pkowalski/g09d01/g09/l703.exe)
 Compute integral first derivatives, UseDBF=F ICtDFT=           0.
 Integral derivatives from FoFJK, PRISM(SPDF).
 Calling FoFJK, ICntrl=      2127 FMM=F ISym2X=0 I1Cent= 0 IOpClX= 0 NMat=1 NMatS=1 NMatT=0.
 FoFJK:  IHMeth= 1 ICntrl=    2127 DoSepK=T KAlg= 0 I1Cent=   0 FoldK=F
 IRaf=         1 NMat=   1 IRICut=       1 DoRegI=T DoRafI=F ISym2E= 0.
 FoFCou: FMM=F IPFlag=           0 FMFlag=      100000 FMFlg1=         800
         NFxFlg=           0 DoJE=F BraDBF=F KetDBF=F FulRan=T
         wScrn=  0.000000 ICntrl=    2527 IOpCl=  0 I1Cent=           0 NGrid=           0
         NMat0=    1 NMatS0=      1 NMatT0=    0 NMatD0=    1 NMtDS0=    0 NMtDT0=    0
 Symmetry not used in FoFCou.
 Leave Link  703 at Sun Dec  2 17:16:24 2018, MaxMem=   536870912 cpu:       840.2
 (Enter /pbs_home/pkowalski/g09d01/g09/l716.exe)
 Dipole        =-3.64277346D+00-1.41012412D+00-8.19872083D-01
 ***** Axes restored to original set *****
 -------------------------------------------------------------------
 Center     Atomic                   Forces (Hartrees/Bohr)
 Number     Number              X              Y              Z
 -------------------------------------------------------------------
      1        6           0.014278447    0.011910706    0.022999388
      2       16          -0.004932198   -0.000922306    0.002767387
      3        6           0.002681849    0.003755792   -0.005690520
      4        6          -0.009385630   -0.012271334   -0.026322933
      5        6           0.029920143   -0.013050405   -0.053622681
      6        6           0.000342168   -0.002180962    0.001307178
      7        1          -0.001157162    0.000473637   -0.002121410
      8        6          -0.004080771   -0.019603151    0.024653358
      9        6          -0.003958810   -0.002715156   -0.015869383
     10        6          -0.017147748   -0.008278447    0.088571795
     11        6           0.002103742   -0.000429818   -0.004189678
     12        6           0.003616084   -0.014027249   -0.023387878
     13        9          -0.002614311    0.000536974    0.000455912
     14        9          -0.005012438   -0.000361677   -0.006638961
     15        9           0.001317315    0.001442683    0.000077750
     16        9           0.001455205    0.003546721   -0.003977488
     17        9          -0.002591400   -0.008215052    0.007494634
     18        9           0.004821900   -0.023208617    0.008716016
     19        6           0.011199907    0.040226447    0.091642937
     20        6          -0.058632725    0.092803265   -0.174065300
     21        6          -0.032888526    0.017238563    0.038438085
     22        1           0.010865100    0.008435320    0.015794748
     23        1          -0.011686772    0.014715530   -0.002920229
     24        1           0.008154845    0.000522952    0.001056919
     25        6          -0.020235211   -0.041332332    0.003625230
     26        1          -0.001653816   -0.000079703   -0.001664988
     27        1           0.000470348   -0.002329498    0.001319953
     28        1           0.000873455    0.000970678    0.000228746
     29        1          -0.000444743    0.000089697   -0.000139735
     30        1           0.000148786    0.000110152    0.000076594
     31        1          -0.000000297    0.000491779   -0.000321365
     32       16           0.139616808    0.056104142    0.067276888
     33        6          -0.152002503   -0.046446205   -0.058043907
     34        6           0.073210809   -0.017601271    0.031448762
     35        6           0.039332206   -0.033965325    0.001714305
     36        1          -0.002630614   -0.004621135    0.015143822
     37        1           0.004626311    0.004186741    0.001594088
     38        1          -0.009882099    0.010111990   -0.005531066
     39        1          -0.008097652   -0.016034126   -0.041896976
 -------------------------------------------------------------------
 Cartesian Forces:  Max     0.174065300 RMS     0.034975596
 Leave Link  716 at Sun Dec  2 17:16:24 2018, MaxMem=   536870912 cpu:         0.2
 (Enter /pbs_home/pkowalski/g09d01/g09/l103.exe)

 GradGradGradGradGradGradGradGradGradGradGradGradGradGradGradGradGradGrad
 Berny optimization.
 Using GEDIIS/GDIIS optimizer.
 FormGI is forming the generalized inverse of G from B-inverse, IUseBI=4.
 Internal  Forces:  Max     0.097791491 RMS     0.015696668
 Search for a local minimum.
 Step number   3 out of a maximum of  234
 All quantities printed in internal units (Hartrees-Bohrs-Radians)
 RMS Force = .15697D-01 SwitMx=.10000D-02 MixMth= 1
 Mixed Optimization -- RFO/linear search
 Update second derivatives using D2CorX and points    2    3
 ITU=  0  1  0
 Use linear search instead of GDIIS.
 Linear search step of   0.505 exceeds DXMaxT=   0.505 but not scaled.
 Quartic linear search produced a step of  0.84485.
 Iteration  1 RMS(Cart)=  0.13006807 RMS(Int)=  0.00456969
 Iteration  2 RMS(Cart)=  0.00632139 RMS(Int)=  0.00145361
 Iteration  3 RMS(Cart)=  0.00005255 RMS(Int)=  0.00145343
 Iteration  4 RMS(Cart)=  0.00000006 RMS(Int)=  0.00145343
 ITry= 1 IFail=0 DXMaxC= 7.09D-01 DCOld= 1.00D+10 DXMaxT= 5.05D-01 DXLimC= 3.00D+00 Rises=F
 Variable       Old X    -DE/DX   Delta X   Delta X   Delta X     New X
                                 (Linear)    (Quad)   (Total)
    R1        3.33780   0.00502   0.00872   0.00000   0.00884   3.34664
    R2        2.91172   0.00361   0.02379   0.00000   0.02397   2.93569
    R3        2.54190  -0.01153   0.00625   0.00000   0.00672   2.54862
    R4        3.35302  -0.00659  -0.00903   0.00000  -0.00888   3.34414
    R5        2.52826  -0.00190   0.00260   0.00000   0.00254   2.53080
    R6        2.81992  -0.00005  -0.00134   0.00000  -0.00134   2.81857
    R7        2.83744   0.00050  -0.01007   0.00000  -0.01027   2.82717
    R8        2.06240  -0.00065   0.00006   0.00000   0.00006   2.06246
    R9        3.27727  -0.00994  -0.03915   0.00000  -0.03947   3.23780
   R10        2.97374  -0.00063   0.01445   0.00000   0.01445   2.98820
   R11        2.07584   0.00006   0.00026   0.00000   0.00026   2.07611
   R12        2.08011  -0.00011  -0.00065   0.00000  -0.00065   2.07946
   R13        2.08023   0.00013  -0.00008   0.00000  -0.00008   2.08015
   R14        2.84402  -0.00523   0.00768   0.00000   0.00816   2.85218
   R15        2.84409  -0.01509   0.00587   0.00000   0.00642   2.85051
   R16        2.88495   0.01257  -0.04263   0.00000  -0.04305   2.84190
   R17        2.53703   0.00234   0.00319   0.00000   0.00319   2.54022
   R18        2.55477   0.00406  -0.00112   0.00000  -0.00112   2.55365
   R19        3.07624  -0.03924   0.06293   0.00000   0.06328   3.13951
   R20        3.09900  -0.09216   0.00580   0.00000   0.00569   3.10468
   R21        2.89314   0.01670  -0.03286   0.00000  -0.03350   2.85963
   R22        2.52284   0.00152   0.00038   0.00000   0.00038   2.52322
   R23        2.53219  -0.00066   0.00431   0.00000   0.00431   2.53650
   R24        2.54168  -0.00026   0.01083   0.00000   0.01083   2.55251
   R25        2.58979   0.00224   0.02635   0.00000   0.02635   2.61614
   R26        2.86092   0.00447   0.09684   0.00000   0.09728   2.95820
   R27        3.04866   0.04107   0.11954   0.00000   0.11817   3.16684
   R28        3.08493  -0.01303  -0.00775   0.00000  -0.00558   3.07935
   R29        2.90733   0.09779   0.20665   0.00000   0.20654   3.11387
   R30        2.01199   0.02084  -0.03408   0.00000  -0.03408   1.97791
   R31        2.07887  -0.00573  -0.00116   0.00000  -0.00116   2.07771
   R32        2.07456  -0.00516  -0.00454   0.00000  -0.00454   2.07003
   R33        3.61528   0.02594   0.11978   0.00000   0.11974   3.73503
   R34        2.08845   0.00060   0.00615   0.00000   0.00615   2.09460
   R35        2.06505  -0.00062  -0.00715   0.00000  -0.00715   2.05790
   R36        2.07497  -0.00022  -0.00169   0.00000  -0.00169   2.07328
   R37        3.02684   0.07992   0.19319   0.00000   0.19211   3.21895
   R38        2.96639  -0.06980  -0.00996   0.00000  -0.01033   2.95606
   R39        2.84932   0.00928   0.14566   0.00000   0.14566   2.99498
   R40        2.09733  -0.01760  -0.05337   0.00000  -0.05337   2.04397
   R41        2.07413   0.00468   0.02936   0.00000   0.02936   2.10349
   R42        2.06072   0.00569   0.02180   0.00000   0.02180   2.08252
   R43        2.05497   0.00868   0.01857   0.00000   0.01857   2.07354
    A1        1.92379   0.00070  -0.00786   0.00000  -0.00854   1.91525
    A2        2.21728   0.00296  -0.00110   0.00000  -0.00181   2.21547
    A3        2.14065  -0.00408   0.00773   0.00000   0.00712   2.14777
    A4        1.59353   0.00066   0.00244   0.00000   0.00278   1.59630
    A5        1.98212  -0.00013   0.00299   0.00000   0.00297   1.98508
    A6        2.06003   0.00172   0.00118   0.00000   0.00119   2.06121
    A7        2.24104  -0.00158  -0.00416   0.00000  -0.00415   2.23689
    A8        2.01917   0.00490   0.00338   0.00000   0.00302   2.02219
    A9        2.13397  -0.00200  -0.00116   0.00000  -0.00100   2.13297
   A10        2.12406  -0.00243  -0.00171   0.00000  -0.00154   2.12252
   A11        1.83579  -0.00461  -0.00089   0.00000  -0.00020   1.83559
   A12        2.02842  -0.01421   0.00151   0.00000   0.00124   2.02966
   A13        1.58764   0.02829   0.03373   0.00000   0.03428   1.62192
   A14        1.98226   0.02094   0.00977   0.00000   0.00906   1.99132
   A15        2.11043  -0.02293  -0.02560   0.00000  -0.02604   2.08438
   A16        1.88962  -0.00915  -0.01324   0.00000  -0.01377   1.87585
   A17        1.92875   0.00080   0.00164   0.00000   0.00164   1.93040
   A18        1.93505  -0.00036  -0.00112   0.00000  -0.00112   1.93393
   A19        1.93660  -0.00016  -0.00078   0.00000  -0.00078   1.93581
   A20        1.89095  -0.00020  -0.00015   0.00000  -0.00015   1.89080
   A21        1.89473   0.00009   0.00034   0.00000   0.00034   1.89507
   A22        1.87610  -0.00020   0.00007   0.00000   0.00006   1.87616
   A23        2.21985  -0.00045  -0.00686   0.00000  -0.00788   2.21197
   A24        2.11667   0.00958   0.00625   0.00000   0.00541   2.12207
   A25        1.91132  -0.00676   0.01205   0.00000   0.01219   1.92351
   A26        1.86189  -0.00618   0.02766   0.00000   0.02770   1.88960
   A27        1.98719  -0.00043  -0.00581   0.00000  -0.00705   1.98014
   A28        1.91803  -0.00026  -0.00946   0.00000  -0.00862   1.90941
   A29        1.95389   0.00696   0.00808   0.00000   0.00843   1.96232
   A30        1.86010   0.00279  -0.02423   0.00000  -0.02470   1.83540
   A31        1.87890  -0.00262   0.00210   0.00000   0.00211   1.88100
   A32        1.65898   0.02187  -0.03692   0.00000  -0.03679   1.62219
   A33        1.99531  -0.00432  -0.00981   0.00000  -0.00875   1.98656
   A34        1.86259  -0.01011   0.12206   0.00000   0.12135   1.98394
   A35        1.80091   0.00147  -0.01582   0.00000  -0.01686   1.78405
   A36        1.94816  -0.00058   0.00085   0.00000   0.00125   1.94940
   A37        1.93915  -0.00134   0.00643   0.00000   0.00670   1.94586
   A38        1.94061  -0.00250   0.00722   0.00000   0.00700   1.94761
   A39        1.94077   0.00472   0.00336   0.00000   0.00418   1.94495
   A40        1.89395  -0.00158  -0.00212   0.00000  -0.00237   1.89157
   A41        1.89707  -0.01234   0.03397   0.00000   0.03394   1.93101
   A42        2.02587   0.00090   0.00359   0.00000   0.00370   2.02956
   A43        1.97923  -0.01286   0.04706   0.00000   0.04845   2.02768
   A44        1.89168   0.01080  -0.02572   0.00000  -0.02636   1.86533
   A45        1.75366   0.02636  -0.07790   0.00000  -0.07889   1.67478
   A46        1.89498  -0.00817   0.00746   0.00000   0.00210   1.89707
   A47        1.90094  -0.00662  -0.01002   0.00000  -0.00903   1.89191
   A48        1.58185   0.00933  -0.04553   0.00000  -0.04545   1.53639
   A49        2.64728   0.00090  -0.02453   0.00000  -0.02525   2.62203
   A50        1.68448   0.00002   0.09753   0.00000   0.09740   1.78188
   A51        1.66858   0.01357   0.04838   0.00000   0.04736   1.71594
   A52        2.11423   0.02478   0.01577   0.00000   0.01291   2.12714
   A53        2.08137  -0.01705   0.05261   0.00000   0.05100   2.13238
   A54        2.08663  -0.00783  -0.06881   0.00000  -0.06444   2.02219
   A55        2.02948   0.01199   0.04087   0.00000   0.04266   2.07214
   A56        1.97786  -0.00757   0.01477   0.00000   0.01516   1.99302
   A57        1.92873   0.00226   0.00350   0.00000   0.00124   1.92997
   A58        1.86534   0.00196  -0.01075   0.00000  -0.01483   1.85052
   A59        1.82695  -0.00456  -0.02916   0.00000  -0.02920   1.79776
   A60        1.60279   0.01421   0.05725   0.00000   0.05811   1.66090
   A61        1.81784  -0.00572  -0.02801   0.00000  -0.02745   1.79039
   A62        1.34552   0.00822   0.04850   0.00000   0.04585   1.39137
   A63        1.94186   0.00194   0.00674   0.00000   0.00674   1.94860
   A64        1.91777  -0.00126   0.00140   0.00000   0.00139   1.91916
   A65        1.91940  -0.00029  -0.00074   0.00000  -0.00074   1.91865
   A66        1.89310  -0.00045  -0.00472   0.00000  -0.00473   1.88837
   A67        1.88333  -0.00075  -0.00396   0.00000  -0.00396   1.87937
   A68        1.90767   0.00083   0.00110   0.00000   0.00110   1.90878
   A69        1.84531  -0.05178  -0.02684   0.00000  -0.02438   1.82093
   A70        1.77015   0.02664  -0.00215   0.00000  -0.00399   1.76615
   A71        2.18613  -0.01501  -0.00264   0.00000  -0.00675   2.17938
   A72        1.87703   0.00535   0.08960   0.00000   0.08794   1.96497
   A73        2.04673   0.01956   0.05355   0.00000   0.04840   2.09513
   A74        2.31285  -0.00601  -0.00398   0.00000  -0.00781   2.30504
   A75        1.86514   0.00852   0.10358   0.00000   0.10349   1.96863
   A76        1.51713  -0.00113  -0.01676   0.00000  -0.01914   1.49798
   A77        1.69064   0.00655   0.02171   0.00000   0.02021   1.71085
   A78        1.75124   0.02714   0.09410   0.00000   0.09301   1.84425
   A79        1.98968  -0.00355  -0.01005   0.00000  -0.01051   1.97917
   A80        2.10213  -0.01847  -0.00248   0.00000  -0.00346   2.09867
   A81        1.85007  -0.00646  -0.03426   0.00000  -0.03464   1.81543
   A82        1.85775  -0.00260  -0.03020   0.00000  -0.03167   1.82609
   A83        1.88675   0.00645  -0.01357   0.00000  -0.01400   1.87275
   A84        3.42974   0.00965   0.02809   0.00000   0.02892   3.45866
   A85        3.26661   0.00532   0.02114   0.00000   0.01739   3.28400
    D1        0.28456  -0.00490  -0.00077   0.00000  -0.00082   0.28374
    D2       -2.91427  -0.01332  -0.04638   0.00000  -0.04585  -2.96012
    D3       -0.36572   0.00481   0.00128   0.00000   0.00120  -0.36452
    D4       -2.57453  -0.00904  -0.01188   0.00000  -0.01150  -2.58603
    D5        1.77201  -0.01084  -0.01490   0.00000  -0.01468   1.75733
    D6        2.83013   0.01252   0.04453   0.00000   0.04445   2.87458
    D7        0.62133  -0.00133   0.03137   0.00000   0.03175   0.65308
    D8       -1.31532  -0.00313   0.02835   0.00000   0.02857  -1.28675
    D9       -0.00712   0.00357  -0.03193   0.00000  -0.03166  -0.03878
   D10        2.82136   0.01282   0.01585   0.00000   0.01585   2.83721
   D11        3.07067  -0.00563  -0.08279   0.00000  -0.08277   2.98791
   D12       -0.38403   0.00362  -0.03501   0.00000  -0.03526  -0.41929
   D13       -0.11724   0.00534  -0.00202   0.00000  -0.00203  -0.11927
   D14        3.02676   0.00157  -0.00265   0.00000  -0.00266   3.02410
   D15       -0.09665  -0.00440   0.00061   0.00000   0.00059  -0.09606
   D16       -3.12262  -0.00876  -0.00413   0.00000  -0.00410  -3.12672
   D17        3.04223  -0.00014   0.00134   0.00000   0.00131   3.04353
   D18        0.01626  -0.00450  -0.00341   0.00000  -0.00338   0.01288
   D19       -3.13695   0.00211   0.00026   0.00000   0.00025  -3.13670
   D20        1.04927   0.00206   0.00010   0.00000   0.00010   1.04936
   D21       -1.03422   0.00265   0.00126   0.00000   0.00126  -1.03296
   D22        0.00746  -0.00231  -0.00050   0.00000  -0.00049   0.00697
   D23       -2.08950  -0.00236  -0.00065   0.00000  -0.00065  -2.09015
   D24        2.11020  -0.00177   0.00051   0.00000   0.00051   2.11071
   D25        0.29599   0.00007  -0.00046   0.00000  -0.00031   0.29568
   D26        2.53286  -0.00740   0.00742   0.00000   0.00746   2.54032
   D27       -1.45872  -0.02276  -0.03186   0.00000  -0.03180  -1.49052
   D28       -2.96051   0.00443   0.00429   0.00000   0.00438  -2.95613
   D29       -0.72364  -0.00304   0.01218   0.00000   0.01215  -0.71149
   D30        1.56797  -0.01840  -0.02710   0.00000  -0.02711   1.54085
   D31       -0.17903  -0.01874  -0.03147   0.00000  -0.03086  -0.20989
   D32        1.51580  -0.01584   0.05533   0.00000   0.05617   1.57197
   D33        2.41422   0.01501   0.04195   0.00000   0.04084   2.45506
   D34       -2.31248  -0.01855  -0.03974   0.00000  -0.03947  -2.35196
   D35       -0.61766  -0.01565   0.04706   0.00000   0.04756  -0.57010
   D36        0.28076   0.01520   0.03368   0.00000   0.03223   0.31299
   D37        1.57513   0.00382   0.00206   0.00000   0.00280   1.57793
   D38       -3.01323   0.00672   0.08886   0.00000   0.08983  -2.92340
   D39       -2.11481   0.03757   0.07548   0.00000   0.07450  -2.04031
   D40        3.07338  -0.00342   0.00176   0.00000   0.00182   3.07520
   D41        0.97654  -0.00327   0.00241   0.00000   0.00246   0.97900
   D42       -1.12411  -0.00331   0.00063   0.00000   0.00069  -1.12342
   D43       -1.31811   0.00416   0.01760   0.00000   0.01694  -1.30117
   D44        2.86823   0.00430   0.01826   0.00000   0.01759   2.88582
   D45        0.76759   0.00426   0.01648   0.00000   0.01581   0.78340
   D46        1.01229   0.00275  -0.01040   0.00000  -0.00978   1.00251
   D47       -1.08456   0.00290  -0.00974   0.00000  -0.00913  -1.09369
   D48        3.09798   0.00285  -0.01152   0.00000  -0.01091   3.08707
   D49        2.31051   0.01293   0.05529   0.00000   0.05622   2.36674
   D50        0.14634   0.00886   0.02891   0.00000   0.02936   0.17570
   D51       -1.96275   0.01273   0.03728   0.00000   0.03761  -1.92514
   D52       -0.54802   0.00223   0.01258   0.00000   0.01375  -0.53427
   D53       -2.71219  -0.00184  -0.01379   0.00000  -0.01311  -2.72530
   D54        1.46190   0.00203  -0.00542   0.00000  -0.00486   1.45704
   D55       -2.18134   0.00016  -0.07663   0.00000  -0.07592  -2.25726
   D56       -0.24561  -0.00110   0.03978   0.00000   0.03959  -0.20602
   D57        0.69688   0.00842  -0.03997   0.00000  -0.03863   0.65825
   D58        2.63261   0.00716   0.07645   0.00000   0.07688   2.70949
   D59        0.09238   0.00278  -0.01235   0.00000  -0.01187   0.08051
   D60        2.17776   0.00040  -0.01273   0.00000  -0.01285   2.16491
   D61       -1.98879  -0.00296  -0.01039   0.00000  -0.01031  -1.99910
   D62        2.27696   0.00242   0.00417   0.00000   0.00503   2.28200
   D63       -1.92084   0.00003   0.00379   0.00000   0.00405  -1.91679
   D64        0.19579  -0.00333   0.00612   0.00000   0.00659   0.20238
   D65       -1.95621   0.00475  -0.00361   0.00000  -0.00291  -1.95912
   D66        0.12917   0.00236  -0.00399   0.00000  -0.00389   0.12528
   D67        2.24580  -0.00100  -0.00166   0.00000  -0.00135   2.24445
   D68       -0.63382  -0.00200   0.01550   0.00000   0.01495  -0.61887
   D69       -2.77063  -0.00710   0.02017   0.00000   0.02000  -2.75063
   D70        1.30054   0.01582  -0.03422   0.00000  -0.03475   1.26579
   D71       -2.68069  -0.00317   0.00809   0.00000   0.00838  -2.67232
   D72        1.46568  -0.00827   0.01276   0.00000   0.01343   1.47911
   D73       -0.74633   0.01465  -0.04162   0.00000  -0.04133  -0.78766
   D74        0.67164  -0.00808  -0.04834   0.00000  -0.04907   0.62257
   D75       -2.51706  -0.01069  -0.06229   0.00000  -0.06287  -2.57993
   D76        2.48139   0.01036  -0.03026   0.00000  -0.03032   2.45107
   D77       -0.70732   0.00775  -0.04421   0.00000  -0.04412  -0.75144
   D78        0.34842  -0.00351   0.00182   0.00000   0.00129   0.34972
   D79        2.56450  -0.00339   0.01225   0.00000   0.01051   2.57501
   D80       -1.73329   0.00303  -0.02869   0.00000  -0.02679  -1.76007
   D81       -1.74216  -0.00244   0.00640   0.00000   0.00621  -1.73595
   D82        0.47392  -0.00232   0.01683   0.00000   0.01543   0.48935
   D83        2.45932   0.00409  -0.02410   0.00000  -0.02187   2.43745
   D84        2.42847  -0.00195   0.00193   0.00000   0.00150   2.42997
   D85       -1.63863  -0.00183   0.01236   0.00000   0.01071  -1.62792
   D86        0.34677   0.00459  -0.02858   0.00000  -0.02659   0.32018
   D87       -0.41176   0.01448   0.03789   0.00000   0.03953  -0.37222
   D88        2.77709   0.01734   0.04963   0.00000   0.04957   2.82666
   D89       -2.03346   0.00540   0.05260   0.00000   0.05623  -1.97723
   D90        1.15539   0.00827   0.06434   0.00000   0.06627   1.22165
   D91        2.98096   0.00022   0.02219   0.00000   0.02071   3.00167
   D92       -0.11338   0.00308   0.03393   0.00000   0.03074  -0.08263
   D93       -2.28666  -0.01027   0.00279   0.00000   0.00445  -2.28221
   D94        1.82471  -0.01659  -0.02791   0.00000  -0.02726   1.79745
   D95       -0.20791  -0.00610  -0.00441   0.00000  -0.00302  -0.21093
   D96       -0.38214  -0.01578  -0.00473   0.00000  -0.00819  -0.39032
   D97       -2.55395  -0.02210  -0.03543   0.00000  -0.03990  -2.59385
   D98        1.69662  -0.01161  -0.01193   0.00000  -0.01566   1.68096
   D99       -2.55875  -0.03564  -0.08346   0.00000  -0.08534  -2.64409
   D100      -0.27368   0.00109   0.03314   0.00000   0.03230  -0.24138
   D101       0.06445  -0.00618  -0.01980   0.00000  -0.02252   0.04193
   D102       2.34951   0.03056   0.09680   0.00000   0.09513   2.44464
   D103      -2.97111   0.00021  -0.02155   0.00000  -0.01796  -2.98906
   D104       0.12413  -0.00146  -0.03364   0.00000  -0.02908   0.09505
   D105      -0.16912   0.00936  -0.03231   0.00000  -0.02636  -0.19547
   D106       1.51072   0.01569  -0.01598   0.00000  -0.01393   1.49679
   D107      -2.03482   0.01092  -0.00131   0.00000  -0.00001  -2.03483
   D108      -0.35499   0.01725   0.01502   0.00000   0.01242  -0.34257
   D109      -0.06269  -0.00451   0.00544   0.00000   0.00541  -0.05728
   D110      -2.17970  -0.02728  -0.11319   0.00000  -0.11082  -2.29053
   D111      -0.00187   0.00900   0.01213   0.00000   0.01299   0.01112
   D112      -0.99710  -0.00655  -0.04926   0.00000  -0.05379  -1.05089
   D113      -2.54794  -0.00831  -0.04770   0.00000  -0.05329  -2.60123
   D114       2.31874   0.01066   0.05293   0.00000   0.05766   2.37640
   D115       1.32352  -0.00490  -0.00846   0.00000  -0.00912   1.31440
   D116      -0.22732  -0.00666  -0.00690   0.00000  -0.00863  -0.23595
   D117      -2.63705   0.01519   0.03832   0.00000   0.03976  -2.59729
   D118      -0.66785   0.02151   0.04685   0.00000   0.04792  -0.61993
   D119       1.61871   0.00735   0.00971   0.00000   0.01034   1.62905
   D120       1.57714  -0.01705  -0.03906   0.00000  -0.03971   1.53742
   D121      -2.73685  -0.01072  -0.03053   0.00000  -0.03156  -2.76841
   D122      -0.45029  -0.02489  -0.06767   0.00000  -0.06913  -0.51942
         Item               Value     Threshold  Converged?
 Maximum Force            0.097791     0.000450     NO 
 RMS     Force            0.015697     0.000300     NO 
 Maximum Displacement     0.709140     0.001800     NO 
 RMS     Displacement     0.132192     0.001200     NO 
 Predicted change in Energy=-2.715067D-03
 Lowest energy point so far.  Saving SCF results.
 GradGradGradGradGradGradGradGradGradGradGradGradGradGradGradGradGradGrad

 Leave Link  103 at Sun Dec  2 17:16:24 2018, MaxMem=   536870912 cpu:         0.5
 (Enter /pbs_home/pkowalski/g09d01/g09/l202.exe)
                          Input orientation:                          
 ---------------------------------------------------------------------
 Center     Atomic      Atomic             Coordinates (Angstroms)
 Number     Number       Type             X           Y           Z
 ---------------------------------------------------------------------
      1          6           0       -1.536183   -0.172998   -0.750725
      2         16           0       -3.044938    0.751377   -0.824898
      3          6           0       -3.972064   -0.626322   -0.213329
      4          6           0       -3.254982   -1.751917   -0.101982
      5          6           0       -1.854952   -1.688278   -0.625536
      6          6           0       -5.413398   -0.416221    0.107700
      7          1           0       -3.692724   -2.688304    0.248348
      8          6           0       -0.284330    0.305379   -0.902152
      9          6           0        0.106282    1.729298   -1.215035
     10          6           0        0.921236   -0.477019   -0.444108
     11          6           0        1.253435    2.110779   -0.320534
     12          6           0        1.543998    0.811781    0.399264
     13          9           0       -0.918332    2.595528   -1.132841
     14          9           0        0.600942    1.793444   -2.470940
     15          9           0        2.308769    2.529952   -1.022959
     16          9           0        0.904998    3.080783    0.539313
     17          9           0        2.873223    0.784489    0.637765
     18          9           0        0.889572    1.147851    1.572018
     19          6           0       -0.732305   -2.629050    0.263420
     20          6           0        0.553626   -1.768853    0.502064
     21          6           0       -1.633872   -2.301487    1.637554
     22          1           0       -1.138953   -1.960460    2.494447
     23          1           0       -2.272104   -3.134038    1.966744
     24          1           0       -2.361374   -1.506646    1.440336
     25          6           0       -1.586888   -1.954375   -2.161048
     26          1           0       -1.671951   -3.031030   -2.410377
     27          1           0       -0.584384   -1.622032   -2.426451
     28          1           0       -2.322501   -1.412557   -2.768506
     29          1           0       -5.865920   -1.345394    0.480319
     30          1           0       -5.969822   -0.094076   -0.785331
     31          1           0       -5.535577    0.365057    0.873446
     32         16           0        1.553876   -2.289414    1.703617
     33          6           0        0.871581   -3.765672    2.210264
     34          6           0       -0.415440   -3.825658    1.323165
     35          6           0        0.590426   -4.163646    3.718375
     36          1           0        0.710131   -5.269332    3.764824
     37          1           0        1.350057   -3.783213    4.420288
     38          1           0       -0.392771   -3.972318    4.166396
     39          1           0       -1.047607   -4.370846    2.010942
 ---------------------------------------------------------------------
                    Distance matrix (angstroms):
                    1          2          3          4          5
     1  C    0.000000
     2  S    1.770963   0.000000
     3  C    2.535313   1.769643   0.000000
     4  C    2.422421   2.614041   1.339242   0.000000
     5  C    1.553499   2.721714   2.404126   1.496075   0.000000
     6  C    3.978548   2.800469   1.491525   2.546922   3.849454
     7  H    3.460576   3.660996   2.131419   1.091408   2.267407
     8  C    1.348670   2.797470   3.865479   3.701015   2.553045
     9  C    2.555779   3.322457   4.815108   4.965465   3.984190
    10  C    2.495066   4.169472   4.901014   4.379865   3.034351
    11  C    3.630795   4.536338   5.899919   5.940876   4.918122
    12  C    3.432168   4.749795   5.733266   5.463881   4.342047
    13  F    2.862253   2.831638   4.533332   5.042111   4.414251
    14  F    3.375402   4.133739   5.644861   5.748887   4.643201
    15  F    4.707835   5.644886   7.075764   7.080814   5.940369
    16  F    4.267394   4.784266   6.172101   6.408719   5.631886
    17  F    4.720969   6.096319   7.040788   6.673490   5.483260
    18  F    3.608887   4.624150   5.474546   5.328063   4.517221
    19  C    2.776131   4.237923   3.838521   2.695696   1.713369
    20  C    2.912651   4.589341   4.722185   3.856248   2.660681
    21  C    3.200607   4.168304   3.420393   2.440494   2.355096
    22  H    3.726118   4.690937   4.139866   3.355967   3.212636
    23  H    4.085826   4.846337   3.732455   2.675058   2.997358
    24  H    2.694496   3.270660   2.470608   1.799288   2.134779
    25  C    2.272639   3.351462   3.353564   2.657683   1.581285
    26  H    3.307752   4.324978   3.987500   3.077467   2.241011
    27  H    2.411157   3.775231   4.167219   3.542897   2.205000
    28  H    2.495244   2.997021   3.141362   2.845178   2.210644
    29  H    4.651516   3.749398   2.141239   2.705796   4.174727
    30  H    4.434477   3.044882   2.145114   3.253577   4.415786
    31  H    4.350010   3.039227   2.146739   3.261005   4.473268
    32  S    4.477888   6.065385   6.080836   5.164708   4.172102
    33  C    5.241383   6.704853   6.260209   5.141032   4.448743
    34  C    4.347299   5.698919   5.024553   3.794001   3.230793
    35  C    6.357720   7.616736   6.984789   5.932852   5.565689
    36  H    7.169988   8.450741   7.701051   6.560984   6.219233
    37  H    6.935662   8.209169   7.730545   6.766348   6.334128
    38  H    6.318252   7.366159   6.571835   5.598347   5.506127
    39  H    5.048509   6.186153   5.246074   4.024393   3.846947
                    6          7          8          9         10
     6  C    0.000000
     7  H    2.853571   0.000000
     8  C    5.277106   4.680058   0.000000
     9  C    6.067928   6.007424   1.509311   0.000000
    10  C    6.358914   5.163130   1.508423   2.475139   0.000000
    11  C    7.142532   6.915151   2.441817   1.503868   2.611958
    12  C    7.070951   6.300526   2.300632   2.348367   1.661359
    13  F    5.551143   6.125669   2.387459   1.344227   3.646768
    14  F    6.906829   6.776147   2.336480   1.351333   3.060333
    15  F    8.342074   8.053840   3.418696   2.351359   3.361873
    16  F    7.234463   7.382823   3.345921   2.354187   3.691251
    17  F    8.389920   7.437983   3.545564   3.461429   2.563610
    18  F    6.657175   6.120917   2.865191   2.952844   2.589588
    19  C    5.180105   2.961050   3.189061   4.678061   2.804645
    20  C    6.131110   4.352155   2.641293   3.922449   1.642928
    21  C    4.492160   2.513642   3.881639   5.235707   3.767038
    22  H    5.133432   3.477998   4.171485   5.378213   3.883308
    23  H    4.550858   2.273703   4.900142   6.279527   4.803059
    24  H    3.504254   2.142346   3.617292   4.859183   3.922600
    25  C    4.706943   3.283046   2.896198   4.163077   3.379520
    26  H    5.213096   3.357053   3.915592   5.220314   4.136884
    27  H    5.585273   4.237129   2.475567   3.629871   2.740006
    28  H    4.338075   3.550557   3.254031   4.264212   4.098767
    29  H    1.098628   2.565151   5.982510   6.927853   6.904646
    30  H    1.100404   3.603289   5.700705   6.358332   6.910121
    31  H    1.100768   3.620756   5.543637   6.168751   6.643454
    32  S    7.389095   5.459280   4.111203   5.173404   2.880579
    33  C    7.425669   5.083573   5.253258   6.520203   4.226511
    34  C    6.170997   3.631720   4.694112   6.129615   4.015388
    35  C    7.945192   5.706409   6.487423   7.700631   5.570181
    36  H    8.626984   6.197777   7.338053   8.610717   6.381688
    37  H    8.699389   6.635778   6.907689   7.980702   5.897216
    38  H    7.370586   5.281049   6.633297   7.856034   5.932999
    39  H    6.190438   3.596433   5.561995   6.996438   5.006546
                   11         12         13         14         15
    11  C    0.000000
    12  C    1.513252   0.000000
    13  F    2.368839   3.404728   0.000000
    14  F    2.269515   3.176648   2.177623   0.000000
    15  F    1.335230   2.357903   3.229638   2.357068   0.000000
    16  F    1.342256   2.361420   2.521132   3.288056   2.171332
    17  F    2.302411   1.350728   4.559693   3.980615   2.474521
    18  F    2.154386   1.384401   3.560976   4.104340   3.264694
    19  C    5.172054   4.127872   5.411134   5.367749   6.125211
    20  C    4.027151   2.766057   4.887474   4.640146   4.887325
    21  C    5.624832   4.617862   5.671670   6.216315   6.779790
    22  H    5.497510   4.390140   5.827772   6.463288   6.665038
    23  H    6.720801   5.708687   6.653424   7.226860   7.874230
    24  H    5.408629   4.659492   5.052866   5.913036   6.646216
    25  C    5.289650   4.899925   4.712302   4.350722   6.048188
    26  H    6.274036   5.744877   5.818780   5.333410   6.978222
    27  H    4.663298   4.293964   4.424112   3.615585   5.251581
    28  H    5.585139   5.471038   4.551026   4.348966   6.327636
    29  H    7.954352   7.717957   6.527770   7.770620   9.170807
    30  H    7.566562   7.660374   5.733436   7.041233   8.687754
    31  H    7.110824   7.109486   5.506282   7.133168   8.355651
    32  S    4.852747   3.364349   6.166034   5.916481   5.588414
    33  C    6.409635   4.968394   7.405742   7.272598   7.221781
    34  C    6.381863   5.118479   6.893222   6.855842   7.302013
    35  C    7.491380   6.056457   8.455596   8.590382   8.380764
    36  H    8.452891   7.000162   9.407181   9.422287   9.290175
    37  H    7.564646   6.109027   8.756208   8.896589   8.390716
    38  H    7.736058   6.389832   8.455456   8.847921   8.746841
    39  H    7.262372   6.014445   7.643982   7.797657   8.251717
                   16         17         18         19         20
    16  F    0.000000
    17  F    3.025982   0.000000
    18  F    2.191562   2.222551   0.000000
    19  C    5.946349   4.979178   4.313687   0.000000
    20  C    4.862490   3.452317   3.124871   1.565410   0.000000
    21  C    6.051514   5.553082   4.274341   1.675818   2.521544
    22  H    5.780520   5.203803   3.824576   2.364287   2.621283
    23  H    7.124291   6.602682   5.337281   2.351022   3.463201
    24  H    5.703116   5.770132   4.199089   2.301909   3.073488
    25  C    6.233318   5.935260   5.449077   2.657733   3.421752
    26  H    7.259173   6.671428   6.315371   2.862467   3.876674
    27  H    5.755909   5.209204   5.082573   2.875999   3.145286
    28  H    6.445814   6.589782   5.976056   3.633340   4.369861
    29  H    8.089491   8.996322   7.283183   5.296114   6.433534
    30  H    7.687495   8.999807   7.358721   5.912492   6.856941
    31  H    6.997701   8.422552   6.510247   5.692823   6.462963
    32  S    5.533142   3.510783   3.503343   2.723260   1.647791
    33  C    7.047491   5.213759   4.954835   2.766688   2.646947
    34  C    7.075091   5.704256   5.147891   1.629519   2.417384
    35  C    7.917521   6.259821   5.736579   4.005162   4.010118
    36  H    8.953564   7.148861   6.783866   4.616442   4.787844
    37  H    7.897752   6.123023   5.713150   4.790394   4.477100
    38  H    8.036552   6.763517   5.881439   4.141603   4.379298
    39  H    7.842521   6.620876   5.865265   2.487389   3.407496
                   21         22         23         24         25
    21  C    0.000000
    22  H    1.046666   0.000000
    23  H    1.099476   1.714581   0.000000
    24  H    1.095411   1.676726   1.712739   0.000000
    25  C    3.814718   4.676999   4.347389   3.710830   0.000000
    26  H    4.113324   5.048516   4.419274   4.198457   1.108416
    27  H    4.251967   4.963599   4.943148   4.257118   1.088992
    28  H    4.547282   5.422146   5.038713   4.210074   1.097132
    29  H    4.490383   5.174866   4.280680   3.637235   5.065352
    30  H    5.435393   6.130060   5.521631   4.468764   4.956150
    31  H    4.787235   5.231250   4.908077   3.728298   5.493639
    32  S    3.188456   2.825766   3.926926   4.001403   4.991221
    33  C    2.957892   2.716946   3.215745   4.018455   5.332283
    34  C    1.976491   2.318262   2.083202   3.029555   4.124770
    35  C    3.570008   3.056597   3.510325   4.578453   6.647496
    36  H    4.339093   3.997700   4.084886   5.384718   7.168068
    37  H    4.340847   3.636820   4.422822   5.276133   7.435340
    38  H    3.275218   2.720253   3.012155   4.169693   6.747930
    39  H    2.182974   2.460099   1.740988   3.202377   4.851356
                   26         27         28         29         30
    26  H    0.000000
    27  H    1.779981   0.000000
    28  H    1.780710   1.783797   0.000000
    29  H    5.365340   6.034936   4.807827   0.000000
    30  H    5.453272   5.833598   4.355954   1.782824   0.000000
    31  H    6.102828   6.273130   5.171807   1.785866   1.775081
    32  S    5.280237   4.698406   5.982898   7.578985   8.223163
    33  C    5.325371   5.311700   6.366119   7.365078   8.322199
    34  C    4.018655   4.352485   5.118761   6.047299   7.015812
    35  C    6.630443   6.752693   7.624518   7.753190   8.937652
    36  H    6.986946   7.301400   8.170433   8.332449   9.597341
    37  H    7.507083   7.435765   8.413469   8.575351   9.710243
    38  H    6.765817   7.001870   7.639968   7.102342   8.406180
    39  H    4.661864   5.240325   5.763676   5.891715   7.094935
                   31         32         33         34         35
    31  H    0.000000
    32  S    7.615495   0.000000
    33  C    7.739617   1.703395   0.000000
    34  C    6.631753   2.526460   1.564279   0.000000
    35  C    8.132078   2.915516   1.584875   2.619740   0.000000
    36  H    8.894677   3.720268   2.168805   3.051689   1.113117
    37  H    8.786363   3.106972   2.261294   3.565243   1.102021
    38  H    7.490314   3.561865   2.338320   2.847102   1.097272
    39  H    6.623032   3.345822   2.022189   1.081620   2.375166
                   36         37         38         39
    36  H    0.000000
    37  H    1.745764   0.000000
    38  H    1.749257   1.771347   0.000000
    39  H    2.640648   3.449501   2.287710   0.000000
 Stoichiometry    C17H14F6S2
 Framework group  C1[X(C17H14F6S2)]
 Deg. of freedom   111
 Full point group                 C1      NOp   1
 RotChk:  IX=3 Diff= 1.15D-02
 Largest Abelian subgroup         C1      NOp   1
 Largest concise Abelian subgroup C1      NOp   1
                         Standard orientation:                         
 ---------------------------------------------------------------------
 Center     Atomic      Atomic             Coordinates (Angstroms)
 Number     Number       Type             X           Y           Z
 ---------------------------------------------------------------------
      1          6           0        0.291192   -1.377406    0.365146
      2         16           0        0.787903   -2.887822   -0.414744
      3          6           0       -0.891924   -3.431447   -0.534277
      4          6           0       -1.763318   -2.631865    0.094140
      5          6           0       -1.167148   -1.509756    0.883883
      6          6           0       -1.172503   -4.684376   -1.293285
      7          1           0       -2.833570   -2.844149    0.119969
      8          6           0        1.063144   -0.298384    0.607455
      9          6           0        2.535796   -0.156511    0.308812
     10          6           0        0.461726    1.050134    0.915897
     11          6           0        2.762990    1.194660   -0.311139
     12          6           0        1.387597    1.820282   -0.228544
     13          9           0        3.027696   -1.155587   -0.444068
     14          9           0        3.228916   -0.134255    1.468635
     15          9           0        3.667021    1.903976    0.368888
     16          9           0        3.178056    1.088497   -1.583185
     17          9           0        1.570236    3.147438   -0.056017
     18          9           0        1.044355    1.587620   -1.549385
     19          6           0       -2.106352   -0.076744    0.881835
     20          6           0       -1.153094    1.138404    0.626447
     21          6           0       -2.597795   -0.469975   -0.671297
     22          1           0       -2.540646    0.261824   -1.417429
     23          1           0       -3.614055   -0.885345   -0.730709
     24          1           0       -1.983985   -1.282351   -1.075286
     25          6           0       -0.700263   -1.769472    2.372181
     26          1           0       -1.563079   -1.848462    3.063482
     27          1           0       -0.066705   -0.951194    2.711193
     28          1           0       -0.140093   -2.711078    2.429500
     29          1           0       -2.249090   -4.903338   -1.293581
     30          1           0       -0.645431   -5.539673   -0.844339
     31          1           0       -0.832192   -4.596428   -2.336426
     32         16           0       -1.880984    2.531368    0.131430
     33          6           0       -3.547473    2.188193    0.212662
     34          6           0       -3.527151    0.682921    0.637765
     35          6           0       -4.590087    2.479755   -0.944826
     36          1           0       -5.554445    2.696917   -0.433080
     37          1           0       -4.372831    3.402121   -1.507401
     38          1           0       -4.834602    1.700516   -1.677632
     39          1           0       -4.438532    0.374213    0.143814
 ---------------------------------------------------------------------
 Rotational constants (GHZ):      0.2421707      0.2031452      0.1298405
 Leave Link  202 at Sun Dec  2 17:16:25 2018, MaxMem=   536870912 cpu:         0.0
 (Enter /pbs_home/pkowalski/g09d01/g09/l301.exe)
 Basis read from rwf:  (5D, 7F)
 No pseudopotential information found on rwf file.
 There are   453 symmetry adapted cartesian basis functions of A   symmetry.
 There are   428 symmetry adapted basis functions of A   symmetry.
   428 basis functions,   747 primitive gaussians,   453 cartesian basis functions
   101 alpha electrons      101 beta electrons
       nuclear repulsion energy      2861.0121250030 Hartrees.
 IExCor=20419 DFT=T Ex+Corr=CAM-B3LYP ExCW=0 ScaHFX=  1.000000
 ScaDFX=  1.000000  1.000000  1.000000  0.810000 ScalE2=  1.000000  1.000000
 IRadAn=      0 IRanWt=     -1 IRanGd=            0 ICorTp=0 IEmpDi=  4
  HFx wShort=  0.000000 wLong=  0.330000 cFull=  0.190000 cShort=  0.000000 cLong=  0.460000
  DFx wShort=  0.000000 wLong=  0.330000 cFull=  0.190000 cShort=  0.000000 cLong=  0.460000
 NAtoms=   39 NActive=   39 NUniq=   39 SFac= 1.00D+00 NAtFMM=   60 NAOKFM=F Big=F
 Integral buffers will be    131072 words long.
 Raffenetti 2 integral format.
 Two-electron integral symmetry is turned on.
 No density basis found on file   724.
 Leave Link  301 at Sun Dec  2 17:16:25 2018, MaxMem=   536870912 cpu:         0.5
 (Enter /pbs_home/pkowalski/g09d01/g09/l302.exe)
 NPDir=0 NMtPBC=     1 NCelOv=     1 NCel=       1 NClECP=     1 NCelD=      1
         NCelK=      1 NCelE2=     1 NClLst=     1 CellRange=     0.0.
 One-electron integrals computed using PRISM.
 NBasis=   428 RedAO= T EigKep=  3.12D-04  NBF=   428
 NBsUse=   428 1.00D-06 EigRej= -1.00D+00 NBFU=   428
 Precomputing XC quadrature grid using
 IXCGrd= 4 IRadAn=           0 IRanWt=          -1 IRanGd=           0 AccXCQ= 0.00D+00.
 Generated NRdTot=       0 NPtTot=           0 NUsed=           0 NTot=          32
 NSgBfM=   440   440   440   443   443 MxSgAt=    39 MxSgA2=    39.
 Leave Link  302 at Sun Dec  2 17:16:26 2018, MaxMem=   536870912 cpu:         7.2
 (Enter /pbs_home/pkowalski/g09d01/g09/l303.exe)
 DipDrv:  MaxL=1.
 Leave Link  303 at Sun Dec  2 17:16:26 2018, MaxMem=   536870912 cpu:         0.9
 (Enter /pbs_home/pkowalski/g09d01/g09/l401.exe)
 Initial guess from the checkpoint file:  "dae0068freq_closed_cam-b3lyp.chk"
 B after Tr=     0.000000    0.000000    0.000000
         Rot=    0.999967    0.002294    0.005256    0.005677 Ang=   0.92 deg.
 Guess basis will be translated and rotated to current coordinates.
 JPrj=2 DoOrth=T DoCkMO=T.
 Generating alternative initial guess.
 ExpMin= 1.22D-01 ExpMax= 9.18D+03 ExpMxC= 1.38D+03 IAcc=1 IRadAn=         1 AccDes= 0.00D+00
 Harris functional with IExCor=20419 and IRadAn=       1 diagonalized for initial guess.
 HarFok:  IExCor=20419 AccDes= 0.00D+00 IRadAn=         1 IDoV= 1 UseB2=F ITyADJ=14
 ICtDFT=  3500011 ScaDFX=  1.000000  1.000000  1.000000  1.000000
 FoFCou: FMM=F IPFlag=           0 FMFlag=      100000 FMFlg1=           0
         NFxFlg=           0 DoJE=T BraDBF=F KetDBF=T FulRan=T
         wScrn=  0.000000 ICntrl=     500 IOpCl=  0 I1Cent=   200000004 NGrid=           0
         NMat0=    1 NMatS0=      1 NMatT0=    0 NMatD0=    1 NMtDS0=    0 NMtDT0=    0
 Petite list used in FoFCou.
 Harris En= -1994.23932248317    
 Leave Link  401 at Sun Dec  2 17:16:28 2018, MaxMem=   536870912 cpu:        19.6
 (Enter /pbs_home/pkowalski/g09d01/g09/l502.exe)
 Closed shell SCF:
 Using DIIS extrapolation, IDIIS=  1040.
 Integral symmetry usage will be decided dynamically.
 IVT=      641221 IEndB=      641221 NGot=   536870912 MDV=   536451994
 LenX=   536451994 LenY=   536246332
 Requested convergence on RMS density matrix=1.00D-08 within 128 cycles.
 Requested convergence on MAX density matrix=1.00D-06.
 Requested convergence on             energy=1.00D-06.
 No special actions if energy rises.
 Fock matrices will be formed incrementally for  20 cycles.
 Integral accuracy reduced to 1.0D-05 until final iterations.

 Cycle   1  Pass 0  IDiag  1:
 FoFJK:  IHMeth= 1 ICntrl=       0 DoSepK=T KAlg= 0 I1Cent=   0 FoldK=F
 IRaf=         1 NMat=   1 IRICut=       1 DoRegI=T DoRafI=F ISym2E= 0.
 FoFCou: FMM=F IPFlag=           0 FMFlag=      100000 FMFlg1=           0
         NFxFlg=           0 DoJE=T BraDBF=F KetDBF=F FulRan=T
         wScrn=  0.000000 ICntrl=     500 IOpCl=  0 I1Cent=           0 NGrid=           0
         NMat0=    1 NMatS0=      1 NMatT0=    0 NMatD0=    1 NMtDS0=    0 NMtDT0=    0
 Symmetry not used in FoFCou.
 E= -2049.51319627150    
 DIIS: error= 5.19D-03 at cycle   1 NSaved=   1.
 NSaved= 1 IEnMin= 1 EnMin= -2049.51319627150     IErMin= 1 ErrMin= 5.19D-03
 ErrMax= 5.19D-03  0.00D+00 EMaxC= 1.00D-01 BMatC= 4.17D-02 BMatP= 4.17D-02
 IDIUse=3 WtCom= 9.48D-01 WtEn= 5.19D-02
 Coeff-Com:  0.100D+01
 Coeff-En:   0.100D+01
 Coeff:      0.100D+01
 Gap=     0.645 Goal=   None    Shift=    0.000
 GapD=    0.645 DampG=2.000 DampE=1.000 DampFc=2.0000 IDamp=-1.
 RMSDP=1.14D-03 MaxDP=5.56D-02              OVMax= 3.19D-02

 Cycle   2  Pass 0  IDiag  1:
 RMSU=  1.14D-03    CP:  9.96D-01
 E= -2049.56120442187     Delta-E=       -0.048008150372 Rises=F Damp=F
 DIIS: error= 1.52D-03 at cycle   2 NSaved=   2.
 NSaved= 2 IEnMin= 2 EnMin= -2049.56120442187     IErMin= 2 ErrMin= 1.52D-03
 ErrMax= 1.52D-03  0.00D+00 EMaxC= 1.00D-01 BMatC= 2.69D-03 BMatP= 4.17D-02
 IDIUse=3 WtCom= 9.85D-01 WtEn= 1.52D-02
 Coeff-Com:  0.589D-02 0.994D+00
 Coeff-En:   0.000D+00 0.100D+01
 Coeff:      0.580D-02 0.994D+00
 Gap=     0.168 Goal=   None    Shift=    0.000
 RMSDP=3.27D-04 MaxDP=2.29D-02 DE=-4.80D-02 OVMax= 3.58D-02

 Cycle   3  Pass 0  IDiag  1:
 RMSU=  3.23D-04    CP:  9.96D-01  1.05D+00
 E= -2049.56148521149     Delta-E=       -0.000280789615 Rises=F Damp=F
 DIIS: error= 1.70D-03 at cycle   3 NSaved=   3.
 NSaved= 3 IEnMin= 3 EnMin= -2049.56148521149     IErMin= 2 ErrMin= 1.52D-03
 ErrMax= 1.70D-03  0.00D+00 EMaxC= 1.00D-01 BMatC= 3.85D-03 BMatP= 2.69D-03
 IDIUse=3 WtCom= 1.95D-01 WtEn= 8.05D-01
 Coeff-Com: -0.606D-01 0.582D+00 0.478D+00
 Coeff-En:   0.000D+00 0.476D+00 0.524D+00
 Coeff:     -0.118D-01 0.497D+00 0.515D+00
 Gap=     0.175 Goal=   None    Shift=    0.000
 RMSDP=2.22D-04 MaxDP=1.53D-02 DE=-2.81D-04 OVMax= 2.36D-02

 Cycle   4  Pass 0  IDiag  1:
 RMSU=  1.23D-04    CP:  9.95D-01  1.11D+00  4.68D-01
 E= -2049.56504824886     Delta-E=       -0.003563037369 Rises=F Damp=F
 DIIS: error= 5.63D-04 at cycle   4 NSaved=   4.
 NSaved= 4 IEnMin= 4 EnMin= -2049.56504824886     IErMin= 4 ErrMin= 5.63D-04
 ErrMax= 5.63D-04  0.00D+00 EMaxC= 1.00D-01 BMatC= 3.41D-04 BMatP= 2.69D-03
 IDIUse=3 WtCom= 9.94D-01 WtEn= 5.63D-03
 Coeff-Com: -0.188D-01 0.554D-01 0.246D+00 0.718D+00
 Coeff-En:   0.000D+00 0.000D+00 0.267D-01 0.973D+00
 Coeff:     -0.186D-01 0.551D-01 0.245D+00 0.719D+00
 Gap=     0.173 Goal=   None    Shift=    0.000
 RMSDP=7.24D-05 MaxDP=3.44D-03 DE=-3.56D-03 OVMax= 1.20D-02

 Cycle   5  Pass 0  IDiag  1:
 RMSU=  5.16D-05    CP:  9.95D-01  1.12D+00  6.19D-01  9.12D-01
 E= -2049.56543885215     Delta-E=       -0.000390603295 Rises=F Damp=F
 DIIS: error= 1.47D-04 at cycle   5 NSaved=   5.
 NSaved= 5 IEnMin= 5 EnMin= -2049.56543885215     IErMin= 5 ErrMin= 1.47D-04
 ErrMax= 1.47D-04  0.00D+00 EMaxC= 1.00D-01 BMatC= 3.99D-05 BMatP= 3.41D-04
 IDIUse=3 WtCom= 9.99D-01 WtEn= 1.47D-03
 Coeff-Com: -0.363D-03-0.688D-01 0.541D-01 0.412D+00 0.603D+00
 Coeff-En:   0.000D+00 0.000D+00 0.000D+00 0.000D+00 0.100D+01
 Coeff:     -0.363D-03-0.687D-01 0.540D-01 0.412D+00 0.603D+00
 Gap=     0.173 Goal=   None    Shift=    0.000
 RMSDP=3.07D-05 MaxDP=1.19D-03 DE=-3.91D-04 OVMax= 3.67D-03

 Cycle   6  Pass 0  IDiag  1:
 RMSU=  2.06D-05    CP:  9.95D-01  1.12D+00  6.50D-01  1.06D+00  8.45D-01
 E= -2049.56549156237     Delta-E=       -0.000052710219 Rises=F Damp=F
 DIIS: error= 5.58D-05 at cycle   6 NSaved=   6.
 NSaved= 6 IEnMin= 6 EnMin= -2049.56549156237     IErMin= 6 ErrMin= 5.58D-05
 ErrMax= 5.58D-05  0.00D+00 EMaxC= 1.00D-01 BMatC= 4.49D-06 BMatP= 3.99D-05
 IDIUse=1 WtCom= 1.00D+00 WtEn= 0.00D+00
 Coeff-Com:  0.219D-02-0.462D-01-0.118D-02 0.147D+00 0.304D+00 0.594D+00
 Coeff:      0.219D-02-0.462D-01-0.118D-02 0.147D+00 0.304D+00 0.594D+00
 Gap=     0.174 Goal=   None    Shift=    0.000
 RMSDP=1.32D-05 MaxDP=4.60D-04 DE=-5.27D-05 OVMax= 2.13D-03

 Cycle   7  Pass 0  IDiag  1:
 RMSU=  9.09D-06    CP:  9.95D-01  1.12D+00  6.57D-01  1.12D+00  9.56D-01
                    CP:  9.80D-01
 E= -2049.56550166462     Delta-E=       -0.000010102247 Rises=F Damp=F
 DIIS: error= 2.58D-05 at cycle   7 NSaved=   7.
 NSaved= 7 IEnMin= 7 EnMin= -2049.56550166462     IErMin= 7 ErrMin= 2.58D-05
 ErrMax= 2.58D-05  0.00D+00 EMaxC= 1.00D-01 BMatC= 7.88D-07 BMatP= 4.49D-06
 IDIUse=1 WtCom= 1.00D+00 WtEn= 0.00D+00
 Coeff-Com:  0.960D-03-0.142D-02-0.141D-01-0.373D-01-0.504D-01 0.188D+00
 Coeff-Com:  0.914D+00
 Coeff:      0.960D-03-0.142D-02-0.141D-01-0.373D-01-0.504D-01 0.188D+00
 Coeff:      0.914D+00
 Gap=     0.174 Goal=   None    Shift=    0.000
 RMSDP=1.17D-05 MaxDP=3.59D-04 DE=-1.01D-05 OVMax= 2.41D-03

 Cycle   8  Pass 0  IDiag  1:
 RMSU=  4.56D-06    CP:  9.95D-01  1.12D+00  6.66D-01  1.17D+00  1.04D+00
                    CP:  1.29D+00  1.46D+00
 E= -2049.56550609772     Delta-E=       -0.000004433101 Rises=F Damp=F
 DIIS: error= 1.96D-05 at cycle   8 NSaved=   8.
 NSaved= 8 IEnMin= 8 EnMin= -2049.56550609772     IErMin= 8 ErrMin= 1.96D-05
 ErrMax= 1.96D-05  0.00D+00 EMaxC= 1.00D-01 BMatC= 3.90D-07 BMatP= 7.88D-07
 IDIUse=1 WtCom= 1.00D+00 WtEn= 0.00D+00
 Coeff-Com: -0.232D-03 0.145D-01-0.692D-02-0.645D-01-0.134D+00-0.127D+00
 Coeff-Com:  0.529D+00 0.789D+00
 Coeff:     -0.232D-03 0.145D-01-0.692D-02-0.645D-01-0.134D+00-0.127D+00
 Coeff:      0.529D+00 0.789D+00
 Gap=     0.174 Goal=   None    Shift=    0.000
 RMSDP=8.35D-06 MaxDP=2.72D-04 DE=-4.43D-06 OVMax= 1.72D-03

 Initial convergence to 1.0D-05 achieved.  Increase integral accuracy.
 Cycle   9  Pass 1  IDiag  1:
 E= -2049.56564888140     Delta-E=       -0.000142783683 Rises=F Damp=F
 DIIS: error= 8.13D-05 at cycle   1 NSaved=   1.
 NSaved= 1 IEnMin= 1 EnMin= -2049.56564888140     IErMin= 1 ErrMin= 8.13D-05
 ErrMax= 8.13D-05  0.00D+00 EMaxC= 1.00D-01 BMatC= 2.49D-06 BMatP= 2.49D-06
 IDIUse=1 WtCom= 1.00D+00 WtEn= 0.00D+00
 Coeff-Com:  0.100D+01
 Coeff:      0.100D+01
 Gap=     0.174 Goal=   None    Shift=    0.000
 RMSDP=8.35D-06 MaxDP=2.72D-04 DE=-1.43D-04 OVMax= 5.30D-04

 Cycle  10  Pass 1  IDiag  1:
 RMSU=  6.00D-05    CP:  1.00D+00
 E= -2049.56565108587     Delta-E=       -0.000002204464 Rises=F Damp=F
 DIIS: error= 9.69D-06 at cycle   2 NSaved=   2.
 NSaved= 2 IEnMin= 2 EnMin= -2049.56565108587     IErMin= 2 ErrMin= 9.69D-06
 ErrMax= 9.69D-06  0.00D+00 EMaxC= 1.00D-01 BMatC= 2.00D-07 BMatP= 2.49D-06
 IDIUse=1 WtCom= 1.00D+00 WtEn= 0.00D+00
 Coeff-Com:  0.802D-01 0.920D+00
 Coeff:      0.802D-01 0.920D+00
 Gap=     0.174 Goal=   None    Shift=    0.000
 RMSDP=4.26D-06 MaxDP=1.45D-04 DE=-2.20D-06 OVMax= 4.07D-04

 Cycle  11  Pass 1  IDiag  1:
 RMSU=  3.61D-06    CP:  1.00D+00  1.04D+00
 E= -2049.56565088080     Delta-E=        0.000000205064 Rises=F Damp=F
 DIIS: error= 1.47D-05 at cycle   3 NSaved=   3.
 NSaved= 3 IEnMin= 2 EnMin= -2049.56565108587     IErMin= 2 ErrMin= 9.69D-06
 ErrMax= 1.47D-05  0.00D+00 EMaxC= 1.00D-01 BMatC= 4.52D-07 BMatP= 2.00D-07
 IDIUse=1 WtCom= 1.00D+00 WtEn= 0.00D+00
 Coeff-Com: -0.215D-01 0.613D+00 0.409D+00
 Coeff:     -0.215D-01 0.613D+00 0.409D+00
 Gap=     0.174 Goal=   None    Shift=    0.000
 RMSDP=2.16D-06 MaxDP=9.20D-05 DE= 2.05D-07 OVMax= 2.49D-04

 Cycle  12  Pass 1  IDiag  1:
 RMSU=  1.19D-06    CP:  1.00D+00  1.05D+00  5.18D-01
 E= -2049.56565134849     Delta-E=       -0.000000467689 Rises=F Damp=F
 DIIS: error= 1.65D-06 at cycle   4 NSaved=   4.
 NSaved= 4 IEnMin= 4 EnMin= -2049.56565134849     IErMin= 4 ErrMin= 1.65D-06
 ErrMax= 1.65D-06  0.00D+00 EMaxC= 1.00D-01 BMatC= 4.89D-09 BMatP= 2.00D-07
 IDIUse=1 WtCom= 1.00D+00 WtEn= 0.00D+00
 Coeff-Com: -0.109D-01 0.244D+00 0.181D+00 0.586D+00
 Coeff:     -0.109D-01 0.244D+00 0.181D+00 0.586D+00
 Gap=     0.174 Goal=   None    Shift=    0.000
 RMSDP=4.49D-07 MaxDP=1.50D-05 DE=-4.68D-07 OVMax= 7.81D-05

 Cycle  13  Pass 1  IDiag  1:
 RMSU=  3.15D-07    CP:  1.00D+00  1.05D+00  5.56D-01  1.24D+00
 E= -2049.56565136079     Delta-E=       -0.000000012295 Rises=F Damp=F
 DIIS: error= 1.41D-06 at cycle   5 NSaved=   5.
 NSaved= 5 IEnMin= 5 EnMin= -2049.56565136079     IErMin= 5 ErrMin= 1.41D-06
 ErrMax= 1.41D-06  0.00D+00 EMaxC= 1.00D-01 BMatC= 1.31D-09 BMatP= 4.89D-09
 IDIUse=1 WtCom= 1.00D+00 WtEn= 0.00D+00
 Coeff-Com:  0.654D-02-0.226D+00-0.133D+00 0.214D+00 0.114D+01
 Coeff:      0.654D-02-0.226D+00-0.133D+00 0.214D+00 0.114D+01
 Gap=     0.174 Goal=   None    Shift=    0.000
 RMSDP=7.84D-07 MaxDP=2.29D-05 DE=-1.23D-08 OVMax= 1.68D-04

 Cycle  14  Pass 1  IDiag  1:
 RMSU=  2.84D-07    CP:  1.00D+00  1.05D+00  6.27D-01  1.80D+00  1.58D+00
 E= -2049.56565137277     Delta-E=       -0.000000011986 Rises=F Damp=F
 DIIS: error= 6.70D-07 at cycle   6 NSaved=   6.
 NSaved= 6 IEnMin= 6 EnMin= -2049.56565137277     IErMin= 6 ErrMin= 6.70D-07
 ErrMax= 6.70D-07  0.00D+00 EMaxC= 1.00D-01 BMatC= 5.51D-10 BMatP= 1.31D-09
 IDIUse=1 WtCom= 1.00D+00 WtEn= 0.00D+00
 Coeff-Com:  0.535D-02-0.156D+00-0.981D-01-0.810D-01 0.603D+00 0.727D+00
 Coeff:      0.535D-02-0.156D+00-0.981D-01-0.810D-01 0.603D+00 0.727D+00
 Gap=     0.174 Goal=   None    Shift=    0.000
 RMSDP=3.15D-07 MaxDP=1.13D-05 DE=-1.20D-08 OVMax= 6.89D-05

 Cycle  15  Pass 1  IDiag  1:
 RMSU=  9.23D-08    CP:  1.00D+00  1.05D+00  6.50D-01  2.00D+00  2.03D+00
                    CP:  1.20D+00
 E= -2049.56565137494     Delta-E=       -0.000000002164 Rises=F Damp=F
 DIIS: error= 3.39D-07 at cycle   7 NSaved=   7.
 NSaved= 7 IEnMin= 7 EnMin= -2049.56565137494     IErMin= 7 ErrMin= 3.39D-07
 ErrMax= 3.39D-07  0.00D+00 EMaxC= 1.00D-01 BMatC= 9.73D-11 BMatP= 5.51D-10
 IDIUse=1 WtCom= 1.00D+00 WtEn= 0.00D+00
 Coeff-Com:  0.826D-03-0.143D-01-0.107D-01-0.123D+00-0.699D-02 0.340D+00
 Coeff-Com:  0.814D+00
 Coeff:      0.826D-03-0.143D-01-0.107D-01-0.123D+00-0.699D-02 0.340D+00
 Coeff:      0.814D+00
 Gap=     0.174 Goal=   None    Shift=    0.000
 RMSDP=1.60D-07 MaxDP=4.16D-06 DE=-2.16D-09 OVMax= 3.22D-05

 Cycle  16  Pass 1  IDiag  1:
 RMSU=  3.39D-08    CP:  1.00D+00  1.05D+00  6.63D-01  2.10D+00  2.24D+00
                    CP:  1.42D+00  9.74D-01
 E= -2049.56565137532     Delta-E=       -0.000000000386 Rises=F Damp=F
 DIIS: error= 1.45D-07 at cycle   8 NSaved=   8.
 NSaved= 8 IEnMin= 8 EnMin= -2049.56565137532     IErMin= 8 ErrMin= 1.45D-07
 ErrMax= 1.45D-07  0.00D+00 EMaxC= 1.00D-01 BMatC= 2.10D-11 BMatP= 9.73D-11
 IDIUse=1 WtCom= 1.00D+00 WtEn= 0.00D+00
 Coeff-Com: -0.294D-03 0.139D-01 0.804D-02-0.587D-01-0.773D-01 0.972D-01
 Coeff-Com:  0.460D+00 0.557D+00
 Coeff:     -0.294D-03 0.139D-01 0.804D-02-0.587D-01-0.773D-01 0.972D-01
 Coeff:      0.460D+00 0.557D+00
 Gap=     0.174 Goal=   None    Shift=    0.000
 RMSDP=2.40D-08 MaxDP=9.26D-07 DE=-3.86D-10 OVMax= 4.61D-06

 Cycle  17  Pass 1  IDiag  1:
 RMSU=  1.29D-08    CP:  1.00D+00  1.05D+00  6.64D-01  2.11D+00  2.27D+00
                    CP:  1.46D+00  1.06D+00  7.92D-01
 E= -2049.56565137525     Delta-E=        0.000000000073 Rises=F Damp=F
 DIIS: error= 2.52D-08 at cycle   9 NSaved=   9.
 NSaved= 9 IEnMin= 8 EnMin= -2049.56565137532     IErMin= 9 ErrMin= 2.52D-08
 ErrMax= 2.52D-08  0.00D+00 EMaxC= 1.00D-01 BMatC= 9.05D-13 BMatP= 2.10D-11
 IDIUse=1 WtCom= 1.00D+00 WtEn= 0.00D+00
 Coeff-Com: -0.195D-03 0.647D-02 0.410D-02-0.709D-02-0.266D-01-0.655D-02
 Coeff-Com:  0.648D-01 0.191D+00 0.774D+00
 Coeff:     -0.195D-03 0.647D-02 0.410D-02-0.709D-02-0.266D-01-0.655D-02
 Coeff:      0.648D-01 0.191D+00 0.774D+00
 Gap=     0.174 Goal=   None    Shift=    0.000
 RMSDP=7.30D-09 MaxDP=2.20D-07 DE= 7.28D-11 OVMax= 1.05D-06

 SCF Done:  E(RCAM-B3LYP) =  -2049.56565138     A.U. after   17 cycles
            NFock= 17  Conv=0.73D-08     -V/T= 2.0063
 KE= 2.036825044046D+03 PE=-1.055512308445D+04 EE= 3.607720264027D+03
 Leave Link  502 at Sun Dec  2 17:21:42 2018, MaxMem=   536870912 cpu:      2498.5
 (Enter /pbs_home/pkowalski/g09d01/g09/l701.exe)
 Compute integral first derivatives.
 ... and contract with generalized density number  0.
 Leave Link  701 at Sun Dec  2 17:21:43 2018, MaxMem=   536870912 cpu:         3.6
 (Enter /pbs_home/pkowalski/g09d01/g09/l702.exe)
 L702 exits ... SP integral derivatives will be done elsewhere.
 Leave Link  702 at Sun Dec  2 17:21:43 2018, MaxMem=   536870912 cpu:         0.2
 (Enter /pbs_home/pkowalski/g09d01/g09/l703.exe)
 Compute integral first derivatives, UseDBF=F ICtDFT=           0.
 Integral derivatives from FoFJK, PRISM(SPDF).
 Calling FoFJK, ICntrl=      2127 FMM=F ISym2X=0 I1Cent= 0 IOpClX= 0 NMat=1 NMatS=1 NMatT=0.
 FoFJK:  IHMeth= 1 ICntrl=    2127 DoSepK=T KAlg= 0 I1Cent=   0 FoldK=F
 IRaf=         1 NMat=   1 IRICut=       1 DoRegI=T DoRafI=F ISym2E= 0.
 FoFCou: FMM=F IPFlag=           0 FMFlag=      100000 FMFlg1=         800
         NFxFlg=           0 DoJE=F BraDBF=F KetDBF=F FulRan=T
         wScrn=  0.000000 ICntrl=    2527 IOpCl=  0 I1Cent=           0 NGrid=           0
         NMat0=    1 NMatS0=      1 NMatT0=    0 NMatD0=    1 NMtDS0=    0 NMtDT0=    0
 Symmetry not used in FoFCou.
 Leave Link  703 at Sun Dec  2 17:23:23 2018, MaxMem=   536870912 cpu:       802.7
 (Enter /pbs_home/pkowalski/g09d01/g09/l716.exe)
 Dipole        =-3.73150333D+00-1.47633447D+00-7.38583296D-01
 ***** Axes restored to original set *****
 -------------------------------------------------------------------
 Center     Atomic                   Forces (Hartrees/Bohr)
 Number     Number              X              Y              Z
 -------------------------------------------------------------------
      1        6           0.013794488    0.007031642    0.015167998
      2       16          -0.001063880   -0.000168831    0.002050175
      3        6           0.002065889   -0.001119106   -0.006098553
      4        6          -0.017314673   -0.008254838   -0.031926570
      5        6           0.034855445   -0.015411016   -0.058703253
      6        6           0.000176987   -0.001730115    0.001410760
      7        1          -0.001667035    0.001164637   -0.003715832
      8        6          -0.009255969   -0.021810593    0.020624657
      9        6          -0.014947145   -0.003145647   -0.024281951
     10        6          -0.022990872   -0.006793387    0.092016346
     11        6           0.004708461    0.007493893   -0.009492162
     12        6           0.014298778   -0.018064863    0.001372422
     13        9          -0.001940668   -0.000265738    0.000371692
     14        9          -0.008299588   -0.002688019   -0.011298842
     15        9           0.001886039    0.002244102    0.000907145
     16        9           0.003358256    0.006629613   -0.010873306
     17        9          -0.007554640   -0.013366267    0.009393222
     18        9           0.007477660   -0.047976972    0.011571397
     19        6           0.009832430    0.048383950    0.104053420
     20        6          -0.021400125    0.066755425   -0.088589717
     21        6          -0.020743357    0.011883321    0.019680424
     22        1           0.028258324    0.009216322    0.029474558
     23        1          -0.002968344    0.007492316   -0.006364264
     24        1           0.011254721    0.002018703    0.002127466
     25        6          -0.022468704   -0.035222759    0.007555262
     26        1          -0.001564419    0.002347271    0.000619756
     27        1           0.003361655   -0.000104414    0.000979771
     28        1           0.000678190    0.001832099   -0.000324481
     29        1          -0.000327289    0.000144796   -0.000201590
     30        1          -0.000206495    0.000226380   -0.000055458
     31        1          -0.000265078    0.000559288   -0.000163974
     32       16           0.054229552    0.021949299    0.021573872
     33        6          -0.131974699    0.011774922   -0.052879057
     34        6           0.088682494   -0.012023929    0.029111358
     35        6           0.031862709   -0.024188480   -0.023367183
     36        1          -0.000657489    0.006419924    0.001413119
     37        1           0.000167745    0.003892505   -0.005594145
     38        1          -0.004778993    0.011063120   -0.009539050
     39        1          -0.018560365   -0.018188553   -0.028005432
 -------------------------------------------------------------------
 Cartesian Forces:  Max     0.131974699 RMS     0.027645672
 Leave Link  716 at Sun Dec  2 17:23:23 2018, MaxMem=   536870912 cpu:         0.2
 (Enter /pbs_home/pkowalski/g09d01/g09/l103.exe)

 GradGradGradGradGradGradGradGradGradGradGradGradGradGradGradGradGradGrad
 Berny optimization.
 Using GEDIIS/GDIIS optimizer.
 FormGI is forming the generalized inverse of G from B-inverse, IUseBI=4.
 Internal  Forces:  Max     0.110643570 RMS     0.016668178
 Search for a local minimum.
 Step number   4 out of a maximum of  234
 All quantities printed in internal units (Hartrees-Bohrs-Radians)
 RMS Force = .16668D-01 SwitMx=.10000D-02 MixMth= 1
 Mixed Optimization -- RFO/linear search
 Update second derivatives using D2CorX and points    3    4
 ITU=  0  0  1  0
 Use linear search instead of GDIIS.
     Eigenvalues ---    0.00230   0.00312   0.00580   0.00837   0.00852
     Eigenvalues ---    0.00997   0.01145   0.01379   0.01433   0.01487
     Eigenvalues ---    0.01597   0.01685   0.01970   0.02044   0.02473
     Eigenvalues ---    0.02494   0.02922   0.03685   0.04230   0.04351
     Eigenvalues ---    0.04460   0.04627   0.05058   0.05458   0.05585
     Eigenvalues ---    0.05759   0.05872   0.06476   0.06959   0.07315
     Eigenvalues ---    0.07346   0.07601   0.07650   0.08378   0.08556
     Eigenvalues ---    0.09054   0.09328   0.09637   0.10161   0.10200
     Eigenvalues ---    0.11424   0.12011   0.12615   0.12899   0.13128
     Eigenvalues ---    0.13360   0.13547   0.15083   0.15245   0.15632
     Eigenvalues ---    0.15881   0.15989   0.16000   0.16000   0.16000
     Eigenvalues ---    0.16000   0.16000   0.16000   0.16000   0.16021
     Eigenvalues ---    0.16335   0.16635   0.17368   0.18595   0.18939
     Eigenvalues ---    0.20764   0.21226   0.22553   0.22917   0.23398
     Eigenvalues ---    0.23864   0.24895   0.25007   0.25700   0.26120
     Eigenvalues ---    0.26458   0.26826   0.26957   0.27510   0.28259
     Eigenvalues ---    0.29074   0.29834   0.30036   0.30861   0.31685
     Eigenvalues ---    0.33070   0.33435   0.33533   0.33551   0.33585
     Eigenvalues ---    0.33726   0.33742   0.33758   0.33877   0.34564
     Eigenvalues ---    0.34661   0.37205   0.37230   0.37250   0.37781
     Eigenvalues ---    0.44815   0.54411   0.54974   0.55506   0.55726
     Eigenvalues ---    0.57304   0.58125   0.58345   0.58417   0.63263
     Eigenvalues ---    1.26730
 RFO step:  Lambda=-1.74530180D-01 EMin= 2.30016341D-03
 Quartic linear search produced a step of -0.19336.
 Maximum step size (   0.505) exceeded in Quadratic search.
    -- Step size scaled by   0.946
 Iteration  1 RMS(Cart)=  0.14059208 RMS(Int)=  0.00533780
 Iteration  2 RMS(Cart)=  0.01131489 RMS(Int)=  0.00120003
 Iteration  3 RMS(Cart)=  0.00003242 RMS(Int)=  0.00119989
 Iteration  4 RMS(Cart)=  0.00000007 RMS(Int)=  0.00119989
 ITry= 1 IFail=0 DXMaxC= 6.57D-01 DCOld= 1.00D+10 DXMaxT= 5.05D-01 DXLimC= 3.00D+00 Rises=F
 Variable       Old X    -DE/DX   Delta X   Delta X   Delta X     New X
                                 (Linear)    (Quad)   (Total)
    R1        3.34664   0.00270  -0.00171   0.00725   0.00547   3.35211
    R2        2.93569  -0.00641  -0.00463   0.00086  -0.00487   2.93082
    R3        2.54862  -0.02088  -0.00130  -0.01892  -0.01923   2.52939
    R4        3.34414  -0.00514   0.00172  -0.00990  -0.00706   3.33708
    R5        2.53080  -0.00453  -0.00049  -0.00289  -0.00285   2.52795
    R6        2.81857   0.00071   0.00026   0.00058   0.00084   2.81941
    R7        2.82717   0.00655   0.00199   0.00467   0.00599   2.83317
    R8        2.06246  -0.00152  -0.00001  -0.00211  -0.00212   2.06034
    R9        3.23780   0.00285   0.00763  -0.00929  -0.00188   3.23591
   R10        2.98820  -0.00673  -0.00279  -0.00745  -0.01025   2.97795
   R11        2.07611  -0.00006  -0.00005   0.00001  -0.00004   2.07607
   R12        2.07946   0.00021   0.00013   0.00007   0.00020   2.07966
   R13        2.08015   0.00032   0.00001   0.00044   0.00045   2.08060
   R14        2.85218  -0.01005  -0.00158  -0.01301  -0.01401   2.83818
   R15        2.85051  -0.01485  -0.00124  -0.03051  -0.03069   2.81982
   R16        2.84190   0.02928   0.00832   0.05096   0.05875   2.90065
   R17        2.54022   0.00133  -0.00062   0.00269   0.00207   2.54229
   R18        2.55365   0.00734   0.00022   0.00772   0.00794   2.56159
   R19        3.13951  -0.05303  -0.01224  -0.10316  -0.11500   3.02451
   R20        3.10468  -0.11064  -0.00110  -0.25290  -0.25468   2.85001
   R21        2.85963   0.04238   0.00648   0.06642   0.07212   2.93175
   R22        2.52322   0.00172  -0.00007   0.00210   0.00203   2.52525
   R23        2.53650  -0.00305  -0.00083  -0.00195  -0.00278   2.53371
   R24        2.55251  -0.00550  -0.00209  -0.00256  -0.00466   2.54785
   R25        2.61614  -0.00538  -0.00509   0.00097  -0.00412   2.61202
   R26        2.95820  -0.01857  -0.01881  -0.00453  -0.02383   2.93436
   R27        3.16684   0.02820  -0.02285   0.08272   0.06170   3.22853
   R28        3.07935  -0.02548   0.00108  -0.08065  -0.08160   2.99775
   R29        3.11387   0.00658  -0.03994   0.06390   0.02474   3.13861
   R30        1.97791   0.04050   0.00659   0.05540   0.06199   2.03991
   R31        2.07771  -0.00586   0.00022  -0.01091  -0.01069   2.06702
   R32        2.07003  -0.00639   0.00088  -0.01149  -0.01061   2.05942
   R33        3.73503   0.00024  -0.02315   0.04721   0.02352   3.75855
   R34        2.09460  -0.00230  -0.00119  -0.00130  -0.00249   2.09212
   R35        2.05790   0.00282   0.00138   0.00172   0.00311   2.06100
   R36        2.07328   0.00063   0.00033   0.00031   0.00064   2.07392
   R37        3.21895   0.01098  -0.03715   0.06610   0.02931   3.24826
   R38        2.95606  -0.09681   0.00200  -0.20068  -0.19921   2.75684
   R39        2.99498  -0.03931  -0.02816  -0.00603  -0.03419   2.96079
   R40        2.04397   0.00221   0.01032  -0.01834  -0.00802   2.03594
   R41        2.10349  -0.00639  -0.00568   0.00056  -0.00512   2.09837
   R42        2.08252  -0.00210  -0.00422   0.00468   0.00046   2.08298
   R43        2.07354   0.00232  -0.00359   0.01090   0.00731   2.08086
    A1        1.91525   0.00405   0.00165   0.00506   0.00554   1.92079
    A2        2.21547   0.00156   0.00035   0.00776   0.01030   2.22577
    A3        2.14777  -0.00610  -0.00138  -0.01563  -0.01813   2.12964
    A4        1.59630   0.00049  -0.00054   0.00234   0.00190   1.59821
    A5        1.98508  -0.00172  -0.00057   0.00004  -0.00041   1.98467
    A6        2.06121   0.00200  -0.00023   0.00328   0.00294   2.06416
    A7        2.23689  -0.00027   0.00080  -0.00329  -0.00260   2.23428
    A8        2.02219   0.00515  -0.00058   0.00751   0.00529   2.02748
    A9        2.13297  -0.00274   0.00019  -0.00433  -0.00341   2.12956
   A10        2.12252  -0.00199   0.00030  -0.00189  -0.00076   2.12176
   A11        1.83559  -0.00535   0.00004  -0.00569  -0.00349   1.83211
   A12        2.02966  -0.01712  -0.00024  -0.04699  -0.04696   1.98270
   A13        1.62192   0.02764  -0.00663   0.09139   0.08477   1.70669
   A14        1.99132   0.02867  -0.00175   0.07071   0.06819   2.05951
   A15        2.08438  -0.02686   0.00504  -0.08645  -0.08083   2.00355
   A16        1.87585  -0.01073   0.00266  -0.02890  -0.02542   1.85043
   A17        1.93040   0.00054  -0.00032   0.00211   0.00180   1.93219
   A18        1.93393  -0.00004   0.00022  -0.00072  -0.00050   1.93342
   A19        1.93581   0.00018   0.00015   0.00006   0.00021   1.93602
   A20        1.89080  -0.00028   0.00003  -0.00070  -0.00067   1.89013
   A21        1.89507  -0.00002  -0.00007   0.00038   0.00031   1.89538
   A22        1.87616  -0.00043  -0.00001  -0.00122  -0.00123   1.87493
   A23        2.21197  -0.00048   0.00152   0.00567   0.00748   2.21944
   A24        2.12207   0.01082  -0.00105   0.02642   0.02414   2.14621
   A25        1.92351  -0.00845  -0.00236  -0.02242  -0.02430   1.89922
   A26        1.88960  -0.01239  -0.00536  -0.01959  -0.02491   1.86469
   A27        1.98014   0.00236   0.00136   0.00025   0.00155   1.98169
   A28        1.90941  -0.00257   0.00167  -0.00881  -0.00673   1.90268
   A29        1.96232   0.00709  -0.00163   0.01716   0.01593   1.97825
   A30        1.83540   0.01064   0.00478   0.01968   0.02378   1.85919
   A31        1.88100  -0.00452  -0.00041  -0.00754  -0.00822   1.87278
   A32        1.62219   0.03457   0.00711   0.06944   0.07734   1.69953
   A33        1.98656  -0.00063   0.00169  -0.00150   0.00041   1.98698
   A34        1.98394  -0.02794  -0.02346  -0.03608  -0.06108   1.92286
   A35        1.78405   0.00636   0.00326   0.01180   0.01342   1.79747
   A36        1.94940  -0.00028  -0.00024  -0.00508  -0.00477   1.94463
   A37        1.94586  -0.00544  -0.00130  -0.00613  -0.00738   1.93848
   A38        1.94761  -0.00584  -0.00135  -0.01108  -0.01212   1.93548
   A39        1.94495   0.00874  -0.00081   0.02320   0.02310   1.96805
   A40        1.89157  -0.00308   0.00046  -0.01133  -0.01113   1.88044
   A41        1.93101  -0.02687  -0.00656  -0.04634  -0.05205   1.87896
   A42        2.02956   0.00231  -0.00071  -0.00420  -0.00492   2.02464
   A43        2.02768  -0.02912  -0.00937  -0.06350  -0.07176   1.95592
   A44        1.86533   0.01818   0.00510   0.04460   0.04889   1.91421
   A45        1.67478   0.05640   0.01525   0.12225   0.13616   1.81093
   A46        1.89707  -0.00835  -0.00041  -0.02272  -0.02976   1.86731
   A47        1.89191  -0.00356   0.00175   0.00207   0.00324   1.89515
   A48        1.53639   0.03008   0.00879   0.07171   0.08191   1.61831
   A49        2.62203   0.01349   0.00488   0.02043   0.02188   2.64391
   A50        1.78188  -0.02345  -0.01883  -0.03952  -0.06035   1.72153
   A51        1.71594  -0.00168  -0.00916   0.01453   0.00333   1.71927
   A52        2.12714   0.02421  -0.00250   0.05313   0.04985   2.17699
   A53        2.13238  -0.03274  -0.00986  -0.04756  -0.05646   2.07592
   A54        2.02219   0.00832   0.01246  -0.00611   0.00626   2.02845
   A55        2.07214   0.00567  -0.00825   0.01649   0.00789   2.08003
   A56        1.99302  -0.01301  -0.00293  -0.02352  -0.02606   1.96696
   A57        1.92997   0.00306  -0.00024   0.00661   0.00653   1.93649
   A58        1.85052   0.00444   0.00287   0.01053   0.01345   1.86397
   A59        1.79776  -0.00010   0.00565  -0.00316   0.00241   1.80017
   A60        1.66090   0.00337  -0.01124   0.02122   0.00824   1.66915
   A61        1.79039   0.00048   0.00531  -0.00850  -0.00324   1.78715
   A62        1.39137   0.00244  -0.00887   0.02707   0.02010   1.41147
   A63        1.94860  -0.00024  -0.00130   0.00246   0.00116   1.94976
   A64        1.91916  -0.00200  -0.00027  -0.00483  -0.00510   1.91406
   A65        1.91865   0.00030   0.00014   0.00016   0.00030   1.91895
   A66        1.88837   0.00105   0.00091   0.00075   0.00167   1.89004
   A67        1.87937   0.00030   0.00077  -0.00041   0.00036   1.87973
   A68        1.90878   0.00068  -0.00021   0.00200   0.00179   1.91056
   A69        1.82093  -0.04188   0.00471  -0.09321  -0.08778   1.73315
   A70        1.76615   0.03153   0.00077   0.06578   0.06629   1.83244
   A71        2.17938  -0.01827   0.00130  -0.03762  -0.03729   2.14209
   A72        1.96497  -0.00560  -0.01700   0.02311   0.00746   1.97243
   A73        2.09513   0.00354  -0.00936   0.01862   0.01105   2.10617
   A74        2.30504  -0.00542   0.00151  -0.01993  -0.02279   2.28225
   A75        1.96863  -0.01719  -0.02001  -0.02275  -0.04348   1.92515
   A76        1.49798   0.00243   0.00370   0.02245   0.03043   1.52841
   A77        1.71085   0.01275  -0.00391   0.05741   0.05433   1.76518
   A78        1.84425   0.00891  -0.01799   0.05705   0.03954   1.88379
   A79        1.97917  -0.00463   0.00203  -0.01472  -0.01330   1.96587
   A80        2.09867  -0.01946   0.00067  -0.05601  -0.05556   2.04311
   A81        1.81543   0.00235   0.00670  -0.00295   0.00379   1.81923
   A82        1.82609   0.00702   0.00612   0.00920   0.01609   1.84217
   A83        1.87275   0.00968   0.00271   0.01772   0.01947   1.89222
   A84        3.45866   0.00327  -0.00559   0.01807   0.01066   3.46932
   A85        3.28400   0.00562  -0.00336   0.02756   0.02590   3.30990
    D1        0.28374  -0.00681   0.00016  -0.02621  -0.02635   0.25739
    D2       -2.96012  -0.01244   0.00887  -0.05770  -0.05016  -3.01028
    D3       -0.36452   0.00750  -0.00023   0.02503   0.02480  -0.33972
    D4       -2.58603  -0.01381   0.00222  -0.03034  -0.02837  -2.61440
    D5        1.75733  -0.01253   0.00284  -0.03599  -0.03161   1.72572
    D6        2.87458   0.01236  -0.00859   0.05348   0.04518   2.91976
    D7        0.65308  -0.00895  -0.00614  -0.00188  -0.00800   0.64508
    D8       -1.28675  -0.00767  -0.00552  -0.00754  -0.01124  -1.29799
    D9       -0.03878   0.00519   0.00612   0.01370   0.01911  -0.01968
   D10        2.83721   0.01373  -0.00306   0.05993   0.05685   2.89405
   D11        2.98791  -0.00051   0.01600  -0.02033  -0.00575   2.98215
   D12       -0.41929   0.00803   0.00682   0.02590   0.03199  -0.38730
   D13       -0.11927   0.00746   0.00039   0.02438   0.02446  -0.09481
   D14        3.02410   0.00329   0.00052   0.01049   0.01097   3.03507
   D15       -0.09606  -0.00438  -0.00011  -0.01415  -0.01366  -0.10972
   D16       -3.12672  -0.00855   0.00079  -0.02701  -0.02555   3.13092
   D17        3.04353   0.00030  -0.00025   0.00145   0.00143   3.04496
   D18        0.01288  -0.00388   0.00065  -0.01142  -0.01047   0.00241
   D19       -3.13670   0.00231  -0.00005   0.00772   0.00749  -3.12921
   D20        1.04936   0.00232  -0.00002   0.00768   0.00748   1.05684
   D21       -1.03296   0.00277  -0.00024   0.00963   0.00921  -1.02375
   D22        0.00697  -0.00254   0.00010  -0.00846  -0.00819  -0.00122
   D23       -2.09015  -0.00253   0.00013  -0.00850  -0.00820  -2.09835
   D24        2.11071  -0.00208  -0.00010  -0.00655  -0.00647   2.10424
   D25        0.29568  -0.00176   0.00006  -0.00675  -0.00702   0.28866
   D26        2.54032  -0.00809  -0.00144  -0.02264  -0.02282   2.51749
   D27       -1.49052  -0.02120   0.00615  -0.07961  -0.07334  -1.56386
   D28       -2.95613   0.00233  -0.00085   0.00586   0.00463  -2.95150
   D29       -0.71149  -0.00400  -0.00235  -0.01003  -0.01117  -0.72266
   D30        1.54085  -0.01710   0.00524  -0.06700  -0.06168   1.47917
   D31       -0.20989  -0.01539   0.00597  -0.07404  -0.06630  -0.27619
   D32        1.57197  -0.03023  -0.01086  -0.09177  -0.10187   1.47009
   D33        2.45506   0.01653  -0.00790   0.08571   0.07961   2.53467
   D34       -2.35196  -0.01843   0.00763  -0.08802  -0.07934  -2.43129
   D35       -0.57010  -0.03327  -0.00920  -0.10576  -0.11490  -0.68501
   D36        0.31299   0.01349  -0.00623   0.07173   0.06658   0.37957
   D37        1.57793   0.00411  -0.00054  -0.00164  -0.00029   1.57763
   D38       -2.92340  -0.01073  -0.01737  -0.01938  -0.03586  -2.95926
   D39       -2.04031   0.03602  -0.01441   0.15811   0.14562  -1.89469
   D40        3.07520  -0.00381  -0.00035  -0.01105  -0.01052   3.06468
   D41        0.97900  -0.00364  -0.00048  -0.01036  -0.00996   0.96905
   D42       -1.12342  -0.00339  -0.00013  -0.00988  -0.00913  -1.13255
   D43       -1.30117   0.00016  -0.00328   0.01679   0.01145  -1.28972
   D44        2.88582   0.00034  -0.00340   0.01747   0.01201   2.89783
   D45        0.78340   0.00058  -0.00306   0.01796   0.01284   0.79624
   D46        1.00251   0.00635   0.00189   0.01069   0.01375   1.01626
   D47       -1.09369   0.00652   0.00177   0.01137   0.01431  -1.07938
   D48        3.08707   0.00677   0.00211   0.01186   0.01514   3.10221
   D49        2.36674   0.00947  -0.01087   0.04994   0.03959   2.40633
   D50        0.17570   0.00806  -0.00568   0.04244   0.03682   0.21252
   D51       -1.92514   0.01409  -0.00727   0.05814   0.05099  -1.87415
   D52       -0.53427  -0.00063  -0.00266   0.00223   0.00059  -0.53368
   D53       -2.72530  -0.00204   0.00254  -0.00527  -0.00218  -2.72748
   D54        1.45704   0.00399   0.00094   0.01043   0.01199   1.46903
   D55       -2.25726   0.01147   0.01468  -0.01383   0.00121  -2.25605
   D56       -0.20602  -0.00216  -0.00765  -0.01862  -0.02655  -0.23257
   D57        0.65825   0.01933   0.00747   0.02813   0.03594   0.69419
   D58        2.70949   0.00569  -0.01487   0.02334   0.00818   2.71767
   D59        0.08051   0.00443   0.00229   0.01186   0.01445   0.09496
   D60        2.16491   0.00111   0.00248   0.00327   0.00566   2.17058
   D61       -1.99910  -0.00691   0.00199  -0.01921  -0.01694  -2.01604
   D62        2.28200   0.00320  -0.00097   0.00963   0.00884   2.29084
   D63       -1.91679  -0.00013  -0.00078   0.00104   0.00006  -1.91673
   D64        0.20238  -0.00814  -0.00127  -0.02144  -0.02255   0.17983
   D65       -1.95912   0.00783   0.00056   0.02127   0.02226  -1.93686
   D66        0.12528   0.00450   0.00075   0.01267   0.01348   0.13875
   D67        2.24445  -0.00351   0.00026  -0.00981  -0.00913   2.23532
   D68       -0.61887  -0.00426  -0.00289  -0.00271  -0.00648  -0.62535
   D69       -2.75063  -0.00847  -0.00387  -0.02161  -0.02598  -2.77661
   D70        1.26579   0.03262   0.00672   0.08461   0.08938   1.35517
   D71       -2.67232  -0.01355  -0.00162  -0.02687  -0.02657  -2.69889
   D72        1.47911  -0.01776  -0.00260  -0.04577  -0.04608   1.43303
   D73       -0.78766   0.02333   0.00799   0.06045   0.06928  -0.71837
   D74        0.62257  -0.00950   0.00949  -0.03684  -0.02705   0.59552
   D75       -2.57993  -0.01336   0.01216  -0.04802  -0.03370  -2.61363
   D76        2.45107   0.01677   0.00586   0.02725   0.03245   2.48352
   D77       -0.75144   0.01291   0.00853   0.01608   0.02580  -0.72564
   D78        0.34972  -0.00375  -0.00025  -0.01371  -0.01438   0.33533
   D79        2.57501  -0.00601  -0.00203  -0.01857  -0.02232   2.55269
   D80       -1.76007   0.01002   0.00518   0.01242   0.01958  -1.74050
   D81       -1.73595  -0.00432  -0.00120  -0.00932  -0.01070  -1.74664
   D82        0.48935  -0.00658  -0.00298  -0.01418  -0.01863   0.47072
   D83        2.43745   0.00944   0.00423   0.01681   0.02326   2.46071
   D84        2.42997  -0.00241  -0.00029  -0.00331  -0.00393   2.42604
   D85       -1.62792  -0.00467  -0.00207  -0.00817  -0.01187  -1.63978
   D86        0.32018   0.01136   0.00514   0.02282   0.03003   0.35021
   D87       -0.37222   0.01534  -0.00764   0.07119   0.06384  -0.30839
   D88        2.82666   0.02038  -0.00958   0.08325   0.07245   2.89911
   D89       -1.97723  -0.00830  -0.01087   0.00688  -0.00388  -1.98111
   D90        1.22165  -0.00326  -0.01281   0.01893   0.00474   1.22639
   D91        3.00167  -0.00492  -0.00400  -0.00995  -0.01107   2.99060
   D92       -0.08263   0.00013  -0.00594   0.00211  -0.00245  -0.08509
   D93       -2.28221  -0.01611  -0.00086  -0.06537  -0.06334  -2.34555
   D94        1.79745  -0.01504   0.00527  -0.07314  -0.06454   1.73290
   D95       -0.21093  -0.00958   0.00058  -0.05215  -0.04868  -0.25961
   D96       -0.39032  -0.01412   0.00158  -0.04926  -0.04819  -0.43851
   D97       -2.59385  -0.01305   0.00771  -0.05703  -0.04940  -2.64325
   D98        1.68096  -0.00759   0.00303  -0.03604  -0.03354   1.64742
   D99       -2.64409  -0.03480   0.01650  -0.16517  -0.14946  -2.79355
   D100      -0.24138  -0.00868  -0.00625  -0.03388  -0.04087  -0.28225
   D101       0.04193  -0.00497   0.00435  -0.01429  -0.01037   0.03156
   D102       2.44464   0.02115  -0.01839   0.11700   0.09822   2.54286
   D103      -2.98906   0.00462   0.00347   0.01182   0.01105  -2.97801
   D104       0.09505   0.00161   0.00562   0.00335   0.00665   0.10169
   D105      -0.19547   0.00787   0.00510   0.02081   0.02416  -0.17132
   D106       1.49679   0.02309   0.00269   0.09291   0.09431   1.59110
   D107      -2.03483   0.00379   0.00000   0.01238   0.01073  -2.02410
   D108      -0.34257   0.01901  -0.00240   0.08448   0.08089  -0.26168
   D109      -0.05728  -0.00468  -0.00105  -0.01372  -0.01393  -0.07121
   D110      -2.29053  -0.01475   0.02143  -0.08574  -0.06332  -2.35384
   D111       0.01112   0.00711  -0.00251   0.02034   0.01796   0.02908
   D112      -1.05089  -0.00005   0.01040  -0.00321   0.00830  -1.04259
   D113      -2.60123  -0.00574   0.01030  -0.04870  -0.03894  -2.64017
   D114       2.37640   0.00461  -0.01115   0.04032   0.03002   2.40642
   D115       1.31440  -0.00255   0.00176   0.01677   0.02036   1.33476
   D116      -0.23595  -0.00825   0.00167  -0.02872  -0.02688  -0.26283
   D117      -2.59729   0.01131  -0.00769   0.04088   0.03226  -2.56503
   D118      -0.61993   0.01712  -0.00926   0.06388   0.05360  -0.56633
   D119       1.62905   0.00705  -0.00200   0.01771   0.01568   1.64473
   D120       1.53742  -0.01388   0.00768  -0.05053  -0.04246   1.49496
   D121      -2.76841  -0.00807   0.00610  -0.02752  -0.02112  -2.78953
   D122      -0.51942  -0.01815   0.01337  -0.07369  -0.05904  -0.57846
         Item               Value     Threshold  Converged?
 Maximum Force            0.110644     0.000450     NO 
 RMS     Force            0.016668     0.000300     NO 
 Maximum Displacement     0.656516     0.001800     NO 
 RMS     Displacement     0.144924     0.001200     NO 
 Predicted change in Energy=-1.324953D-01
 Lowest energy point so far.  Saving SCF results.
 GradGradGradGradGradGradGradGradGradGradGradGradGradGradGradGradGradGrad

 Leave Link  103 at Sun Dec  2 17:23:24 2018, MaxMem=   536870912 cpu:         0.7
 (Enter /pbs_home/pkowalski/g09d01/g09/l202.exe)
                          Input orientation:                          
 ---------------------------------------------------------------------
 Center     Atomic      Atomic             Coordinates (Angstroms)
 Number     Number       Type             X           Y           Z
 ---------------------------------------------------------------------
      1          6           0       -1.596152   -0.155953   -0.709913
      2         16           0       -3.100736    0.772778   -0.852245
      3          6           0       -4.062424   -0.612426   -0.328048
      4          6           0       -3.349751   -1.733542   -0.170806
      5          6           0       -1.914183   -1.669816   -0.598385
      6          6           0       -5.523455   -0.412937   -0.100981
      7          1           0       -3.806304   -2.667252    0.158543
      8          6           0       -0.342882    0.299173   -0.827158
      9          6           0        0.086870    1.705761   -1.131331
     10          6           0        0.849846   -0.485193   -0.392671
     11          6           0        1.274274    2.017037   -0.209770
     12          6           0        1.536783    0.658360    0.491642
     13          9           0       -0.910087    2.604260   -1.038233
     14          9           0        0.559803    1.758383   -2.400599
     15          9           0        2.344630    2.407597   -0.907988
     16          9           0        0.970211    2.996475    0.653913
     17          9           0        2.857343    0.514145    0.722163
     18          9           0        0.925023    0.800438    1.722941
     19          6           0       -0.762968   -2.546549    0.317179
     20          6           0        0.514997   -1.677508    0.468030
     21          6           0       -1.518425   -2.150996    1.797611
     22          1           0       -0.910893   -1.822147    2.627081
     23          1           0       -2.157769   -2.955074    2.173295
     24          1           0       -2.225043   -1.331544    1.667819
     25          6           0       -1.655598   -2.053822   -2.104710
     26          1           0       -1.747823   -3.144471   -2.270992
     27          1           0       -0.649757   -1.747281   -2.394201
     28          1           0       -2.389941   -1.554680   -2.749719
     29          1           0       -5.995840   -1.347051    0.232524
     30          1           0       -6.021158   -0.085252   -1.026201
     31          1           0       -5.700817    0.361762    0.660990
     32         16           0        1.612880   -2.178817    1.609024
     33          6           0        0.877213   -3.662542    2.069438
     34          6           0       -0.376402   -3.709223    1.324766
     35          6           0        0.717796   -4.100826    3.565198
     36          1           0        0.803206   -5.207106    3.608283
     37          1           0        1.541380   -3.740362    4.202978
     38          1           0       -0.236158   -3.858964    4.059148
     39          1           0       -0.988909   -4.300278    1.985240
 ---------------------------------------------------------------------
                    Distance matrix (angstroms):
                    1          2          3          4          5
     1  C    0.000000
     2  S    1.773858   0.000000
     3  C    2.537062   1.765904   0.000000
     4  C    2.419614   2.609216   1.337732   0.000000
     5  C    1.550923   2.727383   2.409584   1.499247   0.000000
     6  C    3.982530   2.799979   1.491967   2.544378   3.854088
     7  H    3.456242   3.654220   2.127129   1.090287   2.268907
     8  C    1.338496   2.798337   3.862009   3.688359   2.529474
     9  C    2.544825   3.333043   4.820362   4.955984   3.960146
    10  C    2.488363   4.171427   4.914343   4.386823   3.014218
    11  C    3.634745   4.593655   5.950496   5.953987   4.889801
    12  C    3.452843   4.829669   5.799819   5.480716   4.303223
    13  F    2.863085   2.861444   4.559458   5.051823   4.412414
    14  F    3.342341   4.094919   5.592959   5.696502   4.595773
    15  F    4.705399   5.685749   7.106842   7.079438   5.904120
    16  F    4.287661   4.877083   6.270233   6.458738   5.626921
    17  F    4.725833   6.168011   7.089096   6.661645   5.411191
    18  F    3.631774   4.779025   5.574708   5.317991   4.421741
    19  C    2.732045   4.225003   3.878603   2.755097   1.712372
    20  C    2.856507   4.562955   4.766647   3.917593   2.652964
    21  C    3.205295   4.251341   3.654799   2.720789   2.475673
    22  H    3.792271   4.861560   4.486465   3.712689   3.381336
    23  H    4.057509   4.892848   3.920768   2.899616   3.064871
    24  H    2.726010   3.397902   2.806525   2.192513   2.312303
    25  C    2.356035   3.412735   3.320687   2.590892   1.575863
    26  H    3.375087   4.380418   3.942545   2.994608   2.236045
    27  H    2.502961   3.838701   4.147671   3.497662   2.197664
    28  H    2.597565   3.085887   3.090232   2.757538   2.206318
    29  H    4.654477   3.748603   2.142898   2.704410   4.177859
    30  H    4.436858   3.048826   2.145220   3.253455   4.422795
    31  H    4.358403   3.036320   2.147457   3.257253   4.477938
    32  S    4.446047   6.081770   6.197975   5.290914   4.191886
    33  C    5.112582   6.635690   6.281016   5.158194   4.345127
    34  C    4.272405   5.678883   5.090059   3.870512   3.197258
    35  C    6.260428   7.605722   7.083558   6.008885   5.492954
    36  H    7.065260   8.419982   7.764029   6.602592   6.131287
    37  H    6.843143   8.214193   7.856004   6.861522   6.267469
    38  H    6.189170   7.333528   6.665419   5.666075   5.413017
    39  H    4.980766   6.184419   5.328982   4.100031   3.801393
                    6          7          8          9         10
     6  C    0.000000
     7  H    2.845680   0.000000
     8  C    5.279466   4.665466   0.000000
     9  C    6.084919   5.995316   1.501898   0.000000
    10  C    6.380381   5.171552   1.492183   2.434755   0.000000
    11  C    7.219814   6.920295   2.438733   1.534958   2.544552
    12  C    7.165601   6.302319   2.324089   2.415230   1.600501
    13  F    5.591519   6.132633   2.383212   1.345322   3.613701
    14  F    6.856304   6.722971   2.328057   1.355536   3.024820
    15  F    8.397227   8.045220   3.416827   2.374855   3.296689
    16  F    7.373035   7.425516   3.345627   2.373463   3.637558
    17  F    8.472002   7.405616   3.562029   3.539903   2.504311
    18  F    6.810421   6.071052   2.891687   3.109498   2.476754
    19  C    5.233488   3.049858   3.095822   4.571931   2.711872
    20  C    6.195629   4.443987   2.514108   3.766664   1.508160
    21  C    4.760857   2.861373   3.778180   5.101984   3.630557
    22  H    5.541112   3.897601   4.093214   5.250460   3.742533
    23  H    4.791934   2.619109   4.784000   6.138594   4.661571
    24  H    3.853831   2.561721   3.525150   4.733435   3.796956
    25  C    4.654863   3.181847   2.981937   4.256539   3.415981
    26  H    5.140585   3.219895   3.989637   5.309395   4.165062
    27  H    5.549077   4.162527   2.595721   3.749794   2.801393
    28  H    4.258908   3.420803   3.365035   4.402754   4.146770
    29  H    1.098609   2.557825   5.982383   6.941117   6.927993
    30  H    1.100508   3.602211   5.694754   6.366065   6.911730
    31  H    1.101007   3.607847   5.561113   6.206131   6.688701
    32  S    7.547828   5.631165   3.987533   4.992814   2.730817
    33  C    7.499280   5.155333   5.057082   6.299860   4.019736
    34  C    6.276178   3.769616   4.549631   5.963982   3.853264
    35  C    8.123706   5.841910   6.306966   7.494791   5.362365
    36  H    8.761811   6.292786   7.162804   8.412182   6.189206
    37  H    8.916710   6.790195   6.720904   7.760845   5.674005
    38  H    7.558921   5.420410   6.416968   7.616534   5.690381
    39  H    6.326598   3.733807   5.429723   6.851484   4.856991
                   11         12         13         14         15
    11  C    0.000000
    12  C    1.551416   0.000000
    13  F    2.408861   3.480548   0.000000
    14  F    2.318858   3.244934   2.175345   0.000000
    15  F    1.336303   2.381472   3.263253   2.415569   0.000000
    16  F    1.340784   2.411248   2.559826   3.321347   2.162253
    17  F    2.373455   1.348264   4.654149   4.071666   2.550574
    18  F    2.310294   1.382220   3.774319   4.249073   3.394117
    19  C    5.025370   3.948511   5.328191   5.260084   5.975095
    20  C    3.832176   2.549683   4.757440   4.476203   4.682848
    21  C    5.403817   4.351130   5.569968   6.101413   6.559285
    22  H    5.249953   4.087069   5.746965   6.345133   6.402021
    23  H    6.494598   5.434573   6.540399   7.107910   7.650107
    24  H    5.194570   4.415252   4.954027   5.818509   6.441884
    25  C    5.361608   4.928313   4.836413   4.419101   6.110501
    26  H    6.326363   5.734310   5.938805   5.420324   7.030748
    27  H    4.758542   4.346971   4.565340   3.708471   5.332747
    28  H    5.712702   5.551857   4.734546   4.449635   6.442652
    29  H    8.022921   7.799309   6.564492   7.717092   9.217460
    30  H    7.636066   7.744629   5.775523   6.971156   8.730102
    31  H    7.221499   7.245654   5.555831   7.107689   8.448452
    32  S    4.585613   3.050231   6.020893   5.717306   5.282612
    33  C    6.132704   4.647006   7.219755   7.033378   6.918450
    34  C    6.153827   4.840471   6.762297   6.682031   7.057244
    35  C    7.210291   5.724276   8.294562   8.363374   8.063221
    36  H    8.184600   6.682461   9.248942   9.202388   8.986456
    37  H    7.258880   5.755241   8.586863   8.649100   8.035209
    38  H    7.418386   6.023009   8.258979   8.597469   8.402541
    39  H    7.060350   5.761775   7.537921   7.638159   8.029872
                   16         17         18         19         20
    16  F    0.000000
    17  F    3.118956   0.000000
    18  F    2.442834   2.194853   0.000000
    19  C    5.817423   4.757995   4.003474   0.000000
    20  C    4.699775   3.217843   2.807692   1.552799   0.000000
    21  C    5.830764   5.235161   3.832359   1.708466   2.475234
    22  H    5.536340   4.825616   3.326561   2.425343   2.591444
    23  H    6.893019   6.268382   4.879580   2.357441   3.418155
    24  H    5.474431   5.489215   3.804116   2.331980   3.011147
    25  C    6.325375   5.912047   5.427459   2.627759   3.387047
    26  H    7.324889   6.599395   6.217549   2.833034   3.843772
    27  H    5.866729   5.208217   5.091332   2.828998   3.090937
    28  H    6.602146   6.623291   6.044853   3.610639   4.336780
    29  H    8.220075   9.059947   7.398066   5.369256   6.523470
    30  H    7.822983   9.068839   7.522743   5.959129   6.891250
    31  H    7.172473   8.559735   6.724726   5.740979   6.544632
    32  S    5.301783   3.096329   3.059752   2.729238   1.660880
    33  C    6.808440   4.814642   4.476665   2.646893   2.576056
    34  C    6.872394   5.353231   4.710552   1.586340   2.378330
    35  C    7.675348   5.827389   5.240156   3.893335   3.937771
    36  H    8.720948   6.729182   6.297614   4.512519   4.733109
    37  H    7.635907   5.652315   5.210503   4.672755   4.388469
    38  H    7.749064   6.311046   5.340059   4.000287   4.268385
    39  H    7.671583   6.290286   5.454287   2.430852   3.382689
                   21         22         23         24         25
    21  C    0.000000
    22  H    1.079471   0.000000
    23  H    1.093820   1.744749   0.000000
    24  H    1.089797   1.699373   1.701729   0.000000
    25  C    3.905941   4.795635   4.400654   3.883031   0.000000
    26  H    4.194419   5.141995   4.467170   4.362187   1.107101
    27  H    4.299867   5.028625   4.959322   4.376571   1.090636
    28  H    4.668334   5.582930   5.123580   4.426243   1.097469
    29  H    4.810724   5.640594   4.591635   4.034751   4.979949
    30  H    5.702264   6.517522   5.779137   4.818867   4.908825
    31  H    5.009817   5.619462   5.083469   3.995247   5.463327
    32  S    3.137102   2.744646   3.890857   3.930773   4.948777
    33  C    2.845654   2.625898   3.118079   3.901134   5.140684
    34  C    1.988938   2.354308   2.112347   3.031257   4.017213
    35  C    3.453532   2.953822   3.393968   4.464221   6.478509
    36  H    4.243620   3.919036   3.987256   5.287313   6.973322
    37  H    4.204079   3.489505   4.291853   5.139590   7.269940
    38  H    3.110613   2.579672   2.840079   4.007739   6.577728
    39  H    2.221488   2.561090   1.791975   3.231434   4.713676
                   26         27         28         29         30
    26  H    0.000000
    27  H    1.781311   0.000000
    28  H    1.780149   1.786540   0.000000
    29  H    5.248234   5.969964   4.683951   0.000000
    30  H    5.400900   5.786684   4.279658   1.782461   0.000000
    31  H    6.042876   6.268609   5.125192   1.786243   1.774557
    32  S    5.223154   4.618610   5.950694   7.776837   8.343018
    33  C    5.098877   5.091555   6.192064   7.481618   8.364659
    34  C    3.889629   4.213627   5.029694   6.192813   7.107987
    35  C    6.407418   6.551626   7.484588   7.985167   9.089515
    36  H    6.732614   7.078934   7.997537   8.516032   9.709983
    37  H    7.286030   7.231613   8.280851   8.848849   9.894247
    38  H    6.547236   6.802645   7.503944   7.357084   8.577174
    39  H    4.475193   5.080583   5.649871   6.071484   7.222102
                   31         32         33         34         35
    31  H    0.000000
    32  S    7.800222   0.000000
    33  C    7.838956   1.718903   0.000000
    34  C    6.735200   2.525904   1.458859   0.000000
    35  C    8.339527   2.884772   1.566781   2.523917   0.000000
    36  H    9.055449   3.717949   2.181559   2.974825   1.110409
    37  H    9.045581   3.028553   2.235882   3.458752   1.102265
    38  H    7.695746   3.499278   2.288476   2.742069   1.101141
    39  H    6.759463   3.378083   1.973882   1.077376   2.334286
                   36         37         38         39
    36  H    0.000000
    37  H    1.746397   0.000000
    38  H    1.760978   1.787287   0.000000
    39  H    2.582302   3.410899   2.249997   0.000000
 Stoichiometry    C17H14F6S2
 Framework group  C1[X(C17H14F6S2)]
 Deg. of freedom   111
 Full point group                 C1      NOp   1
 RotChk:  IX=3 Diff= 6.67D-02
 Largest Abelian subgroup         C1      NOp   1
 Largest concise Abelian subgroup C1      NOp   1
                         Standard orientation:                         
 ---------------------------------------------------------------------
 Center     Atomic      Atomic             Coordinates (Angstroms)
 Number     Number       Type             X           Y           Z
 ---------------------------------------------------------------------
      1          6           0        0.358908   -1.408555    0.311889
      2         16           0        0.966319   -2.909843   -0.411822
      3          6           0       -0.661743   -3.589740   -0.486479
      4          6           0       -1.592152   -2.822734    0.092804
      5          6           0       -1.090834   -1.613348    0.823426
      6          6           0       -0.849517   -4.899639   -1.175587
      7          1           0       -2.644134   -3.108254    0.115995
      8          6           0        1.043329   -0.283286    0.550443
      9          6           0        2.499621   -0.032846    0.281754
     10          6           0        0.383480    1.015203    0.874689
     11          6           0        2.606256    1.379876   -0.308959
     12          6           0        1.152579    1.911808   -0.205212
     13          9           0        3.074461   -0.976420   -0.485785
     14          9           0        3.168559   -0.009342    1.460502
     15          9           0        3.444572    2.142769    0.398803
     16          9           0        3.055761    1.341646   -1.571569
     17          9           0        1.170646    3.238695    0.033246
     18          9           0        0.646942    1.737373   -1.479746
     19          6           0       -2.043152   -0.191130    0.772380
     20          6           0       -1.099693    1.030321    0.601715
     21          6           0       -2.455233   -0.428264   -0.868599
     22          1           0       -2.401005    0.406589   -1.550756
     23          1           0       -3.445327   -0.875749   -0.994744
     24          1           0       -1.803123   -1.168892   -1.331069
     25          6           0       -0.749125   -1.853678    2.342906
     26          1           0       -1.664386   -1.953832    2.957672
     27          1           0       -0.169602   -1.013022    2.726231
     28          1           0       -0.169321   -2.778778    2.454507
     29          1           0       -1.906527   -5.198694   -1.160118
     30          1           0       -0.260220   -5.687857   -0.683083
     31          1           0       -0.515575   -4.844243   -2.223265
     32         16           0       -1.823537    2.462503    0.173433
     33          6           0       -3.470543    1.978356    0.260592
     34          6           0       -3.429020    0.551636    0.562278
     35          6           0       -4.519626    2.340243   -0.845423
     36          1           0       -5.504302    2.477498   -0.350870
     37          1           0       -4.316712    3.314090   -1.320224
     38          1           0       -4.688867    1.595168   -1.638350
     39          1           0       -4.345089    0.215593    0.105518
 ---------------------------------------------------------------------
 Rotational constants (GHZ):      0.2342740      0.2185560      0.1323478
 Leave Link  202 at Sun Dec  2 17:23:24 2018, MaxMem=   536870912 cpu:         0.0
 (Enter /pbs_home/pkowalski/g09d01/g09/l301.exe)
 Basis read from rwf:  (5D, 7F)
 No pseudopotential information found on rwf file.
 There are   453 symmetry adapted cartesian basis functions of A   symmetry.
 There are   428 symmetry adapted basis functions of A   symmetry.
   428 basis functions,   747 primitive gaussians,   453 cartesian basis functions
   101 alpha electrons      101 beta electrons
       nuclear repulsion energy      2879.7315165630 Hartrees.
 IExCor=20419 DFT=T Ex+Corr=CAM-B3LYP ExCW=0 ScaHFX=  1.000000
 ScaDFX=  1.000000  1.000000  1.000000  0.810000 ScalE2=  1.000000  1.000000
 IRadAn=      0 IRanWt=     -1 IRanGd=            0 ICorTp=0 IEmpDi=  4
  HFx wShort=  0.000000 wLong=  0.330000 cFull=  0.190000 cShort=  0.000000 cLong=  0.460000
  DFx wShort=  0.000000 wLong=  0.330000 cFull=  0.190000 cShort=  0.000000 cLong=  0.460000
 NAtoms=   39 NActive=   39 NUniq=   39 SFac= 1.00D+00 NAtFMM=   60 NAOKFM=F Big=F
 Integral buffers will be    131072 words long.
 Raffenetti 2 integral format.
 Two-electron integral symmetry is turned on.
 No density basis found on file   724.
 Leave Link  301 at Sun Dec  2 17:23:24 2018, MaxMem=   536870912 cpu:         0.5
 (Enter /pbs_home/pkowalski/g09d01/g09/l302.exe)
 NPDir=0 NMtPBC=     1 NCelOv=     1 NCel=       1 NClECP=     1 NCelD=      1
         NCelK=      1 NCelE2=     1 NClLst=     1 CellRange=     0.0.
 One-electron integrals computed using PRISM.
 NBasis=   428 RedAO= T EigKep=  2.90D-04  NBF=   428
 NBsUse=   428 1.00D-06 EigRej= -1.00D+00 NBFU=   428
 Precomputing XC quadrature grid using
 IXCGrd= 4 IRadAn=           0 IRanWt=          -1 IRanGd=           0 AccXCQ= 0.00D+00.
 Generated NRdTot=       0 NPtTot=           0 NUsed=           0 NTot=          32
 NSgBfM=   439   441   442   444   444 MxSgAt=    39 MxSgA2=    39.
 Leave Link  302 at Sun Dec  2 17:23:25 2018, MaxMem=   536870912 cpu:         7.3
 (Enter /pbs_home/pkowalski/g09d01/g09/l303.exe)
 DipDrv:  MaxL=1.
 Leave Link  303 at Sun Dec  2 17:23:25 2018, MaxMem=   536870912 cpu:         0.9
 (Enter /pbs_home/pkowalski/g09d01/g09/l401.exe)
 Initial guess from the checkpoint file:  "dae0068freq_closed_cam-b3lyp.chk"
 B after Tr=     0.000000    0.000000    0.000000
         Rot=    0.999630   -0.004390    0.001389   -0.026821 Ang=  -3.12 deg.
 Guess basis will be translated and rotated to current coordinates.
 JPrj=2 DoOrth=T DoCkMO=T.
 Generating alternative initial guess.
 ExpMin= 1.22D-01 ExpMax= 9.18D+03 ExpMxC= 1.38D+03 IAcc=1 IRadAn=         1 AccDes= 0.00D+00
 Harris functional with IExCor=20419 and IRadAn=       1 diagonalized for initial guess.
 HarFok:  IExCor=20419 AccDes= 0.00D+00 IRadAn=         1 IDoV= 1 UseB2=F ITyADJ=14
 ICtDFT=  3500011 ScaDFX=  1.000000  1.000000  1.000000  1.000000
 FoFCou: FMM=F IPFlag=           0 FMFlag=      100000 FMFlg1=           0
         NFxFlg=           0 DoJE=T BraDBF=F KetDBF=T FulRan=T
         wScrn=  0.000000 ICntrl=     500 IOpCl=  0 I1Cent=   200000004 NGrid=           0
         NMat0=    1 NMatS0=      1 NMatT0=    0 NMatD0=    1 NMtDS0=    0 NMtDT0=    0
 Petite list used in FoFCou.
 Harris En= -1994.34509495556    
 Leave Link  401 at Sun Dec  2 17:23:28 2018, MaxMem=   536870912 cpu:        19.9
 (Enter /pbs_home/pkowalski/g09d01/g09/l502.exe)
 Closed shell SCF:
 Using DIIS extrapolation, IDIIS=  1040.
 Integral symmetry usage will be decided dynamically.
 IVT=      641221 IEndB=      641221 NGot=   536870912 MDV=   536451994
 LenX=   536451994 LenY=   536246332
 Requested convergence on RMS density matrix=1.00D-08 within 128 cycles.
 Requested convergence on MAX density matrix=1.00D-06.
 Requested convergence on             energy=1.00D-06.
 No special actions if energy rises.
 Fock matrices will be formed incrementally for  20 cycles.
 Integral accuracy reduced to 1.0D-05 until final iterations.

 Cycle   1  Pass 0  IDiag  1:
 FoFJK:  IHMeth= 1 ICntrl=       0 DoSepK=T KAlg= 0 I1Cent=   0 FoldK=F
 IRaf=         1 NMat=   1 IRICut=       1 DoRegI=T DoRafI=F ISym2E= 0.
 FoFCou: FMM=F IPFlag=           0 FMFlag=      100000 FMFlg1=           0
         NFxFlg=           0 DoJE=T BraDBF=F KetDBF=F FulRan=T
         wScrn=  0.000000 ICntrl=     500 IOpCl=  0 I1Cent=           0 NGrid=           0
         NMat0=    1 NMatS0=      1 NMatT0=    0 NMatD0=    1 NMtDS0=    0 NMtDT0=    0
 Symmetry not used in FoFCou.
 E= -2049.64414474712    
 DIIS: error= 4.91D-03 at cycle   1 NSaved=   1.
 NSaved= 1 IEnMin= 1 EnMin= -2049.64414474712     IErMin= 1 ErrMin= 4.91D-03
 ErrMax= 4.91D-03  0.00D+00 EMaxC= 1.00D-01 BMatC= 3.80D-02 BMatP= 3.80D-02
 IDIUse=3 WtCom= 9.51D-01 WtEn= 4.91D-02
 Coeff-Com:  0.100D+01
 Coeff-En:   0.100D+01
 Coeff:      0.100D+01
 Gap=     0.651 Goal=   None    Shift=    0.000
 GapD=    0.651 DampG=2.000 DampE=1.000 DampFc=2.0000 IDamp=-1.
 RMSDP=1.40D-03 MaxDP=6.43D-02              OVMax= 4.41D-02

 Cycle   2  Pass 0  IDiag  1:
 RMSU=  1.40D-03    CP:  1.00D+00
 E= -2049.69223150667     Delta-E=       -0.048086759551 Rises=F Damp=F
 DIIS: error= 7.64D-04 at cycle   2 NSaved=   2.
 NSaved= 2 IEnMin= 2 EnMin= -2049.69223150667     IErMin= 2 ErrMin= 7.64D-04
 ErrMax= 7.64D-04  0.00D+00 EMaxC= 1.00D-01 BMatC= 1.77D-03 BMatP= 3.80D-02
 IDIUse=3 WtCom= 9.92D-01 WtEn= 7.64D-03
 Coeff-Com: -0.369D-01 0.104D+01
 Coeff-En:   0.000D+00 0.100D+01
 Coeff:     -0.366D-01 0.104D+01
 Gap=     0.192 Goal=   None    Shift=    0.000
 RMSDP=2.77D-04 MaxDP=1.71D-02 DE=-4.81D-02 OVMax= 2.15D-02

 Cycle   3  Pass 0  IDiag  1:
 RMSU=  2.63D-04    CP:  9.99D-01  1.06D+00
 E= -2049.69370584069     Delta-E=       -0.001474334015 Rises=F Damp=F
 DIIS: error= 9.93D-04 at cycle   3 NSaved=   3.
 NSaved= 3 IEnMin= 3 EnMin= -2049.69370584069     IErMin= 2 ErrMin= 7.64D-04
 ErrMax= 9.93D-04  0.00D+00 EMaxC= 1.00D-01 BMatC= 1.82D-03 BMatP= 1.77D-03
 IDIUse=3 WtCom= 9.90D-01 WtEn= 9.93D-03
 Coeff-Com: -0.611D-01 0.549D+00 0.512D+00
 Coeff-En:   0.000D+00 0.188D+00 0.812D+00
 Coeff:     -0.604D-01 0.546D+00 0.515D+00
 Gap=     0.191 Goal=   None    Shift=    0.000
 RMSDP=1.67D-04 MaxDP=9.38D-03 DE=-1.47D-03 OVMax= 1.31D-02

 Cycle   4  Pass 0  IDiag  1:
 RMSU=  1.20D-04    CP:  9.99D-01  1.11D+00  6.59D-01
 E= -2049.69548801139     Delta-E=       -0.001782170697 Rises=F Damp=F
 DIIS: error= 2.68D-04 at cycle   4 NSaved=   4.
 NSaved= 4 IEnMin= 4 EnMin= -2049.69548801139     IErMin= 4 ErrMin= 2.68D-04
 ErrMax= 2.68D-04  0.00D+00 EMaxC= 1.00D-01 BMatC= 1.15D-04 BMatP= 1.77D-03
 IDIUse=3 WtCom= 9.97D-01 WtEn= 2.68D-03
 Coeff-Com: -0.176D-01 0.695D-01 0.204D+00 0.744D+00
 Coeff-En:   0.000D+00 0.000D+00 0.000D+00 0.100D+01
 Coeff:     -0.175D-01 0.693D-01 0.204D+00 0.745D+00
 Gap=     0.191 Goal=   None    Shift=    0.000
 RMSDP=5.51D-05 MaxDP=2.81D-03 DE=-1.78D-03 OVMax= 6.27D-03

 Cycle   5  Pass 0  IDiag  1:
 RMSU=  4.52D-05    CP:  9.99D-01  1.12D+00  7.74D-01  1.00D+00
 E= -2049.69561992691     Delta-E=       -0.000131915521 Rises=F Damp=F
 DIIS: error= 1.59D-04 at cycle   5 NSaved=   5.
 NSaved= 5 IEnMin= 5 EnMin= -2049.69561992691     IErMin= 5 ErrMin= 1.59D-04
 ErrMax= 1.59D-04  0.00D+00 EMaxC= 1.00D-01 BMatC= 3.17D-05 BMatP= 1.15D-04
 IDIUse=3 WtCom= 9.98D-01 WtEn= 1.59D-03
 Coeff-Com:  0.628D-03-0.546D-01 0.295D-01 0.411D+00 0.613D+00
 Coeff-En:   0.000D+00 0.000D+00 0.000D+00 0.000D+00 0.100D+01
 Coeff:      0.627D-03-0.545D-01 0.294D-01 0.411D+00 0.614D+00
 Gap=     0.191 Goal=   None    Shift=    0.000
 RMSDP=2.66D-05 MaxDP=1.33D-03 DE=-1.32D-04 OVMax= 3.42D-03

 Cycle   6  Pass 0  IDiag  1:
 RMSU=  1.83D-05    CP:  9.99D-01  1.12D+00  8.08D-01  1.14D+00  9.19D-01
 E= -2049.69566322324     Delta-E=       -0.000043296331 Rises=F Damp=F
 DIIS: error= 3.66D-05 at cycle   6 NSaved=   6.
 NSaved= 6 IEnMin= 6 EnMin= -2049.69566322324     IErMin= 6 ErrMin= 3.66D-05
 ErrMax= 3.66D-05  0.00D+00 EMaxC= 1.00D-01 BMatC= 2.76D-06 BMatP= 3.17D-05
 IDIUse=1 WtCom= 1.00D+00 WtEn= 0.00D+00
 Coeff-Com:  0.246D-02-0.327D-01-0.117D-01 0.743D-01 0.255D+00 0.712D+00
 Coeff:      0.246D-02-0.327D-01-0.117D-01 0.743D-01 0.255D+00 0.712D+00
 Gap=     0.191 Goal=   None    Shift=    0.000
 RMSDP=1.32D-05 MaxDP=4.85D-04 DE=-4.33D-05 OVMax= 2.06D-03

 Cycle   7  Pass 0  IDiag  1:
 RMSU=  9.50D-06    CP:  9.99D-01  1.12D+00  8.28D-01  1.19D+00  1.02D+00
                    CP:  1.06D+00
 E= -2049.69566965984     Delta-E=       -0.000006436599 Rises=F Damp=F
 DIIS: error= 1.87D-05 at cycle   7 NSaved=   7.
 NSaved= 7 IEnMin= 7 EnMin= -2049.69566965984     IErMin= 7 ErrMin= 1.87D-05
 ErrMax= 1.87D-05  0.00D+00 EMaxC= 1.00D-01 BMatC= 6.45D-07 BMatP= 2.76D-06
 IDIUse=1 WtCom= 1.00D+00 WtEn= 0.00D+00
 Coeff-Com:  0.106D-02-0.364D-02-0.103D-01-0.568D-01-0.585D-02 0.297D+00
 Coeff-Com:  0.778D+00
 Coeff:      0.106D-02-0.364D-02-0.103D-01-0.568D-01-0.585D-02 0.297D+00
 Coeff:      0.778D+00
 Gap=     0.191 Goal=   None    Shift=    0.000
 RMSDP=8.37D-06 MaxDP=2.37D-04 DE=-6.44D-06 OVMax= 1.51D-03

 Initial convergence to 1.0D-05 achieved.  Increase integral accuracy.
 Cycle   8  Pass 1  IDiag  1:
 E= -2049.69566367715     Delta-E=        0.000005982688 Rises=F Damp=F
 DIIS: error= 1.27D-04 at cycle   1 NSaved=   1.
 NSaved= 1 IEnMin= 1 EnMin= -2049.69566367715     IErMin= 1 ErrMin= 1.27D-04
 ErrMax= 1.27D-04  0.00D+00 EMaxC= 1.00D-01 BMatC= 2.71D-06 BMatP= 2.71D-06
 IDIUse=3 WtCom= 9.99D-01 WtEn= 1.27D-03
 Coeff-Com:  0.100D+01
 Coeff-En:   0.100D+01
 Coeff:      0.100D+01
 Gap=     0.191 Goal=   None    Shift=    0.000
 RMSDP=8.37D-06 MaxDP=2.37D-04 DE= 5.98D-06 OVMax= 7.99D-04

 Cycle   9  Pass 1  IDiag  1:
 RMSU=  6.98D-05    CP:  1.00D+00
 E= -2049.69566624502     Delta-E=       -0.000002567868 Rises=F Damp=F
 DIIS: error= 1.45D-05 at cycle   2 NSaved=   2.
 NSaved= 2 IEnMin= 2 EnMin= -2049.69566624502     IErMin= 2 ErrMin= 1.45D-05
 ErrMax= 1.45D-05  0.00D+00 EMaxC= 1.00D-01 BMatC= 3.51D-07 BMatP= 2.71D-06
 IDIUse=1 WtCom= 1.00D+00 WtEn= 0.00D+00
 Coeff-Com:  0.137D+00 0.863D+00
 Coeff:      0.137D+00 0.863D+00
 Gap=     0.191 Goal=   None    Shift=    0.000
 RMSDP=5.46D-06 MaxDP=1.66D-04 DE=-2.57D-06 OVMax= 4.46D-04

 Cycle  10  Pass 1  IDiag  1:
 RMSU=  4.87D-06    CP:  1.00D+00  1.04D+00
 E= -2049.69566615868     Delta-E=        0.000000086333 Rises=F Damp=F
 DIIS: error= 2.08D-05 at cycle   3 NSaved=   3.
 NSaved= 3 IEnMin= 2 EnMin= -2049.69566624502     IErMin= 2 ErrMin= 1.45D-05
 ErrMax= 2.08D-05  0.00D+00 EMaxC= 1.00D-01 BMatC= 5.61D-07 BMatP= 3.51D-07
 IDIUse=1 WtCom= 1.00D+00 WtEn= 0.00D+00
 Coeff-Com: -0.228D-01 0.568D+00 0.454D+00
 Coeff:     -0.228D-01 0.568D+00 0.454D+00
 Gap=     0.191 Goal=   None    Shift=    0.000
 RMSDP=2.73D-06 MaxDP=1.11D-04 DE= 8.63D-08 OVMax= 2.43D-04

 Cycle  11  Pass 1  IDiag  1:
 RMSU=  1.67D-06    CP:  1.00D+00  1.05D+00  5.85D-01
 E= -2049.69566675023     Delta-E=       -0.000000591543 Rises=F Damp=F
 DIIS: error= 2.31D-06 at cycle   4 NSaved=   4.
 NSaved= 4 IEnMin= 4 EnMin= -2049.69566675023     IErMin= 4 ErrMin= 2.31D-06
 ErrMax= 2.31D-06  0.00D+00 EMaxC= 1.00D-01 BMatC= 6.54D-09 BMatP= 3.51D-07
 IDIUse=1 WtCom= 1.00D+00 WtEn= 0.00D+00
 Coeff-Com: -0.911D-02 0.101D+00 0.108D+00 0.800D+00
 Coeff:     -0.911D-02 0.101D+00 0.108D+00 0.800D+00
 Gap=     0.191 Goal=   None    Shift=    0.000
 RMSDP=8.41D-07 MaxDP=2.56D-05 DE=-5.92D-07 OVMax= 1.71D-04

 Cycle  12  Pass 1  IDiag  1:
 RMSU=  5.22D-07    CP:  1.00D+00  1.05D+00  6.46D-01  1.35D+00
 E= -2049.69566677850     Delta-E=       -0.000000028275 Rises=F Damp=F
 DIIS: error= 1.46D-06 at cycle   5 NSaved=   5.
 NSaved= 5 IEnMin= 5 EnMin= -2049.69566677850     IErMin= 5 ErrMin= 1.46D-06
 ErrMax= 1.46D-06  0.00D+00 EMaxC= 1.00D-01 BMatC= 5.50D-09 BMatP= 6.54D-09
 IDIUse=1 WtCom= 1.00D+00 WtEn= 0.00D+00
 Coeff-Com:  0.874D-02-0.288D+00-0.212D+00 0.517D+00 0.975D+00
 Coeff:      0.874D-02-0.288D+00-0.212D+00 0.517D+00 0.975D+00
 Gap=     0.191 Goal=   None    Shift=    0.000
 RMSDP=1.05D-06 MaxDP=3.46D-05 DE=-2.83D-08 OVMax= 2.04D-04

 Cycle  13  Pass 1  IDiag  1:
 RMSU=  3.15D-07    CP:  1.00D+00  1.05D+00  7.21D-01  1.89D+00  1.40D+00
 E= -2049.69566679849     Delta-E=       -0.000000019992 Rises=F Damp=F
 DIIS: error= 3.86D-07 at cycle   6 NSaved=   6.
 NSaved= 6 IEnMin= 6 EnMin= -2049.69566679849     IErMin= 6 ErrMin= 3.86D-07
 ErrMax= 3.86D-07  0.00D+00 EMaxC= 1.00D-01 BMatC= 3.88D-10 BMatP= 5.50D-09
 IDIUse=1 WtCom= 1.00D+00 WtEn= 0.00D+00
 Coeff-Com:  0.508D-02-0.140D+00-0.106D+00 0.158D+00 0.411D+00 0.672D+00
 Coeff:      0.508D-02-0.140D+00-0.106D+00 0.158D+00 0.411D+00 0.672D+00
 Gap=     0.191 Goal=   None    Shift=    0.000
 RMSDP=2.20D-07 MaxDP=6.78D-06 DE=-2.00D-08 OVMax= 4.38D-05

 Cycle  14  Pass 1  IDiag  1:
 RMSU=  1.08D-07    CP:  1.00D+00  1.05D+00  7.35D-01  1.99D+00  1.52D+00
                    CP:  1.05D+00
 E= -2049.69566679957     Delta-E=       -0.000000001081 Rises=F Damp=F
 DIIS: error= 2.13D-07 at cycle   7 NSaved=   7.
 NSaved= 7 IEnMin= 7 EnMin= -2049.69566679957     IErMin= 7 ErrMin= 2.13D-07
 ErrMax= 2.13D-07  0.00D+00 EMaxC= 1.00D-01 BMatC= 9.04D-11 BMatP= 3.88D-10
 IDIUse=1 WtCom= 1.00D+00 WtEn= 0.00D+00
 Coeff-Com:  0.849D-03-0.159D-01-0.121D-01-0.178D-01 0.829D-03 0.324D+00
 Coeff-Com:  0.720D+00
 Coeff:      0.849D-03-0.159D-01-0.121D-01-0.178D-01 0.829D-03 0.324D+00
 Coeff:      0.720D+00
 Gap=     0.191 Goal=   None    Shift=    0.000
 RMSDP=8.44D-08 MaxDP=3.04D-06 DE=-1.08D-09 OVMax= 1.52D-05

 Cycle  15  Pass 1  IDiag  1:
 RMSU=  3.00D-08    CP:  1.00D+00  1.05D+00  7.39D-01  2.02D+00  1.58D+00
                    CP:  1.17D+00  9.61D-01
 E= -2049.69566679971     Delta-E=       -0.000000000136 Rises=F Damp=F
 DIIS: error= 6.87D-08 at cycle   8 NSaved=   8.
 NSaved= 8 IEnMin= 8 EnMin= -2049.69566679971     IErMin= 8 ErrMin= 6.87D-08
 ErrMax= 6.87D-08  0.00D+00 EMaxC= 1.00D-01 BMatC= 4.37D-12 BMatP= 9.04D-11
 IDIUse=1 WtCom= 1.00D+00 WtEn= 0.00D+00
 Coeff-Com: -0.223D-03 0.870D-02 0.698D-02-0.211D-01-0.428D-01 0.511D-01
 Coeff-Com:  0.247D+00 0.751D+00
 Coeff:     -0.223D-03 0.870D-02 0.698D-02-0.211D-01-0.428D-01 0.511D-01
 Coeff:      0.247D+00 0.751D+00
 Gap=     0.191 Goal=   None    Shift=    0.000
 RMSDP=1.73D-08 MaxDP=9.80D-07 DE=-1.36D-10 OVMax= 2.10D-06

 Cycle  16  Pass 1  IDiag  1:
 RMSU=  1.09D-08    CP:  1.00D+00  1.05D+00  7.40D-01  2.03D+00  1.59D+00
                    CP:  1.20D+00  9.95D-01  9.13D-01
 E= -2049.69566679962     Delta-E=        0.000000000093 Rises=F Damp=F
 DIIS: error= 2.90D-08 at cycle   9 NSaved=   9.
 NSaved= 9 IEnMin= 8 EnMin= -2049.69566679971     IErMin= 9 ErrMin= 2.90D-08
 ErrMax= 2.90D-08  0.00D+00 EMaxC= 1.00D-01 BMatC= 1.29D-12 BMatP= 4.37D-12
 IDIUse=1 WtCom= 1.00D+00 WtEn= 0.00D+00
 Coeff-Com: -0.194D-03 0.617D-02 0.503D-02-0.977D-02-0.234D-01 0.243D-02
 Coeff-Com:  0.749D-01 0.420D+00 0.525D+00
 Coeff:     -0.194D-03 0.617D-02 0.503D-02-0.977D-02-0.234D-01 0.243D-02
 Coeff:      0.749D-01 0.420D+00 0.525D+00
 Gap=     0.191 Goal=   None    Shift=    0.000
 RMSDP=4.80D-09 MaxDP=1.52D-07 DE= 9.28D-11 OVMax= 3.70D-07

 SCF Done:  E(RCAM-B3LYP) =  -2049.69566680     A.U. after   16 cycles
            NFock= 16  Conv=0.48D-08     -V/T= 2.0063
 KE= 2.036941522625D+03 PE=-1.059280719599D+04 EE= 3.626438490003D+03
 Leave Link  502 at Sun Dec  2 17:28:37 2018, MaxMem=   536870912 cpu:      2468.7
 (Enter /pbs_home/pkowalski/g09d01/g09/l701.exe)
 Compute integral first derivatives.
 ... and contract with generalized density number  0.
 Leave Link  701 at Sun Dec  2 17:28:38 2018, MaxMem=   536870912 cpu:         3.6
 (Enter /pbs_home/pkowalski/g09d01/g09/l702.exe)
 L702 exits ... SP integral derivatives will be done elsewhere.
 Leave Link  702 at Sun Dec  2 17:28:38 2018, MaxMem=   536870912 cpu:         0.2
 (Enter /pbs_home/pkowalski/g09d01/g09/l703.exe)
 Compute integral first derivatives, UseDBF=F ICtDFT=           0.
 Integral derivatives from FoFJK, PRISM(SPDF).
 Calling FoFJK, ICntrl=      2127 FMM=F ISym2X=0 I1Cent= 0 IOpClX= 0 NMat=1 NMatS=1 NMatT=0.
 FoFJK:  IHMeth= 1 ICntrl=    2127 DoSepK=T KAlg= 0 I1Cent=   0 FoldK=F
 IRaf=         1 NMat=   1 IRICut=       1 DoRegI=T DoRafI=F ISym2E= 0.
 FoFCou: FMM=F IPFlag=           0 FMFlag=      100000 FMFlg1=         800
         NFxFlg=           0 DoJE=F BraDBF=F KetDBF=F FulRan=T
         wScrn=  0.000000 ICntrl=    2527 IOpCl=  0 I1Cent=           0 NGrid=           0
         NMat0=    1 NMatS0=      1 NMatT0=    0 NMatD0=    1 NMtDS0=    0 NMtDT0=    0
 Symmetry not used in FoFCou.
 Leave Link  703 at Sun Dec  2 17:30:20 2018, MaxMem=   536870912 cpu:       815.8
 (Enter /pbs_home/pkowalski/g09d01/g09/l716.exe)
 Dipole        =-3.09339052D+00-1.55149515D+00-6.49735411D-01
 ***** Axes restored to original set *****
 -------------------------------------------------------------------
 Center     Atomic                   Forces (Hartrees/Bohr)
 Number     Number              X              Y              Z
 -------------------------------------------------------------------
      1        6           0.002575831   -0.002973081    0.007101835
      2       16           0.002659660    0.000503365    0.000170446
      3        6           0.003788455   -0.002405978    0.000358320
      4        6          -0.002792225   -0.012252147   -0.008010497
      5        6           0.033573499   -0.024152244   -0.041424311
      6        6          -0.000271594   -0.001039742    0.000427965
      7        1          -0.000875717   -0.000964321   -0.001170014
      8        6          -0.000422781   -0.007954700    0.009113285
      9        6          -0.006729028   -0.002225622   -0.017141446
     10        6          -0.027036848   -0.010746721    0.085511874
     11        6           0.000459231   -0.000969638    0.001042643
     12        6           0.005348314   -0.009044387   -0.010414281
     13        9           0.002692098    0.000052382    0.003269670
     14        9          -0.004208172    0.000267762   -0.003478969
     15        9           0.000846685   -0.002105902    0.000729192
     16        9          -0.000156860   -0.004323921    0.000017612
     17        9          -0.006390391   -0.003966030    0.001770235
     18        9           0.006927336   -0.010618018   -0.009258560
     19        6           0.006074031    0.059723850    0.100233387
     20        6          -0.008520591    0.045202191   -0.082538498
     21        6          -0.021806569    0.025391121    0.013706794
     22        1           0.015554205    0.000399874    0.004001444
     23        1          -0.003829363    0.002254131   -0.003786875
     24        1           0.002293806    0.007219832   -0.007854429
     25        6          -0.016118100   -0.021594514    0.009490248
     26        1          -0.001202534    0.002776980    0.001353466
     27        1           0.003403345    0.000589369   -0.000436087
     28        1           0.000854951    0.002133268   -0.000414274
     29        1           0.000080451    0.000163971   -0.000150935
     30        1          -0.000285663    0.000235699   -0.000071454
     31        1          -0.000017706    0.000279095   -0.000266007
     32       16           0.044213037    0.002857338    0.019466104
     33        6          -0.100607347    0.013177567   -0.024493724
     34        6           0.067963870   -0.025868254    0.006196670
     35        6           0.026817926   -0.019920532   -0.018858651
     36        1          -0.000797961    0.004928863    0.000264663
     37        1          -0.001718156    0.003061705   -0.003429367
     38        1          -0.000491383    0.008316641   -0.006420953
     39        1          -0.021847744   -0.016409253   -0.024606523
 -------------------------------------------------------------------
 Cartesian Forces:  Max     0.100607347 RMS     0.022586252
 Leave Link  716 at Sun Dec  2 17:30:21 2018, MaxMem=   536870912 cpu:         0.3
 (Enter /pbs_home/pkowalski/g09d01/g09/l103.exe)

 GradGradGradGradGradGradGradGradGradGradGradGradGradGradGradGradGradGrad
 Berny optimization.
 Using GEDIIS/GDIIS optimizer.
 FormGI is forming the generalized inverse of G from B-inverse, IUseBI=4.
 Internal  Forces:  Max     0.071765135 RMS     0.009961297
 Search for a local minimum.
 Step number   5 out of a maximum of  234
 All quantities printed in internal units (Hartrees-Bohrs-Radians)
 RMS Force = .99613D-02 SwitMx=.10000D-02 MixMth= 1
 Mixed Optimization -- RFO/linear search
 Update second derivatives using D2CorX and points    4    5
 DE= -1.30D-01 DEPred=-1.32D-01 R= 9.81D-01
 TightC=F SS=  1.41D+00  RLast= 6.90D-01 DXNew= 8.4853D-01 2.0701D+00
 Trust test= 9.81D-01 RLast= 6.90D-01 DXMaxT set to 8.49D-01
 ITU=  1  0  0  1  0
 Use linear search instead of GDIIS.
     Eigenvalues ---    0.00230   0.00313   0.00588   0.00852   0.00899
     Eigenvalues ---    0.01017   0.01132   0.01363   0.01411   0.01473
     Eigenvalues ---    0.01610   0.01705   0.01965   0.01984   0.02473
     Eigenvalues ---    0.02521   0.02898   0.03554   0.04186   0.04219
     Eigenvalues ---    0.04374   0.04617   0.05378   0.05462   0.05607
     Eigenvalues ---    0.05640   0.05856   0.06621   0.07127   0.07301
     Eigenvalues ---    0.07348   0.07435   0.07648   0.08441   0.08827
     Eigenvalues ---    0.09159   0.09353   0.09639   0.09989   0.10392
     Eigenvalues ---    0.11259   0.11865   0.12261   0.12849   0.13093
     Eigenvalues ---    0.13236   0.13308   0.13935   0.15332   0.15709
     Eigenvalues ---    0.15898   0.15956   0.15990   0.16000   0.16000
     Eigenvalues ---    0.16000   0.16000   0.16000   0.16004   0.16126
     Eigenvalues ---    0.16457   0.16711   0.17572   0.18718   0.19027
     Eigenvalues ---    0.20026   0.21615   0.22282   0.23097   0.23438
     Eigenvalues ---    0.23893   0.24445   0.24999   0.25447   0.26184
     Eigenvalues ---    0.26819   0.26941   0.27064   0.28087   0.28492
     Eigenvalues ---    0.29113   0.29925   0.30609   0.31632   0.32875
     Eigenvalues ---    0.33070   0.33457   0.33533   0.33582   0.33585
     Eigenvalues ---    0.33726   0.33740   0.33753   0.33877   0.34653
     Eigenvalues ---    0.35398   0.37223   0.37230   0.37314   0.41376
     Eigenvalues ---    0.44866   0.54413   0.54761   0.55492   0.55951
     Eigenvalues ---    0.57319   0.58122   0.58339   0.58421   0.63738
     Eigenvalues ---    1.25898
 RFO step:  Lambda=-1.12876423D-01 EMin= 2.30078105D-03
 Quartic linear search produced a step of  1.04974.
 Iteration  1 RMS(Cart)=  0.15913023 RMS(Int)=  0.02014571
 Iteration  2 RMS(Cart)=  0.03888704 RMS(Int)=  0.00404630
 Iteration  3 RMS(Cart)=  0.00324306 RMS(Int)=  0.00383818
 Iteration  4 RMS(Cart)=  0.00000498 RMS(Int)=  0.00383818
 Iteration  5 RMS(Cart)=  0.00000008 RMS(Int)=  0.00383818
 ITry= 1 IFail=0 DXMaxC= 8.55D-01 DCOld= 1.00D+10 DXMaxT= 8.49D-01 DXLimC= 3.00D+00 Rises=F
 Variable       Old X    -DE/DX   Delta X   Delta X   Delta X     New X
                                 (Linear)    (Quad)   (Total)
    R1        3.35211  -0.00223   0.00574  -0.01420  -0.00851   3.34360
    R2        2.93082  -0.01093  -0.00511  -0.03701  -0.04325   2.88757
    R3        2.52939  -0.00836  -0.02018  -0.00350  -0.02439   2.50500
    R4        3.33708   0.00167  -0.00742   0.01846   0.01284   3.34991
    R5        2.52795  -0.00283  -0.00299  -0.00270  -0.00491   2.52303
    R6        2.81941   0.00043   0.00088   0.00088   0.00175   2.82116
    R7        2.83317  -0.00165   0.00629  -0.01576  -0.01063   2.82254
    R8        2.06034   0.00084  -0.00222   0.00496   0.00273   2.06308
    R9        3.23591  -0.03244  -0.00198  -0.21193  -0.21444   3.02147
   R10        2.97795  -0.00778  -0.01076  -0.02607  -0.03683   2.94112
   R11        2.07607  -0.00022  -0.00004  -0.00079  -0.00083   2.07524
   R12        2.07966   0.00026   0.00021   0.00078   0.00099   2.08064
   R13        2.08060   0.00002   0.00047  -0.00032   0.00016   2.08076
   R14        2.83818  -0.00365  -0.01470  -0.00041  -0.01410   2.82408
   R15        2.81982  -0.00491  -0.03222  -0.00213  -0.03299   2.78683
   R16        2.90065   0.00747   0.06167  -0.00507   0.05520   2.95585
   R17        2.54229  -0.00173   0.00217  -0.00557  -0.00339   2.53889
   R18        2.56159   0.00180   0.00834  -0.00143   0.00691   2.56850
   R19        3.02451  -0.03085  -0.12073  -0.05799  -0.17814   2.84637
   R20        2.85001  -0.07177  -0.26734  -0.17235  -0.43869   2.41132
   R21        2.93175  -0.00036   0.07571  -0.06179   0.01222   2.94397
   R22        2.52525  -0.00032   0.00213  -0.00226  -0.00013   2.52512
   R23        2.53371  -0.00311  -0.00292  -0.00523  -0.00815   2.52556
   R24        2.54785  -0.00553  -0.00489  -0.00910  -0.01399   2.53386
   R25        2.61202  -0.01241  -0.00433  -0.02635  -0.03067   2.58134
   R26        2.93436  -0.01693  -0.02502  -0.03534  -0.06136   2.87301
   R27        3.22853   0.00307   0.06477  -0.03664   0.02881   3.25734
   R28        2.99775  -0.02579  -0.08566  -0.11464  -0.21225   2.78550
   R29        3.13861   0.01686   0.02597   0.03334   0.06112   3.19973
   R30        2.03991   0.01195   0.06508  -0.00644   0.05863   2.09854
   R31        2.06702  -0.00072  -0.01122   0.00551  -0.00571   2.06131
   R32        2.05942   0.00488  -0.01114   0.02730   0.01616   2.07558
   R33        3.75855   0.01765   0.02469   0.14390   0.17424   3.93279
   R34        2.09212  -0.00284  -0.00261  -0.00841  -0.01102   2.08110
   R35        2.06100   0.00342   0.00326   0.01006   0.01332   2.07433
   R36        2.07392   0.00064   0.00067   0.00181   0.00247   2.07639
   R37        3.24826   0.01355   0.03076   0.02986   0.06329   3.31154
   R38        2.75684  -0.06233  -0.20912  -0.13803  -0.34815   2.40869
   R39        2.96079  -0.02857  -0.03589  -0.03914  -0.07504   2.88575
   R40        2.03594   0.00634  -0.00842   0.03018   0.02176   2.05771
   R41        2.09837  -0.00496  -0.00537  -0.01097  -0.01634   2.08202
   R42        2.08298  -0.00227   0.00049  -0.00637  -0.00589   2.07709
   R43        2.08086  -0.00063   0.00768  -0.00610   0.00157   2.08243
    A1        1.92079   0.00113   0.00582  -0.00479  -0.00128   1.91951
    A2        2.22577   0.00569   0.01081   0.02731   0.04092   2.26669
    A3        2.12964  -0.00724  -0.01903  -0.02367  -0.04390   2.08574
    A4        1.59821  -0.00171   0.00200  -0.00805  -0.00588   1.59232
    A5        1.98467   0.00025  -0.00043   0.00516   0.00493   1.98960
    A6        2.06416   0.00035   0.00309  -0.00237   0.00055   2.06470
    A7        2.23428  -0.00062  -0.00273  -0.00275  -0.00565   2.22863
    A8        2.02748  -0.00260   0.00556  -0.02473  -0.02187   2.00561
    A9        2.12956   0.00153  -0.00358   0.01439   0.01203   2.14158
   A10        2.12176   0.00121  -0.00080   0.01059   0.01108   2.13284
   A11        1.83211   0.00306  -0.00366   0.02514   0.02508   1.85719
   A12        1.98270  -0.00698  -0.04930  -0.00829  -0.05994   1.92276
   A13        1.70669   0.01162   0.08898   0.02453   0.11809   1.82478
   A14        2.05951   0.00354   0.07158  -0.04954   0.02073   2.08023
   A15        2.00355  -0.01084  -0.08485  -0.00823  -0.09405   1.90950
   A16        1.85043   0.00042  -0.02668   0.02866   0.00324   1.85367
   A17        1.93219   0.00003   0.00189  -0.00121   0.00067   1.93287
   A18        1.93342   0.00026  -0.00053   0.00199   0.00146   1.93488
   A19        1.93602  -0.00006   0.00022  -0.00069  -0.00047   1.93555
   A20        1.89013  -0.00009  -0.00070   0.00018  -0.00052   1.88961
   A21        1.89538   0.00015   0.00032   0.00089   0.00121   1.89659
   A22        1.87493  -0.00031  -0.00129  -0.00115  -0.00244   1.87249
   A23        2.21944   0.00262   0.00785   0.01978   0.02815   2.24760
   A24        2.14621   0.00018   0.02534  -0.02291  -0.00201   2.14420
   A25        1.89922  -0.00221  -0.02551   0.00405  -0.01899   1.88022
   A26        1.86469  -0.00816  -0.02615  -0.01237  -0.03919   1.82550
   A27        1.98169   0.00252   0.00163   0.01101   0.01293   1.99462
   A28        1.90268   0.00200  -0.00707   0.01072   0.00428   1.90696
   A29        1.97825   0.00327   0.01672  -0.00477   0.01280   1.99105
   A30        1.85919   0.00215   0.02497  -0.00906   0.01508   1.87427
   A31        1.87278  -0.00162  -0.00863   0.00402  -0.00517   1.86761
   A32        1.69953   0.01258   0.08119   0.01981   0.10321   1.80273
   A33        1.98698   0.00086   0.00043   0.01549   0.01528   2.00225
   A34        1.92286  -0.00260  -0.06412   0.06589  -0.00337   1.91948
   A35        1.79747   0.00440   0.01409   0.01669   0.02683   1.82430
   A36        1.94463  -0.00139  -0.00501  -0.00545  -0.00952   1.93511
   A37        1.93848   0.00028  -0.00775   0.01399   0.00757   1.94605
   A38        1.93548  -0.00367  -0.01273  -0.01174  -0.02333   1.91215
   A39        1.96805  -0.00184   0.02425  -0.03844  -0.01323   1.95481
   A40        1.88044   0.00211  -0.01169   0.02342   0.01086   1.89130
   A41        1.87896  -0.00411  -0.05464   0.02032  -0.03368   1.84528
   A42        2.02464   0.00015  -0.00517   0.00735   0.00340   2.02805
   A43        1.95592  -0.00668  -0.07533   0.01548  -0.05772   1.89820
   A44        1.91421   0.00518   0.05132  -0.00095   0.04838   1.96259
   A45        1.81093   0.00981   0.14293  -0.06098   0.07956   1.89049
   A46        1.86731  -0.00291  -0.03125   0.01034  -0.03170   1.83561
   A47        1.89515   0.00555   0.00340   0.04900   0.05086   1.94601
   A48        1.61831  -0.00728   0.08599  -0.08726   0.01691   1.63521
   A49        2.64391  -0.01424   0.02297  -0.10366  -0.09813   2.54578
   A50        1.72153  -0.00086  -0.06336   0.02480  -0.04091   1.68062
   A51        1.71927   0.01161   0.00350   0.07030   0.07151   1.79079
   A52        2.17699   0.00765   0.05233  -0.01369   0.03951   2.21650
   A53        2.07592  -0.00132  -0.05927   0.06399   0.00592   2.08184
   A54        2.02845  -0.00638   0.00657  -0.05007  -0.04564   1.98280
   A55        2.08003  -0.00220   0.00829  -0.03417  -0.02693   2.05310
   A56        1.96696  -0.00714  -0.02736  -0.01874  -0.04518   1.92178
   A57        1.93649  -0.00064   0.00685  -0.02377  -0.01600   1.92049
   A58        1.86397   0.00524   0.01412   0.02686   0.03920   1.90317
   A59        1.80017   0.00458   0.00253   0.04440   0.04650   1.84667
   A60        1.66915   0.00752   0.00865   0.03181   0.03603   1.70518
   A61        1.78715   0.00173  -0.00340   0.01817   0.01348   1.80062
   A62        1.41147  -0.00108   0.02110  -0.00256   0.02190   1.43338
   A63        1.94976  -0.00148   0.00122  -0.00963  -0.00842   1.94134
   A64        1.91406  -0.00027  -0.00536   0.00246  -0.00290   1.91116
   A65        1.91895  -0.00001   0.00031  -0.00065  -0.00034   1.91861
   A66        1.89004   0.00100   0.00175   0.00513   0.00687   1.89691
   A67        1.87973   0.00103   0.00038   0.00687   0.00724   1.88697
   A68        1.91056  -0.00021   0.00188  -0.00406  -0.00219   1.90837
   A69        1.73315  -0.02413  -0.09215  -0.04727  -0.13629   1.59685
   A70        1.83244   0.02044   0.06959   0.05550   0.12532   1.95776
   A71        2.14209  -0.01703  -0.03915  -0.04814  -0.09727   2.04482
   A72        1.97243   0.00596   0.00783   0.05493   0.06451   2.03694
   A73        2.10617  -0.00153   0.01160  -0.02753  -0.01554   2.09063
   A74        2.28225  -0.00745  -0.02393  -0.04284  -0.08238   2.19986
   A75        1.92515  -0.00121  -0.04564   0.01265  -0.02936   1.89579
   A76        1.52841   0.00380   0.03194   0.03483   0.07816   1.60657
   A77        1.76518   0.01508   0.05704   0.10095   0.15872   1.92390
   A78        1.88379   0.00554   0.04151   0.00748   0.04999   1.93379
   A79        1.96587  -0.00274  -0.01396  -0.00728  -0.02373   1.94214
   A80        2.04311  -0.01322  -0.05832  -0.03877  -0.09853   1.94459
   A81        1.81923   0.00244   0.00398   0.01802   0.02194   1.84117
   A82        1.84217   0.00556   0.01689   0.02321   0.04204   1.88422
   A83        1.89222   0.00475   0.02044   0.00611   0.02211   1.91433
   A84        3.46932   0.01209   0.01119   0.07622   0.08253   3.55184
   A85        3.30990   0.00683   0.02719   0.05456   0.08759   3.39749
    D1        0.25739  -0.00111  -0.02766   0.01589  -0.01128   0.24611
    D2       -3.01028  -0.00546  -0.05266   0.00335  -0.04986  -3.06013
    D3       -0.33972  -0.00010   0.02604  -0.02404   0.00057  -0.33915
    D4       -2.61440  -0.00215  -0.02978   0.02665  -0.00280  -2.61719
    D5        1.72572  -0.00648  -0.03318  -0.01610  -0.04481   1.68091
    D6        2.91976   0.00291   0.04742  -0.01655   0.02774   2.94749
    D7        0.64508   0.00087  -0.00839   0.03413   0.02436   0.66944
    D8       -1.29799  -0.00346  -0.01180  -0.00862  -0.01765  -1.31564
    D9       -0.01968  -0.00096   0.02006  -0.02588  -0.00685  -0.02653
   D10        2.89405   0.00237   0.05968  -0.01999   0.04070   2.93475
   D11        2.98215  -0.00510  -0.00604  -0.03796  -0.04502   2.93713
   D12       -0.38730  -0.00176   0.03358  -0.03207   0.00253  -0.38477
   D13       -0.09481   0.00189   0.02568  -0.00966   0.01548  -0.07933
   D14        3.03507   0.00076   0.01152  -0.00602   0.00512   3.04019
   D15       -0.10972  -0.00124  -0.01434   0.00186  -0.01227  -0.12199
   D16        3.13092  -0.00293  -0.02683  -0.00142  -0.02776   3.10315
   D17        3.04496   0.00002   0.00150  -0.00221  -0.00080   3.04416
   D18        0.00241  -0.00167  -0.01099  -0.00550  -0.01629  -0.01388
   D19       -3.12921   0.00067   0.00786  -0.00149   0.00622  -3.12299
   D20        1.05684   0.00059   0.00785  -0.00223   0.00547   1.06231
   D21       -1.02375   0.00084   0.00967  -0.00164   0.00788  -1.01586
   D22       -0.00122  -0.00064  -0.00860   0.00279  -0.00566  -0.00688
   D23       -2.09835  -0.00072  -0.00861   0.00206  -0.00641  -2.10476
   D24        2.10424  -0.00047  -0.00679   0.00265  -0.00399   2.10025
   D25        0.28866   0.00084  -0.00737   0.01380   0.00745   0.29610
   D26        2.51749  -0.00330  -0.02396  -0.01247  -0.03657   2.48092
   D27       -1.56386  -0.01007  -0.07699  -0.02570  -0.10219  -1.66605
   D28       -2.95150   0.00254   0.00486   0.01731   0.02293  -2.92857
   D29       -0.72266  -0.00160  -0.01172  -0.00896  -0.02109  -0.74375
   D30        1.47917  -0.00837  -0.06475  -0.02219  -0.08671   1.39246
   D31       -0.27619  -0.00983  -0.06960  -0.04734  -0.11834  -0.39454
   D32        1.47009  -0.01269  -0.10694  -0.04628  -0.14989   1.32020
   D33        2.53467   0.01407   0.08357   0.08851   0.16469   2.69936
   D34       -2.43129  -0.01084  -0.08328  -0.03227  -0.11625  -2.54755
   D35       -0.68501  -0.01370  -0.12062  -0.03122  -0.14780  -0.83281
   D36        0.37957   0.01306   0.06989   0.10358   0.16679   0.54636
   D37        1.57763   0.00103  -0.00031  -0.00670  -0.00563   1.57201
   D38       -2.95926  -0.00182  -0.03764  -0.00564  -0.03718  -2.99644
   D39       -1.89469   0.02494   0.15287   0.12916   0.27741  -1.61728
   D40        3.06468  -0.00228  -0.01104  -0.00438  -0.01231   3.05237
   D41        0.96905  -0.00240  -0.01045  -0.00626  -0.01360   0.95545
   D42       -1.13255  -0.00195  -0.00958  -0.00239  -0.00886  -1.14141
   D43       -1.28972   0.00410   0.01202   0.03518   0.04218  -1.24754
   D44        2.89783   0.00398   0.01261   0.03331   0.04089   2.93872
   D45        0.79624   0.00442   0.01348   0.03717   0.04562   0.84186
   D46        1.01626   0.00057   0.01443  -0.01374   0.00262   1.01887
   D47       -1.07938   0.00046   0.01503  -0.01562   0.00133  -1.07805
   D48        3.10221   0.00090   0.01590  -0.01175   0.00606   3.10828
   D49        2.40633   0.00784   0.04156   0.04816   0.09090   2.49724
   D50        0.21252   0.00805   0.03865   0.05608   0.09521   0.30773
   D51       -1.87415   0.00709   0.05353   0.03645   0.09033  -1.78382
   D52       -0.53368   0.00472   0.00062   0.04629   0.04816  -0.48552
   D53       -2.72748   0.00494  -0.00229   0.05421   0.05246  -2.67502
   D54        1.46903   0.00398   0.01258   0.03458   0.04758   1.51661
   D55       -2.25605  -0.00220   0.00127  -0.06354  -0.06376  -2.31981
   D56       -0.23257   0.00209  -0.02787   0.02883   0.00165  -0.23093
   D57        0.69419   0.00112   0.03773  -0.05598  -0.01973   0.67447
   D58        2.71767   0.00541   0.00859   0.03639   0.04568   2.76335
   D59        0.09496   0.00191   0.01517  -0.00221   0.01300   0.10796
   D60        2.17058  -0.00055   0.00594  -0.00904  -0.00377   2.16681
   D61       -2.01604   0.00137  -0.01779   0.02645   0.00868  -2.00737
   D62        2.29084   0.00127   0.00928  -0.00060   0.00887   2.29971
   D63       -1.91673  -0.00119   0.00006  -0.00743  -0.00790  -1.92463
   D64        0.17983   0.00073  -0.02367   0.02806   0.00455   0.18438
   D65       -1.93686   0.00250   0.02337  -0.00420   0.01986  -1.91701
   D66        0.13875   0.00004   0.01415  -0.01102   0.00309   0.14184
   D67        2.23532   0.00196  -0.00958   0.02446   0.01553   2.25085
   D68       -0.62535   0.00280  -0.00680   0.04870   0.04183  -0.58352
   D69       -2.77661  -0.00086  -0.02728   0.02871   0.00276  -2.77386
   D70        1.35517   0.00869   0.09383  -0.00454   0.08821   1.44338
   D71       -2.69889  -0.00342  -0.02790  -0.00142  -0.02953  -2.72842
   D72        1.43303  -0.00709  -0.04838  -0.02141  -0.06860   1.36443
   D73       -0.71837   0.00247   0.07273  -0.05466   0.01686  -0.70152
   D74        0.59552  -0.00485  -0.02839  -0.04162  -0.07316   0.52237
   D75       -2.61363  -0.00589  -0.03537  -0.03912  -0.07886  -2.69249
   D76        2.48352   0.00938   0.03406   0.02930   0.06150   2.54501
   D77       -0.72564   0.00834   0.02708   0.03180   0.05579  -0.66985
   D78        0.33533  -0.00378  -0.01510  -0.02791  -0.04480   0.29053
   D79        2.55269  -0.00295  -0.02343  -0.00534  -0.03203   2.52066
   D80       -1.74050   0.00084   0.02055  -0.02445  -0.00111  -1.74161
   D81       -1.74664  -0.00288  -0.01123  -0.02536  -0.03730  -1.78395
   D82        0.47072  -0.00205  -0.01956  -0.00280  -0.02453   0.44619
   D83        2.46071   0.00174   0.02442  -0.02190   0.00639   2.46710
   D84        2.42604  -0.00167  -0.00413  -0.02036  -0.02599   2.40004
   D85       -1.63978  -0.00085  -0.01246   0.00221  -0.01322  -1.65301
   D86        0.35021   0.00295   0.03152  -0.01689   0.01770   0.36791
   D87       -0.30839   0.00654   0.06701   0.04247   0.12142  -0.18697
   D88        2.89911   0.00739   0.07605   0.03606   0.12525   3.02436
   D89       -1.98111   0.01360  -0.00407   0.11803   0.11007  -1.87104
   D90        1.22639   0.01445   0.00497   0.11162   0.11390   1.34029
   D91        2.99060  -0.00008  -0.01162   0.01162  -0.00856   2.98204
   D92       -0.08509   0.00078  -0.00257   0.00521  -0.00473  -0.08981
   D93       -2.34555  -0.01423  -0.06649  -0.08076  -0.14210  -2.48765
   D94        1.73290  -0.01276  -0.06776  -0.06985  -0.13169   1.60122
   D95       -0.25961  -0.01016  -0.05110  -0.06606  -0.11250  -0.37212
   D96       -0.43851  -0.00997  -0.05059  -0.04386  -0.09225  -0.53076
   D97       -2.64325  -0.00849  -0.05186  -0.03295  -0.08184  -2.72508
   D98        1.64742  -0.00590  -0.03521  -0.02916  -0.06265   1.58477
   D99       -2.79355  -0.02456  -0.15690  -0.12943  -0.27186  -3.06542
   D100      -0.28225  -0.00583  -0.04290  -0.02782  -0.07085  -0.35310
   D101       0.03156  -0.00172  -0.01089   0.00211  -0.00085   0.03071
   D102       2.54286   0.01701   0.10311   0.10372   0.20016   2.74303
   D103      -2.97801  -0.00106   0.01160  -0.01715  -0.00124  -2.97925
   D104       0.10169  -0.00149   0.00698  -0.01392  -0.00320   0.09849
   D105      -0.17132   0.00371   0.02536   0.00634   0.02702  -0.14430
   D106       1.59110   0.02116   0.09900   0.12722   0.22217   1.81328
   D107      -2.02410  -0.00050   0.01127  -0.01634  -0.01007  -2.03417
   D108      -0.26168   0.01695   0.08491   0.10454   0.18508  -0.07660
   D109      -0.07121  -0.00108  -0.01462   0.00701  -0.00850  -0.07971
   D110      -2.35384  -0.01661  -0.06647  -0.09138  -0.15164  -2.50548
   D111       0.02908   0.00255   0.01885  -0.00501   0.00967   0.03875
   D112      -1.04259   0.00376   0.00871   0.03119   0.04253  -1.00006
   D113      -2.64017  -0.00577  -0.04088  -0.04715  -0.09583  -2.73600
   D114       2.40642   0.00247   0.03151   0.02433   0.06157   2.46799
   D115       1.33476   0.00369   0.02137   0.06053   0.09442   1.42918
   D116      -0.26283  -0.00584  -0.02822  -0.01781  -0.04393  -0.30676
   D117      -2.56503   0.00920   0.03386   0.04063   0.06958  -2.49545
   D118      -0.56633   0.01402   0.05627   0.06305   0.11350  -0.45283
   D119       1.64473   0.00636   0.01646   0.03003   0.04486   1.68960
   D120       1.49496  -0.01218  -0.04458  -0.05939  -0.10064   1.39432
   D121      -2.78953  -0.00737  -0.02217  -0.03697  -0.05672  -2.84625
   D122      -0.57846  -0.01502  -0.06198  -0.06999  -0.12536  -0.70382
         Item               Value     Threshold  Converged?
 Maximum Force            0.071765     0.000450     NO 
 RMS     Force            0.009961     0.000300     NO 
 Maximum Displacement     0.854867     0.001800     NO 
 RMS     Displacement     0.186260     0.001200     NO 
 Predicted change in Energy=-1.283281D-01
 Lowest energy point so far.  Saving SCF results.
 GradGradGradGradGradGradGradGradGradGradGradGradGradGradGradGradGradGrad

 Leave Link  103 at Sun Dec  2 17:30:21 2018, MaxMem=   536870912 cpu:         0.6
 (Enter /pbs_home/pkowalski/g09d01/g09/l202.exe)
                          Input orientation:                          
 ---------------------------------------------------------------------
 Center     Atomic      Atomic             Coordinates (Angstroms)
 Number     Number       Type             X           Y           Z
 ---------------------------------------------------------------------
      1          6           0       -1.635757   -0.142363   -0.606721
      2         16           0       -3.169527    0.715841   -0.810823
      3          6           0       -4.084380   -0.730871   -0.349823
      4          6           0       -3.326934   -1.812794   -0.154125
      5          6           0       -1.887330   -1.646808   -0.515917
      6          6           0       -5.564705   -0.613118   -0.196508
      7          1           0       -3.739173   -2.771075    0.167807
      8          6           0       -0.391958    0.307354   -0.695664
      9          6           0        0.083886    1.684247   -1.028949
     10          6           0        0.775695   -0.475905   -0.250792
     11          6           0        1.340229    1.897380   -0.121866
     12          6           0        1.569099    0.515289    0.559631
     13          9           0       -0.852956    2.638702   -0.900877
     14          9           0        0.506020    1.712336   -2.320622
     15          9           0        2.409606    2.216242   -0.856906
     16          9           0        1.139172    2.869633    0.772812
     17          9           0        2.869834    0.236370    0.727558
     18          9           0        1.048825    0.567487    1.821580
     19          6           0       -0.769745   -2.338590    0.394523
     20          6           0        0.493804   -1.495824    0.462313
     21          6           0       -1.457476   -1.766815    1.868047
     22          1           0       -0.760864   -1.456613    2.675336
     23          1           0       -2.157735   -2.502698    2.265479
     24          1           0       -2.095576   -0.894602    1.671978
     25          6           0       -1.654089   -2.170334   -1.962918
     26          1           0       -1.719621   -3.268847   -2.004979
     27          1           0       -0.657842   -1.864038   -2.307286
     28          1           0       -2.415707   -1.756540   -2.638215
     29          1           0       -6.001796   -1.573314    0.108375
     30          1           0       -6.033788   -0.305746   -1.144005
     31          1           0       -5.822274    0.146658    0.557679
     32         16           0        1.645173   -2.086695    1.554202
     33          6           0        0.683220   -3.518163    1.864723
     34          6           0       -0.441738   -3.480789    1.266612
     35          6           0        0.684254   -4.062720    3.291402
     36          1           0        0.664770   -5.164306    3.289676
     37          1           0        1.605608   -3.786232    3.823184
     38          1           0       -0.191924   -3.708303    3.858012
     39          1           0       -1.157520   -4.128875    1.769927
 ---------------------------------------------------------------------
                    Distance matrix (angstroms):
                    1          2          3          4          5
     1  C    0.000000
     2  S    1.769356   0.000000
     3  C    2.531421   1.772696   0.000000
     4  C    2.419765   2.617255   1.335132   0.000000
     5  C    1.528034   2.704276   2.386117   1.493621   0.000000
     6  C    3.978255   2.807203   1.492894   2.539416   3.833226
     7  H    3.454617   3.666169   2.132965   1.091734   2.271734
     8  C    1.325591   2.809806   3.851168   3.660926   2.467224
     9  C    2.544004   3.401483   4.865023   4.962692   3.904462
    10  C    2.460292   4.159167   4.867765   4.316038   2.921131
    11  C    3.640348   4.712600   6.032085   5.962286   4.809749
    12  C    3.473326   4.936896   5.860192   5.468141   4.216441
    13  F    2.904071   3.011977   4.701041   5.147235   4.425350
    14  F    3.311280   4.096601   5.561032   5.640195   4.502104
    15  F    4.689412   5.777548   7.149438   7.045207   5.788186
    16  F    4.321512   5.070661   6.442781   6.536852   5.587376
    17  F    4.714243   6.250631   7.103336   6.586074   5.265282
    18  F    3.688837   4.974540   5.722807   5.358770   4.357522
    19  C    2.564348   4.067107   3.758406   2.667713   1.598894
    20  C    2.740387   4.464564   4.712163   3.883105   2.578668
    21  C    2.965654   4.033738   3.590647   2.754300   2.425378
    22  H    3.642058   4.761776   4.552366   3.836330   3.389571
    23  H    3.754088   4.565780   3.700153   2.774433   2.922641
    24  H    2.443311   3.148206   2.840744   2.386204   2.322943
    25  C    2.439727   3.457438   3.252759   2.489574   1.556372
    26  H    3.425939   4.405221   3.843559   2.851177   2.208268
    27  H    2.610058   3.899196   4.105714   3.429691   2.183537
    28  H    2.709401   3.165481   3.012176   2.646546   2.189834
    29  H    4.649868   3.755916   2.143861   2.698359   4.162207
    30  H    4.433739   3.059190   2.147475   3.252401   4.402960
    31  H    4.355030   3.038722   2.147998   3.251590   4.455660
    32  S    4.383437   6.052180   6.188000   5.264528   4.117945
    33  C    4.783484   6.318939   5.950060   4.802642   3.972045
    34  C    4.010006   5.419250   4.841874   3.622852   2.937793
    35  C    5.995582   7.383395   6.862914   5.746603   5.190891
    36  H    6.759752   8.129702   7.446859   6.247087   5.776551
    37  H    6.588497   8.033965   7.689290   6.636522   5.967039
    38  H    5.893592   7.087820   6.459271   5.433091   5.124004
    39  H    4.665774   5.846342   4.960471   3.711140   3.452298
                    6          7          8          9         10
     6  C    0.000000
     7  H    2.849925   0.000000
     8  C    5.277663   4.628839   0.000000
     9  C    6.154463   5.991485   1.494437   0.000000
    10  C    6.342117   5.082033   1.474727   2.397996   0.000000
    11  C    7.347536   6.904977   2.420310   1.564168   2.442909
    12  C    7.261970   6.255515   2.337681   2.468989   1.506235
    13  F    5.768106   6.223988   2.385334   1.343525   3.574338
    14  F    6.839101   6.656945   2.328267   1.359193   3.024123
    15  F    8.487110   7.983161   3.393909   2.391985   3.206977
    16  F    7.616501   7.482103   3.326568   2.401064   3.517457
    17  F    8.527424   7.282652   3.559479   3.597662   2.418662
    18  F    7.014648   6.066786   2.912051   3.209949   2.336235
    19  C    5.130128   3.009310   2.886564   4.351802   2.504877
    20  C    6.157820   4.430699   2.318822   3.536205   1.276015
    21  C    4.739486   3.017532   3.465561   4.762164   3.338110
    22  H    5.660022   4.109238   3.822475   4.929537   3.447467
    23  H    4.608615   2.640682   4.447778   5.780020   4.364003
    24  H    3.950358   2.912918   3.154797   4.323832   3.480884
    25  C    4.564870   3.041126   3.055788   4.330202   3.421449
    26  H    5.010802   3.007884   4.033139   5.360822   4.135734
    27  H    5.486117   4.055046   2.717160   3.843778   2.865503
    28  H    4.145543   3.264139   3.482631   4.547166   4.186270
    29  H    1.098171   2.560786   5.971069   6.995765   6.875150
    30  H    1.101029   3.614409   5.692727   6.434225   6.869923
    31  H    1.101090   3.606172   5.575394   6.305893   6.676407
    32  S    7.564308   5.601932   3.865652   4.830144   2.570727
    33  C    7.191977   4.795334   4.727173   5.983110   3.706655
    34  C    6.050541   3.547413   4.266501   5.676573   3.579663
    35  C    7.944479   5.567036   6.012692   7.214811   5.041898
    36  H    8.465999   5.904941   6.851180   8.117304   5.876080
    37  H    8.811354   6.554313   6.416207   7.468934   5.314537
    38  H    7.408514   5.203747   6.074659   7.282723   5.316667
    39  H    5.970820   3.327963   5.132772   6.570174   4.600523
                   11         12         13         14         15
    11  C    0.000000
    12  C    1.557882   0.000000
    13  F    2.442637   3.536710   0.000000
    14  F    2.358955   3.295287   2.172704   0.000000
    15  F    1.336235   2.367756   3.290094   2.453574   0.000000
    16  F    1.336469   2.402752   2.612113   3.362967   2.167234
    17  F    2.412503   1.340860   4.720399   4.130072   2.577253
    18  F    2.372870   1.365988   3.913882   4.331645   3.427011
    19  C    4.760472   3.693519   5.143775   5.040793   5.693931
    20  C    3.545636   2.282610   4.557012   4.247018   4.380648
    21  C    5.021278   4.010001   5.238412   5.788329   6.184208
    22  H    4.846463   3.713938   5.437774   6.050358   6.001540
    23  H    6.107033   5.089937   6.177560   6.774542   7.271746
    24  H    4.776798   4.081049   4.543999   5.431877   6.030695
    25  C    5.376031   4.895383   4.989646   4.457483   6.081031
    26  H    6.292750   5.631394   6.072009   5.464915   6.960948
    27  H    4.787130   4.340470   4.721305   3.761011   5.306744
    28  H    5.812934   5.591610   4.977819   4.546477   6.499208
    29  H    8.124288   7.866661   6.728315   7.684217   9.276001
    30  H    7.763676   7.834563   5.964051   6.944507   8.816675
    31  H    7.404610   7.400560   5.747329   7.126238   8.605119
    32  S    4.333019   2.786625   5.881959   5.544778   4.991299
    33  C    5.805713   4.330910   6.922093   6.701241   6.578076
    34  C    5.833351   4.529010   6.505020   6.382401   6.715331
    35  C    6.899529   5.404044   8.052780   8.054679   7.720794
    36  H    7.871612   6.366220   8.986165   8.876308   8.643558
    37  H    6.923677   5.399555   8.345123   8.318034   7.653715
    38  H    7.043480   5.640856   7.960431   8.248998   8.006163
    39  H    6.792156   5.519740   7.281899   7.322548   7.738550
                   16         17         18         19         20
    16  F    0.000000
    17  F    3.151398   0.000000
    18  F    2.531393   2.150021   0.000000
    19  C    5.559915   4.470779   3.713351   0.000000
    20  C    4.423813   2.952349   2.532372   1.520331   0.000000
    21  C    5.425750   4.902965   3.425299   1.723709   2.420127
    22  H    5.093735   4.454436   2.846201   2.445418   2.544249
    23  H    6.477622   5.928249   4.461515   2.335364   3.360932
    24  H    5.043963   5.179413   3.470929   2.339834   2.920556
    25  C    6.378698   5.787639   5.396650   2.523471   3.309102
    26  H    7.319136   6.388772   6.084761   2.743220   3.759042
    27  H    5.926542   5.105535   5.086507   2.745450   3.022011
    28  H    6.758235   6.575489   6.106869   3.499354   4.259871
    29  H    8.436508   9.075470   7.565009   5.295459   6.505697
    30  H    8.075182   9.114336   7.727913   5.848904   6.826858
    31  H    7.478141   8.694230   6.999039   5.633039   6.526843
    32  S    5.042994   2.753137   2.733460   2.690749   1.693222
    33  C    6.496468   4.491207   4.102203   2.379913   2.468297
    34  C    6.562848   5.007431   4.349519   1.474024   2.337140
    35  C    7.389706   5.461888   4.871561   3.671327   3.824784
    36  H    8.432309   6.371346   5.929272   4.292367   4.634757
    37  H    7.336407   5.230917   4.824034   4.415165   4.216341
    38  H    7.386441   5.893602   4.895804   3.769051   4.110482
    39  H    7.432909   6.030048   5.189070   2.290682   3.371896
                   21         22         23         24         25
    21  C    0.000000
    22  H    1.110499   0.000000
    23  H    1.090798   1.792630   0.000000
    24  H    1.098349   1.761828   1.715249   0.000000
    25  C    3.857172   4.777096   4.271237   3.877483   0.000000
    26  H    4.162349   5.109673   4.360705   4.392994   1.101270
    27  H    4.252325   5.000313   4.854663   4.340671   1.097687
    28  H    4.607028   5.573355   4.966842   4.407174   1.098778
    29  H    4.876959   5.836974   4.504848   4.261931   4.852756
    30  H    5.670080   6.611776   5.610255   4.877091   4.830017
    31  H    4.942662   5.716014   4.833685   4.026681   5.394036
    32  S    3.134845   2.728179   3.891155   3.927870   4.823096
    33  C    2.765829   2.644327   3.043485   3.826478   4.683001
    34  C    2.081143   2.486692   2.213379   3.096428   3.690115
    35  C    3.447336   3.042975   3.400454   4.515192   6.054490
    36  H    4.250636   4.019557   4.012440   5.335431   6.475393
    37  H    4.157294   3.513527   4.270440   5.166041   6.834891
    38  H    3.054662   2.606247   2.802509   4.039746   6.195684
    39  H    2.383051   2.849226   1.972424   3.368986   4.244596
                   26         27         28         29         30
    26  H    0.000000
    27  H    1.786688   0.000000
    28  H    1.781179   1.791971   0.000000
    29  H    5.067359   5.871779   4.520770   0.000000
    30  H    5.304082   5.716843   4.174683   1.782191   0.000000
    31  H    5.921542   6.238772   5.043867   1.786730   1.773452
    32  S    5.038561   4.501615   5.846033   7.799366   8.331779
    33  C    4.561842   4.684041   5.743093   7.180295   8.030583
    34  C    3.518694   3.928528   4.702899   5.991178   6.867531
    35  C    5.870306   6.162851   7.077328   7.812302   8.883679
    36  H    6.108310   6.630766   7.499473   8.213343   9.387961
    37  H    6.729957   6.811806   7.876567   8.750395   9.754339
    38  H    6.074672   6.452076   7.138316   7.236889   8.409812
    39  H    3.912227   4.690718   5.161659   5.723518   6.847284
                   31         32         33         34         35
    31  H    0.000000
    32  S    7.857715   0.000000
    33  C    7.580286   1.752392   0.000000
    34  C    6.527720   2.526145   1.274624   0.000000
    35  C    8.217482   2.801054   1.527074   2.388781   0.000000
    36  H    8.817703   3.666709   2.177296   2.855062   1.101760
    37  H    9.016906   2.835185   2.181337   3.289527   1.099151
    38  H    7.579826   3.363344   2.185230   2.613336   1.101973
    39  H    6.442799   3.474497   1.941721   1.088892   2.389852
                   36         37         38         39
    36  H    0.000000
    37  H    1.751827   0.000000
    38  H    1.782379   1.799558   0.000000
    39  H    2.588918   3.459501   2.338665   0.000000
 Stoichiometry    C17H14F6S2
 Framework group  C1[X(C17H14F6S2)]
 Deg. of freedom   111
 Full point group                 C1      NOp   1
 RotChk:  IX=0 Diff= 1.42D+00
 Largest Abelian subgroup         C1      NOp   1
 Largest concise Abelian subgroup C1      NOp   1
                         Standard orientation:                         
 ---------------------------------------------------------------------
 Center     Atomic      Atomic             Coordinates (Angstroms)
 Number     Number       Type             X           Y           Z
 ---------------------------------------------------------------------
      1          6           0       -1.063386   -1.009381    0.229876
      2         16           0       -2.122125   -2.276708   -0.405399
      3          6           0       -3.509574   -1.173343   -0.400495
      4          6           0       -3.248698    0.024682    0.127955
      5          6           0       -1.900900    0.154251    0.758477
      6          6           0       -4.794680   -1.649625   -0.992433
      7          1           0       -3.990320    0.824718    0.170623
      8          6           0        0.244204   -1.024207    0.447091
      9          6           0        1.214153   -2.142774    0.243750
     10          6           0        1.019911    0.194618    0.743002
     11          6           0        2.515019   -1.446822   -0.275884
     12          6           0        2.210979    0.077536   -0.171543
     13          9           0        0.763629   -3.126930   -0.552193
     14          9           0        1.507198   -2.706140    1.445477
     15          9           0        3.559412   -1.748850    0.500999
     16          9           0        2.801141   -1.815752   -1.528152
     17          9           0        3.292263    0.793075    0.170122
     18          9           0        1.859262    0.530974   -1.411145
     19          6           0       -1.096429    1.527339    0.603828
     20          6           0        0.402449    1.288156    0.516880
     21          6           0       -1.370859    1.625989   -1.095033
     22          1           0       -0.546867    2.017920   -1.727991
     23          1           0       -2.277222    2.198706   -1.295888
     24          1           0       -1.609167    0.631638   -1.496087
     25          6           0       -2.017696   -0.110943    2.287635
     26          1           0       -2.530404    0.719185    2.798335
     27          1           0       -1.014026   -0.222299    2.717941
     28          1           0       -2.593871   -1.029471    2.465511
     29          1           0       -5.561023   -0.864717   -0.941281
     30          1           0       -5.170076   -2.534022   -0.454673
     31          1           0       -4.658035   -1.940650   -2.045540
     32         16           0        1.293293    2.686189    0.172059
     33          6           0       -0.142620    3.684324    0.285003
     34          6           0       -1.197066    2.991440    0.465895
     35          6           0       -0.251864    4.860497   -0.682798
     36          1           0       -0.720788    5.728471   -0.192283
     37          1           0        0.740806    5.205899   -1.004415
     38          1           0       -0.858281    4.600381   -1.565375
     39          1           0       -2.073213    3.544736    0.131360
 ---------------------------------------------------------------------
 Rotational constants (GHZ):      0.2448433      0.2280910      0.1375439
 Leave Link  202 at Sun Dec  2 17:30:21 2018, MaxMem=   536870912 cpu:         0.0
 (Enter /pbs_home/pkowalski/g09d01/g09/l301.exe)
 Basis read from rwf:  (5D, 7F)
 No pseudopotential information found on rwf file.
 There are   453 symmetry adapted cartesian basis functions of A   symmetry.
 There are   428 symmetry adapted basis functions of A   symmetry.
   428 basis functions,   747 primitive gaussians,   453 cartesian basis functions
   101 alpha electrons      101 beta electrons
       nuclear repulsion energy      2933.4906265806 Hartrees.
 IExCor=20419 DFT=T Ex+Corr=CAM-B3LYP ExCW=0 ScaHFX=  1.000000
 ScaDFX=  1.000000  1.000000  1.000000  0.810000 ScalE2=  1.000000  1.000000
 IRadAn=      0 IRanWt=     -1 IRanGd=            0 ICorTp=0 IEmpDi=  4
  HFx wShort=  0.000000 wLong=  0.330000 cFull=  0.190000 cShort=  0.000000 cLong=  0.460000
  DFx wShort=  0.000000 wLong=  0.330000 cFull=  0.190000 cShort=  0.000000 cLong=  0.460000
 NAtoms=   39 NActive=   39 NUniq=   39 SFac= 1.00D+00 NAtFMM=   60 NAOKFM=F Big=F
 Integral buffers will be    131072 words long.
 Raffenetti 2 integral format.
 Two-electron integral symmetry is turned on.
 No density basis found on file   724.
 Leave Link  301 at Sun Dec  2 17:30:21 2018, MaxMem=   536870912 cpu:         0.6
 (Enter /pbs_home/pkowalski/g09d01/g09/l302.exe)
 NPDir=0 NMtPBC=     1 NCelOv=     1 NCel=       1 NClECP=     1 NCelD=      1
         NCelK=      1 NCelE2=     1 NClLst=     1 CellRange=     0.0.
 One-electron integrals computed using PRISM.
 NBasis=   428 RedAO= T EigKep=  2.18D-04  NBF=   428
 NBsUse=   428 1.00D-06 EigRej= -1.00D+00 NBFU=   428
 Precomputing XC quadrature grid using
 IXCGrd= 4 IRadAn=           0 IRanWt=          -1 IRanGd=           0 AccXCQ= 0.00D+00.
 Generated NRdTot=       0 NPtTot=           0 NUsed=           0 NTot=          32
 NSgBfM=   441   444   447   447   447 MxSgAt=    39 MxSgA2=    39.
 Leave Link  302 at Sun Dec  2 17:30:22 2018, MaxMem=   536870912 cpu:         7.3
 (Enter /pbs_home/pkowalski/g09d01/g09/l303.exe)
 DipDrv:  MaxL=1.
 Leave Link  303 at Sun Dec  2 17:30:22 2018, MaxMem=   536870912 cpu:         0.9
 (Enter /pbs_home/pkowalski/g09d01/g09/l401.exe)
 Initial guess from the checkpoint file:  "dae0068freq_closed_cam-b3lyp.chk"
 B after Tr=     0.000000    0.000000    0.000000
         Rot=    0.867305   -0.000998    0.003591    0.497763 Ang= -59.71 deg.
 Guess basis will be translated and rotated to current coordinates.
 JPrj=2 DoOrth=T DoCkMO=T.
 Generating alternative initial guess.
 ExpMin= 1.22D-01 ExpMax= 9.18D+03 ExpMxC= 1.38D+03 IAcc=1 IRadAn=         1 AccDes= 0.00D+00
 Harris functional with IExCor=20419 and IRadAn=       1 diagonalized for initial guess.
 HarFok:  IExCor=20419 AccDes= 0.00D+00 IRadAn=         1 IDoV= 1 UseB2=F ITyADJ=14
 ICtDFT=  3500011 ScaDFX=  1.000000  1.000000  1.000000  1.000000
 FoFCou: FMM=F IPFlag=           0 FMFlag=      100000 FMFlg1=           0
         NFxFlg=           0 DoJE=T BraDBF=F KetDBF=T FulRan=T
         wScrn=  0.000000 ICntrl=     500 IOpCl=  0 I1Cent=   200000004 NGrid=           0
         NMat0=    1 NMatS0=      1 NMatT0=    0 NMatD0=    1 NMtDS0=    0 NMtDT0=    0
 Petite list used in FoFCou.
 Harris En= -1994.36413503558    
 Leave Link  401 at Sun Dec  2 17:30:25 2018, MaxMem=   536870912 cpu:        20.0
 (Enter /pbs_home/pkowalski/g09d01/g09/l502.exe)
 Closed shell SCF:
 Using DIIS extrapolation, IDIIS=  1040.
 Integral symmetry usage will be decided dynamically.
 IVT=      641221 IEndB=      641221 NGot=   536870912 MDV=   536451994
 LenX=   536451994 LenY=   536246332
 Requested convergence on RMS density matrix=1.00D-08 within 128 cycles.
 Requested convergence on MAX density matrix=1.00D-06.
 Requested convergence on             energy=1.00D-06.
 No special actions if energy rises.
 Fock matrices will be formed incrementally for  20 cycles.
 Integral accuracy reduced to 1.0D-05 until final iterations.

 Cycle   1  Pass 0  IDiag  1:
 FoFJK:  IHMeth= 1 ICntrl=       0 DoSepK=T KAlg= 0 I1Cent=   0 FoldK=F
 IRaf=         1 NMat=   1 IRICut=       1 DoRegI=T DoRafI=F ISym2E= 0.
 FoFCou: FMM=F IPFlag=           0 FMFlag=      100000 FMFlg1=           0
         NFxFlg=           0 DoJE=T BraDBF=F KetDBF=F FulRan=T
         wScrn=  0.000000 ICntrl=     500 IOpCl=  0 I1Cent=           0 NGrid=           0
         NMat0=    1 NMatS0=      1 NMatT0=    0 NMatD0=    1 NMtDS0=    0 NMtDT0=    0
 Symmetry not used in FoFCou.
 E= -2049.67694573179    
 DIIS: error= 4.64D-03 at cycle   1 NSaved=   1.
 NSaved= 1 IEnMin= 1 EnMin= -2049.67694573179     IErMin= 1 ErrMin= 4.64D-03
 ErrMax= 4.64D-03  0.00D+00 EMaxC= 1.00D-01 BMatC= 7.61D-02 BMatP= 7.61D-02
 IDIUse=3 WtCom= 9.54D-01 WtEn= 4.64D-02
 Coeff-Com:  0.100D+01
 Coeff-En:   0.100D+01
 Coeff:      0.100D+01
 Gap=     0.680 Goal=   None    Shift=    0.000
 GapD=    0.680 DampG=2.000 DampE=1.000 DampFc=2.0000 IDamp=-1.
 RMSDP=2.85D-03 MaxDP=2.57D-01              OVMax= 7.06D-02

 Cycle   2  Pass 0  IDiag  1:
 RMSU=  2.85D-03    CP:  1.01D+00
 E= -2049.77089546810     Delta-E=       -0.093949736310 Rises=F Damp=F
 DIIS: error= 1.65D-03 at cycle   2 NSaved=   2.
 NSaved= 2 IEnMin= 2 EnMin= -2049.77089546810     IErMin= 2 ErrMin= 1.65D-03
 ErrMax= 1.65D-03  0.00D+00 EMaxC= 1.00D-01 BMatC= 6.60D-03 BMatP= 7.61D-02
 IDIUse=3 WtCom= 9.83D-01 WtEn= 1.65D-02
 Coeff-Com:  0.544D-01 0.946D+00
 Coeff-En:   0.000D+00 0.100D+01
 Coeff:      0.535D-01 0.946D+00
 Gap=     0.228 Goal=   None    Shift=    0.000
 RMSDP=6.11D-04 MaxDP=2.73D-02 DE=-9.39D-02 OVMax= 3.40D-02

 Cycle   3  Pass 0  IDiag  1:
 RMSU=  6.09D-04    CP:  1.01D+00  9.87D-01
 E= -2049.77395154087     Delta-E=       -0.003056072766 Rises=F Damp=F
 DIIS: error= 1.81D-03 at cycle   3 NSaved=   3.
 NSaved= 3 IEnMin= 3 EnMin= -2049.77395154087     IErMin= 2 ErrMin= 1.65D-03
 ErrMax= 1.81D-03  0.00D+00 EMaxC= 1.00D-01 BMatC= 6.05D-03 BMatP= 6.60D-03
 IDIUse=3 WtCom= 9.82D-01 WtEn= 1.81D-02
 Coeff-Com: -0.528D-01 0.504D+00 0.549D+00
 Coeff-En:   0.000D+00 0.357D+00 0.643D+00
 Coeff:     -0.518D-01 0.501D+00 0.550D+00
 Gap=     0.223 Goal=   None    Shift=    0.000
 RMSDP=4.64D-04 MaxDP=4.93D-02 DE=-3.06D-03 OVMax= 2.04D-02

 Cycle   4  Pass 0  IDiag  1:
 RMSU=  2.54D-04    CP:  1.01D+00  1.08D+00  5.44D-01
 E= -2049.78007022151     Delta-E=       -0.006118680647 Rises=F Damp=F
 DIIS: error= 4.50D-04 at cycle   4 NSaved=   4.
 NSaved= 4 IEnMin= 4 EnMin= -2049.78007022151     IErMin= 4 ErrMin= 4.50D-04
 ErrMax= 4.50D-04  0.00D+00 EMaxC= 1.00D-01 BMatC= 3.06D-04 BMatP= 6.05D-03
 IDIUse=3 WtCom= 9.95D-01 WtEn= 4.50D-03
 Coeff-Com: -0.229D-01 0.103D+00 0.218D+00 0.702D+00
 Coeff-En:   0.000D+00 0.000D+00 0.000D+00 0.100D+01
 Coeff:     -0.227D-01 0.102D+00 0.217D+00 0.704D+00
 Gap=     0.224 Goal=   None    Shift=    0.000
 RMSDP=1.06D-04 MaxDP=8.47D-03 DE=-6.12D-03 OVMax= 7.44D-03

 Cycle   5  Pass 0  IDiag  1:
 RMSU=  8.11D-05    CP:  1.01D+00  1.07D+00  6.47D-01  9.41D-01
 E= -2049.78042909249     Delta-E=       -0.000358870975 Rises=F Damp=F
 DIIS: error= 1.53D-04 at cycle   5 NSaved=   5.
 NSaved= 5 IEnMin= 5 EnMin= -2049.78042909249     IErMin= 5 ErrMin= 1.53D-04
 ErrMax= 1.53D-04  0.00D+00 EMaxC= 1.00D-01 BMatC= 4.82D-05 BMatP= 3.06D-04
 IDIUse=3 WtCom= 9.98D-01 WtEn= 1.53D-03
 Coeff-Com: -0.157D-02-0.336D-01 0.124D-01 0.306D+00 0.717D+00
 Coeff-En:   0.000D+00 0.000D+00 0.000D+00 0.000D+00 0.100D+01
 Coeff:     -0.157D-02-0.336D-01 0.124D-01 0.305D+00 0.718D+00
 Gap=     0.224 Goal=   None    Shift=    0.000
 RMSDP=4.44D-05 MaxDP=1.56D-03 DE=-3.59D-04 OVMax= 5.72D-03

 Cycle   6  Pass 0  IDiag  1:
 RMSU=  3.20D-05    CP:  1.01D+00  1.07D+00  6.67D-01  1.05D+00  1.05D+00
 E= -2049.78050973545     Delta-E=       -0.000080642963 Rises=F Damp=F
 DIIS: error= 6.25D-05 at cycle   6 NSaved=   6.
 NSaved= 6 IEnMin= 6 EnMin= -2049.78050973545     IErMin= 6 ErrMin= 6.25D-05
 ErrMax= 6.25D-05  0.00D+00 EMaxC= 1.00D-01 BMatC= 6.75D-06 BMatP= 4.82D-05
 IDIUse=1 WtCom= 1.00D+00 WtEn= 0.00D+00
 Coeff-Com:  0.238D-02-0.285D-01-0.252D-01 0.218D-01 0.294D+00 0.736D+00
 Coeff:      0.238D-02-0.285D-01-0.252D-01 0.218D-01 0.294D+00 0.736D+00
 Gap=     0.224 Goal=   None    Shift=    0.000
 RMSDP=2.18D-05 MaxDP=7.40D-04 DE=-8.06D-05 OVMax= 2.98D-03

 Cycle   7  Pass 0  IDiag  1:
 RMSU=  1.37D-05    CP:  1.01D+00  1.07D+00  6.79D-01  1.09D+00  1.18D+00
                    CP:  1.01D+00
 E= -2049.78052553405     Delta-E=       -0.000015798596 Rises=F Damp=F
 DIIS: error= 2.26D-05 at cycle   7 NSaved=   7.
 NSaved= 7 IEnMin= 7 EnMin= -2049.78052553405     IErMin= 7 ErrMin= 2.26D-05
 ErrMax= 2.26D-05  0.00D+00 EMaxC= 1.00D-01 BMatC= 1.19D-06 BMatP= 6.75D-06
 IDIUse=1 WtCom= 1.00D+00 WtEn= 0.00D+00
 Coeff-Com:  0.143D-02-0.648D-02-0.137D-01-0.518D-01 0.454D-02 0.285D+00
 Coeff-Com:  0.781D+00
 Coeff:      0.143D-02-0.648D-02-0.137D-01-0.518D-01 0.454D-02 0.285D+00
 Coeff:      0.781D+00
 Gap=     0.224 Goal=   None    Shift=    0.000
 RMSDP=1.19D-05 MaxDP=7.01D-04 DE=-1.58D-05 OVMax= 1.67D-03

 Cycle   8  Pass 0  IDiag  1:
[truncated: 1,806,790 more chars]
