# Supplementary material for: Wide-range IR spectra of diarylethene derivatives and their simulation using the density functional theory
Source: Sci Rep. 2022 Oct 7;12:16834. doi: 10.1038/s41598-022-20264-x (PMC9546887; doi:10.1038/s41598-022-20264-x)
Supplement: Supplementary file 1 — Supplementary Information 1. [file 41598_2022_20264_MOESM1_ESM.zip › IR_files/2_0068/closed/closed_PBE0.log]

 Entering Gaussian System, Link 0=g09
 Input=closed_PBE0.gjf
 Output=closed_PBE0.log
 AtFile(1): /pbs_home/ewapastorczak/DAE/0068/Def2SVP.gbs
            H     0
            S   3   1.00
                 13.0107010              0.19682158E-01
                  1.9622572              0.13796524
                  0.44453796             0.47831935
            S   1   1.00
                  0.12194962             1.0000000
            P   1   1.00
                  0.8000000              1.0000000
            ****
            C     0
            S   5   1.00
               1238.4016938              0.54568832082E-02
                186.29004992             0.40638409211E-01
                 42.251176346            0.18025593888
                 11.676557932            0.46315121755
                  3.5930506482           0.44087173314
            S   1   1.00
                  0.40245147363          1.0000000
            S   1   1.00
                  0.13090182668          1.0000000
            P   3   1.00
                  9.4680970621           0.38387871728E-01
                  2.0103545142           0.21117025112
                  0.54771004707          0.51328172114
            P   1   1.00
                  0.15268613795          1.0000000
            D   1   1.00
                  0.8000000              1.0000000
            ****
            F     0
            S   5   1.00
               2894.8325990             -0.53408255515E-02
                435.41939120            -0.39904258866E-01
                 98.843328866           -0.17912768038
                 27.485198001           -0.46758090825
                  8.5405498171          -0.44653131020
            S   1   1.00
                  1.0654578038           1.0000000
            S   1   1.00
                  0.33247346748          1.0000000
            P   3   1.00
                 22.696633924           -0.45212874436E-01
                  4.9872339257          -0.23754317067
                  1.3491613954          -0.51287353587
            P   1   1.00
                  0.34829881977          1.0000000
            D   1   1.00
                  1.4000000              1.0000000
            ****
            S     0
            S   5   1.00
               9184.9303010             -0.22294387756E-02
               1381.5105503             -0.16683029937E-01
                313.87147580            -0.75262436116E-01
                 88.053870623           -0.19376827038
                 27.039914905           -0.17718020803
            S   3   1.00
                 45.648731303           -0.10736062573
                  4.9664522326           0.65066293018
                  2.0116242047           0.59712155354
            S   1   1.00
                  0.35661077013          1.0000000
            S   1   1.00
                  0.13507221477          1.0000000
            P   5   1.00
                261.98233439            -0.92729929822E-02
                 61.306894736           -0.66547669241E-01
                 19.103729887           -0.24828595903
                  6.6567720378          -0.48703847402
                  2.3959635161          -0.39337850312
            P   1   1.00
                  0.61776161679          1.0000000
            P   1   1.00
                  0.16993376871          1.0000000
            D   1   1.00
                  0.5500000              1.0000000
            ****
 Initial command:
 /pbs_home/pkowalski/g09d01/g09/l1.exe "/pbs_home/daria/obliczenia/0068/closed/pbe0/Gau-27830.inp" -scrdir="/pbs_home/daria/obliczenia/0068/closed/pbe0/"
 Entering Link 1 = /pbs_home/pkowalski/g09d01/g09/l1.exe PID=     27831.
  
 Copyright (c) 1988,1990,1992,1993,1995,1998,2003,2009,2013,
            Gaussian, Inc.  All Rights Reserved.
  
 This is part of the Gaussian(R) 09 program.  It is based on
 the Gaussian(R) 03 system (copyright 2003, Gaussian, Inc.),
 the Gaussian(R) 98 system (copyright 1998, Gaussian, Inc.),
 the Gaussian(R) 94 system (copyright 1995, Gaussian, Inc.),
 the Gaussian 92(TM) system (copyright 1992, Gaussian, Inc.),
 the Gaussian 90(TM) system (copyright 1990, Gaussian, Inc.),
 the Gaussian 88(TM) system (copyright 1988, Gaussian, Inc.),
 the Gaussian 86(TM) system (copyright 1986, Carnegie Mellon
 University), and the Gaussian 82(TM) system (copyright 1983,
 Carnegie Mellon University). Gaussian is a federally registered
 trademark of Gaussian, Inc.
  
 This software contains proprietary and confidential information,
 including trade secrets, belonging to Gaussian, Inc.
  
 This software is provided under written license and may be
 used, copied, transmitted, or stored only in accord with that
 written license.
  
 The following legend is applicable only to US Government
 contracts under FAR:
  
                    RESTRICTED RIGHTS LEGEND
  
 Use, reproduction and disclosure by the US Government is
 subject to restrictions as set forth in subparagraphs (a)
 and (c) of the Commercial Computer Software - Restricted
 Rights clause in FAR 52.227-19.
  
 Gaussian, Inc.
 340 Quinnipiac St., Bldg. 40, Wallingford CT 06492
  
  
 ---------------------------------------------------------------
 Warning -- This program may not be used in any manner that
 competes with the business of Gaussian, Inc. or will provide
 assistance to any competitor of Gaussian, Inc.  The licensee
 of this program is prohibited from giving any competitor of
 Gaussian, Inc. access to this program.  By using this program,
 the user acknowledges that Gaussian, Inc. is engaged in the
 business of creating and licensing software in the field of
 computational chemistry and represents and warrants to the
 licensee that it is not a competitor of Gaussian, Inc. and that
 it will not use this program in any manner prohibited above.
 ---------------------------------------------------------------
  

 Cite this work as:
 Gaussian 09, Revision D.01,
 M. J. Frisch, G. W. Trucks, H. B. Schlegel, G. E. Scuseria, 
 M. A. Robb, J. R. Cheeseman, G. Scalmani, V. Barone, B. Mennucci, 
 G. A. Petersson, H. Nakatsuji, M. Caricato, X. Li, H. P. Hratchian, 
 A. F. Izmaylov, J. Bloino, G. Zheng, J. L. Sonnenberg, M. Hada, 
 M. Ehara, K. Toyota, R. Fukuda, J. Hasegawa, M. Ishida, T. Nakajima, 
 Y. Honda, O. Kitao, H. Nakai, T. Vreven, J. A. Montgomery, Jr., 
 J. E. Peralta, F. Ogliaro, M. Bearpark, J. J. Heyd, E. Brothers, 
 K. N. Kudin, V. N. Staroverov, T. Keith, R. Kobayashi, J. Normand, 
 K. Raghavachari, A. Rendell, J. C. Burant, S. S. Iyengar, J. Tomasi, 
 M. Cossi, N. Rega, J. M. Millam, M. Klene, J. E. Knox, J. B. Cross, 
 V. Bakken, C. Adamo, J. Jaramillo, R. Gomperts, R. E. Stratmann, 
 O. Yazyev, A. J. Austin, R. Cammi, C. Pomelli, J. W. Ochterski, 
 R. L. Martin, K. Morokuma, V. G. Zakrzewski, G. A. Voth, 
 P. Salvador, J. J. Dannenberg, S. Dapprich, A. D. Daniels, 
 O. Farkas, J. B. Foresman, J. V. Ortiz, J. Cioslowski, 
 and D. J. Fox, Gaussian, Inc., Wallingford CT, 2013.
 
 ******************************************
 Gaussian 09:  ES64L-G09RevD.01 24-Apr-2013
                24-Oct-2018 
 ******************************************
 %chk=dae0068freq_closed_pbe0.chk
 %NProcShared=8
 Will use up to    8 processors via shared memory.
 %Mem=4GB
 -----------------------------
 #P opt freq=Raman PBE1PBE/Gen
 -----------------------------
 1/14=-1,18=20,19=15,26=3,38=1/1,3;
 2/9=110,12=2,17=6,18=5,40=1/2;
 3/5=7,11=2,16=1,25=1,30=1,71=1,74=-13/1,2,3;
 4//1;
 5/5=2,38=5/2;
 6/7=2,8=2,9=2,10=2,28=1/1;
 7//1,2,3,16;
 1/14=-1,18=20,19=15,26=3/3(2);
 2/9=110/2;
 99//99;
 2/9=110/2;
 3/5=7,6=1,11=2,16=1,25=1,30=1,71=1,74=-13,82=7/1,2,3;
 4/5=5,16=3,69=1/1;
 5/5=2,38=5/2;
 7//1,2,3,16;
 1/14=-1,18=20,19=15,26=3/3(-5);
 2/9=110/2;
 6/7=2,8=2,9=2,10=2,19=2,28=1/1;
 99/9=1/99;
 Leave Link    1 at Wed Oct 24 21:39:28 2018, MaxMem=   536870912 cpu:         0.6
 (Enter /pbs_home/pkowalski/g09d01/g09/l101.exe)
 -------------------
 Title Card Required
 -------------------
 Symbolic Z-matrix:
 Charge =  0 Multiplicity = 1
 C                    -1.6065   -0.26959  -0.91071 
 S                    -3.07653   0.69467  -0.92483 
 C                    -4.00507  -0.6501   -0.21208 
 C                    -3.30184  -1.78078  -0.10991 
 C                    -1.92396  -1.74337  -0.72873 
 C                    -5.42257  -0.39035   0.18007 
 H                    -3.7322   -2.70337   0.28325 
 C                    -0.34709   0.17473  -1.01257 
 C                     0.12249   1.59421  -1.10398 
 C                     0.80111  -0.6719   -0.5503 
 C                     1.18299   1.71352   0.04292 
 C                     1.34285   0.25954   0.58994 
 F                    -0.84661   2.50814  -0.96281 
 F                     0.72871   1.82606  -2.29112 
 F                     2.3505    2.1706   -0.41461 
 F                     0.7454    2.53677   0.99973 
 F                     2.59949   0.03013   0.97723 
 F                     0.55136   0.12338   1.66973 
 C                    -0.74026  -2.68646   0.19094 
 C                     0.40764  -1.8911    0.46462 
 C                    -1.24465  -2.26316   1.5394 
 H                    -0.43432  -1.92771   2.19791 
 H                    -1.7798   -3.0783    2.05104 
 H                    -1.95552  -1.42783   1.43249 
 C                    -1.66073  -1.91991  -2.25626 
 H                    -1.73221  -2.97944  -2.5407 
 H                    -0.65542  -1.55056  -2.50492 
 H                    -2.40642  -1.35581  -2.83495 
 H                    -5.8728   -1.29659   0.60687 
 H                    -6.02246  -0.08195  -0.69057 
 H                    -5.48459   0.41607   0.9269 
 S                     1.26378  -2.04284   1.49005 
 C                     0.9871   -3.27994   2.12992 
 C                    -0.28368  -3.77188   1.33243 
 C                     0.49407  -3.42424   3.40098 
 H                     0.92789  -4.39968   3.47328 
 H                     0.93657  -2.78191   4.13345 
 H                    -0.55995  -3.48897   3.57348 
 H                    -0.81799  -4.20553   2.26627 
 
 NAtoms=     39 NQM=       39 NQMF=       0 NMMI=      0 NMMIF=      0
                NMic=       0 NMicF=      0.
                    Isotopes and Nuclear Properties:
 (Nuclear quadrupole moments (NQMom) in fm**2, nuclear magnetic moments (NMagM)
  in nuclear magnetons)

  Atom         1           2           3           4           5           6           7           8           9          10
 IAtWgt=          12          32          12          12          12          12           1          12          12          12
 AtmWgt=  12.0000000  31.9720718  12.0000000  12.0000000  12.0000000  12.0000000   1.0078250  12.0000000  12.0000000  12.0000000
 NucSpn=           0           0           0           0           0           0           1           0           0           0
 AtZEff=   0.0000000   0.0000000   0.0000000   0.0000000   0.0000000   0.0000000   0.0000000   0.0000000   0.0000000   0.0000000
 NQMom=    0.0000000   0.0000000   0.0000000   0.0000000   0.0000000   0.0000000   0.0000000   0.0000000   0.0000000   0.0000000
 NMagM=    0.0000000   0.0000000   0.0000000   0.0000000   0.0000000   0.0000000   2.7928460   0.0000000   0.0000000   0.0000000
 AtZNuc=   6.0000000  16.0000000   6.0000000   6.0000000   6.0000000   6.0000000   1.0000000   6.0000000   6.0000000   6.0000000

  Atom        11          12          13          14          15          16          17          18          19          20
 IAtWgt=          12          12          19          19          19          19          19          19          12          12
 AtmWgt=  12.0000000  12.0000000  18.9984033  18.9984033  18.9984033  18.9984033  18.9984033  18.9984033  12.0000000  12.0000000
 NucSpn=           0           0           1           1           1           1           1           1           0           0
 AtZEff=   0.0000000   0.0000000   0.0000000   0.0000000   0.0000000   0.0000000   0.0000000   0.0000000   0.0000000   0.0000000
 NQMom=    0.0000000   0.0000000   0.0000000   0.0000000   0.0000000   0.0000000   0.0000000   0.0000000   0.0000000   0.0000000
 NMagM=    0.0000000   0.0000000   2.6288670   2.6288670   2.6288670   2.6288670   2.6288670   2.6288670   0.0000000   0.0000000
 AtZNuc=   6.0000000   6.0000000   9.0000000   9.0000000   9.0000000   9.0000000   9.0000000   9.0000000   6.0000000   6.0000000

  Atom        21          22          23          24          25          26          27          28          29          30
 IAtWgt=          12           1           1           1          12           1           1           1           1           1
 AtmWgt=  12.0000000   1.0078250   1.0078250   1.0078250  12.0000000   1.0078250   1.0078250   1.0078250   1.0078250   1.0078250
 NucSpn=           0           1           1           1           0           1           1           1           1           1
 AtZEff=   0.0000000   0.0000000   0.0000000   0.0000000   0.0000000   0.0000000   0.0000000   0.0000000   0.0000000   0.0000000
 NQMom=    0.0000000   0.0000000   0.0000000   0.0000000   0.0000000   0.0000000   0.0000000   0.0000000   0.0000000   0.0000000
 NMagM=    0.0000000   2.7928460   2.7928460   2.7928460   0.0000000   2.7928460   2.7928460   2.7928460   2.7928460   2.7928460
 AtZNuc=   6.0000000   1.0000000   1.0000000   1.0000000   6.0000000   1.0000000   1.0000000   1.0000000   1.0000000   1.0000000

  Atom        31          32          33          34          35          36          37          38          39
 IAtWgt=           1          32          12          12          12           1           1           1           1
 AtmWgt=   1.0078250  31.9720718  12.0000000  12.0000000  12.0000000   1.0078250   1.0078250   1.0078250   1.0078250
 NucSpn=           1           0           0           0           0           1           1           1           1
 AtZEff=   0.0000000   0.0000000   0.0000000   0.0000000   0.0000000   0.0000000   0.0000000   0.0000000   0.0000000
 NQMom=    0.0000000   0.0000000   0.0000000   0.0000000   0.0000000   0.0000000   0.0000000   0.0000000   0.0000000
 NMagM=    2.7928460   0.0000000   0.0000000   0.0000000   0.0000000   2.7928460   2.7928460   2.7928460   2.7928460
 AtZNuc=   1.0000000  16.0000000   6.0000000   6.0000000   6.0000000   1.0000000   1.0000000   1.0000000   1.0000000
 Leave Link  101 at Wed Oct 24 21:39:29 2018, MaxMem=   536870912 cpu:         2.8
 (Enter /pbs_home/pkowalski/g09d01/g09/l103.exe)

 GradGradGradGradGradGradGradGradGradGradGradGradGradGradGradGradGradGrad
 Berny optimization.
 Initialization pass.
                           ----------------------------
                           !    Initial Parameters    !
                           ! (Angstroms and Degrees)  !
 --------------------------                            --------------------------
 ! Name  Definition              Value          Derivative Info.                !
 --------------------------------------------------------------------------------
 ! R1    R(1,2)                  1.7581         estimate D2E/DX2                !
 ! R2    R(1,5)                  1.5185         estimate D2E/DX2                !
 ! R3    R(1,8)                  1.3394         estimate D2E/DX2                !
 ! R4    R(2,3)                  1.7829         estimate D2E/DX2                !
 ! R5    R(3,4)                  1.3354         estimate D2E/DX2                !
 ! R6    R(3,6)                  1.4935         estimate D2E/DX2                !
 ! R7    R(4,5)                  1.5109         estimate D2E/DX2                !
 ! R8    R(4,7)                  1.0913         estimate D2E/DX2                !
 ! R9    R(5,19)                 1.771          estimate D2E/DX2                !
 ! R10   R(5,25)                 1.5601         estimate D2E/DX2                !
 ! R11   R(6,29)                 1.0982         estimate D2E/DX2                !
 ! R12   R(6,30)                 1.1014         estimate D2E/DX2                !
 ! R13   R(6,31)                 1.1009         estimate D2E/DX2                !
 ! R14   R(8,9)                  1.4979         estimate D2E/DX2                !
 ! R15   R(8,10)                 1.4996         estimate D2E/DX2                !
 ! R16   R(9,11)                 1.5666         estimate D2E/DX2                !
 ! R17   R(9,13)                 1.3395         estimate D2E/DX2                !
 ! R18   R(9,14)                 1.353          estimate D2E/DX2                !
 ! R19   R(10,12)                1.5688         estimate D2E/DX2                !
 ! R20   R(10,20)                1.6344         estimate D2E/DX2                !
 ! R21   R(11,12)                1.5617         estimate D2E/DX2                !
 ! R22   R(11,15)                1.3347         estimate D2E/DX2                !
 ! R23   R(11,16)                1.3359         estimate D2E/DX2                !
 ! R24   R(12,17)                1.3348         estimate D2E/DX2                !
 ! R25   R(12,18)                1.3457         estimate D2E/DX2                !
 ! R26   R(19,20)                1.4231         estimate D2E/DX2                !
 ! R27   R(19,21)                1.5006         estimate D2E/DX2                !
 ! R28   R(19,34)                1.64           estimate D2E/DX2                !
 ! R29   R(20,32)                1.3444         estimate D2E/DX2                !
 ! R30   R(21,22)                1.0967         estimate D2E/DX2                !
 ! R31   R(21,23)                1.1012         estimate D2E/DX2                !
 ! R32   R(21,24)                1.1021         estimate D2E/DX2                !
 ! R33   R(21,34)                1.8007         estimate D2E/DX2                !
 ! R34   R(25,26)                1.0994         estimate D2E/DX2                !
 ! R35   R(25,27)                1.0995         estimate D2E/DX2                !
 ! R36   R(25,28)                1.0996         estimate D2E/DX2                !
 ! R37   R(32,33)                1.42           estimate D2E/DX2                !
 ! R38   R(33,34)                1.5789         estimate D2E/DX2                !
 ! R39   R(33,35)                1.3709         estimate D2E/DX2                !
 ! R40   R(34,39)                1.16           estimate D2E/DX2                !
 ! R41   R(35,36)                1.07           estimate D2E/DX2                !
 ! R42   R(35,37)                1.07           estimate D2E/DX2                !
 ! R43   R(35,38)                1.07           estimate D2E/DX2                !
 ! A1    A(2,1,5)              111.0059         estimate D2E/DX2                !
 ! A2    A(2,1,8)              127.133          estimate D2E/DX2                !
 ! A3    A(5,1,8)              121.8466         estimate D2E/DX2                !
 ! A4    A(1,2,3)               91.0641         estimate D2E/DX2                !
 ! A5    A(2,3,4)              113.2628         estimate D2E/DX2                !
 ! A6    A(2,3,6)              117.911          estimate D2E/DX2                !
 ! A7    A(4,3,6)              128.8258         estimate D2E/DX2                !
 ! A8    A(3,4,5)              115.3362         estimate D2E/DX2                !
 ! A9    A(3,4,7)              122.3893         estimate D2E/DX2                !
 ! A10   A(5,4,7)              121.8778         estimate D2E/DX2                !
 ! A11   A(1,5,4)              105.2928         estimate D2E/DX2                !
 ! A12   A(1,5,19)             116.0614         estimate D2E/DX2                !
 ! A13   A(1,5,25)              87.5478         estimate D2E/DX2                !
 ! A14   A(4,5,19)             112.5608         estimate D2E/DX2                !
 ! A15   A(4,5,25)             123.5109         estimate D2E/DX2                !
 ! A16   A(19,5,25)            109.599          estimate D2E/DX2                !
 ! A17   A(3,6,29)             110.3424         estimate D2E/DX2                !
 ! A18   A(3,6,30)             110.9837         estimate D2E/DX2                !
 ! A19   A(3,6,31)             111.0387         estimate D2E/DX2                !
 ! A20   A(29,6,30)            108.3592         estimate D2E/DX2                !
 ! A21   A(29,6,31)            108.5252         estimate D2E/DX2                !
 ! A22   A(30,6,31)            107.486          estimate D2E/DX2                !
 ! A23   A(1,8,9)              127.8631         estimate D2E/DX2                !
 ! A24   A(1,8,10)             120.6124         estimate D2E/DX2                !
 ! A25   A(9,8,10)             108.2874         estimate D2E/DX2                !
 ! A26   A(8,9,11)             103.869          estimate D2E/DX2                !
 ! A27   A(8,9,13)             114.4131         estimate D2E/DX2                !
 ! A28   A(8,9,14)             110.8793         estimate D2E/DX2                !
 ! A29   A(11,9,13)            111.1381         estimate D2E/DX2                !
 ! A30   A(11,9,14)            109.026          estimate D2E/DX2                !
 ! A31   A(13,9,14)            107.4403         estimate D2E/DX2                !
 ! A32   A(8,10,12)             98.815          estimate D2E/DX2                !
 ! A33   A(8,10,20)            115.3551         estimate D2E/DX2                !
 ! A34   A(12,10,20)            94.2837         estimate D2E/DX2                !
 ! A35   A(9,11,12)            104.763          estimate D2E/DX2                !
 ! A36   A(9,11,15)            111.5473         estimate D2E/DX2                !
 ! A37   A(9,11,16)            110.4588         estimate D2E/DX2                !
 ! A38   A(12,11,15)           110.4493         estimate D2E/DX2                !
 ! A39   A(12,11,16)           110.8793         estimate D2E/DX2                !
 ! A40   A(15,11,16)           108.7241         estimate D2E/DX2                !
 ! A41   A(10,12,11)           105.2388         estimate D2E/DX2                !
 ! A42   A(10,12,17)           115.7166         estimate D2E/DX2                !
 ! A43   A(10,12,18)           108.6636         estimate D2E/DX2                !
 ! A44   A(11,12,17)           110.9782         estimate D2E/DX2                !
 ! A45   A(11,12,18)           108.3645         estimate D2E/DX2                !
 ! A46   A(17,12,18)           107.6687         estimate D2E/DX2                !
 ! A47   A(5,19,20)            109.9613         estimate D2E/DX2                !
 ! A48   A(5,19,21)             95.2655         estimate D2E/DX2                !
 ! A49   A(5,19,34)            154.1549         estimate D2E/DX2                !
 ! A50   A(20,19,21)            86.5979         estimate D2E/DX2                !
 ! A51   A(20,19,34)            90.6578         estimate D2E/DX2                !
 ! A52   A(10,20,19)           119.4511         estimate D2E/DX2                !
 ! A53   A(10,20,32)           113.8602         estimate D2E/DX2                !
 ! A54   A(19,20,32)           126.6745         estimate D2E/DX2                !
 ! A55   A(19,21,22)           112.1771         estimate D2E/DX2                !
 ! A56   A(19,21,23)           111.8418         estimate D2E/DX2                !
 ! A57   A(19,21,24)           110.0864         estimate D2E/DX2                !
 ! A58   A(22,21,23)           107.8496         estimate D2E/DX2                !
 ! A59   A(22,21,24)           107.6379         estimate D2E/DX2                !
 ! A60   A(22,21,34)            86.0425         estimate D2E/DX2                !
 ! A61   A(23,21,24)           107.0188         estimate D2E/DX2                !
 ! A62   A(23,21,34)            72.0939         estimate D2E/DX2                !
 ! A63   A(5,25,26)            110.5743         estimate D2E/DX2                !
 ! A64   A(5,25,27)            109.7373         estimate D2E/DX2                !
 ! A65   A(5,25,28)            110.049          estimate D2E/DX2                !
 ! A66   A(26,25,27)           108.9464         estimate D2E/DX2                !
 ! A67   A(26,25,28)           108.3098         estimate D2E/DX2                !
 ! A68   A(27,25,28)           109.1894         estimate D2E/DX2                !
 ! A69   A(20,32,33)           108.5382         estimate D2E/DX2                !
 ! A70   A(32,33,34)           101.5759         estimate D2E/DX2                !
 ! A71   A(32,33,35)           125.4193         estimate D2E/DX2                !
 ! A72   A(34,33,35)            98.3983         estimate D2E/DX2                !
 ! A73   A(19,34,33)           111.6798         estimate D2E/DX2                !
 ! A74   A(19,34,39)           132.8056         estimate D2E/DX2                !
 ! A75   A(21,34,33)            96.339          estimate D2E/DX2                !
 ! A76   A(21,34,39)            88.5599         estimate D2E/DX2                !
 ! A77   A(33,34,39)            94.622          estimate D2E/DX2                !
 ! A78   A(33,35,36)            90.7335         estimate D2E/DX2                !
 ! A79   A(33,35,37)           115.0089         estimate D2E/DX2                !
 ! A80   A(33,35,38)           120.6698         estimate D2E/DX2                !
 ! A81   A(36,35,37)           109.4712         estimate D2E/DX2                !
 ! A82   A(36,35,38)           109.4712         estimate D2E/DX2                !
 ! A83   A(37,35,38)           109.4712         estimate D2E/DX2                !
 ! A84   L(24,21,34,22,-1)     193.6804         estimate D2E/DX2                !
 ! A85   L(24,21,34,22,-2)     184.9069         estimate D2E/DX2                !
 ! D1    D(5,1,2,3)             16.3814         estimate D2E/DX2                !
 ! D2    D(8,1,2,3)           -162.2454         estimate D2E/DX2                !
 ! D3    D(2,1,5,4)            -21.0862         estimate D2E/DX2                !
 ! D4    D(2,1,5,19)          -146.2904         estimate D2E/DX2                !
 ! D5    D(2,1,5,25)           103.051          estimate D2E/DX2                !
 ! D6    D(8,1,5,4)            157.625          estimate D2E/DX2                !
 ! D7    D(8,1,5,19)            32.4208         estimate D2E/DX2                !
 ! D8    D(8,1,5,25)           -78.2378         estimate D2E/DX2                !
 ! D9    D(2,1,8,9)              2.8461         estimate D2E/DX2                !
 ! D10   D(2,1,8,10)           160.0408         estimate D2E/DX2                !
 ! D11   D(5,1,8,9)           -175.6447         estimate D2E/DX2                !
 ! D12   D(5,1,8,10)           -18.4501         estimate D2E/DX2                !
 ! D13   D(1,2,3,4)             -6.5126         estimate D2E/DX2                !
 ! D14   D(1,2,3,6)            173.6901         estimate D2E/DX2                !
 ! D15   D(2,3,4,5)             -5.6002         estimate D2E/DX2                !
 ! D16   D(2,3,4,7)           -178.4911         estimate D2E/DX2                !
 ! D17   D(6,3,4,5)            174.1699         estimate D2E/DX2                !
 ! D18   D(6,3,4,7)              1.279          estimate D2E/DX2                !
 ! D19   D(2,3,6,29)          -179.7606         estimate D2E/DX2                !
 ! D20   D(2,3,6,30)            60.1081         estimate D2E/DX2                !
 ! D21   D(2,3,6,31)           -59.3853         estimate D2E/DX2                !
 ! D22   D(4,3,6,29)             0.4783         estimate D2E/DX2                !
 ! D23   D(4,3,6,30)          -119.6529         estimate D2E/DX2                !
 ! D24   D(4,3,6,31)           120.8537         estimate D2E/DX2                !
 ! D25   D(3,4,5,1)             17.01           estimate D2E/DX2                !
 ! D26   D(3,4,5,19)           144.3689         estimate D2E/DX2                !
 ! D27   D(3,4,5,25)           -80.3357         estimate D2E/DX2                !
 ! D28   D(7,4,5,1)           -170.0591         estimate D2E/DX2                !
 ! D29   D(7,4,5,19)           -42.7002         estimate D2E/DX2                !
 ! D30   D(7,4,5,25)            92.5952         estimate D2E/DX2                !
 ! D31   D(1,5,19,20)           -7.0382         estimate D2E/DX2                !
 ! D32   D(1,5,19,21)           81.2467         estimate D2E/DX2                !
 ! D33   D(1,5,19,34)          134.025          estimate D2E/DX2                !
 ! D34   D(4,5,19,20)         -128.4455         estimate D2E/DX2                !
 ! D35   D(4,5,19,21)          -40.1606         estimate D2E/DX2                !
 ! D36   D(4,5,19,34)           12.6177         estimate D2E/DX2                !
 ! D37   D(25,5,19,20)          90.0605         estimate D2E/DX2                !
 ! D38   D(25,5,19,21)         178.3453         estimate D2E/DX2                !
 ! D39   D(25,5,19,34)        -128.8764         estimate D2E/DX2                !
 ! D40   D(1,5,25,26)          175.9151         estimate D2E/DX2                !
 ! D41   D(1,5,25,27)           55.7082         estimate D2E/DX2                !
 ! D42   D(1,5,25,28)          -64.4687         estimate D2E/DX2                !
 ! D43   D(4,5,25,26)          -77.3308         estimate D2E/DX2                !
 ! D44   D(4,5,25,27)          162.4623         estimate D2E/DX2                !
 ! D45   D(4,5,25,28)           42.2854         estimate D2E/DX2                !
 ! D46   D(19,5,25,26)          59.0731         estimate D2E/DX2                !
 ! D47   D(19,5,25,27)         -61.1338         estimate D2E/DX2                !
 ! D48   D(19,5,25,28)         178.6894         estimate D2E/DX2                !
 ! D49   D(1,8,9,11)           126.7868         estimate D2E/DX2                !
 ! D50   D(1,8,9,13)             5.4555         estimate D2E/DX2                !
 ! D51   D(1,8,9,14)          -116.2404         estimate D2E/DX2                !
 ! D52   D(10,8,9,11)          -32.6447         estimate D2E/DX2                !
 ! D53   D(10,8,9,13)         -153.9761         estimate D2E/DX2                !
 ! D54   D(10,8,9,14)           84.3281         estimate D2E/DX2                !
 ! D55   D(1,8,10,12)         -117.1697         estimate D2E/DX2                !
 ! D56   D(1,8,10,20)          -18.1292         estimate D2E/DX2                !
 ! D57   D(9,8,10,12)           44.0294         estimate D2E/DX2                !
 ! D58   D(9,8,10,20)          143.0699         estimate D2E/DX2                !
 ! D59   D(8,9,11,12)            6.5628         estimate D2E/DX2                !
 ! D60   D(8,9,11,15)          126.0684         estimate D2E/DX2                !
 ! D61   D(8,9,11,16)         -112.8889         estimate D2E/DX2                !
 ! D62   D(13,9,11,12)         130.0601         estimate D2E/DX2                !
 ! D63   D(13,9,11,15)        -110.4344         estimate D2E/DX2                !
 ! D64   D(13,9,11,16)          10.6083         estimate D2E/DX2                !
 ! D65   D(14,9,11,12)        -111.696          estimate D2E/DX2                !
 ! D66   D(14,9,11,15)           7.8095         estimate D2E/DX2                !
 ! D67   D(14,9,11,16)         128.8522         estimate D2E/DX2                !
 ! D68   D(8,10,12,11)         -37.9082         estimate D2E/DX2                !
 ! D69   D(8,10,12,17)        -160.8002         estimate D2E/DX2                !
 ! D70   D(8,10,12,18)          77.9843         estimate D2E/DX2                !
 ! D71   D(20,10,12,11)       -154.4068         estimate D2E/DX2                !
 ! D72   D(20,10,12,17)         82.7012         estimate D2E/DX2                !
 ! D73   D(20,10,12,18)        -38.5143         estimate D2E/DX2                !
 ! D74   D(8,10,20,19)          43.3822         estimate D2E/DX2                !
 ! D75   D(8,10,20,32)        -137.8992         estimate D2E/DX2                !
 ! D76   D(12,10,20,19)        145.2439         estimate D2E/DX2                !
 ! D77   D(12,10,20,32)        -36.0375         estimate D2E/DX2                !
 ! D78   D(9,11,12,10)          19.7614         estimate D2E/DX2                !
 ! D79   D(9,11,12,17)         145.643          estimate D2E/DX2                !
 ! D80   D(9,11,12,18)         -96.3366         estimate D2E/DX2                !
 ! D81   D(15,11,12,10)       -100.4779         estimate D2E/DX2                !
 ! D82   D(15,11,12,17)         25.4038         estimate D2E/DX2                !
 ! D83   D(15,11,12,18)        143.4242         estimate D2E/DX2                !
 ! D84   D(16,11,12,10)        138.9306         estimate D2E/DX2                !
 ! D85   D(16,11,12,17)        -95.1878         estimate D2E/DX2                !
 ! D86   D(16,11,12,18)         22.8327         estimate D2E/DX2                !
 ! D87   D(5,19,20,10)         -27.3994         estimate D2E/DX2                !
 ! D88   D(5,19,20,32)         154.0617         estimate D2E/DX2                !
 ! D89   D(21,19,20,10)       -121.7706         estimate D2E/DX2                !
 ! D90   D(21,19,20,32)         59.6905         estimate D2E/DX2                !
 ! D91   D(34,19,20,10)        168.5024         estimate D2E/DX2                !
 ! D92   D(34,19,20,32)        -10.0364         estimate D2E/DX2                !
 ! D93   D(5,19,21,22)        -131.2614         estimate D2E/DX2                !
 ! D94   D(5,19,21,23)         107.407          estimate D2E/DX2                !
 ! D95   D(5,19,21,24)         -11.4295         estimate D2E/DX2                !
 ! D96   D(20,19,21,22)        -21.5089         estimate D2E/DX2                !
 ! D97   D(20,19,21,23)       -142.8405         estimate D2E/DX2                !
 ! D98   D(20,19,21,24)         98.3231         estimate D2E/DX2                !
 ! D99   D(5,19,34,33)        -138.1728         estimate D2E/DX2                !
 ! D100  D(5,19,34,39)         -19.069          estimate D2E/DX2                !
 ! D101  D(20,19,34,33)          5.6172         estimate D2E/DX2                !
 ! D102  D(20,19,34,39)        124.7209         estimate D2E/DX2                !
 ! D103  D(10,20,32,33)       -167.9531         estimate D2E/DX2                !
 ! D104  D(19,20,32,33)         10.6556         estimate D2E/DX2                !
 ! D105  D(22,21,34,33)         -6.2396         estimate D2E/DX2                !
 ! D106  D(22,21,34,39)         88.2518         estimate D2E/DX2                !
 ! D107  D(23,21,34,33)       -116.4364         estimate D2E/DX2                !
 ! D108  D(23,21,34,39)        -21.945          estimate D2E/DX2                !
 ! D109  D(20,32,33,34)         -4.1267         estimate D2E/DX2                !
 ! D110  D(20,32,33,35)       -113.3113         estimate D2E/DX2                !
 ! D111  D(32,33,34,19)         -1.3203         estimate D2E/DX2                !
 ! D112  D(32,33,34,21)        -52.2342         estimate D2E/DX2                !
 ! D113  D(32,33,34,39)       -141.2952         estimate D2E/DX2                !
 ! D114  D(35,33,34,19)        127.6002         estimate D2E/DX2                !
 ! D115  D(35,33,34,21)         76.6863         estimate D2E/DX2                !
 ! D116  D(35,33,34,39)        -12.3747         estimate D2E/DX2                !
 ! D117  D(32,33,35,36)       -154.9529         estimate D2E/DX2                !
 ! D118  D(32,33,35,37)        -43.0014         estimate D2E/DX2                !
 ! D119  D(32,33,35,38)         91.7707         estimate D2E/DX2                !
 ! D120  D(34,33,35,36)         94.3211         estimate D2E/DX2                !
 ! D121  D(34,33,35,37)       -153.7274         estimate D2E/DX2                !
 ! D122  D(34,33,35,38)        -18.9552         estimate D2E/DX2                !
 --------------------------------------------------------------------------------
 Trust Radius=3.00D-01 FncErr=1.00D-07 GrdErr=1.00D-06
 Number of steps in this run=    234 maximum allowed number of steps=    234.
 GradGradGradGradGradGradGradGradGradGradGradGradGradGradGradGradGradGrad

 Leave Link  103 at Wed Oct 24 21:39:29 2018, MaxMem=   536870912 cpu:         0.1
 (Enter /pbs_home/pkowalski/g09d01/g09/l202.exe)
                          Input orientation:                          
 ---------------------------------------------------------------------
 Center     Atomic      Atomic             Coordinates (Angstroms)
 Number     Number       Type             X           Y           Z
 ---------------------------------------------------------------------
      1          6           0       -1.606504   -0.269585   -0.910707
      2         16           0       -3.076531    0.694673   -0.924828
      3          6           0       -4.005071   -0.650095   -0.212078
      4          6           0       -3.301836   -1.780777   -0.109910
      5          6           0       -1.923959   -1.743374   -0.728731
      6          6           0       -5.422566   -0.390353    0.180068
      7          1           0       -3.732203   -2.703373    0.283251
      8          6           0       -0.347091    0.174731   -1.012565
      9          6           0        0.122492    1.594210   -1.103983
     10          6           0        0.801113   -0.671900   -0.550297
     11          6           0        1.182987    1.713524    0.042924
     12          6           0        1.342848    0.259544    0.589943
     13          9           0       -0.846614    2.508144   -0.962807
     14          9           0        0.728710    1.826061   -2.291123
     15          9           0        2.350497    2.170599   -0.414610
     16          9           0        0.745402    2.536775    0.999727
     17          9           0        2.599489    0.030130    0.977227
     18          9           0        0.551360    0.123376    1.669726
     19          6           0       -0.740259   -2.686459    0.190939
     20          6           0        0.407638   -1.891100    0.464620
     21          6           0       -1.244651   -2.263165    1.539405
     22          1           0       -0.434317   -1.927707    2.197907
     23          1           0       -1.779798   -3.078304    2.051038
     24          1           0       -1.955525   -1.427826    1.432491
     25          6           0       -1.660730   -1.919908   -2.256256
     26          1           0       -1.732211   -2.979444   -2.540697
     27          1           0       -0.655421   -1.550561   -2.504920
     28          1           0       -2.406416   -1.355809   -2.834949
     29          1           0       -5.872802   -1.296587    0.606871
     30          1           0       -6.022458   -0.081954   -0.690565
     31          1           0       -5.484591    0.416074    0.926903
     32         16           0        1.263781   -2.042836    1.490052
     33          6           0        0.987100   -3.279936    2.129921
     34          6           0       -0.283682   -3.771883    1.332426
     35          6           0        0.494073   -3.424243    3.400980
     36          1           0        0.927885   -4.399682    3.473279
     37          1           0        0.936575   -2.781914    4.133446
     38          1           0       -0.559945   -3.488974    3.573479
     39          1           0       -0.817992   -4.205526    2.266270
 ---------------------------------------------------------------------
                    Distance matrix (angstroms):
                    1          2          3          4          5
     1  C    0.000000
     2  S    1.758116   0.000000
     3  C    2.527052   1.782863   0.000000
     4  C    2.408138   2.615857   1.335447   0.000000
     5  C    1.518534   2.703877   2.406910   1.510921   0.000000
     6  C    3.970731   2.811042   1.493498   2.552423   3.859641
     7  H    3.444917   3.665526   2.129732   1.091318   2.283736
     8  C    1.339370   2.779907   3.834310   3.656407   2.499240
     9  C    2.549611   3.327914   4.782173   4.909658   3.932969
    10  C    2.467463   4.128428   4.818119   4.272908   2.933584
    11  C    3.552942   4.485320   5.706809   5.687454   4.711551
    12  C    3.351210   4.691991   5.483696   5.121113   4.052482
    13  F    2.880265   2.874482   4.529229   5.015017   4.392137
    14  F    3.427901   4.198412   5.732579   5.832004   4.713660
    15  F    4.675304   5.647239   6.956334   6.903266   5.804208
    16  F    4.129997   4.658801   5.847359   6.021020   5.332235
    17  F    4.620011   6.023009   6.745173   6.267925   5.149485
    18  F    3.386655   4.496630   4.990041   4.651884   3.919765
    19  C    2.793793   4.258539   3.868875   2.733578   1.770974
    20  C    2.928755   4.555900   4.633575   3.755324   2.623406
    21  C    3.179363   4.263453   3.645491   2.680475   2.424063
    22  H    3.713068   4.858976   4.493396   3.683785   3.289107
    23  H    4.085446   4.977213   3.996215   2.944465   3.087060
    24  H    2.637028   3.364314   2.740459   2.077530   2.184365
    25  C    2.130025   3.257794   3.359616   2.705436   1.560059
    26  H    3.164807   4.232891   4.001778   3.131972   2.201785
    27  H    2.255431   3.660538   4.157898   3.576672   2.191167
    28  H    2.349988   2.881334   3.151694   2.899691   2.195250
    29  H    4.643175   3.759036   2.139404   2.712578   4.192471
    30  H    4.425417   3.055571   2.149787   3.259593   4.422609
    31  H    4.345860   3.050455   2.150110   3.265816   4.481344
    32  S    4.140846   5.671324   5.709446   4.844937   3.895429
    33  C    5.003440   6.453069   6.109238   5.065500   4.359722
    34  C    4.364355   5.731083   5.097037   3.892825   3.324714
    35  C    5.740639   6.958973   6.402530   5.425519   5.072151
    36  H    6.534536   7.831420   7.209391   6.130942   5.731132
    37  H    6.182437   7.333336   6.917232   6.080499   5.736025
    38  H    5.618512   6.638590   5.853082   4.899312   4.839077
    39  H    5.119235   6.268657   5.379663   4.206557   4.031797
                    6          7          8          9         10
     6  C    0.000000
     7  H    2.866712   0.000000
     8  C    5.244248   4.628348   0.000000
     9  C    6.027848   5.937366   1.497927   0.000000
    10  C    6.272709   5.037126   1.499616   2.429475   0.000000
    11  C    6.933862   6.612551   2.413106   1.566615   2.487566
    12  C    6.808905   5.884648   2.330476   2.477900   1.568825
    13  F    5.535954   6.085983   2.386800   1.339542   3.605253
    14  F    6.989812   6.858784   2.349244   1.352981   3.045575
    15  F    8.205646   7.825717   3.408522   2.402387   3.240186
    16  F    6.876318   6.929750   3.289698   2.387895   3.563885
    17  F    8.072523   6.931375   3.558443   3.593507   2.461774
    18  F    6.178251   5.316177   2.829229   3.168713   2.371359
    19  C    5.214999   2.993416   3.128803   4.554699   2.642670
    20  C    6.026981   4.222673   2.649406   3.832651   1.634420
    21  C    4.776002   2.821280   3.641635   4.871953   3.329284
    22  H    5.596227   3.891480   3.838618   4.859672   3.264348
    23  H    4.898507   2.660363   4.692606   5.950231   4.383928
    24  H    3.829529   2.470700   3.336697   4.459210   3.478782
    25  C    4.735675   3.369556   2.767657   4.105684   3.244764
    26  H    5.265422   3.471436   3.768629   5.140270   3.962850
    27  H    5.592934   4.309229   2.301916   3.529497   2.591155
    28  H    4.372595   3.646479   3.147134   4.253731   3.996949
    29  H    1.098241   2.581848   5.943133   6.872211   6.802236
    30  H    1.101355   3.614612   5.690287   6.382856   6.850462
    31  H    1.100879   3.635396   5.496698   6.078806   6.547968
    32  S    7.010991   5.181943   3.711550   4.610820   2.501310
    33  C    7.296261   5.100435   4.856954   5.912950   3.744330
    34  C    6.258658   3.759625   4.591161   5.907285   3.785673
    35  C    7.388192   5.301066   5.756697   6.754083   4.825169
    36  H    8.200499   5.896623   6.532504   7.584637   5.486492
    37  H    7.860498   6.052079   6.072148   6.873417   5.138868
    38  H    6.690424   4.637456   5.873657   6.941407   5.176284
    39  H    6.333236   3.831638   5.491736   6.773482   4.800111
                   11         12         13         14         15
    11  C    0.000000
    12  C    1.561680   0.000000
    13  F    2.400457   3.501568   0.000000
    14  F    2.380506   3.336418   2.170554   0.000000
    15  F    1.334666   2.382565   3.261284   2.504037   0.000000
    16  F    1.335925   2.389696   2.527227   3.366762   2.170429
    17  F    2.390233   1.334828   4.666895   4.172205   2.565310
    18  F    2.360934   1.345707   3.817287   4.314964   3.431104
    19  C    4.804230   3.630078   5.322249   5.355496   5.788823
    20  C    3.711106   2.348530   4.792082   4.638372   4.587499
    21  C    4.893561   3.736401   5.402304   5.940443   6.033368
    22  H    4.529700   3.244677   5.462314   5.966138   5.601477
    23  H    5.980989   4.798640   6.415800   7.014255   7.119673
    24  H    4.652873   3.799522   4.739092   5.626562   5.907814
    25  C    5.155073   4.676787   4.684383   4.443301   6.017795
    26  H    6.098969   5.454167   5.778204   5.404747   6.907365
    27  H    4.530507   4.104599   4.346004   3.655557   5.220341
    28  H    5.530530   5.328811   4.568153   4.499895   6.397016
    29  H    7.691746   7.381560   6.496340   7.856797   8.982619
    30  H    7.461916   7.483586   5.794142   7.195872   8.675052
    31  H    6.849919   6.837541   5.427577   7.137847   8.140431
    32  S    4.026282   2.473338   5.584058   5.436171   4.749918
    33  C    5.415586   3.876339   6.813908   6.758964   6.167805
    34  C    5.822681   4.410134   6.709972   6.744777   6.730833
    35  C    6.176390   4.710906   7.485539   7.747309   7.021916
    36  H    7.014535   5.494925   8.399152   8.486924   7.765829
    37  H    6.082932   4.687424   7.558854   7.908966   6.871054
    38  H    6.524463   5.154949   7.524992   8.018965   7.510413
    39  H    6.631918   5.236044   7.449908   7.716357   7.607984
                   16         17         18         19         20
    16  F    0.000000
    17  F    3.117918   0.000000
    18  F    2.512179   2.164043   0.000000
    19  C    5.490309   4.376302   3.427865   0.000000
    20  C    4.472863   2.959409   2.351818   1.423083   0.000000
    21  C    5.224078   4.511392   2.989685   1.500650   2.005905
    22  H    4.770636   3.811452   2.336124   2.167309   1.927307
    23  H    6.245879   5.476640   3.978750   2.166600   2.951449
    24  H    4.816674   4.804274   2.957529   2.145339   2.595368
    25  C    6.021040   5.692761   4.947897   2.724633   3.417915
    26  H    7.007270   6.340106   5.707000   2.920898   3.846476
    27  H    5.563377   5.021789   4.656828   2.926622   3.172417
    28  H    6.308003   6.443027   5.588248   3.701716   4.369507
    29  H    7.658304   8.583534   6.664519   5.333642   6.310120
    30  H    7.451091   8.782486   6.987719   5.955008   6.778909
    31  H    6.581450   8.093444   6.088527   5.716296   6.344693
    32  S    4.634865   2.518788   2.287422   2.473484   1.344438
    33  C    5.930420   3.858113   3.461817   2.663763   2.244519
    34  C    6.400692   4.784782   3.998013   1.640000   2.183656
    35  C    6.431401   4.715936   3.947927   3.517423   3.313640
    36  H    7.366559   5.352361   4.883915   4.060984   3.951666
    37  H    6.176180   4.542532   3.828710   4.285352   3.812297
    38  H    6.681151   5.395057   4.231826   3.481110   3.626903
    39  H    7.036118   5.592995   4.579343   2.573055   3.178786
                   21         22         23         24         25
    21  C    0.000000
    22  H    1.096722   0.000000
    23  H    1.101182   1.776447   0.000000
    24  H    1.102072   1.774772   1.771315   0.000000
    25  C    3.833795   4.619926   4.461932   3.733082   0.000000
    26  H    4.171091   5.024445   4.593046   4.271254   1.099378
    27  H    4.148682   4.723104   4.935076   4.148317   1.099499
    28  H    4.616055   5.435612   5.218477   4.291798   1.099609
    29  H    4.819094   5.701476   4.691782   4.005488   5.131040
    30  H    5.705952   6.555715   5.873216   4.781076   4.985391
    31  H    5.052778   5.710869   5.215348   4.013713   5.496473
    32  S    2.518574   1.843326   3.263475   3.278030   4.754230
    33  C    2.522547   1.963052   2.775356   3.546232   5.300870
    34  C    1.800703   2.042727   1.798838   2.880915   4.266697
    35  C    2.799416   2.132818   2.666928   3.723058   6.237829
    36  H    3.608945   3.097229   3.331719   4.616361   6.758533
    37  H    3.428687   2.520977   3.435542   4.182458   6.951067
    38  H    2.471617   2.084595   1.993619   3.283261   6.136734
    39  H    2.117342   2.310918   1.497339   3.115250   5.136876
                   26         27         28         29         30
    26  H    0.000000
    27  H    1.789543   0.000000
    28  H    1.782506   1.792437   0.000000
    29  H    5.466597   6.080198   4.885228   0.000000
    30  H    5.497695   5.852672   4.392817   1.783556   0.000000
    31  H    6.134668   6.242270   5.173611   1.785031   1.775820
    32  S    5.108830   4.459313   5.713841   7.229642   7.854262
    33  C    5.412912   5.212519   6.314122   7.301480   8.204641
    34  C    4.210377   4.449458   5.264069   6.155630   7.116292
    35  C    6.360638   6.301720   7.181787   7.271249   8.389089
    36  H    6.727637   6.809053   7.757349   8.005925   9.180830
    37  H    7.190662   6.936756   7.859255   7.810924   8.887576
    38  H    6.246358   6.380713   7.001985   6.467903   7.721976
    39  H    5.044404   5.462557   6.055280   6.063549   7.268644
                   31         32         33         34         35
    31  H    0.000000
    32  S    7.204436   0.000000
    33  C    7.549207   1.420000   0.000000
    34  C    6.689759   2.325745   1.578891   0.000000
    35  C    7.524195   2.480400   1.370946   2.237113   0.000000
    36  H    8.413999   3.098505   1.749842   2.538756   1.070000
    37  H    7.857507   2.764206   2.065113   3.211663   1.070000
    38  H    6.819524   3.123774   2.126243   2.275672   1.070000
    39  H    6.703002   3.100568   2.033142   1.160000   1.902494
                   36         37         38         39
    36  H    0.000000
    37  H    1.747302   0.000000
    38  H    1.747303   1.747303   0.000000
    39  H    2.131350   2.931130   1.512888   0.000000
 Stoichiometry    C17H14F6S2
 Framework group  C1[X(C17H14F6S2)]
 Deg. of freedom   111
 Full point group                 C1      NOp   1
 Largest Abelian subgroup         C1      NOp   1
 Largest concise Abelian subgroup C1      NOp   1
                         Standard orientation:                         
 ---------------------------------------------------------------------
 Center     Atomic      Atomic             Coordinates (Angstroms)
 Number     Number       Type             X           Y           Z
 ---------------------------------------------------------------------
      1          6           0        1.519400   -0.004729    0.498129
      2         16           0        3.044159    0.131444   -0.366476
      3          6           0        3.110423   -1.635442   -0.595222
      4          6           0        2.142733   -2.287960    0.053790
      5          6           0        1.274824   -1.434147    0.948564
      6          6           0        4.201208   -2.189026   -1.452117
      7          1           0        2.057750   -3.375822    0.036218
      8          6           0        0.634804    0.972393    0.736108
      9          6           0        0.694345    2.397763    0.279423
     10          6           0       -0.788407    0.647194    1.078987
     11          6           0       -0.684855    2.623169   -0.428589
     12          6           0       -1.491372    1.314202   -0.154768
     13          9           0        1.712176    2.672284   -0.547035
     14          9           0        0.790931    3.238662    1.334940
     15          9           0       -1.326749    3.680070    0.073673
     16          9           0       -0.511515    2.810088   -1.739966
     17          9           0       -2.792077    1.576059   -0.008601
     18          9           0       -1.355341    0.501925   -1.219018
     19          6           0       -0.414196   -1.966382    0.965464
     20          6           0       -1.273336   -0.865129    0.692915
     21          6           0       -0.479043   -2.265485   -0.503645
     22          1           0       -1.362776   -1.821706   -0.977855
     23          1           0       -0.498359   -3.348713   -0.700738
     24          1           0        0.411235   -1.860975   -1.011916
     25          6           0        1.695914   -0.983712    2.381594
     26          1           0        1.576821   -1.810015    3.096907
     27          1           0        1.070117   -0.139223    2.704263
     28          1           0        2.750892   -0.673626    2.384514
     29          1           0        4.122430   -3.282845   -1.511165
     30          1           0        5.191647   -1.934121   -1.043417
     31          1           0        4.148886   -1.778990   -2.472444
     32         16           0       -2.504226   -0.920871    0.155034
     33          6           0       -2.922272   -2.277582    0.123834
     34          6           0       -1.633313   -3.018580    0.655251
     35          6           0       -3.126790   -3.020084   -1.010342
     36          1           0       -3.808885   -3.657016   -0.486925
     37          1           0       -3.645110   -2.511810   -1.796409
     38          1           0       -2.336679   -3.609297   -1.426818
     39          1           0       -1.734098   -3.915578   -0.073334
 ---------------------------------------------------------------------
 Rotational constants (GHZ):      0.2485293      0.2480571      0.1493338
 Leave Link  202 at Wed Oct 24 21:39:29 2018, MaxMem=   536870912 cpu:         0.1
 (Enter /pbs_home/pkowalski/g09d01/g09/l301.exe)
 General basis read from cards:  (5D, 7F)
 Centers:       7     22     23     24     26     27     28     29     30     31
 Centers:      36     37     38     39
 S 3 1.00
     Exponent=  1.3010701000D+01 Coefficients=  1.9682158000D-02
     Exponent=  1.9622572000D+00 Coefficients=  1.3796524000D-01
     Exponent=  4.4453796000D-01 Coefficients=  4.7831935000D-01
 S 1 1.00
     Exponent=  1.2194962000D-01 Coefficients=  1.0000000000D+00
 P 1 1.00
     Exponent=  8.0000000000D-01 Coefficients=  1.0000000000D+00
 ****
 Centers:       1      3      4      5      6      8      9     10     11     12
 Centers:      19     20     21     25     33     34     35
 S 5 1.00
     Exponent=  1.2384016938D+03 Coefficients=  5.4568832082D-03
     Exponent=  1.8629004992D+02 Coefficients=  4.0638409211D-02
     Exponent=  4.2251176346D+01 Coefficients=  1.8025593888D-01
     Exponent=  1.1676557932D+01 Coefficients=  4.6315121755D-01
     Exponent=  3.5930506482D+00 Coefficients=  4.4087173314D-01
 S 1 1.00
     Exponent=  4.0245147363D-01 Coefficients=  1.0000000000D+00
 S 1 1.00
     Exponent=  1.3090182668D-01 Coefficients=  1.0000000000D+00
 P 3 1.00
     Exponent=  9.4680970621D+00 Coefficients=  3.8387871728D-02
     Exponent=  2.0103545142D+00 Coefficients=  2.1117025112D-01
     Exponent=  5.4771004707D-01 Coefficients=  5.1328172114D-01
 P 1 1.00
     Exponent=  1.5268613795D-01 Coefficients=  1.0000000000D+00
 D 1 1.00
     Exponent=  8.0000000000D-01 Coefficients=  1.0000000000D+00
 ****
 Centers:      13     14     15     16     17     18
 S 5 1.00
     Exponent=  2.8948325990D+03 Coefficients= -5.3408255515D-03
     Exponent=  4.3541939120D+02 Coefficients= -3.9904258866D-02
     Exponent=  9.8843328866D+01 Coefficients= -1.7912768038D-01
     Exponent=  2.7485198001D+01 Coefficients= -4.6758090825D-01
     Exponent=  8.5405498171D+00 Coefficients= -4.4653131020D-01
 S 1 1.00
     Exponent=  1.0654578038D+00 Coefficients=  1.0000000000D+00
 S 1 1.00
     Exponent=  3.3247346748D-01 Coefficients=  1.0000000000D+00
 P 3 1.00
     Exponent=  2.2696633924D+01 Coefficients= -4.5212874436D-02
     Exponent=  4.9872339257D+00 Coefficients= -2.3754317067D-01
     Exponent=  1.3491613954D+00 Coefficients= -5.1287353587D-01
 P 1 1.00
     Exponent=  3.4829881977D-01 Coefficients=  1.0000000000D+00
 D 1 1.00
     Exponent=  1.4000000000D+00 Coefficients=  1.0000000000D+00
 ****
 Centers:       2     32
 S 5 1.00
     Exponent=  9.1849303010D+03 Coefficients= -2.2294387756D-03
     Exponent=  1.3815105503D+03 Coefficients= -1.6683029937D-02
     Exponent=  3.1387147580D+02 Coefficients= -7.5262436116D-02
     Exponent=  8.8053870623D+01 Coefficients= -1.9376827038D-01
     Exponent=  2.7039914905D+01 Coefficients= -1.7718020803D-01
 S 3 1.00
     Exponent=  4.5648731303D+01 Coefficients= -1.0736062573D-01
     Exponent=  4.9664522326D+00 Coefficients=  6.5066293018D-01
     Exponent=  2.0116242047D+00 Coefficients=  5.9712155354D-01
 S 1 1.00
     Exponent=  3.5661077013D-01 Coefficients=  1.0000000000D+00
 S 1 1.00
     Exponent=  1.3507221477D-01 Coefficients=  1.0000000000D+00
 P 5 1.00
     Exponent=  2.6198233439D+02 Coefficients= -9.2729929822D-03
     Exponent=  6.1306894736D+01 Coefficients= -6.6547669241D-02
     Exponent=  1.9103729887D+01 Coefficients= -2.4828595903D-01
     Exponent=  6.6567720378D+00 Coefficients= -4.8703847402D-01
     Exponent=  2.3959635161D+00 Coefficients= -3.9337850312D-01
 P 1 1.00
     Exponent=  6.1776161679D-01 Coefficients=  1.0000000000D+00
 P 1 1.00
     Exponent=  1.6993376871D-01 Coefficients=  1.0000000000D+00
 D 1 1.00
     Exponent=  5.5000000000D-01 Coefficients=  1.0000000000D+00
 ****
 Ernie: Thresh=  0.10000D-02 Tol=  0.10000D-05 Strict=F.
 There are   453 symmetry adapted cartesian basis functions of A   symmetry.
 There are   428 symmetry adapted basis functions of A   symmetry.
   428 basis functions,   747 primitive gaussians,   453 cartesian basis functions
   101 alpha electrons      101 beta electrons
       nuclear repulsion energy      3014.5302911874 Hartrees.
 IExCor= 1009 DFT=T Ex+Corr=PBE1PBE ExCW=0 ScaHFX=  0.250000
 ScaDFX=  0.750000  0.750000  1.000000  1.000000 ScalE2=  1.000000  1.000000
 IRadAn=      0 IRanWt=     -1 IRanGd=            0 ICorTp=0 IEmpDi=  4
 NAtoms=   39 NActive=   39 NUniq=   39 SFac= 1.00D+00 NAtFMM=   60 NAOKFM=F Big=F
 Integral buffers will be    131072 words long.
 Raffenetti 2 integral format.
 Two-electron integral symmetry is turned on.
 Leave Link  301 at Wed Oct 24 21:39:29 2018, MaxMem=   536870912 cpu:         1.4
 (Enter /pbs_home/pkowalski/g09d01/g09/l302.exe)
 NPDir=0 NMtPBC=     1 NCelOv=     1 NCel=       1 NClECP=     1 NCelD=      1
         NCelK=      1 NCelE2=     1 NClLst=     1 CellRange=     0.0.
 One-electron integrals computed using PRISM.
 NBasis=   428 RedAO= T EigKep=  2.58D-04  NBF=   428
 NBsUse=   428 1.00D-06 EigRej= -1.00D+00 NBFU=   428
 Precomputing XC quadrature grid using
 IXCGrd= 4 IRadAn=           0 IRanWt=          -1 IRanGd=           0 AccXCQ= 0.00D+00.
 Generated NRdTot=       0 NPtTot=           0 NUsed=           0 NTot=          32
 NSgBfM=   444   447   447   447   448 MxSgAt=    39 MxSgA2=    39.
 Leave Link  302 at Wed Oct 24 21:39:30 2018, MaxMem=   536870912 cpu:         6.8
 (Enter /pbs_home/pkowalski/g09d01/g09/l303.exe)
 DipDrv:  MaxL=1.
 Leave Link  303 at Wed Oct 24 21:39:30 2018, MaxMem=   536870912 cpu:         1.3
 (Enter /pbs_home/pkowalski/g09d01/g09/l401.exe)
 ExpMin= 1.22D-01 ExpMax= 9.18D+03 ExpMxC= 1.38D+03 IAcc=1 IRadAn=         1 AccDes= 0.00D+00
 Harris functional with IExCor= 1009 and IRadAn=       1 diagonalized for initial guess.
 HarFok:  IExCor= 1009 AccDes= 0.00D+00 IRadAn=         1 IDoV= 1 UseB2=F ITyADJ=14
 ICtDFT=  3500011 ScaDFX=  1.000000  1.000000  1.000000  1.000000
 FoFCou: FMM=F IPFlag=           0 FMFlag=      100000 FMFlg1=           0
         NFxFlg=           0 DoJE=T BraDBF=F KetDBF=T FulRan=T
         wScrn=  0.000000 ICntrl=     500 IOpCl=  0 I1Cent=   200000004 NGrid=           0
         NMat0=    1 NMatS0=      1 NMatT0=    0 NMatD0=    1 NMtDS0=    0 NMtDT0=    0
 Petite list used in FoFCou.
 Harris En= -2048.15332287740    
 JPrj=0 DoOrth=F DoCkMO=F.
 Leave Link  401 at Wed Oct 24 21:39:32 2018, MaxMem=   536870912 cpu:        13.7
 (Enter /pbs_home/pkowalski/g09d01/g09/l502.exe)
 Closed shell SCF:
 Using DIIS extrapolation, IDIIS=  1040.
 Integral symmetry usage will be decided dynamically.
 IVT=      641221 IEndB=      641221 NGot=   536870912 MDV=   536451994
 LenX=   536451994 LenY=   536246332
 Requested convergence on RMS density matrix=1.00D-08 within 128 cycles.
 Requested convergence on MAX density matrix=1.00D-06.
 Requested convergence on             energy=1.00D-06.
 No special actions if energy rises.
 Fock matrices will be formed incrementally for  20 cycles.
 Integral accuracy reduced to 1.0D-05 until final iterations.

 Cycle   1  Pass 0  IDiag  1:
 FoFJK:  IHMeth= 1 ICntrl=       0 DoSepK=F KAlg= 0 I1Cent=   0 FoldK=F
 IRaf= 820000000 NMat=   1 IRICut=       1 DoRegI=T DoRafI=F ISym2E= 0.
 FoFCou: FMM=F IPFlag=           0 FMFlag=      100000 FMFlg1=           0
         NFxFlg=           0 DoJE=F BraDBF=F KetDBF=F FulRan=T
         wScrn=  0.000000 ICntrl=       0 IOpCl=  0 I1Cent=           0 NGrid=           0
         NMat0=    1 NMatS0=      1 NMatT0=    0 NMatD0=    1 NMtDS0=    0 NMtDT0=    0
 Symmetry not used in FoFCou.
 E= -2047.54482216489    
 DIIS: error= 1.53D-02 at cycle   1 NSaved=   1.
 NSaved= 1 IEnMin= 1 EnMin= -2047.54482216489     IErMin= 1 ErrMin= 1.53D-02
 ErrMax= 1.53D-02  0.00D+00 EMaxC= 1.00D-01 BMatC= 5.51D-01 BMatP= 5.51D-01
 IDIUse=3 WtCom= 8.47D-01 WtEn= 1.53D-01
 Coeff-Com:  0.100D+01
 Coeff-En:   0.100D+01
 Coeff:      0.100D+01
 Gap=     0.057 Goal=   None    Shift=    0.000
 GapD=    0.057 DampG=0.500 DampE=0.500 DampFc=0.2500 IDamp=-1.
 Damping current iteration by 2.50D-01
 RMSDP=6.08D-03 MaxDP=1.96D-01              OVMax= 6.30D-01

 Cycle   2  Pass 0  IDiag  1:
 RMSU=  1.51D-03    CP:  9.92D-01
 E= -2047.73211188945     Delta-E=       -0.187289724556 Rises=F Damp=T
 DIIS: error= 7.53D-03 at cycle   2 NSaved=   2.
 NSaved= 2 IEnMin= 2 EnMin= -2047.73211188945     IErMin= 2 ErrMin= 7.53D-03
 ErrMax= 7.53D-03  0.00D+00 EMaxC= 1.00D-01 BMatC= 1.23D-01 BMatP= 5.51D-01
 IDIUse=3 WtCom= 9.25D-01 WtEn= 7.53D-02
 Coeff-Com: -0.634D+00 0.163D+01
 Coeff-En:   0.000D+00 0.100D+01
 Coeff:     -0.586D+00 0.159D+01
 Gap=     0.053 Goal=   None    Shift=    0.000
 RMSDP=2.45D-03 MaxDP=1.11D-01 DE=-1.87D-01 OVMax= 6.49D-01

 Cycle   3  Pass 0  IDiag  1:
 RMSU=  2.45D-03    CP:  9.91D-01  1.01D+00
 E= -2047.90788719414     Delta-E=       -0.175775304690 Rises=F Damp=F
 DIIS: error= 1.27D-02 at cycle   3 NSaved=   3.
 NSaved= 3 IEnMin= 3 EnMin= -2047.90788719414     IErMin= 2 ErrMin= 7.53D-03
 ErrMax= 1.27D-02  0.00D+00 EMaxC= 1.00D-01 BMatC= 1.49D-01 BMatP= 1.23D-01
 IDIUse=2 WtCom= 0.00D+00 WtEn= 1.00D+00
 Coeff-En:   0.000D+00 0.929D-01 0.907D+00
 Coeff:      0.000D+00 0.929D-01 0.907D+00
 Gap=     0.066 Goal=   None    Shift=    0.000
 RMSDP=5.57D-03 MaxDP=3.38D-01 DE=-1.76D-01 OVMax= 6.98D-01

 Cycle   4  Pass 0  IDiag  1:
 RMSU=  4.07D-03    CP:  9.78D-01  2.40D+00 -2.88D-01
 E= -2046.17848224188     Delta-E=        1.729404952257 Rises=F Damp=F
 DIIS: error= 3.63D-02 at cycle   4 NSaved=   4.
 NSaved= 4 IEnMin= 3 EnMin= -2047.90788719414     IErMin= 2 ErrMin= 7.53D-03
 ErrMax= 3.63D-02  0.00D+00 EMaxC= 1.00D-01 BMatC= 1.44D+00 BMatP= 1.23D-01
 IDIUse=2 WtCom= 0.00D+00 WtEn= 1.00D+00
 Coeff-En:   0.000D+00 0.000D+00 0.843D+00 0.157D+00
 Coeff:      0.000D+00 0.000D+00 0.843D+00 0.157D+00
 Gap=     0.090 Goal=   None    Shift=    0.000
 RMSDP=3.88D-03 MaxDP=1.74D-01 DE= 1.73D+00 OVMax= 7.32D-01

 Cycle   5  Pass 0  IDiag  1:
 RMSU=  1.67D-03    CP:  9.84D-01  1.85D+00  1.06D-01  1.98D-01
 E= -2047.89608925973     Delta-E=       -1.717607017854 Rises=F Damp=F
 DIIS: error= 1.20D-02 at cycle   5 NSaved=   5.
 NSaved= 5 IEnMin= 3 EnMin= -2047.90788719414     IErMin= 2 ErrMin= 7.53D-03
 ErrMax= 1.20D-02  0.00D+00 EMaxC= 1.00D-01 BMatC= 1.61D-01 BMatP= 1.23D-01
 IDIUse=2 WtCom= 0.00D+00 WtEn= 1.00D+00
 Coeff-En:   0.000D+00 0.000D+00 0.511D+00 0.000D+00 0.489D+00
 Coeff:      0.000D+00 0.000D+00 0.511D+00 0.000D+00 0.489D+00
 Gap=     0.061 Goal=   None    Shift=    0.000
 RMSDP=1.81D-03 MaxDP=1.11D-01 DE=-1.72D+00 OVMax= 3.48D-01

 Cycle   6  Pass 0  IDiag  1:
 RMSU=  7.66D-04    CP:  9.87D-01  1.34D+00  5.04D-01  3.83D-02  4.89D-01
 E= -2048.07169956266     Delta-E=       -0.175610302925 Rises=F Damp=F
 DIIS: error= 2.33D-03 at cycle   6 NSaved=   6.
 NSaved= 6 IEnMin= 6 EnMin= -2048.07169956266     IErMin= 6 ErrMin= 2.33D-03
 ErrMax= 2.33D-03  0.00D+00 EMaxC= 1.00D-01 BMatC= 7.55D-03 BMatP= 1.23D-01
 IDIUse=3 WtCom= 9.77D-01 WtEn= 2.33D-02
 Coeff-Com: -0.618D-01 0.132D+00 0.213D+00-0.176D-01 0.251D+00 0.483D+00
 Coeff-En:   0.000D+00 0.000D+00 0.000D+00 0.000D+00 0.000D+00 0.100D+01
 Coeff:     -0.603D-01 0.129D+00 0.208D+00-0.172D-01 0.245D+00 0.495D+00
 Gap=     0.082 Goal=   None    Shift=    0.000
 RMSDP=5.12D-04 MaxDP=2.53D-02 DE=-1.76D-01 OVMax= 5.56D-02

 Cycle   7  Pass 0  IDiag  1:
 RMSU=  3.87D-04    CP:  9.89D-01  1.32D+00  5.23D-01  5.82D-02  5.90D-01
                    CP:  6.44D-01
 E= -2048.07687766916     Delta-E=       -0.005178106506 Rises=F Damp=F
 DIIS: error= 1.38D-03 at cycle   7 NSaved=   7.
 NSaved= 7 IEnMin= 7 EnMin= -2048.07687766916     IErMin= 7 ErrMin= 1.38D-03
 ErrMax= 1.38D-03  0.00D+00 EMaxC= 1.00D-01 BMatC= 2.78D-03 BMatP= 7.55D-03
 IDIUse=3 WtCom= 9.86D-01 WtEn= 1.38D-02
 Coeff-Com: -0.344D-01 0.528D-01 0.192D-03-0.475D-02 0.155D-01 0.381D+00
 Coeff-Com:  0.589D+00
 Coeff-En:   0.000D+00 0.000D+00 0.000D+00 0.000D+00 0.000D+00 0.313D+00
 Coeff-En:   0.687D+00
 Coeff:     -0.339D-01 0.521D-01 0.189D-03-0.468D-02 0.153D-01 0.381D+00
 Coeff:      0.591D+00
 Gap=     0.085 Goal=   None    Shift=    0.000
 RMSDP=2.50D-04 MaxDP=9.52D-03 DE=-5.18D-03 OVMax= 2.75D-02

 Cycle   8  Pass 0  IDiag  1:
 RMSU=  1.19D-04    CP:  9.88D-01  1.34D+00  5.11D-01  4.91D-02  5.46D-01
                    CP:  8.64D-01  7.26D-01
 E= -2048.07972142710     Delta-E=       -0.002843757933 Rises=F Damp=F
 DIIS: error= 3.52D-04 at cycle   8 NSaved=   8.
 NSaved= 8 IEnMin= 8 EnMin= -2048.07972142710     IErMin= 8 ErrMin= 3.52D-04
 ErrMax= 3.52D-04  0.00D+00 EMaxC= 1.00D-01 BMatC= 2.18D-04 BMatP= 2.78D-03
 IDIUse=3 WtCom= 9.96D-01 WtEn= 3.52D-03
 Coeff-Com: -0.157D-01 0.214D-01-0.134D-01 0.385D-03-0.981D-02 0.204D+00
 Coeff-Com:  0.374D+00 0.439D+00
 Coeff-En:   0.000D+00 0.000D+00 0.000D+00 0.000D+00 0.000D+00 0.000D+00
 Coeff-En:   0.000D+00 0.100D+01
 Coeff:     -0.157D-01 0.213D-01-0.134D-01 0.383D-03-0.978D-02 0.203D+00
 Coeff:      0.373D+00 0.441D+00
 Gap=     0.085 Goal=   None    Shift=    0.000
 RMSDP=6.13D-05 MaxDP=3.88D-03 DE=-2.84D-03 OVMax= 5.53D-03

 Cycle   9  Pass 0  IDiag  1:
 RMSU=  3.74D-05    CP:  9.88D-01  1.34D+00  5.14D-01  5.10D-02  5.39D-01
                    CP:  8.82D-01  7.83D-01  6.96D-01
 E= -2048.07993964139     Delta-E=       -0.000218214291 Rises=F Damp=F
 DIIS: error= 1.49D-04 at cycle   9 NSaved=   9.
 NSaved= 9 IEnMin= 9 EnMin= -2048.07993964139     IErMin= 9 ErrMin= 1.49D-04
 ErrMax= 1.49D-04  0.00D+00 EMaxC= 1.00D-01 BMatC= 1.54D-05 BMatP= 2.18D-04
 IDIUse=3 WtCom= 9.99D-01 WtEn= 1.49D-03
 Coeff-Com: -0.494D-02 0.648D-02-0.848D-02 0.675D-03-0.477D-02 0.454D-01
 Coeff-Com:  0.109D+00 0.188D+00 0.669D+00
 Coeff-En:   0.000D+00 0.000D+00 0.000D+00 0.000D+00 0.000D+00 0.000D+00
 Coeff-En:   0.000D+00 0.000D+00 0.100D+01
 Coeff:     -0.493D-02 0.647D-02-0.847D-02 0.674D-03-0.477D-02 0.454D-01
 Coeff:      0.109D+00 0.187D+00 0.669D+00
 Gap=     0.085 Goal=   None    Shift=    0.000
 RMSDP=2.43D-05 MaxDP=7.73D-04 DE=-2.18D-04 OVMax= 3.94D-03

 Cycle  10  Pass 0  IDiag  1:
 RMSU=  1.68D-05    CP:  9.88D-01  1.33D+00  5.14D-01  5.18D-02  5.35D-01
                    CP:  8.93D-01  8.04D-01  7.69D-01  9.51D-01
 E= -2048.07995477416     Delta-E=       -0.000015132771 Rises=F Damp=F
 DIIS: error= 7.91D-05 at cycle  10 NSaved=  10.
 NSaved=10 IEnMin=10 EnMin= -2048.07995477416     IErMin=10 ErrMin= 7.91D-05
 ErrMax= 7.91D-05  0.00D+00 EMaxC= 1.00D-01 BMatC= 7.10D-06 BMatP= 1.54D-05
 IDIUse=1 WtCom= 1.00D+00 WtEn= 0.00D+00
 Coeff-Com: -0.565D-03 0.579D-03-0.516D-02 0.264D-03-0.604D-03-0.134D-01
 Coeff-Com: -0.137D-02 0.202D-01 0.403D+00 0.597D+00
 Coeff:     -0.565D-03 0.579D-03-0.516D-02 0.264D-03-0.604D-03-0.134D-01
 Coeff:     -0.137D-02 0.202D-01 0.403D+00 0.597D+00
 Gap=     0.085 Goal=   None    Shift=    0.000
 RMSDP=1.40D-05 MaxDP=4.15D-04 DE=-1.51D-05 OVMax= 2.19D-03

 Cycle  11  Pass 0  IDiag  1:
 RMSU=  6.67D-06    CP:  9.88D-01  1.33D+00  5.13D-01  5.24D-02  5.34D-01
                    CP:  9.00D-01  8.23D-01  8.09D-01  1.10D+00  8.97D-01
 E= -2048.07996317374     Delta-E=       -0.000008399584 Rises=F Damp=F
 DIIS: error= 4.30D-05 at cycle  11 NSaved=  11.
 NSaved=11 IEnMin=11 EnMin= -2048.07996317374     IErMin=11 ErrMin= 4.30D-05
 ErrMax= 4.30D-05  0.00D+00 EMaxC= 1.00D-01 BMatC= 1.52D-06 BMatP= 7.10D-06
 IDIUse=1 WtCom= 1.00D+00 WtEn= 0.00D+00
 Coeff-Com:  0.190D-03-0.260D-03-0.270D-02 0.918D-04 0.553D-03-0.194D-01
 Coeff-Com: -0.213D-01-0.240D-01 0.149D+00 0.368D+00 0.549D+00
 Coeff:      0.190D-03-0.260D-03-0.270D-02 0.918D-04 0.553D-03-0.194D-01
 Coeff:     -0.213D-01-0.240D-01 0.149D+00 0.368D+00 0.549D+00
 Gap=     0.084 Goal=   None    Shift=    0.000
 RMSDP=6.01D-06 MaxDP=2.23D-04 DE=-8.40D-06 OVMax= 7.83D-04

 Initial convergence to 1.0D-05 achieved.  Increase integral accuracy.
 Cycle  12  Pass 1  IDiag  1:
 E= -2048.07992927080     Delta-E=        0.000033902945 Rises=F Damp=F
 DIIS: error= 1.08D-04 at cycle   1 NSaved=   1.
 NSaved= 1 IEnMin= 1 EnMin= -2048.07992927080     IErMin= 1 ErrMin= 1.08D-04
 ErrMax= 1.08D-04  0.00D+00 EMaxC= 1.00D-01 BMatC= 3.84D-06 BMatP= 3.84D-06
 IDIUse=3 WtCom= 9.99D-01 WtEn= 1.08D-03
 Coeff-Com:  0.100D+01
 Coeff-En:   0.100D+01
 Coeff:      0.100D+01
 Gap=     0.084 Goal=   None    Shift=    0.000
 RMSDP=6.01D-06 MaxDP=2.23D-04 DE= 3.39D-05 OVMax= 9.34D-04

 Cycle  13  Pass 1  IDiag  1:
 RMSU=  9.58D-05    CP:  1.00D+00
 E= -2048.07993089267     Delta-E=       -0.000001621878 Rises=F Damp=F
 DIIS: error= 3.76D-05 at cycle   2 NSaved=   2.
 NSaved= 2 IEnMin= 2 EnMin= -2048.07993089267     IErMin= 2 ErrMin= 3.76D-05
 ErrMax= 3.76D-05  0.00D+00 EMaxC= 1.00D-01 BMatC= 1.82D-06 BMatP= 3.84D-06
 IDIUse=1 WtCom= 1.00D+00 WtEn= 0.00D+00
 Coeff-Com:  0.354D+00 0.646D+00
 Coeff:      0.354D+00 0.646D+00
 Gap=     0.085 Goal=   None    Shift=    0.000
 RMSDP=1.38D-05 MaxDP=6.81D-04 DE=-1.62D-06 OVMax= 2.10D-03

 Cycle  14  Pass 1  IDiag  1:
 RMSU=  1.38D-05    CP:  1.00D+00  1.00D+00
 E= -2048.07992879731     Delta-E=        0.000002095368 Rises=F Damp=F
 DIIS: error= 5.45D-05 at cycle   3 NSaved=   3.
 NSaved= 3 IEnMin= 2 EnMin= -2048.07993089267     IErMin= 2 ErrMin= 3.76D-05
 ErrMax= 5.45D-05  0.00D+00 EMaxC= 1.00D-01 BMatC= 3.75D-06 BMatP= 1.82D-06
 IDIUse=1 WtCom= 1.00D+00 WtEn= 0.00D+00
 Coeff-Com: -0.546D-02 0.592D+00 0.413D+00
 Coeff:     -0.546D-02 0.592D+00 0.413D+00
 Gap=     0.084 Goal=   None    Shift=    0.000
 RMSDP=7.88D-06 MaxDP=3.85D-04 DE= 2.10D-06 OVMax= 1.11D-03

 Cycle  15  Pass 1  IDiag  1:
 RMSU=  1.48D-06    CP:  1.00D+00  1.01D+00  4.48D-01
 E= -2048.07993298832     Delta-E=       -0.000004191013 Rises=F Damp=F
 DIIS: error= 4.11D-06 at cycle   4 NSaved=   4.
 NSaved= 4 IEnMin= 4 EnMin= -2048.07993298832     IErMin= 4 ErrMin= 4.11D-06
 ErrMax= 4.11D-06  0.00D+00 EMaxC= 1.00D-01 BMatC= 2.57D-08 BMatP= 1.82D-06
 IDIUse=1 WtCom= 1.00D+00 WtEn= 0.00D+00
 Coeff-Com: -0.701D-02 0.364D+00 0.251D+00 0.393D+00
 Coeff:     -0.701D-02 0.364D+00 0.251D+00 0.393D+00
 Gap=     0.084 Goal=   None    Shift=    0.000
 RMSDP=6.97D-07 MaxDP=2.55D-05 DE=-4.19D-06 OVMax= 6.70D-05

 Cycle  16  Pass 1  IDiag  1:
 RMSU=  6.47D-07    CP:  1.00D+00  1.01D+00  4.47D-01  8.25D-01
 E= -2048.07993301349     Delta-E=       -0.000000025168 Rises=F Damp=F
 DIIS: error= 1.33D-06 at cycle   5 NSaved=   5.
 NSaved= 5 IEnMin= 5 EnMin= -2048.07993301349     IErMin= 5 ErrMin= 1.33D-06
 ErrMax= 1.33D-06  0.00D+00 EMaxC= 1.00D-01 BMatC= 2.35D-09 BMatP= 2.57D-08
 IDIUse=1 WtCom= 1.00D+00 WtEn= 0.00D+00
 Coeff-Com: -0.337D-02 0.142D+00 0.901D-01 0.233D+00 0.538D+00
 Coeff:     -0.337D-02 0.142D+00 0.901D-01 0.233D+00 0.538D+00
 Gap=     0.084 Goal=   None    Shift=    0.000
 RMSDP=2.73D-07 MaxDP=1.40D-05 DE=-2.52D-08 OVMax= 3.12D-05

 Cycle  17  Pass 1  IDiag  1:
 RMSU=  2.21D-07    CP:  1.00D+00  1.02D+00  4.50D-01  9.29D-01  9.83D-01
 E= -2048.07993301608     Delta-E=       -0.000000002588 Rises=F Damp=F
 DIIS: error= 5.48D-07 at cycle   6 NSaved=   6.
 NSaved= 6 IEnMin= 6 EnMin= -2048.07993301608     IErMin= 6 ErrMin= 5.48D-07
 ErrMax= 5.48D-07  0.00D+00 EMaxC= 1.00D-01 BMatC= 4.89D-10 BMatP= 2.35D-09
 IDIUse=1 WtCom= 1.00D+00 WtEn= 0.00D+00
 Coeff-Com: -0.138D-03-0.989D-02-0.163D-01 0.483D-01 0.295D+00 0.683D+00
 Coeff:     -0.138D-03-0.989D-02-0.163D-01 0.483D-01 0.295D+00 0.683D+00
 Gap=     0.084 Goal=   None    Shift=    0.000
 RMSDP=2.01D-07 MaxDP=6.40D-06 DE=-2.59D-09 OVMax= 3.18D-05

 Cycle  18  Pass 1  IDiag  1:
 RMSU=  1.23D-07    CP:  1.00D+00  1.02D+00  4.50D-01  1.00D+00  1.16D+00
                    CP:  1.09D+00
 E= -2048.07993301682     Delta-E=       -0.000000000744 Rises=F Damp=F
 DIIS: error= 2.51D-07 at cycle   7 NSaved=   7.
 NSaved= 7 IEnMin= 7 EnMin= -2048.07993301682     IErMin= 7 ErrMin= 2.51D-07
 ErrMax= 2.51D-07  0.00D+00 EMaxC= 1.00D-01 BMatC= 1.11D-10 BMatP= 4.89D-10
 IDIUse=1 WtCom= 1.00D+00 WtEn= 0.00D+00
 Coeff-Com:  0.566D-03-0.320D-01-0.278D-01-0.157D-01 0.328D-01 0.381D+00
 Coeff-Com:  0.662D+00
 Coeff:      0.566D-03-0.320D-01-0.278D-01-0.157D-01 0.328D-01 0.381D+00
 Coeff:      0.662D+00
 Gap=     0.084 Goal=   None    Shift=    0.000
 RMSDP=1.09D-07 MaxDP=3.11D-06 DE=-7.44D-10 OVMax= 1.91D-05

 Cycle  19  Pass 1  IDiag  1:
 RMSU=  5.01D-08    CP:  1.00D+00  1.02D+00  4.52D-01  1.05D+00  1.22D+00
                    CP:  1.29D+00  1.12D+00
 E= -2048.07993301698     Delta-E=       -0.000000000160 Rises=F Damp=F
 DIIS: error= 1.01D-07 at cycle   8 NSaved=   8.
 NSaved= 8 IEnMin= 8 EnMin= -2048.07993301698     IErMin= 8 ErrMin= 1.01D-07
 ErrMax= 1.01D-07  0.00D+00 EMaxC= 1.00D-01 BMatC= 2.13D-11 BMatP= 1.11D-10
 IDIUse=1 WtCom= 1.00D+00 WtEn= 0.00D+00
 Coeff-Com:  0.336D-03-0.154D-01-0.128D-01-0.164D-01-0.453D-01 0.683D-01
 Coeff-Com:  0.370D+00 0.651D+00
 Coeff:      0.336D-03-0.154D-01-0.128D-01-0.164D-01-0.453D-01 0.683D-01
 Coeff:      0.370D+00 0.651D+00
 Gap=     0.084 Goal=   None    Shift=    0.000
 RMSDP=4.79D-08 MaxDP=2.58D-06 DE=-1.60D-10 OVMax= 7.91D-06

 Cycle  20  Pass 1  IDiag  1:
 RMSU=  1.48D-08    CP:  1.00D+00  1.02D+00  4.52D-01  1.07D+00  1.25D+00
                    CP:  1.39D+00  1.31D+00  1.03D+00
 E= -2048.07993301703     Delta-E=       -0.000000000047 Rises=F Damp=F
 DIIS: error= 3.43D-08 at cycle   9 NSaved=   9.
 NSaved= 9 IEnMin= 9 EnMin= -2048.07993301703     IErMin= 9 ErrMin= 3.43D-08
 ErrMax= 3.43D-08  0.00D+00 EMaxC= 1.00D-01 BMatC= 2.29D-12 BMatP= 2.13D-11
 IDIUse=1 WtCom= 1.00D+00 WtEn= 0.00D+00
 Coeff-Com:  0.462D-04-0.841D-03-0.816D-03-0.401D-02-0.286D-01-0.440D-01
 Coeff-Com:  0.544D-01 0.293D+00 0.731D+00
 Coeff:      0.462D-04-0.841D-03-0.816D-03-0.401D-02-0.286D-01-0.440D-01
 Coeff:      0.544D-01 0.293D+00 0.731D+00
 Gap=     0.084 Goal=   None    Shift=    0.000
 RMSDP=1.96D-08 MaxDP=8.39D-07 DE=-4.73D-11 OVMax= 3.39D-06

 Cycle  21  Pass 1  IDiag  1:
 RMSU=  6.20D-09    CP:  1.00D+00  1.02D+00  4.52D-01  1.07D+00  1.27D+00
                    CP:  1.43D+00  1.37D+00  1.13D+00  9.47D-01
 E= -2048.07993301715     Delta-E=       -0.000000000126 Rises=F Damp=F
 DIIS: error= 1.03D-08 at cycle  10 NSaved=  10.
 NSaved=10 IEnMin=10 EnMin= -2048.07993301715     IErMin=10 ErrMin= 1.03D-08
 ErrMax= 1.03D-08  0.00D+00 EMaxC= 1.00D-01 BMatC= 2.58D-13 BMatP= 2.29D-12
 IDIUse=1 WtCom= 1.00D+00 WtEn= 0.00D+00
 Coeff-Com: -0.125D-04 0.130D-02 0.989D-03-0.132D-03-0.904D-02-0.315D-01
 Coeff-Com: -0.137D-01 0.671D-01 0.377D+00 0.608D+00
 Coeff:     -0.125D-04 0.130D-02 0.989D-03-0.132D-03-0.904D-02-0.315D-01
 Coeff:     -0.137D-01 0.671D-01 0.377D+00 0.608D+00
 Gap=     0.084 Goal=   None    Shift=    0.000
 RMSDP=4.97D-09 MaxDP=3.29D-07 DE=-1.26D-10 OVMax= 6.97D-07

 SCF Done:  E(RPBE1PBE) =  -2048.07993302     A.U. after   21 cycles
            NFock= 21  Conv=0.50D-08     -V/T= 2.0038
 KE= 2.040315566947D+03 PE=-1.086340123964D+04 EE= 3.760475448488D+03
 Leave Link  502 at Wed Oct 24 21:42:59 2018, MaxMem=   536870912 cpu:      1652.3
 (Enter /pbs_home/pkowalski/g09d01/g09/l601.exe)
 Copying SCF densities to generalized density rwf, IOpCl= 0 IROHF=0.

 **********************************************************************

            Population analysis using the SCF density.

 **********************************************************************

 Orbital symmetries:
       Occupied  (A) (A) (A) (A) (A) (A) (A) (A) (A) (A) (A) (A)
                 (A) (A) (A) (A) (A) (A) (A) (A) (A) (A) (A) (A)
                 (A) (A) (A) (A) (A) (A) (A) (A) (A) (A) (A) (A)
                 (A) (A) (A) (A) (A) (A) (A) (A) (A) (A) (A) (A)
                 (A) (A) (A) (A) (A) (A) (A) (A) (A) (A) (A) (A)
                 (A) (A) (A) (A) (A) (A) (A) (A) (A) (A) (A) (A)
                 (A) (A) (A) (A) (A) (A) (A) (A) (A) (A) (A) (A)
                 (A) (A) (A) (A) (A) (A) (A) (A) (A) (A) (A) (A)
                 (A) (A) (A) (A) (A)
       Virtual   (A) (A) (A) (A) (A) (A) (A) (A) (A) (A) (A) (A)
                 (A) (A) (A) (A) (A) (A) (A) (A) (A) (A) (A) (A)
                 (A) (A) (A) (A) (A) (A) (A) (A) (A) (A) (A) (A)
                 (A) (A) (A) (A) (A) (A) (A) (A) (A) (A) (A) (A)
                 (A) (A) (A) (A) (A) (A) (A) (A) (A) (A) (A) (A)
                 (A) (A) (A) (A) (A) (A) (A) (A) (A) (A) (A) (A)
                 (A) (A) (A) (A) (A) (A) (A) (A) (A) (A) (A) (A)
                 (A) (A) (A) (A) (A) (A) (A) (A) (A) (A) (A) (A)
                 (A) (A) (A) (A) (A) (A) (A) (A) (A) (A) (A) (A)
                 (A) (A) (A) (A) (A) (A) (A) (A) (A) (A) (A) (A)
                 (A) (A) (A) (A) (A) (A) (A) (A) (A) (A) (A) (A)
                 (A) (A) (A) (A) (A) (A) (A) (A) (A) (A) (A) (A)
                 (A) (A) (A) (A) (A) (A) (A) (A) (A) (A) (A) (A)
                 (A) (A) (A) (A) (A) (A) (A) (A) (A) (A) (A) (A)
                 (A) (A) (A) (A) (A) (A) (A) (A) (A) (A) (A) (A)
                 (A) (A) (A) (A) (A) (A) (A) (A) (A) (A) (A) (A)
                 (A) (A) (A) (A) (A) (A) (A) (A) (A) (A) (A) (A)
                 (A) (A) (A) (A) (A) (A) (A) (A) (A) (A) (A) (A)
                 (A) (A) (A) (A) (A) (A) (A) (A) (A) (A) (A) (A)
                 (A) (A) (A) (A) (A) (A) (A) (A) (A) (A) (A) (A)
                 (A) (A) (A) (A) (A) (A) (A) (A) (A) (A) (A) (A)
                 (A) (A) (A) (A) (A) (A) (A) (A) (A) (A) (A) (A)
                 (A) (A) (A) (A) (A) (A) (A) (A) (A) (A) (A) (A)
                 (A) (A) (A) (A) (A) (A) (A) (A) (A) (A) (A) (A)
                 (A) (A) (A) (A) (A) (A) (A) (A) (A) (A) (A) (A)
                 (A) (A) (A) (A) (A) (A) (A) (A) (A) (A) (A) (A)
                 (A) (A) (A) (A) (A) (A) (A) (A) (A) (A) (A) (A)
                 (A) (A) (A)
 The electronic state is 1-A.
 Alpha  occ. eigenvalues --  -89.03374 -89.02337 -24.79586 -24.79224 -24.78970
 Alpha  occ. eigenvalues --  -24.78799 -24.78205 -24.77714 -10.40059 -10.39740
 Alpha  occ. eigenvalues --  -10.39378 -10.34815 -10.33231 -10.32444 -10.29677
 Alpha  occ. eigenvalues --  -10.28220 -10.27976 -10.27611 -10.26447 -10.26304
 Alpha  occ. eigenvalues --  -10.26181 -10.25948 -10.25240 -10.24148 -10.23328
 Alpha  occ. eigenvalues --   -8.05259  -8.03435  -5.99294  -5.98624  -5.98530
 Alpha  occ. eigenvalues --   -5.97641  -5.97279  -5.96710  -1.30506  -1.28789
 Alpha  occ. eigenvalues --   -1.27110  -1.23080  -1.22021  -1.20825  -1.07606
 Alpha  occ. eigenvalues --   -0.93716  -0.90507  -0.89241  -0.86843  -0.82599
 Alpha  occ. eigenvalues --   -0.78500  -0.76337  -0.75067  -0.73300  -0.71352
 Alpha  occ. eigenvalues --   -0.70551  -0.69894  -0.66206  -0.64623  -0.64240
 Alpha  occ. eigenvalues --   -0.61161  -0.60441  -0.59954  -0.59033  -0.57493
 Alpha  occ. eigenvalues --   -0.57419  -0.56367  -0.56042  -0.55236  -0.53928
 Alpha  occ. eigenvalues --   -0.52717  -0.51285  -0.51048  -0.48985  -0.47779
 Alpha  occ. eigenvalues --   -0.47644  -0.46718  -0.46461  -0.46131  -0.45781
 Alpha  occ. eigenvalues --   -0.45407  -0.44985  -0.44580  -0.44049  -0.43978
 Alpha  occ. eigenvalues --   -0.43076  -0.42521  -0.42188  -0.42012  -0.41284
 Alpha  occ. eigenvalues --   -0.40959  -0.40080  -0.39675  -0.39193  -0.37870
 Alpha  occ. eigenvalues --   -0.36634  -0.36319  -0.34755  -0.34234  -0.32798
 Alpha  occ. eigenvalues --   -0.31974  -0.30799  -0.29230  -0.26851  -0.24613
 Alpha  occ. eigenvalues --   -0.17736
 Alpha virt. eigenvalues --   -0.09300  -0.06391  -0.02761  -0.00081   0.01039
 Alpha virt. eigenvalues --    0.02535   0.03021   0.05812   0.06866   0.07800
 Alpha virt. eigenvalues --    0.08843   0.09178   0.09402   0.10674   0.11460
 Alpha virt. eigenvalues --    0.11939   0.12848   0.13214   0.13838   0.14021
 Alpha virt. eigenvalues --    0.14621   0.15108   0.15896   0.16804   0.17089
 Alpha virt. eigenvalues --    0.17636   0.18916   0.20695   0.20748   0.21184
 Alpha virt. eigenvalues --    0.22467   0.23528   0.23715   0.25066   0.26884
 Alpha virt. eigenvalues --    0.27206   0.28908   0.29295   0.30610   0.31009
 Alpha virt. eigenvalues --    0.32680   0.33330   0.34612   0.34911   0.36803
 Alpha virt. eigenvalues --    0.37080   0.38060   0.39288   0.39664   0.40489
 Alpha virt. eigenvalues --    0.42140   0.42229   0.43184   0.44008   0.44912
 Alpha virt. eigenvalues --    0.45518   0.46521   0.47316   0.47956   0.48102
 Alpha virt. eigenvalues --    0.49128   0.49931   0.51223   0.51957   0.53449
 Alpha virt. eigenvalues --    0.53717   0.54225   0.54775   0.55366   0.56033
 Alpha virt. eigenvalues --    0.56221   0.57340   0.57779   0.58139   0.58956
 Alpha virt. eigenvalues --    0.59540   0.59784   0.61206   0.61816   0.62147
 Alpha virt. eigenvalues --    0.62775   0.63126   0.63822   0.64348   0.64805
 Alpha virt. eigenvalues --    0.65252   0.65515   0.65907   0.66401   0.66653
 Alpha virt. eigenvalues --    0.67148   0.67617   0.68161   0.68774   0.69178
 Alpha virt. eigenvalues --    0.69624   0.70043   0.71100   0.71885   0.72154
 Alpha virt. eigenvalues --    0.72893   0.73368   0.74305   0.74832   0.75690
 Alpha virt. eigenvalues --    0.76514   0.77703   0.78006   0.79335   0.79671
 Alpha virt. eigenvalues --    0.80604   0.82705   0.83505   0.84325   0.85567
 Alpha virt. eigenvalues --    0.87674   0.88182   0.89351   0.89698   0.90802
 Alpha virt. eigenvalues --    0.92067   0.92330   0.95040   0.95614   0.96626
 Alpha virt. eigenvalues --    0.96722   0.97831   0.99936   1.01086   1.05332
 Alpha virt. eigenvalues --    1.06207   1.06786   1.07860   1.10650   1.11002
 Alpha virt. eigenvalues --    1.12097   1.14211   1.14772   1.16026   1.16913
 Alpha virt. eigenvalues --    1.17495   1.20178   1.21600   1.21821   1.22518
 Alpha virt. eigenvalues --    1.24043   1.25547   1.27291   1.29115   1.30731
 Alpha virt. eigenvalues --    1.31845   1.32341   1.34915   1.36089   1.37513
 Alpha virt. eigenvalues --    1.38293   1.39481   1.39828   1.40935   1.42418
 Alpha virt. eigenvalues --    1.42956   1.43060   1.44553   1.44598   1.47006
 Alpha virt. eigenvalues --    1.47621   1.48274   1.50565   1.51152   1.51474
 Alpha virt. eigenvalues --    1.52585   1.53670   1.54949   1.55421   1.55635
 Alpha virt. eigenvalues --    1.56078   1.57996   1.58876   1.60013   1.61418
 Alpha virt. eigenvalues --    1.62345   1.62698   1.63660   1.65288   1.66303
 Alpha virt. eigenvalues --    1.66545   1.69975   1.70469   1.70860   1.71437
 Alpha virt. eigenvalues --    1.72034   1.73939   1.74224   1.75353   1.75913
 Alpha virt. eigenvalues --    1.76480   1.77183   1.77952   1.78165   1.78756
 Alpha virt. eigenvalues --    1.79879   1.81028   1.82084   1.82446   1.84820
 Alpha virt. eigenvalues --    1.85533   1.86361   1.86847   1.87126   1.87948
 Alpha virt. eigenvalues --    1.90032   1.91561   1.93107   1.93760   1.95212
 Alpha virt. eigenvalues --    1.96204   1.96768   1.97542   1.97924   1.99237
 Alpha virt. eigenvalues --    2.00645   2.01071   2.01469   2.03172   2.04399
 Alpha virt. eigenvalues --    2.06092   2.07143   2.07472   2.08623   2.10207
 Alpha virt. eigenvalues --    2.11133   2.12157   2.13003   2.13760   2.14616
 Alpha virt. eigenvalues --    2.15770   2.18290   2.18842   2.19135   2.20669
 Alpha virt. eigenvalues --    2.21755   2.23471   2.24807   2.25558   2.27267
 Alpha virt. eigenvalues --    2.27526   2.28255   2.28784   2.30512   2.32077
 Alpha virt. eigenvalues --    2.33081   2.33509   2.36217   2.38620   2.40568
 Alpha virt. eigenvalues --    2.41913   2.42806   2.44147   2.46321   2.47794
 Alpha virt. eigenvalues --    2.48213   2.49263   2.50116   2.51213   2.54491
 Alpha virt. eigenvalues --    2.55397   2.57228   2.58969   2.59949   2.61558
 Alpha virt. eigenvalues --    2.62547   2.64095   2.64326   2.66777   2.68131
 Alpha virt. eigenvalues --    2.69539   2.72918   2.75797   2.78266   2.81195
 Alpha virt. eigenvalues --    2.81432   2.84525   2.85412   2.88961   2.91243
 Alpha virt. eigenvalues --    2.92444   2.94453   2.97238   2.98638   2.99815
 Alpha virt. eigenvalues --    3.01349   3.01709   3.02757   3.03548   3.07064
 Alpha virt. eigenvalues --    3.07213   3.07875   3.08377   3.08910   3.09853
 Alpha virt. eigenvalues --    3.10422   3.10881   3.13337   3.13964   3.15082
 Alpha virt. eigenvalues --    3.16159   3.16996   3.17779   3.18212   3.20392
 Alpha virt. eigenvalues --    3.22671   3.24636   3.29140   3.35214   3.39143
 Alpha virt. eigenvalues --    3.41171   3.45153   3.49188   3.51617   3.57283
 Alpha virt. eigenvalues --    3.66710   3.72759   3.76986   3.82068   3.88798
 Alpha virt. eigenvalues --    3.93550   3.94520
          Condensed to atoms (all electrons):
               1          2          3          4          5          6
     1  C    6.005556   0.257054  -0.065945  -0.021555   0.084346   0.005853
     2  S    0.257054  15.564868   0.255914  -0.069960  -0.072527  -0.061852
     3  C   -0.065945   0.255914   5.123541   0.546957  -0.008222   0.396898
     4  C   -0.021555  -0.069960   0.546957   5.124347   0.215496  -0.053731
     5  C    0.084346  -0.072527  -0.008222   0.215496   5.685930   0.010100
     6  C    0.005853  -0.061852   0.396898  -0.053731   0.010100   4.528273
     7  H    0.009372   0.006510  -0.042797   0.434354  -0.057596  -0.011740
     8  C    0.171350  -0.047858   0.010416   0.004704   0.021287  -0.000061
     9  C   -0.063548  -0.000146   0.000331  -0.000488   0.009644   0.000003
    10  C    0.015992   0.003557  -0.000465   0.005190  -0.066747   0.000004
    11  C    0.012158  -0.000303   0.000007   0.000047  -0.000763   0.000000
    12  C    0.024238   0.000425   0.000049  -0.000212  -0.002615   0.000001
    13  F   -0.012804   0.003824   0.000251  -0.000022   0.000331   0.000000
    14  F   -0.001456   0.000160  -0.000001   0.000001  -0.000115   0.000000
    15  F   -0.000301   0.000000   0.000000   0.000000   0.000000   0.000000
    16  F   -0.000609  -0.000011   0.000000   0.000000  -0.000001   0.000000
    17  F   -0.000253   0.000000   0.000000   0.000000   0.000003   0.000000
    18  F   -0.005222  -0.000090   0.000015  -0.000102   0.000652   0.000000
    19  C    0.013456   0.001866   0.007723  -0.088188   0.187623  -0.000125
    20  C   -0.088607   0.000727   0.000059   0.005959  -0.003828   0.000007
    21  C   -0.012128   0.001244  -0.003433  -0.036745  -0.032039   0.000011
    22  H   -0.000293  -0.000038   0.000068  -0.000232   0.008621  -0.000001
    23  H    0.000556  -0.000073   0.000167   0.007169  -0.007280   0.000014
    24  H   -0.007569   0.000475   0.001477   0.006440  -0.025958  -0.000759
    25  C   -0.152027  -0.007609  -0.007110  -0.029425   0.371824  -0.000558
    26  H    0.020670  -0.000778  -0.001054  -0.000516  -0.022451   0.000053
    27  H   -0.029351   0.000118   0.000397   0.004618  -0.008669   0.000011
    28  H   -0.007188   0.013055   0.002826  -0.013854  -0.014555  -0.000560
    29  H   -0.000289   0.004596  -0.010537  -0.015822   0.000446   0.394348
    30  H    0.000126  -0.000154  -0.011963   0.005063  -0.001044   0.375797
    31  H   -0.000069   0.003170  -0.018702  -0.000259   0.000057   0.385902
    32  S    0.001524  -0.000036   0.000010   0.000175   0.013469   0.000000
    33  C   -0.000441   0.000006  -0.000011  -0.000311   0.000488   0.000000
    34  C    0.002987   0.000006  -0.000113   0.001212  -0.009509   0.000004
    35  C   -0.000009   0.000000   0.000003  -0.000078   0.000078   0.000000
    36  H    0.000000   0.000000   0.000000   0.000003   0.000008   0.000000
    37  H    0.000000   0.000000   0.000000  -0.000001  -0.000001   0.000000
    38  H    0.000001  -0.000001   0.000004   0.000059  -0.000038   0.000000
    39  H   -0.000104  -0.000001  -0.000001  -0.000386   0.000934   0.000000
               7          8          9         10         11         12
     1  C    0.009372   0.171350  -0.063548   0.015992   0.012158   0.024238
     2  S    0.006510  -0.047858  -0.000146   0.003557  -0.000303   0.000425
     3  C   -0.042797   0.010416   0.000331  -0.000465   0.000007   0.000049
     4  C    0.434354   0.004704  -0.000488   0.005190   0.000047  -0.000212
     5  C   -0.057596   0.021287   0.009644  -0.066747  -0.000763  -0.002615
     6  C   -0.011740  -0.000061   0.000003   0.000004   0.000000   0.000001
     7  H    0.632708  -0.000490   0.000005  -0.000008   0.000000   0.000001
     8  C   -0.000490   5.985998   0.245680   0.030045  -0.094231  -0.056338
     9  C    0.000005   0.245680   4.703868   0.001521   0.147279  -0.087827
    10  C   -0.000008   0.030045   0.001521   5.994318  -0.056199   0.324640
    11  C    0.000000  -0.094231   0.147279  -0.056199   4.917850   0.123175
    12  C    0.000001  -0.056338  -0.087827   0.324640   0.123175   5.058840
    13  F    0.000000  -0.051553   0.351016   0.002899  -0.033781   0.001002
    14  F    0.000000  -0.038748   0.309070   0.008525  -0.030680  -0.004695
    15  F    0.000000  -0.002143  -0.022404   0.003712   0.339053  -0.049581
    16  F    0.000000   0.003302  -0.037517   0.001547   0.331055  -0.038529
    17  F    0.000000   0.005574   0.001986  -0.038574  -0.026106   0.295158
    18  F    0.000000   0.026507   0.000299  -0.113932  -0.016321   0.242205
    19  C   -0.003004  -0.081073   0.000502  -0.029369  -0.001424   0.031569
    20  C    0.000248   0.033790   0.013330   0.139119  -0.001696  -0.032246
    21  C    0.003388   0.004764   0.000350  -0.007002  -0.000094  -0.005733
    22  H    0.000305   0.001278  -0.000016  -0.006950  -0.000064  -0.002319
    23  H    0.000081  -0.000198   0.000009  -0.001624  -0.000006   0.000089
    24  H   -0.004905   0.003830  -0.000301   0.002440   0.000076   0.000565
    25  C   -0.001964  -0.031049  -0.001241  -0.001804  -0.000269   0.000582
    26  H    0.001226   0.002460   0.000033  -0.000128   0.000006  -0.000011
    27  H   -0.000078  -0.009262   0.002687   0.008522  -0.000228   0.000932
    28  H   -0.000219  -0.010230  -0.000374  -0.000577   0.000030  -0.000070
    29  H    0.005579   0.000002   0.000000   0.000000   0.000000   0.000000
    30  H   -0.000092   0.000005   0.000000   0.000000   0.000000   0.000000
    31  H    0.000318  -0.000014   0.000001  -0.000002   0.000000   0.000000
    32  S    0.000021   0.029132  -0.001240  -0.160273   0.002995  -0.079598
    33  C    0.000052  -0.000839   0.000001   0.010290   0.000065  -0.000558
    34  C   -0.000390  -0.000161  -0.000071   0.015276   0.000082  -0.000504
    35  C   -0.000016   0.000059   0.000001  -0.002347  -0.000010   0.000694
    36  H    0.000001  -0.000001   0.000000   0.000108   0.000000  -0.000025
    37  H   -0.000001  -0.000002   0.000000   0.000004  -0.000002   0.000033
    38  H    0.000009  -0.000002   0.000001  -0.000148  -0.000001  -0.000003
    39  H    0.000024   0.000012   0.000000  -0.000091  -0.000001   0.000006
              13         14         15         16         17         18
     1  C   -0.012804  -0.001456  -0.000301  -0.000609  -0.000253  -0.005222
     2  S    0.003824   0.000160   0.000000  -0.000011   0.000000  -0.000090
     3  C    0.000251  -0.000001   0.000000   0.000000   0.000000   0.000015
     4  C   -0.000022   0.000001   0.000000   0.000000   0.000000  -0.000102
     5  C    0.000331  -0.000115   0.000000  -0.000001   0.000003   0.000652
     6  C    0.000000   0.000000   0.000000   0.000000   0.000000   0.000000
     7  H    0.000000   0.000000   0.000000   0.000000   0.000000   0.000000
     8  C   -0.051553  -0.038748  -0.002143   0.003302   0.005574   0.026507
     9  C    0.351016   0.309070  -0.022404  -0.037517   0.001986   0.000299
    10  C    0.002899   0.008525   0.003712   0.001547  -0.038574  -0.113932
    11  C   -0.033781  -0.030680   0.339053   0.331055  -0.026106  -0.016321
    12  C    0.001002  -0.004695  -0.049581  -0.038529   0.295158   0.242205
    13  F    8.971492  -0.042815   0.000321   0.000221  -0.000001   0.000003
    14  F   -0.042815   9.001855  -0.000270   0.000372  -0.000002  -0.000001
    15  F    0.000321  -0.000270   8.954742  -0.041046   0.000444   0.000304
    16  F    0.000221   0.000372  -0.041046   8.973234   0.000089  -0.001049
    17  F   -0.000001  -0.000002   0.000444   0.000089   9.015277  -0.041441
    18  F    0.000003  -0.000001   0.000304  -0.001049  -0.041441   9.143645
    19  C   -0.000006  -0.000007   0.000002   0.000008  -0.001004  -0.013114
    20  C    0.000012   0.000081   0.000216   0.000061  -0.019716  -0.002381
    21  C   -0.000001   0.000000   0.000000  -0.000007   0.000126  -0.000687
    22  H    0.000001   0.000000  -0.000001   0.000000   0.000045   0.019015
    23  H    0.000000   0.000000   0.000000   0.000000   0.000000  -0.000091
    24  H    0.000000   0.000001   0.000000   0.000006   0.000016   0.001878
    25  C   -0.000016   0.000023   0.000001   0.000000   0.000000   0.000010
    26  H    0.000001  -0.000003   0.000000   0.000000   0.000000  -0.000001
    27  H    0.000000   0.000443  -0.000003  -0.000001  -0.000006   0.000017
    28  H    0.000001   0.000029   0.000000   0.000000   0.000000   0.000001
    29  H    0.000000   0.000000   0.000000   0.000000   0.000000   0.000000
    30  H    0.000000   0.000000   0.000000   0.000000   0.000000   0.000000
    31  H   -0.000001   0.000000   0.000000   0.000000   0.000000   0.000000
    32  S    0.000001   0.000001  -0.000098  -0.000108  -0.009222  -0.026655
    33  C    0.000000   0.000000   0.000000  -0.000001   0.001296  -0.006514
    34  C    0.000000   0.000000   0.000000   0.000000  -0.000060   0.002115
    35  C    0.000000   0.000000   0.000000   0.000000  -0.000059   0.001128
    36  H    0.000000   0.000000   0.000000   0.000000   0.000001  -0.000015
    37  H    0.000000   0.000000   0.000000   0.000000  -0.000037  -0.000096
    38  H    0.000000   0.000000   0.000000   0.000000   0.000001  -0.000040
    39  H    0.000000   0.000000   0.000000   0.000000   0.000002   0.000011
              19         20         21         22         23         24
     1  C    0.013456  -0.088607  -0.012128  -0.000293   0.000556  -0.007569
     2  S    0.001866   0.000727   0.001244  -0.000038  -0.000073   0.000475
     3  C    0.007723   0.000059  -0.003433   0.000068   0.000167   0.001477
     4  C   -0.088188   0.005959  -0.036745  -0.000232   0.007169   0.006440
     5  C    0.187623  -0.003828  -0.032039   0.008621  -0.007280  -0.025958
     6  C   -0.000125   0.000007   0.000011  -0.000001   0.000014  -0.000759
     7  H   -0.003004   0.000248   0.003388   0.000305   0.000081  -0.004905
     8  C   -0.081073   0.033790   0.004764   0.001278  -0.000198   0.003830
     9  C    0.000502   0.013330   0.000350  -0.000016   0.000009  -0.000301
    10  C   -0.029369   0.139119  -0.007002  -0.006950  -0.001624   0.002440
    11  C   -0.001424  -0.001696  -0.000094  -0.000064  -0.000006   0.000076
    12  C    0.031569  -0.032246  -0.005733  -0.002319   0.000089   0.000565
    13  F   -0.000006   0.000012  -0.000001   0.000001   0.000000   0.000000
    14  F   -0.000007   0.000081   0.000000   0.000000   0.000000   0.000001
    15  F    0.000002   0.000216   0.000000  -0.000001   0.000000   0.000000
    16  F    0.000008   0.000061  -0.000007   0.000000   0.000000   0.000006
    17  F   -0.001004  -0.019716   0.000126   0.000045   0.000000   0.000016
    18  F   -0.013114  -0.002381  -0.000687   0.019015  -0.000091   0.001878
    19  C    6.129081   0.016287   0.083907  -0.043110  -0.024495   0.000038
    20  C    0.016287   6.197123  -0.155888  -0.039722   0.034051  -0.014096
    21  C    0.083907  -0.155888   5.242880   0.439004   0.375039   0.363515
    22  H   -0.043110  -0.039722   0.439004   0.598906  -0.028223   0.000250
    23  H   -0.024495   0.034051   0.375039  -0.028223   0.754490  -0.039605
    24  H    0.000038  -0.014096   0.363515   0.000250  -0.039605   0.580201
    25  C   -0.082326  -0.005015   0.009404  -0.000324  -0.000168   0.004218
    26  H    0.000340  -0.000956  -0.000183  -0.000009  -0.000076  -0.000085
    27  H   -0.006251   0.000203   0.000831  -0.000003   0.000043  -0.000254
    28  H    0.005505   0.000081  -0.000322   0.000023   0.000019  -0.000149
    29  H   -0.000012  -0.000001   0.000042   0.000001  -0.000003   0.000002
    30  H   -0.000013   0.000000  -0.000021   0.000000   0.000002   0.000018
    31  H    0.000034  -0.000001   0.000109   0.000000  -0.000010  -0.000049
    32  S   -0.212468   0.396082  -0.070312  -0.030055   0.010149  -0.007055
    33  C   -0.013192  -0.159091  -0.053090  -0.037808  -0.035252   0.011419
    34  C    0.247724  -0.158789  -0.132586  -0.001041  -0.075741   0.008617
    35  C    0.015082   0.027126   0.005721   0.012781   0.001724  -0.001513
    36  H   -0.000898  -0.002848   0.000469   0.000984  -0.002178   0.000082
    37  H   -0.000325  -0.000199  -0.003136   0.001411  -0.000033   0.000026
    38  H    0.005114   0.006365   0.012042   0.002177   0.028849  -0.002937
    39  H   -0.026419   0.011065  -0.034526  -0.006664  -0.028032   0.003533
              25         26         27         28         29         30
     1  C   -0.152027   0.020670  -0.029351  -0.007188  -0.000289   0.000126
     2  S   -0.007609  -0.000778   0.000118   0.013055   0.004596  -0.000154
     3  C   -0.007110  -0.001054   0.000397   0.002826  -0.010537  -0.011963
     4  C   -0.029425  -0.000516   0.004618  -0.013854  -0.015822   0.005063
     5  C    0.371824  -0.022451  -0.008669  -0.014555   0.000446  -0.001044
     6  C   -0.000558   0.000053   0.000011  -0.000560   0.394348   0.375797
     7  H   -0.001964   0.001226  -0.000078  -0.000219   0.005579  -0.000092
     8  C   -0.031049   0.002460  -0.009262  -0.010230   0.000002   0.000005
     9  C   -0.001241   0.000033   0.002687  -0.000374   0.000000   0.000000
    10  C   -0.001804  -0.000128   0.008522  -0.000577   0.000000   0.000000
    11  C   -0.000269   0.000006  -0.000228   0.000030   0.000000   0.000000
    12  C    0.000582  -0.000011   0.000932  -0.000070   0.000000   0.000000
    13  F   -0.000016   0.000001   0.000000   0.000001   0.000000   0.000000
    14  F    0.000023  -0.000003   0.000443   0.000029   0.000000   0.000000
    15  F    0.000001   0.000000  -0.000003   0.000000   0.000000   0.000000
    16  F    0.000000   0.000000  -0.000001   0.000000   0.000000   0.000000
    17  F    0.000000   0.000000  -0.000006   0.000000   0.000000   0.000000
    18  F    0.000010  -0.000001   0.000017   0.000001   0.000000   0.000000
    19  C   -0.082326   0.000340  -0.006251   0.005505  -0.000012  -0.000013
    20  C   -0.005015  -0.000956   0.000203   0.000081  -0.000001   0.000000
    21  C    0.009404  -0.000183   0.000831  -0.000322   0.000042  -0.000021
    22  H   -0.000324  -0.000009  -0.000003   0.000023   0.000001   0.000000
    23  H   -0.000168  -0.000076   0.000043   0.000019  -0.000003   0.000002
    24  H    0.004218  -0.000085  -0.000254  -0.000149   0.000002   0.000018
    25  C    4.659424   0.348874   0.422757   0.392001   0.000016   0.000132
    26  H    0.348874   0.681683  -0.026356  -0.026889  -0.000002  -0.000010
    27  H    0.422757  -0.026356   0.554476  -0.011366   0.000000  -0.000003
    28  H    0.392001  -0.026889  -0.011366   0.614273  -0.000001   0.000071
    29  H    0.000016  -0.000002   0.000000  -0.000001   0.605043  -0.018601
    30  H    0.000132  -0.000010  -0.000003   0.000071  -0.018601   0.597884
    31  H   -0.000040   0.000002   0.000001   0.000001  -0.018874  -0.021251
    32  S   -0.000315  -0.000087   0.000022   0.000033   0.000000   0.000000
    33  C   -0.000071   0.000067  -0.000060  -0.000004   0.000000   0.000000
    34  C   -0.001005  -0.000134  -0.000153   0.000049   0.000000   0.000000
    35  C   -0.000001   0.000000   0.000000   0.000000   0.000000   0.000000
    36  H    0.000000   0.000000   0.000000   0.000000   0.000000   0.000000
    37  H    0.000000   0.000000   0.000000   0.000000   0.000000   0.000000
    38  H    0.000002  -0.000001   0.000001   0.000000   0.000000   0.000000
    39  H    0.000016  -0.000009   0.000006   0.000000   0.000000   0.000000
              31         32         33         34         35         36
     1  C   -0.000069   0.001524  -0.000441   0.002987  -0.000009   0.000000
     2  S    0.003170  -0.000036   0.000006   0.000006   0.000000   0.000000
     3  C   -0.018702   0.000010  -0.000011  -0.000113   0.000003   0.000000
     4  C   -0.000259   0.000175  -0.000311   0.001212  -0.000078   0.000003
     5  C    0.000057   0.013469   0.000488  -0.009509   0.000078   0.000008
     6  C    0.385902   0.000000   0.000000   0.000004   0.000000   0.000000
     7  H    0.000318   0.000021   0.000052  -0.000390  -0.000016   0.000001
     8  C   -0.000014   0.029132  -0.000839  -0.000161   0.000059  -0.000001
     9  C    0.000001  -0.001240   0.000001  -0.000071   0.000001   0.000000
    10  C   -0.000002  -0.160273   0.010290   0.015276  -0.002347   0.000108
    11  C    0.000000   0.002995   0.000065   0.000082  -0.000010   0.000000
    12  C    0.000000  -0.079598  -0.000558  -0.000504   0.000694  -0.000025
    13  F   -0.000001   0.000001   0.000000   0.000000   0.000000   0.000000
    14  F    0.000000   0.000001   0.000000   0.000000   0.000000   0.000000
    15  F    0.000000  -0.000098   0.000000   0.000000   0.000000   0.000000
    16  F    0.000000  -0.000108  -0.000001   0.000000   0.000000   0.000000
    17  F    0.000000  -0.009222   0.001296  -0.000060  -0.000059   0.000001
    18  F    0.000000  -0.026655  -0.006514   0.002115   0.001128  -0.000015
    19  C    0.000034  -0.212468  -0.013192   0.247724   0.015082  -0.000898
    20  C   -0.000001   0.396082  -0.159091  -0.158789   0.027126  -0.002848
    21  C    0.000109  -0.070312  -0.053090  -0.132586   0.005721   0.000469
    22  H    0.000000  -0.030055  -0.037808  -0.001041   0.012781   0.000984
    23  H   -0.000010   0.010149  -0.035252  -0.075741   0.001724  -0.002178
    24  H   -0.000049  -0.007055   0.011419   0.008617  -0.001513   0.000082
    25  C   -0.000040  -0.000315  -0.000071  -0.001005  -0.000001   0.000000
    26  H    0.000002  -0.000087   0.000067  -0.000134   0.000000   0.000000
    27  H    0.000001   0.000022  -0.000060  -0.000153   0.000000   0.000000
    28  H    0.000001   0.000033  -0.000004   0.000049   0.000000   0.000000
    29  H   -0.018874   0.000000   0.000000   0.000000   0.000000   0.000000
    30  H   -0.021251   0.000000   0.000000   0.000000   0.000000   0.000000
    31  H    0.596391   0.000000   0.000000   0.000000   0.000000   0.000000
    32  S    0.000000  15.739005   0.302412  -0.033450  -0.152733   0.016691
    33  C    0.000000   0.302412   5.660819   0.400660   0.297782  -0.040791
    34  C    0.000000  -0.033450   0.400660   5.605124  -0.147617   0.001046
    35  C    0.000000  -0.152733   0.297782  -0.147617   4.736446   0.345426
    36  H    0.000000   0.016691  -0.040791   0.001046   0.345426   0.633281
    37  H    0.000000  -0.008492  -0.008806   0.016804   0.371374  -0.002877
    38  H    0.000000  -0.004479  -0.035410  -0.086627   0.449980  -0.033741
    39  H    0.000000   0.013068  -0.068558   0.371297   0.015092   0.005758
              37         38         39
     1  C    0.000000   0.000001  -0.000104
     2  S    0.000000  -0.000001  -0.000001
     3  C    0.000000   0.000004  -0.000001
     4  C   -0.000001   0.000059  -0.000386
     5  C   -0.000001  -0.000038   0.000934
     6  C    0.000000   0.000000   0.000000
     7  H   -0.000001   0.000009   0.000024
     8  C   -0.000002  -0.000002   0.000012
     9  C    0.000000   0.000001   0.000000
    10  C    0.000004  -0.000148  -0.000091
    11  C   -0.000002  -0.000001  -0.000001
    12  C    0.000033  -0.000003   0.000006
    13  F    0.000000   0.000000   0.000000
    14  F    0.000000   0.000000   0.000000
    15  F    0.000000   0.000000   0.000000
    16  F    0.000000   0.000000   0.000000
    17  F   -0.000037   0.000001   0.000002
    18  F   -0.000096  -0.000040   0.000011
    19  C   -0.000325   0.005114  -0.026419
    20  C   -0.000199   0.006365   0.011065
    21  C   -0.003136   0.012042  -0.034526
    22  H    0.001411   0.002177  -0.006664
    23  H   -0.000033   0.028849  -0.028032
    24  H    0.000026  -0.002937   0.003533
    25  C    0.000000   0.000002   0.000016
    26  H    0.000000  -0.000001  -0.000009
    27  H    0.000000   0.000001   0.000006
    28  H    0.000000   0.000000   0.000000
    29  H    0.000000   0.000000   0.000000
    30  H    0.000000   0.000000   0.000000
    31  H    0.000000   0.000000   0.000000
    32  S   -0.008492  -0.004479   0.013068
    33  C   -0.008806  -0.035410  -0.068558
    34  C    0.016804  -0.086627   0.371297
    35  C    0.371374   0.449980   0.015092
    36  H   -0.002877  -0.033741   0.005758
    37  H    0.606370  -0.029544  -0.001121
    38  H   -0.029544   0.656850  -0.010856
    39  H   -0.001121  -0.010856   0.664622
 Mulliken charges:
               1
     1  C   -0.155471
     2  S    0.143862
     3  C   -0.176758
     4  C   -0.029910
     5  C   -0.277378
     6  C    0.032110
     7  H    0.029098
     8  C   -0.155942
     9  C    0.427558
    10  C   -0.081470
    11  C    0.388300
    12  C    0.256660
    13  F   -0.190372
    14  F   -0.201765
    15  F   -0.182946
    16  F   -0.191015
    17  F   -0.183537
    18  F   -0.210053
    19  C   -0.119040
    20  C   -0.196913
    21  C    0.005089
    22  H    0.112004
    23  H    0.030638
    24  H    0.116111
    25  C    0.113053
    26  H    0.024325
    27  H    0.095962
    28  H    0.058360
    29  H    0.054064
    30  H    0.074056
    31  H    0.073287
    32  S    0.271887
    33  C   -0.224551
    34  C   -0.025048
    35  C    0.023890
    36  H    0.079517
    37  H    0.058648
    38  H    0.042372
    39  H    0.091320
 Sum of Mulliken charges =   0.00000
 Mulliken charges with hydrogens summed into heavy atoms:
               1
     1  C   -0.155471
     2  S    0.143862
     3  C   -0.176758
     4  C   -0.000812
     5  C   -0.277378
     6  C    0.233517
     8  C   -0.155942
     9  C    0.427558
    10  C   -0.081470
    11  C    0.388300
    12  C    0.256660
    13  F   -0.190372
    14  F   -0.201765
    15  F   -0.182946
    16  F   -0.191015
    17  F   -0.183537
    18  F   -0.210053
    19  C   -0.119040
    20  C   -0.196913
    21  C    0.263842
    25  C    0.291700
    32  S    0.271887
    33  C   -0.224551
    34  C    0.066271
    35  C    0.204426
 Electronic spatial extent (au):  <R**2>=           7345.8747
 Charge=              0.0000 electrons
 Dipole moment (field-independent basis, Debye):
    X=              1.3669    Y=             -8.4304    Z=             -2.5390  Tot=              8.9099
 Quadrupole moment (field-independent basis, Debye-Ang):
   XX=           -147.4651   YY=           -152.5594   ZZ=           -159.7469
   XY=              1.3129   XZ=              1.8733   YZ=              4.8002
 Traceless Quadrupole moment (field-independent basis, Debye-Ang):
   XX=              5.7920   YY=              0.6977   ZZ=             -6.4897
   XY=              1.3129   XZ=              1.8733   YZ=              4.8002
 Octapole moment (field-independent basis, Debye-Ang**2):
  XXX=             10.2239  YYY=             26.7269  ZZZ=            -33.5231  XYY=             -8.3978
  XXY=            -12.7999  XXZ=            -37.3765  XZZ=              1.1054  YZZ=             24.6310
  YYZ=            -30.1247  XYZ=              1.5341
 Hexadecapole moment (field-independent basis, Debye-Ang**3):
 XXXX=          -4096.4163 YYYY=          -3889.2088 ZZZZ=           -999.5818 XXXY=            -80.1092
 XXXZ=            -25.6895 YYYX=             -7.1320 YYYZ=             30.7749 ZZZX=             23.2494
 ZZZY=              2.9543 XXYY=          -1321.7493 XXZZ=           -858.8856 YYZZ=           -855.7901
 XXYZ=             55.4180 YYXZ=              9.2508 ZZXY=            -20.4502
 N-N= 3.014530291187D+03 E-N=-1.086340124332D+04  KE= 2.040315566947D+03
 No NMR shielding tensors so no spin-rotation constants.
 Leave Link  601 at Wed Oct 24 21:43:00 2018, MaxMem=   536870912 cpu:         4.3
 (Enter /pbs_home/pkowalski/g09d01/g09/l701.exe)
 Compute integral first derivatives.
 ... and contract with generalized density number  0.
 Leave Link  701 at Wed Oct 24 21:43:00 2018, MaxMem=   536870912 cpu:         3.8
 (Enter /pbs_home/pkowalski/g09d01/g09/l702.exe)
 L702 exits ... SP integral derivatives will be done elsewhere.
 Leave Link  702 at Wed Oct 24 21:43:01 2018, MaxMem=   536870912 cpu:         0.3
 (Enter /pbs_home/pkowalski/g09d01/g09/l703.exe)
 Compute integral first derivatives, UseDBF=F ICtDFT=           0.
 Integral derivatives from FoFJK, PRISM(SPDF).
 Calling FoFJK, ICntrl=      2127 FMM=F ISym2X=0 I1Cent= 0 IOpClX= 0 NMat=1 NMatS=1 NMatT=0.
 FoFJK:  IHMeth= 1 ICntrl=    2127 DoSepK=F KAlg= 0 I1Cent=   0 FoldK=F
 IRaf=         0 NMat=   1 IRICut=       1 DoRegI=T DoRafI=F ISym2E= 0.
 FoFCou: FMM=F IPFlag=           0 FMFlag=      100000 FMFlg1=         800
         NFxFlg=           0 DoJE=F BraDBF=F KetDBF=F FulRan=T
         wScrn=  0.000000 ICntrl=    2127 IOpCl=  0 I1Cent=           0 NGrid=           0
         NMat0=    1 NMatS0=      1 NMatT0=    0 NMatD0=    1 NMtDS0=    0 NMtDT0=    0
 Symmetry not used in FoFCou.
 Leave Link  703 at Wed Oct 24 21:43:35 2018, MaxMem=   536870912 cpu:       275.5
 (Enter /pbs_home/pkowalski/g09d01/g09/l716.exe)
 Dipole        = 5.37791865D-01-3.31678413D+00-9.98914699D-01
 ***** Axes restored to original set *****
 -------------------------------------------------------------------
 Center     Atomic                   Forces (Hartrees/Bohr)
 Number     Number              X              Y              Z
 -------------------------------------------------------------------
      1        6           0.004248380    0.017894556    0.035675459
      2       16          -0.008209857   -0.004623974    0.005457085
      3        6          -0.001893822    0.016869820   -0.006025382
      4        6           0.008366094   -0.021728210   -0.021332270
      5        6           0.019964724   -0.010777978   -0.041074821
      6        6           0.003166838   -0.002647085    0.000220246
      7        1          -0.000817340   -0.000777004   -0.000811269
      8        6           0.014593410   -0.010828729    0.030353610
      9        6           0.007362324   -0.005138268   -0.003867512
     10        6          -0.014167924   -0.013295994    0.072077214
     11        6          -0.000995532   -0.006871371    0.001617218
     12        6           0.004684128    0.020545328   -0.070382067
     13        9          -0.002102256    0.001328673    0.000552786
     14        9          -0.001149151    0.001243149    0.001675104
     15        9          -0.000454874   -0.000436221   -0.000031754
     16        9          -0.001443115    0.003720238    0.001645559
     17        9           0.014760178    0.015315694    0.001989846
     18        9          -0.015008107    0.050809040    0.032042559
     19        6           0.001190720    0.005988046    0.039646448
     20        6          -0.232733115    0.129947927   -0.512117816
     21        6          -0.072258225    0.023720271    0.089457346
     22        1          -0.048993364    0.012348031    0.009309642
     23        1          -0.033740681    0.024828971    0.008047126
     24        1           0.000922922    0.000012853    0.002949421
     25        6          -0.016265353   -0.049005115   -0.002262624
     26        1          -0.002023114   -0.005192613   -0.005703040
     27        1          -0.003327408   -0.006017958    0.001268182
     28        1           0.000513445   -0.000185093    0.000221568
     29        1          -0.000542242   -0.000254526   -0.000010769
     30        1           0.000373249    0.000005571   -0.000000784
     31        1           0.000235583    0.000727350   -0.000226670
     32       16           0.462409839    0.189270266    0.224068808
     33        6          -0.152336633   -0.270834428   -0.027247995
     34        6           0.040140110   -0.025882601    0.018833949
     35        6           0.036529606   -0.044515465    0.108088075
     36        1          -0.002729621   -0.030814833    0.044861471
     37        1           0.010633107    0.009234316    0.017627876
     38        1          -0.019617161    0.010299795    0.009237757
     39        1           0.000714240   -0.024282432   -0.065829582
 -------------------------------------------------------------------
 Cartesian Forces:  Max     0.512117816 RMS     0.082777296
 Leave Link  716 at Wed Oct 24 21:43:35 2018, MaxMem=   536870912 cpu:         0.3
 (Enter /pbs_home/pkowalski/g09d01/g09/l103.exe)

 GradGradGradGradGradGradGradGradGradGradGradGradGradGradGradGradGradGrad
 Berny optimization.
 FormGI is forming the generalized inverse of G from B-inverse, IUseBI=4.
 Internal  Forces:  Max     0.465018380 RMS     0.046474865
 Search for a local minimum.
 Step number   1 out of a maximum of  234
 All quantities printed in internal units (Hartrees-Bohrs-Radians)
 RMS Force = .46475D-01 SwitMx=.10000D-02 MixMth= 1
 Mixed Optimization -- RFO/linear search
 Second derivative matrix not updated -- first step.
 ITU=  0
     Eigenvalues ---    0.00230   0.00318   0.00565   0.00852   0.00876
     Eigenvalues ---    0.01031   0.01166   0.01406   0.01490   0.01599
     Eigenvalues ---    0.01724   0.01831   0.01972   0.02217   0.02473
     Eigenvalues ---    0.02924   0.03175   0.03860   0.04089   0.04342
     Eigenvalues ---    0.04780   0.05051   0.05570   0.05620   0.06208
     Eigenvalues ---    0.06290   0.06477   0.06710   0.07088   0.07311
     Eigenvalues ---    0.07344   0.07389   0.07632   0.08814   0.08992
     Eigenvalues ---    0.09167   0.09503   0.09601   0.10166   0.10784
     Eigenvalues ---    0.10943   0.11865   0.12187   0.12308   0.12339
     Eigenvalues ---    0.12415   0.12825   0.13211   0.14474   0.14822
     Eigenvalues ---    0.15356   0.15807   0.16000   0.16000   0.16000
     Eigenvalues ---    0.16000   0.16000   0.16000   0.16000   0.16000
     Eigenvalues ---    0.16000   0.16418   0.17648   0.18075   0.18613
     Eigenvalues ---    0.19383   0.20875   0.21859   0.22453   0.23123
     Eigenvalues ---    0.23761   0.24868   0.25000   0.25646   0.25972
     Eigenvalues ---    0.26359   0.26813   0.26948   0.27549   0.27832
     Eigenvalues ---    0.28375   0.29087   0.29768   0.30682   0.31632
     Eigenvalues ---    0.33069   0.33454   0.33533   0.33552   0.33585
     Eigenvalues ---    0.33725   0.33738   0.33751   0.33877   0.34047
     Eigenvalues ---    0.34661   0.37084   0.37230   0.37230   0.37230
     Eigenvalues ---    0.50795   0.54392   0.54742   0.55500   0.55945
     Eigenvalues ---    0.57308   0.58128   0.58380   0.58417   0.99401
     Eigenvalues ---    1.48566
 RFO step:  Lambda=-4.69612775D-01 EMin= 2.30000000D-03
 Linear search not attempted -- first point.
 Maximum step size (   0.300) exceeded in Quadratic search.
    -- Step size scaled by   0.513
 Iteration  1 RMS(Cart)=  0.07649099 RMS(Int)=  0.00163366
 Iteration  2 RMS(Cart)=  0.00212583 RMS(Int)=  0.00023131
 Iteration  3 RMS(Cart)=  0.00000602 RMS(Int)=  0.00023129
 Iteration  4 RMS(Cart)=  0.00000000 RMS(Int)=  0.00023129
 ITry= 1 IFail=0 DXMaxC= 4.05D-01 DCOld= 1.00D+10 DXMaxT= 3.00D-01 DXLimC= 3.00D+00 Rises=F
 Variable       Old X    -DE/DX   Delta X   Delta X   Delta X     New X
                                 (Linear)    (Quad)   (Total)
    R1        3.32236   0.00463   0.00000   0.00307   0.00308   3.32544
    R2        2.86961   0.02221   0.00000   0.01269   0.01275   2.88236
    R3        2.53104   0.01469   0.00000   0.00660   0.00669   2.53773
    R4        3.36912  -0.00980   0.00000  -0.00671  -0.00669   3.36244
    R5        2.52363   0.00883   0.00000   0.00431   0.00430   2.52793
    R6        2.82230  -0.00345   0.00000  -0.00221  -0.00221   2.82009
    R7        2.85523  -0.01178   0.00000  -0.00782  -0.00786   2.84737
    R8        2.06229   0.00069   0.00000   0.00043   0.00043   2.06272
    R9        3.34666  -0.02607   0.00000  -0.02499  -0.02503   3.32163
   R10        2.94808   0.00961   0.00000   0.00669   0.00669   2.95477
   R11        2.07537   0.00043   0.00000   0.00027   0.00027   2.07565
   R12        2.08126  -0.00020   0.00000  -0.00013  -0.00013   2.08113
   R13        2.08036   0.00037   0.00000   0.00023   0.00023   2.08059
   R14        2.83067   0.00662   0.00000   0.00378   0.00389   2.83457
   R15        2.83386   0.00054   0.00000   0.00200   0.00205   2.83592
   R16        2.96047  -0.03450   0.00000  -0.02427  -0.02433   2.93614
   R17        2.53137   0.00248   0.00000   0.00122   0.00122   2.53259
   R18        2.55676  -0.00177   0.00000  -0.00090  -0.00090   2.55587
   R19        2.96465   0.05265   0.00000   0.03744   0.03749   3.00214
   R20        3.08861  -0.00548   0.00000  -0.00022  -0.00026   3.08835
   R21        2.95115  -0.02693   0.00000  -0.01826  -0.01838   2.93277
   R22        2.52215  -0.00053   0.00000  -0.00026  -0.00026   2.52189
   R23        2.52453   0.00394   0.00000   0.00192   0.00192   2.52646
   R24        2.52246   0.01184   0.00000   0.00577   0.00577   2.52823
   R25        2.54302   0.02939   0.00000   0.01467   0.01467   2.55768
   R26        2.68924   0.08671   0.00000   0.05744   0.05755   2.74679
   R27        2.83582   0.10113   0.00000   0.07070   0.07051   2.90633
   R28        3.09915   0.03644   0.00000  -0.00531  -0.00532   3.09384
   R29        2.54062   0.46502   0.00000   0.12480   0.12496   2.66558
   R30        2.07250  -0.02683   0.00000  -0.01701  -0.01701   2.05550
   R31        2.08093   0.00176   0.00000   0.00112   0.00112   2.08205
   R32        2.08261  -0.00087   0.00000  -0.00056  -0.00056   2.08206
   R33        3.40284   0.09268   0.00000   0.06771   0.06784   3.47067
   R34        2.07752   0.00661   0.00000   0.00421   0.00421   2.08173
   R35        2.07775  -0.00535   0.00000  -0.00341  -0.00341   2.07435
   R36        2.07796  -0.00056   0.00000  -0.00036  -0.00036   2.07760
   R37        2.68341   0.32375   0.00000   0.11660   0.11650   2.79991
   R38        2.98367   0.02457   0.00000  -0.00460  -0.00482   2.97885
   R39        2.59071   0.16367   0.00000   0.08596   0.08596   2.67667
   R40        2.19208  -0.04424   0.00000  -0.03037  -0.03037   2.16171
   R41        2.02201   0.03001   0.00000   0.01830   0.01830   2.04031
   R42        2.02201   0.02201   0.00000   0.01342   0.01342   2.03543
   R43        2.02201   0.02019   0.00000   0.01231   0.01231   2.03432
    A1        1.93742  -0.00588   0.00000  -0.00383  -0.00395   1.93347
    A2        2.21889  -0.00179   0.00000  -0.00071  -0.00082   2.21807
    A3        2.12662   0.00827   0.00000   0.00511   0.00502   2.13164
    A4        1.58937   0.00293   0.00000   0.00154   0.00160   1.59097
    A5        1.97681   0.00179   0.00000   0.00118   0.00118   1.97799
    A6        2.05794   0.00068   0.00000   0.00053   0.00053   2.05847
    A7        2.24843  -0.00247   0.00000  -0.00171  -0.00171   2.24672
    A8        2.01300   0.00234   0.00000   0.00158   0.00152   2.01452
    A9        2.13610  -0.00088   0.00000  -0.00046  -0.00043   2.13566
   A10        2.12717  -0.00114   0.00000  -0.00082  -0.00080   2.12637
   A11        1.83771  -0.00053   0.00000  -0.00045  -0.00034   1.83737
   A12        2.02565   0.00489   0.00000   0.00100   0.00097   2.02662
   A13        1.52800   0.01593   0.00000   0.01877   0.01884   1.54684
   A14        1.96456   0.00355   0.00000   0.00577   0.00565   1.97021
   A15        2.15567  -0.01412   0.00000  -0.01449  -0.01456   2.14111
   A16        1.91286  -0.00557   0.00000  -0.00709  -0.00716   1.90570
   A17        1.92584   0.00083   0.00000   0.00070   0.00070   1.92654
   A18        1.93703  -0.00064   0.00000  -0.00055  -0.00055   1.93649
   A19        1.93799  -0.00046   0.00000  -0.00038  -0.00038   1.93761
   A20        1.89123  -0.00007   0.00000  -0.00005  -0.00005   1.89117
   A21        1.89412   0.00029   0.00000   0.00029   0.00029   1.89441
   A22        1.87598   0.00005   0.00000  -0.00001  -0.00001   1.87597
   A23        2.23163  -0.00329   0.00000  -0.00287  -0.00298   2.22865
   A24        2.10508   0.00275   0.00000   0.00319   0.00301   2.10809
   A25        1.88997   0.00870   0.00000   0.00751   0.00753   1.89751
   A26        1.81286   0.02235   0.00000   0.01607   0.01611   1.82897
   A27        1.99689  -0.00451   0.00000  -0.00243  -0.00264   1.99425
   A28        1.93521  -0.00836   0.00000  -0.00633  -0.00621   1.92900
   A29        1.93973   0.00351   0.00000   0.00467   0.00473   1.94445
   A30        1.90286  -0.01690   0.00000  -0.01379  -0.01388   1.88898
   A31        1.87519   0.00305   0.00000   0.00114   0.00114   1.87633
   A32        1.72465  -0.03063   0.00000  -0.02160  -0.02158   1.70307
   A33        2.01333  -0.01236   0.00000  -0.00605  -0.00586   2.00747
   A34        1.64556   0.08484   0.00000   0.07290   0.07279   1.71835
   A35        1.82846  -0.01267   0.00000  -0.00865  -0.00886   1.81960
   A36        1.94687   0.00075   0.00000   0.00013   0.00021   1.94708
   A37        1.92787   0.00567   0.00000   0.00381   0.00386   1.93173
   A38        1.92770   0.00703   0.00000   0.00446   0.00444   1.93214
   A39        1.93521   0.00151   0.00000   0.00133   0.00147   1.93668
   A40        1.89759  -0.00232   0.00000  -0.00112  -0.00117   1.89643
   A41        1.83676   0.02699   0.00000   0.01953   0.01956   1.85632
   A42        2.01964  -0.00101   0.00000   0.00182   0.00189   2.02153
   A43        1.89654   0.03108   0.00000   0.02727   0.02760   1.92414
   A44        1.93693  -0.01641   0.00000  -0.01459  -0.01476   1.92217
   A45        1.89132  -0.05630   0.00000  -0.04541  -0.04568   1.84564
   A46        1.87917   0.01148   0.00000   0.00799   0.00714   1.88632
   A47        1.91919  -0.02347   0.00000  -0.00686  -0.00671   1.91247
   A48        1.66270  -0.03356   0.00000  -0.02602  -0.02604   1.63666
   A49        2.69051  -0.03202   0.00000  -0.01431  -0.01440   2.67611
   A50        1.51142   0.07815   0.00000   0.05661   0.05667   1.56809
   A51        1.58228   0.06150   0.00000   0.02949   0.02938   1.61166
   A52        2.08481   0.02779   0.00000   0.01204   0.01158   2.09640
   A53        1.98724   0.04632   0.00000   0.03122   0.03097   2.01821
   A54        2.21089  -0.07428   0.00000  -0.04343  -0.04276   2.16813
   A55        1.95786   0.04265   0.00000   0.02262   0.02295   1.98081
   A56        1.95201  -0.00254   0.00000   0.00807   0.00823   1.96024
   A57        1.92137   0.00001   0.00000   0.00318   0.00280   1.92417
   A58        1.88233  -0.00285   0.00000  -0.00329  -0.00400   1.87833
   A59        1.87864  -0.02143   0.00000  -0.01636  -0.01641   1.86223
   A60        1.50173   0.04798   0.00000   0.03266   0.03289   1.53462
   A61        1.86783  -0.01944   0.00000  -0.01705  -0.01697   1.85086
   A62        1.25828   0.01731   0.00000   0.02957   0.02926   1.28754
   A63        1.92988   0.00494   0.00000   0.00398   0.00398   1.93387
   A64        1.91528   0.00043   0.00000   0.00038   0.00038   1.91566
   A65        1.92072  -0.00074   0.00000  -0.00059  -0.00059   1.92012
   A66        1.90147  -0.00293   0.00000  -0.00241  -0.00242   1.89906
   A67        1.89036  -0.00263   0.00000  -0.00221  -0.00221   1.88816
   A68        1.90572   0.00084   0.00000   0.00078   0.00078   1.90649
   A69        1.89435  -0.09664   0.00000  -0.01904  -0.01849   1.87586
   A70        1.77283   0.00995   0.00000   0.00079   0.00036   1.77319
   A71        2.18898  -0.00836   0.00000   0.00127   0.00070   2.18968
   A72        1.71737   0.05295   0.00000   0.05226   0.05212   1.76950
   A73        1.94918   0.10309   0.00000   0.03527   0.03443   1.98361
   A74        2.31789  -0.01053   0.00000   0.00031  -0.00039   2.31751
   A75        1.68143   0.11132   0.00000   0.06020   0.06029   1.74172
   A76        1.54566  -0.01761   0.00000  -0.00840  -0.00881   1.53685
   A77        1.65146  -0.02340   0.00000   0.01300   0.01286   1.66433
   A78        1.58360   0.06818   0.00000   0.05661   0.05641   1.64001
   A79        2.00728  -0.00573   0.00000  -0.00537  -0.00546   2.00183
   A80        2.10609  -0.00098   0.00000  -0.00123  -0.00136   2.10473
   A81        1.91063  -0.02543   0.00000  -0.02024  -0.02035   1.89028
   A82        1.91063  -0.02233   0.00000  -0.01677  -0.01702   1.89361
   A83        1.91063  -0.00809   0.00000  -0.00762  -0.00770   1.90293
   A84        3.38036   0.02655   0.00000   0.01630   0.01648   3.39685
   A85        3.22723   0.00184   0.00000   0.01449   0.01390   3.24114
    D1        0.28591  -0.00156   0.00000  -0.00036  -0.00036   0.28554
    D2       -2.83172  -0.03034   0.00000  -0.02733  -0.02727  -2.85898
    D3       -0.36802   0.00242   0.00000   0.00058   0.00057  -0.36746
    D4       -2.55325  -0.00511   0.00000  -0.00728  -0.00722  -2.56047
    D5        1.79858  -0.00761   0.00000  -0.00898  -0.00894   1.78964
    D6        2.75108   0.02929   0.00000   0.02580   0.02582   2.77690
    D7        0.56585   0.02175   0.00000   0.01795   0.01804   0.58389
    D8       -1.36551   0.01925   0.00000   0.01625   0.01632  -1.34919
    D9        0.04967  -0.01910   0.00000  -0.01989  -0.01986   0.02981
   D10        2.79324   0.01056   0.00000   0.00839   0.00840   2.80164
   D11       -3.06558  -0.05054   0.00000  -0.04941  -0.04944  -3.11502
   D12       -0.32202  -0.02087   0.00000  -0.02112  -0.02118  -0.34319
   D13       -0.11367  -0.00182   0.00000  -0.00117  -0.00117  -0.11484
   D14        3.03146  -0.00157   0.00000  -0.00146  -0.00147   3.02999
   D15       -0.09774   0.00148   0.00000   0.00038   0.00038  -0.09736
   D16       -3.11526  -0.00127   0.00000  -0.00223  -0.00222  -3.11747
   D17        3.03984   0.00120   0.00000   0.00072   0.00072   3.04056
   D18        0.02232  -0.00155   0.00000  -0.00188  -0.00188   0.02045
   D19       -3.13742  -0.00023   0.00000   0.00011   0.00010  -3.13731
   D20        1.04908  -0.00028   0.00000   0.00006   0.00006   1.04915
   D21       -1.03647   0.00038   0.00000   0.00069   0.00069  -1.03578
   D22        0.00835   0.00005   0.00000  -0.00025  -0.00025   0.00810
   D23       -2.08834   0.00001   0.00000  -0.00030  -0.00029  -2.08863
   D24        2.10929   0.00067   0.00000   0.00033   0.00033   2.10963
   D25        0.29688  -0.00225   0.00000  -0.00039  -0.00037   0.29651
   D26        2.51971   0.00591   0.00000   0.00437   0.00438   2.52410
   D27       -1.40212  -0.01673   0.00000  -0.01835  -0.01833  -1.42045
   D28       -2.96809   0.00050   0.00000   0.00223   0.00224  -2.96585
   D29       -0.74526   0.00866   0.00000   0.00699   0.00699  -0.73827
   D30        1.61609  -0.01398   0.00000  -0.01573  -0.01572   1.60037
   D31       -0.12284  -0.02446   0.00000  -0.01849  -0.01838  -0.14122
   D32        1.41802   0.04492   0.00000   0.03197   0.03214   1.45016
   D33        2.33918   0.02637   0.00000   0.02558   0.02540   2.36457
   D34       -2.24180  -0.03052   0.00000  -0.02344  -0.02339  -2.26519
   D35       -0.70093   0.03887   0.00000   0.02702   0.02713  -0.67381
   D36        0.22022   0.02031   0.00000   0.02063   0.02039   0.24061
   D37        1.57185  -0.00645   0.00000   0.00044   0.00058   1.57243
   D38        3.11271   0.06293   0.00000   0.05091   0.05110  -3.11937
   D39       -2.24932   0.04438   0.00000   0.04452   0.04436  -2.20496
   D40        3.07030   0.00249   0.00000   0.00086   0.00088   3.07118
   D41        0.97229   0.00272   0.00000   0.00109   0.00111   0.97340
   D42       -1.12519   0.00188   0.00000   0.00027   0.00028  -1.12491
   D43       -1.34968   0.01047   0.00000   0.01082   0.01072  -1.33895
   D44        2.83550   0.01071   0.00000   0.01105   0.01095   2.84646
   D45        0.73802   0.00986   0.00000   0.01022   0.01013   0.74815
   D46        1.03102  -0.00802   0.00000  -0.00635  -0.00627   1.02475
   D47       -1.06699  -0.00778   0.00000  -0.00612  -0.00604  -1.07302
   D48        3.11872  -0.00863   0.00000  -0.00694  -0.00686   3.11185
   D49        2.21285   0.03207   0.00000   0.03186   0.03204   2.24488
   D50        0.09522   0.01506   0.00000   0.01651   0.01658   0.11179
   D51       -2.02878   0.02075   0.00000   0.02165   0.02172  -2.00706
   D52       -0.56976   0.00607   0.00000   0.00683   0.00704  -0.56272
   D53       -2.68739  -0.01095   0.00000  -0.00852  -0.00842  -2.69581
   D54        1.47180  -0.00526   0.00000  -0.00337  -0.00328   1.46852
   D55       -2.04500  -0.05275   0.00000  -0.04563  -0.04554  -2.09054
   D56       -0.31641   0.02486   0.00000   0.02450   0.02441  -0.29201
   D57        0.76846  -0.03058   0.00000  -0.02433  -0.02414   0.74432
   D58        2.49704   0.04703   0.00000   0.04579   0.04581   2.54285
   D59        0.11454  -0.00949   0.00000  -0.00800  -0.00792   0.10663
   D60        2.20031  -0.00833   0.00000  -0.00781  -0.00782   2.19248
   D61       -1.97028  -0.00688   0.00000  -0.00654  -0.00651  -1.97680
   D62        2.26998   0.00102   0.00000   0.00173   0.00187   2.27184
   D63       -1.92744   0.00218   0.00000   0.00192   0.00196  -1.92548
   D64        0.18515   0.00363   0.00000   0.00319   0.00327   0.18842
   D65       -1.94946  -0.00367   0.00000  -0.00268  -0.00258  -1.95204
   D66        0.13630  -0.00251   0.00000  -0.00249  -0.00248   0.13382
   D67        2.24889  -0.00106   0.00000  -0.00122  -0.00117   2.24772
   D68       -0.66162   0.01049   0.00000   0.00956   0.00947  -0.65215
   D69       -2.80649   0.01189   0.00000   0.01242   0.01242  -2.79407
   D70        1.36108  -0.02627   0.00000  -0.02020  -0.02027   1.34081
   D71       -2.69491   0.01022   0.00000   0.00389   0.00394  -2.69097
   D72        1.44341   0.01161   0.00000   0.00674   0.00689   1.45030
   D73       -0.67220  -0.02654   0.00000  -0.02588  -0.02580  -0.69800
   D74        0.75716  -0.02487   0.00000  -0.02796  -0.02805   0.72911
   D75       -2.40680  -0.03317   0.00000  -0.03635  -0.03649  -2.44328
   D76        2.53498  -0.01895   0.00000  -0.01678  -0.01683   2.51815
   D77       -0.62897  -0.02726   0.00000  -0.02517  -0.02527  -0.65424
   D78        0.34490   0.00237   0.00000   0.00150   0.00140   0.34630
   D79        2.54195   0.00915   0.00000   0.00789   0.00764   2.54959
   D80       -1.68139  -0.02078   0.00000  -0.01858  -0.01826  -1.69965
   D81       -1.75367   0.00523   0.00000   0.00408   0.00403  -1.74964
   D82        0.44338   0.01201   0.00000   0.01048   0.01027   0.45365
   D83        2.50322  -0.01792   0.00000  -0.01600  -0.01563   2.48759
   D84        2.42480   0.00249   0.00000   0.00166   0.00156   2.42636
   D85       -1.66134   0.00926   0.00000   0.00805   0.00781  -1.65353
   D86        0.39851  -0.02067   0.00000  -0.01842  -0.01810   0.38041
   D87       -0.47821   0.02050   0.00000   0.02046   0.02074  -0.45747
   D88        2.68888   0.02803   0.00000   0.02886   0.02882   2.71770
   D89       -2.12530   0.02735   0.00000   0.02757   0.02808  -2.09722
   D90        1.04180   0.03488   0.00000   0.03597   0.03616   1.07796
   D91        2.94092   0.02160   0.00000   0.01344   0.01323   2.95415
   D92       -0.17517   0.02914   0.00000   0.02183   0.02131  -0.15386
   D93       -2.29094  -0.00281   0.00000   0.00057   0.00076  -2.29018
   D94        1.87461  -0.02789   0.00000  -0.01722  -0.01711   1.85750
   D95       -0.19948  -0.00193   0.00000  -0.00312  -0.00294  -0.20242
   D96       -0.37540  -0.01940   0.00000  -0.00120  -0.00172  -0.37712
   D97       -2.49304  -0.04448   0.00000  -0.01899  -0.01959  -2.51263
   D98        1.71606  -0.01852   0.00000  -0.00489  -0.00542   1.71064
   D99       -2.41157  -0.05012   0.00000  -0.04742  -0.04778  -2.45935
   D100      -0.33282   0.03259   0.00000   0.01983   0.01978  -0.31304
   D101       0.09804  -0.01082   0.00000  -0.00955  -0.01013   0.08790
   D102       2.17679   0.07189   0.00000   0.05770   0.05742   2.23422
   D103      -2.93134  -0.02073   0.00000  -0.01411  -0.01365  -2.94499
   D104       0.18598  -0.02802   0.00000  -0.02227  -0.02159   0.16438
   D105      -0.10890   0.01310   0.00000  -0.02161  -0.02072  -0.12962
   D106       1.54028  -0.01421   0.00000  -0.01044  -0.01002   1.53027
   D107      -2.03220   0.03721   0.00000  -0.00033  -0.00031  -2.03250
   D108      -0.38301   0.00990   0.00000   0.01084   0.01039  -0.37262
   D109      -0.07203  -0.00083   0.00000   0.00238   0.00255  -0.06947
   D110      -1.97765  -0.07462   0.00000  -0.06742  -0.06710  -2.04475
   D111      -0.02304   0.01749   0.00000   0.00695   0.00707  -0.01597
   D112      -0.91166  -0.02612   0.00000  -0.02614  -0.02680  -0.93846
   D113      -2.46607  -0.01458   0.00000  -0.02385  -0.02479  -2.49086
   D114       2.22704   0.03223   0.00000   0.02858   0.02936   2.25640
   D115       1.33843  -0.01137   0.00000  -0.00450  -0.00452   1.33391
   D116      -0.21598   0.00017   0.00000  -0.00221  -0.00251  -0.21848
   D117      -2.70444   0.02634   0.00000   0.02167   0.02187  -2.68257
   D118      -0.75052   0.03130   0.00000   0.02665   0.02681  -0.72370
   D119       1.60170   0.00886   0.00000   0.00516   0.00522   1.60692
   D120       1.64621  -0.02624   0.00000  -0.02255  -0.02263   1.62358
   D121      -2.68305  -0.02128   0.00000  -0.01757  -0.01768  -2.70073
   D122      -0.33083  -0.04372   0.00000  -0.03906  -0.03928  -0.37011
         Item               Value     Threshold  Converged?
 Maximum Force            0.465018     0.000450     NO 
 RMS     Force            0.046475     0.000300     NO 
 Maximum Displacement     0.405182     0.001800     NO 
 RMS     Displacement     0.077131     0.001200     NO 
 Predicted change in Energy=-2.120012D-01
 Lowest energy point so far.  Saving SCF results.
 GradGradGradGradGradGradGradGradGradGradGradGradGradGradGradGradGradGrad

 Leave Link  103 at Wed Oct 24 21:43:35 2018, MaxMem=   536870912 cpu:         1.2
 (Enter /pbs_home/pkowalski/g09d01/g09/l202.exe)
                          Input orientation:                          
 ---------------------------------------------------------------------
 Center     Atomic      Atomic             Coordinates (Angstroms)
 Number     Number       Type             X           Y           Z
 ---------------------------------------------------------------------
      1          6           0       -1.594805   -0.251565   -0.880241
      2         16           0       -3.072055    0.704427   -0.903119
      3          6           0       -4.000404   -0.647530   -0.212918
      4          6           0       -3.293365   -1.778615   -0.111695
      5          6           0       -1.912118   -1.733970   -0.712114
      6          6           0       -5.422011   -0.398044    0.166328
      7          1           0       -3.724922   -2.705150    0.271404
      8          6           0       -0.335551    0.200959   -0.993851
      9          6           0        0.118746    1.623853   -1.131507
     10          6           0        0.824602   -0.632709   -0.534339
     11          6           0        1.203780    1.801817   -0.033718
     12          6           0        1.390665    0.377399    0.553368
     13          9           0       -0.860653    2.529552   -1.002691
     14          9           0        0.699800    1.821603   -2.336723
     15          9           0        2.349742    2.255158   -0.545791
     16          9           0        0.788066    2.656114    0.906907
     17          9           0        2.665615    0.191489    0.913739
     18          9           0        0.628263    0.337789    1.670976
     19          6           0       -0.740711   -2.677734    0.197133
     20          6           0        0.436239   -1.867402    0.463453
     21          6           0       -1.322717   -2.273569    1.562142
     22          1           0       -0.570788   -1.932701    2.270346
     23          1           0       -1.881419   -3.095067    2.038484
     24          1           0       -2.041013   -1.446994    1.440733
     25          6           0       -1.649941   -1.925025   -2.241689
     26          1           0       -1.724098   -2.987898   -2.521573
     27          1           0       -0.645319   -1.561833   -2.494204
     28          1           0       -2.394850   -1.364102   -2.824099
     29          1           0       -5.873000   -1.309739    0.580897
     30          1           0       -6.013784   -0.085117   -0.708152
     31          1           0       -5.495308    0.402240    0.918911
     32         16           0        1.327538   -2.090604    1.533716
     33          6           0        0.969085   -3.390566    2.147637
     34          6           0       -0.312850   -3.788557    1.321139
     35          6           0        0.513343   -3.574059    3.476138
     36          1           0        0.874486   -4.589588    3.539377
     37          1           0        1.030258   -2.984579    4.214694
     38          1           0       -0.539778   -3.571584    3.699334
     39          1           0       -0.869988   -4.253539    2.205425
 ---------------------------------------------------------------------
                    Distance matrix (angstroms):
                    1          2          3          4          5
     1  C    0.000000
     2  S    1.759747   0.000000
     3  C    2.527650   1.779324   0.000000
     4  C    2.409906   2.615497   1.337723   0.000000
     5  C    1.525280   2.706975   2.406343   1.506764   0.000000
     6  C    3.970425   2.807393   1.492327   2.552334   3.856905
     7  H    3.447284   3.664826   2.131727   1.091547   2.279640
     8  C    1.342909   2.783911   3.841996   3.666820   2.511750
     9  C    2.552760   3.328470   4.792742   4.925373   3.946552
    10  C    2.473549   4.136165   4.835722   4.295273   2.955336
    11  C    3.572821   4.499209   5.754557   5.748902   4.761389
    12  C    3.371032   4.705759   5.540875   5.199119   4.119186
    13  F    2.878990   2.869023   4.536035   5.027152   4.400867
    14  F    3.418271   4.186907   5.718311   5.818736   4.701444
    15  F    4.685613   5.650516   6.990046   6.950138   5.839885
    16  F    4.162520   4.688903   5.924315   6.112483   5.402320
    17  F    4.643904   6.040276   6.812424   6.359424   5.225556
    18  F    3.434833   4.522471   5.093571   4.799609   4.052757
    19  C    2.788639   4.252614   3.862055   2.723937   1.757730
    20  C    2.922598   4.559599   4.650738   3.774735   2.629551
    21  C    3.182415   4.243365   3.600673   2.632520   2.410560
    22  H    3.714973   4.825107   4.424989   3.620813   3.276236
    23  H    4.084924   4.950434   3.943266   2.889621   3.069090
    24  H    2.648598   3.344443   2.685687   2.021977   2.175711
    25  C    2.158020   3.275392   3.357467   2.694281   1.563598
    26  H    3.193463   4.250840   3.998597   3.119691   2.209486
    27  H    2.285433   3.681919   4.158944   3.568682   2.193230
    28  H    2.378317   2.903029   3.147943   2.887262   2.197798
    29  H    4.643018   3.755591   2.138991   2.711835   4.188131
    30  H    4.425460   3.052076   2.148317   3.259506   4.420679
    31  H    4.344920   3.046845   2.148904   3.266011   4.479161
    32  S    4.212996   5.753849   5.789659   4.915023   3.958069
    33  C    5.059140   6.512056   6.147542   5.086397   4.384496
    34  C    4.358876   5.722538   5.081086   3.869929   3.303499
    35  C    5.870375   7.094957   6.522854   5.530569   5.177861
    36  H    6.666998   7.958489   7.306441   6.213121   5.830513
    37  H    6.349699   7.525273   7.097401   6.234236   5.873247
    38  H    5.753965   6.773423   5.985962   5.031990   4.972023
    39  H    5.105143   6.252485   5.352680   4.167379   3.993281
                    6          7          8          9         10
     6  C    0.000000
     7  H    2.865989   0.000000
     8  C    5.251371   4.640493   0.000000
     9  C    6.039241   5.956695   1.499988   0.000000
    10  C    6.290165   5.063833   1.500702   2.438629   0.000000
    11  C    6.984305   6.685652   2.419533   1.553741   2.514222
    12  C    6.867581   5.979201   2.324831   2.451577   1.588663
    13  F    5.544674   6.101594   2.387081   1.340189   3.613769
    14  F    6.976294   6.846312   2.345580   1.352507   3.047591
    15  F    8.242981   7.885049   3.410468   2.391433   3.265878
    16  F    6.959986   7.036624   3.301997   2.380900   3.590944
    17  F    8.143456   7.045714   3.556120   3.566685   2.483055
    18  F    6.277837   5.492586   2.837069   3.125297   2.417401
    19  C    5.206968   2.985261   3.141571   4.583405   2.677197
    20  C    6.047015   4.248996   2.645281   3.851436   1.634283
    21  C    4.719121   2.760952   3.692003   4.952117   3.420326
    22  H    5.506036   3.813268   3.906766   4.969621   3.391658
    23  H    4.828530   2.583237   4.737990   6.026417   4.472714
    24  H    3.762387   2.405377   3.398756   4.550942   3.574313
    25  C    4.728502   3.351086   2.793659   4.117681   3.272383
    26  H    5.254210   3.447312   3.798790   5.157190   3.998986
    27  H    5.590137   4.294149   2.335477   3.548145   2.620116
    28  H    4.363442   3.626243   3.168586   4.255691   4.017811
    29  H    1.098384   2.580154   5.951923   6.887621   6.823488
    30  H    1.101287   3.614276   5.692609   6.380262   6.862477
    31  H    1.101003   3.634474   5.506565   6.100341   6.566910
    32  S    7.091609   5.243896   3.795487   4.728825   2.579778
    33  C    7.329862   5.101347   4.946723   6.051467   3.849629
    34  C    6.239607   3.730677   4.612584   5.957847   3.833533
    35  C    7.501357   5.384071   5.912038   6.957327   4.983207
    36  H    8.282052   5.948555   6.705496   7.809939   5.679308
    37  H    8.044328   6.183798   6.256358   7.116907   5.303480
    38  H    6.810998   4.758840   6.024929   7.124833   5.331276
    39  H    6.304259   3.780026   5.510312   6.830552   4.846478
                   11         12         13         14         15
    11  C    0.000000
    12  C    1.551954   0.000000
    13  F    2.393823   3.481597   0.000000
    14  F    2.357588   3.303884   2.171600   0.000000
    15  F    1.334529   2.377805   3.254334   2.473402   0.000000
    16  F    1.336943   2.383414   2.526036   3.350423   2.170237
    17  F    2.372297   1.337882   4.644762   4.133667   2.547299
    18  F    2.319607   1.353467   3.764199   4.274164   3.399095
    19  C    4.888835   3.742125   5.345071   5.360927   5.868241
    20  C    3.781463   2.440931   4.812973   4.638880   4.655702
    21  C    5.053585   3.925264   5.464598   6.005178   6.199976
    22  H    4.733331   3.483083   5.541524   6.077358   5.830804
    23  H    6.147515   4.997011   6.475109   7.069567   7.294251
    24  H    4.822598   3.986507   4.814196   5.697803   6.077082
    25  C    5.187312   4.728508   4.690559   4.423521   6.028886
    26  H    6.140298   5.521072   5.787468   5.388948   6.927447
    27  H    4.559308   4.146510   4.360092   3.644418   5.228395
    28  H    5.546116   5.363789   4.564189   4.468010   6.387557
    29  H    7.755021   7.457079   6.509342   7.843438   9.032796
    30  H    7.490568   7.525372   5.786018   7.166592   8.686301
    31  H    6.909710   6.895713   5.449590   7.140946   8.192891
    32  S    4.197988   2.656333   5.706784   5.538928   4.924926
    33  C    5.636863   4.113025   6.951280   6.881039   6.405853
    34  C    5.948788   4.565810   6.754167   6.773427   6.863040
    35  C    6.457231   4.992625   7.694273   7.933303   7.316286
    36  H    7.329767   5.818388   8.621092   8.698416   8.106511
    37  H    6.402241   4.983783   7.823189   8.132014   7.201256
    38  H    6.771196   5.405384   7.709465   8.188834   7.766680
    39  H    6.780973   5.411601   7.503493   7.746140   7.765241
                   16         17         18         19         20
    16  F    0.000000
    17  F    3.098324   0.000000
    18  F    2.446216   2.178443   0.000000
    19  C    5.593825   4.510989   3.624870   0.000000
    20  C    4.558797   3.067884   2.521479   1.453539   0.000000
    21  C    5.402454   4.733259   3.261497   1.537963   2.113296
    22  H    4.976211   4.102057   2.636682   2.209561   2.069597
    23  H    6.440706   5.722064   4.268263   2.205890   3.059317
    24  H    5.012400   5.011457   3.219238   2.179919   2.696033
    25  C    6.069957   5.749817   5.061570   2.709451   3.416615
    26  H    7.065431   6.417122   5.845619   2.907682   3.851356
    27  H    5.604750   5.064632   4.751768   2.915070   3.163996
    28  H    6.341411   6.480710   5.678146   3.686414   4.367650
    29  H    7.759129   8.675969   6.794781   5.325324   6.334926
    30  H    7.509190   8.833970   7.067949   5.945293   6.793526
    31  H    6.675394   8.163646   6.169917   5.710814   6.367257
    32  S    4.818221   2.717126   2.530794   2.531566   1.410566
    33  C    6.175315   4.151125   3.774121   2.689980   2.332472
    34  C    6.551137   4.987785   4.246741   1.637187   2.233293
    35  C    6.744738   5.037611   4.309800   3.623248   3.463365
    36  H    7.709576   5.741151   5.275470   4.175480   4.130819
    37  H    6.543510   4.863960   4.203597   4.401281   3.958883
    38  H    6.953060   5.674046   4.556506   3.620048   3.785204
    39  H    7.223475   5.824707   4.859082   2.555994   3.230223
                   21         22         23         24         25
    21  C    0.000000
    22  H    1.087723   0.000000
    23  H    1.101775   1.767090   0.000000
    24  H    1.101778   1.756624   1.760375   0.000000
    25  C    3.833757   4.639298   4.443249   3.733856   0.000000
    26  H    4.165105   5.040442   4.564028   4.263178   1.101605
    27  H    4.173654   4.779543   4.942065   4.176707   1.097697
    28  H    4.606051   5.440944   5.186961   4.280288   1.099421
    29  H    4.753618   5.599623   4.609195   3.929667   5.116620
    30  H    5.652403   6.473888   5.803469   4.717555   4.977964
    31  H    4.998421   5.615089   5.152164   3.952736   5.494761
    32  S    2.656715   2.042351   3.400167   3.430745   4.811079
    33  C    2.615883   2.124061   2.867857   3.652105   5.317263
    34  C    1.836601   2.100411   1.859010   2.912691   4.237253
    35  C    2.953943   2.307235   2.833932   3.897694   6.331877
    36  H    3.755144   3.279986   3.475814   4.772875   6.847872
    37  H    3.616360   2.729521   3.636751   4.414944   7.070431
    38  H    2.620196   2.174605   2.187577   3.445122   6.264134
    39  H    2.130506   2.340945   1.546906   3.135721   5.080071
                   26         27         28         29         30
    26  H    0.000000
    27  H    1.788345   0.000000
    28  H    1.782735   1.791309   0.000000
    29  H    5.445634   6.070293   4.867698   0.000000
    30  H    5.487808   5.847315   4.382890   1.783583   0.000000
    31  H    6.127967   6.247346   5.171356   1.785435   1.775857
    32  S    5.153929   4.516182   5.777069   7.305160   7.933660
    33  C    5.405265   5.243782   6.335674   7.321109   8.236624
    34  C    4.171224   4.430089   5.234091   6.132517   7.094656
    35  C    6.428240   6.405977   7.282478   7.368511   8.502023
    36  H    6.786248   6.919625   7.847684   8.064650   9.261751
    37  H    7.277622   7.059821   7.993867   7.979006   9.069720
    38  H    6.359480   6.512308   7.132282   6.579046   7.845134
    39  H    4.967480   5.420542   5.997513   6.027867   7.233485
                   31         32         33         34         35
    31  H    0.000000
    32  S    7.289957   0.000000
    33  C    7.594966   1.481650   0.000000
    34  C    6.677008   2.370465   1.576341   0.000000
    35  C    7.645538   2.576151   1.416435   2.317893   0.000000
    36  H    8.506436   3.236178   1.839441   2.640454   1.079686
    37  H    8.057030   2.841691   2.107437   3.289829   1.077103
    38  H    6.933924   3.220259   2.171911   2.398829   1.076516
    39  H    6.687673   3.155724   2.032301   1.143928   1.997501
                   36         37         38         39
    36  H    0.000000
    37  H    1.748248   0.000000
    38  H    1.749874   1.753620   0.000000
    39  H    2.221609   3.042754   1.675072   0.000000
 Stoichiometry    C17H14F6S2
 Framework group  C1[X(C17H14F6S2)]
 Deg. of freedom   111
 Full point group                 C1      NOp   1
 RotChk:  IX=3 Diff= 1.61D+00
 Largest Abelian subgroup         C1      NOp   1
 Largest concise Abelian subgroup C1      NOp   1
                         Standard orientation:                         
 ---------------------------------------------------------------------
 Center     Atomic      Atomic             Coordinates (Angstroms)
 Number     Number       Type             X           Y           Z
 ---------------------------------------------------------------------
      1          6           0        0.505457   -1.412308    0.470741
      2         16           0        1.162140   -2.804904   -0.381405
      3          6           0       -0.466047   -3.492684   -0.586249
      4          6           0       -1.415287   -2.809555    0.063199
      5          6           0       -0.920525   -1.686538    0.937487
      6          6           0       -0.606823   -4.718400   -1.425797
      7          1           0       -2.463227   -3.114921    0.056267
      8          6           0        1.123898   -0.244909    0.711812
      9          6           0        2.501887    0.167877    0.286702
     10          6           0        0.335630    0.986123    1.051371
     11          6           0        2.307747    1.545952   -0.404189
     12          6           0        0.810930    1.882999   -0.170739
     13          9           0        3.112078   -0.705381   -0.526436
     14          9           0        3.298167    0.343944    1.365688
     15          9           0        3.091770    2.480569    0.136888
     16          9           0        2.581104    1.462023   -1.710194
     17          9           0        0.654180    3.203145   -0.020498
     18          9           0        0.169542    1.510031   -1.302724
     19          6           0       -2.007542   -0.305363    0.956554
     20          6           0       -1.256028    0.909613    0.688533
     21          6           0       -2.345130   -0.421578   -0.539393
     22          1           0       -2.264021    0.520706   -1.076667
     23          1           0       -3.359478   -0.816472   -0.709875
     24          1           0       -1.656903   -1.127059   -1.031891
     25          6           0       -0.363260   -1.921896    2.379327
     26          1           0       -1.184371   -2.098847    3.092067
     27          1           0        0.205157   -1.041406    2.705792
     28          1           0        0.295283   -2.802207    2.389178
     29          1           0       -1.658478   -5.032056   -1.471532
     30          1           0       -0.014718   -5.549519   -1.011689
     31          1           0       -0.250523   -4.537387   -2.451707
     32         16           0       -1.817466    2.088141    0.154159
     33          6           0       -3.289334    1.918199    0.151088
     34          6           0       -3.438086    0.434679    0.662844
     35          6           0       -4.112010    1.900078   -1.001805
     36          1           0       -4.988280    2.244982   -0.473683
     37          1           0       -3.856631    2.633188   -1.748453
     38          1           0       -4.351071    0.970731   -1.489709
     39          1           0       -4.321969    0.175749   -0.015592
 ---------------------------------------------------------------------
 Rotational constants (GHZ):      0.2463771      0.2379083      0.1449355
 Leave Link  202 at Wed Oct 24 21:43:36 2018, MaxMem=   536870912 cpu:         0.0
 (Enter /pbs_home/pkowalski/g09d01/g09/l301.exe)
 Basis read from rwf:  (5D, 7F)
 No pseudopotential information found on rwf file.
 There are   453 symmetry adapted cartesian basis functions of A   symmetry.
 There are   428 symmetry adapted basis functions of A   symmetry.
   428 basis functions,   747 primitive gaussians,   453 cartesian basis functions
   101 alpha electrons      101 beta electrons
       nuclear repulsion energy      2975.3789607182 Hartrees.
 IExCor= 1009 DFT=T Ex+Corr=PBE1PBE ExCW=0 ScaHFX=  0.250000
 ScaDFX=  0.750000  0.750000  1.000000  1.000000 ScalE2=  1.000000  1.000000
 IRadAn=      0 IRanWt=     -1 IRanGd=            0 ICorTp=0 IEmpDi=  4
 NAtoms=   39 NActive=   39 NUniq=   39 SFac= 1.00D+00 NAtFMM=   60 NAOKFM=F Big=F
 Integral buffers will be    131072 words long.
 Raffenetti 2 integral format.
 Two-electron integral symmetry is turned on.
 No density basis found on file   724.
 Leave Link  301 at Wed Oct 24 21:43:36 2018, MaxMem=   536870912 cpu:         0.8
 (Enter /pbs_home/pkowalski/g09d01/g09/l302.exe)
 NPDir=0 NMtPBC=     1 NCelOv=     1 NCel=       1 NClECP=     1 NCelD=      1
         NCelK=      1 NCelE2=     1 NClLst=     1 CellRange=     0.0.
 One-electron integrals computed using PRISM.
 NBasis=   428 RedAO= T EigKep=  2.72D-04  NBF=   428
 NBsUse=   428 1.00D-06 EigRej= -1.00D+00 NBFU=   428
 Precomputing XC quadrature grid using
 IXCGrd= 4 IRadAn=           0 IRanWt=          -1 IRanGd=           0 AccXCQ= 0.00D+00.
 Generated NRdTot=       0 NPtTot=           0 NUsed=           0 NTot=          32
 NSgBfM=   444   444   447   447   447 MxSgAt=    39 MxSgA2=    39.
 Leave Link  302 at Wed Oct 24 21:43:37 2018, MaxMem=   536870912 cpu:         6.8
 (Enter /pbs_home/pkowalski/g09d01/g09/l303.exe)
 DipDrv:  MaxL=1.
 Leave Link  303 at Wed Oct 24 21:43:37 2018, MaxMem=   536870912 cpu:         1.1
 (Enter /pbs_home/pkowalski/g09d01/g09/l401.exe)
 Initial guess from the checkpoint file:  "dae0068freq_closed_pbe0.chk"
 B after Tr=     0.000000    0.000000    0.000000
         Rot=    0.819504   -0.001832    0.002236    0.573066 Ang= -69.93 deg.
 Guess basis will be translated and rotated to current coordinates.
 JPrj=2 DoOrth=T DoCkMO=T.
 Generating alternative initial guess.
 ExpMin= 1.22D-01 ExpMax= 9.18D+03 ExpMxC= 1.38D+03 IAcc=1 IRadAn=         1 AccDes= 0.00D+00
 Harris functional with IExCor= 1009 and IRadAn=       1 diagonalized for initial guess.
 HarFok:  IExCor= 1009 AccDes= 0.00D+00 IRadAn=         1 IDoV= 1 UseB2=F ITyADJ=14
 ICtDFT=  3500011 ScaDFX=  1.000000  1.000000  1.000000  1.000000
 FoFCou: FMM=F IPFlag=           0 FMFlag=      100000 FMFlg1=           0
         NFxFlg=           0 DoJE=T BraDBF=F KetDBF=T FulRan=T
         wScrn=  0.000000 ICntrl=     500 IOpCl=  0 I1Cent=   200000004 NGrid=           0
         NMat0=    1 NMatS0=      1 NMatT0=    0 NMatD0=    1 NMtDS0=    0 NMtDT0=    0
 Petite list used in FoFCou.
 Harris En= -2048.32317952933    
 Leave Link  401 at Wed Oct 24 21:43:39 2018, MaxMem=   536870912 cpu:        16.6
 (Enter /pbs_home/pkowalski/g09d01/g09/l502.exe)
 Closed shell SCF:
 Using DIIS extrapolation, IDIIS=  1040.
 Integral symmetry usage will be decided dynamically.
 IVT=      641221 IEndB=      641221 NGot=   536870912 MDV=   536451994
 LenX=   536451994 LenY=   536246332
 Requested convergence on RMS density matrix=1.00D-08 within 128 cycles.
 Requested convergence on MAX density matrix=1.00D-06.
 Requested convergence on             energy=1.00D-06.
 No special actions if energy rises.
 Fock matrices will be formed incrementally for  20 cycles.
 Integral accuracy reduced to 1.0D-05 until final iterations.

 Cycle   1  Pass 0  IDiag  1:
 FoFJK:  IHMeth= 1 ICntrl=       0 DoSepK=F KAlg= 0 I1Cent=   0 FoldK=F
 IRaf= 820000000 NMat=   1 IRICut=       1 DoRegI=T DoRafI=F ISym2E= 0.
 FoFCou: FMM=F IPFlag=           0 FMFlag=      100000 FMFlg1=           0
         NFxFlg=           0 DoJE=F BraDBF=F KetDBF=F FulRan=T
         wScrn=  0.000000 ICntrl=       0 IOpCl=  0 I1Cent=           0 NGrid=           0
         NMat0=    1 NMatS0=      1 NMatT0=    0 NMatD0=    1 NMtDS0=    0 NMtDT0=    0
 Symmetry not used in FoFCou.
 E= -2048.24684035237    
 DIIS: error= 4.73D-03 at cycle   1 NSaved=   1.
 NSaved= 1 IEnMin= 1 EnMin= -2048.24684035237     IErMin= 1 ErrMin= 4.73D-03
 ErrMax= 4.73D-03  0.00D+00 EMaxC= 1.00D-01 BMatC= 2.66D-02 BMatP= 2.66D-02
 IDIUse=3 WtCom= 9.53D-01 WtEn= 4.73D-02
 Coeff-Com:  0.100D+01
 Coeff-En:   0.100D+01
 Coeff:      0.100D+01
 Gap=     0.632 Goal=   None    Shift=    0.000
 GapD=    0.632 DampG=2.000 DampE=1.000 DampFc=2.0000 IDamp=-1.
 RMSDP=1.27D-03 MaxDP=7.39D-02              OVMax= 3.63D-02

 Cycle   2  Pass 0  IDiag  1:
 RMSU=  1.26D-03    CP:  9.92D-01
 E= -2048.26994090130     Delta-E=       -0.023100548923 Rises=F Damp=F
 DIIS: error= 1.66D-03 at cycle   2 NSaved=   2.
 NSaved= 2 IEnMin= 2 EnMin= -2048.26994090130     IErMin= 2 ErrMin= 1.66D-03
 ErrMax= 1.66D-03  0.00D+00 EMaxC= 1.00D-01 BMatC= 3.12D-03 BMatP= 2.66D-02
 IDIUse=3 WtCom= 9.83D-01 WtEn= 1.66D-02
 Coeff-Com:  0.129D+00 0.871D+00
 Coeff-En:   0.000D+00 0.100D+01
 Coeff:      0.127D+00 0.873D+00
 Gap=     0.086 Goal=   None    Shift=    0.000
 RMSDP=5.53D-04 MaxDP=2.27D-02 DE=-2.31D-02 OVMax= 4.35D-02

 Cycle   3  Pass 0  IDiag  1:
 RMSU=  5.06D-04    CP:  9.95D-01  8.31D-01
 E= -2048.26629306466     Delta-E=        0.003647836642 Rises=F Damp=F
 DIIS: error= 2.43D-03 at cycle   3 NSaved=   3.
 NSaved= 3 IEnMin= 2 EnMin= -2048.26994090130     IErMin= 2 ErrMin= 1.66D-03
 ErrMax= 2.43D-03  0.00D+00 EMaxC= 1.00D-01 BMatC= 6.56D-03 BMatP= 3.12D-03
 IDIUse=3 WtCom= 1.69D-01 WtEn= 8.31D-01
 Coeff-Com: -0.146D-01 0.601D+00 0.414D+00
 Coeff-En:   0.000D+00 0.652D+00 0.348D+00
 Coeff:     -0.246D-02 0.643D+00 0.359D+00
 Gap=     0.086 Goal=   None    Shift=    0.000
 RMSDP=3.07D-04 MaxDP=1.38D-02 DE= 3.65D-03 OVMax= 2.99D-02

 Cycle   4  Pass 0  IDiag  1:
 RMSU=  1.09D-04    CP:  9.94D-01  9.38D-01  5.04D-01
 E= -2048.27295767083     Delta-E=       -0.006664606175 Rises=F Damp=F
 DIIS: error= 3.68D-04 at cycle   4 NSaved=   4.
 NSaved= 4 IEnMin= 4 EnMin= -2048.27295767083     IErMin= 4 ErrMin= 3.68D-04
 ErrMax= 3.68D-04  0.00D+00 EMaxC= 1.00D-01 BMatC= 1.92D-04 BMatP= 3.12D-03
 IDIUse=3 WtCom= 9.96D-01 WtEn= 3.68D-03
 Coeff-Com: -0.143D-01 0.327D+00 0.187D+00 0.500D+00
 Coeff-En:   0.000D+00 0.000D+00 0.000D+00 0.100D+01
 Coeff:     -0.143D-01 0.326D+00 0.187D+00 0.501D+00
 Gap=     0.088 Goal=   None    Shift=    0.000
 RMSDP=8.57D-05 MaxDP=4.67D-03 DE=-6.66D-03 OVMax= 6.69D-03

 Cycle   5  Pass 0  IDiag  1:
 RMSU=  5.27D-05    CP:  9.93D-01  9.61D-01  4.35D-01  5.58D-01
 E= -2048.27310402218     Delta-E=       -0.000146351347 Rises=F Damp=F
 DIIS: error= 1.97D-04 at cycle   5 NSaved=   5.
 NSaved= 5 IEnMin= 5 EnMin= -2048.27310402218     IErMin= 5 ErrMin= 1.97D-04
 ErrMax= 1.97D-04  0.00D+00 EMaxC= 1.00D-01 BMatC= 4.52D-05 BMatP= 1.92D-04
 IDIUse=3 WtCom= 9.98D-01 WtEn= 1.97D-03
 Coeff-Com: -0.662D-02 0.115D+00 0.543D-01 0.348D+00 0.489D+00
 Coeff-En:   0.000D+00 0.000D+00 0.000D+00 0.204D+00 0.796D+00
 Coeff:     -0.661D-02 0.115D+00 0.542D-01 0.348D+00 0.490D+00
 Gap=     0.087 Goal=   None    Shift=    0.000
 RMSDP=3.12D-05 MaxDP=1.20D-03 DE=-1.46D-04 OVMax= 4.33D-03

 Cycle   6  Pass 0  IDiag  1:
 RMSU=  2.15D-05    CP:  9.93D-01  9.61D-01  4.47D-01  6.37D-01  6.24D-01
 E= -2048.27314824619     Delta-E=       -0.000044224014 Rises=F Damp=F
 DIIS: error= 7.60D-05 at cycle   6 NSaved=   6.
 NSaved= 6 IEnMin= 6 EnMin= -2048.27314824619     IErMin= 6 ErrMin= 7.60D-05
 ErrMax= 7.60D-05  0.00D+00 EMaxC= 1.00D-01 BMatC= 4.94D-06 BMatP= 4.52D-05
 IDIUse=1 WtCom= 1.00D+00 WtEn= 0.00D+00
 Coeff-Com: -0.179D-02 0.163D-01 0.182D-02 0.136D+00 0.307D+00 0.541D+00
 Coeff:     -0.179D-02 0.163D-01 0.182D-02 0.136D+00 0.307D+00 0.541D+00
 Gap=     0.087 Goal=   None    Shift=    0.000
 RMSDP=1.16D-05 MaxDP=4.80D-04 DE=-4.42D-05 OVMax= 1.48D-03

 Cycle   7  Pass 0  IDiag  1:
 RMSU=  7.70D-06    CP:  9.93D-01  9.61D-01  4.50D-01  6.70D-01  7.39D-01
                    CP:  7.78D-01
 E= -2048.27315329064     Delta-E=       -0.000005044451 Rises=F Damp=F
 DIIS: error= 1.77D-05 at cycle   7 NSaved=   7.
 NSaved= 7 IEnMin= 7 EnMin= -2048.27315329064     IErMin= 7 ErrMin= 1.77D-05
 ErrMax= 1.77D-05  0.00D+00 EMaxC= 1.00D-01 BMatC= 6.35D-07 BMatP= 4.94D-06
 IDIUse=1 WtCom= 1.00D+00 WtEn= 0.00D+00
 Coeff-Com: -0.234D-03-0.571D-02-0.700D-02 0.421D-01 0.134D+00 0.330D+00
 Coeff-Com:  0.506D+00
 Coeff:     -0.234D-03-0.571D-02-0.700D-02 0.421D-01 0.134D+00 0.330D+00
 Coeff:      0.506D+00
 Gap=     0.087 Goal=   None    Shift=    0.000
 RMSDP=4.14D-06 MaxDP=1.46D-04 DE=-5.04D-06 OVMax= 4.33D-04

 Initial convergence to 1.0D-05 achieved.  Increase integral accuracy.
 Cycle   8  Pass 1  IDiag  1:
 E= -2048.27323618668     Delta-E=       -0.000082896040 Rises=F Damp=F
 DIIS: error= 7.20D-05 at cycle   1 NSaved=   1.
 NSaved= 1 IEnMin= 1 EnMin= -2048.27323618668     IErMin= 1 ErrMin= 7.20D-05
 ErrMax= 7.20D-05  0.00D+00 EMaxC= 1.00D-01 BMatC= 2.60D-06 BMatP= 2.60D-06
 IDIUse=1 WtCom= 1.00D+00 WtEn= 0.00D+00
 Coeff-Com:  0.100D+01
 Coeff:      0.100D+01
 Gap=     0.087 Goal=   None    Shift=    0.000
 RMSDP=4.14D-06 MaxDP=1.46D-04 DE=-8.29D-05 OVMax= 5.38D-04

 Cycle   9  Pass 1  IDiag  1:
 RMSU=  7.61D-05    CP:  1.00D+00
 E= -2048.27323841942     Delta-E=       -0.000002232737 Rises=F Damp=F
 DIIS: error= 1.29D-05 at cycle   2 NSaved=   2.
 NSaved= 2 IEnMin= 2 EnMin= -2048.27323841942     IErMin= 2 ErrMin= 1.29D-05
 ErrMax= 1.29D-05  0.00D+00 EMaxC= 1.00D-01 BMatC= 3.57D-07 BMatP= 2.60D-06
 IDIUse=1 WtCom= 1.00D+00 WtEn= 0.00D+00
 Coeff-Com:  0.148D+00 0.852D+00
 Coeff:      0.148D+00 0.852D+00
 Gap=     0.087 Goal=   None    Shift=    0.000
 RMSDP=6.33D-06 MaxDP=2.62D-04 DE=-2.23D-06 OVMax= 7.46D-04

 Cycle  10  Pass 1  IDiag  1:
 RMSU=  6.27D-06    CP:  1.00D+00  1.01D+00
 E= -2048.27323761966     Delta-E=        0.000000799757 Rises=F Damp=F
 DIIS: error= 2.35D-05 at cycle   3 NSaved=   3.
 NSaved= 3 IEnMin= 2 EnMin= -2048.27323841942     IErMin= 2 ErrMin= 1.29D-05
 ErrMax= 2.35D-05  0.00D+00 EMaxC= 1.00D-01 BMatC= 1.12D-06 BMatP= 3.57D-07
 IDIUse=1 WtCom= 1.00D+00 WtEn= 0.00D+00
 Coeff-Com: -0.887D-02 0.645D+00 0.364D+00
 Coeff:     -0.887D-02 0.645D+00 0.364D+00
 Gap=     0.087 Goal=   None    Shift=    0.000
 RMSDP=4.13D-06 MaxDP=1.75D-04 DE= 8.00D-07 OVMax= 5.32D-04

 Cycle  11  Pass 1  IDiag  1:
 RMSU=  9.05D-07    CP:  1.00D+00  1.02D+00  3.63D-01
 E= -2048.27323878546     Delta-E=       -0.000001165794 Rises=F Damp=F
 DIIS: error= 2.50D-06 at cycle   4 NSaved=   4.
 NSaved= 4 IEnMin= 4 EnMin= -2048.27323878546     IErMin= 4 ErrMin= 2.50D-06
 ErrMax= 2.50D-06  0.00D+00 EMaxC= 1.00D-01 BMatC= 7.02D-09 BMatP= 3.57D-07
 IDIUse=1 WtCom= 1.00D+00 WtEn= 0.00D+00
 Coeff-Com: -0.663D-02 0.356D+00 0.209D+00 0.442D+00
 Coeff:     -0.663D-02 0.356D+00 0.209D+00 0.442D+00
 Gap=     0.087 Goal=   None    Shift=    0.000
 RMSDP=4.57D-07 MaxDP=1.98D-05 DE=-1.17D-06 OVMax= 7.20D-05

 Cycle  12  Pass 1  IDiag  1:
 RMSU=  4.08D-07    CP:  1.00D+00  1.02D+00  3.88D-01  8.59D-01
 E= -2048.27323879206     Delta-E=       -0.000000006607 Rises=F Damp=F
 DIIS: error= 9.32D-07 at cycle   5 NSaved=   5.
 NSaved= 5 IEnMin= 5 EnMin= -2048.27323879206     IErMin= 5 ErrMin= 9.32D-07
 ErrMax= 9.32D-07  0.00D+00 EMaxC= 1.00D-01 BMatC= 1.57D-09 BMatP= 7.02D-09
 IDIUse=1 WtCom= 1.00D+00 WtEn= 0.00D+00
 Coeff-Com: -0.329D-02 0.149D+00 0.907D-01 0.328D+00 0.436D+00
 Coeff:     -0.329D-02 0.149D+00 0.907D-01 0.328D+00 0.436D+00
 Gap=     0.087 Goal=   None    Shift=    0.000
 RMSDP=1.73D-07 MaxDP=9.55D-06 DE=-6.61D-09 OVMax= 2.38D-05

 Cycle  13  Pass 1  IDiag  1:
 RMSU=  1.42D-07    CP:  1.00D+00  1.02D+00  3.83D-01  9.48D-01  8.94D-01
 E= -2048.27323879375     Delta-E=       -0.000000001691 Rises=F Damp=F
 DIIS: error= 2.19D-07 at cycle   6 NSaved=   6.
 NSaved= 6 IEnMin= 6 EnMin= -2048.27323879375     IErMin= 6 ErrMin= 2.19D-07
 ErrMax= 2.19D-07  0.00D+00 EMaxC= 1.00D-01 BMatC= 1.42D-10 BMatP= 1.57D-09
 IDIUse=1 WtCom= 1.00D+00 WtEn= 0.00D+00
 Coeff-Com: -0.120D-03-0.121D-01-0.384D-02 0.104D+00 0.232D+00 0.680D+00
 Coeff:     -0.120D-03-0.121D-01-0.384D-02 0.104D+00 0.232D+00 0.680D+00
 Gap=     0.087 Goal=   None    Shift=    0.000
 RMSDP=1.24D-07 MaxDP=5.03D-06 DE=-1.69D-09 OVMax= 1.89D-05

 Cycle  14  Pass 1  IDiag  1:
 RMSU=  7.07D-08    CP:  1.00D+00  1.02D+00  3.84D-01  1.03D+00  1.05D+00
                    CP:  9.49D-01
 E= -2048.27323879407     Delta-E=       -0.000000000312 Rises=F Damp=F
 DIIS: error= 1.87D-07 at cycle   7 NSaved=   7.
 NSaved= 7 IEnMin= 7 EnMin= -2048.27323879407     IErMin= 7 ErrMin= 1.87D-07
 ErrMax= 1.87D-07  0.00D+00 EMaxC= 1.00D-01 BMatC= 5.51D-11 BMatP= 1.42D-10
 IDIUse=1 WtCom= 1.00D+00 WtEn= 0.00D+00
 Coeff-Com:  0.445D-03-0.307D-01-0.159D-01 0.183D-01 0.396D-01 0.430D+00
 Coeff-Com:  0.558D+00
 Coeff:      0.445D-03-0.307D-01-0.159D-01 0.183D-01 0.396D-01 0.430D+00
 Coeff:      0.558D+00
 Gap=     0.087 Goal=   None    Shift=    0.000
 RMSDP=6.20D-08 MaxDP=2.82D-06 DE=-3.12D-10 OVMax= 1.04D-05

 Cycle  15  Pass 1  IDiag  1:
 RMSU=  4.25D-08    CP:  1.00D+00  1.02D+00  3.85D-01  1.07D+00  1.12D+00
                    CP:  1.10D+00  9.99D-01
 E= -2048.27323879409     Delta-E=       -0.000000000025 Rises=F Damp=F
 DIIS: error= 7.93D-08 at cycle   8 NSaved=   8.
 NSaved= 8 IEnMin= 8 EnMin= -2048.27323879409     IErMin= 8 ErrMin= 7.93D-08
 ErrMax= 7.93D-08  0.00D+00 EMaxC= 1.00D-01 BMatC= 1.25D-11 BMatP= 5.51D-11
 IDIUse=1 WtCom= 1.00D+00 WtEn= 0.00D+00
 Coeff-Com:  0.342D-03-0.186D-01-0.990D-02-0.116D-01-0.492D-01 0.115D+00
 Coeff-Com:  0.363D+00 0.610D+00
 Coeff:      0.342D-03-0.186D-01-0.990D-02-0.116D-01-0.492D-01 0.115D+00
 Coeff:      0.363D+00 0.610D+00
 Gap=     0.087 Goal=   None    Shift=    0.000
 RMSDP=3.20D-08 MaxDP=1.52D-06 DE=-2.46D-11 OVMax= 4.73D-06

 Cycle  16  Pass 1  IDiag  1:
 RMSU=  1.35D-08    CP:  1.00D+00  1.02D+00  3.86D-01  1.09D+00  1.15D+00
                    CP:  1.16D+00  1.21D+00  1.05D+00
 E= -2048.27323879407     Delta-E=        0.000000000018 Rises=F Damp=F
 DIIS: error= 3.19D-08 at cycle   9 NSaved=   9.
 NSaved= 9 IEnMin= 8 EnMin= -2048.27323879409     IErMin= 9 ErrMin= 3.19D-08
 ErrMax= 3.19D-08  0.00D+00 EMaxC= 1.00D-01 BMatC= 1.64D-12 BMatP= 1.25D-11
 IDIUse=1 WtCom= 1.00D+00 WtEn= 0.00D+00
 Coeff-Com:  0.890D-04-0.354D-02-0.174D-02-0.647D-02-0.414D-01-0.124D-01
 Coeff-Com:  0.109D+00 0.323D+00 0.633D+00
 Coeff:      0.890D-04-0.354D-02-0.174D-02-0.647D-02-0.414D-01-0.124D-01
 Coeff:      0.109D+00 0.323D+00 0.633D+00
 Gap=     0.087 Goal=   None    Shift=    0.000
 RMSDP=1.34D-08 MaxDP=5.50D-07 DE= 1.82D-11 OVMax= 2.17D-06

 Cycle  17  Pass 1  IDiag  1:
 RMSU=  5.92D-09    CP:  1.00D+00  1.02D+00  3.86D-01  1.09D+00  1.17D+00
                    CP:  1.20D+00  1.28D+00  1.13D+00  7.94D-01
 E= -2048.27323879411     Delta-E=       -0.000000000034 Rises=F Damp=F
 DIIS: error= 2.21D-08 at cycle  10 NSaved=  10.
 NSaved=10 IEnMin=10 EnMin= -2048.27323879411     IErMin=10 ErrMin= 2.21D-08
 ErrMax= 2.21D-08  0.00D+00 EMaxC= 1.00D-01 BMatC= 4.36D-13 BMatP= 1.64D-12
 IDIUse=1 WtCom= 1.00D+00 WtEn= 0.00D+00
 Coeff-Com: -0.537D-05 0.114D-02 0.737D-03-0.155D-02-0.201D-01-0.275D-01
 Coeff-Com:  0.355D-02 0.769D-01 0.398D+00 0.569D+00
 Coeff:     -0.537D-05 0.114D-02 0.737D-03-0.155D-02-0.201D-01-0.275D-01
 Coeff:      0.355D-02 0.769D-01 0.398D+00 0.569D+00
 Gap=     0.087 Goal=   None    Shift=    0.000
 RMSDP=5.04D-09 MaxDP=1.34D-07 DE=-3.37D-11 OVMax= 7.45D-07

 SCF Done:  E(RPBE1PBE) =  -2048.27323879     A.U. after   17 cycles
            NFock= 17  Conv=0.50D-08     -V/T= 2.0045
 KE= 2.039037914373D+03 PE=-1.078457997133D+04 EE= 3.721889857441D+03
 Leave Link  502 at Wed Oct 24 21:46:29 2018, MaxMem=   536870912 cpu:      1358.1
 (Enter /pbs_home/pkowalski/g09d01/g09/l701.exe)
 Compute integral first derivatives.
 ... and contract with generalized density number  0.
 Leave Link  701 at Wed Oct 24 21:46:30 2018, MaxMem=   536870912 cpu:         3.9
 (Enter /pbs_home/pkowalski/g09d01/g09/l702.exe)
 L702 exits ... SP integral derivatives will be done elsewhere.
 Leave Link  702 at Wed Oct 24 21:46:30 2018, MaxMem=   536870912 cpu:         0.2
 (Enter /pbs_home/pkowalski/g09d01/g09/l703.exe)
 Compute integral first derivatives, UseDBF=F ICtDFT=           0.
 Integral derivatives from FoFJK, PRISM(SPDF).
 Calling FoFJK, ICntrl=      2127 FMM=F ISym2X=0 I1Cent= 0 IOpClX= 0 NMat=1 NMatS=1 NMatT=0.
 FoFJK:  IHMeth= 1 ICntrl=    2127 DoSepK=F KAlg= 0 I1Cent=   0 FoldK=F
 IRaf=         0 NMat=   1 IRICut=       1 DoRegI=T DoRafI=F ISym2E= 0.
 FoFCou: FMM=F IPFlag=           0 FMFlag=      100000 FMFlg1=         800
         NFxFlg=           0 DoJE=F BraDBF=F KetDBF=F FulRan=T
         wScrn=  0.000000 ICntrl=    2127 IOpCl=  0 I1Cent=           0 NGrid=           0
         NMat0=    1 NMatS0=      1 NMatT0=    0 NMatD0=    1 NMtDS0=    0 NMtDT0=    0
 Symmetry not used in FoFCou.
 Leave Link  703 at Wed Oct 24 21:47:03 2018, MaxMem=   536870912 cpu:       267.0
 (Enter /pbs_home/pkowalski/g09d01/g09/l716.exe)
 Dipole        =-3.12131943D+00-1.71931057D+00-9.49756153D-01
 ***** Axes restored to original set *****
 -------------------------------------------------------------------
 Center     Atomic                   Forces (Hartrees/Bohr)
 Number     Number              X              Y              Z
 -------------------------------------------------------------------
      1        6           0.006889814    0.015334170    0.031061388
      2       16          -0.006762687   -0.004100564    0.004761920
      3        6          -0.000763309    0.013336167   -0.005750927
      4        6           0.003894674   -0.018883880   -0.021763903
      5        6           0.022673086   -0.011114267   -0.044873550
      6        6           0.002572796   -0.002534190    0.000468130
      7        1          -0.001008580   -0.000494052   -0.001159478
      8        6           0.009265387   -0.013577847    0.028311244
      9        6           0.004212365   -0.003847242   -0.007743382
     10        6          -0.015583327   -0.011885250    0.079350874
     11        6           0.000127376   -0.005035740   -0.000080968
     12        6           0.000974380    0.003800112   -0.052434503
     13        9          -0.002330315    0.000853218    0.000505572
     14        9          -0.002190963    0.001008065   -0.001043918
     15        9           0.000069899    0.000176560   -0.000059330
     16        9          -0.000489648    0.003030634    0.000230519
     17        9           0.006009452    0.002959288    0.004321761
     18        9          -0.003490474    0.014956894    0.018362858
     19        6           0.005840492    0.020070213    0.060378737
     20        6          -0.151719016    0.122926575   -0.360812567
     21        6          -0.051849602    0.020161050    0.068093982
     22        1          -0.022725312    0.010459476    0.007734391
     23        1          -0.025397681    0.021532184    0.003797621
     24        1           0.002643936    0.000472518    0.001295419
     25        6          -0.017272549   -0.046186687    0.000056020
     26        1          -0.001914341   -0.003546065   -0.004362007
     27        1          -0.002008030   -0.004587673    0.001436852
     28        1           0.000598797    0.000256043    0.000241351
     29        1          -0.000525024   -0.000166597   -0.000062937
     30        1           0.000259441    0.000059405    0.000005697
     31        1           0.000141708    0.000679400   -0.000238394
     32       16           0.318166896    0.132604635    0.159117094
     33        6          -0.157697228   -0.171936412   -0.046436753
     34        6           0.050576295   -0.020665726    0.025303195
     35        6           0.040357290   -0.041776359    0.060709454
     36        1          -0.003552452   -0.021133941    0.033821977
     37        1           0.009010792    0.006696416    0.011763649
     38        1          -0.016116581    0.009397720    0.002481413
     39        1          -0.000887755   -0.019298251   -0.056788499
 -------------------------------------------------------------------
 Cartesian Forces:  Max     0.360812567 RMS     0.059772924
 Leave Link  716 at Wed Oct 24 21:47:03 2018, MaxMem=   536870912 cpu:         0.3
 (Enter /pbs_home/pkowalski/g09d01/g09/l103.exe)

 GradGradGradGradGradGradGradGradGradGradGradGradGradGradGradGradGradGrad
 Berny optimization.
 Using GEDIIS/GDIIS optimizer.
 FormGI is forming the generalized inverse of G from B-inverse, IUseBI=4.
 Internal  Forces:  Max     0.300511828 RMS     0.030201568
 Search for a local minimum.
 Step number   2 out of a maximum of  234
 All quantities printed in internal units (Hartrees-Bohrs-Radians)
 RMS Force = .30202D-01 SwitMx=.10000D-02 MixMth= 1
 Mixed Optimization -- RFO/linear search
 Update second derivatives using D2CorX and points    1    2
 DE= -1.93D-01 DEPred=-2.12D-01 R= 9.12D-01
 TightC=F SS=  1.41D+00  RLast= 3.74D-01 DXNew= 5.0454D-01 1.1217D+00
 Trust test= 9.12D-01 RLast= 3.74D-01 DXMaxT set to 5.05D-01
 ITU=  1  0
 Use linear search instead of GDIIS.
 Linear search step of   0.600 exceeds DXMaxT=   0.505 but not scaled.
 Quartic linear search produced a step of  2.00000.
 Iteration  1 RMS(Cart)=  0.14818748 RMS(Int)=  0.00657655
 Iteration  2 RMS(Cart)=  0.01185210 RMS(Int)=  0.00137823
 Iteration  3 RMS(Cart)=  0.00013844 RMS(Int)=  0.00137732
 Iteration  4 RMS(Cart)=  0.00000015 RMS(Int)=  0.00137732
 ITry= 1 IFail=0 DXMaxC= 8.32D-01 DCOld= 1.00D+10 DXMaxT= 5.05D-01 DXLimC= 3.00D+00 Rises=F
 Variable       Old X    -DE/DX   Delta X   Delta X   Delta X     New X
                                 (Linear)    (Quad)   (Total)
    R1        3.32544   0.00435   0.00617   0.00000   0.00626   3.33170
    R2        2.88236   0.01538   0.02550   0.00000   0.02576   2.90813
    R3        2.53773   0.00561   0.01337   0.00000   0.01385   2.55158
    R4        3.36244  -0.00940  -0.01337   0.00000  -0.01323   3.34921
    R5        2.52793   0.00552   0.00860   0.00000   0.00856   2.53649
    R6        2.82009  -0.00261  -0.00443   0.00000  -0.00443   2.81566
    R7        2.84737  -0.00811  -0.01571   0.00000  -0.01590   2.83147
    R8        2.06272   0.00041   0.00086   0.00000   0.00086   2.06359
    R9        3.32163  -0.02201  -0.05005   0.00000  -0.05029   3.27134
   R10        2.95477   0.00572   0.01338   0.00000   0.01338   2.96815
   R11        2.07565   0.00033   0.00054   0.00000   0.00054   2.07619
   R12        2.08113  -0.00013  -0.00026   0.00000  -0.00026   2.08087
   R13        2.08059   0.00032   0.00047   0.00000   0.00047   2.08106
   R14        2.83457   0.00154   0.00779   0.00000   0.00836   2.84293
   R15        2.83592  -0.01022   0.00411   0.00000   0.00451   2.84042
   R16        2.93614  -0.01256  -0.04866   0.00000  -0.04901   2.88713
   R17        2.53259   0.00233   0.00245   0.00000   0.00245   2.53504
   R18        2.55587   0.00013  -0.00179   0.00000  -0.00179   2.55408
   R19        3.00214   0.00458   0.07498   0.00000   0.07529   3.07742
   R20        3.08835  -0.04924  -0.00052   0.00000  -0.00071   3.08764
   R21        2.93277  -0.00966  -0.03676   0.00000  -0.03744   2.89533
   R22        2.52189   0.00014  -0.00052   0.00000  -0.00052   2.52137
   R23        2.52646   0.00225   0.00385   0.00000   0.00385   2.53031
   R24        2.52823   0.00648   0.01154   0.00000   0.01154   2.53977
   R25        2.55768   0.01669   0.02933   0.00000   0.02933   2.58701
   R26        2.74679   0.05040   0.11511   0.00000   0.11565   2.86244
   R27        2.90633   0.07212   0.14102   0.00000   0.13977   3.04610
   R28        3.09384   0.01420  -0.01063   0.00000  -0.00977   3.08407
   R29        2.66558   0.30051   0.24993   0.00000   0.25048   2.91606
   R30        2.05550  -0.00740  -0.03401   0.00000  -0.03401   2.02149
   R31        2.08205  -0.00153   0.00224   0.00000   0.00224   2.08429
   R32        2.08206  -0.00151  -0.00111   0.00000  -0.00111   2.08095
   R33        3.47067   0.06475   0.13568   0.00000   0.13608   3.60675
   R34        2.08173   0.00466   0.00841   0.00000   0.00841   2.09015
   R35        2.07435  -0.00369  -0.00681   0.00000  -0.00681   2.06754
   R36        2.07760  -0.00040  -0.00071   0.00000  -0.00071   2.07689
   R37        2.79991   0.21738   0.23300   0.00000   0.23225   3.03217
   R38        2.97885  -0.01419  -0.00964   0.00000  -0.01054   2.96831
   R39        2.67667   0.09852   0.17192   0.00000   0.17192   2.84860
   R40        2.16171  -0.03562  -0.06074   0.00000  -0.06074   2.10097
   R41        2.04031   0.02067   0.03661   0.00000   0.03661   2.07692
   R42        2.03543   0.01605   0.02685   0.00000   0.02685   2.06228
   R43        2.03432   0.01630   0.02463   0.00000   0.02463   2.05895
    A1        1.93347  -0.00304  -0.00789   0.00000  -0.00855   1.92492
    A2        2.21807   0.00093  -0.00165   0.00000  -0.00233   2.21574
    A3        2.13164   0.00207   0.01003   0.00000   0.00947   2.14111
    A4        1.59097   0.00201   0.00320   0.00000   0.00352   1.59449
    A5        1.97799   0.00084   0.00237   0.00000   0.00237   1.98036
    A6        2.05847   0.00117   0.00106   0.00000   0.00106   2.05953
    A7        2.24672  -0.00201  -0.00343   0.00000  -0.00343   2.24329
    A8        2.01452   0.00360   0.00305   0.00000   0.00271   2.01723
    A9        2.13566  -0.00122  -0.00087   0.00000  -0.00073   2.13494
   A10        2.12637  -0.00198  -0.00159   0.00000  -0.00143   2.12494
   A11        1.83737  -0.00268  -0.00068   0.00000  -0.00004   1.83733
   A12        2.02662  -0.00507   0.00194   0.00000   0.00177   2.02839
   A13        1.54684   0.02299   0.03768   0.00000   0.03814   1.58498
   A14        1.97021   0.01028   0.01131   0.00000   0.01061   1.98082
   A15        2.14111  -0.01718  -0.02912   0.00000  -0.02953   2.11158
   A16        1.90570  -0.00677  -0.01433   0.00000  -0.01480   1.89090
   A17        1.92654   0.00081   0.00141   0.00000   0.00141   1.92795
   A18        1.93649  -0.00051  -0.00109   0.00000  -0.00109   1.93539
   A19        1.93761  -0.00035  -0.00076   0.00000  -0.00076   1.93685
   A20        1.89117  -0.00013  -0.00011   0.00000  -0.00010   1.89107
   A21        1.89441   0.00023   0.00058   0.00000   0.00058   1.89499
   A22        1.87597  -0.00005  -0.00002   0.00000  -0.00003   1.87595
   A23        2.22865  -0.00172  -0.00597   0.00000  -0.00678   2.22187
   A24        2.10809   0.00609   0.00602   0.00000   0.00505   2.11315
   A25        1.89751   0.00047   0.01507   0.00000   0.01520   1.91271
   A26        1.82897   0.00830   0.03222   0.00000   0.03238   1.86134
   A27        1.99425  -0.00312  -0.00527   0.00000  -0.00651   1.98774
   A28        1.92900  -0.00300  -0.01242   0.00000  -0.01166   1.91734
   A29        1.94445   0.00517   0.00945   0.00000   0.00980   1.95425
   A30        1.88898  -0.00829  -0.02777   0.00000  -0.02831   1.86067
   A31        1.87633   0.00053   0.00228   0.00000   0.00231   1.87864
   A32        1.70307  -0.00426  -0.04315   0.00000  -0.04304   1.66004
   A33        2.00747  -0.00956  -0.01171   0.00000  -0.01064   1.99683
   A34        1.71835   0.03473   0.14558   0.00000   0.14487   1.86322
   A35        1.81960  -0.00698  -0.01772   0.00000  -0.01882   1.80078
   A36        1.94708   0.00006   0.00042   0.00000   0.00085   1.94793
   A37        1.93173   0.00317   0.00772   0.00000   0.00798   1.93971
   A38        1.93214   0.00279   0.00888   0.00000   0.00869   1.94083
   A39        1.93668   0.00267   0.00294   0.00000   0.00377   1.94045
   A40        1.89643  -0.00168  -0.00233   0.00000  -0.00258   1.89385
   A41        1.85632   0.00902   0.03912   0.00000   0.03916   1.89548
   A42        2.02153  -0.00042   0.00378   0.00000   0.00404   2.02557
   A43        1.92414   0.01060   0.05521   0.00000   0.05689   1.98103
   A44        1.92217  -0.00293  -0.02953   0.00000  -0.03035   1.89183
   A45        1.84564  -0.01728  -0.09136   0.00000  -0.09263   1.75301
   A46        1.88632  -0.00069   0.01429   0.00000   0.00912   1.89543
   A47        1.91247  -0.01576  -0.01342   0.00000  -0.01253   1.89995
   A48        1.63666  -0.01741  -0.05207   0.00000  -0.05207   1.58460
   A49        2.67611  -0.01837  -0.02881   0.00000  -0.02938   2.64673
   A50        1.56809   0.04383   0.11335   0.00000   0.11346   1.68155
   A51        1.61166   0.04085   0.05877   0.00000   0.05797   1.66963
   A52        2.09640   0.02711   0.02317   0.00000   0.02045   2.11685
   A53        2.01821   0.01562   0.06195   0.00000   0.06041   2.07862
   A54        2.16813  -0.04284  -0.08551   0.00000  -0.08139   2.08674
   A55        1.98081   0.02806   0.04590   0.00000   0.04771   2.02852
   A56        1.96024  -0.00297   0.01647   0.00000   0.01718   1.97742
   A57        1.92417   0.00059   0.00560   0.00000   0.00337   1.92754
   A58        1.87833  -0.00081  -0.00799   0.00000  -0.01207   1.86626
   A59        1.86223  -0.01382  -0.03282   0.00000  -0.03297   1.82925
   A60        1.53462   0.03345   0.06579   0.00000   0.06684   1.60146
   A61        1.85086  -0.01438  -0.03393   0.00000  -0.03339   1.81747
   A62        1.28754   0.01461   0.05852   0.00000   0.05640   1.34394
   A63        1.93387   0.00405   0.00796   0.00000   0.00796   1.94183
   A64        1.91566  -0.00042   0.00076   0.00000   0.00075   1.91641
   A65        1.92012  -0.00063  -0.00119   0.00000  -0.00118   1.91894
   A66        1.89906  -0.00198  -0.00483   0.00000  -0.00484   1.89422
   A67        1.88816  -0.00199  -0.00441   0.00000  -0.00441   1.88375
   A68        1.90649   0.00092   0.00155   0.00000   0.00155   1.90805
   A69        1.87586  -0.07633  -0.03699   0.00000  -0.03399   1.84187
   A70        1.77319   0.01699   0.00071   0.00000  -0.00160   1.77159
   A71        2.18968  -0.01043   0.00141   0.00000  -0.00210   2.18758
   A72        1.76950   0.03066   0.10425   0.00000   0.10309   1.87259
   A73        1.98361   0.06307   0.06886   0.00000   0.06380   2.04741
   A74        2.31751  -0.00835  -0.00077   0.00000  -0.00468   2.31282
   A75        1.74172   0.06414   0.12058   0.00000   0.12072   1.86244
   A76        1.53685  -0.00998  -0.01763   0.00000  -0.02000   1.51685
   A77        1.66433  -0.00974   0.02573   0.00000   0.02464   1.68897
   A78        1.64001   0.05267   0.11283   0.00000   0.11171   1.75172
   A79        2.00183  -0.00407  -0.01091   0.00000  -0.01141   1.99042
   A80        2.10473  -0.01005  -0.00271   0.00000  -0.00358   2.10115
   A81        1.89028  -0.01849  -0.04071   0.00000  -0.04126   1.84902
   A82        1.89361  -0.01539  -0.03404   0.00000  -0.03549   1.85812
   A83        1.90293  -0.00135  -0.01541   0.00000  -0.01584   1.88709
   A84        3.39685   0.01963   0.03297   0.00000   0.03387   3.43071
   A85        3.24114   0.00366   0.02781   0.00000   0.02430   3.26543
    D1        0.28554  -0.00279  -0.00073   0.00000  -0.00078   0.28477
    D2       -2.85898  -0.02039  -0.05453   0.00000  -0.05409  -2.91308
    D3       -0.36746   0.00274   0.00113   0.00000   0.00107  -0.36639
    D4       -2.56047  -0.00509  -0.01443   0.00000  -0.01407  -2.57454
    D5        1.78964  -0.00851  -0.01788   0.00000  -0.01767   1.77197
    D6        2.77690   0.01932   0.05165   0.00000   0.05171   2.82860
    D7        0.58389   0.01149   0.03608   0.00000   0.03656   0.62045
    D8       -1.34919   0.00807   0.03263   0.00000   0.03297  -1.31622
    D9        0.02981  -0.00634  -0.03973   0.00000  -0.03952  -0.00971
   D10        2.80164   0.01162   0.01681   0.00000   0.01681   2.81845
   D11       -3.11502  -0.02578  -0.09888   0.00000  -0.09897   3.06919
   D12       -0.34319  -0.00782  -0.04235   0.00000  -0.04264  -0.38583
   D13       -0.11484   0.00162  -0.00235   0.00000  -0.00238  -0.11722
   D14        3.02999  -0.00033  -0.00294   0.00000  -0.00296   3.02704
   D15       -0.09736  -0.00206   0.00076   0.00000   0.00076  -0.09660
   D16       -3.11747  -0.00569  -0.00443   0.00000  -0.00437  -3.12184
   D17        3.04056   0.00015   0.00144   0.00000   0.00142   3.04198
   D18        0.02045  -0.00347  -0.00375   0.00000  -0.00371   0.01674
   D19       -3.13731   0.00104   0.00021   0.00000   0.00020  -3.13712
   D20        1.04915   0.00101   0.00012   0.00000   0.00011   1.04926
   D21       -1.03578   0.00164   0.00137   0.00000   0.00136  -1.03442
   D22        0.00810  -0.00126  -0.00050   0.00000  -0.00049   0.00761
   D23       -2.08863  -0.00129  -0.00059   0.00000  -0.00057  -2.08921
   D24        2.10963  -0.00066   0.00066   0.00000   0.00067   2.11030
   D25        0.29651  -0.00023  -0.00073   0.00000  -0.00061   0.29591
   D26        2.52410  -0.00180   0.00877   0.00000   0.00884   2.53294
   D27       -1.42045  -0.02063  -0.03666   0.00000  -0.03655  -1.45700
   D28       -2.96585   0.00343   0.00448   0.00000   0.00454  -2.96131
   D29       -0.73827   0.00186   0.01398   0.00000   0.01399  -0.72428
   D30        1.60037  -0.01697  -0.03144   0.00000  -0.03140   1.56897
   D31       -0.14122  -0.02314  -0.03676   0.00000  -0.03608  -0.17730
   D32        1.45016   0.01612   0.06428   0.00000   0.06516   1.51532
   D33        2.36457   0.01838   0.05079   0.00000   0.04971   2.41428
   D34       -2.26519  -0.02401  -0.04678   0.00000  -0.04645  -2.31164
   D35       -0.67381   0.01525   0.05426   0.00000   0.05479  -0.61902
   D36        0.24061   0.01750   0.04077   0.00000   0.03934   0.27994
   D37        1.57243  -0.00158   0.00116   0.00000   0.00196   1.57439
   D38       -3.11937   0.03768   0.10220   0.00000   0.10320  -3.01617
   D39       -2.20496   0.03994   0.08871   0.00000   0.08775  -2.11721
   D40        3.07118  -0.00080   0.00176   0.00000   0.00185   3.07302
   D41        0.97340  -0.00064   0.00222   0.00000   0.00230   0.97570
   D42       -1.12491  -0.00111   0.00056   0.00000   0.00065  -1.12426
   D43       -1.33895   0.00825   0.02145   0.00000   0.02087  -1.31809
   D44        2.84646   0.00841   0.02191   0.00000   0.02132   2.86777
   D45        0.74815   0.00794   0.02025   0.00000   0.01967   0.76781
   D46        1.02475  -0.00307  -0.01253   0.00000  -0.01203   1.01273
   D47       -1.07302  -0.00291  -0.01207   0.00000  -0.01157  -1.08460
   D48        3.11185  -0.00338  -0.01373   0.00000  -0.01322   3.09863
   D49        2.24488   0.02191   0.06407   0.00000   0.06512   2.31001
   D50        0.11179   0.01151   0.03315   0.00000   0.03361   0.14540
   D51       -2.00706   0.01532   0.04343   0.00000   0.04383  -1.96323
   D52       -0.56272   0.00463   0.01407   0.00000   0.01524  -0.54748
   D53       -2.69581  -0.00577  -0.01685   0.00000  -0.01627  -2.71208
   D54        1.46852  -0.00196  -0.00657   0.00000  -0.00605   1.46247
   D55       -2.09054  -0.02551  -0.09108   0.00000  -0.09043  -2.18096
   D56       -0.29201   0.00923   0.04882   0.00000   0.04844  -0.24357
   D57        0.74432  -0.01131  -0.04827   0.00000  -0.04704   0.69728
   D58        2.54285   0.02344   0.09163   0.00000   0.09182   2.63468
   D59        0.10663  -0.00291  -0.01583   0.00000  -0.01534   0.09129
   D60        2.19248  -0.00372  -0.01565   0.00000  -0.01574   2.17674
   D61       -1.97680  -0.00364  -0.01303   0.00000  -0.01291  -1.98971
   D62        2.27184   0.00171   0.00373   0.00000   0.00457   2.27641
   D63       -1.92548   0.00089   0.00392   0.00000   0.00417  -1.92131
   D64        0.18842   0.00098   0.00654   0.00000   0.00700   0.19542
   D65       -1.95204   0.00022  -0.00515   0.00000  -0.00449  -1.95653
   D66        0.13382  -0.00059  -0.00497   0.00000  -0.00489   0.12893
   D67        2.24772  -0.00051  -0.00235   0.00000  -0.00206   2.24567
   D68       -0.65215   0.00365   0.01894   0.00000   0.01840  -0.63375
   D69       -2.79407   0.00082   0.02484   0.00000   0.02480  -2.76927
   D70        1.34081  -0.00661  -0.04054   0.00000  -0.04098   1.29983
   D71       -2.69097   0.00676   0.00788   0.00000   0.00815  -2.68282
   D72        1.45030   0.00393   0.01378   0.00000   0.01454   1.46484
   D73       -0.69800  -0.00350  -0.05160   0.00000  -0.05123  -0.74924
   D74        0.72911  -0.01382  -0.05611   0.00000  -0.05678   0.67233
   D75       -2.44328  -0.01839  -0.07297   0.00000  -0.07370  -2.51698
   D76        2.51815  -0.00334  -0.03367   0.00000  -0.03386   2.48429
   D77       -0.65424  -0.00792  -0.05054   0.00000  -0.05077  -0.70501
   D78        0.34630  -0.00116   0.00279   0.00000   0.00221   0.34851
   D79        2.54959   0.00251   0.01528   0.00000   0.01366   2.56325
   D80       -1.69965  -0.00927  -0.03653   0.00000  -0.03462  -1.73427
   D81       -1.74964   0.00142   0.00806   0.00000   0.00780  -1.74184
   D82        0.45365   0.00509   0.02055   0.00000   0.01925   0.47290
   D83        2.48759  -0.00670  -0.03126   0.00000  -0.02903   2.45856
   D84        2.42636  -0.00011   0.00313   0.00000   0.00263   2.42899
   D85       -1.65353   0.00356   0.01562   0.00000   0.01407  -1.63946
   D86        0.38041  -0.00823  -0.03619   0.00000  -0.03421   0.34620
   D87       -0.45747   0.01660   0.04147   0.00000   0.04308  -0.41439
   D88        2.71770   0.02036   0.05764   0.00000   0.05743   2.77514
   D89       -2.09722   0.01982   0.05616   0.00000   0.05935  -2.03787
   D90        1.07796   0.02357   0.07232   0.00000   0.07370   1.15166
   D91        2.95415   0.01162   0.02646   0.00000   0.02516   2.97932
   D92       -0.15386   0.01537   0.04263   0.00000   0.03951  -0.11434
   D93       -2.29018  -0.00437   0.00152   0.00000   0.00281  -2.28737
   D94        1.85750  -0.02235  -0.03422   0.00000  -0.03358   1.82392
   D95       -0.20242  -0.00281  -0.00588   0.00000  -0.00476  -0.20718
   D96       -0.37712  -0.01751  -0.00344   0.00000  -0.00654  -0.38366
   D97       -2.51263  -0.03549  -0.03918   0.00000  -0.04293  -2.55556
   D98        1.71064  -0.01594  -0.01085   0.00000  -0.01410   1.69653
   D99       -2.45935  -0.04215  -0.09555   0.00000  -0.09752  -2.55687
   D100      -0.31304   0.01878   0.03956   0.00000   0.03900  -0.27403
   D101       0.08790  -0.00904  -0.02027   0.00000  -0.02339   0.06451
   D102       2.23422   0.05188   0.11485   0.00000   0.11313   2.34735
   D103      -2.94499  -0.01063  -0.02731   0.00000  -0.02429  -2.96928
   D104       0.16438  -0.01397  -0.04319   0.00000  -0.03895   0.12543
   D105      -0.12962   0.01230  -0.04143   0.00000  -0.03594  -0.16556
   D106       1.53027  -0.00048  -0.02004   0.00000  -0.01776   1.51251
   D107      -2.03250   0.02589  -0.00061   0.00000  -0.00007  -2.03257
   D108      -0.37262   0.01311   0.02078   0.00000   0.01811  -0.35451
   D109      -0.06947  -0.00282   0.00510   0.00000   0.00570  -0.06377
   D110      -2.04475  -0.05294  -0.13420   0.00000  -0.13217  -2.17693
   D111      -0.01597   0.01373   0.01414   0.00000   0.01491  -0.00107
   D112      -0.93846  -0.01803  -0.05361   0.00000  -0.05774  -0.99620
   D113      -2.49086  -0.01201  -0.04958   0.00000  -0.05509  -2.54595
   D114       2.25640   0.02302   0.05871   0.00000   0.06324   2.31964
   D115       1.33391  -0.00874  -0.00904   0.00000  -0.00940   1.32450
   D116      -0.21848  -0.00272  -0.00501   0.00000  -0.00676  -0.22524
   D117      -2.68257   0.02160   0.04373   0.00000   0.04496  -2.63761
   D118      -0.72370   0.02726   0.05363   0.00000   0.05462  -0.66908
   D119       1.60692   0.00789   0.01043   0.00000   0.01088   1.61780
   D120       1.62358  -0.02203  -0.04526   0.00000  -0.04582   1.57776
   D121      -2.70073  -0.01637  -0.03537   0.00000  -0.03616  -2.73689
   D122      -0.37011  -0.03574  -0.07856   0.00000  -0.07990  -0.45001
         Item               Value     Threshold  Converged?
 Maximum Force            0.300512     0.000450     NO 
 RMS     Force            0.030202     0.000300     NO 
 Maximum Displacement     0.832114     0.001800     NO 
 RMS     Displacement     0.155362     0.001200     NO 
 Predicted change in Energy=-1.224651D-01
 Lowest energy point so far.  Saving SCF results.
 GradGradGradGradGradGradGradGradGradGradGradGradGradGradGradGradGradGrad

 Leave Link  103 at Wed Oct 24 21:47:03 2018, MaxMem=   536870912 cpu:         0.5
 (Enter /pbs_home/pkowalski/g09d01/g09/l202.exe)
                          Input orientation:                          
 ---------------------------------------------------------------------
 Center     Atomic      Atomic             Coordinates (Angstroms)
 Number     Number       Type             X           Y           Z
 ---------------------------------------------------------------------
      1          6           0       -1.567462   -0.213283   -0.813455
      2         16           0       -3.059455    0.724908   -0.859698
      3          6           0       -3.987164   -0.639618   -0.212738
      4          6           0       -3.272101   -1.770791   -0.108933
      5          6           0       -1.884004   -1.712445   -0.670035
      6          6           0       -5.417249   -0.410180    0.136927
      7          1           0       -3.705826   -2.704361    0.255487
      8          6           0       -0.308806    0.256297   -0.949160
      9          6           0        0.112393    1.681647   -1.182032
     10          6           0        0.873784   -0.550141   -0.490459
     11          6           0        1.236535    1.973587   -0.189429
     12          6           0        1.477815    0.614133    0.474751
     13          9           0       -0.889629    2.567755   -1.080340
     14          9           0        0.645832    1.806674   -2.417556
     15          9           0        2.335653    2.410975   -0.806571
     16          9           0        0.860261    2.891422    0.709939
     17          9           0        2.784293    0.514155    0.773800
     18          9           0        0.774904    0.778125    1.638002
     19          6           0       -0.738433   -2.653938    0.223289
     20          6           0        0.496269   -1.813279    0.474744
     21          6           0       -1.484962   -2.291892    1.605288
     22          1           0       -0.861418   -1.946957    2.403113
     23          1           0       -2.088516   -3.123583    2.005955
     24          1           0       -2.214231   -1.481980    1.447721
     25          6           0       -1.621027   -1.937412   -2.202112
     26          1           0       -1.699815   -3.007740   -2.469607
     27          1           0       -0.617418   -1.587198   -2.461259
     28          1           0       -2.363377   -1.384928   -2.795050
     29          1           0       -5.869556   -1.331702    0.528456
     30          1           0       -5.991166   -0.090669   -0.746852
     31          1           0       -5.515099    0.379528    0.898202
     32         16           0        1.452788   -2.190561    1.625365
     33          6           0        0.922046   -3.599211    2.180891
     34          6           0       -0.369059   -3.812270    1.312013
     35          6           0        0.550892   -3.887705    3.613130
     36          1           0        0.775050   -4.962509    3.662864
     37          1           0        1.203821   -3.411120    4.346280
     38          1           0       -0.478738   -3.771125    3.949856
     39          1           0       -0.969046   -4.328048    2.093071
 ---------------------------------------------------------------------
                    Distance matrix (angstroms):
                    1          2          3          4          5
     1  C    0.000000
     2  S    1.763061   0.000000
     3  C    2.529343   1.772323   0.000000
     4  C    2.414120   2.614838   1.342253   0.000000
     5  C    1.538914   2.712627   2.404862   1.498350   0.000000
     6  C    3.970246   2.800157   1.489984   2.552130   3.851091
     7  H    3.452638   3.663511   2.135779   1.092004   2.271459
     8  C    1.350236   2.791715   3.856851   3.687301   2.536751
     9  C    2.559007   3.328644   4.809798   4.952339   3.970844
    10  C    2.485455   4.151200   4.869697   4.338653   2.998099
    11  C    3.610292   4.523715   5.840925   5.861284   4.853409
    12  C    3.408490   4.730734   5.648940   5.346985   4.245625
    13  F    2.874866   2.855332   4.542543   5.044084   4.413304
    14  F    3.398828   4.162487   5.684207   5.786034   4.673125
    15  F    4.703305   5.652684   7.045336   7.029990   5.901418
    16  F    4.225371   4.745706   6.067710   6.283566   5.534521
    17  F    4.688956   6.071418   6.939529   6.533001   5.369861
    18  F    3.532593   4.576423   5.302124   5.091857   4.312745
    19  C    2.778296   4.239883   3.847318   2.703664   1.731118
    20  C    2.911774   4.567964   4.685219   3.813541   2.643177
    21  C    3.190257   4.201936   3.506600   2.530606   2.381615
    22  H    3.721617   4.755645   4.280432   3.486087   3.247294
    23  H    4.085391   4.895464   3.833738   2.775549   3.032170
    24  H    2.672231   3.302868   2.570989   1.904120   2.155703
    25  C    2.214466   3.310452   3.352682   2.671181   1.570677
    26  H    3.251053   4.286384   3.991670   3.094335   2.224898
    27  H    2.346377   3.724832   4.160402   3.551688   2.197365
    28  H    2.435765   2.946442   3.140144   2.861799   2.202896
    29  H    4.643231   3.748770   2.138165   2.710320   4.179231
    30  H    4.425904   3.045132   2.145378   3.259304   4.416428
    31  H    4.343389   3.039685   2.146493   3.266379   4.474435
    32  S    4.356533   5.919107   5.947867   5.050601   4.078191
    33  C    5.160259   6.617820   6.212004   5.116375   4.422848
    34  C    4.348160   5.704432   5.047897   3.822876   3.260803
    35  C    6.130535   7.370006   6.766187   5.740240   5.385720
    36  H    6.933971   8.216064   7.509085   6.386936   6.033863
    37  H    6.673009   7.898383   7.443937   6.524836   6.130545
    38  H    6.044229   7.071508   6.280333   5.317705   5.249413
    39  H    5.073193   6.214581   5.294365   4.085639   3.913218
                    6          7          8          9         10
     6  C    0.000000
     7  H    2.864663   0.000000
     8  C    5.264976   4.664378   0.000000
     9  C    6.057420   5.990185   1.504413   0.000000
    10  C    6.323789   5.115655   1.503086   2.457411   0.000000
    11  C    7.075430   6.819683   2.431944   1.527804   2.567374
    12  C    6.978915   6.158783   2.312484   2.397685   1.628502
    13  F    5.554205   6.124591   2.386923   1.341483   3.630271
    14  F    6.942678   6.814068   2.339057   1.351559   3.052907
    15  F    8.304011   7.987120   3.414107   2.369763   3.317408
    16  F    7.115902   7.236606   3.326141   2.366943   3.644928
    17  F    8.278000   7.262860   3.549977   3.511034   2.526088
    18  F    6.481362   5.840890   2.853093   3.034446   2.510860
    19  C    5.189724   2.967996   3.166810   4.636392   2.744930
    20  C    6.087077   4.301128   2.637952   3.886743   1.633906
    21  C    4.599979   2.631412   3.794972   5.109765   3.604100
    22  H    5.315344   3.643709   4.049375   5.193104   3.651681
    23  H    4.683619   2.419830   4.829457   6.172316   4.650796
    24  H    3.623018   2.267265   3.520979   4.726236   3.763071
    25  C    4.713263   3.312762   2.846783   4.140398   3.328417
    26  H    5.230742   3.397390   3.860130   5.189633   4.071883
    27  H    5.583397   4.262280   2.404196   3.585302   2.680154
    28  H    4.344279   3.584529   3.212817   4.258538   4.060446
    29  H    1.098671   2.576903   5.968838   6.913013   6.864522
    30  H    1.101151   3.613702   5.696537   6.370550   6.885085
    31  H    1.101250   3.632757   5.525706   6.139344   6.603824
    32  S    7.251387   5.362075   3.964657   4.967104   2.739148
    33  C    7.384739   5.091673   5.116362   6.312864   4.054044
    34  C    6.199941   3.671202   4.655080   6.052699   3.928746
    35  C    7.732779   5.549209   6.223048   7.362305   5.299342
    36  H    8.455797   6.065286   7.048507   8.249663   6.060432
    37  H    8.400170   6.429520   6.616621   7.595375   5.629225
    38  H    7.086838   5.020005   6.344239   7.511220   5.649819
    39  H    6.242011   3.674648   5.541417   6.929086   4.933886
                   11         12         13         14         15
    11  C    0.000000
    12  C    1.532144   0.000000
    13  F    2.380616   3.440892   0.000000
    14  F    2.311134   3.237251   2.173714   0.000000
    15  F    1.334253   2.367765   3.240674   2.411627   0.000000
    16  F    1.338980   2.371230   2.524277   3.317211   2.169657
    17  F    2.335231   1.343990   4.599218   4.053192   2.509337
    18  F    2.231981   1.368989   3.655520   4.185944   3.328374
    19  C    5.048250   3.956675   5.384087   5.365381   6.013648
    20  C    3.915287   2.618351   4.851026   4.635927   4.782198
    21  C    5.368600   4.301295   5.584191   6.125504   6.521588
    22  H    5.147168   3.968598   5.702444   6.292884   6.286087
    23  H    6.469684   5.388304   6.584366   7.165999   7.623312
    24  H    5.150630   4.355636   4.954394   5.825425   6.398310
    25  C    5.245233   4.824811   4.699984   4.382150   6.042459
    26  H    6.215704   5.646640   5.802811   5.355683   6.957956
    27  H    4.612759   4.225638   4.386875   3.621612   5.238702
    28  H    5.570300   5.426104   4.553666   4.402745   6.359544
    29  H    7.869995   7.600856   6.526382   7.808884   9.116763
    30  H    7.537343   7.600969   5.762301   7.102176   8.694694
    31  H    7.022003   7.009650   5.486159   7.140593   8.286575
    32  S    4.547567   3.031641   5.953934   5.742323   5.279005
    33  C    6.064108   4.579527   7.207584   7.102507   6.858976
    34  C    6.189378   4.868777   6.833671   6.819986   7.108631
    35  C    7.020278   5.565532   8.110285   8.294826   7.898892
    36  H    7.947488   6.461957   9.053951   9.100003   8.762397
    37  H    7.040512   5.591643   8.341324   8.560736   7.856826
    38  H    7.285435   5.927474   8.102661   8.539346   8.292331
    39  H    7.055848   5.747281   7.591373   7.783855   8.046327
                   16         17         18         19         20
    16  F    0.000000
    17  F    3.058982   0.000000
    18  F    2.309678   2.203218   0.000000
    19  C    5.791690   4.769641   4.008823   0.000000
    20  C    4.724618   3.277413   2.854151   1.514737   0.000000
    21  C    5.759207   5.176080   3.812226   1.611926   2.330767
    22  H    5.407488   4.690729   3.269405   2.294903   2.362158
    23  H    6.823139   6.204483   4.853646   2.284991   3.277593
    24  H    5.396617   5.424386   3.752227   2.247376   2.898837
    25  C    6.160720   5.854321   5.278362   2.678611   3.415247
    26  H    7.173815   6.559775   6.109784   2.881167   3.862476
    27  H    5.683139   5.143241   4.933281   2.891259   3.148257
    28  H    6.400310   6.545357   5.846328   3.655297   4.364929
    29  H    7.947210   8.851919   7.059129   5.307528   6.384240
    30  H    7.612960   8.926750   7.226481   5.924755   6.822499
    31  H    6.854945   8.301416   6.345890   5.698593   6.412820
    32  S    5.197658   3.132660   3.045124   2.642345   1.543114
    33  C    6.655512   4.729445   4.413326   2.735496   2.506348
    34  C    6.842018   5.380637   4.742008   1.632020   2.333619
    35  C    7.381110   5.694405   5.071615   3.830869   3.762406
    36  H    8.391143   6.509808   6.087278   4.410307   4.489932
    37  H    7.284439   5.537897   5.006847   4.620036   4.247649
    38  H    7.528580   6.252866   5.254709   3.899083   4.106118
    39  H    7.574970   6.266973   5.414928   2.520299   3.330194
                   21         22         23         24         25
    21  C    0.000000
    22  H    1.069725   0.000000
    23  H    1.102960   1.745839   0.000000
    24  H    1.101190   1.720198   1.738473   0.000000
    25  C    3.826287   4.667462   4.396974   3.725666   0.000000
    26  H    4.142870   5.056834   4.493903   4.235331   1.106058
    27  H    4.217349   4.883757   4.947788   4.223862   1.094093
    28  H    4.577900   5.439913   5.113522   4.246500   1.099043
    29  H    4.615863   5.382780   4.437353   3.772138   5.086539
    30  H    5.539298   6.299397   5.657489   4.584444   4.962494
    31  H    4.886559   5.416091   5.023980   3.829218   5.490351
    32  S    2.939565   2.453524   3.681876   3.739074   4.915487
    33  C    2.798944   2.441325   3.052918   3.854405   5.332872
    34  C    1.908612   2.216373   1.977973   2.975454   4.175116
    35  C    3.274561   2.687985   3.183296   4.257043   6.506760
    36  H    4.058752   3.654936   3.785104   5.094776   7.020709
    37  H    3.999408   3.191377   4.049603   4.879171   7.282378
    38  H    2.949172   2.422076   2.605657   3.809568   6.520280
    39  H    2.156393   2.403602   1.646675   3.172864   4.958711
                   26         27         28         29         30
    26  H    0.000000
    27  H    1.785943   0.000000
    28  H    1.783184   1.789050   0.000000
    29  H    5.402243   6.048853   4.831337   0.000000
    30  H    5.467438   5.835748   4.362462   1.783638   0.000000
    31  H    6.113274   6.256299   5.165924   1.786242   1.775930
    32  S    5.232159   4.620638   5.895102   7.453694   8.090081
    33  C    5.371325   5.288451   6.360585   7.348332   8.286980
    34  C    4.088867   4.387506   5.170808   6.084623   7.049633
    35  C    6.545205   6.599658   7.471387   7.567728   8.730719
    36  H    6.895889   7.129978   8.022061   8.195002   9.431972
    37  H    7.419578   7.279162   8.235833   8.302555   9.419831
    38  H    6.579004   6.774302   7.398618   6.835033   8.123527
    39  H    4.805753   5.327084   5.873656   5.953243   7.158367
                   31         32         33         34         35
    31  H    0.000000
    32  S    7.462277   0.000000
    33  C    7.675448   1.604554   0.000000
    34  C    6.650123   2.459117   1.570762   0.000000
    35  C    7.897871   2.764945   1.507412   2.479343   0.000000
    36  H    8.703258   3.506341   2.019018   2.856315   1.099057
    37  H    8.449979   2.992512   2.191731   3.441169   1.091310
    38  H    7.204544   3.410606   2.262959   2.640443   1.089547
    39  H    6.652487   3.263875   2.028582   1.111784   2.194241
                   36         37         38         39
    36  H    0.000000
    37  H    1.748631   0.000000
    38  H    1.753209   1.765717   0.000000
    39  H    2.430774   3.261757   1.999554   0.000000
 Stoichiometry    C17H14F6S2
 Framework group  C1[X(C17H14F6S2)]
 Deg. of freedom   111
 Full point group                 C1      NOp   1
 RotChk:  IX=3 Diff= 1.57D-01
 Largest Abelian subgroup         C1      NOp   1
 Largest concise Abelian subgroup C1      NOp   1
                         Standard orientation:                         
 ---------------------------------------------------------------------
 Center     Atomic      Atomic             Coordinates (Angstroms)
 Number     Number       Type             X           Y           Z
 ---------------------------------------------------------------------
      1          6           0        0.306138   -1.422314    0.414489
      2         16           0        0.794760   -2.905411   -0.404081
      3          6           0       -0.892669   -3.423519   -0.563070
      4          6           0       -1.759459   -2.626586    0.081301
      5          6           0       -1.145722   -1.540260    0.910924
      6          6           0       -1.175988   -4.648441   -1.362662
      7          1           0       -2.833764   -2.821979    0.094082
      8          6           0        1.074255   -0.338981    0.658459
      9          6           0        2.523193   -0.149418    0.300823
     10          6           0        0.457013    0.992443    0.983407
     11          6           0        2.636020    1.226326   -0.353993
     12          6           0        1.223933    1.801552   -0.203688
     13          9           0        3.021325   -1.119496   -0.480451
     14          9           0        3.271530   -0.104540    1.425407
     15          9           0        3.537269    1.992089    0.263736
     16          9           0        2.980536    1.120481   -1.643556
     17          9           0        1.322973    3.132177   -0.042638
     18          9           0        0.719155    1.549034   -1.450911
     19          6           0       -2.070403   -0.076861    0.925112
     20          6           0       -1.142265    1.091333    0.663753
     21          6           0       -2.502122   -0.308451   -0.610560
     22          1           0       -2.381133    0.527592   -1.266841
     23          1           0       -3.542313   -0.657434   -0.723403
     24          1           0       -1.898713   -1.110923   -1.062836
     25          6           0       -0.646418   -1.823590    2.372925
     26          1           0       -1.494796   -1.902854    3.078145
     27          1           0        0.007282   -1.011624    2.705232
     28          1           0       -0.092017   -2.772091    2.402585
     29          1           0       -2.255351   -4.852455   -1.383428
     30          1           0       -0.665788   -5.524556   -0.932951
     31          1           0       -0.820646   -4.533815   -2.398686
     32         16           0       -1.722728    2.423487    0.144494
     33          6           0       -3.316655    2.245768    0.193549
     34          6           0       -3.451116    0.752247    0.661104
     35          6           0       -4.251478    2.435759   -0.973627
     36          1           0       -5.163103    2.751947   -0.447423
     37          1           0       -3.981051    3.265048   -1.629452
     38          1           0       -4.533359    1.588235   -1.597614
     39          1           0       -4.370409    0.515927    0.082213
 ---------------------------------------------------------------------
 Rotational constants (GHZ):      0.2437356      0.2182762      0.1365580
 Leave Link  202 at Wed Oct 24 21:47:03 2018, MaxMem=   536870912 cpu:         0.0
 (Enter /pbs_home/pkowalski/g09d01/g09/l301.exe)
 Basis read from rwf:  (5D, 7F)
 No pseudopotential information found on rwf file.
 There are   453 symmetry adapted cartesian basis functions of A   symmetry.
 There are   428 symmetry adapted basis functions of A   symmetry.
   428 basis functions,   747 primitive gaussians,   453 cartesian basis functions
   101 alpha electrons      101 beta electrons
       nuclear repulsion energy      2908.4417808752 Hartrees.
 IExCor= 1009 DFT=T Ex+Corr=PBE1PBE ExCW=0 ScaHFX=  0.250000
 ScaDFX=  0.750000  0.750000  1.000000  1.000000 ScalE2=  1.000000  1.000000
 IRadAn=      0 IRanWt=     -1 IRanGd=            0 ICorTp=0 IEmpDi=  4
 NAtoms=   39 NActive=   39 NUniq=   39 SFac= 1.00D+00 NAtFMM=   60 NAOKFM=F Big=F
 Integral buffers will be    131072 words long.
 Raffenetti 2 integral format.
 Two-electron integral symmetry is turned on.
 No density basis found on file   724.
 Leave Link  301 at Wed Oct 24 21:47:04 2018, MaxMem=   536870912 cpu:         0.8
 (Enter /pbs_home/pkowalski/g09d01/g09/l302.exe)
 NPDir=0 NMtPBC=     1 NCelOv=     1 NCel=       1 NClECP=     1 NCelD=      1
         NCelK=      1 NCelE2=     1 NClLst=     1 CellRange=     0.0.
 One-electron integrals computed using PRISM.
 NBasis=   428 RedAO= T EigKep=  2.99D-04  NBF=   428
 NBsUse=   428 1.00D-06 EigRej= -1.00D+00 NBFU=   428
 Precomputing XC quadrature grid using
 IXCGrd= 4 IRadAn=           0 IRanWt=          -1 IRanGd=           0 AccXCQ= 0.00D+00.
 Generated NRdTot=       0 NPtTot=           0 NUsed=           0 NTot=          32
 NSgBfM=   440   443   443   444   447 MxSgAt=    39 MxSgA2=    39.
 Leave Link  302 at Wed Oct 24 21:47:04 2018, MaxMem=   536870912 cpu:         6.4
 (Enter /pbs_home/pkowalski/g09d01/g09/l303.exe)
 DipDrv:  MaxL=1.
 Leave Link  303 at Wed Oct 24 21:47:05 2018, MaxMem=   536870912 cpu:         1.2
 (Enter /pbs_home/pkowalski/g09d01/g09/l401.exe)
 Initial guess from the checkpoint file:  "dae0068freq_closed_pbe0.chk"
 B after Tr=     0.000000    0.000000    0.000000
         Rot=    0.998033    0.000944    0.006117    0.062383 Ang=   7.19 deg.
 Guess basis will be translated and rotated to current coordinates.
 JPrj=2 DoOrth=T DoCkMO=T.
 Generating alternative initial guess.
 ExpMin= 1.22D-01 ExpMax= 9.18D+03 ExpMxC= 1.38D+03 IAcc=1 IRadAn=         1 AccDes= 0.00D+00
 Harris functional with IExCor= 1009 and IRadAn=       1 diagonalized for initial guess.
 HarFok:  IExCor= 1009 AccDes= 0.00D+00 IRadAn=         1 IDoV= 1 UseB2=F ITyADJ=14
 ICtDFT=  3500011 ScaDFX=  1.000000  1.000000  1.000000  1.000000
 FoFCou: FMM=F IPFlag=           0 FMFlag=      100000 FMFlg1=           0
         NFxFlg=           0 DoJE=T BraDBF=F KetDBF=T FulRan=T
         wScrn=  0.000000 ICntrl=     500 IOpCl=  0 I1Cent=   200000004 NGrid=           0
         NMat0=    1 NMatS0=      1 NMatT0=    0 NMatD0=    1 NMtDS0=    0 NMtDT0=    0
 Petite list used in FoFCou.
 Harris En= -2048.48320122460    
 Leave Link  401 at Wed Oct 24 21:47:07 2018, MaxMem=   536870912 cpu:        16.6
 (Enter /pbs_home/pkowalski/g09d01/g09/l502.exe)
 Closed shell SCF:
 Using DIIS extrapolation, IDIIS=  1040.
 Integral symmetry usage will be decided dynamically.
 IVT=      641221 IEndB=      641221 NGot=   536870912 MDV=   536451994
 LenX=   536451994 LenY=   536246332
 Requested convergence on RMS density matrix=1.00D-08 within 128 cycles.
 Requested convergence on MAX density matrix=1.00D-06.
 Requested convergence on             energy=1.00D-06.
 No special actions if energy rises.
 Fock matrices will be formed incrementally for  20 cycles.
 Integral accuracy reduced to 1.0D-05 until final iterations.

 Cycle   1  Pass 0  IDiag  1:
 FoFJK:  IHMeth= 1 ICntrl=       0 DoSepK=F KAlg= 0 I1Cent=   0 FoldK=F
 IRaf= 800000000 NMat=   1 IRICut=       1 DoRegI=T DoRafI=F ISym2E= 0.
 FoFCou: FMM=F IPFlag=           0 FMFlag=      100000 FMFlg1=           0
         NFxFlg=           0 DoJE=F BraDBF=F KetDBF=F FulRan=T
         wScrn=  0.000000 ICntrl=       0 IOpCl=  0 I1Cent=           0 NGrid=           0
         NMat0=    1 NMatS0=      1 NMatT0=    0 NMatD0=    1 NMtDS0=    0 NMtDT0=    0
 Symmetry not used in FoFCou.
 E= -2048.36880849727    
 DIIS: error= 7.30D-03 at cycle   1 NSaved=   1.
 NSaved= 1 IEnMin= 1 EnMin= -2048.36880849727     IErMin= 1 ErrMin= 7.30D-03
 ErrMax= 7.30D-03  0.00D+00 EMaxC= 1.00D-01 BMatC= 7.97D-02 BMatP= 7.97D-02
 IDIUse=3 WtCom= 9.27D-01 WtEn= 7.30D-02
 Coeff-Com:  0.100D+01
 Coeff-En:   0.100D+01
 Coeff:      0.100D+01
 Gap=     0.577 Goal=   None    Shift=    0.000
 GapD=    0.577 DampG=2.000 DampE=1.000 DampFc=2.0000 IDamp=-1.
 RMSDP=1.94D-03 MaxDP=1.23D-01              OVMax= 5.92D-02

 Cycle   2  Pass 0  IDiag  1:
 RMSU=  1.92D-03    CP:  9.88D-01
 E= -2048.44717419417     Delta-E=       -0.078365696894 Rises=F Damp=F
 DIIS: error= 1.96D-03 at cycle   2 NSaved=   2.
 NSaved= 2 IEnMin= 2 EnMin= -2048.44717419417     IErMin= 2 ErrMin= 1.96D-03
 ErrMax= 1.96D-03  0.00D+00 EMaxC= 1.00D-01 BMatC= 7.54D-03 BMatP= 7.97D-02
 IDIUse=3 WtCom= 9.80D-01 WtEn= 1.96D-02
 Coeff-Com:  0.981D-01 0.902D+00
 Coeff-En:   0.000D+00 0.100D+01
 Coeff:      0.962D-01 0.904D+00
 Gap=     0.092 Goal=   None    Shift=    0.000
 RMSDP=7.46D-04 MaxDP=3.90D-02 DE=-7.84D-02 OVMax= 7.94D-02

 Cycle   3  Pass 0  IDiag  1:
 RMSU=  7.15D-04    CP:  9.91D-01  8.92D-01
 E= -2048.43675928725     Delta-E=        0.010414906914 Rises=F Damp=F
 DIIS: error= 3.98D-03 at cycle   3 NSaved=   3.
 NSaved= 3 IEnMin= 2 EnMin= -2048.44717419417     IErMin= 2 ErrMin= 1.96D-03
 ErrMax= 3.98D-03  0.00D+00 EMaxC= 1.00D-01 BMatC= 1.76D-02 BMatP= 7.54D-03
 IDIUse=3 WtCom= 1.37D-01 WtEn= 8.63D-01
 Coeff-Com: -0.208D-01 0.618D+00 0.403D+00
 Coeff-En:   0.000D+00 0.668D+00 0.332D+00
 Coeff:     -0.285D-02 0.661D+00 0.342D+00
 Gap=     0.096 Goal=   None    Shift=    0.000
 RMSDP=4.26D-04 MaxDP=2.16D-02 DE= 1.04D-02 OVMax= 4.81D-02

 Cycle   4  Pass 0  IDiag  1:
 RMSU=  1.69D-04    CP:  9.89D-01  9.69D-01  4.95D-01
 E= -2048.45482502509     Delta-E=       -0.018065737835 Rises=F Damp=F
 DIIS: error= 6.39D-04 at cycle   4 NSaved=   4.
 NSaved= 4 IEnMin= 4 EnMin= -2048.45482502509     IErMin= 4 ErrMin= 6.39D-04
 ErrMax= 6.39D-04  0.00D+00 EMaxC= 1.00D-01 BMatC= 4.37D-04 BMatP= 7.54D-03
 IDIUse=3 WtCom= 9.94D-01 WtEn= 6.39D-03
 Coeff-Com: -0.160D-01 0.306D+00 0.152D+00 0.557D+00
 Coeff-En:   0.000D+00 0.000D+00 0.000D+00 0.100D+01
 Coeff:     -0.159D-01 0.304D+00 0.151D+00 0.560D+00
 Gap=     0.094 Goal=   None    Shift=    0.000
 RMSDP=1.18D-04 MaxDP=5.98D-03 DE=-1.81D-02 OVMax= 9.16D-03

 Cycle   5  Pass 0  IDiag  1:
 RMSU=  7.55D-05    CP:  9.88D-01  9.92D-01  4.37D-01  6.08D-01
 E= -2048.45517536362     Delta-E=       -0.000350338532 Rises=F Damp=F
 DIIS: error= 2.93D-04 at cycle   5 NSaved=   5.
 NSaved= 5 IEnMin= 5 EnMin= -2048.45517536362     IErMin= 5 ErrMin= 2.93D-04
 ErrMax= 2.93D-04  0.00D+00 EMaxC= 1.00D-01 BMatC= 1.04D-04 BMatP= 4.37D-04
 IDIUse=3 WtCom= 9.97D-01 WtEn= 2.93D-03
 Coeff-Com: -0.709D-02 0.107D+00 0.372D-01 0.371D+00 0.493D+00
 Coeff-En:   0.000D+00 0.000D+00 0.000D+00 0.166D+00 0.834D+00
 Coeff:     -0.707D-02 0.106D+00 0.371D-01 0.370D+00 0.494D+00
 Gap=     0.094 Goal=   None    Shift=    0.000
 RMSDP=4.60D-05 MaxDP=1.70D-03 DE=-3.50D-04 OVMax= 4.52D-03

 Cycle   6  Pass 0  IDiag  1:
 RMSU=  3.43D-05    CP:  9.89D-01  9.92D-01  4.49D-01  6.82D-01  6.44D-01
 E= -2048.45527186847     Delta-E=       -0.000096504851 Rises=F Damp=F
 DIIS: error= 1.18D-04 at cycle   6 NSaved=   6.
 NSaved= 6 IEnMin= 6 EnMin= -2048.45527186847     IErMin= 6 ErrMin= 1.18D-04
 ErrMax= 1.18D-04  0.00D+00 EMaxC= 1.00D-01 BMatC= 1.64D-05 BMatP= 1.04D-04
 IDIUse=3 WtCom= 9.99D-01 WtEn= 1.18D-03
 Coeff-Com: -0.159D-02 0.945D-02-0.799D-02 0.150D+00 0.325D+00 0.525D+00
 Coeff-En:   0.000D+00 0.000D+00 0.000D+00 0.000D+00 0.110D+00 0.890D+00
 Coeff:     -0.159D-02 0.944D-02-0.798D-02 0.150D+00 0.325D+00 0.525D+00
 Gap=     0.095 Goal=   None    Shift=    0.000
 RMSDP=1.81D-05 MaxDP=8.74D-04 DE=-9.65D-05 OVMax= 1.75D-03

 Cycle   7  Pass 0  IDiag  1:
 RMSU=  1.16D-05    CP:  9.88D-01  9.93D-01  4.49D-01  7.21D-01  7.71D-01
                    CP:  7.85D-01
 E= -2048.45528817960     Delta-E=       -0.000016311128 Rises=F Damp=F
 DIIS: error= 3.31D-05 at cycle   7 NSaved=   7.
 NSaved= 7 IEnMin= 7 EnMin= -2048.45528817960     IErMin= 7 ErrMin= 3.31D-05
 ErrMax= 3.31D-05  0.00D+00 EMaxC= 1.00D-01 BMatC= 1.77D-06 BMatP= 1.64D-05
 IDIUse=1 WtCom= 1.00D+00 WtEn= 0.00D+00
 Coeff-Com: -0.753D-04-0.819D-02-0.111D-01 0.512D-01 0.134D+00 0.311D+00
 Coeff-Com:  0.522D+00
 Coeff:     -0.753D-04-0.819D-02-0.111D-01 0.512D-01 0.134D+00 0.311D+00
 Coeff:      0.522D+00
 Gap=     0.095 Goal=   None    Shift=    0.000
 RMSDP=6.78D-06 MaxDP=2.21D-04 DE=-1.63D-05 OVMax= 8.70D-04

 Initial convergence to 1.0D-05 achieved.  Increase integral accuracy.
 Cycle   8  Pass 1  IDiag  1:
 E= -2048.45534914962     Delta-E=       -0.000060970018 Rises=F Damp=F
 DIIS: error= 9.02D-05 at cycle   1 NSaved=   1.
 NSaved= 1 IEnMin= 1 EnMin= -2048.45534914962     IErMin= 1 ErrMin= 9.02D-05
 ErrMax= 9.02D-05  0.00D+00 EMaxC= 1.00D-01 BMatC= 2.95D-06 BMatP= 2.95D-06
 IDIUse=1 WtCom= 1.00D+00 WtEn= 0.00D+00
 Coeff-Com:  0.100D+01
 Coeff:      0.100D+01
 Gap=     0.095 Goal=   None    Shift=    0.000
 RMSDP=6.78D-06 MaxDP=2.21D-04 DE=-6.10D-05 OVMax= 1.12D-03

 Cycle   9  Pass 1  IDiag  1:
 RMSU=  6.80D-05    CP:  1.00D+00
 E= -2048.45535023618     Delta-E=       -0.000001086561 Rises=F Damp=F
 DIIS: error= 3.71D-05 at cycle   2 NSaved=   2.
 NSaved= 2 IEnMin= 2 EnMin= -2048.45535023618     IErMin= 2 ErrMin= 3.71D-05
 ErrMax= 3.71D-05  0.00D+00 EMaxC= 1.00D-01 BMatC= 1.73D-06 BMatP= 2.95D-06
 IDIUse=1 WtCom= 1.00D+00 WtEn= 0.00D+00
 Coeff-Com:  0.399D+00 0.601D+00
 Coeff:      0.399D+00 0.601D+00
 Gap=     0.094 Goal=   None    Shift=    0.000
 RMSDP=1.05D-05 MaxDP=4.73D-04 DE=-1.09D-06 OVMax= 1.54D-03

 Cycle  10  Pass 1  IDiag  1:
 RMSU=  1.05D-05    CP:  1.00D+00  9.96D-01
 E= -2048.45534984350     Delta-E=        0.000000392677 Rises=F Damp=F
 DIIS: error= 4.08D-05 at cycle   3 NSaved=   3.
 NSaved= 3 IEnMin= 2 EnMin= -2048.45535023618     IErMin= 2 ErrMin= 3.71D-05
 ErrMax= 4.08D-05  0.00D+00 EMaxC= 1.00D-01 BMatC= 2.11D-06 BMatP= 1.73D-06
 IDIUse=1 WtCom= 1.00D+00 WtEn= 0.00D+00
 Coeff-Com: -0.454D-02 0.526D+00 0.478D+00
 Coeff:     -0.454D-02 0.526D+00 0.478D+00
 Gap=     0.095 Goal=   None    Shift=    0.000
 RMSDP=5.61D-06 MaxDP=2.36D-04 DE= 3.93D-07 OVMax= 8.01D-04

 Cycle  11  Pass 1  IDiag  1:
 RMSU=  1.30D-06    CP:  1.00D+00  1.01D+00  4.92D-01
 E= -2048.45535215924     Delta-E=       -0.000002315742 Rises=F Damp=F
 DIIS: error= 4.68D-06 at cycle   4 NSaved=   4.
 NSaved= 4 IEnMin= 4 EnMin= -2048.45535215924     IErMin= 4 ErrMin= 4.68D-06
 ErrMax= 4.68D-06  0.00D+00 EMaxC= 1.00D-01 BMatC= 3.16D-08 BMatP= 1.73D-06
 IDIUse=1 WtCom= 1.00D+00 WtEn= 0.00D+00
 Coeff-Com: -0.815D-02 0.327D+00 0.302D+00 0.379D+00
 Coeff:     -0.815D-02 0.327D+00 0.302D+00 0.379D+00
 Gap=     0.095 Goal=   None    Shift=    0.000
 RMSDP=6.79D-07 MaxDP=4.43D-05 DE=-2.32D-06 OVMax= 8.09D-05

 Cycle  12  Pass 1  IDiag  1:
 RMSU=  6.24D-07    CP:  1.00D+00  1.01D+00  4.97D-01  7.98D-01
 E= -2048.45535219081     Delta-E=       -0.000000031572 Rises=F Damp=F
 DIIS: error= 1.63D-06 at cycle   5 NSaved=   5.
 NSaved= 5 IEnMin= 5 EnMin= -2048.45535219081     IErMin= 5 ErrMin= 1.63D-06
 ErrMax= 1.63D-06  0.00D+00 EMaxC= 1.00D-01 BMatC= 2.74D-09 BMatP= 3.16D-08
 IDIUse=1 WtCom= 1.00D+00 WtEn= 0.00D+00
 Coeff-Com: -0.440D-02 0.137D+00 0.125D+00 0.244D+00 0.498D+00
 Coeff:     -0.440D-02 0.137D+00 0.125D+00 0.244D+00 0.498D+00
 Gap=     0.095 Goal=   None    Shift=    0.000
 RMSDP=2.54D-07 MaxDP=1.09D-05 DE=-3.16D-08 OVMax= 4.40D-05

 Cycle  13  Pass 1  IDiag  1:
 RMSU=  2.09D-07    CP:  1.00D+00  1.01D+00  4.99D-01  9.07D-01  9.63D-01
 E= -2048.45535219417     Delta-E=       -0.000000003356 Rises=F Damp=F
 DIIS: error= 6.67D-07 at cycle   6 NSaved=   6.
 NSaved= 6 IEnMin= 6 EnMin= -2048.45535219417     IErMin= 6 ErrMin= 6.67D-07
 ErrMax= 6.67D-07  0.00D+00 EMaxC= 1.00D-01 BMatC= 4.87D-10 BMatP= 2.74D-09
 IDIUse=1 WtCom= 1.00D+00 WtEn= 0.00D+00
 Coeff-Com: -0.548D-04-0.251D-01-0.258D-01 0.381D-01 0.312D+00 0.701D+00
 Coeff:     -0.548D-04-0.251D-01-0.258D-01 0.381D-01 0.312D+00 0.701D+00
 Gap=     0.095 Goal=   None    Shift=    0.000
 RMSDP=1.95D-07 MaxDP=6.87D-06 DE=-3.36D-09 OVMax= 3.17D-05

 Cycle  14  Pass 1  IDiag  1:
 RMSU=  1.05D-07    CP:  1.00D+00  1.01D+00  5.00D-01  9.91D-01  1.16D+00
                    CP:  1.00D+00
 E= -2048.45535219490     Delta-E=       -0.000000000726 Rises=F Damp=F
 DIIS: error= 2.03D-07 at cycle   7 NSaved=   7.
 NSaved= 7 IEnMin= 7 EnMin= -2048.45535219490     IErMin= 7 ErrMin= 2.03D-07
 ErrMax= 2.03D-07  0.00D+00 EMaxC= 1.00D-01 BMatC= 9.18D-11 BMatP= 4.87D-10
 IDIUse=1 WtCom= 1.00D+00 WtEn= 0.00D+00
 Coeff-Com:  0.726D-03-0.376D-01-0.367D-01-0.147D-01 0.898D-01 0.402D+00
 Coeff-Com:  0.597D+00
 Coeff:      0.726D-03-0.376D-01-0.367D-01-0.147D-01 0.898D-01 0.402D+00
 Coeff:      0.597D+00
 Gap=     0.095 Goal=   None    Shift=    0.000
 RMSDP=9.09D-08 MaxDP=3.63D-06 DE=-7.26D-10 OVMax= 1.59D-05

 Cycle  15  Pass 1  IDiag  1:
 RMSU=  5.22D-08    CP:  1.00D+00  1.01D+00  5.00D-01  1.03D+00  1.22D+00
                    CP:  1.14D+00  9.61D-01
 E= -2048.45535219513     Delta-E=       -0.000000000233 Rises=F Damp=F
 DIIS: error= 9.79D-08 at cycle   8 NSaved=   8.
 NSaved= 8 IEnMin= 8 EnMin= -2048.45535219513     IErMin= 8 ErrMin= 9.79D-08
 ErrMax= 9.79D-08  0.00D+00 EMaxC= 1.00D-01 BMatC= 1.81D-11 BMatP= 9.18D-11
 IDIUse=1 WtCom= 1.00D+00 WtEn= 0.00D+00
 Coeff-Com:  0.441D-03-0.180D-01-0.175D-01-0.141D-01-0.112D-01 0.989D-01
 Coeff-Com:  0.347D+00 0.614D+00
 Coeff:      0.441D-03-0.180D-01-0.175D-01-0.141D-01-0.112D-01 0.989D-01
 Coeff:      0.347D+00 0.614D+00
 Gap=     0.095 Goal=   None    Shift=    0.000
 RMSDP=3.49D-08 MaxDP=1.13D-06 DE=-2.33D-10 OVMax= 5.51D-06

 Cycle  16  Pass 1  IDiag  1:
 RMSU=  1.80D-08    CP:  1.00D+00  1.01D+00  5.00D-01  1.05D+00  1.25D+00
                    CP:  1.18D+00  1.08D+00  9.86D-01
 E= -2048.45535219510     Delta-E=        0.000000000026 Rises=F Damp=F
 DIIS: error= 4.30D-08 at cycle   9 NSaved=   9.
 NSaved= 9 IEnMin= 8 EnMin= -2048.45535219513     IErMin= 9 ErrMin= 4.30D-08
 ErrMax= 4.30D-08  0.00D+00 EMaxC= 1.00D-01 BMatC= 2.81D-12 BMatP= 1.81D-11
 IDIUse=1 WtCom= 1.00D+00 WtEn= 0.00D+00
 Coeff-Com:  0.106D-03-0.304D-02-0.307D-02-0.305D-02-0.206D-01-0.769D-02
 Coeff-Com:  0.107D+00 0.347D+00 0.584D+00
 Coeff:      0.106D-03-0.304D-02-0.307D-02-0.305D-02-0.206D-01-0.769D-02
 Coeff:      0.107D+00 0.347D+00 0.584D+00
 Gap=     0.095 Goal=   None    Shift=    0.000
 RMSDP=1.25D-08 MaxDP=3.86D-07 DE= 2.64D-11 OVMax= 2.02D-06

 Cycle  17  Pass 1  IDiag  1:
 RMSU=  5.82D-09    CP:  1.00D+00  1.01D+00  5.01D-01  1.05D+00  1.25D+00
                    CP:  1.21D+00  1.13D+00  1.06D+00  7.08D-01
 E= -2048.45535219523     Delta-E=       -0.000000000126 Rises=F Damp=F
 DIIS: error= 1.92D-08 at cycle  10 NSaved=  10.
 NSaved=10 IEnMin=10 EnMin= -2048.45535219523     IErMin=10 ErrMin= 1.92D-08
 ErrMax= 1.92D-08  0.00D+00 EMaxC= 1.00D-01 BMatC= 5.10D-13 BMatP= 2.81D-12
 IDIUse=1 WtCom= 1.00D+00 WtEn= 0.00D+00
 Coeff-Com: -0.369D-05 0.944D-03 0.831D-03 0.269D-03-0.128D-01-0.235D-01
 Coeff-Com:  0.280D-02 0.846D-01 0.335D+00 0.612D+00
 Coeff:     -0.369D-05 0.944D-03 0.831D-03 0.269D-03-0.128D-01-0.235D-01
 Coeff:      0.280D-02 0.846D-01 0.335D+00 0.612D+00
 Gap=     0.095 Goal=   None    Shift=    0.000
 RMSDP=5.14D-09 MaxDP=1.51D-07 DE=-1.26D-10 OVMax= 7.70D-07

 SCF Done:  E(RPBE1PBE) =  -2048.45535220     A.U. after   17 cycles
            NFock= 17  Conv=0.51D-08     -V/T= 2.0054
 KE= 2.037359924018D+03 PE=-1.064989710484D+04 EE= 3.655640047754D+03
 Leave Link  502 at Wed Oct 24 21:49:50 2018, MaxMem=   536870912 cpu:      1300.7
 (Enter /pbs_home/pkowalski/g09d01/g09/l701.exe)
 Compute integral first derivatives.
 ... and contract with generalized density number  0.
 Leave Link  701 at Wed Oct 24 21:49:50 2018, MaxMem=   536870912 cpu:         3.5
 (Enter /pbs_home/pkowalski/g09d01/g09/l702.exe)
 L702 exits ... SP integral derivatives will be done elsewhere.
 Leave Link  702 at Wed Oct 24 21:49:50 2018, MaxMem=   536870912 cpu:         0.2
 (Enter /pbs_home/pkowalski/g09d01/g09/l703.exe)
 Compute integral first derivatives, UseDBF=F ICtDFT=           0.
 Integral derivatives from FoFJK, PRISM(SPDF).
 Calling FoFJK, ICntrl=      2127 FMM=F ISym2X=0 I1Cent= 0 IOpClX= 0 NMat=1 NMatS=1 NMatT=0.
 FoFJK:  IHMeth= 1 ICntrl=    2127 DoSepK=F KAlg= 0 I1Cent=   0 FoldK=F
 IRaf=         0 NMat=   1 IRICut=       1 DoRegI=T DoRafI=F ISym2E= 0.
 FoFCou: FMM=F IPFlag=           0 FMFlag=      100000 FMFlg1=         800
         NFxFlg=           0 DoJE=F BraDBF=F KetDBF=F FulRan=T
         wScrn=  0.000000 ICntrl=    2127 IOpCl=  0 I1Cent=           0 NGrid=           0
         NMat0=    1 NMatS0=      1 NMatT0=    0 NMatD0=    1 NMtDS0=    0 NMtDT0=    0
 Symmetry not used in FoFCou.
 Leave Link  703 at Wed Oct 24 21:50:22 2018, MaxMem=   536870912 cpu:       252.9
 (Enter /pbs_home/pkowalski/g09d01/g09/l716.exe)
 Dipole        =-3.55147367D+00-1.44055745D+00-8.58976806D-01
 ***** Axes restored to original set *****
 -------------------------------------------------------------------
 Center     Atomic                   Forces (Hartrees/Bohr)
 Number     Number              X              Y              Z
 -------------------------------------------------------------------
      1        6           0.011867739    0.011213493    0.022322818
      2       16          -0.003618166   -0.002876073    0.003475454
      3        6           0.001212634    0.005546102   -0.005688933
      4        6          -0.006474160   -0.012550570   -0.024341025
      5        6           0.028881838   -0.012988807   -0.051485863
      6        6           0.001454518   -0.002222617    0.000929711
      7        1          -0.001444174    0.000237087   -0.002244326
      8        6          -0.001295770   -0.018460560    0.024106414
      9        6          -0.004750451   -0.002519196   -0.016494332
     10        6          -0.019097008   -0.009025213    0.089056700
     11        6           0.002572871    0.000705356   -0.004542734
     12        6           0.003709918   -0.012886234   -0.021372591
     13        9          -0.002433573    0.000105751    0.000471781
     14        9          -0.004950876   -0.000409815   -0.006555885
     15        9           0.001106131    0.001266875    0.000265624
     16        9           0.001588824    0.003207776   -0.004241518
     17        9          -0.003111941   -0.008600968    0.006977714
     18        9           0.005115975   -0.023874130    0.007499065
     19        6           0.010775156    0.039157351    0.088339177
     20        6          -0.057084097    0.092234839   -0.172099101
     21        6          -0.027390743    0.012807336    0.038390910
     22        1           0.009733005    0.008312253    0.014466079
     23        1          -0.011788997    0.014731150   -0.002695976
     24        1           0.006024143    0.001368292   -0.000331539
     25        6          -0.019470635   -0.040105888    0.003984161
     26        1          -0.001751363   -0.000241442   -0.001664390
     27        1           0.000631601   -0.002082157    0.001223980
     28        1           0.000724702    0.001109453    0.000103910
     29        1          -0.000444348    0.000009335   -0.000140204
     30        1          -0.000015452    0.000162990   -0.000010820
     31        1          -0.000087532    0.000626093   -0.000225431
     32       16           0.134179465    0.053491491    0.067659049
     33        6          -0.145032282   -0.045373560   -0.054559687
     34        6           0.067807219   -0.013060342    0.029051435
     35        6           0.037916374   -0.032547294    0.000274593
     36        1          -0.002541802   -0.004317208    0.014605734
     37        1           0.004607588    0.003983637    0.001427042
     38        1          -0.009019932    0.009776481   -0.005378194
     39        1          -0.008106399   -0.015911067   -0.040558800
 -------------------------------------------------------------------
 Cartesian Forces:  Max     0.172099101 RMS     0.033914153
 Leave Link  716 at Wed Oct 24 21:50:22 2018, MaxMem=   536870912 cpu:         0.3
 (Enter /pbs_home/pkowalski/g09d01/g09/l103.exe)

 GradGradGradGradGradGradGradGradGradGradGradGradGradGradGradGradGradGrad
 Berny optimization.
 Using GEDIIS/GDIIS optimizer.
 FormGI is forming the generalized inverse of G from B-inverse, IUseBI=4.
 Internal  Forces:  Max     0.096202531 RMS     0.015240872
 Search for a local minimum.
 Step number   3 out of a maximum of  234
 All quantities printed in internal units (Hartrees-Bohrs-Radians)
 RMS Force = .15241D-01 SwitMx=.10000D-02 MixMth= 1
 Mixed Optimization -- RFO/linear search
 Update second derivatives using D2CorX and points    2    3
 ITU=  0  1  0
 Use linear search instead of GDIIS.
     Eigenvalues ---    0.00230   0.00314   0.00575   0.00852   0.00861
     Eigenvalues ---    0.01011   0.01155   0.01398   0.01455   0.01531
     Eigenvalues ---    0.01656   0.01734   0.01970   0.02100   0.02474
     Eigenvalues ---    0.02671   0.03015   0.03838   0.04306   0.04392
     Eigenvalues ---    0.04646   0.04913   0.05218   0.05502   0.05607
     Eigenvalues ---    0.06071   0.06158   0.06703   0.06898   0.07320
     Eigenvalues ---    0.07340   0.07590   0.07674   0.08690   0.08956
     Eigenvalues ---    0.09185   0.09296   0.09575   0.10419   0.10466
     Eigenvalues ---    0.11229   0.11924   0.12508   0.12795   0.12940
     Eigenvalues ---    0.13130   0.13412   0.14509   0.15113   0.15252
     Eigenvalues ---    0.15755   0.15849   0.15950   0.16000   0.16000
     Eigenvalues ---    0.16000   0.16000   0.16000   0.16000   0.16000
     Eigenvalues ---    0.16289   0.16718   0.17808   0.18333   0.18764
     Eigenvalues ---    0.20522   0.20738   0.22308   0.22887   0.23787
     Eigenvalues ---    0.24214   0.24752   0.25000   0.25975   0.26111
     Eigenvalues ---    0.26442   0.26823   0.26959   0.27783   0.28318
     Eigenvalues ---    0.29083   0.29826   0.29917   0.30795   0.31681
     Eigenvalues ---    0.33070   0.33453   0.33533   0.33553   0.33585
     Eigenvalues ---    0.33725   0.33740   0.33755   0.33877   0.34321
     Eigenvalues ---    0.34661   0.37224   0.37230   0.37277   0.38779
     Eigenvalues ---    0.52341   0.54404   0.55207   0.55566   0.55999
     Eigenvalues ---    0.57306   0.58136   0.58392   0.58421   0.69818
     Eigenvalues ---    1.27735
 RFO step:  Lambda=-2.12782374D-01 EMin= 2.30009947D-03
 Quartic linear search produced a step of  0.83461.
 Maximum step size (   0.505) exceeded in Quadratic search.
    -- Step size scaled by   0.914
 Iteration  1 RMS(Cart)=  0.15210019 RMS(Int)=  0.01164619
 Iteration  2 RMS(Cart)=  0.01861384 RMS(Int)=  0.00271443
 Iteration  3 RMS(Cart)=  0.00049461 RMS(Int)=  0.00270701
 Iteration  4 RMS(Cart)=  0.00000228 RMS(Int)=  0.00270701
 Iteration  5 RMS(Cart)=  0.00000001 RMS(Int)=  0.00270701
 ITry= 1 IFail=0 DXMaxC= 7.21D-01 DCOld= 1.00D+10 DXMaxT= 5.05D-01 DXLimC= 3.00D+00 Rises=F
 Variable       Old X    -DE/DX   Delta X   Delta X   Delta X     New X
                                 (Linear)    (Quad)   (Total)
    R1        3.33170   0.00305   0.00523   0.00482   0.01032   3.34202
    R2        2.90813   0.00275   0.02150  -0.00033   0.01846   2.92659
    R3        2.55158  -0.01040   0.01156  -0.02127  -0.00931   2.54226
    R4        3.34921  -0.00746  -0.01104  -0.01320  -0.02262   3.32659
    R5        2.53649  -0.00060   0.00714  -0.00248   0.00505   2.54154
    R6        2.81566  -0.00096  -0.00369  -0.00111  -0.00480   2.81086
    R7        2.83147  -0.00057  -0.01327   0.00088  -0.01371   2.81776
    R8        2.06359  -0.00038   0.00072  -0.00122  -0.00050   2.06309
    R9        3.27134  -0.01216  -0.04197  -0.03393  -0.07656   3.19477
   R10        2.96815  -0.00097   0.01116  -0.00579   0.00537   2.97352
   R11        2.07619   0.00013   0.00045   0.00015   0.00060   2.07679
   R12        2.08087   0.00006  -0.00021   0.00024   0.00002   2.08090
   R13        2.08106   0.00030   0.00039   0.00062   0.00101   2.08208
   R14        2.84293  -0.00542   0.00698  -0.01430  -0.00735   2.83558
   R15        2.84042  -0.01587   0.00376  -0.03684  -0.03082   2.80960
   R16        2.88713   0.01270  -0.04091   0.04665   0.00480   2.89193
   R17        2.53504   0.00192   0.00204   0.00248   0.00452   2.53956
   R18        2.55408   0.00400  -0.00150   0.00756   0.00606   2.56014
   R19        3.07742  -0.03891   0.06283  -0.11130  -0.04804   3.02938
   R20        3.08764  -0.09193  -0.00059  -0.25972  -0.26002   2.82762
   R21        2.89533   0.01734  -0.03124   0.05749   0.02573   2.92107
   R22        2.52137   0.00120  -0.00043   0.00208   0.00165   2.52302
   R23        2.53031  -0.00110   0.00321  -0.00299   0.00023   2.53053
   R24        2.53977  -0.00083   0.00963  -0.00399   0.00565   2.54542
   R25        2.58701   0.00088   0.02448  -0.00473   0.01975   2.60676
   R26        2.86244   0.00367   0.09652  -0.01015   0.08893   2.95137
   R27        3.04610   0.03846   0.11665   0.07884   0.19520   3.24130
   R28        3.08407  -0.01434  -0.00815  -0.09661  -0.10600   2.97807
   R29        2.91606   0.09620   0.20905   0.01160   0.22143   3.13749
   R30        2.02149   0.01914  -0.02839   0.05075   0.02236   2.04385
   R31        2.08429  -0.00564   0.00187  -0.01331  -0.01144   2.07285
   R32        2.08095  -0.00294  -0.00093  -0.00685  -0.00777   2.07317
   R33        3.60675   0.02358   0.11357   0.05672   0.17192   3.77867
   R34        2.09015   0.00076   0.00702  -0.00050   0.00652   2.09667
   R35        2.06754  -0.00038  -0.00568   0.00097  -0.00471   2.06282
   R36        2.07689   0.00001  -0.00060   0.00026  -0.00033   2.07655
   R37        3.03217   0.07628   0.19384   0.02478   0.21676   3.24893
   R38        2.96831  -0.06598  -0.00880  -0.20330  -0.21364   2.75467
   R39        2.84860   0.00718   0.14349  -0.02661   0.11688   2.96547
   R40        2.10097  -0.01674  -0.05070  -0.02807  -0.07876   2.02220
   R41        2.07692   0.00436   0.03055   0.00035   0.03090   2.10782
   R42        2.06228   0.00546   0.02241   0.00522   0.02763   2.08991
   R43        2.05895   0.00791   0.02055   0.01071   0.03127   2.09021
    A1        1.92492   0.00076  -0.00714   0.00380  -0.00637   1.91855
    A2        2.21574   0.00279  -0.00194   0.01004   0.00834   2.22408
    A3        2.14111  -0.00396   0.00791  -0.01578  -0.00922   2.13190
    A4        1.59449   0.00106   0.00294   0.00216   0.00609   1.60058
    A5        1.98036  -0.00058   0.00198  -0.00042   0.00150   1.98186
    A6        2.05953   0.00174   0.00089   0.00368   0.00454   2.06407
    A7        2.24329  -0.00115  -0.00286  -0.00322  -0.00611   2.23718
    A8        2.01723   0.00437   0.00227   0.00677   0.00606   2.02330
    A9        2.13494  -0.00189  -0.00061  -0.00372  -0.00300   2.13193
   A10        2.12494  -0.00205  -0.00119  -0.00168  -0.00140   2.12354
   A11        1.83733  -0.00425  -0.00003  -0.00629  -0.00153   1.83580
   A12        2.02839  -0.01380   0.00147  -0.04870  -0.04716   1.98123
   A13        1.58498   0.02708   0.03184   0.10342   0.13761   1.72259
   A14        1.98082   0.01975   0.00886   0.06521   0.06966   2.05048
   A15        2.11158  -0.02184  -0.02465  -0.08644  -0.11145   2.00013
   A16        1.89090  -0.00852  -0.01235  -0.02986  -0.04183   1.84907
   A17        1.92795   0.00070   0.00117   0.00232   0.00349   1.93144
   A18        1.93539  -0.00023  -0.00091  -0.00075  -0.00166   1.93373
   A19        1.93685  -0.00006  -0.00064   0.00000  -0.00064   1.93621
   A20        1.89107  -0.00023  -0.00009  -0.00079  -0.00088   1.89019
   A21        1.89499   0.00009   0.00049   0.00055   0.00103   1.89603
   A22        1.87595  -0.00029  -0.00002  -0.00143  -0.00145   1.87449
   A23        2.22187  -0.00031  -0.00566   0.00778  -0.00238   2.21950
   A24        2.11315   0.00845   0.00422   0.02357   0.02727   2.14042
   A25        1.91271  -0.00583   0.01269  -0.01891  -0.00580   1.90691
   A26        1.86134  -0.00638   0.02702  -0.02165   0.00511   1.86645
   A27        1.98774  -0.00039  -0.00543   0.00043  -0.00604   1.98170
   A28        1.91734  -0.00032  -0.00973  -0.00531  -0.01449   1.90285
   A29        1.95425   0.00703   0.00818   0.02118   0.02919   1.98345
   A30        1.86067   0.00290  -0.02362   0.01493  -0.00846   1.85222
   A31        1.87864  -0.00258   0.00193  -0.00854  -0.00669   1.87195
   A32        1.66004   0.02136  -0.03592   0.06973   0.03287   1.69291
   A33        1.99683  -0.00388  -0.00888  -0.00145  -0.01409   1.98274
   A34        1.86322  -0.00962   0.12091  -0.01770   0.10294   1.96616
   A35        1.80078   0.00109  -0.01571   0.01015  -0.00617   1.79461
   A36        1.94793  -0.00042   0.00071  -0.00445  -0.00360   1.94432
   A37        1.93971  -0.00121   0.00666  -0.00493   0.00192   1.94163
   A38        1.94083  -0.00229   0.00725  -0.00990  -0.00291   1.93792
   A39        1.94045   0.00464   0.00315   0.01729   0.02101   1.96146
   A40        1.89385  -0.00163  -0.00215  -0.00727  -0.00957   1.88428
   A41        1.89548  -0.01200   0.03268  -0.04246  -0.00920   1.88628
   A42        2.02557   0.00043   0.00337  -0.00200   0.00146   2.02703
   A43        1.98103  -0.01333   0.04748  -0.05064  -0.00247   1.97856
   A44        1.89183   0.01095  -0.02533   0.04060   0.01383   1.90565
   A45        1.75301   0.02661  -0.07731   0.10067   0.02336   1.77636
   A46        1.89543  -0.00782   0.00761  -0.02735  -0.02279   1.87264
   A47        1.89995  -0.00640  -0.01046   0.00669  -0.00667   1.89328
   A48        1.58460   0.00825  -0.04345   0.05336   0.01281   1.59741
   A49        2.64673   0.00023  -0.02452   0.01756  -0.01271   2.63402
   A50        1.68155   0.00066   0.09469  -0.02088   0.07308   1.75463
   A51        1.66963   0.01365   0.04838   0.01784   0.06318   1.73281
   A52        2.11685   0.02437   0.01707   0.05444   0.07042   2.18727
   A53        2.07862  -0.01616   0.05042  -0.04506   0.00050   2.07911
   A54        2.08674  -0.00831  -0.06793  -0.01000  -0.07224   2.01450
   A55        2.02852   0.01185   0.03982   0.02008   0.06172   2.09023
   A56        1.97742  -0.00694   0.01434  -0.01411   0.00261   1.98003
   A57        1.92754   0.00142   0.00282   0.00100   0.00038   1.92792
   A58        1.86626   0.00196  -0.01008   0.00850  -0.00808   1.85819
   A59        1.82925  -0.00405  -0.02752  -0.00300  -0.03057   1.79869
   A60        1.60146   0.01446   0.05579   0.03071   0.08781   1.68927
   A61        1.81747  -0.00589  -0.02787  -0.01538  -0.04253   1.77494
   A62        1.34394   0.00837   0.04708   0.04359   0.08680   1.43074
   A63        1.94183   0.00188   0.00664   0.00450   0.01115   1.95298
   A64        1.91641  -0.00124   0.00063  -0.00413  -0.00350   1.91291
   A65        1.91894  -0.00031  -0.00099  -0.00073  -0.00172   1.91722
   A66        1.89422  -0.00035  -0.00404  -0.00027  -0.00431   1.88991
   A67        1.88375  -0.00074  -0.00368  -0.00156  -0.00524   1.87851
   A68        1.90805   0.00077   0.00130   0.00226   0.00355   1.91160
   A69        1.84187  -0.04953  -0.02836  -0.08367  -0.10703   1.73485
   A70        1.77159   0.02520  -0.00133   0.07167   0.06794   1.83953
   A71        2.18758  -0.01457  -0.00176  -0.03303  -0.04820   2.13938
   A72        1.87259   0.00576   0.08604   0.03505   0.11955   1.99213
   A73        2.04741   0.01913   0.05325   0.00478   0.05117   2.09858
   A74        2.31282  -0.00570  -0.00391  -0.01179  -0.02861   2.28421
   A75        1.86244   0.00884   0.10075  -0.01449   0.08630   1.94874
   A76        1.51685  -0.00112  -0.01669   0.02760   0.00981   1.52666
   A77        1.68897   0.00634   0.02057   0.07947   0.09390   1.78287
   A78        1.75172   0.02622   0.09323   0.07342   0.16678   1.91850
   A79        1.99042  -0.00377  -0.00952  -0.01567  -0.02759   1.96282
   A80        2.10115  -0.01755  -0.00299  -0.05841  -0.06303   2.03812
   A81        1.84902  -0.00629  -0.03444  -0.00893  -0.04395   1.80507
   A82        1.85812  -0.00247  -0.02962   0.00449  -0.02442   1.83370
   A83        1.88709   0.00627  -0.01322   0.01649   0.00001   1.88710
   A84        3.43071   0.01041   0.02827   0.02771   0.05724   3.48796
   A85        3.26543   0.00558   0.02028   0.03955   0.05410   3.31953
    D1        0.28477  -0.00453  -0.00065  -0.02004  -0.02102   0.26375
    D2       -2.91308  -0.01269  -0.04515  -0.05923  -0.10481  -3.01789
    D3       -0.36639   0.00431   0.00089   0.01684   0.01741  -0.34898
    D4       -2.57454  -0.00855  -0.01175  -0.02971  -0.03921  -2.61375
    D5        1.77197  -0.01051  -0.01475  -0.04105  -0.05194   1.72003
    D6        2.82860   0.01180   0.04315   0.05311   0.09531   2.92392
    D7        0.62045  -0.00106   0.03052   0.00655   0.03868   0.65914
    D8       -1.31622  -0.00302   0.02752  -0.00478   0.02596  -1.29026
    D9       -0.00971   0.00271  -0.03299   0.00235  -0.03001  -0.03972
   D10        2.81845   0.01181   0.01403   0.05309   0.06873   2.88718
   D11        3.06919  -0.00620  -0.08260  -0.04062  -0.12295   2.94624
   D12       -0.38583   0.00290  -0.03559   0.01012  -0.02421  -0.41004
   D13       -0.11722   0.00513  -0.00199   0.02169   0.01940  -0.09782
   D14        3.02704   0.00153  -0.00247   0.00757   0.00509   3.03213
   D15       -0.09660  -0.00437   0.00063  -0.01644  -0.01513  -0.11173
   D16       -3.12184  -0.00833  -0.00364  -0.02947  -0.03224   3.12910
   D17        3.04198  -0.00031   0.00118  -0.00049   0.00094   3.04291
   D18        0.01674  -0.00426  -0.00309  -0.01351  -0.01618   0.00056
   D19       -3.13712   0.00200   0.00016   0.00794   0.00788  -3.12923
   D20        1.04926   0.00199   0.00009   0.00789   0.00777   1.05703
   D21       -1.03442   0.00254   0.00114   0.01017   0.01109  -1.02333
   D22        0.00761  -0.00222  -0.00041  -0.00863  -0.00883  -0.00122
   D23       -2.08921  -0.00223  -0.00048  -0.00868  -0.00894  -2.09815
   D24        2.11030  -0.00168   0.00056  -0.00640  -0.00562   2.10468
   D25        0.29591   0.00028  -0.00051   0.00005  -0.00041   0.29550
   D26        2.53294  -0.00717   0.00738  -0.02267  -0.01409   2.51884
   D27       -1.45700  -0.02172  -0.03050  -0.08938  -0.11940  -1.57640
   D28       -2.96131   0.00422   0.00379   0.01284   0.01649  -2.94482
   D29       -0.72428  -0.00323   0.01167  -0.00988   0.00281  -0.72147
   D30        1.56897  -0.01779  -0.02621  -0.07659  -0.10249   1.46647
   D31       -0.17730  -0.01796  -0.03011  -0.07624  -0.10402  -0.28132
   D32        1.51532  -0.01476   0.05438  -0.07951  -0.02275   1.49258
   D33        2.41428   0.01444   0.04149   0.09131   0.13072   2.54500
   D34       -2.31164  -0.01760  -0.03877  -0.08322  -0.12086  -2.43250
   D35       -0.61902  -0.01440   0.04573  -0.08649  -0.03959  -0.65861
   D36        0.27994   0.01479   0.03283   0.08434   0.11388   0.39382
   D37        1.57439   0.00370   0.00164   0.00965   0.01540   1.58979
   D38       -3.01617   0.00690   0.08613   0.00638   0.09667  -2.91950
   D39       -2.11721   0.03609   0.07324   0.17721   0.25014  -1.86707
   D40        3.07302  -0.00334   0.00154  -0.01254  -0.00887   3.06415
   D41        0.97570  -0.00329   0.00192  -0.01238  -0.00832   0.96738
   D42       -1.12426  -0.00326   0.00054  -0.01210  -0.00943  -1.13369
   D43       -1.31809   0.00420   0.01741   0.02737   0.03967  -1.27842
   D44        2.86777   0.00424   0.01779   0.02754   0.04021   2.90799
   D45        0.76781   0.00427   0.01641   0.02782   0.03911   0.80692
   D46        1.01273   0.00270  -0.01004   0.00574  -0.00131   1.01142
   D47       -1.08460   0.00275  -0.00966   0.00591  -0.00076  -1.08536
   D48        3.09863   0.00278  -0.01104   0.00619  -0.00187   3.09676
   D49        2.31001   0.01257   0.05435   0.06058   0.11444   2.42444
   D50        0.14540   0.00854   0.02805   0.04918   0.07718   0.22259
   D51       -1.96323   0.01237   0.03658   0.06379   0.10007  -1.86316
   D52       -0.54748   0.00227   0.01272   0.00875   0.02154  -0.52594
   D53       -2.71208  -0.00176  -0.01358  -0.00265  -0.01572  -2.72780
   D54        1.46247   0.00207  -0.00505   0.01196   0.00716   1.46963
   D55       -2.18096   0.00022  -0.07547  -0.02121  -0.09660  -2.27756
   D56       -0.24357  -0.00058   0.04043  -0.00532   0.03414  -0.20943
   D57        0.69728   0.00829  -0.03926   0.02442  -0.01406   0.68322
   D58        2.63468   0.00749   0.07664   0.04030   0.11667   2.75135
   D59        0.09129   0.00252  -0.01280   0.00912  -0.00307   0.08822
   D60        2.17674   0.00024  -0.01314   0.00117  -0.01183   2.16491
   D61       -1.98971  -0.00298  -0.01077  -0.01466  -0.02519  -2.01489
   D62        2.27641   0.00211   0.00381   0.00819   0.01262   2.28903
   D63       -1.92131  -0.00017   0.00348   0.00024   0.00385  -1.91746
   D64        0.19542  -0.00339   0.00584  -0.01559  -0.00951   0.18592
   D65       -1.95653   0.00459  -0.00374   0.01854   0.01525  -1.94128
   D66        0.12893   0.00231  -0.00408   0.01059   0.00649   0.13542
   D67        2.24567  -0.00090  -0.00172  -0.00525  -0.00687   2.23879
   D68       -0.63375  -0.00180   0.01536  -0.00128   0.01390  -0.61985
   D69       -2.76927  -0.00705   0.02070  -0.01980   0.00193  -2.76735
   D70        1.29983   0.01629  -0.03420   0.06880   0.03539   1.33522
   D71       -2.68282  -0.00339   0.00680  -0.02206  -0.01801  -2.70083
   D72        1.46484  -0.00864   0.01214  -0.04058  -0.02998   1.43486
   D73       -0.74924   0.01470  -0.04276   0.04802   0.00348  -0.74576
   D74        0.67233  -0.00752  -0.04739  -0.04326  -0.09018   0.58216
   D75       -2.51698  -0.01022  -0.06151  -0.05868  -0.11881  -2.63579
   D76        2.48429   0.01077  -0.02826   0.02857   0.00115   2.48544
   D77       -0.70501   0.00807  -0.04238   0.01315  -0.02749  -0.73250
   D78        0.34851  -0.00346   0.00185  -0.01384  -0.01218   0.33633
   D79        2.56325  -0.00360   0.01140  -0.01750  -0.00728   2.55597
   D80       -1.73427   0.00336  -0.02889   0.01102  -0.01707  -1.75135
   D81       -1.74184  -0.00247   0.00651  -0.00961  -0.00299  -1.74483
   D82        0.47290  -0.00261   0.01606  -0.01327   0.00191   0.47481
   D83        2.45856   0.00435  -0.02423   0.01525  -0.00788   2.45068
   D84        2.42899  -0.00200   0.00219  -0.00542  -0.00323   2.42575
   D85       -1.63946  -0.00214   0.01175  -0.00908   0.00166  -1.63780
   D86        0.34620   0.00482  -0.02855   0.01944  -0.00813   0.33808
   D87       -0.41439   0.01346   0.03596   0.07001   0.11003  -0.30436
   D88        2.77514   0.01638   0.04793   0.08643   0.13594   2.91108
   D89       -2.03787   0.00527   0.04953   0.01960   0.07193  -1.96595
   D90        1.15166   0.00819   0.06151   0.03602   0.09783   1.24949
   D91        2.97932   0.00009   0.02100  -0.00831   0.01123   2.99055
   D92       -0.11434   0.00301   0.03298   0.00811   0.03714  -0.07720
   D93       -2.28737  -0.00954   0.00234  -0.05422  -0.05130  -2.33867
   D94        1.82392  -0.01630  -0.02803  -0.07086  -0.09860   1.72531
   D95       -0.20718  -0.00546  -0.00397  -0.04330  -0.04731  -0.25448
   D96       -0.38366  -0.01495  -0.00546  -0.04206  -0.05064  -0.43431
   D97       -2.55556  -0.02170  -0.03583  -0.05870  -0.09795  -2.65351
   D98        1.69653  -0.01087  -0.01177  -0.03114  -0.04665   1.64988
   D99       -2.55687  -0.03445  -0.08139  -0.17247  -0.25509  -2.81196
   D100      -0.27403   0.00155   0.03255  -0.02276   0.00620  -0.26783
   D101       0.06451  -0.00621  -0.01952  -0.01563  -0.03747   0.02705
   D102       2.34735   0.02979   0.09442   0.13409   0.22382   2.57117
   D103      -2.96928   0.00052  -0.02028   0.00840  -0.01034  -2.97962
   D104       0.12543  -0.00122  -0.03251  -0.00493  -0.03242   0.09301
   D105      -0.16556   0.00903  -0.03000  -0.00578  -0.02821  -0.19377
   D106       1.51251   0.01512  -0.01482   0.08570   0.07523   1.58774
   D107      -2.03257   0.01069  -0.00006  -0.00571  -0.00694  -2.03951
   D108      -0.35451   0.01678   0.01512   0.08577   0.09651  -0.25800
   D109      -0.06377  -0.00471   0.00476  -0.00922  -0.00368  -0.06746
   D110      -2.17693  -0.02701  -0.11031  -0.10427  -0.20823  -2.38516
   D111      -0.00107   0.00915   0.01244   0.01772   0.03026   0.02919
   D112      -0.99620  -0.00620  -0.04819  -0.00529  -0.05830  -1.05450
   D113      -2.54595  -0.00790  -0.04598  -0.05631  -0.11629  -2.66224
   D114       2.31964   0.01056   0.05278   0.04235   0.10665   2.42629
   D115       1.32450  -0.00478  -0.00785   0.01934   0.01809   1.34260
   D116      -0.22524  -0.00649  -0.00564  -0.03168  -0.03990  -0.26514
   D117      -2.63761   0.01463   0.03752   0.05117   0.08745  -2.55016
   D118      -0.66908   0.02058   0.04559   0.07593   0.11987  -0.54921
   D119       1.61780   0.00689   0.00908   0.01968   0.02945   1.64725
   D120       1.57776  -0.01629  -0.03824  -0.06120  -0.09922   1.47855
   D121      -2.73689  -0.01035  -0.03018  -0.03644  -0.06680  -2.80368
   D122      -0.45001  -0.02404  -0.06668  -0.09269  -0.15722  -0.60723
         Item               Value     Threshold  Converged?
 Maximum Force            0.096203     0.000450     NO 
 RMS     Force            0.015241     0.000300     NO 
 Maximum Displacement     0.720518     0.001800     NO 
 RMS     Displacement     0.159074     0.001200     NO 
 Predicted change in Energy=-1.333027D-01
 Lowest energy point so far.  Saving SCF results.
 GradGradGradGradGradGradGradGradGradGradGradGradGradGradGradGradGradGrad

 Leave Link  103 at Wed Oct 24 21:50:22 2018, MaxMem=   536870912 cpu:         0.7
 (Enter /pbs_home/pkowalski/g09d01/g09/l202.exe)
                          Input orientation:                          
 ---------------------------------------------------------------------
 Center     Atomic      Atomic             Coordinates (Angstroms)
 Number     Number       Type             X           Y           Z
 ---------------------------------------------------------------------
      1          6           0       -1.584857   -0.154611   -0.681388
      2         16           0       -3.088068    0.765714   -0.826411
      3          6           0       -4.046475   -0.617554   -0.309816
      4          6           0       -3.326216   -1.742801   -0.155300
      5          6           0       -1.899816   -1.667749   -0.583226
      6          6           0       -5.503576   -0.420414   -0.085140
      7          1           0       -3.777813   -2.681301    0.172077
      8          6           0       -0.327616    0.308505   -0.802730
      9          6           0        0.094214    1.709198   -1.136935
     10          6           0        0.859418   -0.467990   -0.357184
     11          6           0        1.287453    2.041920   -0.238361
     12          6           0        1.553120    0.703887    0.488598
     13          9           0       -0.905417    2.603970   -1.058680
     14          9           0        0.561027    1.738360   -2.408401
     15          9           0        2.348887    2.416033   -0.956663
     16          9           0        0.993277    3.034241    0.611315
     17          9           0        2.875772    0.574341    0.708046
     18          9           0        0.954162    0.924110    1.711547
     19          6           0       -0.766646   -2.535222    0.323169
     20          6           0        0.516146   -1.658559    0.481656
     21          6           0       -1.583154   -2.163328    1.785018
     22          1           0       -1.019147   -1.827010    2.644412
     23          1           0       -2.235742   -2.971178    2.138154
     24          1           0       -2.302033   -1.349894    1.626546
     25          6           0       -1.644957   -2.061757   -2.085146
     26          1           0       -1.738116   -3.155352   -2.247578
     27          1           0       -0.638693   -1.756513   -2.378142
     28          1           0       -2.382147   -1.565311   -2.731364
     29          1           0       -5.975274   -1.356632    0.244672
     30          1           0       -6.000654   -0.090100   -1.010541
     31          1           0       -5.683045    0.352542    0.679232
     32         16           0        1.605068   -2.187583    1.617851
     33          6           0        0.852480   -3.668872    2.059718
     34          6           0       -0.399457   -3.704507    1.313867
     35          6           0        0.724592   -4.139675    3.551218
     36          1           0        0.801412   -5.251042    3.606873
     37          1           0        1.567243   -3.792402    4.177655
     38          1           0       -0.218003   -3.890172    4.073428
     39          1           0       -1.018570   -4.310729    1.941811
 ---------------------------------------------------------------------
                    Distance matrix (angstroms):
                    1          2          3          4          5
     1  C    0.000000
     2  S    1.768523   0.000000
     3  C    2.532183   1.760355   0.000000
     4  C    2.414839   2.607634   1.344927   0.000000
     5  C    1.548684   2.718975   2.405371   1.491097   0.000000
     6  C    3.972723   2.791248   1.487443   2.548436   3.845909
     7  H    3.452771   3.654401   2.136224   1.091741   2.263767
     8  C    1.345308   2.798159   3.863996   3.690342   2.534872
     9  C    2.549625   3.333693   4.821122   4.957746   3.960622
    10  C    2.485516   4.162312   4.908401   4.380117   3.017265
    11  C    3.642964   4.595616   5.960596   5.967994   4.902985
    12  C    3.457280   4.824282   5.808540   5.496254   4.323914
    13  F    2.865965   2.863057   4.561279   5.056756   4.411629
    14  F    3.342264   4.094463   5.584216   5.683802   4.581331
    15  F    4.707263   5.683396   7.107863   7.081305   5.904931
    16  F    4.299608   4.885759   6.291517   6.485819   5.648506
    17  F    4.728542   6.161053   7.097476   6.676764   5.431445
    18  F    3.651903   4.775557   5.609725   5.377655   4.486525
    19  C    2.710334   4.196035   3.851675   2.721812   1.690602
    20  C    2.833504   4.536353   4.746328   3.895710   2.640252
    21  C    3.180897   4.202811   3.584089   2.641958   2.440174
    22  H    3.765355   4.800966   4.399428   3.628781   3.349416
    23  H    4.038133   4.845562   3.848487   2.820988   3.036063
    24  H    2.696220   3.333264   2.707194   2.092439   2.268458
    25  C    2.368830   3.414906   3.317350   2.579277   1.573519
    26  H    3.388346   4.383703   3.940034   2.982447   2.238120
    27  H    2.517993   3.843037   4.145863   3.487692   2.195458
    28  H    2.613073   3.092063   3.087415   2.749341   2.204005
    29  H    4.645235   3.739991   2.138681   2.706772   4.170320
    30  H    4.428518   3.041296   2.141971   3.258140   4.414572
    31  H    4.347831   3.028461   2.144216   3.262138   4.470815
    32  S    4.426635   6.059860   6.174207   5.259225   4.171232
    33  C    5.079794   6.597213   6.238990   5.106619   4.308686
    34  C    4.241224   5.638466   5.046421   3.817415   3.162028
    35  C    6.255337   7.600188   7.076439   5.991020   5.485577
    36  H    7.075102   8.425166   7.766059   6.595378   6.139507
    37  H    6.839558   8.215170   7.856900   6.849912   6.261041
    38  H    6.199273   7.343227   6.676830   5.670479   5.426977
    39  H    4.947240   6.141348   5.279922   4.039475   3.760020
                    6          7          8          9         10
     6  C    0.000000
     7  H    2.855876   0.000000
     8  C    5.276061   4.668303   0.000000
     9  C    6.080853   5.998550   1.500525   0.000000
    10  C    6.368984   5.165537   1.486777   2.435918   0.000000
    11  C    7.225278   6.937882   2.435506   1.530346   2.548917
    12  C    7.168695   6.322858   2.315388   2.404457   1.603080
    13  F    5.589074   6.139993   2.380866   1.343876   3.611602
    14  F    6.843775   6.709531   2.326446   1.354766   3.027294
    15  F    8.394412   8.049430   3.410138   2.369739   3.300830
    16  F    7.391129   7.458127   3.342741   2.370744   3.636142
    17  F    8.475386   7.426754   3.551734   3.525467   2.507360
    18  F    6.836535   6.144961   2.888514   3.077291   2.495309
    19  C    5.203617   3.018493   3.089851   4.570348   2.716691
    20  C    6.171816   4.424921   2.496182   3.760273   1.496310
    21  C    4.680272   2.772437   3.792463   5.133014   3.664609
    22  H    5.434986   3.801644   4.113567   5.295558   3.792825
    23  H    4.704059   2.515447   4.800632   6.169345   4.698157
    24  H    3.747490   2.462936   3.542596   4.768319   3.835063
    25  C    4.645748   3.166697   2.999687   4.259569   3.434799
    26  H    5.131736   3.199972   4.009414   5.315526   4.188399
    27  H    5.541670   4.148846   2.615911   3.753519   2.826464
    28  H    4.249307   3.409295   3.384068   4.404201   4.165164
    29  H    1.098990   2.566876   5.980449   6.938793   6.918449
    30  H    1.101163   3.613023   5.690820   6.356168   6.901468
    31  H    1.101787   3.618192   5.556866   6.206102   6.674672
    32  S    7.520364   5.595483   3.978057   5.005640   2.722822
    33  C    7.453344   5.096871   5.040413   6.302158   4.010874
    34  C    6.228524   3.709976   4.537555   5.963082   3.853858
    35  C    8.114559   5.815247   6.312710   7.522331   5.364239
    36  H    8.758927   6.274607   7.185254   8.452738   6.212463
    37  H    8.918419   6.771176   6.723999   7.789883   5.667230
    38  H    7.567707   5.417948   6.435668   7.654953   5.701096
    39  H    6.273624   3.660658   5.417311   6.852481   4.855808
                   11         12         13         14         15
    11  C    0.000000
    12  C    1.545762   0.000000
    13  F    2.407800   3.471136   0.000000
    14  F    2.308445   3.232180   2.172898   0.000000
    15  F    1.335126   2.377703   3.261322   2.400672   0.000000
    16  F    1.339100   2.399798   2.564967   3.314338   2.162965
    17  F    2.360558   1.346978   4.640916   4.052805   2.537853
    18  F    2.272163   1.379439   3.735521   4.218001   3.360125
    19  C    5.048254   3.987544   5.323537   5.242870   5.988275
    20  C    3.847972   2.580023   4.750014   4.460213   4.693613
    21  C    5.478919   4.442729   5.592233   6.115999   6.629352
    22  H    5.347841   4.203515   5.775761   6.382769   6.504984
    23  H    6.572053   5.530155   6.562909   7.118485   7.721318
    24  H    5.278891   4.513884   4.979358   5.832257   6.518146
    25  C    5.371202   4.949813   4.834208   4.405877   6.105315
    26  H    6.340557   5.763040   5.939415   5.409283   7.029252
    27  H    4.766214   4.367586   4.563544   3.695183   5.325070
    28  H    5.717793   5.568101   4.728796   4.436307   6.432989
    29  H    8.033099   7.809095   6.564187   7.703312   9.217802
    30  H    7.632711   7.741921   5.763833   6.953628   8.717708
    31  H    7.230755   7.247197   5.560125   7.102282   8.452578
    32  S    4.629806   3.104596   6.035340   5.719594   5.326788
    33  C    6.171184   4.698972   7.222406   7.020484   6.954413
    34  C    6.186800   4.891581   6.758835   6.663528   7.083058
    35  C    7.272540   5.790181   8.329756   8.372282   8.120138
    36  H    8.258896   6.763866   9.294184   9.224589   9.055638
    37  H    7.322485   5.816009   8.628257   8.658979   8.094248
    38  H    7.486497   6.090424   8.305718   8.619824   8.465162
    39  H    7.101201   5.819949   7.538489   7.616492   8.061654
                   16         17         18         19         20
    16  F    0.000000
    17  F    3.099073   0.000000
    18  F    2.380061   2.195892   0.000000
    19  C    5.848014   4.804656   4.105575   0.000000
    20  C    4.718775   3.256521   2.893903   1.561797   0.000000
    21  C    5.918639   5.341977   3.996954   1.715224   2.522024
    22  H    5.640487   4.968541   3.511816   2.439977   2.657634
    23  H    6.987335   6.383063   5.052796   2.375389   3.469848
    24  H    5.577669   5.599642   3.972546   2.336922   3.057480
    25  C    6.340377   5.931942   5.485044   2.606834   3.379558
    26  H    7.344715   6.628295   6.290075   2.817279   3.843281
    27  H    5.878052   5.225792   5.142809   2.814221   3.085723
    28  H    6.612328   6.637271   6.088320   3.588976   4.328082
    29  H    8.244689   9.071075   7.441142   5.340884   6.502758
    30  H    7.829878   9.065648   7.537098   5.928933   6.866979
    31  H    7.195095   8.561739   6.741281   5.712874   6.520240
    32  S    5.353023   3.173431   3.180424   2.724349   1.660288
    33  C    6.859258   4.891379   4.607282   2.631033   2.577743
    34  C    6.916936   5.422424   4.838856   1.575924   2.390984
    35  C    7.757596   5.910428   5.392496   3.901071   3.952416
    36  H    8.812269   6.829440   6.461277   4.540616   4.770146
    37  H    7.723423   5.728776   5.357522   4.678098   4.395281
    38  H    7.835874   6.389767   5.489059   4.025089   4.291841
    39  H    7.730869   6.368045   5.598950   2.415760   3.394321
                   21         22         23         24         25
    21  C    0.000000
    22  H    1.081560   0.000000
    23  H    1.096904   1.745142   0.000000
    24  H    1.097076   1.705722   1.701381   0.000000
    25  C    3.871990   4.776554   4.360314   3.836034   0.000000
    26  H    4.155714   5.119862   4.417715   4.311209   1.109510
    27  H    4.288287   5.037436   4.941954   4.355406   1.091599
    28  H    4.625335   5.552048   5.070513   4.363967   1.098865
    29  H    4.723785   5.526591   4.491785   3.924579   4.967585
    30  H    5.623854   6.418018   5.691173   4.713927   4.900440
    31  H    4.935733   5.510383   5.005942   3.902170   5.456810
    32  S    3.192693   2.840835   3.954308   3.995902   4.928558
    33  C    2.876532   2.690225   3.167025   3.939067   5.099011
    34  C    1.999589   2.383141   2.142233   3.043315   3.975322
    35  C    3.514413   3.035019   3.482199   4.543974   6.457639
    36  H    4.305728   3.995592   4.071759   5.363956   6.968166
    37  H    4.278270   3.592076   4.392797   5.238826   7.248175
    38  H    3.175287   2.634493   2.942976   4.096758   6.580831
    39  H    2.225909   2.581184   1.820565   3.242409   4.654742
                   26         27         28         29         30
    26  H    0.000000
    27  H    1.783965   0.000000
    28  H    1.782429   1.789122   0.000000
    29  H    5.234522   5.959712   4.670215   0.000000
    30  H    5.394002   5.779091   4.269786   1.783342   0.000000
    31  H    6.036058   6.264274   5.119204   1.787600   1.775427
    32  S    5.201442   4.603068   5.933024   7.748399   8.315942
    33  C    5.052494   5.057204   6.151606   7.433645   8.318627
    34  C    3.844148   4.181249   4.987095   6.143731   7.059761
    35  C    6.376508   6.534165   7.466593   7.972877   9.079517
    36  H    6.716824   7.078562   7.993304   8.508484   9.706902
    37  H    7.253610   7.210372   8.263907   8.848214   9.894316
    38  H    6.542616   6.808247   7.509574   7.363720   8.586405
    39  H    4.404955   5.032924   5.588849   6.014639   7.165979
                   31         32         33         34         35
    31  H    0.000000
    32  S    7.774948   0.000000
    33  C    7.796832   1.719259   0.000000
    34  C    6.691689   2.532110   1.457707   0.000000
    35  C    8.335833   2.885101   1.569262   2.541376   0.000000
    36  H    9.056457   3.739900   2.213494   3.015250   1.115408
    37  H    9.054622   3.021501   2.238705   3.475185   1.105931
    38  H    7.706352   3.500322   2.291274   2.771746   1.106092
    39  H    6.715469   3.390601   1.981593   1.070103   2.378668
                   36         37         38         39
    36  H    0.000000
    37  H    1.743537   0.000000
    38  H    1.763192   1.790957   0.000000
    39  H    2.639878   3.457469   2.315506   0.000000
 Stoichiometry    C17H14F6S2
 Framework group  C1[X(C17H14F6S2)]
 Deg. of freedom   111
 Full point group                 C1      NOp   1
 RotChk:  IX=3 Diff= 7.58D-02
 Largest Abelian subgroup         C1      NOp   1
 Largest concise Abelian subgroup C1      NOp   1
                         Standard orientation:                         
 ---------------------------------------------------------------------
 Center     Atomic      Atomic             Coordinates (Angstroms)
 Number     Number       Type             X           Y           Z
 ---------------------------------------------------------------------
      1          6           0        0.193917   -1.419857    0.296211
      2         16           0        0.635529   -2.976907   -0.416706
      3          6           0       -1.049106   -3.483087   -0.484766
      4          6           0       -1.895051   -2.615007    0.098024
      5          6           0       -1.263004   -1.472856    0.818701
      6          6           0       -1.372399   -4.764899   -1.166622
      7          1           0       -2.973197   -2.784445    0.126156
      8          6           0        1.001809   -0.370645    0.533522
      9          6           0        2.480606   -0.292198    0.291487
     10          6           0        0.482208    0.988382    0.839408
     11          6           0        2.764113    1.094103   -0.291395
     12          6           0        1.383189    1.785047   -0.220509
     13          9           0        2.955817   -1.300149   -0.459653
     14          9           0        3.126027   -0.339090    1.481708
     15          9           0        3.667867    1.753483    0.437308
     16          9           0        3.227503    1.008027   -1.544811
     17          9           0        1.557486    3.099250    0.017905
     18          9           0        0.938474    1.659511   -1.520248
     19          6           0       -2.054763    0.019796    0.761773
     20          6           0       -0.983508    1.141719    0.580360
     21          6           0       -2.519130   -0.237034   -0.869298
     22          1           0       -2.394621    0.555940   -1.594185
     23          1           0       -3.548890   -0.598902   -0.978132
     24          1           0       -1.945458   -1.064096   -1.305698
     25          6           0       -0.960865   -1.744171    2.338919
     26          1           0       -1.886330   -1.745534    2.950905
     27          1           0       -0.296547   -0.968484    2.724378
     28          1           0       -0.483760   -2.727248    2.454830
     29          1           0       -2.455134   -4.952207   -1.147135
     30          1           0       -0.866532   -5.608991   -0.672489
     31          1           0       -1.036833   -4.748224   -2.215933
     32         16           0       -1.578383    2.634285    0.162115
     33          6           0       -3.262546    2.302478    0.258820
     34          6           0       -3.360005    0.879660    0.560485
     35          6           0       -4.285363    2.800938   -0.821904
     36          1           0       -5.262342    3.039117   -0.339288
     37          1           0       -3.983279    3.762064   -1.278045
     38          1           0       -4.531986    2.095537   -1.637396
     39          1           0       -4.308585    0.623935    0.136314
 ---------------------------------------------------------------------
 Rotational constants (GHZ):      0.2360929      0.2158690      0.1318760
 Leave Link  202 at Wed Oct 24 21:50:22 2018, MaxMem=   536870912 cpu:         0.0
 (Enter /pbs_home/pkowalski/g09d01/g09/l301.exe)
 Basis read from rwf:  (5D, 7F)
 No pseudopotential information found on rwf file.
 There are   453 symmetry adapted cartesian basis functions of A   symmetry.
 There are   428 symmetry adapted basis functions of A   symmetry.
   428 basis functions,   747 primitive gaussians,   453 cartesian basis functions
   101 alpha electrons      101 beta electrons
       nuclear repulsion energy      2877.8094714856 Hartrees.
 IExCor= 1009 DFT=T Ex+Corr=PBE1PBE ExCW=0 ScaHFX=  0.250000
 ScaDFX=  0.750000  0.750000  1.000000  1.000000 ScalE2=  1.000000  1.000000
 IRadAn=      0 IRanWt=     -1 IRanGd=            0 ICorTp=0 IEmpDi=  4
 NAtoms=   39 NActive=   39 NUniq=   39 SFac= 1.00D+00 NAtFMM=   60 NAOKFM=F Big=F
 Integral buffers will be    131072 words long.
 Raffenetti 2 integral format.
 Two-electron integral symmetry is turned on.
 No density basis found on file   724.
 Leave Link  301 at Wed Oct 24 21:50:22 2018, MaxMem=   536870912 cpu:         0.8
 (Enter /pbs_home/pkowalski/g09d01/g09/l302.exe)
 NPDir=0 NMtPBC=     1 NCelOv=     1 NCel=       1 NClECP=     1 NCelD=      1
         NCelK=      1 NCelE2=     1 NClLst=     1 CellRange=     0.0.
 One-electron integrals computed using PRISM.
 NBasis=   428 RedAO= T EigKep=  2.88D-04  NBF=   428
 NBsUse=   428 1.00D-06 EigRej= -1.00D+00 NBFU=   428
 Precomputing XC quadrature grid using
 IXCGrd= 4 IRadAn=           0 IRanWt=          -1 IRanGd=           0 AccXCQ= 0.00D+00.
 Generated NRdTot=       0 NPtTot=           0 NUsed=           0 NTot=          32
 NSgBfM=   441   441   444   444   445 MxSgAt=    39 MxSgA2=    39.
 Leave Link  302 at Wed Oct 24 21:50:23 2018, MaxMem=   536870912 cpu:         6.6
 (Enter /pbs_home/pkowalski/g09d01/g09/l303.exe)
 DipDrv:  MaxL=1.
 Leave Link  303 at Wed Oct 24 21:50:24 2018, MaxMem=   536870912 cpu:         1.2
 (Enter /pbs_home/pkowalski/g09d01/g09/l401.exe)
 Initial guess from the checkpoint file:  "dae0068freq_closed_pbe0.chk"
 B after Tr=     0.000000    0.000000    0.000000
         Rot=    0.999571   -0.000849    0.008980    0.027861 Ang=  -3.36 deg.
 Guess basis will be translated and rotated to current coordinates.
 JPrj=2 DoOrth=T DoCkMO=T.
 Generating alternative initial guess.
 ExpMin= 1.22D-01 ExpMax= 9.18D+03 ExpMxC= 1.38D+03 IAcc=1 IRadAn=         1 AccDes= 0.00D+00
 Harris functional with IExCor= 1009 and IRadAn=       1 diagonalized for initial guess.
 HarFok:  IExCor= 1009 AccDes= 0.00D+00 IRadAn=         1 IDoV= 1 UseB2=F ITyADJ=14
 ICtDFT=  3500011 ScaDFX=  1.000000  1.000000  1.000000  1.000000
 FoFCou: FMM=F IPFlag=           0 FMFlag=      100000 FMFlg1=           0
         NFxFlg=           0 DoJE=T BraDBF=F KetDBF=T FulRan=T
         wScrn=  0.000000 ICntrl=     500 IOpCl=  0 I1Cent=   200000004 NGrid=           0
         NMat0=    1 NMatS0=      1 NMatT0=    0 NMatD0=    1 NMtDS0=    0 NMtDT0=    0
 Petite list used in FoFCou.
 Harris En= -2048.63502286379    
 Leave Link  401 at Wed Oct 24 21:50:26 2018, MaxMem=   536870912 cpu:        16.5
 (Enter /pbs_home/pkowalski/g09d01/g09/l502.exe)
 Closed shell SCF:
 Using DIIS extrapolation, IDIIS=  1040.
 Integral symmetry usage will be decided dynamically.
 IVT=      641221 IEndB=      641221 NGot=   536870912 MDV=   536451994
 LenX=   536451994 LenY=   536246332
 Requested convergence on RMS density matrix=1.00D-08 within 128 cycles.
 Requested convergence on MAX density matrix=1.00D-06.
 Requested convergence on             energy=1.00D-06.
 No special actions if energy rises.
 Fock matrices will be formed incrementally for  20 cycles.
 Integral accuracy reduced to 1.0D-05 until final iterations.

 Cycle   1  Pass 0  IDiag  1:
 FoFJK:  IHMeth= 1 ICntrl=       0 DoSepK=F KAlg= 0 I1Cent=   0 FoldK=F
 IRaf= 800000000 NMat=   1 IRICut=       1 DoRegI=T DoRafI=F ISym2E= 0.
 FoFCou: FMM=F IPFlag=           0 FMFlag=      100000 FMFlg1=           0
         NFxFlg=           0 DoJE=F BraDBF=F KetDBF=F FulRan=T
         wScrn=  0.000000 ICntrl=       0 IOpCl=  0 I1Cent=           0 NGrid=           0
         NMat0=    1 NMatS0=      1 NMatT0=    0 NMatD0=    1 NMtDS0=    0 NMtDT0=    0
 Symmetry not used in FoFCou.
 E= -2048.50262422060    
 DIIS: error= 5.98D-03 at cycle   1 NSaved=   1.
 NSaved= 1 IEnMin= 1 EnMin= -2048.50262422060     IErMin= 1 ErrMin= 5.98D-03
 ErrMax= 5.98D-03  0.00D+00 EMaxC= 1.00D-01 BMatC= 6.82D-02 BMatP= 6.82D-02
 IDIUse=3 WtCom= 9.40D-01 WtEn= 5.98D-02
 Coeff-Com:  0.100D+01
 Coeff-En:   0.100D+01
 Coeff:      0.100D+01
 Gap=     0.561 Goal=   None    Shift=    0.000
 GapD=    0.561 DampG=2.000 DampE=1.000 DampFc=2.0000 IDamp=-1.
 RMSDP=1.73D-03 MaxDP=6.55D-02              OVMax= 1.02D-01

 Cycle   2  Pass 0  IDiag  1:
 RMSU=  1.73D-03    CP:  9.96D-01
 E= -2048.60497663128     Delta-E=       -0.102352410685 Rises=F Damp=F
 DIIS: error= 1.95D-03 at cycle   2 NSaved=   2.
 NSaved= 2 IEnMin= 2 EnMin= -2048.60497663128     IErMin= 2 ErrMin= 1.95D-03
 ErrMax= 1.95D-03  0.00D+00 EMaxC= 1.00D-01 BMatC= 5.23D-03 BMatP= 6.82D-02
 IDIUse=3 WtCom= 9.81D-01 WtEn= 1.95D-02
 Coeff-Com:  0.497D-01 0.950D+00
 Coeff-En:   0.000D+00 0.100D+01
 Coeff:      0.487D-01 0.951D+00
 Gap=     0.109 Goal=   None    Shift=    0.000
 RMSDP=5.13D-04 MaxDP=4.07D-02 DE=-1.02D-01 OVMax= 5.70D-02

 Cycle   3  Pass 0  IDiag  1:
 RMSU=  5.13D-04    CP:  9.95D-01  9.93D-01
 E= -2048.59831602067     Delta-E=        0.006660610613 Rises=F Damp=F
 DIIS: error= 2.94D-03 at cycle   3 NSaved=   3.
 NSaved= 3 IEnMin= 2 EnMin= -2048.60497663128     IErMin= 2 ErrMin= 1.95D-03
 ErrMax= 2.94D-03  0.00D+00 EMaxC= 1.00D-01 BMatC= 1.20D-02 BMatP= 5.23D-03
 IDIUse=3 WtCom= 1.56D-01 WtEn= 8.44D-01
 Coeff-Com: -0.348D-01 0.628D+00 0.407D+00
 Coeff-En:   0.000D+00 0.664D+00 0.336D+00
 Coeff:     -0.541D-02 0.659D+00 0.347D+00
 Gap=     0.110 Goal=   None    Shift=    0.000
 RMSDP=3.25D-04 MaxDP=2.47D-02 DE= 6.66D-03 OVMax= 3.85D-02

 Cycle   4  Pass 0  IDiag  1:
 RMSU=  1.82D-04    CP:  9.95D-01  1.03D+00  4.91D-01
 E= -2048.61088592077     Delta-E=       -0.012569900104 Rises=F Damp=F
 DIIS: error= 4.27D-04 at cycle   4 NSaved=   4.
 NSaved= 4 IEnMin= 4 EnMin= -2048.61088592077     IErMin= 4 ErrMin= 4.27D-04
 ErrMax= 4.27D-04  0.00D+00 EMaxC= 1.00D-01 BMatC= 2.32D-04 BMatP= 5.23D-03
 IDIUse=3 WtCom= 9.96D-01 WtEn= 4.27D-03
 Coeff-Com: -0.210D-01 0.258D+00 0.157D+00 0.606D+00
 Coeff-En:   0.000D+00 0.000D+00 0.000D+00 0.100D+01
 Coeff:     -0.209D-01 0.257D+00 0.156D+00 0.608D+00
 Gap=     0.110 Goal=   None    Shift=    0.000
 RMSDP=9.57D-05 MaxDP=4.66D-03 DE=-1.26D-02 OVMax= 1.07D-02

 Cycle   5  Pass 0  IDiag  1:
 RMSU=  8.03D-05    CP:  9.95D-01  1.05D+00  4.87D-01  7.55D-01
 E= -2048.61109056310     Delta-E=       -0.000204642328 Rises=F Damp=F
 DIIS: error= 2.61D-04 at cycle   5 NSaved=   5.
 NSaved= 5 IEnMin= 5 EnMin= -2048.61109056310     IErMin= 5 ErrMin= 2.61D-04
 ErrMax= 2.61D-04  0.00D+00 EMaxC= 1.00D-01 BMatC= 8.59D-05 BMatP= 2.32D-04
 IDIUse=3 WtCom= 9.97D-01 WtEn= 2.61D-03
 Coeff-Com: -0.822D-02 0.734D-01 0.437D-01 0.383D+00 0.508D+00
 Coeff-En:   0.000D+00 0.000D+00 0.000D+00 0.224D+00 0.776D+00
 Coeff:     -0.820D-02 0.732D-01 0.436D-01 0.383D+00 0.508D+00
 Gap=     0.110 Goal=   None    Shift=    0.000
 RMSDP=4.49D-05 MaxDP=1.94D-03 DE=-2.05D-04 OVMax= 2.77D-03

 Cycle   6  Pass 0  IDiag  1:
 RMSU=  3.78D-05    CP:  9.95D-01  1.05D+00  4.90D-01  8.10D-01  7.51D-01
 E= -2048.61117685248     Delta-E=       -0.000086289375 Rises=F Damp=F
 DIIS: error= 7.56D-05 at cycle   6 NSaved=   6.
 NSaved= 6 IEnMin= 6 EnMin= -2048.61117685248     IErMin= 6 ErrMin= 7.56D-05
 ErrMax= 7.56D-05  0.00D+00 EMaxC= 1.00D-01 BMatC= 9.95D-06 BMatP= 8.59D-05
 IDIUse=1 WtCom= 1.00D+00 WtEn= 0.00D+00
 Coeff-Com: -0.140D-02-0.123D-02-0.462D-03 0.139D+00 0.297D+00 0.567D+00
 Coeff:     -0.140D-02-0.123D-02-0.462D-03 0.139D+00 0.297D+00 0.567D+00
 Gap=     0.110 Goal=   None    Shift=    0.000
 RMSDP=1.92D-05 MaxDP=9.77D-04 DE=-8.63D-05 OVMax= 1.39D-03

 Cycle   7  Pass 0  IDiag  1:
 RMSU=  1.16D-05    CP:  9.95D-01  1.05D+00  4.97D-01  8.53D-01  8.49D-01
                    CP:  7.46D-01
 E= -2048.61118762429     Delta-E=       -0.000010771812 Rises=F Damp=F
 DIIS: error= 2.47D-05 at cycle   7 NSaved=   7.
 NSaved= 7 IEnMin= 7 EnMin= -2048.61118762429     IErMin= 7 ErrMin= 2.47D-05
 ErrMax= 2.47D-05  0.00D+00 EMaxC= 1.00D-01 BMatC= 1.09D-06 BMatP= 9.95D-06
 IDIUse=1 WtCom= 1.00D+00 WtEn= 0.00D+00
 Coeff-Com:  0.497D-03-0.125D-01-0.696D-02 0.205D-01 0.783D-01 0.296D+00
 Coeff-Com:  0.624D+00
 Coeff:      0.497D-03-0.125D-01-0.696D-02 0.205D-01 0.783D-01 0.296D+00
 Coeff:      0.624D+00
 Gap=     0.110 Goal=   None    Shift=    0.000
 RMSDP=5.82D-06 MaxDP=1.40D-04 DE=-1.08D-05 OVMax= 8.59D-04

 Initial convergence to 1.0D-05 achieved.  Increase integral accuracy.
 Cycle   8  Pass 1  IDiag  1:
 E= -2048.61146215057     Delta-E=       -0.000274526285 Rises=F Damp=F
 DIIS: error= 1.07D-04 at cycle   1 NSaved=   1.
 NSaved= 1 IEnMin= 1 EnMin= -2048.61146215057     IErMin= 1 ErrMin= 1.07D-04
 ErrMax= 1.07D-04  0.00D+00 EMaxC= 1.00D-01 BMatC= 2.62D-06 BMatP= 2.62D-06
 IDIUse=3 WtCom= 9.99D-01 WtEn= 1.07D-03
 Coeff-Com:  0.100D+01
 Coeff-En:   0.100D+01
 Coeff:      0.100D+01
 Gap=     0.110 Goal=   None    Shift=    0.000
 RMSDP=5.82D-06 MaxDP=1.40D-04 DE=-2.75D-04 OVMax= 4.92D-04

 Cycle   9  Pass 1  IDiag  1:
 RMSU=  6.99D-05    CP:  1.00D+00
 E= -2048.61146423644     Delta-E=       -0.000002085871 Rises=F Damp=F
 DIIS: error= 1.97D-05 at cycle   2 NSaved=   2.
 NSaved= 2 IEnMin= 2 EnMin= -2048.61146423644     IErMin= 2 ErrMin= 1.97D-05
 ErrMax= 1.97D-05  0.00D+00 EMaxC= 1.00D-01 BMatC= 4.88D-07 BMatP= 2.62D-06
 IDIUse=1 WtCom= 1.00D+00 WtEn= 0.00D+00
 Coeff-Com:  0.195D+00 0.805D+00
 Coeff:      0.195D+00 0.805D+00
 Gap=     0.110 Goal=   None    Shift=    0.000
 RMSDP=6.60D-06 MaxDP=2.81D-04 DE=-2.09D-06 OVMax= 8.80D-04

 Cycle  10  Pass 1  IDiag  1:
 RMSU=  6.55D-06    CP:  1.00D+00  1.01D+00
 E= -2048.61146342237     Delta-E=        0.000000814071 Rises=F Damp=F
 DIIS: error= 3.23D-05 at cycle   3 NSaved=   3.
 NSaved= 3 IEnMin= 2 EnMin= -2048.61146423644     IErMin= 2 ErrMin= 1.97D-05
 ErrMax= 3.23D-05  0.00D+00 EMaxC= 1.00D-01 BMatC= 1.25D-06 BMatP= 4.88D-07
 IDIUse=1 WtCom= 1.00D+00 WtEn= 0.00D+00
 Coeff-Com: -0.404D-02 0.619D+00 0.385D+00
 Coeff:     -0.404D-02 0.619D+00 0.385D+00
 Gap=     0.110 Goal=   None    Shift=    0.000
 RMSDP=4.24D-06 MaxDP=1.93D-04 DE= 8.14D-07 OVMax= 5.43D-04

 Cycle  11  Pass 1  IDiag  1:
 RMSU=  1.00D-06    CP:  1.00D+00  1.02D+00  3.78D-01
 E= -2048.61146474344     Delta-E=       -0.000001321065 Rises=F Damp=F
 DIIS: error= 3.91D-06 at cycle   4 NSaved=   4.
 NSaved= 4 IEnMin= 4 EnMin= -2048.61146474344     IErMin= 4 ErrMin= 3.91D-06
 ErrMax= 3.91D-06  0.00D+00 EMaxC= 1.00D-01 BMatC= 1.93D-08 BMatP= 4.88D-07
 IDIUse=1 WtCom= 1.00D+00 WtEn= 0.00D+00
 Coeff-Com: -0.731D-02 0.353D+00 0.230D+00 0.424D+00
 Coeff:     -0.731D-02 0.353D+00 0.230D+00 0.424D+00
 Gap=     0.110 Goal=   None    Shift=    0.000
 RMSDP=5.30D-07 MaxDP=1.96D-05 DE=-1.32D-06 OVMax= 5.52D-05

 Cycle  12  Pass 1  IDiag  1:
 RMSU=  4.27D-07    CP:  1.00D+00  1.02D+00  4.04D-01  7.38D-01
 E= -2048.61146476149     Delta-E=       -0.000000018056 Rises=F Damp=F
 DIIS: error= 5.79D-07 at cycle   5 NSaved=   5.
 NSaved= 5 IEnMin= 5 EnMin= -2048.61146476149     IErMin= 5 ErrMin= 5.79D-07
 ErrMax= 5.79D-07  0.00D+00 EMaxC= 1.00D-01 BMatC= 6.63D-10 BMatP= 1.93D-08
 IDIUse=1 WtCom= 1.00D+00 WtEn= 0.00D+00
 Coeff-Com: -0.244D-02 0.874D-01 0.559D-01 0.190D+00 0.669D+00
 Coeff:     -0.244D-02 0.874D-01 0.559D-01 0.190D+00 0.669D+00
 Gap=     0.110 Goal=   None    Shift=    0.000
 RMSDP=1.47D-07 MaxDP=6.06D-06 DE=-1.81D-08 OVMax= 2.15D-05

 Cycle  13  Pass 1  IDiag  1:
 RMSU=  1.20D-07    CP:  1.00D+00  1.02D+00  4.05D-01  8.19D-01  1.03D+00
 E= -2048.61146476210     Delta-E=       -0.000000000603 Rises=F Damp=F
 DIIS: error= 4.06D-07 at cycle   6 NSaved=   6.
 NSaved= 6 IEnMin= 6 EnMin= -2048.61146476210     IErMin= 6 ErrMin= 4.06D-07
 ErrMax= 4.06D-07  0.00D+00 EMaxC= 1.00D-01 BMatC= 2.56D-10 BMatP= 6.63D-10
 IDIUse=1 WtCom= 1.00D+00 WtEn= 0.00D+00
 Coeff-Com:  0.157D-04-0.229D-01-0.169D-01 0.438D-01 0.447D+00 0.549D+00
 Coeff:      0.157D-04-0.229D-01-0.169D-01 0.438D-01 0.447D+00 0.549D+00
 Gap=     0.110 Goal=   None    Shift=    0.000
 RMSDP=8.80D-08 MaxDP=3.48D-06 DE=-6.03D-10 OVMax= 1.24D-05

 Cycle  14  Pass 1  IDiag  1:
 RMSU=  5.78D-08    CP:  1.00D+00  1.02D+00  4.05D-01  8.61D-01  1.14D+00
                    CP:  8.17D-01
 E= -2048.61146476241     Delta-E=       -0.000000000312 Rises=F Damp=F
 DIIS: error= 1.83D-07 at cycle   7 NSaved=   7.
 NSaved= 7 IEnMin= 7 EnMin= -2048.61146476241     IErMin= 7 ErrMin= 1.83D-07
 ErrMax= 1.83D-07  0.00D+00 EMaxC= 1.00D-01 BMatC= 4.03D-11 BMatP= 2.56D-10
 IDIUse=1 WtCom= 1.00D+00 WtEn= 0.00D+00
 Coeff-Com:  0.455D-03-0.295D-01-0.207D-01-0.362D-02 0.140D+00 0.336D+00
 Coeff-Com:  0.578D+00
 Coeff:      0.455D-03-0.295D-01-0.207D-01-0.362D-02 0.140D+00 0.336D+00
 Coeff:      0.578D+00
 Gap=     0.110 Goal=   None    Shift=    0.000
 RMSDP=3.88D-08 MaxDP=1.52D-06 DE=-3.12D-10 OVMax= 6.26D-06

 Cycle  15  Pass 1  IDiag  1:
 RMSU=  2.62D-08    CP:  1.00D+00  1.02D+00  4.05D-01  8.77D-01  1.18D+00
                    CP:  9.42D-01  8.61D-01
 E= -2048.61146476247     Delta-E=       -0.000000000066 Rises=F Damp=F
 DIIS: error= 5.67D-08 at cycle   8 NSaved=   8.
 NSaved= 8 IEnMin= 8 EnMin= -2048.61146476247     IErMin= 8 ErrMin= 5.67D-08
 ErrMax= 5.67D-08  0.00D+00 EMaxC= 1.00D-01 BMatC= 7.32D-12 BMatP= 4.03D-11
 IDIUse=1 WtCom= 1.00D+00 WtEn= 0.00D+00
 Coeff-Com:  0.286D-03-0.150D-01-0.105D-01-0.922D-02 0.678D-02 0.121D+00
 Coeff-Com:  0.360D+00 0.546D+00
 Coeff:      0.286D-03-0.150D-01-0.105D-01-0.922D-02 0.678D-02 0.121D+00
 Coeff:      0.360D+00 0.546D+00
 Gap=     0.110 Goal=   None    Shift=    0.000
 RMSDP=1.53D-08 MaxDP=4.18D-07 DE=-6.64D-11 OVMax= 2.14D-06

 Cycle  16  Pass 1  IDiag  1:
 RMSU=  9.94D-09    CP:  1.00D+00  1.02D+00  4.05D-01  8.83D-01  1.19D+00
                    CP:  9.61D-01  9.89D-01  8.88D-01
 E= -2048.61146476247     Delta-E=        0.000000000005 Rises=F Damp=F
 DIIS: error= 2.62D-08 at cycle   9 NSaved=   9.
 NSaved= 9 IEnMin= 8 EnMin= -2048.61146476247     IErMin= 9 ErrMin= 2.62D-08
 ErrMax= 2.62D-08  0.00D+00 EMaxC= 1.00D-01 BMatC= 9.72D-13 BMatP= 7.32D-12
 IDIUse=1 WtCom= 1.00D+00 WtEn= 0.00D+00
 Coeff-Com:  0.525D-04-0.176D-02-0.128D-02-0.289D-02-0.237D-01 0.396D-02
 Coeff-Com:  0.810D-01 0.312D+00 0.632D+00
 Coeff:      0.525D-04-0.176D-02-0.128D-02-0.289D-02-0.237D-01 0.396D-02
 Coeff:      0.810D-01 0.312D+00 0.632D+00
 Gap=     0.110 Goal=   None    Shift=    0.000
 RMSDP=5.97D-09 MaxDP=1.87D-07 DE= 5.46D-12 OVMax= 8.96D-07

 SCF Done:  E(RPBE1PBE) =  -2048.61146476     A.U. after   16 cycles
            NFock= 16  Conv=0.60D-08     -V/T= 2.0058
 KE= 2.036734782054D+03 PE=-1.058851661593D+04 EE= 3.625360897625D+03
 Leave Link  502 at Wed Oct 24 21:52:53 2018, MaxMem=   536870912 cpu:      1181.3
 (Enter /pbs_home/pkowalski/g09d01/g09/l701.exe)
 Compute integral first derivatives.
 ... and contract with generalized density number  0.
 Leave Link  701 at Wed Oct 24 21:52:54 2018, MaxMem=   536870912 cpu:         3.5
 (Enter /pbs_home/pkowalski/g09d01/g09/l702.exe)
 L702 exits ... SP integral derivatives will be done elsewhere.
 Leave Link  702 at Wed Oct 24 21:52:54 2018, MaxMem=   536870912 cpu:         0.2
 (Enter /pbs_home/pkowalski/g09d01/g09/l703.exe)
 Compute integral first derivatives, UseDBF=F ICtDFT=           0.
 Integral derivatives from FoFJK, PRISM(SPDF).
 Calling FoFJK, ICntrl=      2127 FMM=F ISym2X=0 I1Cent= 0 IOpClX= 0 NMat=1 NMatS=1 NMatT=0.
 FoFJK:  IHMeth= 1 ICntrl=    2127 DoSepK=F KAlg= 0 I1Cent=   0 FoldK=F
 IRaf=         0 NMat=   1 IRICut=       1 DoRegI=T DoRafI=F ISym2E= 0.
 FoFCou: FMM=F IPFlag=           0 FMFlag=      100000 FMFlg1=         800
         NFxFlg=           0 DoJE=F BraDBF=F KetDBF=F FulRan=T
         wScrn=  0.000000 ICntrl=    2127 IOpCl=  0 I1Cent=           0 NGrid=           0
         NMat0=    1 NMatS0=      1 NMatT0=    0 NMatD0=    1 NMtDS0=    0 NMtDT0=    0
 Symmetry not used in FoFCou.
 Leave Link  703 at Wed Oct 24 21:53:25 2018, MaxMem=   536870912 cpu:       246.3
 (Enter /pbs_home/pkowalski/g09d01/g09/l716.exe)
 Dipole        =-3.27705128D+00-1.26290184D+00-6.61429817D-01
 ***** Axes restored to original set *****
 -------------------------------------------------------------------
 Center     Atomic                   Forces (Hartrees/Bohr)
 Number     Number              X              Y              Z
 -------------------------------------------------------------------
      1        6           0.001904233   -0.002910495    0.003887958
      2       16           0.004112285    0.000326732   -0.000019317
      3        6           0.004035566   -0.005285154    0.000184372
      4        6          -0.008039889   -0.009080283   -0.009884608
      5        6           0.034096936   -0.026654435   -0.041802041
      6        6          -0.000442757   -0.000908822    0.000546383
      7        1          -0.001101255   -0.000332077   -0.001906170
      8        6          -0.001691429   -0.008163562    0.008247368
      9        6          -0.008620074   -0.001676110   -0.018979873
     10        6          -0.028184843   -0.004187666    0.078491429
     11        6           0.001315603    0.001321696   -0.002237125
     12        6           0.007391284   -0.007391761   -0.006080135
     13        9           0.002438189    0.000139511    0.003550103
     14        9          -0.005087609   -0.000667637   -0.005002230
     15        9           0.001176243   -0.001167500    0.001093868
     16        9           0.000480269   -0.002602333   -0.001493505
     17        9          -0.006378461   -0.006448321    0.002825744
     18        9           0.006022736   -0.020535577   -0.006205901
     19        6           0.004198859    0.059813986    0.096479110
     20        6          -0.011368396    0.039922483   -0.073143776
     21        6          -0.016061938    0.023373848    0.015615330
     22        1           0.017288217    0.000253674    0.004727096
     23        1          -0.001444873    0.000646023   -0.004928667
     24        1           0.005163015    0.005251205   -0.006338005
     25        6          -0.016248640   -0.018820588    0.008453182
     26        1          -0.001141306    0.003884670    0.002124112
     27        1           0.003835905    0.001101900   -0.000622800
     28        1           0.001127247    0.002095715   -0.000630988
     29        1           0.000022518    0.000237008   -0.000181175
     30        1          -0.000448207    0.000252951   -0.000046854
     31        1          -0.000220112    0.000268449   -0.000269334
     32       16           0.041654821    0.001673822    0.021627415
     33        6          -0.093197017    0.010203348   -0.017110360
     34        6           0.066680793   -0.016072467    0.001494003
     35        6           0.023409201   -0.017103607   -0.017744451
     36        1          -0.000772578    0.007352846   -0.003281898
     37        1          -0.003120010    0.003125386   -0.004708715
     38        1           0.001700794    0.007604048   -0.007556530
     39        1          -0.024485317   -0.018840906   -0.019173016
 -------------------------------------------------------------------
 Cartesian Forces:  Max     0.096479110 RMS     0.021329852
 Leave Link  716 at Wed Oct 24 21:53:25 2018, MaxMem=   536870912 cpu:         0.2
 (Enter /pbs_home/pkowalski/g09d01/g09/l103.exe)

 GradGradGradGradGradGradGradGradGradGradGradGradGradGradGradGradGradGrad
 Berny optimization.
 Using GEDIIS/GDIIS optimizer.
 FormGI is forming the generalized inverse of G from B-inverse, IUseBI=4.
 Internal  Forces:  Max     0.067444251 RMS     0.009934923
 Search for a local minimum.
 Step number   4 out of a maximum of  234
 All quantities printed in internal units (Hartrees-Bohrs-Radians)
 RMS Force = .99349D-02 SwitMx=.10000D-02 MixMth= 1
 Mixed Optimization -- RFO/linear search
 Update second derivatives using D2CorX and points    3    4
 DE= -1.56D-01 DEPred=-1.33D-01 R= 1.17D+00
 TightC=F SS=  1.41D+00  RLast= 1.08D+00 DXNew= 8.4853D-01 3.2333D+00
 Trust test= 1.17D+00 RLast= 1.08D+00 DXMaxT set to 8.49D-01
 ITU=  1  0  1  0
 Use linear search instead of GDIIS.
     Eigenvalues ---    0.00230   0.00313   0.00587   0.00852   0.00889
     Eigenvalues ---    0.01012   0.01132   0.01353   0.01406   0.01462
     Eigenvalues ---    0.01593   0.01695   0.01961   0.01970   0.02465
     Eigenvalues ---    0.02479   0.02885   0.03408   0.04012   0.04202
     Eigenvalues ---    0.04317   0.04632   0.05443   0.05450   0.05618
     Eigenvalues ---    0.05650   0.05778   0.06603   0.07303   0.07326
     Eigenvalues ---    0.07348   0.07626   0.07719   0.08275   0.08749
     Eigenvalues ---    0.09178   0.09324   0.09586   0.09819   0.10360
     Eigenvalues ---    0.11192   0.11709   0.12271   0.12874   0.12951
     Eigenvalues ---    0.13254   0.13479   0.13967   0.15289   0.15668
     Eigenvalues ---    0.15898   0.15966   0.16000   0.16000   0.16000
     Eigenvalues ---    0.16000   0.16000   0.16000   0.16010   0.16098
     Eigenvalues ---    0.16522   0.17093   0.17810   0.18668   0.19977
     Eigenvalues ---    0.20354   0.21721   0.22475   0.23149   0.23440
     Eigenvalues ---    0.23901   0.24999   0.25292   0.25993   0.26216
     Eigenvalues ---    0.26817   0.26931   0.27514   0.28195   0.28994
     Eigenvalues ---    0.29430   0.29778   0.30464   0.30844   0.31745
     Eigenvalues ---    0.33073   0.33472   0.33533   0.33584   0.33586
     Eigenvalues ---    0.33725   0.33743   0.33797   0.33878   0.34657
     Eigenvalues ---    0.34924   0.37229   0.37238   0.37374   0.38613
     Eigenvalues ---    0.50092   0.54403   0.55027   0.55541   0.55999
     Eigenvalues ---    0.57316   0.58141   0.58393   0.58419   0.63077
     Eigenvalues ---    1.26427
 RFO step:  Lambda=-1.12405965D-01 EMin= 2.30101830D-03
 Quartic linear search produced a step of  1.02951.
 Iteration  1 RMS(Cart)=  0.18420215 RMS(Int)=  0.02803608
 Iteration  2 RMS(Cart)=  0.05921161 RMS(Int)=  0.00760704
 Iteration  3 RMS(Cart)=  0.00223256 RMS(Int)=  0.00751922
 Iteration  4 RMS(Cart)=  0.00003118 RMS(Int)=  0.00751921
 Iteration  5 RMS(Cart)=  0.00000097 RMS(Int)=  0.00751921
 ITry= 1 IFail=0 DXMaxC= 9.18D-01 DCOld= 1.00D+10 DXMaxT= 8.49D-01 DXLimC= 3.00D+00 Rises=F
 Variable       Old X    -DE/DX   Delta X   Delta X   Delta X     New X
                                 (Linear)    (Quad)   (Total)
    R1        3.34202  -0.00304   0.01063  -0.01984  -0.00851   3.33352
    R2        2.92659  -0.01168   0.01901  -0.05159  -0.03719   2.88940
    R3        2.54226  -0.00996  -0.00959  -0.00787  -0.02069   2.52157
    R4        3.32659   0.00224  -0.02328   0.03021   0.00895   3.33554
    R5        2.54154  -0.00507   0.00520  -0.01120  -0.00580   2.53574
    R6        2.81086   0.00105  -0.00494   0.00601   0.00106   2.81192
    R7        2.81776   0.00251  -0.01411   0.00916  -0.00686   2.81091
    R8        2.06309   0.00017  -0.00051   0.00158   0.00107   2.06416
    R9        3.19477  -0.02372  -0.07882  -0.12411  -0.20390   2.99088
   R10        2.97352  -0.00797   0.00553  -0.03303  -0.02750   2.94602
   R11        2.07679  -0.00026   0.00062  -0.00127  -0.00065   2.07614
   R12        2.08090   0.00032   0.00002   0.00108   0.00110   2.08200
   R13        2.08208   0.00004   0.00104  -0.00051   0.00053   2.08261
   R14        2.83558  -0.00402  -0.00756  -0.00314  -0.01229   2.82329
   R15        2.80960  -0.00509  -0.03173   0.00855  -0.01872   2.79088
   R16        2.89193   0.01191   0.00494   0.02961   0.03132   2.92325
   R17        2.53956  -0.00151   0.00466  -0.00675  -0.00210   2.53746
   R18        2.56014   0.00292   0.00624   0.00144   0.00768   2.56781
   R19        3.02938  -0.03471  -0.04946  -0.07175  -0.11990   2.90948
   R20        2.82762  -0.06744  -0.26769  -0.10529  -0.36908   2.45853
   R21        2.92107   0.00829   0.02649  -0.00584   0.02013   2.94120
   R22        2.52302   0.00002   0.00170  -0.00173  -0.00003   2.52299
   R23        2.53053  -0.00298   0.00023  -0.00584  -0.00561   2.52492
   R24        2.54542  -0.00518   0.00581  -0.01216  -0.00635   2.53907
   R25        2.60676  -0.01139   0.02033  -0.03205  -0.01172   2.59504
   R26        2.95137  -0.02067   0.09156  -0.08459   0.01345   2.96482
   R27        3.24130   0.00455   0.20097  -0.07598   0.12299   3.36429
   R28        2.97807  -0.02263  -0.10913  -0.09213  -0.21350   2.76457
   R29        3.13749   0.01779   0.22796  -0.06900   0.15909   3.29658
   R30        2.04385   0.01285   0.02302   0.00716   0.03019   2.07404
   R31        2.07285  -0.00120  -0.01178   0.00762  -0.00416   2.06869
   R32        2.07317   0.00142  -0.00800   0.01214   0.00413   2.07730
   R33        3.77867   0.00789   0.17700   0.03252   0.22058   3.99926
   R34        2.09667  -0.00405   0.00672  -0.01686  -0.01014   2.08653
   R35        2.06282   0.00401  -0.00485   0.01600   0.01115   2.07397
   R36        2.07655   0.00056  -0.00034   0.00210   0.00175   2.07831
   R37        3.24893   0.00986   0.22316  -0.07111   0.14935   3.39828
   R38        2.75467  -0.05962  -0.21995  -0.10321  -0.32497   2.42969
   R39        2.96547  -0.03367   0.12033  -0.10898   0.01135   2.97683
   R40        2.02220   0.01359  -0.08109   0.09692   0.01583   2.03803
   R41        2.10782  -0.00754   0.03181  -0.03464  -0.00283   2.10499
   R42        2.08991  -0.00406   0.02845  -0.02475   0.00370   2.09361
   R43        2.09021  -0.00330   0.03219  -0.02689   0.00530   2.09551
    A1        1.91855   0.00154  -0.00656   0.00249  -0.00915   1.90939
    A2        2.22408   0.00508   0.00859   0.02287   0.02823   2.25231
    A3        2.13190  -0.00699  -0.00949  -0.02624  -0.03390   2.09800
    A4        1.60058  -0.00085   0.00627  -0.00523   0.00257   1.60315
    A5        1.98186  -0.00031   0.00155   0.00221   0.00327   1.98513
    A6        2.06407   0.00057   0.00468  -0.00264   0.00221   2.06628
    A7        2.23718  -0.00027  -0.00629   0.00049  -0.00563   2.23155
    A8        2.02330  -0.00200   0.00624  -0.02473  -0.02275   2.00055
    A9        2.13193   0.00079  -0.00309   0.01068   0.00957   2.14150
   A10        2.12354   0.00135  -0.00144   0.01377   0.01435   2.13790
   A11        1.83580   0.00225  -0.00157   0.02597   0.03169   1.86749
   A12        1.98123  -0.00720  -0.04856  -0.00405  -0.05596   1.92527
   A13        1.72259   0.01055   0.14167  -0.00948   0.14073   1.86332
   A14        2.05048   0.00617   0.07172  -0.02372   0.04032   2.09080
   A15        2.00013  -0.01195  -0.11474  -0.01521  -0.13156   1.86857
   A16        1.84907   0.00025  -0.04306   0.02760  -0.01303   1.83604
   A17        1.93144   0.00006   0.00360  -0.00175   0.00185   1.93329
   A18        1.93373   0.00042  -0.00171   0.00326   0.00155   1.93529
   A19        1.93621   0.00020  -0.00066   0.00127   0.00061   1.93682
   A20        1.89019  -0.00022  -0.00090  -0.00060  -0.00150   1.88869
   A21        1.89603   0.00001   0.00106  -0.00009   0.00097   1.89699
   A22        1.87449  -0.00049  -0.00149  -0.00220  -0.00370   1.87080
   A23        2.21950   0.00264  -0.00245   0.02419   0.01085   2.23035
   A24        2.14042   0.00056   0.02807  -0.02085   0.00568   2.14609
   A25        1.90691  -0.00264  -0.00597  -0.00084  -0.00328   1.90362
   A26        1.86645  -0.00954   0.00526  -0.02563  -0.02252   1.84394
   A27        1.98170   0.00301  -0.00622   0.01687   0.01106   1.99276
   A28        1.90285   0.00125  -0.01491   0.00345  -0.01081   1.89204
   A29        1.98345   0.00308   0.03005  -0.01034   0.01878   2.00222
   A30        1.85222   0.00444  -0.00871   0.01481   0.00807   1.86029
   A31        1.87195  -0.00195  -0.00688   0.00175  -0.00561   1.86634
   A32        1.69291   0.01599   0.03385   0.04165   0.07073   1.76364
   A33        1.98274   0.00236  -0.01451   0.03903   0.01121   1.99395
   A34        1.96616  -0.00891   0.10598   0.01862   0.11959   2.08576
   A35        1.79461   0.00466  -0.00635   0.02602   0.01876   1.81337
   A36        1.94432  -0.00076  -0.00371  -0.00425  -0.00837   1.93596
   A37        1.94163  -0.00081   0.00197   0.00434   0.00716   1.94878
   A38        1.93792  -0.00416  -0.00300  -0.01761  -0.02057   1.91736
   A39        1.96146  -0.00012   0.02163  -0.02109   0.00077   1.96223
   A40        1.88428   0.00115  -0.00985   0.01199   0.00197   1.88625
   A41        1.88628  -0.00763  -0.00947  -0.01069  -0.01811   1.86817
   A42        2.02703   0.00004   0.00150   0.00102   0.00283   2.02986
   A43        1.97856  -0.01275  -0.00254  -0.03452  -0.03795   1.94060
   A44        1.90565   0.00741   0.01424   0.01550   0.02540   1.93105
   A45        1.77636   0.02023   0.02405   0.03114   0.05797   1.83433
   A46        1.87264  -0.00387  -0.02347   0.00315  -0.02179   1.85085
   A47        1.89328   0.00568  -0.00687   0.06058   0.04040   1.93368
   A48        1.59741   0.00130   0.01319   0.00677   0.04449   1.64190
   A49        2.63402  -0.01141  -0.01308  -0.07176  -0.11020   2.52382
   A50        1.75463  -0.00724   0.07524  -0.04315   0.03106   1.78569
   A51        1.73281   0.00871   0.06505   0.03350   0.09099   1.82381
   A52        2.18727   0.00649   0.07250  -0.03935   0.03906   2.22633
   A53        2.07911  -0.00317   0.00051   0.05089   0.03900   2.11812
   A54        2.01450  -0.00337  -0.07437  -0.01168  -0.08034   1.93416
   A55        2.09023  -0.00140   0.06354  -0.04629   0.01832   2.10855
   A56        1.98003  -0.00941   0.00269  -0.03979  -0.03315   1.94689
   A57        1.92792  -0.00098   0.00039  -0.02000  -0.02249   1.90543
   A58        1.85819   0.00588  -0.00832   0.03522   0.02041   1.87860
   A59        1.79869   0.00481  -0.03147   0.05180   0.02047   1.81916
   A60        1.68927   0.00524   0.09040  -0.01131   0.07852   1.76779
   A61        1.77494   0.00308  -0.04379   0.04097  -0.00321   1.77173
   A62        1.43074  -0.00386   0.08936  -0.03560   0.05058   1.48132
   A63        1.95298  -0.00240   0.01148  -0.01984  -0.00836   1.94462
   A64        1.91291  -0.00036  -0.00360   0.00148  -0.00212   1.91080
   A65        1.91722   0.00058  -0.00177   0.00449   0.00272   1.91994
   A66        1.88991   0.00145  -0.00444   0.00979   0.00535   1.89526
   A67        1.87851   0.00125  -0.00539   0.01062   0.00523   1.88374
   A68        1.91160  -0.00048   0.00366  -0.00632  -0.00266   1.90893
   A69        1.73485  -0.02423  -0.11018  -0.02314  -0.12746   1.60738
   A70        1.83953   0.01946   0.06994   0.03953   0.10624   1.94577
   A71        2.13938  -0.01639  -0.04962  -0.02669  -0.10643   2.03295
   A72        1.99213   0.00472   0.12307   0.02831   0.14539   2.13752
   A73        2.09858  -0.00058   0.05268  -0.03726   0.01212   2.11070
   A74        2.28421  -0.00706  -0.02945  -0.03601  -0.09754   2.18668
   A75        1.94874  -0.00623   0.08884  -0.04536   0.04884   1.99758
   A76        1.52666   0.00436   0.01010   0.05733   0.07089   1.59756
   A77        1.78287   0.01318   0.09667   0.09779   0.17532   1.95819
   A78        1.91850   0.00070   0.17170  -0.06499   0.10829   2.02679
   A79        1.96282  -0.00285  -0.02841  -0.00497  -0.03800   1.92483
   A80        2.03812  -0.01207  -0.06489  -0.02155  -0.08882   1.94930
   A81        1.80507   0.00458  -0.04525   0.04797   0.00231   1.80738
   A82        1.83370   0.00746  -0.02514   0.04839   0.02636   1.86006
   A83        1.88710   0.00481   0.00001   0.00690  -0.00129   1.88581
   A84        3.48796   0.01005   0.05893   0.04049   0.09899   3.58695
   A85        3.31953   0.00509   0.05570   0.03858   0.09109   3.41063
    D1        0.26375  -0.00204  -0.02164  -0.00028  -0.02162   0.24213
    D2       -3.01789  -0.00563  -0.10791  -0.00981  -0.11666  -3.13455
    D3       -0.34898   0.00141   0.01793  -0.00242   0.01390  -0.33508
    D4       -2.61375  -0.00326  -0.04037   0.01083  -0.02253  -2.63629
    D5        1.72003  -0.00670  -0.05347  -0.01429  -0.05914   1.66089
    D6        2.92392   0.00369   0.09812   0.00201   0.09348   3.01740
    D7        0.65914  -0.00099   0.03983   0.01527   0.05705   0.71619
    D8       -1.29026  -0.00442   0.02673  -0.00986   0.02044  -1.26982
    D9       -0.03972   0.00016  -0.03089  -0.01817  -0.04604  -0.08576
   D10        2.88718   0.00350   0.07076  -0.00231   0.07433   2.96151
   D11        2.94624  -0.00306  -0.12658  -0.02604  -0.14746   2.79879
   D12       -0.41004   0.00028  -0.02493  -0.01019  -0.02709  -0.43713
   D13       -0.09782   0.00253   0.01998  -0.00102   0.01875  -0.07907
   D14        3.03213   0.00139   0.00524   0.00428   0.00931   3.04144
   D15       -0.11173  -0.00106  -0.01557   0.00732  -0.00821  -0.11994
   D16        3.12910  -0.00260  -0.03319   0.00986  -0.02300   3.10610
   D17        3.04291   0.00021   0.00096   0.00140   0.00224   3.04516
   D18        0.00056  -0.00133  -0.01666   0.00394  -0.01255  -0.01199
   D19       -3.12923   0.00065   0.00812  -0.00265   0.00539  -3.12384
   D20        1.05703   0.00062   0.00800  -0.00290   0.00503   1.06206
   D21       -1.02333   0.00084   0.01142  -0.00309   0.00825  -1.01508
   D22       -0.00122  -0.00068  -0.00909   0.00354  -0.00548  -0.00671
   D23       -2.09815  -0.00071  -0.00921   0.00329  -0.00584  -2.10399
   D24        2.10468  -0.00049  -0.00579   0.00310  -0.00262   2.10206
   D25        0.29550  -0.00016  -0.00042  -0.00357  -0.00237   0.29312
   D26        2.51884  -0.00336  -0.01451  -0.00416  -0.01980   2.49905
   D27       -1.57640  -0.00877  -0.12292  -0.00053  -0.12291  -1.69931
   D28       -2.94482   0.00134   0.01698  -0.00627   0.01210  -2.93272
   D29       -0.72147  -0.00186   0.00289  -0.00687  -0.00533  -0.72680
   D30        1.46647  -0.00727  -0.10552  -0.00324  -0.10844   1.35803
   D31       -0.28132  -0.00916  -0.10709  -0.04610  -0.15644  -0.43775
   D32        1.49258  -0.01584  -0.02342  -0.08362  -0.10094   1.39164
   D33        2.54500   0.01455   0.13458   0.12562   0.24066   2.78566
   D34       -2.43250  -0.01114  -0.12443  -0.05884  -0.18394  -2.61644
   D35       -0.65861  -0.01781  -0.04076  -0.09637  -0.12844  -0.78705
   D36        0.39382   0.01257   0.11724   0.11288   0.21316   0.60698
   D37        1.58979   0.00023   0.01586  -0.04397  -0.02422   1.56557
   D38       -2.91950  -0.00644   0.09952  -0.08150   0.03128  -2.88822
   D39       -1.86707   0.02394   0.25752   0.12775   0.37287  -1.49420
   D40        3.06415  -0.00193  -0.00913  -0.00156  -0.00564   3.05851
   D41        0.96738  -0.00197  -0.00857  -0.00204  -0.00557   0.96181
   D42       -1.13369  -0.00151  -0.00971   0.00202  -0.00265  -1.13634
   D43       -1.27842   0.00239   0.04084   0.01794   0.04899  -1.22943
   D44        2.90799   0.00235   0.04140   0.01745   0.04906   2.95705
   D45        0.80692   0.00281   0.04026   0.02151   0.05198   0.85890
   D46        1.01142   0.00159  -0.00135  -0.00222   0.00118   1.01260
   D47       -1.08536   0.00155  -0.00078  -0.00271   0.00125  -1.08410
   D48        3.09676   0.00200  -0.00192   0.00135   0.00417   3.10093
   D49        2.42444   0.00683   0.11782   0.04473   0.15969   2.58414
   D50        0.22259   0.00802   0.07946   0.06592   0.14503   0.36761
   D51       -1.86316   0.00769   0.10302   0.05046   0.15262  -1.71055
   D52       -0.52594   0.00361   0.02217   0.03318   0.05220  -0.47374
   D53       -2.72780   0.00481  -0.01618   0.05437   0.03753  -2.69027
   D54        1.46963   0.00447   0.00738   0.03892   0.04513   1.51476
   D55       -2.27756   0.00121  -0.09945  -0.04055  -0.14135  -2.41891
   D56       -0.20943   0.00083   0.03515   0.01914   0.05358  -0.15584
   D57        0.68322   0.00455  -0.01448  -0.02385  -0.03937   0.64385
   D58        2.75135   0.00417   0.12012   0.03583   0.15556   2.90691
   D59        0.08822   0.00261  -0.00316   0.00448   0.00258   0.09080
   D60        2.16491   0.00004  -0.01218  -0.00331  -0.01492   2.14999
   D61       -2.01489   0.00043  -0.02593   0.01201  -0.01327  -2.02817
   D62        2.28903   0.00137   0.01299  -0.00046   0.01255   2.30158
   D63       -1.91746  -0.00121   0.00397  -0.00825  -0.00495  -1.92241
   D64        0.18592  -0.00082  -0.00979   0.00707  -0.00330   0.18261
   D65       -1.94128   0.00355   0.01570   0.00549   0.02167  -1.91961
   D66        0.13542   0.00098   0.00668  -0.00230   0.00417   0.13958
   D67        2.23879   0.00137  -0.00708   0.01302   0.00582   2.24461
   D68       -0.61985   0.00162   0.01431   0.03583   0.05163  -0.56822
   D69       -2.76735  -0.00210   0.00198   0.02317   0.03062  -2.73673
   D70        1.33522   0.01482   0.03643   0.04893   0.09091   1.42613
   D71       -2.70083  -0.00649  -0.01854  -0.03866  -0.07079  -2.77162
   D72        1.43486  -0.01022  -0.03086  -0.05132  -0.09180   1.34306
   D73       -0.74576   0.00671   0.00358  -0.02556  -0.03151  -0.77726
   D74        0.58216  -0.00520  -0.09284  -0.05924  -0.15618   0.42598
   D75       -2.63579  -0.00624  -0.12232  -0.06191  -0.19231  -2.82809
   D76        2.48544   0.01065   0.00118   0.02689   0.03073   2.51618
   D77       -0.73250   0.00961  -0.02830   0.02422  -0.00539  -0.73789
   D78        0.33633  -0.00383  -0.01254  -0.02590  -0.03903   0.29730
   D79        2.55597  -0.00400  -0.00750  -0.02150  -0.03095   2.52501
   D80       -1.75135   0.00390  -0.01758   0.00244  -0.01624  -1.76759
   D81       -1.74483  -0.00361  -0.00308  -0.02731  -0.02988  -1.77471
   D82        0.47481  -0.00378   0.00196  -0.02291  -0.02180   0.45301
   D83        2.45068   0.00412  -0.00812   0.00103  -0.00709   2.44359
   D84        2.42575  -0.00204  -0.00333  -0.01550  -0.01849   2.40726
   D85       -1.63780  -0.00221   0.00171  -0.01110  -0.01042  -1.64821
   D86        0.33808   0.00569  -0.00837   0.01284   0.00429   0.34237
   D87       -0.30436   0.00756   0.11328   0.06537   0.19958  -0.10478
   D88        2.91108   0.00858   0.13995   0.06544   0.22846   3.13953
   D89       -1.96595   0.00748   0.07405   0.06014   0.12901  -1.83694
   D90        1.24949   0.00850   0.10072   0.06021   0.15789   1.40738
   D91        2.99055  -0.00028   0.01156   0.00479  -0.00265   2.98789
   D92       -0.07720   0.00074   0.03824   0.00487   0.02622  -0.05098
   D93       -2.33867  -0.01561  -0.05281  -0.10678  -0.15769  -2.49636
   D94        1.72531  -0.01328  -0.10151  -0.07312  -0.17136   1.55395
   D95       -0.25448  -0.01090  -0.04870  -0.08764  -0.13544  -0.38993
   D96       -0.43431  -0.01021  -0.05214  -0.04751  -0.10168  -0.53598
   D97       -2.65351  -0.00788  -0.10084  -0.01384  -0.11535  -2.76886
   D98        1.64988  -0.00550  -0.04803  -0.02837  -0.07943   1.57045
   D99       -2.81196  -0.02485  -0.26261  -0.16637  -0.40636   3.06487
   D100      -0.26783  -0.00748   0.00638  -0.07859  -0.07916  -0.34700
   D101       0.02705  -0.00201  -0.03857   0.00261  -0.02476   0.00228
   D102       2.57117   0.01536   0.23042   0.09038   0.30244   2.87360
   D103      -2.97962  -0.00045  -0.01064  -0.00749  -0.00186  -2.98148
   D104       0.09301  -0.00096  -0.03337  -0.01145  -0.02823   0.06478
   D105      -0.19377   0.00616  -0.02904   0.01771  -0.00615  -0.19993
   D106       1.58774   0.02183   0.07745   0.14393   0.22467   1.81240
   D107      -2.03951   0.00112  -0.00714  -0.01627  -0.02781  -2.06732
   D108      -0.25800   0.01679   0.09935   0.10995   0.20301  -0.05500
   D109      -0.06746  -0.00134  -0.00379   0.00921   0.00254  -0.06491
   D110      -2.38516  -0.01461  -0.21438  -0.05283  -0.24903  -2.63419
   D111       0.02919   0.00293   0.03115  -0.00778   0.01703   0.04622
   D112      -1.05450   0.00363  -0.06002   0.04738  -0.01343  -1.06793
   D113      -2.66224  -0.00508  -0.11972  -0.04489  -0.19552  -2.85776
   D114       2.42629   0.00266   0.10980   0.01773   0.14941   2.57570
   D115       1.34260   0.00335   0.01862   0.07289   0.11895   1.46155
   D116      -0.26514  -0.00536  -0.04108  -0.01937  -0.06314  -0.32828
   D117      -2.55016   0.00800   0.09003   0.02394   0.10592  -2.44424
   D118      -0.54921   0.01241   0.12341   0.03973   0.15329  -0.39592
   D119       1.64725   0.00606   0.03032   0.02612   0.05407   1.70132
   D120       1.47855  -0.01106  -0.10215  -0.04434  -0.14103   1.33752
   D121      -2.80368  -0.00666  -0.06877  -0.02855  -0.09365  -2.89734
   D122      -0.60723  -0.01300  -0.16186  -0.04216  -0.19287  -0.80010
         Item               Value     Threshold  Converged?
 Maximum Force            0.067444     0.000450     NO 
 RMS     Force            0.009935     0.000300     NO 
 Maximum Displacement     0.917749     0.001800     NO 
 RMS     Displacement     0.217713     0.001200     NO 
 Predicted change in Energy=-1.190717D-01
 Lowest energy point so far.  Saving SCF results.
 GradGradGradGradGradGradGradGradGradGradGradGradGradGradGradGradGradGrad

 Leave Link  103 at Wed Oct 24 21:53:25 2018, MaxMem=   536870912 cpu:         0.6
 (Enter /pbs_home/pkowalski/g09d01/g09/l202.exe)
                          Input orientation:                          
 ---------------------------------------------------------------------
 Center     Atomic      Atomic             Coordinates (Angstroms)
 Number     Number       Type             X           Y           Z
 ---------------------------------------------------------------------
      1          6           0       -1.621016   -0.097424   -0.505544
      2         16           0       -3.144915    0.743337   -0.792985
      3          6           0       -4.081883   -0.696646   -0.387907
      4          6           0       -3.329040   -1.781236   -0.148178
      5          6           0       -1.878591   -1.602440   -0.425285
      6          6           0       -5.563930   -0.581019   -0.322137
      7          1           0       -3.755924   -2.742375    0.146971
      8          6           0       -0.373611    0.365828   -0.604985
      9          6           0        0.068477    1.708643   -1.088206
     10          6           0        0.803168   -0.384766   -0.122341
     11          6           0        1.352051    2.037590   -0.289964
     12          6           0        1.625415    0.742411    0.528698
     13          9           0       -0.884017    2.653549   -1.034113
     14          9           0        0.439876    1.595146   -2.390357
     15          9           0        2.375986    2.279053   -1.112020
     16          9           0        1.186027    3.108834    0.491138
     17          9           0        2.946298    0.525206    0.644479
     18          9           0        1.173577    1.018099    1.795829
     19          6           0       -0.807651   -2.293804    0.512830
     20          6           0        0.512097   -1.447324    0.569648
     21          6           0       -1.630305   -1.815860    2.017590
     22          1           0       -1.054125   -1.528464    2.906412
     23          1           0       -2.367531   -2.563341    2.327659
     24          1           0       -2.271156   -0.945341    1.817878
     25          6           0       -1.609977   -2.181000   -1.847782
     26          1           0       -1.692128   -3.282040   -1.857372
     27          1           0       -0.598766   -1.902769   -2.171108
     28          1           0       -2.344426   -1.780450   -2.561707
     29          1           0       -6.017713   -1.542085   -0.043826
     30          1           0       -5.977528   -0.274104   -1.296089
     31          1           0       -5.867890    0.179691    0.415078
     32         16           0        1.691821   -2.207035    1.606121
     33          6           0        0.625421   -3.626938    1.889869
     34          6           0       -0.518759   -3.477332    1.322776
     35          6           0        0.795099   -4.368243    3.269416
     36          1           0        0.741781   -5.480446    3.238430
     37          1           0        1.799481   -4.168101    3.692003
     38          1           0        0.038701   -4.035792    4.009007
     39          1           0       -1.255615   -4.166451    1.703933
 ---------------------------------------------------------------------
                    Distance matrix (angstroms):
                    1          2          3          4          5
     1  C    0.000000
     2  S    1.764021   0.000000
     3  C    2.535502   1.765092   0.000000
     4  C    2.424928   2.612116   1.341857   0.000000
     5  C    1.529006   2.690995   2.382511   1.487467   0.000000
     6  C    3.976691   2.797723   1.488005   2.542738   3.825659
     7  H    3.461123   3.661563   2.139475   1.092306   2.269649
     8  C    1.334357   2.803209   3.863580   3.681455   2.484217
     9  C    2.540819   3.368213   4.847816   4.960446   3.897924
    10  C    2.471048   4.160498   4.902196   4.361873   2.960800
    11  C    3.666591   4.706466   6.083854   6.042859   4.868797
    12  C    3.509173   4.950040   5.956871   5.601212   4.322785
    13  F    2.896620   2.969632   4.676295   5.141044   4.412856
    14  F    3.265668   4.015955   5.450543   5.534622   4.411502
    15  F    4.689508   5.739386   7.147251   7.068398   5.799916
    16  F    4.376409   5.099177   6.557841   6.686355   5.694543
    17  F    4.750851   6.262329   7.207918   6.732596   5.380598
    18  F    3.788201   5.042502   5.943814   5.647035   4.595248
    19  C    2.553964   4.048726   3.752711   2.656512   1.582705
    20  C    2.743801   4.475434   4.752377   3.921875   2.594098
    21  C    3.052755   4.091805   3.612381   2.752717   2.464718
    22  H    3.743085   4.818508   4.551019   3.817021   3.432990
    23  H    3.829500   4.612685   3.714546   2.768746   2.956534
    24  H    2.557330   3.229813   2.864624   2.383949   2.370162
    25  C    2.478510   3.467042   3.231851   2.450233   1.558969
    26  H    3.460386   4.409894   3.815039   2.802363   2.215106
    27  H    2.660520   3.922241   4.094709   3.400207   2.185417
    28  H    2.753852   3.184126   2.986436   2.606643   2.193853
    29  H    4.650932   3.746647   2.140232   2.701304   4.157100
    30  H    4.431181   3.051556   2.144015   3.256322   4.395914
    31  H    4.354340   3.031783   2.145360   3.257031   4.449349
    32  S    4.459201   6.152595   6.292304   5.335533   4.152106
    33  C    4.820991   6.364939   5.994463   4.816431   3.965931
    34  C    3.997688   5.402518   4.832651   3.596961   2.901738
    35  C    6.190947   7.625947   7.116291   5.948199   5.333770
    36  H    6.969725   8.372227   7.700831   6.459477   5.943743
    37  H    6.774187   8.287605   7.955320   6.837093   6.087930
    38  H    6.216637   7.485628   6.889265   5.805764   5.409266
    39  H    4.644598   5.823236   4.939954   3.663149   3.390549
                    6          7          8          9         10
     6  C    0.000000
     7  H    2.856643   0.000000
     8  C    5.283553   4.654718   0.000000
     9  C    6.128085   5.996938   1.494020   0.000000
    10  C    6.373255   5.139667   1.476871   2.419716   0.000000
    11  C    7.395198   7.009307   2.423208   1.546919   2.489413
    12  C    7.359489   6.422481   2.328768   2.443776   1.539632
    13  F    5.733318   6.225657   2.382925   1.342765   3.592948
    14  F    6.712594   6.546515   2.315283   1.358829   3.032479
    15  F    8.476214   8.024969   3.387890   2.377085   3.247946
    16  F    7.735525   7.666680   3.340366   2.388259   3.567657
    17  F    8.636091   7.472910   3.550826   3.561541   2.451340
    18  F    7.241337   6.415597   2.929703   3.164768   2.405121
    19  C    5.123767   3.004560   2.917455   4.398920   2.577326
    20  C    6.201925   4.480158   2.334901   3.592410   1.301000
    21  C    4.740523   2.979246   3.635511   4.995393   3.542475
    22  H    5.626679   4.048186   4.047388   5.262705   3.732415
    23  H    4.600868   2.591349   4.599581   5.987664   4.560923
    24  H    3.943952   2.868065   3.345161   4.578519   3.678337
    25  C    4.530042   2.983164   3.091840   4.303892   3.467979
    26  H    4.964203   2.927094   4.076015   5.347734   4.198933
    27  H    5.460638   4.005755   2.765857   3.828862   2.909846
    28  H    4.101161   3.202275   3.509897   4.490776   4.219691
    29  H    1.098646   2.567643   5.984222   6.978515   6.918813
    30  H    1.101745   3.620815   5.682518   6.366213   6.882424
    31  H    1.102069   3.615349   5.591268   6.311736   6.716431
    32  S    7.681668   5.665125   3.971728   5.022666   2.664198
    33  C    7.244215   4.797534   4.812956   6.135759   3.819982
    34  C    6.045505   3.521636   4.302001   5.749089   3.660577
    35  C    8.226759   5.753688   6.228025   7.513015   5.231842
    36  H    8.743226   6.106022   7.084833   8.417607   6.104466
    37  H    9.121420   6.742587   6.613845   7.770643   5.464017
    38  H    7.879324   5.566636   6.390085   7.679909   5.566187
    39  H    5.960022   3.271647   5.162421   6.638222   4.677073
                   11         12         13         14         15
    11  C    0.000000
    12  C    1.556414   0.000000
    13  F    2.435809   3.520238   0.000000
    14  F    2.332267   3.263976   2.170785   0.000000
    15  F    1.335111   2.369932   3.282367   2.418760   0.000000
    16  F    1.336133   2.407163   2.611275   3.339313   2.162095
    17  F    2.387910   1.343620   4.692422   4.078867   2.546865
    18  F    2.328465   1.373238   3.862248   4.288992   3.389893
    19  C    4.906095   3.890844   5.184127   5.010863   5.804025
    20  C    3.686337   2.456846   4.619345   4.245406   4.493103
    21  C    5.391505   4.400143   5.463099   5.945637   6.527874
    22  H    5.359407   4.241501   5.748557   6.328091   6.512345
    23  H    6.469607   5.487064   6.381087   6.887250   7.601389
    24  H    5.144755   4.437765   4.796876   5.613645   6.370003
    25  C    5.384878   4.966060   4.956001   4.330769   6.026718
    26  H    6.326315   5.735471   6.046653   5.349435   6.930430
    27  H    4.782345   4.385534   4.704696   3.655442   5.240082
    28  H    5.779462   5.628060   4.911892   4.379080   6.392452
    29  H    8.196834   7.997757   6.703644   7.553071   9.284197
    30  H    7.751061   7.884662   5.880786   6.773078   8.736915
    31  H    7.488420   7.515264   5.749706   7.047119   8.642965
    32  S    4.661268   3.140777   6.101725   5.656481   5.289741
    33  C    6.112818   4.684441   7.090317   6.754622   6.852485
    34  C    6.042783   4.799403   6.578453   6.358960   6.887942
    35  C    7.349427   5.858305   8.405079   8.229290   8.116817
    36  H    8.327236   6.844516   9.330579   9.046457   9.044714
    37  H    7.386938   5.843793   8.721940   8.488736   8.060818
    38  H    7.555926   6.120575   8.428034   8.533479   8.459615
    39  H    7.018951   5.811922   7.358491   7.268693   7.915974
                   16         17         18         19         20
    16  F    0.000000
    17  F    3.130048   0.000000
    18  F    2.464457   2.170504   0.000000
    19  C    5.758796   4.696412   4.066947   0.000000
    20  C    4.606400   3.133977   2.831852   1.568915   0.000000
    21  C    5.874895   5.320838   3.992775   1.780307   2.611942
    22  H    5.688265   5.033616   3.561044   2.525021   2.814267
    23  H    6.940760   6.372519   5.064485   2.408211   3.553639
    24  H    5.490782   5.546278   3.965069   2.379779   3.091369
    25  C    6.424215   5.856156   5.590914   2.495784   3.299311
    26  H    7.392060   6.501491   6.328455   2.716020   3.757023
    27  H    5.948883   5.137128   5.235386   2.720306   2.992189
    28  H    6.759368   6.602079   6.260698   3.475340   4.251598
    29  H    8.591339   9.225018   7.851976   5.293363   6.559249
    30  H    8.121266   9.167299   7.897344   5.837722   6.853660
    31  H    7.638286   8.823940   7.224380   5.633272   6.585993
    32  S    5.455042   3.156519   3.272011   2.729501   1.744473
    33  C    6.902272   4.917090   4.678214   2.393152   2.550792
    34  C    6.853868   5.337323   4.826664   1.462946   2.398082
    35  C    7.986134   5.955148   5.597087   3.804060   3.987556
    36  H    9.028881   6.903356   6.670729   4.470383   4.841613
    37  H    7.973434   5.712243   5.557329   4.518547   4.336944
    38  H    8.045958   6.369998   5.632754   3.996760   4.330527
    39  H    7.769316   6.386718   5.726166   2.264113   3.435849
                   21         22         23         24         25
    21  C    0.000000
    22  H    1.097535   0.000000
    23  H    1.094702   1.769452   0.000000
    24  H    1.099262   1.733811   1.699144   0.000000
    25  C    3.882634   4.830852   4.260795   3.924420   0.000000
    26  H    4.143530   5.116220   4.299672   4.393506   1.104142
    27  H    4.314721   5.111620   4.878912   4.430075   1.097497
    28  H    4.634780   5.623940   4.951702   4.459096   1.099793
    29  H    4.855280   5.774192   4.471100   4.225960   4.805268
    30  H    5.679421   6.593506   5.603947   4.887181   4.797511
    31  H    4.950494   5.683033   4.840940   4.021199   5.368726
    32  S    3.370289   3.113107   4.138346   4.164360   4.778284
    33  C    2.895620   2.873643   3.206346   3.947949   4.588875
    34  C    2.116316   2.567607   2.294151   3.118814   3.594951
    35  C    3.736886   3.408188   3.761224   4.819247   6.062519
    36  H    4.532817   4.353582   4.359682   5.626983   6.502819
    37  H    4.483317   3.965843   4.669120   5.519838   6.801632
    38  H    3.417517   2.949014   3.284052   4.437046   6.360847
    39  H    2.400845   2.906120   2.048256   3.379328   4.084394
                   26         27         28         29         30
    26  H    0.000000
    27  H    1.787808   0.000000
    28  H    1.782232   1.793002   0.000000
    29  H    5.002707   5.832701   4.459774   0.000000
    30  H    5.265678   5.687643   4.131622   1.782568   0.000000
    31  H    5.880867   6.228054   5.011806   1.788170   1.773708
    32  S    4.960094   4.427960   5.817564   7.912105   8.424841
    33  C    4.419480   4.578529   5.660922   7.226134   8.061684
    34  C    3.395332   3.833129   4.615375   5.987594   6.849619
    35  C    5.800870   6.133574   7.110224   8.085738   9.136426
    36  H    6.060041   6.622684   7.540307   8.483788   9.634156
    37  H    6.616041   6.727510   7.872848   9.053226  10.026272
    38  H    6.162655   6.568864   7.344396   7.702220   8.859422
    39  H    3.695351   4.535598   5.007415   5.711352   6.815201
                   31         32         33         34         35
    31  H    0.000000
    32  S    8.016500   0.000000
    33  C    7.669975   1.798290   0.000000
    34  C    6.543007   2.565268   1.285738   0.000000
    35  C    8.557241   2.870797   1.575269   2.511842   0.000000
    36  H    9.148563   3.779183   2.295135   3.044857   1.113911
    37  H    9.403729   2.865008   2.217873   3.385946   1.107890
    38  H    8.097805   3.442531   2.236548   2.799728   1.108899
    39  H    6.467085   3.540657   1.965691   1.078482   2.587834
                   36         37         38         39
    36  H    0.000000
    37  H    1.745482   0.000000
    38  H    1.781890   1.793974   0.000000
    39  H    2.840924   3.645001   2.646827   0.000000
 Stoichiometry    C17H14F6S2
 Framework group  C1[X(C17H14F6S2)]
 Deg. of freedom   111
 Full point group                 C1      NOp   1
 RotChk:  IX=0 Diff= 5.51D-01
 Largest Abelian subgroup         C1      NOp   1
 Largest concise Abelian subgroup C1      NOp   1
                         Standard orientation:                         
 ---------------------------------------------------------------------
 Center     Atomic      Atomic             Coordinates (Angstroms)
 Number     Number       Type             X           Y           Z
 ---------------------------------------------------------------------
      1          6           0       -0.389632   -1.358685    0.140041
      2         16           0       -0.617359   -3.021532   -0.402960
      3          6           0       -2.374134   -2.858012   -0.352447
      4          6           0       -2.793230   -1.679539    0.133495
      5          6           0       -1.713003   -0.814716    0.679156
      6          6           0       -3.204357   -3.984203   -0.858985
      7          1           0       -3.849854   -1.410611    0.199490
      8          6           0        0.746486   -0.691694    0.351867
      9          6           0        2.143416   -1.216387    0.278531
     10          6           0        0.790103    0.764420    0.594715
     11          6           0        3.010173   -0.029492   -0.204140
     12          6           0        2.015768    1.167115   -0.245553
     13          9           0        2.272154   -2.337900   -0.448555
     14          9           0        2.557445   -1.511890    1.538560
     15          9           0        3.992563    0.227051    0.662819
     16          9           0        3.562495   -0.274767   -1.395791
     17          9           0        2.631846    2.307413    0.108683
     18          9           0        1.683857    1.310733   -1.570315
     19          6           0       -1.784599    0.753644    0.478958
     20          6           0       -0.344561    1.371938    0.404821
     21          6           0       -2.238419    0.641293   -1.238866
     22          1           0       -1.854261    1.363872   -1.970225
     23          1           0       -3.324470    0.587165   -1.365103
     24          1           0       -1.922847   -0.335349   -1.632518
     25          6           0       -1.691523   -1.029050    2.223171
     26          1           0       -2.580424   -0.584681    2.704338
     27          1           0       -0.793762   -0.559725    2.645377
     28          1           0       -1.683766   -2.104391    2.453662
     29          1           0       -4.273801   -3.743429   -0.785914
     30          1           0       -3.017533   -4.901878   -0.278632
     31          1           0       -2.964129   -4.209414   -1.910711
     32         16           0       -0.422640    3.100207    0.180829
     33          6           0       -2.217561    3.099776    0.290854
     34          6           0       -2.682433    1.905903    0.398940
     35          6           0       -2.970327    4.231615   -0.505235
     36          1           0       -3.845650    4.692372    0.006929
     37          1           0       -2.293312    5.089940   -0.685093
     38          1           0       -3.333805    3.868901   -1.488077
     39          1           0       -3.738650    1.859117    0.186009
 ---------------------------------------------------------------------
 Rotational constants (GHZ):      0.2371072      0.2181112      0.1310521
 Leave Link  202 at Wed Oct 24 21:53:25 2018, MaxMem=   536870912 cpu:         0.0
 (Enter /pbs_home/pkowalski/g09d01/g09/l301.exe)
 Basis read from rwf:  (5D, 7F)
 No pseudopotential information found on rwf file.
 There are   453 symmetry adapted cartesian basis functions of A   symmetry.
 There are   428 symmetry adapted basis functions of A   symmetry.
   428 basis functions,   747 primitive gaussians,   453 cartesian basis functions
   101 alpha electrons      101 beta electrons
       nuclear repulsion energy      2884.9948309708 Hartrees.
 IExCor= 1009 DFT=T Ex+Corr=PBE1PBE ExCW=0 ScaHFX=  0.250000
 ScaDFX=  0.750000  0.750000  1.000000  1.000000 ScalE2=  1.000000  1.000000
 IRadAn=      0 IRanWt=     -1 IRanGd=            0 ICorTp=0 IEmpDi=  4
 NAtoms=   39 NActive=   39 NUniq=   39 SFac= 1.00D+00 NAtFMM=   60 NAOKFM=F Big=F
 Integral buffers will be    131072 words long.
 Raffenetti 2 integral format.
 Two-electron integral symmetry is turned on.
 No density basis found on file   724.
 Leave Link  301 at Wed Oct 24 21:53:26 2018, MaxMem=   536870912 cpu:         0.8
 (Enter /pbs_home/pkowalski/g09d01/g09/l302.exe)
 NPDir=0 NMtPBC=     1 NCelOv=     1 NCel=       1 NClECP=     1 NCelD=      1
         NCelK=      1 NCelE2=     1 NClLst=     1 CellRange=     0.0.
 One-electron integrals computed using PRISM.
 NBasis=   428 RedAO= T EigKep=  2.42D-04  NBF=   428
 NBsUse=   428 1.00D-06 EigRej= -1.00D+00 NBFU=   428
 Precomputing XC quadrature grid using
 IXCGrd= 4 IRadAn=           0 IRanWt=          -1 IRanGd=           0 AccXCQ= 0.00D+00.
 Generated NRdTot=       0 NPtTot=           0 NUsed=           0 NTot=          32
 NSgBfM=   445   445   445   447   447 MxSgAt=    39 MxSgA2=    39.
 Leave Link  302 at Wed Oct 24 21:53:26 2018, MaxMem=   536870912 cpu:         6.6
 (Enter /pbs_home/pkowalski/g09d01/g09/l303.exe)
 DipDrv:  MaxL=1.
 Leave Link  303 at Wed Oct 24 21:53:27 2018, MaxMem=   536870912 cpu:         1.2
 (Enter /pbs_home/pkowalski/g09d01/g09/l401.exe)
 Initial guess from the checkpoint file:  "dae0068freq_closed_pbe0.chk"
 B after Tr=     0.000000    0.000000    0.000000
         Rot=    0.980750    0.001801    0.009485    0.195027 Ang=  22.52 deg.
 Guess basis will be translated and rotated to current coordinates.
 JPrj=2 DoOrth=T DoCkMO=T.
 Generating alternative initial guess.
 ExpMin= 1.22D-01 ExpMax= 9.18D+03 ExpMxC= 1.38D+03 IAcc=1 IRadAn=         1 AccDes= 0.00D+00
 Harris functional with IExCor= 1009 and IRadAn=       1 diagonalized for initial guess.
 HarFok:  IExCor= 1009 AccDes= 0.00D+00 IRadAn=         1 IDoV= 1 UseB2=F ITyADJ=14
 ICtDFT=  3500011 ScaDFX=  1.000000  1.000000  1.000000  1.000000
 FoFCou: FMM=F IPFlag=           0 FMFlag=      100000 FMFlg1=           0
         NFxFlg=           0 DoJE=T BraDBF=F KetDBF=T FulRan=T
         wScrn=  0.000000 ICntrl=     500 IOpCl=  0 I1Cent=   200000004 NGrid=           0
         NMat0=    1 NMatS0=      1 NMatT0=    0 NMatD0=    1 NMtDS0=    0 NMtDT0=    0
 Petite list used in FoFCou.
 Harris En= -2048.76318766117    
 Leave Link  401 at Wed Oct 24 21:53:29 2018, MaxMem=   536870912 cpu:        16.3
 (Enter /pbs_home/pkowalski/g09d01/g09/l502.exe)
 Closed shell SCF:
 Using DIIS extrapolation, IDIIS=  1040.
 Integral symmetry usage will be decided dynamically.
 IVT=      641221 IEndB=      641221 NGot=   536870912 MDV=   536451994
 LenX=   536451994 LenY=   536246332
 Requested convergence on RMS density matrix=1.00D-08 within 128 cycles.
 Requested convergence on MAX density matrix=1.00D-06.
 Requested convergence on             energy=1.00D-06.
 No special actions if energy rises.
 Fock matrices will be formed incrementally for  20 cycles.
 Integral accuracy reduced to 1.0D-05 until final iterations.

 Cycle   1  Pass 0  IDiag  1:
 FoFJK:  IHMeth= 1 ICntrl=       0 DoSepK=F KAlg= 0 I1Cent=   0 FoldK=F
 IRaf= 800000000 NMat=   1 IRICut=       1 DoRegI=T DoRafI=F ISym2E= 0.
 FoFCou: FMM=F IPFlag=           0 FMFlag=      100000 FMFlg1=           0
         NFxFlg=           0 DoJE=F BraDBF=F KetDBF=F FulRan=T
         wScrn=  0.000000 ICntrl=       0 IOpCl=  0 I1Cent=           0 NGrid=           0
         NMat0=    1 NMatS0=      1 NMatT0=    0 NMatD0=    1 NMtDS0=    0 NMtDT0=    0
 Symmetry not used in FoFCou.
 E= -2048.53210339102    
 DIIS: error= 5.98D-03 at cycle   1 NSaved=   1.
 NSaved= 1 IEnMin= 1 EnMin= -2048.53210339102     IErMin= 1 ErrMin= 5.98D-03
 ErrMax= 5.98D-03  0.00D+00 EMaxC= 1.00D-01 BMatC= 1.15D-01 BMatP= 1.15D-01
 IDIUse=3 WtCom= 9.40D-01 WtEn= 5.98D-02
 Coeff-Com:  0.100D+01
 Coeff-En:   0.100D+01
 Coeff:      0.100D+01
 Gap=     0.567 Goal=   None    Shift=    0.000
 GapD=    0.567 DampG=2.000 DampE=1.000 DampFc=2.0000 IDamp=-1.
 RMSDP=2.89D-03 MaxDP=2.34D-01              OVMax= 1.15D-01

 Cycle   2  Pass 0  IDiag  1:
 RMSU=  2.89D-03    CP:  1.00D+00
 E= -2048.70443967367     Delta-E=       -0.172336282645 Rises=F Damp=F
 DIIS: error= 2.55D-03 at cycle   2 NSaved=   2.
 NSaved= 2 IEnMin= 2 EnMin= -2048.70443967367     IErMin= 2 ErrMin= 2.55D-03
 ErrMax= 2.55D-03  0.00D+00 EMaxC= 1.00D-01 BMatC= 8.70D-03 BMatP= 1.15D-01
 IDIUse=3 WtCom= 9.75D-01 WtEn= 2.55D-02
 Coeff-Com:  0.534D-01 0.947D+00
 Coeff-En:   0.000D+00 0.100D+01
 Coeff:      0.520D-01 0.948D+00
 Gap=     0.138 Goal=   None    Shift=    0.000
 RMSDP=8.41D-04 MaxDP=6.61D-02 DE=-1.72D-01 OVMax= 4.70D-02

 Cycle   3  Pass 0  IDiag  1:
 RMSU=  8.17D-04    CP:  1.00D+00  9.36D-01
 E= -2048.69844719539     Delta-E=        0.005992478282 Rises=F Damp=F
 DIIS: error= 3.61D-03 at cycle   3 NSaved=   3.
 NSaved= 3 IEnMin= 2 EnMin= -2048.70443967367     IErMin= 2 ErrMin= 2.55D-03
 ErrMax= 3.61D-03  0.00D+00 EMaxC= 1.00D-01 BMatC= 1.51D-02 BMatP= 8.70D-03
 IDIUse=3 WtCom= 1.43D-01 WtEn= 8.57D-01
 Coeff-Com: -0.340D-01 0.590D+00 0.444D+00
 Coeff-En:   0.000D+00 0.613D+00 0.387D+00
 Coeff:     -0.486D-02 0.610D+00 0.395D+00
 Gap=     0.131 Goal=   None    Shift=    0.000
 RMSDP=5.79D-04 MaxDP=5.00D-02 DE= 5.99D-03 OVMax= 3.44D-02

 Cycle   4  Pass 0  IDiag  1:
 RMSU=  2.39D-04    CP:  1.00D+00  1.02D+00  4.23D-01
 E= -2048.71389587423     Delta-E=       -0.015448678840 Rises=F Damp=F
 DIIS: error= 6.78D-04 at cycle   4 NSaved=   4.
 NSaved= 4 IEnMin= 4 EnMin= -2048.71389587423     IErMin= 4 ErrMin= 6.78D-04
 ErrMax= 6.78D-04  0.00D+00 EMaxC= 1.00D-01 BMatC= 4.17D-04 BMatP= 8.70D-03
 IDIUse=3 WtCom= 9.93D-01 WtEn= 6.78D-03
 Coeff-Com: -0.209D-01 0.238D+00 0.201D+00 0.582D+00
 Coeff-En:   0.000D+00 0.000D+00 0.000D+00 0.100D+01
 Coeff:     -0.207D-01 0.236D+00 0.200D+00 0.585D+00
 Gap=     0.132 Goal=   None    Shift=    0.000
 RMSDP=1.07D-04 MaxDP=4.61D-03 DE=-1.54D-02 OVMax= 7.51D-03

 Cycle   5  Pass 0  IDiag  1:
 RMSU=  8.50D-05    CP:  1.00D+00  1.02D+00  4.59D-01  7.59D-01
 E= -2048.71428550427     Delta-E=       -0.000389630044 Rises=F Damp=F
 DIIS: error= 2.28D-04 at cycle   5 NSaved=   5.
 NSaved= 5 IEnMin= 5 EnMin= -2048.71428550427     IErMin= 5 ErrMin= 2.28D-04
 ErrMax= 2.28D-04  0.00D+00 EMaxC= 1.00D-01 BMatC= 8.10D-05 BMatP= 4.17D-04
 IDIUse=3 WtCom= 9.98D-01 WtEn= 2.28D-03
 Coeff-Com: -0.644D-02 0.497D-01 0.536D-01 0.320D+00 0.583D+00
 Coeff-En:   0.000D+00 0.000D+00 0.000D+00 0.112D+00 0.888D+00
 Coeff:     -0.642D-02 0.496D-01 0.535D-01 0.319D+00 0.584D+00
 Gap=     0.132 Goal=   None    Shift=    0.000
 RMSDP=4.21D-05 MaxDP=1.45D-03 DE=-3.90D-04 OVMax= 2.64D-03

 Cycle   6  Pass 0  IDiag  1:
 RMSU=  3.70D-05    CP:  1.00D+00  1.02D+00  4.62D-01  8.04D-01  8.05D-01
 E= -2048.71436416509     Delta-E=       -0.000078660819 Rises=F Damp=F
 DIIS: error= 7.37D-05 at cycle   6 NSaved=   6.
 NSaved= 6 IEnMin= 6 EnMin= -2048.71436416509     IErMin= 6 ErrMin= 7.37D-05
 ErrMax= 7.37D-05  0.00D+00 EMaxC= 1.00D-01 BMatC= 7.99D-06 BMatP= 8.10D-05
 IDIUse=1 WtCom= 1.00D+00 WtEn= 0.00D+00
 Coeff-Com: -0.116D-02-0.854D-03 0.675D-02 0.102D+00 0.302D+00 0.592D+00
 Coeff:     -0.116D-02-0.854D-03 0.675D-02 0.102D+00 0.302D+00 0.592D+00
 Gap=     0.132 Goal=   None    Shift=    0.000
 RMSDP=1.54D-05 MaxDP=6.59D-04 DE=-7.87D-05 OVMax= 1.16D-03

 Cycle   7  Pass 0  IDiag  1:
 RMSU=  1.06D-05    CP:  1.00D+00  1.02D+00  4.66D-01  8.27D-01  8.59D-01
                    CP:  7.92D-01
 E= -2048.71437227410     Delta-E=       -0.000008109007 Rises=F Damp=F
 DIIS: error= 2.50D-05 at cycle   7 NSaved=   7.
 NSaved= 7 IEnMin= 7 EnMin= -2048.71437227410     IErMin= 7 ErrMin= 2.50D-05
 ErrMax= 2.50D-05  0.00D+00 EMaxC= 1.00D-01 BMatC= 1.51D-06 BMatP= 7.99D-06
 IDIUse=1 WtCom= 1.00D+00 WtEn= 0.00D+00
 Coeff-Com:  0.273D-03-0.864D-02-0.388D-02 0.145D-01 0.997D-01 0.355D+00
 Coeff-Com:  0.543D+00
 Coeff:      0.273D-03-0.864D-02-0.388D-02 0.145D-01 0.997D-01 0.355D+00
 Coeff:      0.543D+00
 Gap=     0.132 Goal=   None    Shift=    0.000
 RMSDP=5.43D-06 MaxDP=3.15D-04 DE=-8.11D-06 OVMax= 3.70D-04

 Initial convergence to 1.0D-05 achieved.  Increase integral accuracy.
 Cycle   8  Pass 1  IDiag  1:
 E= -2048.71448076202     Delta-E=       -0.000108487922 Rises=F Damp=F
 DIIS: error= 1.31D-04 at cycle   1 NSaved=   1.
 NSaved= 1 IEnMin= 1 EnMin= -2048.71448076202     IErMin= 1 ErrMin= 1.31D-04
 ErrMax= 1.31D-04  0.00D+00 EMaxC= 1.00D-01 BMatC= 3.30D-06 BMatP= 3.30D-06
 IDIUse=3 WtCom= 9.99D-01 WtEn= 1.31D-03
 Coeff-Com:  0.100D+01
 Coeff-En:   0.100D+01
 Coeff:      0.100D+01
 Gap=     0.132 Goal=   None    Shift=    0.000
 RMSDP=5.43D-06 MaxDP=3.15D-04 DE=-1.08D-04 OVMax= 5.67D-04

 Cycle   9  Pass 1  IDiag  1:
 RMSU=  9.86D-05    CP:  1.00D+00
 E= -2048.71448350140     Delta-E=       -0.000002739383 Rises=F Damp=F
 DIIS: error= 1.56D-05 at cycle   2 NSaved=   2.
 NSaved= 2 IEnMin= 2 EnMin= -2048.71448350140     IErMin= 2 ErrMin= 1.56D-05
 ErrMax= 1.56D-05  0.00D+00 EMaxC= 1.00D-01 BMatC= 4.72D-07 BMatP= 3.30D-06
 IDIUse=1 WtCom= 1.00D+00 WtEn= 0.00D+00
 Coeff-Com:  0.159D+00 0.841D+00
 Coeff:      0.159D+00 0.841D+00
 Gap=     0.132 Goal=   None    Shift=    0.000
 RMSDP=6.98D-06 MaxDP=3.03D-04 DE=-2.74D-06 OVMax= 5.59D-04

 Cycle  10  Pass 1  IDiag  1:
 RMSU=  6.82D-06    CP:  1.00D+00  1.01D+00
 E= -2048.71448286815     Delta-E=        0.000000633254 Rises=F Damp=F
 DIIS: error= 2.29D-05 at cycle   3 NSaved=   3.
 NSaved= 3 IEnMin= 2 EnMin= -2048.71448350140     IErMin= 2 ErrMin= 1.56D-05
 ErrMax= 2.29D-05  0.00D+00 EMaxC= 1.00D-01 BMatC= 1.08D-06 BMatP= 4.72D-07
 IDIUse=1 WtCom= 1.00D+00 WtEn= 0.00D+00
 Coeff-Com: -0.507D-02 0.605D+00 0.400D+00
 Coeff:     -0.507D-02 0.605D+00 0.400D+00
 Gap=     0.132 Goal=   None    Shift=    0.000
 RMSDP=4.07D-06 MaxDP=1.97D-04 DE= 6.33D-07 OVMax= 3.79D-04

 Cycle  11  Pass 1  IDiag  1:
 RMSU=  1.15D-06    CP:  1.00D+00  1.02D+00  4.31D-01
 E= -2048.71448398186     Delta-E=       -0.000001113709 Rises=F Damp=F
 DIIS: error= 2.76D-06 at cycle   4 NSaved=   4.
 NSaved= 4 IEnMin= 4 EnMin= -2048.71448398186     IErMin= 4 ErrMin= 2.76D-06
 ErrMax= 2.76D-06  0.00D+00 EMaxC= 1.00D-01 BMatC= 1.57D-08 BMatP= 4.72D-07
 IDIUse=1 WtCom= 1.00D+00 WtEn= 0.00D+00
 Coeff-Com: -0.633D-02 0.343D+00 0.240D+00 0.423D+00
 Coeff:     -0.633D-02 0.343D+00 0.240D+00 0.423D+00
 Gap=     0.132 Goal=   None    Shift=    0.000
 RMSDP=5.24D-07 MaxDP=2.17D-05 DE=-1.11D-06 OVMax= 4.05D-05

 Cycle  12  Pass 1  IDiag  1:
 RMSU=  3.51D-07    CP:  1.00D+00  1.02D+00  4.30D-01  6.60D-01
 E= -2048.71448399691     Delta-E=       -0.000000015052 Rises=F Damp=F
 DIIS: error= 5.09D-07 at cycle   5 NSaved=   5.
 NSaved= 5 IEnMin= 5 EnMin= -2048.71448399691     IErMin= 5 ErrMin= 5.09D-07
 ErrMax= 5.09D-07  0.00D+00 EMaxC= 1.00D-01 BMatC= 3.71D-10 BMatP= 1.57D-08
 IDIUse=1 WtCom= 1.00D+00 WtEn= 0.00D+00
 Coeff-Com: -0.217D-02 0.959D-01 0.713D-01 0.182D+00 0.653D+00
 Coeff:     -0.217D-02 0.959D-01 0.713D-01 0.182D+00 0.653D+00
 Gap=     0.132 Goal=   None    Shift=    0.000
 RMSDP=1.08D-07 MaxDP=4.98D-06 DE=-1.51D-08 OVMax= 5.53D-06

 Cycle  13  Pass 1  IDiag  1:
 RMSU=  1.03D-07    CP:  1.00D+00  1.02D+00  4.30D-01  6.85D-01  9.86D-01
 E= -2048.71448399730     Delta-E=       -0.000000000389 Rises=F Damp=F
 DIIS: error= 2.72D-07 at cycle   6 NSaved=   6.
 NSaved= 6 IEnMin= 6 EnMin= -2048.71448399730     IErMin= 6 ErrMin= 2.72D-07
 ErrMax= 2.72D-07  0.00D+00 EMaxC= 1.00D-01 BMatC= 8.23D-11 BMatP= 3.71D-10
 IDIUse=1 WtCom= 1.00D+00 WtEn= 0.00D+00
 Coeff-Com: -0.218D-03 0.536D-04 0.367D-02 0.405D-01 0.352D+00 0.604D+00
 Coeff:     -0.218D-03 0.536D-04 0.367D-02 0.405D-01 0.352D+00 0.604D+00
 Gap=     0.132 Goal=   None    Shift=    0.000
 RMSDP=5.83D-08 MaxDP=3.86D-06 DE=-3.89D-10 OVMax= 6.74D-06

 Cycle  14  Pass 1  IDiag  1:
 RMSU=  3.96D-08    CP:  1.00D+00  1.02D+00  4.32D-01  7.02D-01  1.06D+00
                    CP:  7.38D-01
 E= -2048.71448399735     Delta-E=       -0.000000000047 Rises=F Damp=F
 DIIS: error= 1.31D-07 at cycle   7 NSaved=   7.
 NSaved= 7 IEnMin= 7 EnMin= -2048.71448399735     IErMin= 7 ErrMin= 1.31D-07
 ErrMax= 1.31D-07  0.00D+00 EMaxC= 1.00D-01 BMatC= 1.83D-11 BMatP= 8.23D-11
 IDIUse=1 WtCom= 1.00D+00 WtEn= 0.00D+00
 Coeff-Com:  0.206D-03-0.159D-01-0.894D-02-0.237D-02 0.110D+00 0.376D+00
 Coeff-Com:  0.541D+00
 Coeff:      0.206D-03-0.159D-01-0.894D-02-0.237D-02 0.110D+00 0.376D+00
 Coeff:      0.541D+00
 Gap=     0.132 Goal=   None    Shift=    0.000
 RMSDP=2.31D-08 MaxDP=2.35D-06 DE=-4.73D-11 OVMax= 9.91D-07

 Cycle  15  Pass 1  IDiag  1:
 RMSU=  1.71D-08    CP:  1.00D+00  1.02D+00  4.32D-01  7.08D-01  1.06D+00
                    CP:  8.25D-01  7.81D-01
 E= -2048.71448399731     Delta-E=        0.000000000032 Rises=F Damp=F
 DIIS: error= 2.11D-08 at cycle   8 NSaved=   8.
 NSaved= 8 IEnMin= 7 EnMin= -2048.71448399735     IErMin= 8 ErrMin= 2.11D-08
 ErrMax= 2.11D-08  0.00D+00 EMaxC= 1.00D-01 BMatC= 8.83D-13 BMatP= 1.83D-11
 IDIUse=1 WtCom= 1.00D+00 WtEn= 0.00D+00
 Coeff-Com:  0.103D-03-0.623D-02-0.359D-02-0.460D-02 0.292D-02 0.102D+00
 Coeff-Com:  0.199D+00 0.711D+00
 Coeff:      0.103D-03-0.623D-02-0.359D-02-0.460D-02 0.292D-02 0.102D+00
 Coeff:      0.199D+00 0.711D+00
 Gap=     0.132 Goal=   None    Shift=    0.000
 RMSDP=6.79D-09 MaxDP=2.10D-07 DE= 3.18D-11 OVMax= 9.41D-07

 SCF Done:  E(RPBE1PBE) =  -2048.71448400     A.U. after   15 cycles
            NFock= 15  Conv=0.68D-08     -V/T= 2.0055
 KE= 2.037595939808D+03 PE=-1.060380052881D+04 EE= 3.632495274037D+03
 Leave Link  502 at Wed Oct 24 21:55:48 2018, MaxMem=   536870912 cpu:      1115.7
 (Enter /pbs_home/pkowalski/g09d01/g09/l701.exe)
 Compute integral first derivatives.
 ... and contract with generalized density number  0.
 Leave Link  701 at Wed Oct 24 21:55:49 2018, MaxMem=   536870912 cpu:         3.5
 (Enter /pbs_home/pkowalski/g09d01/g09/l702.exe)
 L702 exits ... SP integral derivatives will be done elsewhere.
 Leave Link  702 at Wed Oct 24 21:55:49 2018, MaxMem=   536870912 cpu:         0.2
 (Enter /pbs_home/pkowalski/g09d01/g09/l703.exe)
 Compute integral first derivatives, UseDBF=F ICtDFT=           0.
 Integral derivatives from FoFJK, PRISM(SPDF).
 Calling FoFJK, ICntrl=      2127 FMM=F ISym2X=0 I1Cent= 0 IOpClX= 0 NMat=1 NMatS=1 NMatT=0.
 FoFJK:  IHMeth= 1 ICntrl=    2127 DoSepK=F KAlg= 0 I1Cent=   0 FoldK=F
 IRaf=         0 NMat=   1 IRICut=       1 DoRegI=T DoRafI=F ISym2E= 0.
 FoFCou: FMM=F IPFlag=           0 FMFlag=      100000 FMFlg1=         800
         NFxFlg=           0 DoJE=F BraDBF=F KetDBF=F FulRan=T
         wScrn=  0.000000 ICntrl=    2127 IOpCl=  0 I1Cent=           0 NGrid=           0
         NMat0=    1 NMatS0=      1 NMatT0=    0 NMatD0=    1 NMtDS0=    0 NMtDT0=    0
 Symmetry not used in FoFCou.
 Leave Link  703 at Wed Oct 24 21:56:20 2018, MaxMem=   536870912 cpu:       249.7
 (Enter /pbs_home/pkowalski/g09d01/g09/l716.exe)
 Dipole        =-3.10187204D+00-1.82893344D-01-3.50581424D-01
 ***** Axes restored to original set *****
 -------------------------------------------------------------------
 Center     Atomic                   Forces (Hartrees/Bohr)
 Number     Number              X              Y              Z
 -------------------------------------------------------------------
      1        6          -0.013142008   -0.008641725   -0.014907339
      2       16           0.006022411    0.002001994   -0.000098080
      3        6          -0.000587466   -0.006356634    0.004269590
      4        6          -0.007411043   -0.000269493    0.003664962
      5        6           0.027467011   -0.043256200   -0.025062217
      6        6          -0.000712131    0.001506979   -0.000890661
      7        1          -0.000162111   -0.000091745   -0.001901881
      8        6           0.004375344    0.009342827   -0.003879666
      9        6          -0.004813321   -0.001976792   -0.012057664
     10        6          -0.014834732    0.092157620   -0.004090239
     11        6           0.001091279    0.001971593   -0.001482429
     12        6           0.011186375    0.002043898    0.001386105
     13        9           0.004546577    0.000302927    0.005283872
     14        9          -0.003482073    0.000442585   -0.000974036
     15        9           0.001709651   -0.000609795    0.000179871
     16        9          -0.001578258   -0.002945222    0.000720483
     17        9          -0.003424336   -0.003451778   -0.001772939
     18        9           0.001167977   -0.010237699   -0.009718258
     19        6          -0.014114457    0.090947604    0.081594189
     20        6          -0.007604506   -0.098732844    0.026445631
     21        6          -0.008888954    0.031381809   -0.002477252
     22        1           0.014352990   -0.006316643   -0.005952874
     23        1           0.003517278   -0.006760330   -0.004417054
     24        1           0.004736368    0.005101154   -0.003725548
     25        6          -0.003895228    0.002236787   -0.002804660
     26        1          -0.000867969    0.002377712    0.002412714
     27        1           0.001573835   -0.000355090   -0.002056881
     28        1           0.002043619    0.001049019   -0.001636616
     29        1           0.000396599    0.000072803    0.000045089
     30        1          -0.000537870    0.000110423    0.000010820
     31        1          -0.000335164   -0.000145992   -0.000151625
     32       16          -0.006052101   -0.013532339    0.001835279
     33        6           0.071446074   -0.000092189    0.074370621
     34        6          -0.054647010   -0.045705758   -0.056349783
     35        6           0.010530380   -0.000082311   -0.019901428
     36        1          -0.003117625    0.008121022   -0.008257113
     37        1          -0.005326826    0.002355481   -0.001920125
     38        1           0.003846286    0.002230641   -0.005358083
     39        1          -0.014474863   -0.006194296   -0.010374774
 -------------------------------------------------------------------
 Cartesian Forces:  Max     0.098732844 RMS     0.022786096
 Leave Link  716 at Wed Oct 24 21:56:20 2018, MaxMem=   536870912 cpu:         0.3
 (Enter /pbs_home/pkowalski/g09d01/g09/l103.exe)

 GradGradGradGradGradGradGradGradGradGradGradGradGradGradGradGradGradGrad
 Berny optimization.
 Using GEDIIS/GDIIS optimizer.
 FormGI is forming the generalized inverse of G from B-inverse, IUseBI=4.
 Internal  Forces:  Max     0.078456703 RMS     0.009456661
 Search for a local minimum.
 Step number   5 out of a maximum of  234
 All quantities printed in internal units (Hartrees-Bohrs-Radians)
 RMS Force = .94567D-02 SwitMx=.10000D-02 MixMth= 1
 Mixed Optimization -- RFO/linear search
 Update second derivatives using D2CorX and points    4    5
 DE= -1.03D-01 DEPred=-1.19D-01 R= 8.65D-01
 TightC=F SS=  1.41D+00  RLast= 1.49D+00 DXNew= 1.4270D+00 4.4625D+00
 Trust test= 8.65D-01 RLast= 1.49D+00 DXMaxT set to 1.43D+00
 ITU=  1  1  0  1  0
 Use linear search instead of GDIIS.
     Eigenvalues ---    0.00230   0.00304   0.00623   0.00852   0.00940
     Eigenvalues ---    0.01021   0.01119   0.01315   0.01344   0.01420
     Eigenvalues ---    0.01486   0.01699   0.01863   0.01964   0.02236
     Eigenvalues ---    0.02472   0.02505   0.02817   0.03122   0.04134
     Eigenvalues ---    0.04160   0.04481   0.05235   0.05491   0.05630
     Eigenvalues ---    0.05686   0.05981   0.06590   0.07281   0.07340
     Eigenvalues ---    0.07515   0.07642   0.07698   0.08194   0.08722
     Eigenvalues ---    0.08962   0.09197   0.09640   0.09845   0.10611
     Eigenvalues ---    0.10898   0.12036   0.12698   0.12865   0.13059
     Eigenvalues ---    0.13444   0.14208   0.14693   0.15485   0.15883
     Eigenvalues ---    0.15922   0.16000   0.16000   0.16000   0.16000
     Eigenvalues ---    0.16000   0.16000   0.16002   0.16084   0.16501
     Eigenvalues ---    0.16822   0.17291   0.18805   0.19876   0.21239
     Eigenvalues ---    0.21914   0.22133   0.22725   0.23371   0.23940
     Eigenvalues ---    0.24125   0.24995   0.25924   0.26088   0.26505
     Eigenvalues ---    0.26802   0.26825   0.27260   0.28064   0.28904
     Eigenvalues ---    0.29336   0.30009   0.30730   0.31701   0.33073
     Eigenvalues ---    0.33466   0.33533   0.33567   0.33585   0.33725
     Eigenvalues ---    0.33743   0.33796   0.33878   0.34079   0.34662
     Eigenvalues ---    0.37216   0.37231   0.37274   0.37512   0.42018
     Eigenvalues ---    0.51161   0.54395   0.55260   0.55621   0.55974
     Eigenvalues ---    0.57321   0.58134   0.58399   0.58421   0.64368
     Eigenvalues ---    1.25686
 RFO step:  Lambda=-7.56540512D-02 EMin= 2.30025316D-03
 Quartic linear search produced a step of  0.00400.
 Iteration  1 RMS(Cart)=  0.09389178 RMS(Int)=  0.00394537
 Iteration  2 RMS(Cart)=  0.00674478 RMS(Int)=  0.00194286
 Iteration  3 RMS(Cart)=  0.00004830 RMS(Int)=  0.00194278
 Iteration  4 RMS(Cart)=  0.00000029 RMS(Int)=  0.00194278
 ITry= 1 IFail=0 DXMaxC= 4.19D-01 DCOld= 1.00D+10 DXMaxT= 1.43D+00 DXLimC= 3.00D+00 Rises=F
 Variable       Old X    -DE/DX   Delta X   Delta X   Delta X     New X
                                 (Linear)    (Quad)   (Total)
    R1        3.33352  -0.00414  -0.00003  -0.00944  -0.00935   3.32416
    R2        2.88940   0.00092  -0.00015  -0.00003   0.00214   2.89155
    R3        2.52157   0.00583  -0.00008   0.00726   0.00486   2.52643
    R4        3.33554   0.00410   0.00004   0.00980   0.00915   3.34469
    R5        2.53574  -0.00192  -0.00002  -0.00339  -0.00383   2.53191
    R6        2.81192   0.00126   0.00000   0.00282   0.00282   2.81474
    R7        2.81091   0.00768  -0.00003   0.01671   0.01700   2.82791
    R8        2.06416  -0.00037   0.00000  -0.00073  -0.00073   2.06343
    R9        2.99088  -0.00660  -0.00082  -0.03696  -0.03680   2.95408
   R10        2.94602   0.00156  -0.00011   0.00052   0.00041   2.94643
   R11        2.07614  -0.00022   0.00000  -0.00048  -0.00049   2.07565
   R12        2.08200   0.00023   0.00000   0.00050   0.00051   2.08251
   R13        2.08261  -0.00011   0.00000  -0.00021  -0.00021   2.08240
   R14        2.82329   0.00023  -0.00005  -0.00096  -0.00105   2.82224
   R15        2.79088   0.00121  -0.00007  -0.00031  -0.00271   2.78817
   R16        2.92325   0.00548   0.00013   0.02745   0.02741   2.95067
   R17        2.53746  -0.00280  -0.00001  -0.00364  -0.00364   2.53381
   R18        2.56781  -0.00006   0.00003   0.00055   0.00058   2.56839
   R19        2.90948  -0.01228  -0.00048  -0.05603  -0.05652   2.85297
   R20        2.45853   0.07846  -0.00148   0.16472   0.16367   2.62221
   R21        2.94120   0.00168   0.00008   0.01297   0.01297   2.95417
   R22        2.52299   0.00109   0.00000   0.00134   0.00134   2.52434
   R23        2.52492  -0.00174  -0.00002  -0.00272  -0.00274   2.52218
   R24        2.53907  -0.00296  -0.00003  -0.00514  -0.00516   2.53391
   R25        2.59504  -0.01140  -0.00005  -0.01787  -0.01792   2.57713
   R26        2.96482  -0.02469   0.00005  -0.06006  -0.05740   2.90742
   R27        3.36429  -0.01430   0.00049  -0.05500  -0.05912   3.30518
   R28        2.76457   0.00764  -0.00085  -0.01567  -0.01831   2.74626
   R29        3.29658   0.00766   0.00064  -0.02063  -0.02059   3.27599
   R30        2.07404   0.00106   0.00012   0.00927   0.00939   2.08343
   R31        2.06869   0.00100  -0.00002   0.00082   0.00080   2.06949
   R32        2.07730   0.00196   0.00002   0.00373   0.00375   2.08105
   R33        3.99926   0.00932   0.00088   0.08456   0.09108   4.09033
   R34        2.08653  -0.00233  -0.00004  -0.00565  -0.00569   2.08083
   R35        2.07397   0.00197   0.00004   0.00489   0.00493   2.07890
   R36        2.07831   0.00008   0.00001   0.00031   0.00031   2.07862
   R37        3.39828  -0.01124   0.00060  -0.02765  -0.02818   3.37009
   R38        2.42969   0.07564  -0.00130   0.15096   0.14958   2.57927
   R39        2.97683  -0.03634   0.00005  -0.06743  -0.06738   2.90945
   R40        2.03803   0.01018   0.00006   0.02722   0.02729   2.06532
   R41        2.10499  -0.00773  -0.00001  -0.01717  -0.01718   2.08781
   R42        2.09361  -0.00514   0.00001  -0.01126  -0.01124   2.08237
   R43        2.09551  -0.00553   0.00002  -0.01134  -0.01132   2.08419
    A1        1.90939   0.00145  -0.00004   0.00541   0.00526   1.91466
    A2        2.25231  -0.00332   0.00011  -0.00356  -0.00560   2.24672
    A3        2.09800   0.00212  -0.00014  -0.00183   0.00062   2.09862
    A4        1.60315   0.00110   0.00001   0.00242   0.00262   1.60577
    A5        1.98513  -0.00051   0.00001  -0.00082  -0.00087   1.98426
    A6        2.06628  -0.00130   0.00001  -0.00307  -0.00304   2.06324
    A7        2.23155   0.00183  -0.00002   0.00393   0.00394   2.23549
    A8        2.00055  -0.00043  -0.00009  -0.00095  -0.00013   2.00041
    A9        2.14150   0.00003   0.00004  -0.00014  -0.00051   2.14099
   A10        2.13790   0.00035   0.00006   0.00102   0.00056   2.13846
   A11        1.86749  -0.00117   0.00013  -0.00110  -0.00236   1.86513
   A12        1.92527   0.00529  -0.00022   0.00637   0.00545   1.93071
   A13        1.86332  -0.00370   0.00056   0.00803   0.01110   1.87442
   A14        2.09080  -0.00524   0.00016  -0.01116  -0.01035   2.08045
   A15        1.86857   0.00091  -0.00053  -0.01479  -0.01573   1.85284
   A16        1.83604   0.00375  -0.00005   0.01433   0.01378   1.84982
   A17        1.93329  -0.00074   0.00001  -0.00233  -0.00232   1.93097
   A18        1.93529   0.00077   0.00001   0.00268   0.00269   1.93797
   A19        1.93682   0.00052   0.00000   0.00180   0.00180   1.93862
   A20        1.88869  -0.00004  -0.00001  -0.00030  -0.00031   1.88839
   A21        1.89699  -0.00006   0.00000  -0.00030  -0.00030   1.89669
   A22        1.87080  -0.00046  -0.00001  -0.00161  -0.00163   1.86917
   A23        2.23035   0.00508   0.00004   0.01762   0.01870   2.24905
   A24        2.14609  -0.00387   0.00002  -0.00766  -0.00988   2.13621
   A25        1.90362  -0.00113  -0.00001  -0.00788  -0.00706   1.89656
   A26        1.84394  -0.00308  -0.00009  -0.00957  -0.01030   1.83364
   A27        1.99276   0.00197   0.00004   0.00618   0.00652   1.99928
   A28        1.89204   0.00115  -0.00004   0.00088   0.00086   1.89290
   A29        2.00222  -0.00097   0.00008  -0.00705  -0.00682   1.99540
   A30        1.86029   0.00073   0.00003   0.00812   0.00837   1.86866
   A31        1.86634   0.00031  -0.00002   0.00214   0.00203   1.86838
   A32        1.76364   0.00710   0.00028   0.05075   0.05113   1.81477
   A33        1.99395   0.00347   0.00004   0.02371   0.02286   2.01681
   A34        2.08576  -0.00189   0.00048   0.00361   0.00259   2.08835
   A35        1.81337   0.00228   0.00008   0.01506   0.01444   1.82782
   A36        1.93596  -0.00077  -0.00003  -0.00600  -0.00601   1.92995
   A37        1.94878   0.00015   0.00003   0.00154   0.00201   1.95079
   A38        1.91736  -0.00182  -0.00008  -0.00862  -0.00834   1.90902
   A39        1.96223  -0.00139   0.00000  -0.00610  -0.00609   1.95613
   A40        1.88625   0.00144   0.00001   0.00380   0.00365   1.88990
   A41        1.86817  -0.00165  -0.00007  -0.01559  -0.01594   1.85223
   A42        2.02986  -0.00035   0.00001  -0.00318  -0.00278   2.02708
   A43        1.94060  -0.00782  -0.00015  -0.04475  -0.04474   1.89586
   A44        1.93105   0.00255   0.00010   0.02293   0.02273   1.95378
   A45        1.83433   0.00751   0.00023   0.04880   0.04886   1.88320
   A46        1.85085   0.00064  -0.00009  -0.00209  -0.00360   1.84725
   A47        1.93368   0.01396   0.00016   0.04011   0.03604   1.96973
   A48        1.64190   0.00369   0.00018   0.07067   0.07909   1.72099
   A49        2.52382  -0.02222  -0.00044  -0.07116  -0.07861   2.44521
   A50        1.78569  -0.00745   0.00012  -0.03612  -0.03669   1.74900
   A51        1.82381   0.00744   0.00036   0.02124   0.01844   1.84225
   A52        2.22633  -0.02023   0.00016  -0.05647  -0.05519   2.17114
   A53        2.11812   0.01087   0.00016   0.03359   0.03058   2.14870
   A54        1.93416   0.00954  -0.00032   0.02472   0.02608   1.96023
   A55        2.10855  -0.01052   0.00007  -0.04507  -0.04420   2.06435
   A56        1.94689  -0.00473  -0.00013  -0.02085  -0.02294   1.92394
   A57        1.90543  -0.00111  -0.00009  -0.00399  -0.00329   1.90215
   A58        1.87860   0.00688   0.00008   0.02762   0.02665   1.90525
   A59        1.81916   0.00715   0.00008   0.02923   0.02891   1.84807
   A60        1.76779  -0.00378   0.00031  -0.02322  -0.02457   1.74322
   A61        1.77173   0.00578  -0.00001   0.02865   0.02855   1.80028
   A62        1.48132  -0.01183   0.00020  -0.02088  -0.01809   1.46323
   A63        1.94462  -0.00448  -0.00003  -0.01537  -0.01538   1.92925
   A64        1.91080   0.00265  -0.00001   0.00782   0.00780   1.91860
   A65        1.91994   0.00251   0.00001   0.00863   0.00864   1.92858
   A66        1.89526   0.00059   0.00002   0.00198   0.00203   1.89729
   A67        1.88374   0.00109   0.00002   0.00430   0.00436   1.88810
   A68        1.90893  -0.00243  -0.00001  -0.00756  -0.00761   1.90133
   A69        1.60738   0.00799  -0.00051   0.00941   0.00784   1.61523
   A70        1.94577  -0.01170   0.00042  -0.01765  -0.01780   1.92797
   A71        2.03295   0.00014  -0.00043   0.01220   0.01082   2.04377
   A72        2.13752   0.01508   0.00058   0.04162   0.04109   2.17861
   A73        2.11070  -0.01314   0.00005  -0.03819  -0.03583   2.07487
   A74        2.18668   0.00101  -0.00039  -0.02962  -0.03287   2.15380
   A75        1.99758  -0.01272   0.00020  -0.04482  -0.04357   1.95401
   A76        1.59756   0.01252   0.00028   0.07877   0.07812   1.67568
   A77        1.95819   0.01126   0.00070   0.07751   0.07759   2.03579
   A78        2.02679  -0.01118   0.00043  -0.03301  -0.03274   1.99405
   A79        1.92483   0.00087  -0.00015   0.00150   0.00134   1.92617
   A80        1.94930  -0.00287  -0.00036  -0.02097  -0.02157   1.92773
   A81        1.80738   0.00704   0.00001   0.02914   0.02922   1.83659
   A82        1.86006   0.00681   0.00011   0.02691   0.02666   1.88672
   A83        1.88581   0.00069  -0.00001   0.00209   0.00200   1.88780
   A84        3.58695   0.00337   0.00040   0.00601   0.00434   3.59129
   A85        3.41063  -0.00062   0.00036   0.02965   0.03290   3.44352
    D1        0.24213  -0.00021  -0.00009  -0.01074  -0.01030   0.23183
    D2       -3.13455   0.00145  -0.00047  -0.01064  -0.00851   3.14012
    D3       -0.33508   0.00116   0.00006   0.01403   0.01329  -0.32179
    D4       -2.63629   0.00494  -0.00009   0.02464   0.02451  -2.61178
    D5        1.66089  -0.00009  -0.00024   0.00036  -0.00066   1.66024
    D6        3.01740   0.00053   0.00037   0.01433   0.01272   3.03012
    D7        0.71619   0.00430   0.00023   0.02494   0.02395   0.74013
    D8       -1.26982  -0.00072   0.00008   0.00066  -0.00122  -1.27104
    D9       -0.08576  -0.00039  -0.00018  -0.00169  -0.00220  -0.08796
   D10        2.96151   0.00092   0.00030   0.02921   0.02936   2.99087
   D11        2.79879   0.00124  -0.00059  -0.00080   0.00016   2.79894
   D12       -0.43713   0.00255  -0.00011   0.03010   0.03172  -0.40541
   D13       -0.07907  -0.00022   0.00007   0.00606   0.00621  -0.07286
   D14        3.04144   0.00068   0.00004   0.00816   0.00793   3.04936
   D15       -0.11994   0.00109  -0.00003   0.00224   0.00129  -0.11865
   D16        3.10610   0.00179  -0.00009   0.00308   0.00228   3.10838
   D17        3.04516   0.00014   0.00001   0.00001  -0.00053   3.04463
   D18       -0.01199   0.00083  -0.00005   0.00084   0.00047  -0.01152
   D19       -3.12384  -0.00043   0.00002  -0.00078  -0.00055  -3.12440
   D20        1.06206  -0.00040   0.00002  -0.00063  -0.00040   1.06165
   D21       -1.01508  -0.00066   0.00003  -0.00152  -0.00129  -1.01637
   D22       -0.00671   0.00058  -0.00002   0.00158   0.00136  -0.00534
   D23       -2.10399   0.00061  -0.00002   0.00173   0.00151  -2.10248
   D24        2.10206   0.00035  -0.00001   0.00084   0.00062   2.10268
   D25        0.29312  -0.00168  -0.00001  -0.01117  -0.01006   0.28306
   D26        2.49905   0.00045  -0.00008  -0.01220  -0.01286   2.48619
   D27       -1.69931   0.00269  -0.00049  -0.01288  -0.01429  -1.71360
   D28       -2.93272  -0.00239   0.00005  -0.01207  -0.01111  -2.94383
   D29       -0.72680  -0.00026  -0.00002  -0.01310  -0.01391  -0.74070
   D30        1.35803   0.00198  -0.00043  -0.01378  -0.01534   1.34269
   D31       -0.43775  -0.00540  -0.00063  -0.08095  -0.08697  -0.52473
   D32        1.39164  -0.00952  -0.00040  -0.08402  -0.08425   1.30739
   D33        2.78566   0.01141   0.00096   0.12978   0.12281   2.90847
   D34       -2.61644  -0.00433  -0.00074  -0.07599  -0.08001  -2.69645
   D35       -0.78705  -0.00845  -0.00051  -0.07906  -0.07729  -0.86434
   D36        0.60698   0.01248   0.00085   0.13475   0.12976   0.73674
   D37        1.56557  -0.00523  -0.00010  -0.06096  -0.06377   1.50180
   D38       -2.88822  -0.00935   0.00013  -0.06403  -0.06105  -2.94927
   D39       -1.49420   0.01159   0.00149   0.14978   0.14601  -1.34819
   D40        3.05851   0.00339  -0.00002   0.01571   0.01613   3.07464
   D41        0.96181   0.00376  -0.00002   0.01787   0.01830   0.98011
   D42       -1.13634   0.00353  -0.00001   0.01691   0.01732  -1.11902
   D43       -1.22943   0.00073   0.00020   0.01131   0.01118  -1.21825
   D44        2.95705   0.00110   0.00020   0.01347   0.01336   2.97040
   D45        0.85890   0.00087   0.00021   0.01251   0.01237   0.87127
   D46        1.01260  -0.00274   0.00000  -0.00212  -0.00223   1.01037
   D47       -1.08410  -0.00237   0.00001   0.00004  -0.00006  -1.08416
   D48        3.10093  -0.00260   0.00002  -0.00092  -0.00104   3.09989
   D49        2.58414   0.00516   0.00064   0.06245   0.06310   2.64723
   D50        0.36761   0.00745   0.00058   0.07472   0.07538   0.44300
   D51       -1.71055   0.00502   0.00061   0.06750   0.06805  -1.64250
   D52       -0.47374   0.00418   0.00021   0.03523   0.03531  -0.43843
   D53       -2.69027   0.00647   0.00015   0.04750   0.04760  -2.64267
   D54        1.51476   0.00404   0.00018   0.04028   0.04027   1.55503
   D55       -2.41891  -0.00430  -0.00057  -0.05999  -0.06147  -2.48038
   D56       -0.15584   0.00080   0.00021  -0.00266  -0.00029  -0.15613
   D57        0.64385  -0.00287  -0.00016  -0.03289  -0.03421   0.60964
   D58        2.90691   0.00223   0.00062   0.02444   0.02697   2.93389
   D59        0.09080   0.00108   0.00001   0.00469   0.00444   0.09524
   D60        2.14999  -0.00014  -0.00006   0.00017  -0.00017   2.14982
   D61       -2.02817   0.00127  -0.00005   0.00192   0.00170  -2.02647
   D62        2.30158   0.00056   0.00005   0.00036   0.00029   2.30187
   D63       -1.92241  -0.00066  -0.00002  -0.00416  -0.00432  -1.92673
   D64        0.18261   0.00075  -0.00001  -0.00241  -0.00245   0.18016
   D65       -1.91961   0.00087   0.00009   0.00445   0.00451  -1.91510
   D66        0.13958  -0.00036   0.00002  -0.00007  -0.00010   0.13948
   D67        2.24461   0.00105   0.00002   0.00167   0.00176   2.24637
   D68       -0.56822   0.00436   0.00021   0.04001   0.04100  -0.52722
   D69       -2.73673   0.00256   0.00012   0.02455   0.02583  -2.71090
   D70        1.42613   0.00836   0.00036   0.06634   0.06753   1.49367
   D71       -2.77162  -0.00500  -0.00028  -0.03662  -0.03827  -2.80988
   D72        1.34306  -0.00680  -0.00037  -0.05207  -0.05344   1.28962
   D73       -0.77726  -0.00100  -0.00013  -0.01029  -0.01173  -0.78900
   D74        0.42598  -0.00911  -0.00062  -0.08678  -0.08969   0.33629
   D75       -2.82809  -0.00629  -0.00077  -0.06238  -0.06851  -2.89660
   D76        2.51618   0.00258   0.00012   0.01012   0.01003   2.52620
   D77       -0.73789   0.00540  -0.00002   0.03452   0.03121  -0.70669
   D78        0.29730  -0.00378  -0.00016  -0.03230  -0.03295   0.26435
   D79        2.52501  -0.00367  -0.00012  -0.03189  -0.03259   2.49242
   D80       -1.76759   0.00226  -0.00006   0.00231   0.00249  -1.76510
   D81       -1.77471  -0.00326  -0.00012  -0.02941  -0.02976  -1.80447
   D82        0.45301  -0.00314  -0.00009  -0.02900  -0.02941   0.42360
   D83        2.44359   0.00279  -0.00003   0.00520   0.00568   2.44927
   D84        2.40726  -0.00291  -0.00007  -0.02424  -0.02471   2.38255
   D85       -1.64821  -0.00280  -0.00004  -0.02383  -0.02436  -1.67257
   D86        0.34237   0.00313   0.00002   0.01037   0.01073   0.35310
   D87       -0.10478   0.01170   0.00080   0.13008   0.13440   0.02962
   D88        3.13953   0.00881   0.00091   0.10667   0.11432  -3.02934
   D89       -1.83694   0.00679   0.00052   0.05571   0.05244  -1.78450
   D90        1.40738   0.00391   0.00063   0.03230   0.03236   1.43974
   D91        2.98789   0.00003  -0.00001  -0.00090  -0.00929   2.97860
   D92       -0.05098  -0.00285   0.00010  -0.02431  -0.02937  -0.08035
   D93       -2.49636  -0.01542  -0.00063  -0.08848  -0.08660  -2.58296
   D94        1.55395  -0.01064  -0.00069  -0.06456  -0.06247   1.49148
   D95       -0.38993  -0.01445  -0.00054  -0.08564  -0.08264  -0.47257
   D96       -0.53598  -0.00121  -0.00041  -0.03416  -0.03563  -0.57161
   D97       -2.76886   0.00357  -0.00046  -0.01025  -0.01150  -2.78036
   D98        1.57045  -0.00024  -0.00032  -0.03132  -0.03167   1.53878
   D99        3.06487  -0.01002  -0.00163  -0.17239  -0.16679   2.89808
   D100      -0.34700  -0.01267  -0.00032  -0.11443  -0.11040  -0.45740
   D101       0.00228   0.00594  -0.00010   0.03028   0.03277   0.03506
   D102       2.87360   0.00330   0.00121   0.08825   0.08917   2.96277
   D103      -2.98148   0.00037  -0.00001  -0.00146   0.00407  -2.97741
   D104       0.06478   0.00093  -0.00011   0.01414   0.01799   0.08277
   D105      -0.19993   0.00148  -0.00002   0.00324   0.00358  -0.19635
   D106       1.81240   0.01750   0.00090   0.12013   0.11899   1.93139
   D107      -2.06732  -0.00352  -0.00011  -0.02192  -0.02167  -2.08900
   D108      -0.05500   0.01250   0.00081   0.09497   0.09374   0.03874
   D109      -0.06491   0.00368   0.00001   0.00486   0.00286  -0.06205
   D110      -2.63419  -0.00683  -0.00100  -0.06426  -0.06548  -2.69968
   D111       0.04622  -0.00635   0.00007  -0.02285  -0.02261   0.02361
   D112      -1.06793   0.01179  -0.00005   0.05480   0.05506  -1.01287
   D113      -2.85776  -0.00309  -0.00078  -0.06079  -0.06066  -2.91842
   D114       2.57570  -0.00158   0.00060   0.03815   0.03833   2.61404
   D115       1.46155   0.01655   0.00048   0.11580   0.11600   1.57755
   D116      -0.32828   0.00167  -0.00025   0.00021   0.00028  -0.32799
   D117      -2.44424  -0.00112   0.00042   0.01346   0.01426  -2.42998
   D118      -0.39592   0.00119   0.00061   0.03034   0.03111  -0.36480
   D119       1.70132   0.00076   0.00022   0.02017   0.02051   1.72183
   D120       1.33752  -0.00270  -0.00056  -0.04155  -0.04218   1.29534
   D121      -2.89734  -0.00038  -0.00037  -0.02468  -0.02533  -2.92267
   D122      -0.80010  -0.00082  -0.00077  -0.03484  -0.03593  -0.83603
         Item               Value     Threshold  Converged?
 Maximum Force            0.078457     0.000450     NO 
 RMS     Force            0.009457     0.000300     NO 
 Maximum Displacement     0.418924     0.001800     NO 
 RMS     Displacement     0.095177     0.001200     NO 
 Predicted change in Energy=-5.422488D-02
 Lowest energy point so far.  Saving SCF results.
 GradGradGradGradGradGradGradGradGradGradGradGradGradGradGradGradGradGrad

 Leave Link  103 at Wed Oct 24 21:56:21 2018, MaxMem=   536870912 cpu:         0.6
 (Enter /pbs_home/pkowalski/g09d01/g09/l202.exe)
                          Input orientation:                          
 ---------------------------------------------------------------------
 Center     Atomic      Atomic             Coordinates (Angstroms)
 Number     Number       Type             X           Y           Z
 ---------------------------------------------------------------------
      1          6           0       -1.656277   -0.074522   -0.496375
      2         16           0       -3.183209    0.726184   -0.845205
      3          6           0       -4.109181   -0.726118   -0.437707
      4          6           0       -3.345199   -1.787439   -0.146034
      5          6           0       -1.880684   -1.583334   -0.376121
      6          6           0       -5.595839   -0.634440   -0.430477
      7          1           0       -3.763657   -2.750048    0.154910
      8          6           0       -0.415853    0.417235   -0.579484
      9          6           0        0.032374    1.748360   -1.087062
     10          6           0        0.760899   -0.316921   -0.076310
     11          6           0        1.350701    2.056270   -0.309081
     12          6           0        1.636455    0.760321    0.517173
     13          9           0       -0.893623    2.714949   -1.009102
     14          9           0        0.364165    1.619206   -2.398732
     15          9           0        2.358373    2.271047   -1.159310
     16          9           0        1.225191    3.131499    0.471626
     17          9           0        2.947494    0.486692    0.582628
     18          9           0        1.238744    0.986158    1.801952
     19          6           0       -0.856586   -2.214430    0.622195
     20          6           0        0.483478   -1.459533    0.660535
     21          6           0       -1.570390   -1.655163    2.117785
     22          1           0       -0.901231   -1.436938    2.966385
     23          1           0       -2.353123   -2.347225    2.445936
     24          1           0       -2.124834   -0.723656    1.923800
     25          6           0       -1.568060   -2.213496   -1.767601
     26          1           0       -1.647446   -3.310786   -1.721364
     27          1           0       -0.547428   -1.946414   -2.079393
     28          1           0       -2.279101   -1.849527   -2.523813
     29          1           0       -6.041665   -1.597030   -0.145671
     30          1           0       -5.980009   -0.358305   -1.425765
     31          1           0       -5.941815    0.137364    0.275875
     32         16           0        1.667692   -2.269686    1.633457
     33          6           0        0.593620   -3.664033    1.920855
     34          6           0       -0.629512   -3.448896    1.354646
     35          6           0        0.838271   -4.485966    3.199517
     36          1           0        0.748507   -5.578372    3.060873
     37          1           0        1.863828   -4.324365    3.568829
     38          1           0        0.135209   -4.182365    3.993203
     39          1           0       -1.431498   -4.131715    1.646284
 ---------------------------------------------------------------------
                    Distance matrix (angstroms):
                    1          2          3          4          5
     1  C    0.000000
     2  S    1.759072   0.000000
     3  C    2.538653   1.769932   0.000000
     4  C    2.430901   2.614074   1.339830   0.000000
     5  C    1.530141   2.692673   2.388475   1.496464   0.000000
     6  C    3.979698   2.800728   1.489499   2.544739   3.834805
     7  H    3.467515   3.663514   2.137024   1.091920   2.277895
     8  C    1.336930   2.797198   3.868854   3.691819   2.487842
     9  C    2.554085   3.382797   4.867975   4.979499   3.907097
    10  C    2.465350   4.151537   4.900585   4.362032   2.944766
    11  C    3.690159   4.755303   6.129319   6.070599   4.867552
    12  C    3.544901   5.008633   6.011126   5.634518   4.319832
    13  F    2.936951   3.037146   4.744181   5.198713   4.455356
    14  F    3.251133   3.974267   5.418209   5.517178   4.403017
    15  F    4.696658   5.761458   7.164704   7.073102   5.782668
    16  F    4.417970   5.191684   6.645572   6.742843   5.709184
    17  F    4.761714   6.299333   7.232473   6.730573   5.339991
    18  F    3.845581   5.160300   6.045516   5.700879   4.590982
    19  C    2.543601   4.026617   3.730662   2.639259   1.563231
    20  C    2.799151   4.526501   4.778761   3.926429   2.584423
    21  C    3.056081   4.129323   3.720097   2.879639   2.514161
    22  H    3.796969   4.941127   4.731178   3.972780   3.486130
    23  H    3.782587   4.578919   3.745281   2.831234   2.961542
    24  H    2.549150   3.299937   3.084534   2.627763   2.467446
    25  C    2.489780   3.478684   3.230822   2.443200   1.559185
    26  H    3.460358   4.407193   3.793207   2.772113   2.201856
    27  H    2.690627   3.951372   4.107352   3.404507   2.193293
    28  H    2.765693   3.204594   2.993840   2.606578   2.200495
    29  H    4.655389   3.749326   2.139688   2.703181   4.167381
    30  H    4.431586   3.055365   2.147450   3.259196   4.405329
    31  H    4.359713   3.035364   2.147870   3.259646   4.458552
    32  S    4.517045   6.216932   6.328079   5.341182   4.135269
    33  C    4.877461   6.417907   6.025819   4.827828   3.965801
    34  C    3.983331   5.365819   4.768034   3.519579   2.835720
    35  C    6.272418   7.726486   7.200218   5.998014   5.348193
    36  H    6.980642   8.394240   7.705944   6.435360   5.889474
    37  H    6.854064   8.394304   8.042174   6.882599   6.090751
    38  H    6.343509   7.649572   7.042262   5.914574   5.468983
    39  H    4.593727   5.733689   4.807400   3.517141   3.284225
                    6          7          8          9         10
     6  C    0.000000
     7  H    2.859259   0.000000
     8  C    5.287766   4.666776   0.000000
     9  C    6.147000   6.015648   1.493465   0.000000
    10  C    6.374509   5.142487   1.475437   2.412002   0.000000
    11  C    7.450441   7.033679   2.424927   1.561426   2.456438
    12  C    7.426268   6.450979   2.352091   2.474443   1.509725
    13  F    5.802073   6.281578   2.385860   1.340837   3.577678
    14  F    6.668927   6.530726   2.315778   1.359134   3.049529
    15  F    8.499561   8.026072   3.386614   2.385099   3.228373
    16  F    7.843630   7.718906   3.341420   2.401124   3.522414
    17  F    8.675935   7.463175   3.559134   3.588537   2.420990
    18  F    7.370318   6.457243   2.955097   3.222217   2.335427
    19  C    5.105389   2.992708   2.926420   4.406303   2.589345
    20  C    6.231306   4.467577   2.422540   3.680783   1.387611
    21  C    4.872345   3.140393   3.592081   4.942051   3.469849
    22  H    5.849958   4.221626   4.030724   5.239101   3.643502
    23  H    4.660750   2.720418   4.533036   5.911555   4.492326
    24  H    4.195051   3.149758   3.238622   4.453054   3.534590
    25  C    4.528170   2.967253   3.108045   4.326756   3.446957
    26  H    4.941560   2.883259   4.088869   5.368341   4.179660
    27  H    5.470526   3.997758   2.802477   3.869398   2.894703
    28  H    4.106000   3.192241   3.519988   4.511315   4.192941
    29  H    1.098388   2.570820   5.991261   6.997986   6.922309
    30  H    1.102014   3.623698   5.681327   6.379773   6.874778
    31  H    1.101959   3.618860   5.598769   6.335917   6.727316
    32  S    7.726107   5.649460   4.056823   5.120565   2.749340
    33  C    7.281249   4.789550   4.891572   6.217439   3.901257
    34  C    5.980989   3.427918   4.328219   5.780268   3.713509
    35  C    8.331199   5.784529   6.316253   7.608617   5.302638
    36  H    8.768279   6.066602   7.110220   8.449805   6.125760
    37  H    9.233452   6.767711   6.699867   7.868261   5.528390
    38  H    8.062358   5.655544   6.509182   7.809812   5.647484
    39  H    5.821134   3.093892   5.165125   6.647509   4.725102
                   11         12         13         14         15
    11  C    0.000000
    12  C    1.563277   0.000000
    13  F    2.441491   3.542793   0.000000
    14  F    2.351791   3.295286   2.171118   0.000000
    15  F    1.335822   2.369400   3.285588   2.436788   0.000000
    16  F    1.334681   2.407010   2.618290   3.356688   2.164354
    17  F    2.410077   1.340889   4.717300   4.104228   2.562291
    18  F    2.369417   1.363757   3.929088   4.337209   3.416662
    19  C    4.896762   3.882708   5.192425   5.031202   5.799071
    20  C    3.748747   2.505525   4.702169   4.341887   4.554591
    21  C    5.310103   4.322080   5.416025   5.904483   6.449005
    22  H    5.291728   4.155290   5.748280   6.302835   6.433936
    23  H    6.379593   5.412365   6.300241   6.825470   7.518273
    24  H    4.979266   4.281130   4.684207   5.510753   6.210713
    25  C    5.373765   4.932818   5.031874   4.338366   5.991496
    26  H    6.307830   5.689373   6.114332   5.367516   6.893429
    27  H    4.770574   4.340267   4.795173   3.694133   5.203577
    28  H    5.773712   5.602721   5.004832   4.362867   6.351943
    29  H    8.247447   8.059156   6.770600   7.513662   9.303232
    30  H    7.798492   7.939575   5.957334   6.716082   8.747177
    31  H    7.563410   7.607659   5.812001   7.008192   8.689389
    32  S    4.752667   3.229243   6.195970   5.751627   5.375393
    33  C    6.186086   4.757387   7.175511   6.828184   6.915703
    34  C    6.082441   4.853192   6.606819   6.384427   6.925691
    35  C    7.441351   5.946057   8.518516   8.296885   8.183356
    36  H    8.367018   6.887517   9.382988   9.042131   9.056213
    37  H    7.484250   5.934504   8.838153   8.554929   8.130150
    38  H    7.675131   6.226288   8.582220   8.635246   8.552039
    39  H    7.060825   5.883812   7.363233   7.256697   7.951720
                   16         17         18         19         20
    16  F    0.000000
    17  F    3.158110   0.000000
    18  F    2.524369   2.157787   0.000000
    19  C    5.738939   4.665689   4.003248   0.000000
    20  C    4.654396   3.140897   2.802617   1.538542   0.000000
    21  C    5.782495   5.230252   3.868793   1.749024   2.525910
    22  H    5.622821   4.918876   3.436101   2.470165   2.689772
    23  H    6.835104   6.292817   4.942435   2.362898   3.467269
    24  H    5.309774   5.384440   3.775177   2.350539   2.990091
    25  C    6.433145   5.762362   5.554965   2.493456   3.266973
    26  H    7.386764   6.390829   6.261595   2.705499   3.693429
    27  H    5.952737   5.022036   5.182203   2.732396   2.967664
    28  H    6.786998   6.513462   6.255284   3.471897   4.233676
    29  H    8.691792   9.256203   7.966834   5.277863   6.576197
    30  H    8.227620   9.189558   8.020980   5.821409   6.880554
    31  H    7.769758   8.901458   7.389843   5.613414   6.631925
    32  S    5.542424   3.215549   3.288299   2.719869   1.733577
    33  C    6.976991   4.955814   4.696232   2.427131   2.541723
    34  C    6.893566   5.373996   4.833236   1.453257   2.382877
    35  C    8.100424   6.002021   5.661953   3.830797   3.966309
    36  H    9.099082   6.911023   6.702109   4.454165   4.774589
    37  H    8.098792   5.765240   5.631540   4.531571   4.309386
    38  H    8.190371   6.429701   5.721276   4.027421   4.317613
    39  H    7.822538   6.452644   5.774690   2.248391   3.432112
                   21         22         23         24         25
    21  C    0.000000
    22  H    1.102505   0.000000
    23  H    1.095127   1.790943   0.000000
    24  H    1.101247   1.758681   1.720674   0.000000
    25  C    3.925298   4.843380   4.288135   4.019460   0.000000
    26  H    4.181637   5.103247   4.335068   4.495371   1.101129
    27  H    4.329848   5.083760   4.888741   4.473131   1.100107
    28  H    4.699412   5.675476   4.995156   4.590494   1.099958
    29  H    5.011877   6.011204   4.569963   4.515203   4.798315
    30  H    5.803734   6.800619   5.665702   5.120101   4.798321
    31  H    5.071010   5.926614   4.874532   4.245746   5.369550
    32  S    3.331274   3.011566   4.102814   4.105820   4.694725
    33  C    2.959270   2.878831   3.270013   4.004475   4.514601
    34  C    2.164512   2.592201   2.318496   3.160199   3.486477
    35  C    3.871077   3.518066   3.914982   4.956049   5.968820
    36  H    4.653845   4.458928   4.520903   5.754763   6.324796
    37  H    4.585197   4.042985   4.790892   5.619667   6.686637
    38  H    3.579526   3.109008   3.457393   4.620919   6.321743
    39  H    2.524859   3.047240   2.161768   3.488925   3.918268
                   26         27         28         29         30
    26  H    0.000000
    27  H    1.788781   0.000000
    28  H    1.782747   1.790415   0.000000
    29  H    4.972818   5.835066   4.458273   0.000000
    30  H    5.251250   5.697566   4.138378   1.782381   0.000000
    31  H    5.858353   6.244103   5.020105   1.787678   1.772773
    32  S    4.829995   4.335495   5.747747   7.940525   8.455740
    33  C    4.291028   4.500466   5.594643   7.250519   8.083335
    34  C    3.243009   3.749243   4.507945   5.913693   6.775711
    35  C    5.636924   6.019666   7.030315   8.177392   9.215192
    36  H    5.809676   6.425956   7.366099   8.499379   9.625589
    37  H    6.429816   6.585683   7.772321   9.150557  10.109470
    38  H    6.049280   6.507065   7.330929   7.871976   9.021338
    39  H    3.472983   4.408831   4.828718   5.557820   6.660710
                   31         32         33         34         35
    31  H    0.000000
    32  S    8.095771   0.000000
    33  C    7.737473   1.783376   0.000000
    34  C    6.499659   2.597194   1.364891   0.000000
    35  C    8.711626   2.837671   1.539612   2.575548   0.000000
    36  H    9.229640   3.718846   2.233456   3.056929   1.104821
    37  H    9.574896   2.829459   2.182954   3.447578   1.101941
    38  H    8.331195   3.402241   2.184819   2.843370   1.102908
    39  H    6.359718   3.615562   2.096477   1.092920   2.773063
                   36         37         38         39
    36  H    0.000000
    37  H    1.753423   0.000000
    38  H    1.787235   1.785604   0.000000
    39  H    2.974273   3.820009   2.822263   0.000000
 Stoichiometry    C17H14F6S2
 Framework group  C1[X(C17H14F6S2)]
 Deg. of freedom   111
 Full point group                 C1      NOp   1
 RotChk:  IX=3 Diff= 1.26D-01
 Largest Abelian subgroup         C1      NOp   1
 Largest concise Abelian subgroup C1      NOp   1
                         Standard orientation:                         
 ---------------------------------------------------------------------
 Center     Atomic      Atomic             Coordinates (Angstroms)
 Number     Number       Type             X           Y           Z
 ---------------------------------------------------------------------
      1          6           0       -0.264510   -1.412074    0.114336
      2         16           0       -0.360645   -3.102605   -0.362318
      3          6           0       -2.129689   -3.080998   -0.310582
      4          6           0       -2.641406   -1.921535    0.124087
      5          6           0       -1.627611   -0.942279    0.626761
      6          6           0       -2.862303   -4.296789   -0.761954
      7          1           0       -3.715984   -1.737589    0.185193
      8          6           0        0.822338   -0.656491    0.302055
      9          6           0        2.260546   -1.056771    0.259965
     10          6           0        0.743905    0.800314    0.522242
     11          6           0        3.026953    0.229758   -0.182204
     12          6           0        1.934599    1.347131   -0.227765
     13          9           0        2.516250   -2.137650   -0.491141
     14          9           0        2.663795   -1.346244    1.525208
     15          9           0        3.956927    0.555568    0.719692
     16          9           0        3.627616    0.066964   -1.362914
     17          9           0        2.407925    2.528158    0.195461
     18          9           0        1.580035    1.533758   -1.531332
     19          6           0       -1.829486    0.580645    0.337556
     20          6           0       -0.507725    1.368057    0.331050
     21          6           0       -2.139952    0.481801   -1.380852
     22          1           0       -1.814461    1.319498   -2.019472
     23          1           0       -3.201169    0.282062   -1.563133
     24          1           0       -1.643488   -0.414888   -1.783611
     25          6           0       -1.617145   -1.086872    2.179191
     26          1           0       -2.552825   -0.697501    2.609746
     27          1           0       -0.772566   -0.523253    2.602577
     28          1           0       -1.520829   -2.144146    2.466949
     29          1           0       -3.947648   -4.142065   -0.694549
     30          1           0       -2.599971   -5.169558   -0.142363
     31          1           0       -2.606040   -4.550037   -1.803351
     32         16           0       -0.760414    3.077076    0.187208
     33          6           0       -2.533073    2.902717    0.275017
     34          6           0       -2.880801    1.583944    0.328398
     35          6           0       -3.379943    4.009507   -0.379378
     36          1           0       -4.271164    4.303528    0.203638
     37          1           0       -2.787431    4.932280   -0.487522
     38          1           0       -3.714692    3.696331   -1.382508
     39          1           0       -3.935898    1.348428    0.167842
 ---------------------------------------------------------------------
 Rotational constants (GHZ):      0.2345572      0.2169734      0.1291874
 Leave Link  202 at Wed Oct 24 21:56:21 2018, MaxMem=   536870912 cpu:         0.0
 (Enter /pbs_home/pkowalski/g09d01/g09/l301.exe)
 Basis read from rwf:  (5D, 7F)
 No pseudopotential information found on rwf file.
 There are   453 symmetry adapted cartesian basis functions of A   symmetry.
 There are   428 symmetry adapted basis functions of A   symmetry.
   428 basis functions,   747 primitive gaussians,   453 cartesian basis functions
   101 alpha electrons      101 beta electrons
       nuclear repulsion energy      2874.6327668175 Hartrees.
 IExCor= 1009 DFT=T Ex+Corr=PBE1PBE ExCW=0 ScaHFX=  0.250000
 ScaDFX=  0.750000  0.750000  1.000000  1.000000 ScalE2=  1.000000  1.000000
 IRadAn=      0 IRanWt=     -1 IRanGd=            0 ICorTp=0 IEmpDi=  4
 NAtoms=   39 NActive=   39 NUniq=   39 SFac= 1.00D+00 NAtFMM=   60 NAOKFM=F Big=F
 Integral buffers will be    131072 words long.
 Raffenetti 2 integral format.
 Two-electron integral symmetry is turned on.
 No density basis found on file   724.
 Leave Link  301 at Wed Oct 24 21:56:21 2018, MaxMem=   536870912 cpu:         0.8
 (Enter /pbs_home/pkowalski/g09d01/g09/l302.exe)
 NPDir=0 NMtPBC=     1 NCelOv=     1 NCel=       1 NClECP=     1 NCelD=      1
         NCelK=      1 NCelE2=     1 NClLst=     1 CellRange=     0.0.
 One-electron integrals computed using PRISM.
 NBasis=   428 RedAO= T EigKep=  2.47D-04  NBF=   428
 NBsUse=   428 1.00D-06 EigRej= -1.00D+00 NBFU=   428
 Precomputing XC quadrature grid using
 IXCGrd= 4 IRadAn=           0 IRanWt=          -1 IRanGd=           0 AccXCQ= 0.00D+00.
 Generated NRdTot=       0 NPtTot=           0 NUsed=           0 NTot=          32
 NSgBfM=   442   445   445   445   445 MxSgAt=    39 MxSgA2=    39.
 Leave Link  302 at Wed Oct 24 21:56:22 2018, MaxMem=   536870912 cpu:         6.4
 (Enter /pbs_home/pkowalski/g09d01/g09/l303.exe)
 DipDrv:  MaxL=1.
 Leave Link  303 at Wed Oct 24 21:56:22 2018, MaxMem=   536870912 cpu:         1.1
 (Enter /pbs_home/pkowalski/g09d01/g09/l401.exe)
 Initial guess from the checkpoint file:  "dae0068freq_closed_pbe0.chk"
 B after Tr=     0.000000    0.000000    0.000000
         Rot=    0.998996   -0.000800    0.003217   -0.044685 Ang=  -5.14 deg.
 Guess basis will be translated and rotated to current coordinates.
 JPrj=2 DoOrth=T DoCkMO=T.
 Generating alternative initial guess.
 ExpMin= 1.22D-01 ExpMax= 9.18D+03 ExpMxC= 1.38D+03 IAcc=1 IRadAn=         1 AccDes= 0.00D+00
 Harris functional with IExCor= 1009 and IRadAn=       1 diagonalized for initial guess.
 HarFok:  IExCor= 1009 AccDes= 0.00D+00 IRadAn=         1 IDoV= 1 UseB2=F ITyADJ=14
 ICtDFT=  3500011 ScaDFX=  1.000000  1.000000  1.000000  1.000000
 FoFCou: FMM=F IPFlag=           0 FMFlag=      100000 FMFlg1=           0
         NFxFlg=           0 DoJE=T BraDBF=F KetDBF=T FulRan=T
         wScrn=  0.000000 ICntrl=     500 IOpCl=  0 I1Cent=   200000004 NGrid=           0
         NMat0=    1 NMatS0=      1 NMatT0=    0 NMatD0=    1 NMtDS0=    0 NMtDT0=    0
 Petite list used in FoFCou.
 Harris En= -2048.79800611304    
 Leave Link  401 at Wed Oct 24 21:56:24 2018, MaxMem=   536870912 cpu:        16.6
 (Enter /pbs_home/pkowalski/g09d01/g09/l502.exe)
 Closed shell SCF:
 Using DIIS extrapolation, IDIIS=  1040.
 Integral symmetry usage will be decided dynamically.
 IVT=      641221 IEndB=      641221 NGot=   536870912 MDV=   536451994
 LenX=   536451994 LenY=   536246332
 Requested convergence on RMS density matrix=1.00D-08 within 128 cycles.
 Requested convergence on MAX density matrix=1.00D-06.
 Requested convergence on             energy=1.00D-06.
 No special actions if energy rises.
 Fock matrices will be formed incrementally for  20 cycles.
 Integral accuracy reduced to 1.0D-05 until final iterations.

 Cycle   1  Pass 0  IDiag  1:
 FoFJK:  IHMeth= 1 ICntrl=       0 DoSepK=F KAlg= 0 I1Cent=   0 FoldK=F
 IRaf= 800000000 NMat=   1 IRICut=       1 DoRegI=T DoRafI=F ISym2E= 0.
 FoFCou: FMM=F IPFlag=           0 FMFlag=      100000 FMFlg1=           0
         NFxFlg=           0 DoJE=F BraDBF=F KetDBF=F FulRan=T
         wScrn=  0.000000 ICntrl=       0 IOpCl=  0 I1Cent=           0 NGrid=           0
         NMat0=    1 NMatS0=      1 NMatT0=    0 NMatD0=    1 NMtDS0=    0 NMtDT0=    0
 Symmetry not used in FoFCou.
 E= -2048.73437772101    
 DIIS: error= 2.96D-03 at cycle   1 NSaved=   1.
 NSaved= 1 IEnMin= 1 EnMin= -2048.73437772101     IErMin= 1 ErrMin= 2.96D-03
 ErrMax= 2.96D-03  0.00D+00 EMaxC= 1.00D-01 BMatC= 2.37D-02 BMatP= 2.37D-02
 IDIUse=3 WtCom= 9.70D-01 WtEn= 2.96D-02
 Coeff-Com:  0.100D+01
 Coeff-En:   0.100D+01
 Coeff:      0.100D+01
 Gap=     0.559 Goal=   None    Shift=    0.000
 GapD=    0.559 DampG=2.000 DampE=1.000 DampFc=2.0000 IDamp=-1.
 RMSDP=1.42D-03 MaxDP=2.03D-01              OVMax= 3.51D-02

 Cycle   2  Pass 0  IDiag  1:
 RMSU=  1.40D-03    CP:  9.88D-01
 E= -2048.76348820584     Delta-E=       -0.029110484831 Rises=F Damp=F
 DIIS: error= 9.63D-04 at cycle   2 NSaved=   2.
 NSaved= 2 IEnMin= 2 EnMin= -2048.76348820584     IErMin= 2 ErrMin= 9.63D-04
 ErrMax= 9.63D-04  0.00D+00 EMaxC= 1.00D-01 BMatC= 1.24D-03 BMatP= 2.37D-02
 IDIUse=3 WtCom= 9.90D-01 WtEn= 9.63D-03
 Coeff-Com:  0.399D-01 0.960D+00
 Coeff-En:   0.000D+00 0.100D+01
 Coeff:      0.396D-01 0.960D+00
 Gap=     0.124 Goal=   None    Shift=    0.000
 RMSDP=2.57D-04 MaxDP=1.09D-02 DE=-2.91D-02 OVMax= 1.63D-02

 Cycle   3  Pass 0  IDiag  1:
 RMSU=  2.56D-04    CP:  9.87D-01  1.01D+00
 E= -2048.76317035008     Delta-E=        0.000317855760 Rises=F Damp=F
 DIIS: error= 9.70D-04 at cycle   3 NSaved=   3.
 NSaved= 3 IEnMin= 2 EnMin= -2048.76348820584     IErMin= 2 ErrMin= 9.63D-04
 ErrMax= 9.70D-04  0.00D+00 EMaxC= 1.00D-01 BMatC= 1.68D-03 BMatP= 1.24D-03
 IDIUse=3 WtCom= 2.43D-01 WtEn= 7.57D-01
 Coeff-Com: -0.249D-01 0.550D+00 0.475D+00
 Coeff-En:   0.000D+00 0.552D+00 0.448D+00
 Coeff:     -0.606D-02 0.552D+00 0.454D+00
 Gap=     0.125 Goal=   None    Shift=    0.000
 RMSDP=1.70D-04 MaxDP=1.13D-02 DE= 3.18D-04 OVMax= 1.40D-02

 Cycle   4  Pass 0  IDiag  1:
 RMSU=  7.55D-05    CP:  9.87D-01  1.05D+00  4.42D-01
 E= -2048.76482295496     Delta-E=       -0.001652604882 Rises=F Damp=F
 DIIS: error= 2.18D-04 at cycle   4 NSaved=   4.
 NSaved= 4 IEnMin= 4 EnMin= -2048.76482295496     IErMin= 4 ErrMin= 2.18D-04
 ErrMax= 2.18D-04  0.00D+00 EMaxC= 1.00D-01 BMatC= 7.83D-05 BMatP= 1.24D-03
 IDIUse=3 WtCom= 9.98D-01 WtEn= 2.18D-03
 Coeff-Com: -0.158D-01 0.235D+00 0.250D+00 0.531D+00
 Coeff-En:   0.000D+00 0.000D+00 0.000D+00 0.100D+01
 Coeff:     -0.158D-01 0.234D+00 0.249D+00 0.532D+00
 Gap=     0.124 Goal=   None    Shift=    0.000
 RMSDP=4.31D-05 MaxDP=2.23D-03 DE=-1.65D-03 OVMax= 4.27D-03

 Cycle   5  Pass 0  IDiag  1:
 RMSU=  2.87D-05    CP:  9.87D-01  1.05D+00  5.04D-01  6.31D-01
 E= -2048.76489539788     Delta-E=       -0.000072442917 Rises=F Damp=F
 DIIS: error= 8.07D-05 at cycle   5 NSaved=   5.
 NSaved= 5 IEnMin= 5 EnMin= -2048.76489539788     IErMin= 5 ErrMin= 8.07D-05
 ErrMax= 8.07D-05  0.00D+00 EMaxC= 1.00D-01 BMatC= 1.30D-05 BMatP= 7.83D-05
 IDIUse=1 WtCom= 1.00D+00 WtEn= 0.00D+00
 Coeff-Com: -0.447D-02 0.363D-01 0.613D-01 0.312D+00 0.595D+00
 Coeff:     -0.447D-02 0.363D-01 0.613D-01 0.312D+00 0.595D+00
 Gap=     0.124 Goal=   None    Shift=    0.000
 RMSDP=1.44D-05 MaxDP=7.99D-04 DE=-7.24D-05 OVMax= 1.70D-03

 Cycle   6  Pass 0  IDiag  1:
 RMSU=  1.05D-05    CP:  9.87D-01  1.05D+00  4.99D-01  7.20D-01  7.78D-01
 E= -2048.76490807848     Delta-E=       -0.000012680602 Rises=F Damp=F
 DIIS: error= 2.13D-05 at cycle   6 NSaved=   6.
 NSaved= 6 IEnMin= 6 EnMin= -2048.76490807848     IErMin= 6 ErrMin= 2.13D-05
 ErrMax= 2.13D-05  0.00D+00 EMaxC= 1.00D-01 BMatC= 8.16D-07 BMatP= 1.30D-05
 IDIUse=1 WtCom= 1.00D+00 WtEn= 0.00D+00
 Coeff-Com: -0.962D-03-0.144D-02 0.102D-01 0.111D+00 0.292D+00 0.589D+00
 Coeff:     -0.962D-03-0.144D-02 0.102D-01 0.111D+00 0.292D+00 0.589D+00
 Gap=     0.124 Goal=   None    Shift=    0.000
 RMSDP=4.80D-06 MaxDP=2.24D-04 DE=-1.27D-05 OVMax= 2.64D-04

 Initial convergence to 1.0D-05 achieved.  Increase integral accuracy.
 Cycle   7  Pass 1  IDiag  1:
 E= -2048.76513766700     Delta-E=       -0.000229588523 Rises=F Damp=F
 DIIS: error= 1.03D-04 at cycle   1 NSaved=   1.
 NSaved= 1 IEnMin= 1 EnMin= -2048.76513766700     IErMin= 1 ErrMin= 1.03D-04
 ErrMax= 1.03D-04  0.00D+00 EMaxC= 1.00D-01 BMatC= 3.32D-06 BMatP= 3.32D-06
 IDIUse=3 WtCom= 9.99D-01 WtEn= 1.03D-03
 Coeff-Com:  0.100D+01
 Coeff-En:   0.100D+01
 Coeff:      0.100D+01
 Gap=     0.124 Goal=   None    Shift=    0.000
 RMSDP=4.80D-06 MaxDP=2.24D-04 DE=-2.30D-04 OVMax= 4.51D-04

 Cycle   8  Pass 1  IDiag  1:
 RMSU=  9.05D-05    CP:  1.00D+00
 E= -2048.76513989505     Delta-E=       -0.000002228051 Rises=F Damp=F
 DIIS: error= 2.45D-05 at cycle   2 NSaved=   2.
 NSaved= 2 IEnMin= 2 EnMin= -2048.76513989505     IErMin= 2 ErrMin= 2.45D-05
 ErrMax= 2.45D-05  0.00D+00 EMaxC= 1.00D-01 BMatC= 1.05D-06 BMatP= 3.32D-06
 IDIUse=1 WtCom= 1.00D+00 WtEn= 0.00D+00
 Coeff-Com:  0.282D+00 0.718D+00
 Coeff:      0.282D+00 0.718D+00
 Gap=     0.124 Goal=   None    Shift=    0.000
 RMSDP=9.16D-06 MaxDP=4.64D-04 DE=-2.23D-06 OVMax= 7.39D-04

 Cycle   9  Pass 1  IDiag  1:
 RMSU=  9.13D-06    CP:  1.00D+00  1.01D+00
 E= -2048.76513914534     Delta-E=        0.000000749716 Rises=F Damp=F
 DIIS: error= 3.26D-05 at cycle   3 NSaved=   3.
 NSaved= 3 IEnMin= 2 EnMin= -2048.76513989505     IErMin= 2 ErrMin= 2.45D-05
 ErrMax= 3.26D-05  0.00D+00 EMaxC= 1.00D-01 BMatC= 1.77D-06 BMatP= 1.05D-06
 IDIUse=1 WtCom= 1.00D+00 WtEn= 0.00D+00
 Coeff-Com: -0.694D-02 0.568D+00 0.439D+00
 Coeff:     -0.694D-02 0.568D+00 0.439D+00
 Gap=     0.124 Goal=   None    Shift=    0.000
 RMSDP=5.10D-06 MaxDP=2.41D-04 DE= 7.50D-07 OVMax= 4.50D-04

 Cycle  10  Pass 1  IDiag  1:
 RMSU=  9.68D-07    CP:  1.00D+00  1.01D+00  4.62D-01
 E= -2048.76514096956     Delta-E=       -0.000001824227 Rises=F Damp=F
 DIIS: error= 2.98D-06 at cycle   4 NSaved=   4.
 NSaved= 4 IEnMin= 4 EnMin= -2048.76514096956     IErMin= 4 ErrMin= 2.98D-06
 ErrMax= 2.98D-06  0.00D+00 EMaxC= 1.00D-01 BMatC= 1.34D-08 BMatP= 1.05D-06
 IDIUse=1 WtCom= 1.00D+00 WtEn= 0.00D+00
 Coeff-Com: -0.692D-02 0.321D+00 0.254D+00 0.431D+00
 Coeff:     -0.692D-02 0.321D+00 0.254D+00 0.431D+00
 Gap=     0.124 Goal=   None    Shift=    0.000
 RMSDP=4.60D-07 MaxDP=2.81D-05 DE=-1.82D-06 OVMax= 3.97D-05

 Cycle  11  Pass 1  IDiag  1:
 RMSU=  3.38D-07    CP:  1.00D+00  1.02D+00  4.60D-01  6.82D-01
 E= -2048.76514098241     Delta-E=       -0.000000012847 Rises=F Damp=F
 DIIS: error= 6.16D-07 at cycle   5 NSaved=   5.
 NSaved= 5 IEnMin= 5 EnMin= -2048.76514098241     IErMin= 5 ErrMin= 6.16D-07
 ErrMax= 6.16D-07  0.00D+00 EMaxC= 1.00D-01 BMatC= 5.07D-10 BMatP= 1.34D-08
 IDIUse=1 WtCom= 1.00D+00 WtEn= 0.00D+00
 Coeff-Com: -0.265D-02 0.102D+00 0.813D-01 0.207D+00 0.613D+00
 Coeff:     -0.265D-02 0.102D+00 0.813D-01 0.207D+00 0.613D+00
 Gap=     0.124 Goal=   None    Shift=    0.000
 RMSDP=1.22D-07 MaxDP=7.33D-06 DE=-1.28D-08 OVMax= 9.52D-06

 Cycle  12  Pass 1  IDiag  1:
 RMSU=  1.11D-07    CP:  1.00D+00  1.02D+00  4.60D-01  7.18D-01  9.06D-01
 E= -2048.76514098279     Delta-E=       -0.000000000384 Rises=F Damp=F
 DIIS: error= 2.34D-07 at cycle   6 NSaved=   6.
 NSaved= 6 IEnMin= 6 EnMin= -2048.76514098279     IErMin= 6 ErrMin= 2.34D-07
[truncated: 2,083,824 more chars]
