# Supplementary material for: Wide-range IR spectra of diarylethene derivatives and their simulation using the density functional theory
Source: Sci Rep. 2022 Oct 7;12:16834. doi: 10.1038/s41598-022-20264-x (PMC9546887; doi:10.1038/s41598-022-20264-x)
Supplement: Supplementary file 1 — Supplementary Information 1. [file 41598_2022_20264_MOESM1_ESM.zip › IR_files/2_0068/closed/closed_lc-wpbeD3.log]

 Entering Gaussian System, Link 0=g09
 Input=closed_lc-wpbeD3.gjf
 Output=closed_lc-wpbeD3.log
 AtFile(1): /pbs_home/ewapastorczak/DAE/0068/Def2SVP.gbs
            H     0
            S   3   1.00
                 13.0107010              0.19682158E-01
                  1.9622572              0.13796524
                  0.44453796             0.47831935
            S   1   1.00
                  0.12194962             1.0000000
            P   1   1.00
                  0.8000000              1.0000000
            ****
            C     0
            S   5   1.00
               1238.4016938              0.54568832082E-02
                186.29004992             0.40638409211E-01
                 42.251176346            0.18025593888
                 11.676557932            0.46315121755
                  3.5930506482           0.44087173314
            S   1   1.00
                  0.40245147363          1.0000000
            S   1   1.00
                  0.13090182668          1.0000000
            P   3   1.00
                  9.4680970621           0.38387871728E-01
                  2.0103545142           0.21117025112
                  0.54771004707          0.51328172114
            P   1   1.00
                  0.15268613795          1.0000000
            D   1   1.00
                  0.8000000              1.0000000
            ****
            F     0
            S   5   1.00
               2894.8325990             -0.53408255515E-02
                435.41939120            -0.39904258866E-01
                 98.843328866           -0.17912768038
                 27.485198001           -0.46758090825
                  8.5405498171          -0.44653131020
            S   1   1.00
                  1.0654578038           1.0000000
            S   1   1.00
                  0.33247346748          1.0000000
            P   3   1.00
                 22.696633924           -0.45212874436E-01
                  4.9872339257          -0.23754317067
                  1.3491613954          -0.51287353587
            P   1   1.00
                  0.34829881977          1.0000000
            D   1   1.00
                  1.4000000              1.0000000
            ****
            S     0
            S   5   1.00
               9184.9303010             -0.22294387756E-02
               1381.5105503             -0.16683029937E-01
                313.87147580            -0.75262436116E-01
                 88.053870623           -0.19376827038
                 27.039914905           -0.17718020803
            S   3   1.00
                 45.648731303           -0.10736062573
                  4.9664522326           0.65066293018
                  2.0116242047           0.59712155354
            S   1   1.00
                  0.35661077013          1.0000000
            S   1   1.00
                  0.13507221477          1.0000000
            P   5   1.00
                261.98233439            -0.92729929822E-02
                 61.306894736           -0.66547669241E-01
                 19.103729887           -0.24828595903
                  6.6567720378          -0.48703847402
                  2.3959635161          -0.39337850312
            P   1   1.00
                  0.61776161679          1.0000000
            P   1   1.00
                  0.16993376871          1.0000000
            D   1   1.00
                  0.5500000              1.0000000
            ****
 Initial command:
 /pbs_home/pkowalski/g09d01/g09/l1.exe "/pbs_home/daria/obliczenia/0068/closed/LC-WPBE/Gau-64738.inp" -scrdir="/pbs_home/daria/obliczenia/0068/closed/LC-WPBE/"
 Entering Link 1 = /pbs_home/pkowalski/g09d01/g09/l1.exe PID=     64739.
  
 Copyright (c) 1988,1990,1992,1993,1995,1998,2003,2009,2013,
            Gaussian, Inc.  All Rights Reserved.
  
 This is part of the Gaussian(R) 09 program.  It is based on
 the Gaussian(R) 03 system (copyright 2003, Gaussian, Inc.),
 the Gaussian(R) 98 system (copyright 1998, Gaussian, Inc.),
 the Gaussian(R) 94 system (copyright 1995, Gaussian, Inc.),
 the Gaussian 92(TM) system (copyright 1992, Gaussian, Inc.),
 the Gaussian 90(TM) system (copyright 1990, Gaussian, Inc.),
 the Gaussian 88(TM) system (copyright 1988, Gaussian, Inc.),
 the Gaussian 86(TM) system (copyright 1986, Carnegie Mellon
 University), and the Gaussian 82(TM) system (copyright 1983,
 Carnegie Mellon University). Gaussian is a federally registered
 trademark of Gaussian, Inc.
  
 This software contains proprietary and confidential information,
 including trade secrets, belonging to Gaussian, Inc.
  
 This software is provided under written license and may be
 used, copied, transmitted, or stored only in accord with that
 written license.
  
 The following legend is applicable only to US Government
 contracts under FAR:
  
                    RESTRICTED RIGHTS LEGEND
  
 Use, reproduction and disclosure by the US Government is
 subject to restrictions as set forth in subparagraphs (a)
 and (c) of the Commercial Computer Software - Restricted
 Rights clause in FAR 52.227-19.
  
 Gaussian, Inc.
 340 Quinnipiac St., Bldg. 40, Wallingford CT 06492
  
  
 ---------------------------------------------------------------
 Warning -- This program may not be used in any manner that
 competes with the business of Gaussian, Inc. or will provide
 assistance to any competitor of Gaussian, Inc.  The licensee
 of this program is prohibited from giving any competitor of
 Gaussian, Inc. access to this program.  By using this program,
 the user acknowledges that Gaussian, Inc. is engaged in the
 business of creating and licensing software in the field of
 computational chemistry and represents and warrants to the
 licensee that it is not a competitor of Gaussian, Inc. and that
 it will not use this program in any manner prohibited above.
 ---------------------------------------------------------------
  

 Cite this work as:
 Gaussian 09, Revision D.01,
 M. J. Frisch, G. W. Trucks, H. B. Schlegel, G. E. Scuseria, 
 M. A. Robb, J. R. Cheeseman, G. Scalmani, V. Barone, B. Mennucci, 
 G. A. Petersson, H. Nakatsuji, M. Caricato, X. Li, H. P. Hratchian, 
 A. F. Izmaylov, J. Bloino, G. Zheng, J. L. Sonnenberg, M. Hada, 
 M. Ehara, K. Toyota, R. Fukuda, J. Hasegawa, M. Ishida, T. Nakajima, 
 Y. Honda, O. Kitao, H. Nakai, T. Vreven, J. A. Montgomery, Jr., 
 J. E. Peralta, F. Ogliaro, M. Bearpark, J. J. Heyd, E. Brothers, 
 K. N. Kudin, V. N. Staroverov, T. Keith, R. Kobayashi, J. Normand, 
 K. Raghavachari, A. Rendell, J. C. Burant, S. S. Iyengar, J. Tomasi, 
 M. Cossi, N. Rega, J. M. Millam, M. Klene, J. E. Knox, J. B. Cross, 
 V. Bakken, C. Adamo, J. Jaramillo, R. Gomperts, R. E. Stratmann, 
 O. Yazyev, A. J. Austin, R. Cammi, C. Pomelli, J. W. Ochterski, 
 R. L. Martin, K. Morokuma, V. G. Zakrzewski, G. A. Voth, 
 P. Salvador, J. J. Dannenberg, S. Dapprich, A. D. Daniels, 
 O. Farkas, J. B. Foresman, J. V. Ortiz, J. Cioslowski, 
 and D. J. Fox, Gaussian, Inc., Wallingford CT, 2013.
 
 ******************************************
 Gaussian 09:  ES64L-G09RevD.01 24-Apr-2013
                 5-Dec-2018 
 ******************************************
 %chk=dae0068freq_closed_lc-wpbed3.chk
 %NProcShared=8
 Will use up to    8 processors via shared memory.
 %Mem=4GB
 ---------------------------------------------------------------
 #P opt Geom=Checkpoint freq LC-wPBE/Gen EmpiricalDispersion=GD3
 ---------------------------------------------------------------
 1/14=-1,18=20,19=15,26=3,29=2,38=1/1,3;
 2/9=110,12=2,40=1/2;
 3/5=7,11=2,14=-4,16=1,25=1,30=1,71=1,74=-41,124=31/1,2,3;
 4//1;
 5/5=2,38=5/2;
 6/7=2,8=2,9=2,10=2,28=1/1;
 7//1,2,3,16;
 1/14=-1,18=20,19=15,26=3/3(2);
 2/9=110/2;
 99//99;
 2/9=110/2;
 3/5=7,6=1,11=2,14=-2,16=1,25=1,30=1,71=1,74=-41,82=7,124=31/1,2,3;
 4/5=5,16=3,69=1/1;
 5/5=2,38=5/2;
 7//1,2,3,16;
 1/14=-1,18=20,19=15,26=3/3(-5);
 2/9=110/2;
 6/7=2,8=2,9=2,10=2,19=2,28=1/1;
 99/9=1/99;
 Leave Link    1 at Wed Dec  5 16:39:18 2018, MaxMem=   536870912 cpu:         1.7
 (Enter /pbs_home/pkowalski/g09d01/g09/l101.exe)
 -------------------
 Title Card Required
 -------------------
 Structure from the checkpoint file:  "dae0068freq_closed_lc-wpbed3.chk"
 Charge =  0 Multiplicity = 1
 Redundant internal coordinates found in file.
 C,0,-1.7117009487,-0.0559842318,-0.4632145568
 S,0,-3.1594617793,0.5134106311,-1.2430967196
 C,0,-4.0546562716,-0.9147325391,-0.6829393227
 C,0,-3.2872030138,-1.8259208011,-0.0873167464
 C,0,-1.8099293129,-1.5315819542,-0.0946668262
 C,0,-5.5223752874,-0.9594492206,-0.9404404611
 H,0,-3.683374784,-2.7712169482,0.2891712341
 C,0,-0.5858178901,0.6092379911,-0.195863754
 C,0,-0.1511251228,1.9829192994,-0.5890447752
 C,0,0.5167718306,-0.0408278579,0.5121105093
 C,0,1.381605742,1.8184688307,-0.7166998092
 C,0,1.7517440662,0.7972116007,0.3877031819
 F,0,-0.4003852734,2.8912330403,0.3794904771
 F,0,-0.7052567794,2.4264899005,-1.7267210166
 F,0,1.6480056305,1.2710326228,-1.9139862914
 F,0,2.0412391813,2.9691232788,-0.5991868735
 F,0,2.8501576081,0.0967611113,0.0602782497
 F,0,2.0219261598,1.4701264621,1.5261174534
 C,0,-1.0905563477,-1.7653578677,1.246711504
 C,0,0.3218537822,-1.1972137068,1.1518741329
 C,0,-1.8048453098,-1.0468052327,2.4044466287
 H,0,-1.2193753957,-1.163397254,3.3261718269
 H,0,-2.8029109045,-1.4760148966,2.566208733
 H,0,-1.91789799,0.025378633,2.1925262479
 C,0,-1.1526876573,-2.3337600834,-1.2323203973
 H,0,-1.2694195997,-3.4122040138,-1.0600647434
 H,0,-0.0797593368,-2.1074366025,-1.3046541283
 H,0,-1.631498868,-2.0768024817,-2.1865970294
 H,0,-5.9544791282,-1.8867641086,-0.5443996637
 H,0,-5.7301674079,-0.9110124277,-2.0193228589
 H,0,-6.0278736836,-0.1051345275,-0.4675576423
 S,0,1.4888215927,-2.2114724314,1.9453787965
 C,0,0.3190285032,-3.5433194734,2.0384537985
 C,0,-0.9003321663,-3.2122709993,1.6179533685
 C,0,0.7979304813,-4.8517388257,2.569070348
 H,0,-0.0154791411,-5.587798148,2.5689984711
 H,0,1.6250548334,-5.2413529927,1.9582651672
 H,0,1.1694543345,-4.7425950757,3.5983807205
 H,0,-1.7362448058,-3.9146679101,1.632639757
 Recover connectivity data from disk.
 NAtoms=     39 NQM=       39 NQMF=       0 NMMI=      0 NMMIF=      0
                NMic=       0 NMicF=      0.
                    Isotopes and Nuclear Properties:
 (Nuclear quadrupole moments (NQMom) in fm**2, nuclear magnetic moments (NMagM)
  in nuclear magnetons)

  Atom         1           2           3           4           5           6           7           8           9          10
 IAtWgt=          12          32          12          12          12          12           1          12          12          12
 AtmWgt=  12.0000000  31.9720718  12.0000000  12.0000000  12.0000000  12.0000000   1.0078250  12.0000000  12.0000000  12.0000000
 NucSpn=           0           0           0           0           0           0           1           0           0           0
 AtZEff=  -3.6000000 -13.6000000  -3.6000000  -3.6000000  -3.6000000  -3.6000000  -1.0000000  -3.6000000  -3.6000000  -3.6000000
 NQMom=    0.0000000   0.0000000   0.0000000   0.0000000   0.0000000   0.0000000   0.0000000   0.0000000   0.0000000   0.0000000
 NMagM=    0.0000000   0.0000000   0.0000000   0.0000000   0.0000000   0.0000000   2.7928460   0.0000000   0.0000000   0.0000000
 AtZNuc=   6.0000000  16.0000000   6.0000000   6.0000000   6.0000000   6.0000000   1.0000000   6.0000000   6.0000000   6.0000000

  Atom        11          12          13          14          15          16          17          18          19          20
 IAtWgt=          12          12          19          19          19          19          19          19          12          12
 AtmWgt=  12.0000000  12.0000000  18.9984033  18.9984033  18.9984033  18.9984033  18.9984033  18.9984033  12.0000000  12.0000000
 NucSpn=           0           0           1           1           1           1           1           1           0           0
 AtZEff=  -3.6000000  -3.6000000  -6.7500000  -6.7500000  -6.7500000  -6.7500000  -6.7500000  -6.7500000  -3.6000000  -3.6000000
 NQMom=    0.0000000   0.0000000   0.0000000   0.0000000   0.0000000   0.0000000   0.0000000   0.0000000   0.0000000   0.0000000
 NMagM=    0.0000000   0.0000000   2.6288670   2.6288670   2.6288670   2.6288670   2.6288670   2.6288670   0.0000000   0.0000000
 AtZNuc=   6.0000000   6.0000000   9.0000000   9.0000000   9.0000000   9.0000000   9.0000000   9.0000000   6.0000000   6.0000000

  Atom        21          22          23          24          25          26          27          28          29          30
 IAtWgt=          12           1           1           1          12           1           1           1           1           1
 AtmWgt=  12.0000000   1.0078250   1.0078250   1.0078250  12.0000000   1.0078250   1.0078250   1.0078250   1.0078250   1.0078250
 NucSpn=           0           1           1           1           0           1           1           1           1           1
 AtZEff=  -3.6000000  -1.0000000  -1.0000000  -1.0000000  -3.6000000  -1.0000000  -1.0000000  -1.0000000  -1.0000000  -1.0000000
 NQMom=    0.0000000   0.0000000   0.0000000   0.0000000   0.0000000   0.0000000   0.0000000   0.0000000   0.0000000   0.0000000
 NMagM=    0.0000000   2.7928460   2.7928460   2.7928460   0.0000000   2.7928460   2.7928460   2.7928460   2.7928460   2.7928460
 AtZNuc=   6.0000000   1.0000000   1.0000000   1.0000000   6.0000000   1.0000000   1.0000000   1.0000000   1.0000000   1.0000000

  Atom        31          32          33          34          35          36          37          38          39
 IAtWgt=           1          32          12          12          12           1           1           1           1
 AtmWgt=   1.0078250  31.9720718  12.0000000  12.0000000  12.0000000   1.0078250   1.0078250   1.0078250   1.0078250
 NucSpn=           1           0           0           0           0           1           1           1           1
 AtZEff=  -1.0000000 -13.6000000  -3.6000000  -3.6000000  -3.6000000  -1.0000000  -1.0000000  -1.0000000  -1.0000000
 NQMom=    0.0000000   0.0000000   0.0000000   0.0000000   0.0000000   0.0000000   0.0000000   0.0000000   0.0000000
 NMagM=    2.7928460   0.0000000   0.0000000   0.0000000   0.0000000   2.7928460   2.7928460   2.7928460   2.7928460
 AtZNuc=   1.0000000  16.0000000   6.0000000   6.0000000   6.0000000   1.0000000   1.0000000   1.0000000   1.0000000
 Leave Link  101 at Wed Dec  5 16:39:19 2018, MaxMem=   536870912 cpu:         3.7
 (Enter /pbs_home/pkowalski/g09d01/g09/l103.exe)

 GradGradGradGradGradGradGradGradGradGradGradGradGradGradGradGradGradGrad
 Berny optimization.
 Initialization pass.
                           ----------------------------
                           !    Initial Parameters    !
                           ! (Angstroms and Degrees)  !
 --------------------------                            --------------------------
 ! Name  Definition              Value          Derivative Info.                !
 --------------------------------------------------------------------------------
 ! R1    R(1,2)                  1.7402         estimate D2E/DX2                !
 ! R2    R(1,5)                  1.5241         estimate D2E/DX2                !
 ! R3    R(1,8)                  1.3348         estimate D2E/DX2                !
 ! R4    R(2,3)                  1.7762         estimate D2E/DX2                !
 ! R5    R(3,4)                  1.3319         estimate D2E/DX2                !
 ! R6    R(3,6)                  1.4908         estimate D2E/DX2                !
 ! R7    R(4,5)                  1.5063         estimate D2E/DX2                !
 ! R8    R(4,7)                  1.0919         estimate D2E/DX2                !
 ! R9    R(5,19)                 1.5399         estimate D2E/DX2                !
 ! R10   R(5,25)                 1.5394         estimate D2E/DX2                !
 ! R11   R(6,29)                 1.097          estimate D2E/DX2                !
 ! R12   R(6,30)                 1.0998         estimate D2E/DX2                !
 ! R13   R(6,31)                 1.0995         estimate D2E/DX2                !
 ! R14   R(8,9)                  1.4935         estimate D2E/DX2                !
 ! R15   R(8,10)                 1.4627         estimate D2E/DX2                !
 ! R16   R(9,11)                 1.5468         estimate D2E/DX2                !
 ! R17   R(9,13)                 1.351          estimate D2E/DX2                !
 ! R18   R(9,14)                 1.3409         estimate D2E/DX2                !
 ! R19   R(10,12)                1.4976         estimate D2E/DX2                !
 ! R20   R(10,20)                1.3359         estimate D2E/DX2                !
 ! R21   R(11,12)                1.5491         estimate D2E/DX2                !
 ! R22   R(11,15)                1.3432         estimate D2E/DX2                !
 ! R23   R(11,16)                1.3315         estimate D2E/DX2                !
 ! R24   R(12,17)                1.3433         estimate D2E/DX2                !
 ! R25   R(12,18)                1.3497         estimate D2E/DX2                !
 ! R26   R(19,20)                1.5253         estimate D2E/DX2                !
 ! R27   R(19,21)                1.5385         estimate D2E/DX2                !
 ! R28   R(19,34)                1.5058         estimate D2E/DX2                !
 ! R29   R(20,32)                1.7379         estimate D2E/DX2                !
 ! R30   R(21,22)                1.0982         estimate D2E/DX2                !
 ! R31   R(21,23)                1.0984         estimate D2E/DX2                !
 ! R32   R(21,24)                1.0988         estimate D2E/DX2                !
 ! R33   R(21,34)                2.4751         estimate D2E/DX2                !
 ! R34   R(25,26)                1.0983         estimate D2E/DX2                !
 ! R35   R(25,27)                1.0989         estimate D2E/DX2                !
 ! R36   R(25,28)                1.0981         estimate D2E/DX2                !
 ! R37   R(32,33)                1.7751         estimate D2E/DX2                !
 ! R38   R(33,34)                1.3316         estimate D2E/DX2                !
 ! R39   R(33,35)                1.4909         estimate D2E/DX2                !
 ! R40   R(34,39)                1.0919         estimate D2E/DX2                !
 ! R41   R(35,36)                1.097          estimate D2E/DX2                !
 ! R42   R(35,37)                1.0996         estimate D2E/DX2                !
 ! R43   R(35,38)                1.0997         estimate D2E/DX2                !
 ! A1    A(2,1,5)              111.8101         estimate D2E/DX2                !
 ! A2    A(2,1,8)              128.9346         estimate D2E/DX2                !
 ! A3    A(5,1,8)              119.2388         estimate D2E/DX2                !
 ! A4    A(1,2,3)               90.8526         estimate D2E/DX2                !
 ! A5    A(2,3,4)              113.6217         estimate D2E/DX2                !
 ! A6    A(2,3,6)              117.7649         estimate D2E/DX2                !
 ! A7    A(4,3,6)              128.6087         estimate D2E/DX2                !
 ! A8    A(3,4,5)              115.4185         estimate D2E/DX2                !
 ! A9    A(3,4,7)              122.5058         estimate D2E/DX2                !
 ! A10   A(5,4,7)              121.7807         estimate D2E/DX2                !
 ! A11   A(1,5,4)              104.6889         estimate D2E/DX2                !
 ! A12   A(1,5,19)             109.1173         estimate D2E/DX2                !
 ! A13   A(1,5,25)             107.3553         estimate D2E/DX2                !
 ! A14   A(4,5,19)             115.1011         estimate D2E/DX2                !
 ! A15   A(4,5,25)             108.693          estimate D2E/DX2                !
 ! A16   A(19,5,25)            111.4188         estimate D2E/DX2                !
 ! A17   A(3,6,29)             110.5352         estimate D2E/DX2                !
 ! A18   A(3,6,30)             110.7406         estimate D2E/DX2                !
 ! A19   A(3,6,31)             110.7949         estimate D2E/DX2                !
 ! A20   A(29,6,30)            108.4792         estimate D2E/DX2                !
 ! A21   A(29,6,31)            108.6887         estimate D2E/DX2                !
 ! A22   A(30,6,31)            107.5068         estimate D2E/DX2                !
 ! A23   A(1,8,9)              130.63           estimate D2E/DX2                !
 ! A24   A(1,8,10)             120.7496         estimate D2E/DX2                !
 ! A25   A(9,8,10)             108.4692         estimate D2E/DX2                !
 ! A26   A(8,9,11)             102.26           estimate D2E/DX2                !
 ! A27   A(8,9,13)             112.0832         estimate D2E/DX2                !
 ! A28   A(8,9,14)             114.0372         estimate D2E/DX2                !
 ! A29   A(11,9,13)            108.2681         estimate D2E/DX2                !
 ! A30   A(11,9,14)            112.0015         estimate D2E/DX2                !
 ! A31   A(13,9,14)            108.0343         estimate D2E/DX2                !
 ! A32   A(8,10,12)            109.4325         estimate D2E/DX2                !
 ! A33   A(8,10,20)            120.4331         estimate D2E/DX2                !
 ! A34   A(12,10,20)           130.1279         estimate D2E/DX2                !
 ! A35   A(9,11,12)            104.3603         estimate D2E/DX2                !
 ! A36   A(9,11,15)            108.2657         estimate D2E/DX2                !
 ! A37   A(9,11,16)            113.0625         estimate D2E/DX2                !
 ! A38   A(12,11,15)           108.6275         estimate D2E/DX2                !
 ! A39   A(12,11,16)           112.8565         estimate D2E/DX2                !
 ! A40   A(15,11,16)           109.4278         estimate D2E/DX2                !
 ! A41   A(10,12,11)           103.3616         estimate D2E/DX2                !
 ! A42   A(10,12,17)           113.7507         estimate D2E/DX2                !
 ! A43   A(10,12,18)           111.9611         estimate D2E/DX2                !
 ! A44   A(11,12,17)           111.431          estimate D2E/DX2                !
 ! A45   A(11,12,18)           108.6912         estimate D2E/DX2                !
 ! A46   A(17,12,18)           107.5703         estimate D2E/DX2                !
 ! A47   A(5,19,20)            108.775          estimate D2E/DX2                !
 ! A48   A(5,19,21)            111.5738         estimate D2E/DX2                !
 ! A49   A(5,19,34)            114.8107         estimate D2E/DX2                !
 ! A50   A(20,19,21)           107.6219         estimate D2E/DX2                !
 ! A51   A(20,19,34)           104.8476         estimate D2E/DX2                !
 ! A52   A(10,20,19)           119.1641         estimate D2E/DX2                !
 ! A53   A(10,20,32)           128.7486         estimate D2E/DX2                !
 ! A54   A(19,20,32)           112.0865         estimate D2E/DX2                !
 ! A55   A(19,21,22)           109.5426         estimate D2E/DX2                !
 ! A56   A(19,21,23)           110.4988         estimate D2E/DX2                !
 ! A57   A(19,21,24)           111.0014         estimate D2E/DX2                !
 ! A58   A(22,21,23)           108.6228         estimate D2E/DX2                !
 ! A59   A(22,21,24)           108.6837         estimate D2E/DX2                !
 ! A60   A(22,21,34)            88.796          estimate D2E/DX2                !
 ! A61   A(23,21,24)           108.4342         estimate D2E/DX2                !
 ! A62   A(23,21,34)            92.1196         estimate D2E/DX2                !
 ! A63   A(5,25,26)            110.5108         estimate D2E/DX2                !
 ! A64   A(5,25,27)            110.9881         estimate D2E/DX2                !
 ! A65   A(5,25,28)            109.5188         estimate D2E/DX2                !
 ! A66   A(26,25,27)           108.44           estimate D2E/DX2                !
 ! A67   A(26,25,28)           108.6448         estimate D2E/DX2                !
 ! A68   A(27,25,28)           108.6819         estimate D2E/DX2                !
 ! A69   A(20,32,33)            91.1067         estimate D2E/DX2                !
 ! A70   A(32,33,34)           113.6008         estimate D2E/DX2                !
 ! A71   A(32,33,35)           117.7386         estimate D2E/DX2                !
 ! A72   A(34,33,35)           128.659          estimate D2E/DX2                !
 ! A73   A(19,34,33)           115.6198         estimate D2E/DX2                !
 ! A74   A(19,34,39)           121.6477         estimate D2E/DX2                !
 ! A75   A(21,34,33)           116.8592         estimate D2E/DX2                !
 ! A76   A(21,34,39)           106.186          estimate D2E/DX2                !
 ! A77   A(33,34,39)           122.4677         estimate D2E/DX2                !
 ! A78   A(33,35,36)           110.5266         estimate D2E/DX2                !
 ! A79   A(33,35,37)           110.7866         estimate D2E/DX2                !
 ! A80   A(33,35,38)           110.7643         estimate D2E/DX2                !
 ! A81   A(36,35,37)           108.6619         estimate D2E/DX2                !
 ! A82   A(36,35,38)           108.4905         estimate D2E/DX2                !
 ! A83   A(37,35,38)           107.5157         estimate D2E/DX2                !
 ! A84   L(24,21,34,22,-1)     197.4797         estimate D2E/DX2                !
 ! A85   L(24,21,34,22,-2)     209.6194         estimate D2E/DX2                !
 ! D1    D(5,1,2,3)             15.9113         estimate D2E/DX2                !
 ! D2    D(8,1,2,3)           -165.5991         estimate D2E/DX2                !
 ! D3    D(2,1,5,4)            -19.9893         estimate D2E/DX2                !
 ! D4    D(2,1,5,19)          -143.7007         estimate D2E/DX2                !
 ! D5    D(2,1,5,25)            95.4182         estimate D2E/DX2                !
 ! D6    D(8,1,5,4)            161.3571         estimate D2E/DX2                !
 ! D7    D(8,1,5,19)            37.6458         estimate D2E/DX2                !
 ! D8    D(8,1,5,25)           -83.2354         estimate D2E/DX2                !
 ! D9    D(2,1,8,9)             -6.9536         estimate D2E/DX2                !
 ! D10   D(2,1,8,10)           178.0659         estimate D2E/DX2                !
 ! D11   D(5,1,8,9)            171.4393         estimate D2E/DX2                !
 ! D12   D(5,1,8,10)            -3.5412         estimate D2E/DX2                !
 ! D13   D(1,2,3,4)             -6.8522         estimate D2E/DX2                !
 ! D14   D(1,2,3,6)            173.8689         estimate D2E/DX2                !
 ! D15   D(2,3,4,5)             -4.5354         estimate D2E/DX2                !
 ! D16   D(2,3,4,7)           -178.3957         estimate D2E/DX2                !
 ! D17   D(6,3,4,5)            174.6481         estimate D2E/DX2                !
 ! D18   D(6,3,4,7)              0.7878         estimate D2E/DX2                !
 ! D19   D(2,3,6,29)          -179.8127         estimate D2E/DX2                !
 ! D20   D(2,3,6,30)            59.9375         estimate D2E/DX2                !
 ! D21   D(2,3,6,31)           -59.2643         estimate D2E/DX2                !
 ! D22   D(4,3,6,29)             1.0327         estimate D2E/DX2                !
 ! D23   D(4,3,6,30)          -119.2171         estimate D2E/DX2                !
 ! D24   D(4,3,6,31)           121.5812         estimate D2E/DX2                !
 ! D25   D(3,4,5,1)             15.43           estimate D2E/DX2                !
 ! D26   D(3,4,5,19)           135.2104         estimate D2E/DX2                !
 ! D27   D(3,4,5,25)           -99.0415         estimate D2E/DX2                !
 ! D28   D(7,4,5,1)           -170.6609         estimate D2E/DX2                !
 ! D29   D(7,4,5,19)           -50.8805         estimate D2E/DX2                !
 ! D30   D(7,4,5,25)            74.8677         estimate D2E/DX2                !
 ! D31   D(1,5,19,20)          -52.8098         estimate D2E/DX2                !
 ! D32   D(1,5,19,21)           65.7613         estimate D2E/DX2                !
 ! D33   D(1,5,19,34)         -169.8956         estimate D2E/DX2                !
 ! D34   D(4,5,19,20)         -170.1153         estimate D2E/DX2                !
 ! D35   D(4,5,19,21)          -51.5443         estimate D2E/DX2                !
 ! D36   D(4,5,19,34)           72.7989         estimate D2E/DX2                !
 ! D37   D(25,5,19,20)          65.5559         estimate D2E/DX2                !
 ! D38   D(25,5,19,21)        -175.873          estimate D2E/DX2                !
 ! D39   D(25,5,19,34)         -51.5299         estimate D2E/DX2                !
 ! D40   D(1,5,25,26)         -175.2553         estimate D2E/DX2                !
 ! D41   D(1,5,25,27)           64.3979         estimate D2E/DX2                !
 ! D42   D(1,5,25,28)          -55.601          estimate D2E/DX2                !
 ! D43   D(4,5,25,26)          -62.537          estimate D2E/DX2                !
 ! D44   D(4,5,25,27)          177.1162         estimate D2E/DX2                !
 ! D45   D(4,5,25,28)           57.1173         estimate D2E/DX2                !
 ! D46   D(19,5,25,26)          65.3269         estimate D2E/DX2                !
 ! D47   D(19,5,25,27)         -55.0199         estimate D2E/DX2                !
 ! D48   D(19,5,25,28)        -175.0188         estimate D2E/DX2                !
 ! D49   D(1,8,9,11)          -147.87           estimate D2E/DX2                !
 ! D50   D(1,8,9,13)            96.3867         estimate D2E/DX2                !
 ! D51   D(1,8,9,14)           -26.7592         estimate D2E/DX2                !
 ! D52   D(10,8,9,11)           27.583          estimate D2E/DX2                !
 ! D53   D(10,8,9,13)          -88.1603         estimate D2E/DX2                !
 ! D54   D(10,8,9,14)          148.6938         estimate D2E/DX2                !
 ! D55   D(1,8,10,12)          166.3908         estimate D2E/DX2                !
 ! D56   D(1,8,10,20)          -14.4511         estimate D2E/DX2                !
 ! D57   D(9,8,10,12)           -9.5947         estimate D2E/DX2                !
 ! D58   D(9,8,10,20)          169.5634         estimate D2E/DX2                !
 ! D59   D(8,9,11,12)          -34.8179         estimate D2E/DX2                !
 ! D60   D(8,9,11,15)           80.7582         estimate D2E/DX2                !
 ! D61   D(8,9,11,16)         -157.8277         estimate D2E/DX2                !
 ! D62   D(13,9,11,12)          83.6638         estimate D2E/DX2                !
 ! D63   D(13,9,11,15)        -160.7601         estimate D2E/DX2                !
 ! D64   D(13,9,11,16)         -39.3461         estimate D2E/DX2                !
 ! D65   D(14,9,11,12)        -157.3234         estimate D2E/DX2                !
 ! D66   D(14,9,11,15)         -41.7473         estimate D2E/DX2                !
 ! D67   D(14,9,11,16)          79.6668         estimate D2E/DX2                !
 ! D68   D(8,10,12,11)         -12.6989         estimate D2E/DX2                !
 ! D69   D(8,10,12,17)        -133.6839         estimate D2E/DX2                !
 ! D70   D(8,10,12,18)         104.1046         estimate D2E/DX2                !
 ! D71   D(20,10,12,11)        168.2505         estimate D2E/DX2                !
 ! D72   D(20,10,12,17)         47.2655         estimate D2E/DX2                !
 ! D73   D(20,10,12,18)        -74.946          estimate D2E/DX2                !
 ! D74   D(8,10,20,19)          -5.6952         estimate D2E/DX2                !
 ! D75   D(8,10,20,32)         174.6427         estimate D2E/DX2                !
 ! D76   D(12,10,20,19)        173.2665         estimate D2E/DX2                !
 ! D77   D(12,10,20,32)         -6.3957         estimate D2E/DX2                !
 ! D78   D(9,11,12,10)          29.3207         estimate D2E/DX2                !
 ! D79   D(9,11,12,17)         151.8646         estimate D2E/DX2                !
 ! D80   D(9,11,12,18)         -89.7664         estimate D2E/DX2                !
 ! D81   D(15,11,12,10)        -86.0019         estimate D2E/DX2                !
 ! D82   D(15,11,12,17)         36.542          estimate D2E/DX2                !
 ! D83   D(15,11,12,18)        154.911          estimate D2E/DX2                !
 ! D84   D(16,11,12,10)        152.4645         estimate D2E/DX2                !
 ! D85   D(16,11,12,17)        -84.9916         estimate D2E/DX2                !
 ! D86   D(16,11,12,18)         33.3774         estimate D2E/DX2                !
 ! D87   D(5,19,20,10)          39.5758         estimate D2E/DX2                !
 ! D88   D(5,19,20,32)        -140.7085         estimate D2E/DX2                !
 ! D89   D(21,19,20,10)        -81.4528         estimate D2E/DX2                !
 ! D90   D(21,19,20,32)         98.2629         estimate D2E/DX2                !
 ! D91   D(34,19,20,10)        162.8491         estimate D2E/DX2                !
 ! D92   D(34,19,20,32)        -17.4352         estimate D2E/DX2                !
 ! D93   D(5,19,21,22)        -175.1842         estimate D2E/DX2                !
 ! D94   D(5,19,21,23)          65.1811         estimate D2E/DX2                !
 ! D95   D(5,19,21,24)         -55.1592         estimate D2E/DX2                !
 ! D96   D(20,19,21,22)        -55.9268         estimate D2E/DX2                !
 ! D97   D(20,19,21,23)       -175.5615         estimate D2E/DX2                !
 ! D98   D(20,19,21,24)         64.0982         estimate D2E/DX2                !
 ! D99   D(5,19,34,33)         133.0884         estimate D2E/DX2                !
 ! D100  D(5,19,34,39)         -52.685          estimate D2E/DX2                !
 ! D101  D(20,19,34,33)         13.7884         estimate D2E/DX2                !
 ! D102  D(20,19,34,39)       -171.985          estimate D2E/DX2                !
 ! D103  D(10,20,32,33)       -166.6492         estimate D2E/DX2                !
 ! D104  D(19,20,32,33)         13.6691         estimate D2E/DX2                !
 ! D105  D(22,21,34,33)        -30.2934         estimate D2E/DX2                !
 ! D106  D(22,21,34,39)        110.3826         estimate D2E/DX2                !
 ! D107  D(23,21,34,33)       -138.8867         estimate D2E/DX2                !
 ! D108  D(23,21,34,39)          1.7893         estimate D2E/DX2                !
 ! D109  D(20,32,33,34)         -5.5551         estimate D2E/DX2                !
 ! D110  D(20,32,33,35)        174.879          estimate D2E/DX2                !
 ! D111  D(32,33,34,19)         -4.4845         estimate D2E/DX2                !
 ! D112  D(32,33,34,21)        -44.8237         estimate D2E/DX2                !
 ! D113  D(32,33,34,39)       -178.6589         estimate D2E/DX2                !
 ! D114  D(35,33,34,19)        175.0236         estimate D2E/DX2                !
 ! D115  D(35,33,34,21)        134.6843         estimate D2E/DX2                !
 ! D116  D(35,33,34,39)          0.8491         estimate D2E/DX2                !
 ! D117  D(32,33,35,36)       -179.6651         estimate D2E/DX2                !
 ! D118  D(32,33,35,37)        -59.1616         estimate D2E/DX2                !
 ! D119  D(32,33,35,38)         60.0612         estimate D2E/DX2                !
 ! D120  D(34,33,35,36)          0.8443         estimate D2E/DX2                !
 ! D121  D(34,33,35,37)        121.3477         estimate D2E/DX2                !
 ! D122  D(34,33,35,38)       -119.4294         estimate D2E/DX2                !
 --------------------------------------------------------------------------------
 Trust Radius=3.00D-01 FncErr=1.00D-07 GrdErr=1.00D-06
 Number of steps in this run=    234 maximum allowed number of steps=    234.
 GradGradGradGradGradGradGradGradGradGradGradGradGradGradGradGradGradGrad

 Leave Link  103 at Wed Dec  5 16:39:20 2018, MaxMem=   536870912 cpu:         0.4
 (Enter /pbs_home/pkowalski/g09d01/g09/l202.exe)
                          Input orientation:                          
 ---------------------------------------------------------------------
 Center     Atomic      Atomic             Coordinates (Angstroms)
 Number     Number       Type             X           Y           Z
 ---------------------------------------------------------------------
      1          6           0       -1.711701   -0.055984   -0.463215
      2         16           0       -3.159462    0.513411   -1.243097
      3          6           0       -4.054656   -0.914733   -0.682939
      4          6           0       -3.287203   -1.825921   -0.087317
      5          6           0       -1.809929   -1.531582   -0.094667
      6          6           0       -5.522375   -0.959449   -0.940440
      7          1           0       -3.683375   -2.771217    0.289171
      8          6           0       -0.585818    0.609238   -0.195864
      9          6           0       -0.151125    1.982919   -0.589045
     10          6           0        0.516772   -0.040828    0.512111
     11          6           0        1.381606    1.818469   -0.716700
     12          6           0        1.751744    0.797212    0.387703
     13          9           0       -0.400385    2.891233    0.379490
     14          9           0       -0.705257    2.426490   -1.726721
     15          9           0        1.648006    1.271033   -1.913986
     16          9           0        2.041239    2.969123   -0.599187
     17          9           0        2.850158    0.096761    0.060278
     18          9           0        2.021926    1.470126    1.526117
     19          6           0       -1.090556   -1.765358    1.246712
     20          6           0        0.321854   -1.197214    1.151874
     21          6           0       -1.804845   -1.046805    2.404447
     22          1           0       -1.219375   -1.163397    3.326172
     23          1           0       -2.802911   -1.476015    2.566209
     24          1           0       -1.917898    0.025379    2.192526
     25          6           0       -1.152688   -2.333760   -1.232320
     26          1           0       -1.269420   -3.412204   -1.060065
     27          1           0       -0.079759   -2.107437   -1.304654
     28          1           0       -1.631499   -2.076802   -2.186597
     29          1           0       -5.954479   -1.886764   -0.544400
     30          1           0       -5.730167   -0.911012   -2.019323
     31          1           0       -6.027874   -0.105135   -0.467558
     32         16           0        1.488822   -2.211472    1.945379
     33          6           0        0.319029   -3.543319    2.038454
     34          6           0       -0.900332   -3.212271    1.617953
     35          6           0        0.797930   -4.851739    2.569070
     36          1           0       -0.015479   -5.587798    2.568998
     37          1           0        1.625055   -5.241353    1.958265
     38          1           0        1.169454   -4.742595    3.598381
     39          1           0       -1.736245   -3.914668    1.632640
 ---------------------------------------------------------------------
                    Distance matrix (angstroms):
                    1          2          3          4          5
     1  C    0.000000
     2  S    1.740241   0.000000
     3  C    2.505028   1.776159   0.000000
     4  C    2.399204   2.612397   1.331921   0.000000
     5  C    1.524095   2.705942   2.401118   1.506329   0.000000
     6  C    3.945280   2.800764   1.490807   2.544521   3.850315
     7  H    3.438905   3.662118   2.128235   1.091916   2.278996
     8  C    1.334770   2.780202   3.820022   3.638580   2.468157
     9  C    2.570673   3.411353   4.862382   4.959232   3.917622
    10  C    2.432608   4.111280   4.805186   4.244537   2.829146
    11  C    3.625793   4.754110   6.084774   5.956129   4.668582
    12  C    3.667077   5.182663   6.147464   5.700654   4.282695
    13  F    3.334035   3.987397   5.382177   5.550060   4.666147
    14  F    2.961766   3.149109   4.844763   5.238043   4.421565
    15  F    3.892729   4.912823   6.230040   6.106073   4.808522
    16  F    4.822274   5.787265   7.228506   7.186568   5.944946
    17  F    4.594337   6.163433   7.017973   6.433171   4.938818
    18  F    4.497380   5.952364   6.891469   6.453987   5.130332
    19  C    2.496322   3.958826   3.637720   2.570711   1.539950
    20  C    2.836593   4.558693   4.753964   3.867319   2.492020
    21  C    3.035438   4.192115   3.822440   3.002214   2.545703
    22  H    3.978467   5.239641   4.916668   4.045584   3.490910
    23  H    3.519181   4.312279   3.526878   2.719958   2.840662
    24  H    2.664976   3.685534   3.703761   3.240369   2.768941
    25  C    2.468255   3.483337   3.276718   2.474892   1.539387
    26  H    3.437449   4.360758   3.759938   2.744810   2.181945
    27  H    2.753127   4.044403   4.196293   3.442217   2.188416
    28  H    2.657101   3.151836   3.079462   2.685382   2.169165
    29  H    4.621635   3.749818   2.138543   2.706841   4.183982
    30  H    4.393247   3.039743   2.143192   3.246195   4.411085
    31  H    4.316455   3.035102   2.143694   3.258368   4.468205
    32  S    4.548714   6.260823   6.270545   5.204893   3.937740
    33  C    4.748022   6.271007   5.783128   4.524739   3.623500
    34  C    3.866746   5.212483   4.530182   3.244544   2.566155
    35  C    6.204213   7.679740   7.044372   5.735877   4.991981
    36  H    6.532415   7.851207   6.980515   5.649063   5.173785
    37  H    6.624617   8.139878   7.612800   6.322963   5.456743
    38  H    6.838270   8.354940   7.763605   6.477125   5.729392
    39  H    4.391201   5.468390   4.442584   3.118748   2.944166
                    6          7          8          9         10
     6  C    0.000000
     7  H    2.859435   0.000000
     8  C    5.233046   4.610596   0.000000
     9  C    6.134439   5.987475   1.493502   0.000000
    10  C    6.278938   5.014575   1.462709   2.398788   0.000000
    11  C    7.445256   6.908764   2.367333   1.546804   2.390585
    12  C    7.600173   6.502608   2.416626   2.445578   1.497646
    13  F    6.542534   6.545954   2.360703   1.351009   3.075020
    14  F    5.940324   6.320535   2.379116   1.340941   3.548715
    15  F    7.572133   7.043955   2.894803   2.345021   2.981042
    16  F    8.529853   8.155482   3.554315   2.403989   3.552293
    17  F    8.498019   7.138959   3.483413   3.603736   2.380708
    18  F    8.300797   7.215919   3.241401   3.075552   2.361500
    19  C    5.007409   2.941317   2.823914   4.278097   2.469240
    20  C    6.212031   4.389032   2.429719   3.656194   1.335859
    21  C    5.001593   3.313134   3.315135   4.568918   3.159562
    22  H    6.063117   4.228445   3.993540   5.135113   3.491892
    23  H    4.467540   2.763633   4.110088   5.380689   4.159252
    24  H    4.876230   3.815837   2.796379   3.832830   2.959020
    25  C    4.589999   2.985077   3.171249   4.477795   3.329816
    26  H    4.911003   2.838747   4.169670   5.529900   4.126547
    27  H    5.574280   3.995864   2.977555   4.153095   2.815556
    28  H    4.235600   3.289656   3.503039   4.607062   4.005407
    29  H    1.097030   2.575852   5.930770   6.975339   6.811812
    30  H    1.099778   3.602619   5.665730   6.445638   6.796295
    31  H    1.099546   3.630056   5.495463   6.237860   6.617875
    32  S    7.684556   5.459666   4.104322   5.167751   2.776839
    33  C    7.047850   4.435692   4.801526   6.137109   3.825738
    34  C    5.743158   3.115368   4.241790   5.694046   3.645425
    35  C    8.210533   5.441379   6.275499   7.588607   5.239752
    36  H    8.003979   5.155987   6.809773   8.204109   5.939946
    37  H    8.821732   6.088257   6.614956   7.863442   5.510455
    38  H    8.927131   6.195736   6.791126   8.031874   5.661950
    39  H    5.448747   2.627490   5.013246   6.498463   4.619340
                   11         12         13         14         15
    11  C    0.000000
    12  C    1.549088   0.000000
    13  F    2.351159   3.002774   0.000000
    14  F    2.396837   3.627973   2.178316   0.000000
    15  F    1.343187   2.352242   3.475772   2.628306   0.000000
    16  F    1.331515   2.403115   2.631617   3.018116   2.183310
    17  F    2.392617   1.343261   4.298488   4.611071   2.592644
    18  F    2.358301   1.349741   3.033462   4.351220   3.466088
    19  C    4.776022   3.922159   4.786674   5.153770   5.168114
    20  C    3.702565   2.570268   4.222985   4.740516   4.153362
    21  C    5.301398   4.485196   4.645546   5.508123   5.995283
    22  H    5.656981   4.615857   5.078750   6.219593   6.450394
    23  H    6.256300   5.536996   5.443043   6.169193   6.886877
    24  H    4.750315   4.161657   3.715248   4.753560   5.579495
    25  C    4.891780   4.567623   5.519461   4.806725   4.615526
    26  H    5.874161   5.379837   6.523868   5.903648   5.583302
    27  H    4.230131   3.828245   5.284491   4.596289   3.843242
    28  H    5.139313   5.131599   5.725541   4.620504   4.694408
    29  H    8.220498   8.213307   7.384496   6.896113   8.345371
    30  H    7.728144   8.043059   6.972658   6.039393   7.694794
    31  H    7.659158   7.878334   6.431511   6.027011   7.931274
    32  S    4.831002   3.398185   5.662041   6.309437   5.200758
    33  C    6.121169   4.859821   6.683800   7.131923   6.369140
    34  C    5.997182   4.962154   6.247920   6.559003   6.250491
    35  C    7.458460   6.130152   8.135345   8.584055   7.636017
    36  H    8.221949   6.974918   8.765619   9.119091   8.361094
    37  H    7.553528   6.240751   8.528417   8.820731   7.576676
    38  H    7.855730   6.429383   8.432140   9.125077   8.171837
    39  H    6.936083   5.993141   7.048063   7.249726   7.136049
                   16         17         18         19         20
    16  F    0.000000
    17  F    3.056094   0.000000
    18  F    2.600824   2.172737   0.000000
    19  C    5.969154   4.517116   4.498219   0.000000
    20  C    4.835376   3.042741   3.185123   1.525347   0.000000
    21  C    6.319957   5.335909   4.663752   1.538466   2.472733
    22  H    6.566413   5.367975   4.547711   2.168665   2.665352
    23  H    7.296902   6.380478   5.748095   2.181043   3.441254
    24  H    5.668691   5.223594   4.248954   2.187646   2.755753
    25  C    6.222748   4.858088   5.670688   2.544119   3.024962
    26  H    7.203763   5.526203   6.431053   2.839949   3.511553
    27  H    5.546871   3.912281   5.022878   2.765537   2.650345
    28  H    6.439739   5.464254   6.301783   3.489588   3.966693
    29  H    9.354900   9.045531   8.898247   5.184647   6.537980
    30  H    8.801534   8.886075   8.850702   5.737846   6.838520
    31  H    8.635912   8.896000   8.441295   5.483809   6.643360
    32  S    5.798151   3.276398   3.743548   2.709307   1.737868
    33  C    7.234298   4.854892   5.319491   2.403109   2.508036
    34  C    7.195706   5.238532   5.520224   1.505843   2.402379
    35  C    8.529335   5.915516   6.523181   3.852371   3.948499
    36  H    9.353523   6.842497   7.419766   4.185126   4.625934
    37  H    8.609628   5.796438   6.737078   4.468041   4.324773
    38  H    8.823275   6.225938   6.604460   4.416100   4.390165
    39  H    8.163150   6.292771   6.567435   2.277145   3.442595
                   21         22         23         24         25
    21  C    0.000000
    22  H    1.098156   0.000000
    23  H    1.098418   1.784057   0.000000
    24  H    1.098758   1.785014   1.782433   0.000000
    25  C    3.912498   4.706809   4.229396   4.228553   0.000000
    26  H    4.229022   4.929372   4.387514   4.776698   1.098335
    27  H    4.225907   4.861531   4.774707   4.489758   1.098922
    28  H    4.708357   5.603104   4.931766   4.865995   1.098149
    29  H    5.159524   6.158392   4.447132   5.238420   4.871370
    30  H    5.915770   6.998947   5.469475   5.757595   4.857665
    31  H    5.193180   6.215622   4.635023   4.897446   5.414709
    32  S    3.523554   3.215491   4.398329   4.082931   4.134041
    33  C    3.298086   3.112705   3.781373   4.214639   3.785095
    34  C    2.475067   2.686574   2.744737   3.442085   2.993247
    35  C    4.612923   4.271603   4.935745   5.594979   4.959405
    36  H    4.883598   4.647365   4.967549   5.938744   5.131475
    37  H    5.436683   5.156712   5.844163   6.351839   5.133204
    38  H    4.891912   4.311759   5.245532   5.851645   5.876266
    39  H    2.970695   3.271803   2.820701   3.983772   3.323824
                   26         27         28         29         30
    26  H    0.000000
    27  H    1.782564   0.000000
    28  H    1.784229   1.785121   0.000000
    29  H    4.954055   5.927817   4.628292   0.000000
    30  H    5.203307   5.819733   4.264520   1.782640   0.000000
    31  H    5.825003   6.331667   5.115729   1.784796   1.773709
    32  S    4.252334   3.610261   5.179552   7.855390   8.338097
    33  C    3.484419   3.660213   4.879168   6.983710   7.745151
    34  C    2.710716   3.230423   4.037140   5.654833   6.469380
    35  C    4.417784   4.827761   6.018203   8.004986   8.899367
    36  H    4.413125   5.207901   6.128156   7.659153   8.693830
    37  H    4.564437   4.834715   6.148122   8.658287   9.416600
    38  H    5.423943   5.704765   6.958287   8.721745   9.687332
    39  H    2.778678   3.825928   4.239728   5.161918   6.189523
                   31         32         33         34         35
    31  H    0.000000
    32  S    8.170657   0.000000
    33  C    7.640967   1.775076   0.000000
    34  C    6.347861   2.610912   1.331636   0.000000
    35  C    8.851156   2.799523   1.490927   2.544911   0.000000
    36  H    8.684996   3.748519   2.138520   2.707505   1.097004
    37  H    9.530618   3.032969   2.143701   3.257386   1.099553
    38  H    9.478366   3.039900   2.143562   3.247769   1.099737
    39  H    6.110765   3.660565   2.127612   1.091937   2.859554
                   36         37         38         39
    36  H    0.000000
    37  H    1.784481   0.000000
    38  H    1.782712   1.773784   0.000000
    39  H    2.576270   3.628286   3.604537   0.000000
 Stoichiometry    C17H14F6S2
 Framework group  C1[X(C17H14F6S2)]
 Deg. of freedom   111
 Full point group                 C1      NOp   1
 RotChk:  IX=1 Diff= 1.29D-15
 Largest Abelian subgroup         C1      NOp   1
 Largest concise Abelian subgroup C1      NOp   1
                         Standard orientation:                         
 ---------------------------------------------------------------------
 Center     Atomic      Atomic             Coordinates (Angstroms)
 Number     Number       Type             X           Y           Z
 ---------------------------------------------------------------------
      1          6           0       -0.362628   -1.412951    0.091482
      2         16           0       -0.596506   -3.137391    0.098284
      3          6           0       -2.357437   -2.925611    0.003344
      4          6           0       -2.749228   -1.657479    0.114501
      5          6           0       -1.653445   -0.665214    0.403806
      6          6           0       -3.195510   -4.146545   -0.168297
      7          1           0       -3.801185   -1.365069    0.101747
      8          6           0        0.758784   -0.719361   -0.115829
      9          6           0        2.171945   -1.178067   -0.267857
     10          6           0        0.743127    0.743250   -0.122250
     11          6           0        2.967116   -0.000126    0.342684
     12          6           0        2.147628    1.256931   -0.041926
     13          9           0        2.528731   -1.302735   -1.564926
     14          9           0        2.439091   -2.338067    0.349522
     15          9           0        2.951752   -0.129829    1.679506
     16          9           0        4.227732    0.054234   -0.082550
     17          9           0        2.312412    2.243500    0.854667
     18          9           0        2.587598    1.712050   -1.234022
     19          6           0       -1.703580    0.626066   -0.433765
     20          6           0       -0.412772    1.407194   -0.209399
     21          6           0       -1.807816    0.320914   -1.938057
     22          1           0       -1.754501    1.258321   -2.507594
     23          1           0       -2.761990   -0.173623   -2.165011
     24          1           0       -0.989751   -0.336103   -2.264195
     25          6           0       -1.652297   -0.357265    1.912076
     26          1           0       -2.601130    0.108590    2.210462
     27          1           0       -0.832242    0.325885    2.173697
     28          1           0       -1.526448   -1.290512    2.477004
     29          1           0       -4.258614   -3.880021   -0.215727
     30          1           0       -3.047516   -4.841679    0.670986
     31          1           0       -2.924407   -4.679570   -1.091003
     32         16           0       -0.694020    3.119229   -0.109307
     33          6           0       -2.439942    2.856496    0.074061
     34          6           0       -2.803839    1.582137   -0.055714
     35          6           0       -3.297255    4.047867    0.335808
     36          1           0       -4.348714    3.750966    0.434307
     37          1           0       -2.987149    4.556279    1.260128
     38          1           0       -3.215587    4.774936   -0.485242
     39          1           0       -3.845296    1.260413    0.009005
 ---------------------------------------------------------------------
 Rotational constants (GHZ):      0.2411926      0.2156046      0.1302924
 Leave Link  202 at Wed Dec  5 16:39:20 2018, MaxMem=   536870912 cpu:         0.3
 (Enter /pbs_home/pkowalski/g09d01/g09/l301.exe)
 General basis read from cards:  (5D, 7F)
 Centers:       7     22     23     24     26     27     28     29     30     31
 Centers:      36     37     38     39
 S 3 1.00
     Exponent=  1.3010701000D+01 Coefficients=  1.9682158000D-02
     Exponent=  1.9622572000D+00 Coefficients=  1.3796524000D-01
     Exponent=  4.4453796000D-01 Coefficients=  4.7831935000D-01
 S 1 1.00
     Exponent=  1.2194962000D-01 Coefficients=  1.0000000000D+00
 P 1 1.00
     Exponent=  8.0000000000D-01 Coefficients=  1.0000000000D+00
 ****
 Centers:       1      3      4      5      6      8      9     10     11     12
 Centers:      19     20     21     25     33     34     35
 S 5 1.00
     Exponent=  1.2384016938D+03 Coefficients=  5.4568832082D-03
     Exponent=  1.8629004992D+02 Coefficients=  4.0638409211D-02
     Exponent=  4.2251176346D+01 Coefficients=  1.8025593888D-01
     Exponent=  1.1676557932D+01 Coefficients=  4.6315121755D-01
     Exponent=  3.5930506482D+00 Coefficients=  4.4087173314D-01
 S 1 1.00
     Exponent=  4.0245147363D-01 Coefficients=  1.0000000000D+00
 S 1 1.00
     Exponent=  1.3090182668D-01 Coefficients=  1.0000000000D+00
 P 3 1.00
     Exponent=  9.4680970621D+00 Coefficients=  3.8387871728D-02
     Exponent=  2.0103545142D+00 Coefficients=  2.1117025112D-01
     Exponent=  5.4771004707D-01 Coefficients=  5.1328172114D-01
 P 1 1.00
     Exponent=  1.5268613795D-01 Coefficients=  1.0000000000D+00
 D 1 1.00
     Exponent=  8.0000000000D-01 Coefficients=  1.0000000000D+00
 ****
 Centers:      13     14     15     16     17     18
 S 5 1.00
     Exponent=  2.8948325990D+03 Coefficients= -5.3408255515D-03
     Exponent=  4.3541939120D+02 Coefficients= -3.9904258866D-02
     Exponent=  9.8843328866D+01 Coefficients= -1.7912768038D-01
     Exponent=  2.7485198001D+01 Coefficients= -4.6758090825D-01
     Exponent=  8.5405498171D+00 Coefficients= -4.4653131020D-01
 S 1 1.00
     Exponent=  1.0654578038D+00 Coefficients=  1.0000000000D+00
 S 1 1.00
     Exponent=  3.3247346748D-01 Coefficients=  1.0000000000D+00
 P 3 1.00
     Exponent=  2.2696633924D+01 Coefficients= -4.5212874436D-02
     Exponent=  4.9872339257D+00 Coefficients= -2.3754317067D-01
     Exponent=  1.3491613954D+00 Coefficients= -5.1287353587D-01
 P 1 1.00
     Exponent=  3.4829881977D-01 Coefficients=  1.0000000000D+00
 D 1 1.00
     Exponent=  1.4000000000D+00 Coefficients=  1.0000000000D+00
 ****
 Centers:       2     32
 S 5 1.00
     Exponent=  9.1849303010D+03 Coefficients= -2.2294387756D-03
     Exponent=  1.3815105503D+03 Coefficients= -1.6683029937D-02
     Exponent=  3.1387147580D+02 Coefficients= -7.5262436116D-02
     Exponent=  8.8053870623D+01 Coefficients= -1.9376827038D-01
     Exponent=  2.7039914905D+01 Coefficients= -1.7718020803D-01
 S 3 1.00
     Exponent=  4.5648731303D+01 Coefficients= -1.0736062573D-01
     Exponent=  4.9664522326D+00 Coefficients=  6.5066293018D-01
     Exponent=  2.0116242047D+00 Coefficients=  5.9712155354D-01
 S 1 1.00
     Exponent=  3.5661077013D-01 Coefficients=  1.0000000000D+00
 S 1 1.00
     Exponent=  1.3507221477D-01 Coefficients=  1.0000000000D+00
 P 5 1.00
     Exponent=  2.6198233439D+02 Coefficients= -9.2729929822D-03
     Exponent=  6.1306894736D+01 Coefficients= -6.6547669241D-02
     Exponent=  1.9103729887D+01 Coefficients= -2.4828595903D-01
     Exponent=  6.6567720378D+00 Coefficients= -4.8703847402D-01
     Exponent=  2.3959635161D+00 Coefficients= -3.9337850312D-01
 P 1 1.00
     Exponent=  6.1776161679D-01 Coefficients=  1.0000000000D+00
 P 1 1.00
     Exponent=  1.6993376871D-01 Coefficients=  1.0000000000D+00
 D 1 1.00
     Exponent=  5.5000000000D-01 Coefficients=  1.0000000000D+00
 ****
 Ernie: Thresh=  0.10000D-02 Tol=  0.10000D-05 Strict=F.
 There are   453 symmetry adapted cartesian basis functions of A   symmetry.
 There are   428 symmetry adapted basis functions of A   symmetry.
   428 basis functions,   747 primitive gaussians,   453 cartesian basis functions
   101 alpha electrons      101 beta electrons
       nuclear repulsion energy      2887.0079011251 Hartrees.
 IExCor=32609 DFT=T Ex+Corr=LC-wPBE ExCW=0 ScaHFX=  1.000000
 ScaDFX=  1.000000  0.000000  1.000000  1.000000 ScalE2=  1.000000  1.000000
 IRadAn=      0 IRanWt=     -1 IRanGd=            0 ICorTp=0 IEmpDi=131
  HFx wShort=  0.000000 wLong=  0.400000 cFull=  0.000000 cShort=  0.000000 cLong=  1.000000
  DFx wShort=  0.000000 wLong=  0.400000 cFull=  0.000000 cShort=  0.000000 cLong=  1.000000
 NAtoms=   39 NActive=   39 NUniq=   39 SFac= 1.00D+00 NAtFMM=   60 NAOKFM=F Big=F
 Integral buffers will be    131072 words long.
 Raffenetti 2 integral format.
 Two-electron integral symmetry is turned on.
 R6Disp:  Grimme-D3 Dispersion energy=       -0.0391776484 Hartrees.
 Nuclear repulsion after empirical dispersion term =     2886.9687234767 Hartrees.
 Leave Link  301 at Wed Dec  5 16:39:20 2018, MaxMem=   536870912 cpu:         1.7
 (Enter /pbs_home/pkowalski/g09d01/g09/l302.exe)
 NPDir=0 NMtPBC=     1 NCelOv=     1 NCel=       1 NClECP=     1 NCelD=      1
         NCelK=      1 NCelE2=     1 NClLst=     1 CellRange=     0.0.
 One-electron integrals computed using PRISM.
 NBasis=   428 RedAO= T EigKep=  2.63D-04  NBF=   428
 NBsUse=   428 1.00D-06 EigRej= -1.00D+00 NBFU=   428
 Precomputing XC quadrature grid using
 IXCGrd= 4 IRadAn=           0 IRanWt=          -1 IRanGd=           0 AccXCQ= 0.00D+00.
 Generated NRdTot=       0 NPtTot=           0 NUsed=           0 NTot=          32
 NSgBfM=   442   445   446   446   446 MxSgAt=    39 MxSgA2=    39.
 Leave Link  302 at Wed Dec  5 16:39:21 2018, MaxMem=   536870912 cpu:         7.6
 (Enter /pbs_home/pkowalski/g09d01/g09/l303.exe)
 DipDrv:  MaxL=1.
 Leave Link  303 at Wed Dec  5 16:39:22 2018, MaxMem=   536870912 cpu:         1.5
 (Enter /pbs_home/pkowalski/g09d01/g09/l401.exe)
 ExpMin= 1.22D-01 ExpMax= 9.18D+03 ExpMxC= 1.38D+03 IAcc=1 IRadAn=         1 AccDes= 0.00D+00
 Harris functional with IExCor=32609 and IRadAn=       1 diagonalized for initial guess.
 HarFok:  IExCor=32609 AccDes= 0.00D+00 IRadAn=         1 IDoV= 1 UseB2=F ITyADJ=14
 ICtDFT=  3500011 ScaDFX=  1.000000  1.000000  1.000000  1.000000
 FoFCou: FMM=F IPFlag=           0 FMFlag=      100000 FMFlg1=           0
         NFxFlg=           0 DoJE=T BraDBF=F KetDBF=T FulRan=T
         wScrn=  0.000000 ICntrl=     500 IOpCl=  0 I1Cent=   200000004 NGrid=           0
         NMat0=    1 NMatS0=      1 NMatT0=    0 NMatD0=    1 NMtDS0=    0 NMtDT0=    0
 Petite list used in FoFCou.
 Harris En= -2049.14905521888    
 JPrj=0 DoOrth=F DoCkMO=F.
 Leave Link  401 at Wed Dec  5 16:39:25 2018, MaxMem=   536870912 cpu:        16.4
 (Enter /pbs_home/pkowalski/g09d01/g09/l502.exe)
 Closed shell SCF:
 Using DIIS extrapolation, IDIIS=  1040.
 Integral symmetry usage will be decided dynamically.
 IVT=      641221 IEndB=      641221 NGot=   536870912 MDV=   536451994
 LenX=   536451994 LenY=   536246332
 Requested convergence on RMS density matrix=1.00D-08 within 128 cycles.
 Requested convergence on MAX density matrix=1.00D-06.
 Requested convergence on             energy=1.00D-06.
 No special actions if energy rises.
 Fock matrices will be formed incrementally for  20 cycles.
 Integral accuracy reduced to 1.0D-05 until final iterations.

 Cycle   1  Pass 0  IDiag  1:
 FoFJK:  IHMeth= 1 ICntrl=       0 DoSepK=T KAlg= 0 I1Cent=   0 FoldK=F
 IRaf=         1 NMat=   1 IRICut=       1 DoRegI=T DoRafI=F ISym2E= 0.
 FoFCou: FMM=F IPFlag=           0 FMFlag=      100000 FMFlg1=           0
         NFxFlg=           0 DoJE=T BraDBF=F KetDBF=F FulRan=T
         wScrn=  0.000000 ICntrl=     500 IOpCl=  0 I1Cent=           0 NGrid=           0
         NMat0=    1 NMatS0=      1 NMatT0=    0 NMatD0=    1 NMtDS0=    0 NMtDT0=    0
 Symmetry not used in FoFCou.
 E= -2048.98313777786    
 DIIS: error= 2.40D-02 at cycle   1 NSaved=   1.
 NSaved= 1 IEnMin= 1 EnMin= -2048.98313777786     IErMin= 1 ErrMin= 2.40D-02
 ErrMax= 2.40D-02  0.00D+00 EMaxC= 1.00D-01 BMatC= 5.13D-01 BMatP= 5.13D-01
 IDIUse=3 WtCom= 7.60D-01 WtEn= 2.40D-01
 Coeff-Com:  0.100D+01
 Coeff-En:   0.100D+01
 Coeff:      0.100D+01
 Gap=     0.364 Goal=   None    Shift=    0.000
 GapD=    0.364 DampG=1.000 DampE=0.500 DampFc=0.5000 IDamp=-1.
 Damping current iteration by 5.00D-01
 RMSDP=4.09D-03 MaxDP=1.33D-01              OVMax= 1.90D-01

 Cycle   2  Pass 0  IDiag  1:
 RMSU=  2.03D-03    CP:  9.87D-01
 E= -2049.25418110711     Delta-E=       -0.271043329251 Rises=F Damp=T
 DIIS: error= 6.91D-03 at cycle   2 NSaved=   2.
 NSaved= 2 IEnMin= 2 EnMin= -2049.25418110711     IErMin= 2 ErrMin= 6.91D-03
 ErrMax= 6.91D-03  0.00D+00 EMaxC= 1.00D-01 BMatC= 2.37D-02 BMatP= 5.13D-01
 IDIUse=3 WtCom= 9.31D-01 WtEn= 6.91D-02
 Coeff-Com: -0.790D-01 0.108D+01
 Coeff-En:   0.000D+00 0.100D+01
 Coeff:     -0.735D-01 0.107D+01
 Gap=     0.327 Goal=   None    Shift=    0.000
 RMSDP=1.45D-03 MaxDP=4.92D-02 DE=-2.71D-01 OVMax= 1.04D-01

 Cycle   3  Pass 0  IDiag  1:
 RMSU=  1.42D-03    CP:  9.82D-01  1.13D+00
 E= -2049.50743309107     Delta-E=       -0.253251983956 Rises=F Damp=F
 DIIS: error= 2.73D-03 at cycle   3 NSaved=   3.
 NSaved= 3 IEnMin= 3 EnMin= -2049.50743309107     IErMin= 3 ErrMin= 2.73D-03
 ErrMax= 2.73D-03  0.00D+00 EMaxC= 1.00D-01 BMatC= 7.93D-03 BMatP= 2.37D-02
 IDIUse=3 WtCom= 9.73D-01 WtEn= 2.73D-02
 Coeff-Com: -0.507D-01 0.375D+00 0.676D+00
 Coeff-En:   0.000D+00 0.000D+00 0.100D+01
 Coeff:     -0.493D-01 0.365D+00 0.685D+00
 Gap=     0.296 Goal=   None    Shift=    0.000
 RMSDP=3.99D-04 MaxDP=1.34D-02 DE=-2.53D-01 OVMax= 2.62D-02

 Cycle   4  Pass 0  IDiag  1:
 RMSU=  3.50D-04    CP:  9.81D-01  1.21D+00  9.32D-01
 E= -2049.51466086904     Delta-E=       -0.007227777972 Rises=F Damp=F
 DIIS: error= 1.06D-03 at cycle   4 NSaved=   4.
 NSaved= 4 IEnMin= 4 EnMin= -2049.51466086904     IErMin= 4 ErrMin= 1.06D-03
 ErrMax= 1.06D-03  0.00D+00 EMaxC= 1.00D-01 BMatC= 1.34D-03 BMatP= 7.93D-03
 IDIUse=3 WtCom= 9.89D-01 WtEn= 1.06D-02
 Coeff-Com: -0.166D-02-0.245D-01 0.267D+00 0.759D+00
 Coeff-En:   0.000D+00 0.000D+00 0.000D+00 0.100D+01
 Coeff:     -0.165D-02-0.243D-01 0.264D+00 0.762D+00
 Gap=     0.300 Goal=   None    Shift=    0.000
 RMSDP=1.63D-04 MaxDP=4.21D-03 DE=-7.23D-03 OVMax= 1.40D-02

 Cycle   5  Pass 0  IDiag  1:
 RMSU=  1.15D-04    CP:  9.81D-01  1.21D+00  1.01D+00  8.86D-01
 E= -2049.51632140683     Delta-E=       -0.001660537794 Rises=F Damp=F
 DIIS: error= 3.17D-04 at cycle   5 NSaved=   5.
 NSaved= 5 IEnMin= 5 EnMin= -2049.51632140683     IErMin= 5 ErrMin= 3.17D-04
 ErrMax= 3.17D-04  0.00D+00 EMaxC= 1.00D-01 BMatC= 8.82D-05 BMatP= 1.34D-03
 IDIUse=3 WtCom= 9.97D-01 WtEn= 3.17D-03
 Coeff-Com:  0.460D-02-0.360D-01 0.185D-01 0.197D+00 0.816D+00
 Coeff-En:   0.000D+00 0.000D+00 0.000D+00 0.000D+00 0.100D+01
 Coeff:      0.459D-02-0.358D-01 0.185D-01 0.196D+00 0.816D+00
 Gap=     0.301 Goal=   None    Shift=    0.000
 RMSDP=6.26D-05 MaxDP=2.62D-03 DE=-1.66D-03 OVMax= 6.36D-03

 Cycle   6  Pass 0  IDiag  1:
 RMSU=  3.84D-05    CP:  9.81D-01  1.21D+00  1.03D+00  9.83D-01  1.14D+00
 E= -2049.51651141297     Delta-E=       -0.000190006132 Rises=F Damp=F
 DIIS: error= 1.68D-04 at cycle   6 NSaved=   6.
 NSaved= 6 IEnMin= 6 EnMin= -2049.51651141297     IErMin= 6 ErrMin= 1.68D-04
 ErrMax= 1.68D-04  0.00D+00 EMaxC= 1.00D-01 BMatC= 1.58D-05 BMatP= 8.82D-05
 IDIUse=3 WtCom= 9.98D-01 WtEn= 1.68D-03
 Coeff-Com:  0.212D-02-0.812D-02-0.383D-01-0.781D-01 0.212D+00 0.910D+00
 Coeff-En:   0.000D+00 0.000D+00 0.000D+00 0.000D+00 0.000D+00 0.100D+01
 Coeff:      0.212D-02-0.811D-02-0.382D-01-0.780D-01 0.212D+00 0.910D+00
 Gap=     0.302 Goal=   None    Shift=    0.000
 RMSDP=3.62D-05 MaxDP=1.63D-03 DE=-1.90D-04 OVMax= 5.16D-03

 Cycle   7  Pass 0  IDiag  1:
 RMSU=  1.75D-05    CP:  9.81D-01  1.21D+00  1.04D+00  1.00D+00  1.36D+00
                    CP:  1.26D+00
 E= -2049.51656033059     Delta-E=       -0.000048917627 Rises=F Damp=F
 DIIS: error= 5.04D-05 at cycle   7 NSaved=   7.
 NSaved= 7 IEnMin= 7 EnMin= -2049.51656033059     IErMin= 7 ErrMin= 5.04D-05
 ErrMax= 5.04D-05  0.00D+00 EMaxC= 1.00D-01 BMatC= 2.22D-06 BMatP= 1.58D-05
 IDIUse=1 WtCom= 1.00D+00 WtEn= 0.00D+00
 Coeff-Com: -0.133D-03 0.289D-02-0.824D-02-0.409D-01-0.833D-01 0.202D+00
 Coeff-Com:  0.928D+00
 Coeff:     -0.133D-03 0.289D-02-0.824D-02-0.409D-01-0.833D-01 0.202D+00
 Coeff:      0.928D+00
 Gap=     0.302 Goal=   None    Shift=    0.000
 RMSDP=1.40D-05 MaxDP=5.84D-04 DE=-4.89D-05 OVMax= 1.96D-03

 Cycle   8  Pass 0  IDiag  1:
 RMSU=  7.12D-06    CP:  9.81D-01  1.21D+00  1.04D+00  1.01D+00  1.42D+00
                    CP:  1.47D+00  1.12D+00
 E= -2049.51656535193     Delta-E=       -0.000005021337 Rises=F Damp=F
 DIIS: error= 2.07D-05 at cycle   8 NSaved=   8.
 NSaved= 8 IEnMin= 8 EnMin= -2049.51656535193     IErMin= 8 ErrMin= 2.07D-05
 ErrMax= 2.07D-05  0.00D+00 EMaxC= 1.00D-01 BMatC= 4.27D-07 BMatP= 2.22D-06
 IDIUse=1 WtCom= 1.00D+00 WtEn= 0.00D+00
 Coeff-Com: -0.272D-03 0.218D-02 0.203D-02-0.587D-02-0.624D-01-0.304D-01
 Coeff-Com:  0.353D+00 0.741D+00
 Coeff:     -0.272D-03 0.218D-02 0.203D-02-0.587D-02-0.624D-01-0.304D-01
 Coeff:      0.353D+00 0.741D+00
 Gap=     0.302 Goal=   None    Shift=    0.000
 RMSDP=4.55D-06 MaxDP=1.81D-04 DE=-5.02D-06 OVMax= 6.65D-04

 Initial convergence to 1.0D-05 achieved.  Increase integral accuracy.
 Cycle   9  Pass 1  IDiag  1:
 E= -2049.51660592698     Delta-E=       -0.000040575053 Rises=F Damp=F
 DIIS: error= 1.07D-04 at cycle   1 NSaved=   1.
 NSaved= 1 IEnMin= 1 EnMin= -2049.51660592698     IErMin= 1 ErrMin= 1.07D-04
 ErrMax= 1.07D-04  0.00D+00 EMaxC= 1.00D-01 BMatC= 3.22D-06 BMatP= 3.22D-06
 IDIUse=3 WtCom= 9.99D-01 WtEn= 1.07D-03
 Coeff-Com:  0.100D+01
 Coeff-En:   0.100D+01
 Coeff:      0.100D+01
 Gap=     0.302 Goal=   None    Shift=    0.000
 RMSDP=4.55D-06 MaxDP=1.81D-04 DE=-4.06D-05 OVMax= 2.16D-04

 Cycle  10  Pass 1  IDiag  1:
 RMSU=  7.63D-05    CP:  1.00D+00
 E= -2049.51660880645     Delta-E=       -0.000002879461 Rises=F Damp=F
 DIIS: error= 1.05D-05 at cycle   2 NSaved=   2.
 NSaved= 2 IEnMin= 2 EnMin= -2049.51660880645     IErMin= 2 ErrMin= 1.05D-05
 ErrMax= 1.05D-05  0.00D+00 EMaxC= 1.00D-01 BMatC= 1.12D-07 BMatP= 3.22D-06
 IDIUse=1 WtCom= 1.00D+00 WtEn= 0.00D+00
 Coeff-Com:  0.157D-01 0.984D+00
 Coeff:      0.157D-01 0.984D+00
 Gap=     0.302 Goal=   None    Shift=    0.000
 RMSDP=5.34D-06 MaxDP=1.75D-04 DE=-2.88D-06 OVMax= 1.27D-04

 Cycle  11  Pass 1  IDiag  1:
 RMSU=  2.51D-06    CP:  1.00D+00  1.06D+00
 E= -2049.51660884636     Delta-E=       -0.000000039910 Rises=F Damp=F
 DIIS: error= 1.18D-05 at cycle   3 NSaved=   3.
 NSaved= 3 IEnMin= 3 EnMin= -2049.51660884636     IErMin= 2 ErrMin= 1.05D-05
 ErrMax= 1.18D-05  0.00D+00 EMaxC= 1.00D-01 BMatC= 1.12D-07 BMatP= 1.12D-07
 IDIUse=1 WtCom= 1.00D+00 WtEn= 0.00D+00
 Coeff-Com: -0.251D-01 0.509D+00 0.516D+00
 Coeff:     -0.251D-01 0.509D+00 0.516D+00
 Gap=     0.302 Goal=   None    Shift=    0.000
 RMSDP=1.16D-06 MaxDP=5.33D-05 DE=-3.99D-08 OVMax= 4.78D-05

 Cycle  12  Pass 1  IDiag  1:
 RMSU=  9.06D-07    CP:  1.00D+00  1.07D+00  7.86D-01
 E= -2049.51660897516     Delta-E=       -0.000000128803 Rises=F Damp=F
 DIIS: error= 1.60D-06 at cycle   4 NSaved=   4.
 NSaved= 4 IEnMin= 4 EnMin= -2049.51660897516     IErMin= 4 ErrMin= 1.60D-06
 ErrMax= 1.60D-06  0.00D+00 EMaxC= 1.00D-01 BMatC= 1.35D-09 BMatP= 1.12D-07
 IDIUse=1 WtCom= 1.00D+00 WtEn= 0.00D+00
 Coeff-Com: -0.513D-02 0.389D-01 0.887D-01 0.878D+00
 Coeff:     -0.513D-02 0.389D-01 0.887D-01 0.878D+00
 Gap=     0.302 Goal=   None    Shift=    0.000
 RMSDP=3.39D-07 MaxDP=1.20D-05 DE=-1.29D-07 OVMax= 3.65D-05

 Cycle  13  Pass 1  IDiag  1:
 RMSU=  2.17D-07    CP:  1.00D+00  1.07D+00  8.64D-01  1.15D+00
 E= -2049.51660893704     Delta-E=        0.000000038119 Rises=F Damp=F
 DIIS: error= 6.87D-07 at cycle   5 NSaved=   5.
 NSaved= 5 IEnMin= 4 EnMin= -2049.51660897516     IErMin= 5 ErrMin= 6.87D-07
 ErrMax= 6.87D-07  0.00D+00 EMaxC= 1.00D-01 BMatC= 3.21D-10 BMatP= 1.35D-09
 IDIUse=1 WtCom= 1.00D+00 WtEn= 0.00D+00
 Coeff-Com:  0.325D-02-0.784D-01-0.698D-01 0.198D+00 0.947D+00
 Coeff:      0.325D-02-0.784D-01-0.698D-01 0.198D+00 0.947D+00
 Gap=     0.302 Goal=   None    Shift=    0.000
 RMSDP=1.92D-07 MaxDP=6.93D-06 DE= 3.81D-08 OVMax= 2.14D-05

 Cycle  14  Pass 1  IDiag  1:
 RMSU=  1.02D-07    CP:  1.00D+00  1.07D+00  8.89D-01  1.29D+00  1.31D+00
 E= -2049.51660897913     Delta-E=       -0.000000042086 Rises=F Damp=F
 DIIS: error= 3.14D-07 at cycle   6 NSaved=   6.
 NSaved= 6 IEnMin= 6 EnMin= -2049.51660897913     IErMin= 6 ErrMin= 3.14D-07
 ErrMax= 3.14D-07  0.00D+00 EMaxC= 1.00D-01 BMatC= 4.20D-11 BMatP= 3.21D-10
 IDIUse=1 WtCom= 1.00D+00 WtEn= 0.00D+00
 Coeff-Com:  0.153D-02-0.272D-01-0.298D-01-0.411D-01 0.253D+00 0.843D+00
 Coeff:      0.153D-02-0.272D-01-0.298D-01-0.411D-01 0.253D+00 0.843D+00
 Gap=     0.302 Goal=   None    Shift=    0.000
 RMSDP=6.35D-08 MaxDP=2.38D-06 DE=-4.21D-08 OVMax= 9.81D-06

 Cycle  15  Pass 1  IDiag  1:
 RMSU=  3.47D-08    CP:  1.00D+00  1.07D+00  8.97D-01  1.31D+00  1.48D+00
                    CP:  1.26D+00
 E= -2049.51660897933     Delta-E=       -0.000000000201 Rises=F Damp=F
 DIIS: error= 1.00D-07 at cycle   7 NSaved=   7.
 NSaved= 7 IEnMin= 7 EnMin= -2049.51660897933     IErMin= 7 ErrMin= 1.00D-07
 ErrMax= 1.00D-07  0.00D+00 EMaxC= 1.00D-01 BMatC= 1.15D-11 BMatP= 4.20D-11
 IDIUse=1 WtCom= 1.00D+00 WtEn= 0.00D+00
 Coeff-Com: -0.197D-03 0.779D-02 0.516D-02-0.525D-01-0.135D+00 0.290D+00
 Coeff-Com:  0.885D+00
 Coeff:     -0.197D-03 0.779D-02 0.516D-02-0.525D-01-0.135D+00 0.290D+00
 Coeff:      0.885D+00
 Gap=     0.302 Goal=   None    Shift=    0.000
 RMSDP=3.39D-08 MaxDP=1.12D-06 DE=-2.01D-10 OVMax= 4.51D-06

 Cycle  16  Pass 1  IDiag  1:
 RMSU=  1.50D-08    CP:  1.00D+00  1.07D+00  8.96D-01  1.31D+00  1.55D+00
                    CP:  1.49D+00  1.19D+00
 E= -2049.51660897936     Delta-E=       -0.000000000032 Rises=F Damp=F
 DIIS: error= 3.64D-08 at cycle   8 NSaved=   8.
 NSaved= 8 IEnMin= 8 EnMin= -2049.51660897936     IErMin= 8 ErrMin= 3.64D-08
 ErrMax= 3.64D-08  0.00D+00 EMaxC= 1.00D-01 BMatC= 1.38D-12 BMatP= 1.15D-11
 IDIUse=1 WtCom= 1.00D+00 WtEn= 0.00D+00
 Coeff-Com: -0.281D-03 0.662D-02 0.594D-02-0.132D-01-0.880D-01 0.110D-02
 Coeff-Com:  0.322D+00 0.766D+00
 Coeff:     -0.281D-03 0.662D-02 0.594D-02-0.132D-01-0.880D-01 0.110D-02
 Coeff:      0.322D+00 0.766D+00
 Gap=     0.302 Goal=   None    Shift=    0.000
 RMSDP=1.02D-08 MaxDP=4.09D-07 DE=-3.18D-11 OVMax= 1.19D-06

 Cycle  17  Pass 1  IDiag  1:
 RMSU=  5.91D-09    CP:  1.00D+00  1.07D+00  8.95D-01  1.31D+00  1.57D+00
                    CP:  1.54D+00  1.32D+00  1.11D+00
 E= -2049.51660897944     Delta-E=       -0.000000000080 Rises=F Damp=F
 DIIS: error= 9.71D-09 at cycle   9 NSaved=   9.
 NSaved= 9 IEnMin= 9 EnMin= -2049.51660897944     IErMin= 9 ErrMin= 9.71D-09
 ErrMax= 9.71D-09  0.00D+00 EMaxC= 1.00D-01 BMatC= 1.62D-13 BMatP= 1.38D-12
 IDIUse=1 WtCom= 1.00D+00 WtEn= 0.00D+00
 Coeff-Com: -0.497D-04 0.740D-03 0.917D-03 0.361D-02-0.494D-02-0.368D-01
 Coeff-Com: -0.382D-01 0.212D+00 0.863D+00
 Coeff:     -0.497D-04 0.740D-03 0.917D-03 0.361D-02-0.494D-02-0.368D-01
 Coeff:     -0.382D-01 0.212D+00 0.863D+00
 Gap=     0.302 Goal=   None    Shift=    0.000
 RMSDP=3.86D-09 MaxDP=1.58D-07 DE=-8.00D-11 OVMax= 3.81D-07

 SCF Done:  E(RLC-wPBE) =  -2049.51660898     A.U. after   17 cycles
            NFock= 17  Conv=0.39D-08     -V/T= 2.0064
 KE= 2.036465014562D+03 PE=-1.060722933142D+04 EE= 3.634278984405D+03
 Leave Link  502 at Wed Dec  5 16:42:50 2018, MaxMem=   536870912 cpu:      1636.0
 (Enter /pbs_home/pkowalski/g09d01/g09/l601.exe)
 Copying SCF densities to generalized density rwf, IOpCl= 0 IROHF=0.

 **********************************************************************

            Population analysis using the SCF density.

 **********************************************************************

 Orbital symmetries:
       Occupied  (A) (A) (A) (A) (A) (A) (A) (A) (A) (A) (A) (A)
                 (A) (A) (A) (A) (A) (A) (A) (A) (A) (A) (A) (A)
                 (A) (A) (A) (A) (A) (A) (A) (A) (A) (A) (A) (A)
                 (A) (A) (A) (A) (A) (A) (A) (A) (A) (A) (A) (A)
                 (A) (A) (A) (A) (A) (A) (A) (A) (A) (A) (A) (A)
                 (A) (A) (A) (A) (A) (A) (A) (A) (A) (A) (A) (A)
                 (A) (A) (A) (A) (A) (A) (A) (A) (A) (A) (A) (A)
                 (A) (A) (A) (A) (A) (A) (A) (A) (A) (A) (A) (A)
                 (A) (A) (A) (A) (A)
       Virtual   (A) (A) (A) (A) (A) (A) (A) (A) (A) (A) (A) (A)
                 (A) (A) (A) (A) (A) (A) (A) (A) (A) (A) (A) (A)
                 (A) (A) (A) (A) (A) (A) (A) (A) (A) (A) (A) (A)
                 (A) (A) (A) (A) (A) (A) (A) (A) (A) (A) (A) (A)
                 (A) (A) (A) (A) (A) (A) (A) (A) (A) (A) (A) (A)
                 (A) (A) (A) (A) (A) (A) (A) (A) (A) (A) (A) (A)
                 (A) (A) (A) (A) (A) (A) (A) (A) (A) (A) (A) (A)
                 (A) (A) (A) (A) (A) (A) (A) (A) (A) (A) (A) (A)
                 (A) (A) (A) (A) (A) (A) (A) (A) (A) (A) (A) (A)
                 (A) (A) (A) (A) (A) (A) (A) (A) (A) (A) (A) (A)
                 (A) (A) (A) (A) (A) (A) (A) (A) (A) (A) (A) (A)
                 (A) (A) (A) (A) (A) (A) (A) (A) (A) (A) (A) (A)
                 (A) (A) (A) (A) (A) (A) (A) (A) (A) (A) (A) (A)
                 (A) (A) (A) (A) (A) (A) (A) (A) (A) (A) (A) (A)
                 (A) (A) (A) (A) (A) (A) (A) (A) (A) (A) (A) (A)
                 (A) (A) (A) (A) (A) (A) (A) (A) (A) (A) (A) (A)
                 (A) (A) (A) (A) (A) (A) (A) (A) (A) (A) (A) (A)
                 (A) (A) (A) (A) (A) (A) (A) (A) (A) (A) (A) (A)
                 (A) (A) (A) (A) (A) (A) (A) (A) (A) (A) (A) (A)
                 (A) (A) (A) (A) (A) (A) (A) (A) (A) (A) (A) (A)
                 (A) (A) (A) (A) (A) (A) (A) (A) (A) (A) (A) (A)
                 (A) (A) (A) (A) (A) (A) (A) (A) (A) (A) (A) (A)
                 (A) (A) (A) (A) (A) (A) (A) (A) (A) (A) (A) (A)
                 (A) (A) (A) (A) (A) (A) (A) (A) (A) (A) (A) (A)
                 (A) (A) (A) (A) (A) (A) (A) (A) (A) (A) (A) (A)
                 (A) (A) (A) (A) (A) (A) (A) (A) (A) (A) (A) (A)
                 (A) (A) (A) (A) (A) (A) (A) (A) (A) (A) (A) (A)
                 (A) (A) (A)
 The electronic state is 1-A.
 Alpha  occ. eigenvalues --  -88.28941 -88.28858 -24.51081 -24.51045 -24.50677
 Alpha  occ. eigenvalues --  -24.50283 -24.50049 -24.49927 -10.30110 -10.30049
 Alpha  occ. eigenvalues --  -10.29921 -10.18350 -10.18299 -10.17359 -10.17295
 Alpha  occ. eigenvalues --  -10.17003 -10.16982 -10.14974 -10.14900 -10.14429
 Alpha  occ. eigenvalues --  -10.14382 -10.13974 -10.13940 -10.12810 -10.12782
 Alpha  occ. eigenvalues --   -7.92870  -7.92775  -5.94961  -5.94868  -5.94426
 Alpha  occ. eigenvalues --   -5.94336  -5.93758  -5.93658  -1.40478  -1.38004
 Alpha  occ. eigenvalues --   -1.36915  -1.32747  -1.31060  -1.30676  -1.08024
 Alpha  occ. eigenvalues --   -1.03970  -1.02248  -0.96968  -0.93647  -0.93317
 Alpha  occ. eigenvalues --   -0.90518  -0.88588  -0.87255  -0.85169  -0.83803
 Alpha  occ. eigenvalues --   -0.81989  -0.80487  -0.76767  -0.75488  -0.74795
 Alpha  occ. eigenvalues --   -0.72335  -0.71326  -0.70878  -0.69863  -0.68228
 Alpha  occ. eigenvalues --   -0.67785  -0.67373  -0.66469  -0.66330  -0.63088
 Alpha  occ. eigenvalues --   -0.61166  -0.59784  -0.59539  -0.59188  -0.58365
 Alpha  occ. eigenvalues --   -0.58068  -0.57548  -0.57141  -0.56289  -0.56102
 Alpha  occ. eigenvalues --   -0.55911  -0.55851  -0.55400  -0.54889  -0.54567
 Alpha  occ. eigenvalues --   -0.54203  -0.53343  -0.53132  -0.52510  -0.51981
 Alpha  occ. eigenvalues --   -0.51718  -0.51672  -0.50587  -0.49218  -0.47854
 Alpha  occ. eigenvalues --   -0.47746  -0.47025  -0.46769  -0.46309  -0.44363
 Alpha  occ. eigenvalues --   -0.43143  -0.43091  -0.42609  -0.39272  -0.34444
 Alpha  occ. eigenvalues --   -0.29564
 Alpha virt. eigenvalues --    0.00684   0.08290   0.08388   0.10463   0.12137
 Alpha virt. eigenvalues --    0.12558   0.13766   0.15198   0.16731   0.17244
 Alpha virt. eigenvalues --    0.17880   0.18492   0.19460   0.19738   0.20990
 Alpha virt. eigenvalues --    0.21281   0.21732   0.21970   0.22953   0.23307
 Alpha virt. eigenvalues --    0.23454   0.23956   0.24730   0.24874   0.27200
 Alpha virt. eigenvalues --    0.28188   0.28664   0.29752   0.32044   0.32251
 Alpha virt. eigenvalues --    0.32985   0.33743   0.34276   0.34502   0.35631
 Alpha virt. eigenvalues --    0.35905   0.37792   0.38264   0.39353   0.39848
 Alpha virt. eigenvalues --    0.40318   0.41750   0.42505   0.45074   0.46566
 Alpha virt. eigenvalues --    0.47309   0.48323   0.49571   0.49890   0.51398
 Alpha virt. eigenvalues --    0.51834   0.52011   0.53206   0.53240   0.54183
 Alpha virt. eigenvalues --    0.54430   0.56317   0.56531   0.57336   0.57969
 Alpha virt. eigenvalues --    0.59774   0.60070   0.60748   0.61720   0.63184
 Alpha virt. eigenvalues --    0.63768   0.64313   0.64737   0.65664   0.65862
 Alpha virt. eigenvalues --    0.66442   0.67222   0.67918   0.68993   0.69344
 Alpha virt. eigenvalues --    0.70385   0.70653   0.71425   0.71948   0.72361
 Alpha virt. eigenvalues --    0.72645   0.73727   0.73861   0.74431   0.74547
 Alpha virt. eigenvalues --    0.74782   0.75439   0.75810   0.76121   0.76782
 Alpha virt. eigenvalues --    0.77178   0.77333   0.77753   0.78061   0.78979
 Alpha virt. eigenvalues --    0.79356   0.79453   0.80422   0.81056   0.81211
 Alpha virt. eigenvalues --    0.82346   0.82595   0.83161   0.84818   0.85485
 Alpha virt. eigenvalues --    0.85695   0.86495   0.86930   0.88196   0.88430
 Alpha virt. eigenvalues --    0.89605   0.89911   0.91776   0.93094   0.94928
 Alpha virt. eigenvalues --    0.95351   0.95904   0.96530   0.97980   0.99032
 Alpha virt. eigenvalues --    1.00994   1.02288   1.02985   1.04728   1.04864
 Alpha virt. eigenvalues --    1.07338   1.08352   1.09391   1.10137   1.12348
 Alpha virt. eigenvalues --    1.15342   1.16434   1.19702   1.20232   1.20656
 Alpha virt. eigenvalues --    1.21834   1.23372   1.24506   1.24934   1.25933
 Alpha virt. eigenvalues --    1.26486   1.28164   1.28496   1.30216   1.30675
 Alpha virt. eigenvalues --    1.31138   1.32108   1.33494   1.35519   1.37153
 Alpha virt. eigenvalues --    1.38650   1.39615   1.40640   1.41406   1.43194
 Alpha virt. eigenvalues --    1.43933   1.47094   1.47759   1.48570   1.49624
 Alpha virt. eigenvalues --    1.50650   1.52658   1.52941   1.53387   1.54593
 Alpha virt. eigenvalues --    1.55364   1.55711   1.57303   1.58060   1.59391
 Alpha virt. eigenvalues --    1.59743   1.60259   1.60740   1.62483   1.62913
 Alpha virt. eigenvalues --    1.63009   1.65010   1.66514   1.67949   1.68418
 Alpha virt. eigenvalues --    1.68652   1.69839   1.71758   1.72669   1.74586
 Alpha virt. eigenvalues --    1.77418   1.80180   1.81576   1.81878   1.82489
 Alpha virt. eigenvalues --    1.82777   1.83544   1.84595   1.85770   1.86122
 Alpha virt. eigenvalues --    1.86827   1.87566   1.88069   1.88412   1.88638
 Alpha virt. eigenvalues --    1.89224   1.89663   1.89856   1.91263   1.92213
 Alpha virt. eigenvalues --    1.92897   1.93987   1.94783   1.95484   1.96061
 Alpha virt. eigenvalues --    1.96901   1.98670   1.99340   1.99812   2.00911
 Alpha virt. eigenvalues --    2.02984   2.03237   2.03718   2.04769   2.05044
 Alpha virt. eigenvalues --    2.07346   2.08896   2.09238   2.10230   2.11039
 Alpha virt. eigenvalues --    2.12362   2.13021   2.13545   2.14995   2.15421
 Alpha virt. eigenvalues --    2.17000   2.19743   2.20296   2.21145   2.22965
 Alpha virt. eigenvalues --    2.23665   2.24498   2.26402   2.26870   2.28436
 Alpha virt. eigenvalues --    2.28946   2.30471   2.31508   2.32438   2.33599
 Alpha virt. eigenvalues --    2.33988   2.36206   2.39460   2.40096   2.41136
 Alpha virt. eigenvalues --    2.41821   2.42344   2.43316   2.44160   2.46458
 Alpha virt. eigenvalues --    2.50419   2.50830   2.51386   2.55287   2.57231
 Alpha virt. eigenvalues --    2.59571   2.59711   2.60324   2.61341   2.63240
 Alpha virt. eigenvalues --    2.63751   2.68509   2.69409   2.69952   2.70134
 Alpha virt. eigenvalues --    2.71365   2.72247   2.73853   2.76584   2.80166
 Alpha virt. eigenvalues --    2.81063   2.82558   2.85302   2.88695   2.92115
 Alpha virt. eigenvalues --    2.94805   2.97873   2.98996   2.99056   3.01962
 Alpha virt. eigenvalues --    3.02748   3.02949   3.05040   3.08665   3.09621
 Alpha virt. eigenvalues --    3.10790   3.11649   3.14909   3.15039   3.15400
 Alpha virt. eigenvalues --    3.15799   3.16190   3.16581   3.16903   3.17030
 Alpha virt. eigenvalues --    3.18516   3.21109   3.21573   3.22990   3.24733
 Alpha virt. eigenvalues --    3.26366   3.26860   3.28673   3.29608   3.29755
 Alpha virt. eigenvalues --    3.31170   3.34778   3.40338   3.46060   3.49114
 Alpha virt. eigenvalues --    3.50312   3.53147   3.56864   3.61080   3.68189
 Alpha virt. eigenvalues --    3.70044   3.81602   3.85133   3.86511   3.98219
 Alpha virt. eigenvalues --    3.99207   4.01745
          Condensed to atoms (all electrons):
               1          2          3          4          5          6
     1  C    5.875052   0.269607  -0.068063  -0.049271   0.153983   0.005196
     2  S    0.269607  15.598538   0.235899  -0.064295  -0.065229  -0.057964
     3  C   -0.068063   0.235899   5.111106   0.624113  -0.012901   0.383348
     4  C   -0.049271  -0.064295   0.624113   4.946682   0.270789  -0.052871
     5  C    0.153983  -0.065229  -0.012901   0.270789   5.659482   0.010353
     6  C    0.005196  -0.057964   0.383348  -0.052871   0.010353   4.513154
     7  H    0.009021   0.005865  -0.043346   0.442975  -0.056709  -0.011437
     8  C    0.187146  -0.055723   0.012628   0.013062   0.008731  -0.000004
     9  C   -0.135992  -0.001279   0.000573  -0.000677   0.011274   0.000004
    10  C   -0.030347   0.003442  -0.001014   0.004286  -0.069048  -0.000008
    11  C    0.024017   0.000233  -0.000001   0.000004  -0.000471   0.000000
    12  C    0.030776  -0.000214  -0.000002   0.000041  -0.002370   0.000000
    13  F   -0.006802   0.000063  -0.000001   0.000003   0.000066   0.000000
    14  F   -0.013213   0.003210   0.000097  -0.000010   0.000007   0.000000
    15  F   -0.003281  -0.000009   0.000000   0.000000  -0.000035   0.000000
    16  F   -0.000169   0.000000   0.000000   0.000000   0.000000   0.000000
    17  F   -0.000159   0.000000   0.000000   0.000000  -0.000011   0.000000
    18  F   -0.000585   0.000000   0.000000   0.000000   0.000004   0.000000
    19  C    0.013904   0.004049  -0.000130  -0.068930   0.165837  -0.000377
    20  C   -0.106297   0.000949   0.000239   0.010348   0.014857   0.000018
    21  C    0.001937   0.000247   0.000199  -0.003154  -0.076453  -0.000029
    22  H   -0.001334  -0.000005   0.000041  -0.000182   0.012089   0.000002
    23  H   -0.001701   0.000008  -0.000875   0.013193  -0.014942  -0.000031
    24  H    0.011982   0.000093  -0.000573  -0.000274  -0.016169  -0.000043
    25  C   -0.045757   0.000548  -0.010107  -0.061041   0.360777  -0.000380
    26  H    0.007970  -0.000072  -0.001356  -0.001262  -0.013312   0.000015
    27  H   -0.013703  -0.000625   0.000406   0.006463  -0.008716   0.000016
    28  H    0.000366   0.007998   0.000076  -0.003822  -0.023464  -0.000534
    29  H   -0.000289   0.004058  -0.010808  -0.016074   0.000645   0.399726
    30  H    0.000368  -0.000417  -0.014676   0.002208  -0.000740   0.384053
    31  H   -0.000229   0.002135  -0.018164   0.002025  -0.000239   0.387040
    32  S    0.000945   0.000002   0.000006  -0.000175   0.004112   0.000000
    33  C    0.000337   0.000006   0.000028  -0.000635  -0.001651   0.000000
    34  C    0.010207  -0.000164  -0.000654  -0.004298  -0.065763  -0.000005
    35  C    0.000019   0.000000   0.000000  -0.000006  -0.000399   0.000000
    36  H    0.000000   0.000000   0.000000  -0.000005  -0.000022   0.000000
    37  H   -0.000001   0.000000   0.000000   0.000000   0.000062   0.000000
    38  H    0.000000   0.000000   0.000000   0.000001  -0.000016   0.000000
    39  H    0.000201  -0.000003  -0.000024   0.001630  -0.001476   0.000004
               7          8          9         10         11         12
     1  C    0.009021   0.187146  -0.135992  -0.030347   0.024017   0.030776
     2  S    0.005865  -0.055723  -0.001279   0.003442   0.000233  -0.000214
     3  C   -0.043346   0.012628   0.000573  -0.001014  -0.000001  -0.000002
     4  C    0.442975   0.013062  -0.000677   0.004286   0.000004   0.000041
     5  C   -0.056709   0.008731   0.011274  -0.069048  -0.000471  -0.002370
     6  C   -0.011437  -0.000004   0.000004  -0.000008   0.000000   0.000000
     7  H    0.626766  -0.000600  -0.000001   0.000021   0.000000  -0.000001
     8  C   -0.000600   6.233975  -0.264203   0.131734  -0.068261   0.088922
     9  C   -0.000001  -0.264203   5.274610   0.127351   0.136086  -0.249896
    10  C    0.000021   0.131734   0.127351   6.203396  -0.011947  -0.213060
    11  C    0.000000  -0.068261   0.136086  -0.011947   5.137923  -0.005891
    12  C   -0.000001   0.088922  -0.249896  -0.213060  -0.005891   5.377064
    13  F    0.000000  -0.045238   0.384352  -0.011446  -0.060630   0.023915
    14  F    0.000000  -0.056058   0.398034   0.002309  -0.042421   0.006808
    15  F    0.000000   0.017559  -0.053471   0.000775   0.357882  -0.039992
    16  F    0.000000   0.006356  -0.042077   0.004609   0.376799  -0.041548
    17  F    0.000000   0.001398   0.005659  -0.049944  -0.035695   0.389807
    18  F    0.000000  -0.009920   0.017683  -0.044737  -0.053730   0.381077
    19  C   -0.001604  -0.075777  -0.001459  -0.006073  -0.000908   0.012723
    20  C    0.000232  -0.012449   0.025321   0.096682   0.029442  -0.139021
    21  C   -0.001672  -0.008406  -0.001043  -0.012213   0.000054  -0.000581
    22  H   -0.000008   0.001274   0.000056  -0.007939  -0.000002  -0.000113
    23  H    0.000375  -0.000417   0.000008   0.000863  -0.000003   0.000043
    24  H    0.000056  -0.006407   0.000305   0.008789   0.000119  -0.000348
    25  C   -0.001919  -0.018364   0.000032  -0.007200  -0.000044  -0.000531
    26  H    0.001908   0.000896   0.000019  -0.000418  -0.000001  -0.000002
    27  H   -0.000139   0.009296  -0.000387  -0.005129   0.000127  -0.000075
    28  H   -0.000200  -0.008292  -0.000171   0.001502   0.000014   0.000044
    29  H    0.004263   0.000004   0.000000   0.000000   0.000000   0.000000
    30  H    0.000134   0.000002   0.000000   0.000000   0.000000   0.000000
    31  H    0.000157  -0.000007   0.000001   0.000000   0.000000   0.000000
    32  S   -0.000004   0.004164  -0.000158  -0.056891  -0.000052  -0.003480
    33  C   -0.000025  -0.001195  -0.000006   0.011671   0.000014   0.000437
    34  C    0.001699   0.004393   0.000033   0.013715   0.000004  -0.000560
    35  C    0.000005  -0.000009   0.000000  -0.000076   0.000000   0.000000
    36  H   -0.000002   0.000000   0.000000   0.000005   0.000000   0.000000
    37  H    0.000000   0.000000   0.000000  -0.000006   0.000000   0.000000
    38  H    0.000000   0.000000   0.000000   0.000003   0.000000   0.000000
    39  H    0.001748   0.000017   0.000000  -0.000614   0.000000   0.000000
              13         14         15         16         17         18
     1  C   -0.006802  -0.013213  -0.003281  -0.000169  -0.000159  -0.000585
     2  S    0.000063   0.003210  -0.000009   0.000000   0.000000   0.000000
     3  C   -0.000001   0.000097   0.000000   0.000000   0.000000   0.000000
     4  C    0.000003  -0.000010   0.000000   0.000000   0.000000   0.000000
     5  C    0.000066   0.000007  -0.000035   0.000000  -0.000011   0.000004
     6  C    0.000000   0.000000   0.000000   0.000000   0.000000   0.000000
     7  H    0.000000   0.000000   0.000000   0.000000   0.000000   0.000000
     8  C   -0.045238  -0.056058   0.017559   0.006356   0.001398  -0.009920
     9  C    0.384352   0.398034  -0.053471  -0.042077   0.005659   0.017683
    10  C   -0.011446   0.002309   0.000775   0.004609  -0.049944  -0.044737
    11  C   -0.060630  -0.042421   0.357882   0.376799  -0.035695  -0.053730
    12  C    0.023915   0.006808  -0.039992  -0.041548   0.389807   0.381077
    13  F    8.914470  -0.042875   0.000388  -0.000141  -0.000002  -0.000743
    14  F   -0.042875   8.894577  -0.000341   0.000180  -0.000001  -0.000002
    15  F    0.000388  -0.000341   8.913028  -0.040468  -0.000722   0.000372
    16  F   -0.000141   0.000180  -0.040468   8.874106   0.000179  -0.000001
    17  F   -0.000002  -0.000001  -0.000722   0.000179   8.899995  -0.043535
    18  F   -0.000743  -0.000002   0.000372  -0.000001  -0.043535   8.916681
    19  C   -0.000077   0.000004   0.000008   0.000000   0.000066  -0.000063
    20  C   -0.001214  -0.000208  -0.001860  -0.000185  -0.017277  -0.007790
    21  C   -0.000039  -0.000001   0.000000   0.000000   0.000000   0.000035
    22  H   -0.000001   0.000000   0.000000   0.000000   0.000000   0.000013
    23  H    0.000000   0.000000   0.000000   0.000000   0.000000  -0.000001
    24  H    0.000643   0.000016  -0.000001   0.000000   0.000000   0.000044
    25  C   -0.000002   0.000035  -0.000049   0.000000  -0.000023  -0.000001
    26  H    0.000000   0.000000   0.000000   0.000000   0.000000   0.000000
    27  H    0.000001   0.000007   0.000384   0.000001   0.000295   0.000006
    28  H    0.000000  -0.000002   0.000004   0.000000   0.000000   0.000000
    29  H    0.000000   0.000000   0.000000   0.000000   0.000000   0.000000
    30  H    0.000000   0.000000   0.000000   0.000000   0.000000   0.000000
    31  H    0.000000   0.000000   0.000000   0.000000   0.000000   0.000000
    32  S   -0.000001   0.000000  -0.000001   0.000000   0.003155  -0.000073
    33  C    0.000000   0.000000   0.000000   0.000000   0.000023   0.000002
    34  C    0.000000   0.000000   0.000000   0.000000   0.000001  -0.000001
    35  C    0.000000   0.000000   0.000000   0.000000   0.000000   0.000000
    36  H    0.000000   0.000000   0.000000   0.000000   0.000000   0.000000
    37  H    0.000000   0.000000   0.000000   0.000000   0.000000   0.000000
    38  H    0.000000   0.000000   0.000000   0.000000   0.000000   0.000000
    39  H    0.000000   0.000000   0.000000   0.000000   0.000000   0.000000
              19         20         21         22         23         24
     1  C    0.013904  -0.106297   0.001937  -0.001334  -0.001701   0.011982
     2  S    0.004049   0.000949   0.000247  -0.000005   0.000008   0.000093
     3  C   -0.000130   0.000239   0.000199   0.000041  -0.000875  -0.000573
     4  C   -0.068930   0.010348  -0.003154  -0.000182   0.013193  -0.000274
     5  C    0.165837   0.014857  -0.076453   0.012089  -0.014942  -0.016169
     6  C   -0.000377   0.000018  -0.000029   0.000002  -0.000031  -0.000043
     7  H   -0.001604   0.000232  -0.001672  -0.000008   0.000375   0.000056
     8  C   -0.075777  -0.012449  -0.008406   0.001274  -0.000417  -0.006407
     9  C   -0.001459   0.025321  -0.001043   0.000056   0.000008   0.000305
    10  C   -0.006073   0.096682  -0.012213  -0.007939   0.000863   0.008789
    11  C   -0.000908   0.029442   0.000054  -0.000002  -0.000003   0.000119
    12  C    0.012723  -0.139021  -0.000581  -0.000113   0.000043  -0.000348
    13  F   -0.000077  -0.001214  -0.000039  -0.000001   0.000000   0.000643
    14  F    0.000004  -0.000208  -0.000001   0.000000   0.000000   0.000016
    15  F    0.000008  -0.001860   0.000000   0.000000   0.000000  -0.000001
    16  F    0.000000  -0.000185   0.000000   0.000000   0.000000   0.000000
    17  F    0.000066  -0.017277   0.000000   0.000000   0.000000   0.000000
    18  F   -0.000063  -0.007790   0.000035   0.000013  -0.000001   0.000044
    19  C    5.668138   0.145832   0.365177  -0.023196  -0.013340  -0.007778
    20  C    0.145832   5.977672  -0.046269   0.000060   0.007885  -0.014094
    21  C    0.365177  -0.046269   4.563170   0.391608   0.389612   0.399723
    22  H   -0.023196   0.000060   0.391608   0.614318  -0.019982  -0.017716
    23  H   -0.013340   0.007885   0.389612  -0.019982   0.611921  -0.017503
    24  H   -0.007778  -0.014094   0.399723  -0.017716  -0.017503   0.584935
    25  C   -0.070746   0.000902   0.008713  -0.000259   0.000027   0.000202
    26  H   -0.015616  -0.001536   0.000023  -0.000005  -0.000006  -0.000014
    27  H   -0.016329   0.010101   0.000165  -0.000007  -0.000010  -0.000018
    28  H    0.012241  -0.001346  -0.000264   0.000009  -0.000004  -0.000006
    29  H   -0.000024   0.000001   0.000008   0.000000   0.000021  -0.000001
    30  H   -0.000014   0.000000   0.000000   0.000000   0.000000   0.000000
    31  H    0.000057  -0.000001   0.000007   0.000000  -0.000005   0.000007
    32  S   -0.067779   0.278454   0.000905   0.006656  -0.000099  -0.000553
    33  C   -0.011457  -0.067665  -0.009542   0.000409  -0.001163   0.000370
    34  C    0.272017  -0.049684  -0.060278  -0.003479  -0.001906   0.006360
    35  C    0.010392   0.005070  -0.000368  -0.000491   0.000017   0.000015
    36  H    0.000663  -0.000290   0.000010  -0.000002  -0.000005   0.000000
    37  H   -0.000271  -0.000180  -0.000043   0.000007   0.000002   0.000000
    38  H   -0.000733   0.000347   0.000162   0.000021  -0.000003  -0.000004
    39  H   -0.056273   0.009006  -0.002023  -0.000200   0.001937  -0.000123
              25         26         27         28         29         30
     1  C   -0.045757   0.007970  -0.013703   0.000366  -0.000289   0.000368
     2  S    0.000548  -0.000072  -0.000625   0.007998   0.004058  -0.000417
     3  C   -0.010107  -0.001356   0.000406   0.000076  -0.010808  -0.014676
     4  C   -0.061041  -0.001262   0.006463  -0.003822  -0.016074   0.002208
     5  C    0.360777  -0.013312  -0.008716  -0.023464   0.000645  -0.000740
     6  C   -0.000380   0.000015   0.000016  -0.000534   0.399726   0.384053
     7  H   -0.001919   0.001908  -0.000139  -0.000200   0.004263   0.000134
     8  C   -0.018364   0.000896   0.009296  -0.008292   0.000004   0.000002
     9  C    0.000032   0.000019  -0.000387  -0.000171   0.000000   0.000000
    10  C   -0.007200  -0.000418  -0.005129   0.001502   0.000000   0.000000
    11  C   -0.000044  -0.000001   0.000127   0.000014   0.000000   0.000000
    12  C   -0.000531  -0.000002  -0.000075   0.000044   0.000000   0.000000
    13  F   -0.000002   0.000000   0.000001   0.000000   0.000000   0.000000
    14  F    0.000035   0.000000   0.000007  -0.000002   0.000000   0.000000
    15  F   -0.000049   0.000000   0.000384   0.000004   0.000000   0.000000
    16  F    0.000000   0.000000   0.000001   0.000000   0.000000   0.000000
    17  F   -0.000023   0.000000   0.000295   0.000000   0.000000   0.000000
    18  F   -0.000001   0.000000   0.000006   0.000000   0.000000   0.000000
    19  C   -0.070746  -0.015616  -0.016329   0.012241  -0.000024  -0.000014
    20  C    0.000902  -0.001536   0.010101  -0.001346   0.000001   0.000000
    21  C    0.008713   0.000023   0.000165  -0.000264   0.000008   0.000000
    22  H   -0.000259  -0.000005  -0.000007   0.000009   0.000000   0.000000
    23  H    0.000027  -0.000006  -0.000010  -0.000004   0.000021   0.000000
    24  H    0.000202  -0.000014  -0.000018  -0.000006  -0.000001   0.000000
    25  C    4.568175   0.389103   0.399992   0.391841   0.000011   0.000170
    26  H    0.389103   0.610895  -0.017591  -0.019624  -0.000005  -0.000003
    27  H    0.399992  -0.017591   0.585961  -0.017902   0.000000  -0.000005
    28  H    0.391841  -0.019624  -0.017902   0.613612  -0.000003   0.000031
    29  H    0.000011  -0.000005   0.000000  -0.000003   0.601594  -0.017332
    30  H    0.000170  -0.000003  -0.000005   0.000031  -0.017332   0.601149
    31  H   -0.000045   0.000002   0.000001   0.000007  -0.017186  -0.020420
    32  S    0.000024   0.000046   0.000379  -0.000009   0.000000   0.000000
    33  C    0.000753  -0.001141  -0.000724   0.000043   0.000000   0.000000
    34  C   -0.004877   0.013832  -0.000232  -0.000187  -0.000005   0.000001
    35  C   -0.000026  -0.000041  -0.000064   0.000002   0.000000   0.000000
    36  H    0.000009   0.000022   0.000000   0.000000   0.000000   0.000000
    37  H    0.000009  -0.000004   0.000011  -0.000001   0.000000   0.000000
    38  H   -0.000001   0.000000   0.000000   0.000000   0.000000   0.000000
    39  H   -0.001662   0.000409   0.000059  -0.000009  -0.000002   0.000000
              31         32         33         34         35         36
     1  C   -0.000229   0.000945   0.000337   0.010207   0.000019   0.000000
     2  S    0.002135   0.000002   0.000006  -0.000164   0.000000   0.000000
     3  C   -0.018164   0.000006   0.000028  -0.000654   0.000000   0.000000
     4  C    0.002025  -0.000175  -0.000635  -0.004298  -0.000006  -0.000005
     5  C   -0.000239   0.004112  -0.001651  -0.065763  -0.000399  -0.000022
     6  C    0.387040   0.000000   0.000000  -0.000005   0.000000   0.000000
     7  H    0.000157  -0.000004  -0.000025   0.001699   0.000005  -0.000002
     8  C   -0.000007   0.004164  -0.001195   0.004393  -0.000009   0.000000
     9  C    0.000001  -0.000158  -0.000006   0.000033   0.000000   0.000000
    10  C    0.000000  -0.056891   0.011671   0.013715  -0.000076   0.000005
    11  C    0.000000  -0.000052   0.000014   0.000004   0.000000   0.000000
    12  C    0.000000  -0.003480   0.000437  -0.000560   0.000000   0.000000
    13  F    0.000000  -0.000001   0.000000   0.000000   0.000000   0.000000
    14  F    0.000000   0.000000   0.000000   0.000000   0.000000   0.000000
    15  F    0.000000  -0.000001   0.000000   0.000000   0.000000   0.000000
    16  F    0.000000   0.000000   0.000000   0.000000   0.000000   0.000000
    17  F    0.000000   0.003155   0.000023   0.000001   0.000000   0.000000
    18  F    0.000000  -0.000073   0.000002  -0.000001   0.000000   0.000000
    19  C    0.000057  -0.067779  -0.011457   0.272017   0.010392   0.000663
    20  C   -0.000001   0.278454  -0.067665  -0.049684   0.005070  -0.000290
    21  C    0.000007   0.000905  -0.009542  -0.060278  -0.000368   0.000010
    22  H    0.000000   0.006656   0.000409  -0.003479  -0.000491  -0.000002
    23  H   -0.000005  -0.000099  -0.001163  -0.001906   0.000017  -0.000005
    24  H    0.000007  -0.000553   0.000370   0.006360   0.000015   0.000000
    25  C   -0.000045   0.000024   0.000753  -0.004877  -0.000026   0.000009
    26  H    0.000002   0.000046  -0.001141   0.013832  -0.000041   0.000022
    27  H    0.000001   0.000379  -0.000724  -0.000232  -0.000064   0.000000
    28  H    0.000007  -0.000009   0.000043  -0.000187   0.000002   0.000000
    29  H   -0.017186   0.000000   0.000000  -0.000005   0.000000   0.000000
    30  H   -0.020420   0.000000   0.000000   0.000001   0.000000   0.000000
    31  H    0.597650   0.000000   0.000000   0.000000   0.000000   0.000000
    32  S    0.000000  15.587560   0.242237  -0.062084  -0.058309   0.004067
    33  C    0.000000   0.242237   5.099488   0.627618   0.381663  -0.010587
    34  C    0.000000  -0.062084   0.627618   4.941423  -0.053065  -0.016162
    35  C    0.000000  -0.058309   0.381663  -0.053065   4.514529   0.399609
    36  H    0.000000   0.004067  -0.010587  -0.016162   0.399609   0.601251
    37  H    0.000000   0.001889  -0.017847   0.001927   0.387044  -0.017172
    38  H    0.000000  -0.000281  -0.014920   0.002400   0.384184  -0.017275
    39  H    0.000000   0.005830  -0.043321   0.442596  -0.011368   0.004245
              37         38         39
     1  C   -0.000001   0.000000   0.000201
     2  S    0.000000   0.000000  -0.000003
     3  C    0.000000   0.000000  -0.000024
     4  C    0.000000   0.000001   0.001630
     5  C    0.000062  -0.000016  -0.001476
     6  C    0.000000   0.000000   0.000004
     7  H    0.000000   0.000000   0.001748
     8  C    0.000000   0.000000   0.000017
     9  C    0.000000   0.000000   0.000000
    10  C   -0.000006   0.000003  -0.000614
    11  C    0.000000   0.000000   0.000000
    12  C    0.000000   0.000000   0.000000
    13  F    0.000000   0.000000   0.000000
    14  F    0.000000   0.000000   0.000000
    15  F    0.000000   0.000000   0.000000
    16  F    0.000000   0.000000   0.000000
    17  F    0.000000   0.000000   0.000000
    18  F    0.000000   0.000000   0.000000
    19  C   -0.000271  -0.000733  -0.056273
    20  C   -0.000180   0.000347   0.009006
    21  C   -0.000043   0.000162  -0.002023
    22  H    0.000007   0.000021  -0.000200
    23  H    0.000002  -0.000003   0.001937
    24  H    0.000000  -0.000004  -0.000123
    25  C    0.000009  -0.000001  -0.001662
    26  H   -0.000004   0.000000   0.000409
    27  H    0.000011   0.000000   0.000059
    28  H   -0.000001   0.000000  -0.000009
    29  H    0.000000   0.000000  -0.000002
    30  H    0.000000   0.000000   0.000000
    31  H    0.000000   0.000000   0.000000
    32  S    0.001889  -0.000281   0.005830
    33  C   -0.017847  -0.014920  -0.043321
    34  C    0.001927   0.002400   0.442596
    35  C    0.387044   0.384184  -0.011368
    36  H   -0.017172  -0.017275   0.004245
    37  H    0.597406  -0.020383   0.000154
    38  H   -0.020383   0.600564   0.000137
    39  H    0.000154   0.000137   0.626135
 Mulliken charges:
               1
     1  C   -0.125839
     2  S    0.109048
     3  C   -0.186065
     4  C   -0.010843
     5  C   -0.242932
     6  C    0.040754
     7  H    0.022442
     8  C   -0.090228
     9  C    0.369421
    10  C   -0.083043
    11  C    0.217338
    12  C    0.386028
    13  F   -0.154691
    14  F   -0.150151
    15  F   -0.150170
    16  F   -0.137641
    17  F   -0.153211
    18  F   -0.154735
    19  C   -0.232152
    20  C   -0.146052
    21  C    0.100625
    22  H    0.048362
    23  H    0.046084
    24  H    0.067965
    25  C    0.101710
    26  H    0.046868
    27  H    0.067985
    28  H    0.048052
    29  H    0.051397
    30  H    0.065492
    31  H    0.067209
    32  S    0.109514
    33  C   -0.183221
    34  C   -0.014822
    35  C    0.041674
    36  H    0.051641
    37  H    0.067397
    38  H    0.065797
    39  H    0.022991
 Sum of Mulliken charges =   0.00000
 Mulliken charges with hydrogens summed into heavy atoms:
               1
     1  C   -0.125839
     2  S    0.109048
     3  C   -0.186065
     4  C    0.011599
     5  C   -0.242932
     6  C    0.224853
     8  C   -0.090228
     9  C    0.369421
    10  C   -0.083043
    11  C    0.217338
    12  C    0.386028
    13  F   -0.154691
    14  F   -0.150151
    15  F   -0.150170
    16  F   -0.137641
    17  F   -0.153211
    18  F   -0.154735
    19  C   -0.232152
    20  C   -0.146052
    21  C    0.263036
    25  C    0.264615
    32  S    0.109514
    33  C   -0.183221
    34  C    0.008169
    35  C    0.226509
 Electronic spatial extent (au):  <R**2>=           8152.6946
 Charge=              0.0000 electrons
 Dipole moment (field-independent basis, Debye):
    X=             -7.2792    Y=             -0.1126    Z=              0.2659  Tot=              7.2849
 Quadrupole moment (field-independent basis, Debye-Ang):
   XX=           -147.7734   YY=           -147.5743   ZZ=           -158.5360
   XY=             -0.2864   XZ=              0.2797   YZ=              0.8257
 Traceless Quadrupole moment (field-independent basis, Debye-Ang):
   XX=              3.5212   YY=              3.7202   ZZ=             -7.2414
   XY=             -0.2864   XZ=              0.2797   YZ=              0.8257
 Octapole moment (field-independent basis, Debye-Ang**2):
  XXX=             21.8413  YYY=             -0.7010  ZZZ=              1.1031  XYY=            -30.5243
  XXY=              0.5806  XXZ=              4.1850  XZZ=             29.8839  YZZ=              0.4570
  YYZ=              1.6949  XYZ=             -3.7612
 Hexadecapole moment (field-independent basis, Debye-Ang**3):
 XXXX=          -4585.9962 YYYY=          -4318.9736 ZZZZ=           -787.5819 XXXY=             -3.2241
 XXXZ=              4.2593 YYYX=              5.0003 YYYZ=             26.7986 ZZZX=              2.4858
 ZZZY=              6.7054 XXYY=          -1402.2081 XXZZ=           -949.3009 YYZZ=           -908.8137
 XXYZ=             16.8429 YYXZ=             -4.6547 ZZXY=             -0.6836
 N-N= 2.886968723477D+03 E-N=-1.060722932446D+04  KE= 2.036465014562D+03
 No NMR shielding tensors so no spin-rotation constants.
 Leave Link  601 at Wed Dec  5 16:42:55 2018, MaxMem=   536870912 cpu:        11.5
 (Enter /pbs_home/pkowalski/g09d01/g09/l701.exe)
 Compute integral first derivatives.
 ... and contract with generalized density number  0.
 R6Disp: Adding Grimme-D3 dispersion energy 1st derivatives to the gradient.
 Leave Link  701 at Wed Dec  5 16:42:57 2018, MaxMem=   536870912 cpu:         7.9
 (Enter /pbs_home/pkowalski/g09d01/g09/l702.exe)
 L702 exits ... SP integral derivatives will be done elsewhere.
 Leave Link  702 at Wed Dec  5 16:42:59 2018, MaxMem=   536870912 cpu:         0.4
 (Enter /pbs_home/pkowalski/g09d01/g09/l703.exe)
 Compute integral first derivatives, UseDBF=F ICtDFT=           0.
 Integral derivatives from FoFJK, PRISM(SPDF).
 Calling FoFJK, ICntrl=      2127 FMM=F ISym2X=0 I1Cent= 0 IOpClX= 0 NMat=1 NMatS=1 NMatT=0.
 FoFJK:  IHMeth= 1 ICntrl=    2127 DoSepK=T KAlg= 0 I1Cent=   0 FoldK=F
 IRaf=         1 NMat=   1 IRICut=       1 DoRegI=T DoRafI=F ISym2E= 0.
 FoFCou: FMM=F IPFlag=           0 FMFlag=      100000 FMFlg1=         800
         NFxFlg=           0 DoJE=F BraDBF=F KetDBF=F FulRan=T
         wScrn=  0.000000 ICntrl=    2527 IOpCl=  0 I1Cent=           0 NGrid=           0
         NMat0=    1 NMatS0=      1 NMatT0=    0 NMatD0=    1 NMtDS0=    0 NMtDT0=    0
 Symmetry not used in FoFCou.
 Leave Link  703 at Wed Dec  5 16:43:59 2018, MaxMem=   536870912 cpu:       466.7
 (Enter /pbs_home/pkowalski/g09d01/g09/l716.exe)
 Dipole        =-2.86385467D+00-4.42945005D-02 1.04606767D-01
 ***** Axes restored to original set *****
 -------------------------------------------------------------------
 Center     Atomic                   Forces (Hartrees/Bohr)
 Number     Number              X              Y              Z
 -------------------------------------------------------------------
      1        6          -0.000022421   -0.000002288    0.000014422
      2       16           0.000008356    0.000004662   -0.000005908
      3        6          -0.000007227    0.000001642    0.000004308
      4        6           0.000006954    0.000000292   -0.000005932
      5        6          -0.000012789    0.000016730   -0.000006857
      6        6           0.000000420    0.000002515   -0.000000861
      7        1          -0.000000578    0.000000617   -0.000003613
      8        6           0.000035704   -0.000020389    0.000006193
      9        6          -0.000016797   -0.000033248   -0.000032858
     10        6          -0.000019577    0.000022140   -0.000014561
     11        6          -0.000010965    0.000057071    0.000034107
     12        6           0.000045579   -0.000081642   -0.000025683
     13        9          -0.000011323    0.000019702    0.000017017
     14        9          -0.000005632    0.000014763    0.000020892
     15        9           0.000005487   -0.000004766   -0.000013751
     16        9           0.000000183   -0.000019187   -0.000018147
     17        9          -0.000021812    0.000039065    0.000037314
     18        9           0.000014966   -0.000009784    0.000017146
     19        6          -0.000004960   -0.000023648   -0.000005166
     20        6          -0.000008779    0.000011687    0.000011610
     21        6           0.000012826    0.000002637    0.000002091
     22        1           0.000003973   -0.000011722    0.000002645
     23        1          -0.000009557    0.000017321    0.000006630
     24        1          -0.000001831   -0.000003343   -0.000000658
     25        6           0.000000062    0.000003261   -0.000003538
     26        1           0.000002394   -0.000000058   -0.000006894
     27        1           0.000000165   -0.000002188   -0.000000447
     28        1           0.000000238   -0.000000657   -0.000002276
     29        1           0.000000443    0.000000878   -0.000001083
     30        1          -0.000000119    0.000002914    0.000000691
     31        1           0.000000175    0.000001297    0.000001439
     32       16           0.000045811    0.000047015    0.000008940
     33        6          -0.000018882   -0.000103761    0.000012058
     34        6          -0.000008675    0.000015150   -0.000004734
     35        6          -0.000016914    0.000018650   -0.000049119
     36        1          -0.000007763    0.000018873   -0.000000432
     37        1           0.000006308    0.000005048    0.000001838
     38        1           0.000000112    0.000009877    0.000005864
     39        1           0.000016444   -0.000017127   -0.000002684
 -------------------------------------------------------------------
 Cartesian Forces:  Max     0.000103761 RMS     0.000020515
 Leave Link  716 at Wed Dec  5 16:43:59 2018, MaxMem=   536870912 cpu:         0.4
 (Enter /pbs_home/pkowalski/g09d01/g09/l103.exe)

 GradGradGradGradGradGradGradGradGradGradGradGradGradGradGradGradGradGrad
 Berny optimization.
 FormGI is forming the generalized inverse of G from B-inverse, IUseBI=4.
 Internal  Forces:  Max     0.000069281 RMS     0.000010078
 Search for a local minimum.
 Step number   1 out of a maximum of  234
 All quantities printed in internal units (Hartrees-Bohrs-Radians)
 RMS Force = .10078D-04 SwitMx=.10000D-02 MixMth= 2
 Mixed Optimization -- En-DIIS/RFO-DIIS
 Second derivative matrix not updated -- first step.
 ITU=  0
     Eigenvalues ---    0.00245   0.00494   0.00625   0.00735   0.00886
     Eigenvalues ---    0.00888   0.01089   0.01140   0.01336   0.01495
     Eigenvalues ---    0.01569   0.01661   0.01729   0.01810   0.01832
     Eigenvalues ---    0.02032   0.02184   0.02557   0.03055   0.04561
     Eigenvalues ---    0.04595   0.04996   0.05277   0.05495   0.05632
     Eigenvalues ---    0.05677   0.05801   0.05984   0.07350   0.07351
     Eigenvalues ---    0.07380   0.07384   0.07467   0.07907   0.08475
     Eigenvalues ---    0.09243   0.09468   0.09744   0.10309   0.10659
     Eigenvalues ---    0.10944   0.11179   0.12007   0.12240   0.12804
     Eigenvalues ---    0.13968   0.14212   0.14355   0.15443   0.15876
     Eigenvalues ---    0.16000   0.16000   0.16000   0.16000   0.16000
     Eigenvalues ---    0.16000   0.16000   0.16000   0.16000   0.16633
     Eigenvalues ---    0.16797   0.18898   0.21113   0.21751   0.23854
     Eigenvalues ---    0.23991   0.24251   0.24927   0.24998   0.24999
     Eigenvalues ---    0.26852   0.26975   0.27187   0.27205   0.27315
     Eigenvalues ---    0.28190   0.28546   0.28573   0.28624   0.30471
     Eigenvalues ---    0.30974   0.31186   0.31343   0.32492   0.33348
     Eigenvalues ---    0.33361   0.33707   0.33711   0.33732   0.33732
     Eigenvalues ---    0.33802   0.33820   0.33858   0.33867   0.33887
     Eigenvalues ---    0.33888   0.33988   0.34013   0.34016   0.34590
     Eigenvalues ---    0.34592   0.54632   0.54807   0.55077   0.56123
     Eigenvalues ---    0.56333   0.56366   0.56480   0.56497   0.56995
     Eigenvalues ---    0.59149
 RFO step:  Lambda=-1.61930490D-07 EMin= 2.44934410D-03
 Linear search not attempted -- first point.
 Iteration  1 RMS(Cart)=  0.00020784 RMS(Int)=  0.00000003
 Iteration  2 RMS(Cart)=  0.00000003 RMS(Int)=  0.00000000
 ITry= 1 IFail=0 DXMaxC= 9.07D-04 DCOld= 1.00D+10 DXMaxT= 3.00D-01 DXLimC= 3.00D+00 Rises=F
 Variable       Old X    -DE/DX   Delta X   Delta X   Delta X     New X
                                 (Linear)    (Quad)   (Total)
    R1        3.28858   0.00000   0.00000  -0.00001  -0.00001   3.28857
    R2        2.88012  -0.00001   0.00000  -0.00004  -0.00004   2.88008
    R3        2.52235   0.00001   0.00000   0.00000   0.00000   2.52235
    R4        3.35645   0.00000   0.00000   0.00001   0.00001   3.35646
    R5        2.51697   0.00000   0.00000   0.00001   0.00001   2.51698
    R6        2.81722   0.00000   0.00000   0.00000   0.00000   2.81721
    R7        2.84655   0.00000   0.00000   0.00000   0.00000   2.84655
    R8        2.06342   0.00000   0.00000   0.00000   0.00000   2.06342
    R9        2.91008   0.00002   0.00000   0.00008   0.00008   2.91016
   R10        2.90902   0.00001   0.00000   0.00004   0.00004   2.90906
   R11        2.07309   0.00000   0.00000   0.00000   0.00000   2.07309
   R12        2.07828   0.00000   0.00000   0.00000   0.00000   2.07828
   R13        2.07784   0.00000   0.00000   0.00000   0.00000   2.07784
   R14        2.82231  -0.00001   0.00000  -0.00003  -0.00003   2.82228
   R15        2.76412  -0.00002   0.00000  -0.00005  -0.00005   2.76407
   R16        2.92304   0.00002   0.00000   0.00005   0.00005   2.92309
   R17        2.55304   0.00002   0.00000   0.00004   0.00004   2.55308
   R18        2.53401  -0.00001   0.00000  -0.00001  -0.00001   2.53400
   R19        2.83014   0.00000   0.00000   0.00001   0.00001   2.83015
   R20        2.52441  -0.00001   0.00000  -0.00002  -0.00002   2.52439
   R21        2.92735   0.00004   0.00000   0.00013   0.00013   2.92749
   R22        2.53825   0.00002   0.00000   0.00003   0.00003   2.53829
   R23        2.51620  -0.00002   0.00000  -0.00003  -0.00003   2.51617
   R24        2.53840  -0.00005   0.00000  -0.00008  -0.00008   2.53831
   R25        2.55064   0.00001   0.00000   0.00002   0.00002   2.55066
   R26        2.88249   0.00001   0.00000   0.00004   0.00004   2.88253
   R27        2.90728   0.00000   0.00000   0.00002   0.00002   2.90730
   R28        2.84563   0.00000   0.00000  -0.00002  -0.00002   2.84561
   R29        3.28409   0.00000   0.00000   0.00001   0.00001   3.28410
   R30        2.07521   0.00001   0.00000   0.00002   0.00002   2.07523
   R31        2.07571   0.00000   0.00000   0.00001   0.00001   2.07572
   R32        2.07635   0.00000   0.00000   0.00000   0.00000   2.07635
   R33        4.67720   0.00001   0.00000   0.00022   0.00022   4.67742
   R34        2.07555   0.00000   0.00000   0.00000   0.00000   2.07555
   R35        2.07666   0.00000   0.00000   0.00000   0.00000   2.07666
   R36        2.07520   0.00000   0.00000   0.00000   0.00000   2.07520
   R37        3.35441   0.00005   0.00000   0.00018   0.00018   3.35459
   R38        2.51643   0.00000   0.00000   0.00000   0.00000   2.51642
   R39        2.81744  -0.00007   0.00000  -0.00021  -0.00021   2.81724
   R40        2.06346   0.00000   0.00000  -0.00001  -0.00001   2.06346
   R41        2.07304  -0.00001   0.00000  -0.00003  -0.00003   2.07301
   R42        2.07785   0.00000   0.00000   0.00000   0.00000   2.07785
   R43        2.07820   0.00001   0.00000   0.00003   0.00003   2.07823
    A1        1.95145   0.00001   0.00000   0.00003   0.00003   1.95149
    A2        2.25033   0.00000   0.00000  -0.00002  -0.00002   2.25032
    A3        2.08111   0.00000   0.00000  -0.00002  -0.00002   2.08109
    A4        1.58568   0.00000   0.00000  -0.00003  -0.00003   1.58565
    A5        1.98307   0.00000   0.00000  -0.00001  -0.00001   1.98306
    A6        2.05539   0.00000   0.00000   0.00000   0.00000   2.05538
    A7        2.24464   0.00000   0.00000   0.00001   0.00001   2.24465
    A8        2.01443   0.00000   0.00000   0.00002   0.00002   2.01445
    A9        2.13813   0.00000   0.00000  -0.00001  -0.00001   2.13812
   A10        2.12547   0.00000   0.00000   0.00000   0.00000   2.12548
   A11        1.82717   0.00000   0.00000  -0.00003  -0.00003   1.82714
   A12        1.90446  -0.00001   0.00000  -0.00002  -0.00002   1.90443
   A13        1.87370   0.00000   0.00000   0.00002   0.00002   1.87372
   A14        2.00889   0.00001   0.00000   0.00003   0.00003   2.00893
   A15        1.89705   0.00000   0.00000  -0.00001  -0.00001   1.89704
   A16        1.94462   0.00000   0.00000   0.00000   0.00000   1.94463
   A17        1.92920   0.00000   0.00000   0.00000   0.00000   1.92920
   A18        1.93279   0.00000   0.00000   0.00000   0.00000   1.93279
   A19        1.93374   0.00000   0.00000   0.00000   0.00000   1.93373
   A20        1.89332   0.00000   0.00000   0.00000   0.00000   1.89332
   A21        1.89698   0.00000   0.00000   0.00000   0.00000   1.89698
   A22        1.87635   0.00000   0.00000   0.00000   0.00000   1.87635
   A23        2.27992  -0.00002   0.00000  -0.00003  -0.00003   2.27989
   A24        2.10748   0.00001   0.00000   0.00005   0.00005   2.10753
   A25        1.89314   0.00001   0.00000   0.00000   0.00000   1.89314
   A26        1.78477  -0.00001   0.00000  -0.00009  -0.00009   1.78468
   A27        1.95622   0.00000   0.00000  -0.00001  -0.00001   1.95621
   A28        1.99033   0.00000   0.00000   0.00007   0.00007   1.99040
   A29        1.88963   0.00000   0.00000   0.00003   0.00003   1.88966
   A30        1.95480   0.00001   0.00000   0.00010   0.00010   1.95489
   A31        1.88556  -0.00001   0.00000  -0.00009  -0.00009   1.88546
   A32        1.90996   0.00002   0.00000   0.00005   0.00005   1.91001
   A33        2.10195   0.00000   0.00000  -0.00001  -0.00001   2.10194
   A34        2.27116  -0.00002   0.00000  -0.00004  -0.00004   2.27112
   A35        1.82143   0.00000   0.00000  -0.00002  -0.00002   1.82141
   A36        1.88959   0.00000   0.00000  -0.00005  -0.00005   1.88954
   A37        1.97331   0.00000   0.00000   0.00012   0.00012   1.97343
   A38        1.89591   0.00000   0.00000  -0.00007  -0.00007   1.89584
   A39        1.96972   0.00000   0.00000   0.00011   0.00011   1.96982
   A40        1.90988  -0.00001   0.00000  -0.00010  -0.00010   1.90978
   A41        1.80400  -0.00002   0.00000  -0.00011  -0.00011   1.80389
   A42        1.98532   0.00002   0.00000   0.00016   0.00016   1.98548
   A43        1.95409   0.00000   0.00000  -0.00004  -0.00004   1.95405
   A44        1.94484   0.00002   0.00000   0.00011   0.00011   1.94495
   A45        1.89702   0.00001   0.00000   0.00006   0.00006   1.89708
   A46        1.87746  -0.00002   0.00000  -0.00017  -0.00017   1.87728
   A47        1.89848   0.00000   0.00000   0.00004   0.00004   1.89852
   A48        1.94733   0.00001   0.00000   0.00000   0.00000   1.94733
   A49        2.00383   0.00000   0.00000   0.00002   0.00002   2.00385
   A50        1.87836  -0.00002   0.00000  -0.00016  -0.00016   1.87820
   A51        1.82994   0.00000   0.00000  -0.00005  -0.00005   1.82989
   A52        2.07981   0.00000   0.00000   0.00003   0.00003   2.07984
   A53        2.24709  -0.00002   0.00000  -0.00007  -0.00007   2.24702
   A54        1.95628   0.00002   0.00000   0.00004   0.00004   1.95632
   A55        1.91188   0.00000   0.00000   0.00001   0.00001   1.91189
   A56        1.92857   0.00001   0.00000   0.00003   0.00003   1.92860
   A57        1.93734   0.00000   0.00000  -0.00002  -0.00002   1.93732
   A58        1.89583   0.00000   0.00000   0.00000   0.00000   1.89582
   A59        1.89689   0.00000   0.00000   0.00002   0.00002   1.89691
   A60        1.54978  -0.00001   0.00000  -0.00010  -0.00010   1.54969
   A61        1.89253  -0.00001   0.00000  -0.00004  -0.00004   1.89250
   A62        1.60779   0.00002   0.00000   0.00023   0.00023   1.60802
   A63        1.92878   0.00001   0.00000   0.00003   0.00003   1.92881
   A64        1.93711   0.00000   0.00000   0.00001   0.00001   1.93712
   A65        1.91146   0.00000   0.00000   0.00002   0.00002   1.91149
   A66        1.89263   0.00000   0.00000  -0.00004  -0.00004   1.89260
   A67        1.89621   0.00000   0.00000  -0.00003  -0.00003   1.89618
   A68        1.89686   0.00000   0.00000   0.00001   0.00001   1.89686
   A69        1.59011  -0.00002   0.00000  -0.00008  -0.00008   1.59003
   A70        1.98271   0.00000   0.00000  -0.00001  -0.00001   1.98270
   A71        2.05493   0.00000   0.00000   0.00001   0.00001   2.05493
   A72        2.24552   0.00000   0.00000   0.00000   0.00000   2.24552
   A73        2.01795   0.00000   0.00000   0.00002   0.00002   2.01797
   A74        2.12315   0.00001   0.00000   0.00006   0.00006   2.12322
   A75        2.03958  -0.00001   0.00000  -0.00010  -0.00010   2.03948
   A76        1.85330   0.00002   0.00000   0.00015   0.00015   1.85345
   A77        2.13746  -0.00001   0.00000  -0.00009  -0.00009   2.13737
   A78        1.92905  -0.00002   0.00000  -0.00013  -0.00013   1.92892
   A79        1.93359   0.00001   0.00000   0.00008   0.00008   1.93367
   A80        1.93320  -0.00002   0.00000  -0.00015  -0.00015   1.93305
   A81        1.89651   0.00002   0.00000   0.00018   0.00018   1.89668
   A82        1.89352   0.00001   0.00000   0.00001   0.00001   1.89353
   A83        1.87650   0.00000   0.00000   0.00002   0.00002   1.87652
   A84        3.44667   0.00000   0.00000  -0.00008  -0.00008   3.44659
   A85        3.65855   0.00001   0.00000   0.00018   0.00018   3.65872
    D1        0.27770   0.00000   0.00000   0.00010   0.00010   0.27780
    D2       -2.89025   0.00000   0.00000  -0.00008  -0.00008  -2.89033
    D3       -0.34888   0.00000   0.00000  -0.00004  -0.00004  -0.34892
    D4       -2.50805  -0.00001   0.00000  -0.00005  -0.00005  -2.50810
    D5        1.66536   0.00000   0.00000  -0.00005  -0.00005   1.66531
    D6        2.81621   0.00000   0.00000   0.00012   0.00012   2.81633
    D7        0.65704   0.00000   0.00000   0.00010   0.00010   0.65715
    D8       -1.45273   0.00000   0.00000   0.00010   0.00010  -1.45263
    D9       -0.12136   0.00001   0.00000   0.00034   0.00034  -0.12102
   D10        3.10784   0.00000   0.00000   0.00005   0.00005   3.10789
   D11        2.99218   0.00000   0.00000   0.00015   0.00015   2.99234
   D12       -0.06181   0.00000   0.00000  -0.00014  -0.00014  -0.06194
   D13       -0.11959   0.00000   0.00000  -0.00013  -0.00013  -0.11972
   D14        3.03458   0.00000   0.00000  -0.00007  -0.00007   3.03452
   D15       -0.07916   0.00000   0.00000   0.00013   0.00013  -0.07902
   D16       -3.11359   0.00000   0.00000   0.00007   0.00007  -3.11352
   D17        3.04818   0.00000   0.00000   0.00006   0.00006   3.04825
   D18        0.01375   0.00000   0.00000   0.00000   0.00000   0.01375
   D19       -3.13832   0.00000   0.00000  -0.00007  -0.00007  -3.13839
   D20        1.04611   0.00000   0.00000  -0.00007  -0.00007   1.04604
   D21       -1.03436   0.00000   0.00000  -0.00007  -0.00007  -1.03442
   D22        0.01802   0.00000   0.00000   0.00001   0.00001   0.01803
   D23       -2.08073   0.00000   0.00000   0.00001   0.00001  -2.08072
   D24        2.12199   0.00000   0.00000   0.00001   0.00001   2.12200
   D25        0.26930   0.00000   0.00000  -0.00007  -0.00007   0.26924
   D26        2.35987  -0.00001   0.00000  -0.00009  -0.00009   2.35977
   D27       -1.72860   0.00000   0.00000  -0.00007  -0.00007  -1.72867
   D28       -2.97859   0.00000   0.00000   0.00000   0.00000  -2.97860
   D29       -0.88803   0.00000   0.00000  -0.00003  -0.00003  -0.88806
   D30        1.30669   0.00000   0.00000  -0.00001  -0.00001   1.30668
   D31       -0.92170   0.00001   0.00000   0.00007   0.00007  -0.92163
   D32        1.14775  -0.00001   0.00000  -0.00010  -0.00010   1.14765
   D33       -2.96524   0.00000   0.00000   0.00009   0.00009  -2.96514
   D34       -2.96907   0.00001   0.00000   0.00010   0.00010  -2.96897
   D35       -0.89962  -0.00001   0.00000  -0.00007  -0.00007  -0.89969
   D36        1.27058   0.00001   0.00000   0.00012   0.00012   1.27070
   D37        1.14417   0.00001   0.00000   0.00008   0.00008   1.14425
   D38       -3.06956  -0.00001   0.00000  -0.00009  -0.00009  -3.06966
   D39       -0.89937   0.00001   0.00000   0.00010   0.00010  -0.89927
   D40       -3.05878   0.00000   0.00000   0.00011   0.00011  -3.05867
   D41        1.12396   0.00000   0.00000   0.00013   0.00013   1.12409
   D42       -0.97042   0.00000   0.00000   0.00010   0.00010  -0.97032
   D43       -1.09148   0.00000   0.00000   0.00008   0.00008  -1.09139
   D44        3.09126   0.00000   0.00000   0.00011   0.00011   3.09137
   D45        0.99688   0.00000   0.00000   0.00008   0.00008   0.99696
   D46        1.14017   0.00000   0.00000   0.00013   0.00013   1.14030
   D47       -0.96028   0.00000   0.00000   0.00015   0.00015  -0.96013
   D48       -3.05465   0.00000   0.00000   0.00012   0.00012  -3.05454
   D49       -2.58082  -0.00001   0.00000  -0.00004  -0.00004  -2.58086
   D50        1.68227  -0.00001   0.00000  -0.00002  -0.00002   1.68225
   D51       -0.46704   0.00001   0.00000   0.00006   0.00006  -0.46698
   D52        0.48141   0.00000   0.00000   0.00023   0.00023   0.48164
   D53       -1.53869   0.00000   0.00000   0.00025   0.00025  -1.53844
   D54        2.59520   0.00001   0.00000   0.00033   0.00033   2.59552
   D55        2.90407   0.00000   0.00000   0.00009   0.00009   2.90416
   D56       -0.25222   0.00000   0.00000  -0.00005  -0.00005  -0.25227
   D57       -0.16746   0.00000   0.00000  -0.00014  -0.00014  -0.16760
   D58        2.95944   0.00000   0.00000  -0.00028  -0.00028   2.95916
   D59       -0.60769   0.00000   0.00000  -0.00024  -0.00024  -0.60792
   D60        1.40950   0.00000   0.00000  -0.00034  -0.00034   1.40915
   D61       -2.75461  -0.00001   0.00000  -0.00042  -0.00042  -2.75504
   D62        1.46021   0.00000   0.00000  -0.00028  -0.00028   1.45993
   D63       -2.80579   0.00000   0.00000  -0.00039  -0.00039  -2.80618
   D64       -0.68672  -0.00001   0.00000  -0.00047  -0.00047  -0.68719
   D65       -2.74581   0.00000   0.00000  -0.00032  -0.00032  -2.74613
   D66       -0.72863   0.00000   0.00000  -0.00043  -0.00043  -0.72905
   D67        1.39045  -0.00001   0.00000  -0.00051  -0.00051   1.38994
   D68       -0.22164   0.00000   0.00000  -0.00001  -0.00001  -0.22165
   D69       -2.33322  -0.00001   0.00000  -0.00016  -0.00016  -2.33339
   D70        1.81697   0.00001   0.00000  -0.00002  -0.00002   1.81695
   D71        2.93652   0.00001   0.00000   0.00015   0.00015   2.93667
   D72        0.82494  -0.00001   0.00000   0.00000   0.00000   0.82494
   D73       -1.30805   0.00001   0.00000   0.00014   0.00014  -1.30792
   D74       -0.09940   0.00000   0.00000   0.00024   0.00024  -0.09916
   D75        3.04809   0.00000   0.00000   0.00026   0.00026   3.04835
   D76        3.02407   0.00000   0.00000   0.00006   0.00006   3.02413
   D77       -0.11163   0.00000   0.00000   0.00008   0.00008  -0.11155
   D78        0.51174  -0.00001   0.00000   0.00015   0.00015   0.51190
   D79        2.65054   0.00001   0.00000   0.00033   0.00033   2.65087
   D80       -1.56672   0.00000   0.00000   0.00023   0.00023  -1.56649
   D81       -1.50102  -0.00001   0.00000   0.00025   0.00025  -1.50077
   D82        0.63778   0.00001   0.00000   0.00043   0.00043   0.63821
   D83        2.70371   0.00000   0.00000   0.00033   0.00033   2.70403
   D84        2.66101   0.00000   0.00000   0.00035   0.00035   2.66136
   D85       -1.48338   0.00002   0.00000   0.00053   0.00053  -1.48286
   D86        0.58254   0.00001   0.00000   0.00042   0.00042   0.58297
   D87        0.69073  -0.00001   0.00000  -0.00024  -0.00024   0.69049
   D88       -2.45583  -0.00001   0.00000  -0.00026  -0.00026  -2.45608
   D89       -1.42162  -0.00001   0.00000  -0.00017  -0.00017  -1.42179
   D90        1.71501  -0.00001   0.00000  -0.00018  -0.00018   1.71483
   D91        2.84225   0.00000   0.00000  -0.00022  -0.00022   2.84203
   D92       -0.30430   0.00000   0.00000  -0.00024  -0.00024  -0.30454
   D93       -3.05754   0.00000   0.00000  -0.00019  -0.00019  -3.05773
   D94        1.13762   0.00000   0.00000  -0.00021  -0.00021   1.13741
   D95       -0.96271   0.00000   0.00000  -0.00018  -0.00018  -0.96289
   D96       -0.97611   0.00000   0.00000  -0.00025  -0.00025  -0.97635
   D97       -3.06413  -0.00001   0.00000  -0.00027  -0.00027  -3.06440
   D98        1.11872   0.00000   0.00000  -0.00023  -0.00023   1.11849
   D99        2.32283   0.00000   0.00000   0.00010   0.00010   2.32293
   D100      -0.91953   0.00000   0.00000   0.00002   0.00002  -0.91950
   D101       0.24065   0.00000   0.00000   0.00007   0.00007   0.24072
   D102      -3.00170   0.00000   0.00000  -0.00001  -0.00001  -3.00171
   D103      -2.90858   0.00000   0.00000   0.00023   0.00023  -2.90834
   D104       0.23857   0.00000   0.00000   0.00025   0.00025   0.23882
   D105      -0.52872   0.00000   0.00000  -0.00011  -0.00011  -0.52883
   D106       1.92654   0.00000   0.00000  -0.00019  -0.00019   1.92635
   D107      -2.42403   0.00001   0.00000  -0.00010  -0.00010  -2.42413
   D108       0.03123   0.00000   0.00000  -0.00018  -0.00018   0.03105
   D109      -0.09695   0.00000   0.00000  -0.00021  -0.00021  -0.09716
   D110       3.05221   0.00000   0.00000   0.00010   0.00010   3.05232
   D111      -0.07827   0.00000   0.00000   0.00010   0.00010  -0.07816
   D112      -0.78232   0.00000   0.00000   0.00018   0.00018  -0.78214
   D113      -3.11819   0.00000   0.00000   0.00017   0.00017  -3.11801
   D114       3.05474   0.00000   0.00000  -0.00025  -0.00025   3.05449
   D115       2.35068   0.00000   0.00000  -0.00017  -0.00017   2.35051
   D116       0.01482  -0.00001   0.00000  -0.00018  -0.00018   0.01464
   D117      -3.13575  -0.00001   0.00000  -0.00031  -0.00031  -3.13606
   D118      -1.03257   0.00000   0.00000  -0.00012  -0.00012  -1.03269
   D119       1.04827   0.00000   0.00000  -0.00015  -0.00015   1.04812
   D120       0.01474  -0.00001   0.00000   0.00006   0.00006   0.01479
   D121       2.11792   0.00001   0.00000   0.00025   0.00025   2.11816
   D122      -2.08444   0.00001   0.00000   0.00022   0.00022  -2.08421
         Item               Value     Threshold  Converged?
 Maximum Force            0.000069     0.000450     YES
 RMS     Force            0.000010     0.000300     YES
 Maximum Displacement     0.000907     0.001800     YES
 RMS     Displacement     0.000208     0.001200     YES
 Predicted change in Energy=-8.096543D-08
 Optimization completed.
    -- Stationary point found.
                           ----------------------------
                           !   Optimized Parameters   !
                           ! (Angstroms and Degrees)  !
 --------------------------                            --------------------------
 ! Name  Definition              Value          Derivative Info.                !
 --------------------------------------------------------------------------------
 ! R1    R(1,2)                  1.7402         -DE/DX =    0.0                 !
 ! R2    R(1,5)                  1.5241         -DE/DX =    0.0                 !
 ! R3    R(1,8)                  1.3348         -DE/DX =    0.0                 !
 ! R4    R(2,3)                  1.7762         -DE/DX =    0.0                 !
 ! R5    R(3,4)                  1.3319         -DE/DX =    0.0                 !
 ! R6    R(3,6)                  1.4908         -DE/DX =    0.0                 !
 ! R7    R(4,5)                  1.5063         -DE/DX =    0.0                 !
 ! R8    R(4,7)                  1.0919         -DE/DX =    0.0                 !
 ! R9    R(5,19)                 1.5399         -DE/DX =    0.0                 !
 ! R10   R(5,25)                 1.5394         -DE/DX =    0.0                 !
 ! R11   R(6,29)                 1.097          -DE/DX =    0.0                 !
 ! R12   R(6,30)                 1.0998         -DE/DX =    0.0                 !
 ! R13   R(6,31)                 1.0995         -DE/DX =    0.0                 !
 ! R14   R(8,9)                  1.4935         -DE/DX =    0.0                 !
 ! R15   R(8,10)                 1.4627         -DE/DX =    0.0                 !
 ! R16   R(9,11)                 1.5468         -DE/DX =    0.0                 !
 ! R17   R(9,13)                 1.351          -DE/DX =    0.0                 !
 ! R18   R(9,14)                 1.3409         -DE/DX =    0.0                 !
 ! R19   R(10,12)                1.4976         -DE/DX =    0.0                 !
 ! R20   R(10,20)                1.3359         -DE/DX =    0.0                 !
 ! R21   R(11,12)                1.5491         -DE/DX =    0.0                 !
 ! R22   R(11,15)                1.3432         -DE/DX =    0.0                 !
 ! R23   R(11,16)                1.3315         -DE/DX =    0.0                 !
 ! R24   R(12,17)                1.3433         -DE/DX =    0.0                 !
 ! R25   R(12,18)                1.3497         -DE/DX =    0.0                 !
 ! R26   R(19,20)                1.5253         -DE/DX =    0.0                 !
 ! R27   R(19,21)                1.5385         -DE/DX =    0.0                 !
 ! R28   R(19,34)                1.5058         -DE/DX =    0.0                 !
 ! R29   R(20,32)                1.7379         -DE/DX =    0.0                 !
 ! R30   R(21,22)                1.0982         -DE/DX =    0.0                 !
 ! R31   R(21,23)                1.0984         -DE/DX =    0.0                 !
 ! R32   R(21,24)                1.0988         -DE/DX =    0.0                 !
 ! R33   R(21,34)                2.4751         -DE/DX =    0.0                 !
 ! R34   R(25,26)                1.0983         -DE/DX =    0.0                 !
 ! R35   R(25,27)                1.0989         -DE/DX =    0.0                 !
 ! R36   R(25,28)                1.0981         -DE/DX =    0.0                 !
 ! R37   R(32,33)                1.7751         -DE/DX =    0.0                 !
 ! R38   R(33,34)                1.3316         -DE/DX =    0.0                 !
 ! R39   R(33,35)                1.4909         -DE/DX =   -0.0001              !
 ! R40   R(34,39)                1.0919         -DE/DX =    0.0                 !
 ! R41   R(35,36)                1.097          -DE/DX =    0.0                 !
 ! R42   R(35,37)                1.0996         -DE/DX =    0.0                 !
 ! R43   R(35,38)                1.0997         -DE/DX =    0.0                 !
 ! A1    A(2,1,5)              111.8101         -DE/DX =    0.0                 !
 ! A2    A(2,1,8)              128.9346         -DE/DX =    0.0                 !
 ! A3    A(5,1,8)              119.2388         -DE/DX =    0.0                 !
 ! A4    A(1,2,3)               90.8526         -DE/DX =    0.0                 !
 ! A5    A(2,3,4)              113.6217         -DE/DX =    0.0                 !
 ! A6    A(2,3,6)              117.7649         -DE/DX =    0.0                 !
 ! A7    A(4,3,6)              128.6087         -DE/DX =    0.0                 !
 ! A8    A(3,4,5)              115.4185         -DE/DX =    0.0                 !
 ! A9    A(3,4,7)              122.5058         -DE/DX =    0.0                 !
 ! A10   A(5,4,7)              121.7807         -DE/DX =    0.0                 !
 ! A11   A(1,5,4)              104.6889         -DE/DX =    0.0                 !
 ! A12   A(1,5,19)             109.1173         -DE/DX =    0.0                 !
 ! A13   A(1,5,25)             107.3553         -DE/DX =    0.0                 !
 ! A14   A(4,5,19)             115.1011         -DE/DX =    0.0                 !
 ! A15   A(4,5,25)             108.693          -DE/DX =    0.0                 !
 ! A16   A(19,5,25)            111.4188         -DE/DX =    0.0                 !
 ! A17   A(3,6,29)             110.5352         -DE/DX =    0.0                 !
 ! A18   A(3,6,30)             110.7406         -DE/DX =    0.0                 !
 ! A19   A(3,6,31)             110.7949         -DE/DX =    0.0                 !
 ! A20   A(29,6,30)            108.4792         -DE/DX =    0.0                 !
 ! A21   A(29,6,31)            108.6887         -DE/DX =    0.0                 !
 ! A22   A(30,6,31)            107.5068         -DE/DX =    0.0                 !
 ! A23   A(1,8,9)              130.63           -DE/DX =    0.0                 !
 ! A24   A(1,8,10)             120.7496         -DE/DX =    0.0                 !
 ! A25   A(9,8,10)             108.4692         -DE/DX =    0.0                 !
 ! A26   A(8,9,11)             102.26           -DE/DX =    0.0                 !
 ! A27   A(8,9,13)             112.0832         -DE/DX =    0.0                 !
 ! A28   A(8,9,14)             114.0372         -DE/DX =    0.0                 !
 ! A29   A(11,9,13)            108.2681         -DE/DX =    0.0                 !
 ! A30   A(11,9,14)            112.0015         -DE/DX =    0.0                 !
 ! A31   A(13,9,14)            108.0343         -DE/DX =    0.0                 !
 ! A32   A(8,10,12)            109.4325         -DE/DX =    0.0                 !
 ! A33   A(8,10,20)            120.4331         -DE/DX =    0.0                 !
 ! A34   A(12,10,20)           130.1279         -DE/DX =    0.0                 !
 ! A35   A(9,11,12)            104.3603         -DE/DX =    0.0                 !
 ! A36   A(9,11,15)            108.2657         -DE/DX =    0.0                 !
 ! A37   A(9,11,16)            113.0625         -DE/DX =    0.0                 !
 ! A38   A(12,11,15)           108.6275         -DE/DX =    0.0                 !
 ! A39   A(12,11,16)           112.8565         -DE/DX =    0.0                 !
 ! A40   A(15,11,16)           109.4278         -DE/DX =    0.0                 !
 ! A41   A(10,12,11)           103.3616         -DE/DX =    0.0                 !
 ! A42   A(10,12,17)           113.7507         -DE/DX =    0.0                 !
 ! A43   A(10,12,18)           111.9611         -DE/DX =    0.0                 !
 ! A44   A(11,12,17)           111.431          -DE/DX =    0.0                 !
 ! A45   A(11,12,18)           108.6912         -DE/DX =    0.0                 !
 ! A46   A(17,12,18)           107.5703         -DE/DX =    0.0                 !
 ! A47   A(5,19,20)            108.775          -DE/DX =    0.0                 !
 ! A48   A(5,19,21)            111.5738         -DE/DX =    0.0                 !
 ! A49   A(5,19,34)            114.8107         -DE/DX =    0.0                 !
 ! A50   A(20,19,21)           107.6219         -DE/DX =    0.0                 !
 ! A51   A(20,19,34)           104.8476         -DE/DX =    0.0                 !
 ! A52   A(10,20,19)           119.1641         -DE/DX =    0.0                 !
 ! A53   A(10,20,32)           128.7486         -DE/DX =    0.0                 !
 ! A54   A(19,20,32)           112.0865         -DE/DX =    0.0                 !
 ! A55   A(19,21,22)           109.5426         -DE/DX =    0.0                 !
 ! A56   A(19,21,23)           110.4988         -DE/DX =    0.0                 !
 ! A57   A(19,21,24)           111.0014         -DE/DX =    0.0                 !
 ! A58   A(22,21,23)           108.6228         -DE/DX =    0.0                 !
 ! A59   A(22,21,24)           108.6837         -DE/DX =    0.0                 !
 ! A60   A(22,21,34)            88.796          -DE/DX =    0.0                 !
 ! A61   A(23,21,24)           108.4342         -DE/DX =    0.0                 !
 ! A62   A(23,21,34)            92.1196         -DE/DX =    0.0                 !
 ! A63   A(5,25,26)            110.5108         -DE/DX =    0.0                 !
 ! A64   A(5,25,27)            110.9881         -DE/DX =    0.0                 !
 ! A65   A(5,25,28)            109.5188         -DE/DX =    0.0                 !
 ! A66   A(26,25,27)           108.44           -DE/DX =    0.0                 !
 ! A67   A(26,25,28)           108.6448         -DE/DX =    0.0                 !
 ! A68   A(27,25,28)           108.6819         -DE/DX =    0.0                 !
 ! A69   A(20,32,33)            91.1067         -DE/DX =    0.0                 !
 ! A70   A(32,33,34)           113.6008         -DE/DX =    0.0                 !
 ! A71   A(32,33,35)           117.7386         -DE/DX =    0.0                 !
 ! A72   A(34,33,35)           128.659          -DE/DX =    0.0                 !
 ! A73   A(19,34,33)           115.6198         -DE/DX =    0.0                 !
 ! A74   A(19,34,39)           121.6477         -DE/DX =    0.0                 !
 ! A75   A(21,34,33)           116.8592         -DE/DX =    0.0                 !
 ! A76   A(21,34,39)           106.186          -DE/DX =    0.0                 !
 ! A77   A(33,34,39)           122.4677         -DE/DX =    0.0                 !
 ! A78   A(33,35,36)           110.5266         -DE/DX =    0.0                 !
 ! A79   A(33,35,37)           110.7866         -DE/DX =    0.0                 !
 ! A80   A(33,35,38)           110.7643         -DE/DX =    0.0                 !
 ! A81   A(36,35,37)           108.6619         -DE/DX =    0.0                 !
 ! A82   A(36,35,38)           108.4905         -DE/DX =    0.0                 !
 ! A83   A(37,35,38)           107.5157         -DE/DX =    0.0                 !
 ! A84   L(24,21,34,22,-1)     197.4797         -DE/DX =    0.0                 !
 ! A85   L(24,21,34,22,-2)     209.6194         -DE/DX =    0.0                 !
 ! D1    D(5,1,2,3)             15.9113         -DE/DX =    0.0                 !
 ! D2    D(8,1,2,3)           -165.5991         -DE/DX =    0.0                 !
 ! D3    D(2,1,5,4)            -19.9893         -DE/DX =    0.0                 !
 ! D4    D(2,1,5,19)          -143.7007         -DE/DX =    0.0                 !
 ! D5    D(2,1,5,25)            95.4182         -DE/DX =    0.0                 !
 ! D6    D(8,1,5,4)            161.3571         -DE/DX =    0.0                 !
 ! D7    D(8,1,5,19)            37.6458         -DE/DX =    0.0                 !
 ! D8    D(8,1,5,25)           -83.2354         -DE/DX =    0.0                 !
 ! D9    D(2,1,8,9)             -6.9536         -DE/DX =    0.0                 !
 ! D10   D(2,1,8,10)           178.0659         -DE/DX =    0.0                 !
 ! D11   D(5,1,8,9)            171.4393         -DE/DX =    0.0                 !
 ! D12   D(5,1,8,10)            -3.5412         -DE/DX =    0.0                 !
 ! D13   D(1,2,3,4)             -6.8522         -DE/DX =    0.0                 !
 ! D14   D(1,2,3,6)            173.8689         -DE/DX =    0.0                 !
 ! D15   D(2,3,4,5)             -4.5354         -DE/DX =    0.0                 !
 ! D16   D(2,3,4,7)           -178.3957         -DE/DX =    0.0                 !
 ! D17   D(6,3,4,5)            174.6481         -DE/DX =    0.0                 !
 ! D18   D(6,3,4,7)              0.7878         -DE/DX =    0.0                 !
 ! D19   D(2,3,6,29)          -179.8127         -DE/DX =    0.0                 !
 ! D20   D(2,3,6,30)            59.9375         -DE/DX =    0.0                 !
 ! D21   D(2,3,6,31)           -59.2643         -DE/DX =    0.0                 !
 ! D22   D(4,3,6,29)             1.0327         -DE/DX =    0.0                 !
 ! D23   D(4,3,6,30)          -119.2171         -DE/DX =    0.0                 !
 ! D24   D(4,3,6,31)           121.5812         -DE/DX =    0.0                 !
 ! D25   D(3,4,5,1)             15.43           -DE/DX =    0.0                 !
 ! D26   D(3,4,5,19)           135.2104         -DE/DX =    0.0                 !
 ! D27   D(3,4,5,25)           -99.0415         -DE/DX =    0.0                 !
 ! D28   D(7,4,5,1)           -170.6609         -DE/DX =    0.0                 !
 ! D29   D(7,4,5,19)           -50.8805         -DE/DX =    0.0                 !
 ! D30   D(7,4,5,25)            74.8677         -DE/DX =    0.0                 !
 ! D31   D(1,5,19,20)          -52.8098         -DE/DX =    0.0                 !
 ! D32   D(1,5,19,21)           65.7613         -DE/DX =    0.0                 !
 ! D33   D(1,5,19,34)         -169.8956         -DE/DX =    0.0                 !
 ! D34   D(4,5,19,20)         -170.1153         -DE/DX =    0.0                 !
 ! D35   D(4,5,19,21)          -51.5443         -DE/DX =    0.0                 !
 ! D36   D(4,5,19,34)           72.7989         -DE/DX =    0.0                 !
 ! D37   D(25,5,19,20)          65.5559         -DE/DX =    0.0                 !
 ! D38   D(25,5,19,21)        -175.873          -DE/DX =    0.0                 !
 ! D39   D(25,5,19,34)         -51.5299         -DE/DX =    0.0                 !
 ! D40   D(1,5,25,26)         -175.2553         -DE/DX =    0.0                 !
 ! D41   D(1,5,25,27)           64.3979         -DE/DX =    0.0                 !
 ! D42   D(1,5,25,28)          -55.601          -DE/DX =    0.0                 !
 ! D43   D(4,5,25,26)          -62.537          -DE/DX =    0.0                 !
 ! D44   D(4,5,25,27)          177.1162         -DE/DX =    0.0                 !
 ! D45   D(4,5,25,28)           57.1173         -DE/DX =    0.0                 !
 ! D46   D(19,5,25,26)          65.3269         -DE/DX =    0.0                 !
 ! D47   D(19,5,25,27)         -55.0199         -DE/DX =    0.0                 !
 ! D48   D(19,5,25,28)        -175.0188         -DE/DX =    0.0                 !
 ! D49   D(1,8,9,11)          -147.87           -DE/DX =    0.0                 !
 ! D50   D(1,8,9,13)            96.3867         -DE/DX =    0.0                 !
 ! D51   D(1,8,9,14)           -26.7592         -DE/DX =    0.0                 !
 ! D52   D(10,8,9,11)           27.583          -DE/DX =    0.0                 !
 ! D53   D(10,8,9,13)          -88.1603         -DE/DX =    0.0                 !
 ! D54   D(10,8,9,14)          148.6938         -DE/DX =    0.0                 !
 ! D55   D(1,8,10,12)          166.3908         -DE/DX =    0.0                 !
 ! D56   D(1,8,10,20)          -14.4511         -DE/DX =    0.0                 !
 ! D57   D(9,8,10,12)           -9.5947         -DE/DX =    0.0                 !
 ! D58   D(9,8,10,20)          169.5634         -DE/DX =    0.0                 !
 ! D59   D(8,9,11,12)          -34.8179         -DE/DX =    0.0                 !
 ! D60   D(8,9,11,15)           80.7582         -DE/DX =    0.0                 !
 ! D61   D(8,9,11,16)         -157.8277         -DE/DX =    0.0                 !
 ! D62   D(13,9,11,12)          83.6638         -DE/DX =    0.0                 !
 ! D63   D(13,9,11,15)        -160.7601         -DE/DX =    0.0                 !
 ! D64   D(13,9,11,16)         -39.3461         -DE/DX =    0.0                 !
 ! D65   D(14,9,11,12)        -157.3234         -DE/DX =    0.0                 !
 ! D66   D(14,9,11,15)         -41.7473         -DE/DX =    0.0                 !
 ! D67   D(14,9,11,16)          79.6668         -DE/DX =    0.0                 !
 ! D68   D(8,10,12,11)         -12.6989         -DE/DX =    0.0                 !
 ! D69   D(8,10,12,17)        -133.6839         -DE/DX =    0.0                 !
 ! D70   D(8,10,12,18)         104.1046         -DE/DX =    0.0                 !
 ! D71   D(20,10,12,11)        168.2505         -DE/DX =    0.0                 !
 ! D72   D(20,10,12,17)         47.2655         -DE/DX =    0.0                 !
 ! D73   D(20,10,12,18)        -74.946          -DE/DX =    0.0                 !
 ! D74   D(8,10,20,19)          -5.6952         -DE/DX =    0.0                 !
 ! D75   D(8,10,20,32)         174.6427         -DE/DX =    0.0                 !
 ! D76   D(12,10,20,19)        173.2665         -DE/DX =    0.0                 !
 ! D77   D(12,10,20,32)         -6.3957         -DE/DX =    0.0                 !
 ! D78   D(9,11,12,10)          29.3207         -DE/DX =    0.0                 !
 ! D79   D(9,11,12,17)         151.8646         -DE/DX =    0.0                 !
 ! D80   D(9,11,12,18)         -89.7664         -DE/DX =    0.0                 !
 ! D81   D(15,11,12,10)        -86.0019         -DE/DX =    0.0                 !
 ! D82   D(15,11,12,17)         36.542          -DE/DX =    0.0                 !
 ! D83   D(15,11,12,18)        154.911          -DE/DX =    0.0                 !
 ! D84   D(16,11,12,10)        152.4645         -DE/DX =    0.0                 !
 ! D85   D(16,11,12,17)        -84.9916         -DE/DX =    0.0                 !
 ! D86   D(16,11,12,18)         33.3774         -DE/DX =    0.0                 !
 ! D87   D(5,19,20,10)          39.5758         -DE/DX =    0.0                 !
 ! D88   D(5,19,20,32)        -140.7085         -DE/DX =    0.0                 !
 ! D89   D(21,19,20,10)        -81.4528         -DE/DX =    0.0                 !
 ! D90   D(21,19,20,32)         98.2629         -DE/DX =    0.0                 !
 ! D91   D(34,19,20,10)        162.8491         -DE/DX =    0.0                 !
 ! D92   D(34,19,20,32)        -17.4352         -DE/DX =    0.0                 !
 ! D93   D(5,19,21,22)        -175.1842         -DE/DX =    0.0                 !
 ! D94   D(5,19,21,23)          65.1811         -DE/DX =    0.0                 !
 ! D95   D(5,19,21,24)         -55.1592         -DE/DX =    0.0                 !
 ! D96   D(20,19,21,22)        -55.9268         -DE/DX =    0.0                 !
 ! D97   D(20,19,21,23)       -175.5615         -DE/DX =    0.0                 !
 ! D98   D(20,19,21,24)         64.0982         -DE/DX =    0.0                 !
 ! D99   D(5,19,34,33)         133.0884         -DE/DX =    0.0                 !
 ! D100  D(5,19,34,39)         -52.685          -DE/DX =    0.0                 !
 ! D101  D(20,19,34,33)         13.7884         -DE/DX =    0.0                 !
 ! D102  D(20,19,34,39)       -171.985          -DE/DX =    0.0                 !
 ! D103  D(10,20,32,33)       -166.6492         -DE/DX =    0.0                 !
 ! D104  D(19,20,32,33)         13.6691         -DE/DX =    0.0                 !
 ! D105  D(22,21,34,33)        -30.2934         -DE/DX =    0.0                 !
 ! D106  D(22,21,34,39)        110.3826         -DE/DX =    0.0                 !
 ! D107  D(23,21,34,33)       -138.8867         -DE/DX =    0.0                 !
 ! D108  D(23,21,34,39)          1.7893         -DE/DX =    0.0                 !
 ! D109  D(20,32,33,34)         -5.5551         -DE/DX =    0.0                 !
 ! D110  D(20,32,33,35)        174.879          -DE/DX =    0.0                 !
 ! D111  D(32,33,34,19)         -4.4845         -DE/DX =    0.0                 !
 ! D112  D(32,33,34,21)        -44.8237         -DE/DX =    0.0                 !
 ! D113  D(32,33,34,39)       -178.6589         -DE/DX =    0.0                 !
 ! D114  D(35,33,34,19)        175.0236         -DE/DX =    0.0                 !
 ! D115  D(35,33,34,21)        134.6843         -DE/DX =    0.0                 !
 ! D116  D(35,33,34,39)          0.8491         -DE/DX =    0.0                 !
 ! D117  D(32,33,35,36)       -179.6651         -DE/DX =    0.0                 !
 ! D118  D(32,33,35,37)        -59.1616         -DE/DX =    0.0                 !
 ! D119  D(32,33,35,38)         60.0612         -DE/DX =    0.0                 !
 ! D120  D(34,33,35,36)          0.8443         -DE/DX =    0.0                 !
 ! D121  D(34,33,35,37)        121.3477         -DE/DX =    0.0                 !
 ! D122  D(34,33,35,38)       -119.4294         -DE/DX =    0.0                 !
 --------------------------------------------------------------------------------
 Lowest energy point so far.  Saving SCF results.
 GradGradGradGradGradGradGradGradGradGradGradGradGradGradGradGradGradGrad

 Largest change from initial coordinates is atom   29       0.000 Angstoms.
 Leave Link  103 at Wed Dec  5 16:44:00 2018, MaxMem=   536870912 cpu:         4.5
 (Enter /pbs_home/pkowalski/g09d01/g09/l202.exe)
                          Input orientation:                          
 ---------------------------------------------------------------------
 Center     Atomic      Atomic             Coordinates (Angstroms)
 Number     Number       Type             X           Y           Z
 ---------------------------------------------------------------------
      1          6           0       -1.711701   -0.055984   -0.463215
      2         16           0       -3.159462    0.513411   -1.243097
      3          6           0       -4.054656   -0.914733   -0.682939
      4          6           0       -3.287203   -1.825921   -0.087317
      5          6           0       -1.809929   -1.531582   -0.094667
      6          6           0       -5.522375   -0.959449   -0.940440
      7          1           0       -3.683375   -2.771217    0.289171
      8          6           0       -0.585818    0.609238   -0.195864
      9          6           0       -0.151125    1.982919   -0.589045
     10          6           0        0.516772   -0.040828    0.512111
     11          6           0        1.381606    1.818469   -0.716700
     12          6           0        1.751744    0.797212    0.387703
     13          9           0       -0.400385    2.891233    0.379490
     14          9           0       -0.705257    2.426490   -1.726721
     15          9           0        1.648006    1.271033   -1.913986
     16          9           0        2.041239    2.969123   -0.599187
     17          9           0        2.850158    0.096761    0.060278
     18          9           0        2.021926    1.470126    1.526117
     19          6           0       -1.090556   -1.765358    1.246712
     20          6           0        0.321854   -1.197214    1.151874
     21          6           0       -1.804845   -1.046805    2.404447
     22          1           0       -1.219375   -1.163397    3.326172
     23          1           0       -2.802911   -1.476015    2.566209
     24          1           0       -1.917898    0.025379    2.192526
     25          6           0       -1.152688   -2.333760   -1.232320
     26          1           0       -1.269420   -3.412204   -1.060065
     27          1           0       -0.079759   -2.107437   -1.304654
     28          1           0       -1.631499   -2.076802   -2.186597
     29          1           0       -5.954479   -1.886764   -0.544400
     30          1           0       -5.730167   -0.911012   -2.019323
     31          1           0       -6.027874   -0.105135   -0.467558
     32         16           0        1.488822   -2.211472    1.945379
     33          6           0        0.319029   -3.543319    2.038454
     34          6           0       -0.900332   -3.212271    1.617953
     35          6           0        0.797930   -4.851739    2.569070
     36          1           0       -0.015479   -5.587798    2.568998
     37          1           0        1.625055   -5.241353    1.958265
     38          1           0        1.169454   -4.742595    3.598381
     39          1           0       -1.736245   -3.914668    1.632640
 ---------------------------------------------------------------------
                    Distance matrix (angstroms):
                    1          2          3          4          5
     1  C    0.000000
     2  S    1.740241   0.000000
     3  C    2.505028   1.776159   0.000000
     4  C    2.399204   2.612397   1.331921   0.000000
     5  C    1.524095   2.705942   2.401118   1.506329   0.000000
     6  C    3.945280   2.800764   1.490807   2.544521   3.850315
     7  H    3.438905   3.662118   2.128235   1.091916   2.278996
     8  C    1.334770   2.780202   3.820022   3.638580   2.468157
     9  C    2.570673   3.411353   4.862382   4.959232   3.917622
    10  C    2.432608   4.111280   4.805186   4.244537   2.829146
    11  C    3.625793   4.754110   6.084774   5.956129   4.668582
    12  C    3.667077   5.182663   6.147464   5.700654   4.282695
    13  F    3.334035   3.987397   5.382177   5.550060   4.666147
    14  F    2.961766   3.149109   4.844763   5.238043   4.421565
    15  F    3.892729   4.912823   6.230040   6.106073   4.808522
    16  F    4.822274   5.787265   7.228506   7.186568   5.944946
    17  F    4.594337   6.163433   7.017973   6.433171   4.938818
    18  F    4.497380   5.952364   6.891469   6.453987   5.130332
    19  C    2.496322   3.958826   3.637720   2.570711   1.539950
    20  C    2.836593   4.558693   4.753964   3.867319   2.492020
    21  C    3.035438   4.192115   3.822440   3.002214   2.545703
    22  H    3.978467   5.239641   4.916668   4.045584   3.490910
    23  H    3.519181   4.312279   3.526878   2.719958   2.840662
    24  H    2.664976   3.685534   3.703761   3.240369   2.768941
    25  C    2.468255   3.483337   3.276718   2.474892   1.539387
    26  H    3.437449   4.360758   3.759938   2.744810   2.181945
    27  H    2.753127   4.044403   4.196293   3.442217   2.188416
    28  H    2.657101   3.151836   3.079462   2.685382   2.169165
    29  H    4.621635   3.749818   2.138543   2.706841   4.183982
    30  H    4.393247   3.039743   2.143192   3.246195   4.411085
    31  H    4.316455   3.035102   2.143694   3.258368   4.468205
    32  S    4.548714   6.260823   6.270545   5.204893   3.937740
    33  C    4.748022   6.271007   5.783128   4.524739   3.623500
    34  C    3.866746   5.212483   4.530182   3.244544   2.566155
    35  C    6.204213   7.679740   7.044372   5.735877   4.991981
    36  H    6.532415   7.851207   6.980515   5.649063   5.173785
    37  H    6.624617   8.139878   7.612800   6.322963   5.456743
    38  H    6.838270   8.354940   7.763605   6.477125   5.729392
    39  H    4.391201   5.468390   4.442584   3.118748   2.944166
                    6          7          8          9         10
     6  C    0.000000
     7  H    2.859435   0.000000
     8  C    5.233046   4.610596   0.000000
     9  C    6.134439   5.987475   1.493502   0.000000
    10  C    6.278938   5.014575   1.462709   2.398788   0.000000
    11  C    7.445256   6.908764   2.367333   1.546804   2.390585
    12  C    7.600173   6.502608   2.416626   2.445578   1.497646
    13  F    6.542534   6.545954   2.360703   1.351009   3.075020
    14  F    5.940324   6.320535   2.379116   1.340941   3.548715
    15  F    7.572133   7.043955   2.894803   2.345021   2.981042
    16  F    8.529853   8.155482   3.554315   2.403989   3.552293
    17  F    8.498019   7.138959   3.483413   3.603736   2.380708
    18  F    8.300797   7.215919   3.241401   3.075552   2.361500
    19  C    5.007409   2.941317   2.823914   4.278097   2.469240
    20  C    6.212031   4.389032   2.429719   3.656194   1.335859
    21  C    5.001593   3.313134   3.315135   4.568918   3.159562
    22  H    6.063117   4.228445   3.993540   5.135113   3.491892
    23  H    4.467540   2.763633   4.110088   5.380689   4.159252
    24  H    4.876230   3.815837   2.796379   3.832830   2.959020
    25  C    4.589999   2.985077   3.171249   4.477795   3.329816
    26  H    4.911003   2.838747   4.169670   5.529900   4.126547
    27  H    5.574280   3.995864   2.977555   4.153095   2.815556
    28  H    4.235600   3.289656   3.503039   4.607062   4.005407
    29  H    1.097030   2.575852   5.930770   6.975339   6.811812
    30  H    1.099778   3.602619   5.665730   6.445638   6.796295
    31  H    1.099546   3.630056   5.495463   6.237860   6.617875
    32  S    7.684556   5.459666   4.104322   5.167751   2.776839
    33  C    7.047850   4.435692   4.801526   6.137109   3.825738
    34  C    5.743158   3.115368   4.241790   5.694046   3.645425
    35  C    8.210533   5.441379   6.275499   7.588607   5.239752
    36  H    8.003979   5.155987   6.809773   8.204109   5.939946
    37  H    8.821732   6.088257   6.614956   7.863442   5.510455
    38  H    8.927131   6.195736   6.791126   8.031874   5.661950
    39  H    5.448747   2.627490   5.013246   6.498463   4.619340
                   11         12         13         14         15
    11  C    0.000000
    12  C    1.549088   0.000000
    13  F    2.351159   3.002774   0.000000
    14  F    2.396837   3.627973   2.178316   0.000000
    15  F    1.343187   2.352242   3.475772   2.628306   0.000000
    16  F    1.331515   2.403115   2.631617   3.018116   2.183310
    17  F    2.392617   1.343261   4.298488   4.611071   2.592644
    18  F    2.358301   1.349741   3.033462   4.351220   3.466088
    19  C    4.776022   3.922159   4.786674   5.153770   5.168114
    20  C    3.702565   2.570268   4.222985   4.740516   4.153362
    21  C    5.301398   4.485196   4.645546   5.508123   5.995283
    22  H    5.656981   4.615857   5.078750   6.219593   6.450394
    23  H    6.256300   5.536996   5.443043   6.169193   6.886877
    24  H    4.750315   4.161657   3.715248   4.753560   5.579495
    25  C    4.891780   4.567623   5.519461   4.806725   4.615526
    26  H    5.874161   5.379837   6.523868   5.903648   5.583302
    27  H    4.230131   3.828245   5.284491   4.596289   3.843242
    28  H    5.139313   5.131599   5.725541   4.620504   4.694408
    29  H    8.220498   8.213307   7.384496   6.896113   8.345371
    30  H    7.728144   8.043059   6.972658   6.039393   7.694794
    31  H    7.659158   7.878334   6.431511   6.027011   7.931274
    32  S    4.831002   3.398185   5.662041   6.309437   5.200758
    33  C    6.121169   4.859821   6.683800   7.131923   6.369140
    34  C    5.997182   4.962154   6.247920   6.559003   6.250491
    35  C    7.458460   6.130152   8.135345   8.584055   7.636017
    36  H    8.221949   6.974918   8.765619   9.119091   8.361094
    37  H    7.553528   6.240751   8.528417   8.820731   7.576676
    38  H    7.855730   6.429383   8.432140   9.125077   8.171837
    39  H    6.936083   5.993141   7.048063   7.249726   7.136049
                   16         17         18         19         20
    16  F    0.000000
    17  F    3.056094   0.000000
    18  F    2.600824   2.172737   0.000000
    19  C    5.969154   4.517116   4.498219   0.000000
    20  C    4.835376   3.042741   3.185123   1.525347   0.000000
    21  C    6.319957   5.335909   4.663752   1.538466   2.472733
    22  H    6.566413   5.367975   4.547711   2.168665   2.665352
    23  H    7.296902   6.380478   5.748095   2.181043   3.441254
    24  H    5.668691   5.223594   4.248954   2.187646   2.755753
    25  C    6.222748   4.858088   5.670688   2.544119   3.024962
    26  H    7.203763   5.526203   6.431053   2.839949   3.511553
    27  H    5.546871   3.912281   5.022878   2.765537   2.650345
    28  H    6.439739   5.464254   6.301783   3.489588   3.966693
    29  H    9.354900   9.045531   8.898247   5.184647   6.537980
    30  H    8.801534   8.886075   8.850702   5.737846   6.838520
    31  H    8.635912   8.896000   8.441295   5.483809   6.643360
    32  S    5.798151   3.276398   3.743548   2.709307   1.737868
    33  C    7.234298   4.854892   5.319491   2.403109   2.508036
    34  C    7.195706   5.238532   5.520224   1.505843   2.402379
    35  C    8.529335   5.915516   6.523181   3.852371   3.948499
    36  H    9.353523   6.842497   7.419766   4.185126   4.625934
    37  H    8.609628   5.796438   6.737078   4.468041   4.324773
    38  H    8.823275   6.225938   6.604460   4.416100   4.390165
    39  H    8.163150   6.292771   6.567435   2.277145   3.442595
                   21         22         23         24         25
    21  C    0.000000
    22  H    1.098156   0.000000
    23  H    1.098418   1.784057   0.000000
    24  H    1.098758   1.785014   1.782433   0.000000
    25  C    3.912498   4.706809   4.229396   4.228553   0.000000
    26  H    4.229022   4.929372   4.387514   4.776698   1.098335
    27  H    4.225907   4.861531   4.774707   4.489758   1.098922
    28  H    4.708357   5.603104   4.931766   4.865995   1.098149
    29  H    5.159524   6.158392   4.447132   5.238420   4.871370
    30  H    5.915770   6.998947   5.469475   5.757595   4.857665
    31  H    5.193180   6.215622   4.635023   4.897446   5.414709
    32  S    3.523554   3.215491   4.398329   4.082931   4.134041
    33  C    3.298086   3.112705   3.781373   4.214639   3.785095
    34  C    2.475067   2.686574   2.744737   3.442085   2.993247
    35  C    4.612923   4.271603   4.935745   5.594979   4.959405
    36  H    4.883598   4.647365   4.967549   5.938744   5.131475
    37  H    5.436683   5.156712   5.844163   6.351839   5.133204
    38  H    4.891912   4.311759   5.245532   5.851645   5.876266
    39  H    2.970695   3.271803   2.820701   3.983772   3.323824
                   26         27         28         29         30
    26  H    0.000000
    27  H    1.782564   0.000000
    28  H    1.784229   1.785121   0.000000
    29  H    4.954055   5.927817   4.628292   0.000000
    30  H    5.203307   5.819733   4.264520   1.782640   0.000000
    31  H    5.825003   6.331667   5.115729   1.784796   1.773709
    32  S    4.252334   3.610261   5.179552   7.855390   8.338097
    33  C    3.484419   3.660213   4.879168   6.983710   7.745151
    34  C    2.710716   3.230423   4.037140   5.654833   6.469380
    35  C    4.417784   4.827761   6.018203   8.004986   8.899367
    36  H    4.413125   5.207901   6.128156   7.659153   8.693830
    37  H    4.564437   4.834715   6.148122   8.658287   9.416600
    38  H    5.423943   5.704765   6.958287   8.721745   9.687332
    39  H    2.778678   3.825928   4.239728   5.161918   6.189523
                   31         32         33         34         35
    31  H    0.000000
    32  S    8.170657   0.000000
    33  C    7.640967   1.775076   0.000000
    34  C    6.347861   2.610912   1.331636   0.000000
    35  C    8.851156   2.799523   1.490927   2.544911   0.000000
    36  H    8.684996   3.748519   2.138520   2.707505   1.097004
    37  H    9.530618   3.032969   2.143701   3.257386   1.099553
    38  H    9.478366   3.039900   2.143562   3.247769   1.099737
    39  H    6.110765   3.660565   2.127612   1.091937   2.859554
                   36         37         38         39
    36  H    0.000000
    37  H    1.784481   0.000000
    38  H    1.782712   1.773784   0.000000
    39  H    2.576270   3.628286   3.604537   0.000000
 Stoichiometry    C17H14F6S2
 Framework group  C1[X(C17H14F6S2)]
 Deg. of freedom   111
 Full point group                 C1      NOp   1
 RotChk:  IX=1 Diff= 6.21D-15
 Largest Abelian subgroup         C1      NOp   1
 Largest concise Abelian subgroup C1      NOp   1
                         Standard orientation:                         
 ---------------------------------------------------------------------
 Center     Atomic      Atomic             Coordinates (Angstroms)
 Number     Number       Type             X           Y           Z
 ---------------------------------------------------------------------
      1          6           0       -0.362628   -1.412951    0.091482
      2         16           0       -0.596506   -3.137391    0.098284
      3          6           0       -2.357437   -2.925611    0.003344
      4          6           0       -2.749228   -1.657479    0.114501
      5          6           0       -1.653445   -0.665214    0.403806
      6          6           0       -3.195510   -4.146545   -0.168297
      7          1           0       -3.801185   -1.365069    0.101747
      8          6           0        0.758784   -0.719361   -0.115829
      9          6           0        2.171945   -1.178067   -0.267857
     10          6           0        0.743127    0.743250   -0.122250
     11          6           0        2.967116   -0.000126    0.342684
     12          6           0        2.147628    1.256931   -0.041926
     13          9           0        2.528731   -1.302735   -1.564926
     14          9           0        2.439091   -2.338067    0.349522
     15          9           0        2.951752   -0.129829    1.679506
     16          9           0        4.227732    0.054234   -0.082550
     17          9           0        2.312412    2.243500    0.854667
     18          9           0        2.587598    1.712050   -1.234022
     19          6           0       -1.703580    0.626066   -0.433765
     20          6           0       -0.412772    1.407194   -0.209399
     21          6           0       -1.807816    0.320914   -1.938057
     22          1           0       -1.754501    1.258321   -2.507594
     23          1           0       -2.761990   -0.173623   -2.165011
     24          1           0       -0.989751   -0.336103   -2.264195
     25          6           0       -1.652297   -0.357265    1.912076
     26          1           0       -2.601130    0.108590    2.210462
     27          1           0       -0.832242    0.325885    2.173697
     28          1           0       -1.526448   -1.290512    2.477004
     29          1           0       -4.258614   -3.880021   -0.215727
     30          1           0       -3.047516   -4.841679    0.670986
     31          1           0       -2.924407   -4.679570   -1.091003
     32         16           0       -0.694020    3.119229   -0.109307
     33          6           0       -2.439942    2.856496    0.074061
     34          6           0       -2.803839    1.582137   -0.055714
     35          6           0       -3.297255    4.047867    0.335808
     36          1           0       -4.348714    3.750966    0.434307
     37          1           0       -2.987149    4.556279    1.260128
     38          1           0       -3.215587    4.774936   -0.485242
     39          1           0       -3.845296    1.260413    0.009005
 ---------------------------------------------------------------------
 Rotational constants (GHZ):      0.2411926      0.2156046      0.1302924
 Leave Link  202 at Wed Dec  5 16:44:01 2018, MaxMem=   536870912 cpu:         0.0
 (Enter /pbs_home/pkowalski/g09d01/g09/l9999.exe)
 1\1\GINC-NODE20\FOpt\RLC-wPBE\Gen\C17H14F6S2\DARIA\05-Dec-2018\0\\#P o
 pt Geom=Checkpoint freq LC-wPBE/Gen EmpiricalDispersion=GD3\\Title Car
 d Required\\0,1\C,-1.7117009487,-0.0559842318,-0.4632145568\S,-3.15946
 17793,0.5134106311,-1.2430967196\C,-4.0546562716,-0.9147325391,-0.6829
 393227\C,-3.2872030138,-1.8259208011,-0.0873167464\C,-1.8099293129,-1.
 5315819542,-0.0946668262\C,-5.5223752874,-0.9594492206,-0.9404404611\H
 ,-3.683374784,-2.7712169482,0.2891712341\C,-0.5858178901,0.6092379911,
 -0.195863754\C,-0.1511251228,1.9829192994,-0.5890447752\C,0.5167718306
 ,-0.0408278579,0.5121105093\C,1.381605742,1.8184688307,-0.7166998092\C
 ,1.7517440662,0.7972116007,0.3877031819\F,-0.4003852734,2.8912330403,0
 .3794904771\F,-0.7052567794,2.4264899005,-1.7267210166\F,1.6480056305,
 1.2710326228,-1.9139862914\F,2.0412391813,2.9691232788,-0.5991868735\F
 ,2.8501576081,0.0967611113,0.0602782497\F,2.0219261598,1.4701264621,1.
 5261174534\C,-1.0905563477,-1.7653578677,1.246711504\C,0.3218537822,-1
 .1972137068,1.1518741329\C,-1.8048453098,-1.0468052327,2.4044466287\H,
 -1.2193753957,-1.163397254,3.3261718269\H,-2.8029109045,-1.4760148966,
 2.566208733\H,-1.91789799,0.025378633,2.1925262479\C,-1.1526876573,-2.
 3337600834,-1.2323203973\H,-1.2694195997,-3.4122040138,-1.0600647434\H
 ,-0.0797593368,-2.1074366025,-1.3046541283\H,-1.631498868,-2.076802481
 7,-2.1865970294\H,-5.9544791282,-1.8867641086,-0.5443996637\H,-5.73016
 74079,-0.9110124277,-2.0193228589\H,-6.0278736836,-0.1051345275,-0.467
 5576423\S,1.4888215927,-2.2114724314,1.9453787965\C,0.3190285032,-3.54
 33194734,2.0384537985\C,-0.9003321663,-3.2122709993,1.6179533685\C,0.7
 979304813,-4.8517388257,2.569070348\H,-0.0154791411,-5.587798148,2.568
 9984711\H,1.6250548334,-5.2413529927,1.9582651672\H,1.1694543345,-4.74
 25950757,3.5983807205\H,-1.7362448058,-3.9146679101,1.632639757\\Versi
 on=ES64L-G09RevD.01\State=1-A\HF=-2049.516609\RMSD=3.858e-09\RMSF=2.05
 1e-05\Dipole=-1.6793401,-2.2671076,0.5045871\Quadrupole=2.2170266,1.31
 58951,-3.5329217,0.579818,1.5044473,-3.1696119\PG=C01 [X(C17H14F6S2)]\
 \@


 SCIENCE IS LONG AND LIFE IS SHORT.

                     DON MOSER IN THE FEBRUARY 1979 SMITHSONIAN
 Leave Link 9999 at Wed Dec  5 16:44:01 2018, MaxMem=   536870912 cpu:         0.8
 Job cpu time:       0 days  0 hours 36 minutes  3.8 seconds.
 File lengths (MBytes):  RWF=    103 Int=      0 D2E=      0 Chk=     15 Scr=      1
 Normal termination of Gaussian 09 at Wed Dec  5 16:44:01 2018.
 (Enter /pbs_home/pkowalski/g09d01/g09/l1.exe)
 Link1:  Proceeding to internal job step number  2.
 --------------------------------------------------------------------
 #P Geom=AllCheck Guess=TCheck SCRF=Check GenChk RLC-wPBE/ChkBas Freq
 --------------------------------------------------------------------
 1/10=4,29=7,30=1,38=1,40=1/1,3;
 2/12=2,40=1/2;
 3/5=7,6=2,11=2,14=-4,16=1,25=1,30=1,67=1,70=2,71=2,74=-41,82=7,116=1,124=31,140=1/1,2,3;
 4/5=101/1;
 5/5=2,98=1/2;
 8/6=4,10=90,11=11/1;
 11/6=1,8=1,9=11,15=111,16=1/1,2,10;
 10/6=1/2;
 6/7=2,8=2,9=2,10=2,18=1,28=1/1;
 7/8=1,10=1,25=1/1,2,3,16;
 1/10=4,30=1/3;
 99//99;
 Leave Link    1 at Wed Dec  5 16:44:01 2018, MaxMem=   536870912 cpu:         0.9
 (Enter /pbs_home/pkowalski/g09d01/g09/l101.exe)
 Structure from the checkpoint file:  "dae0068freq_closed_lc-wpbed3.chk"
 -------------------
 Title Card Required
 -------------------
 Charge =  0 Multiplicity = 1
 Redundant internal coordinates found in file.
 C,0,-1.7117009487,-0.0559842318,-0.4632145568
 S,0,-3.1594617793,0.5134106311,-1.2430967196
 C,0,-4.0546562716,-0.9147325391,-0.6829393227
 C,0,-3.2872030138,-1.8259208011,-0.0873167464
 C,0,-1.8099293129,-1.5315819542,-0.0946668262
 C,0,-5.5223752874,-0.9594492206,-0.9404404611
 H,0,-3.683374784,-2.7712169482,0.2891712341
 C,0,-0.5858178901,0.6092379911,-0.195863754
 C,0,-0.1511251228,1.9829192994,-0.5890447752
 C,0,0.5167718306,-0.0408278579,0.5121105093
 C,0,1.381605742,1.8184688307,-0.7166998092
 C,0,1.7517440662,0.7972116007,0.3877031819
 F,0,-0.4003852734,2.8912330403,0.3794904771
 F,0,-0.7052567794,2.4264899005,-1.7267210166
 F,0,1.6480056305,1.2710326228,-1.9139862914
 F,0,2.0412391813,2.9691232788,-0.5991868735
 F,0,2.8501576081,0.0967611113,0.0602782497
 F,0,2.0219261598,1.4701264621,1.5261174534
 C,0,-1.0905563477,-1.7653578677,1.246711504
 C,0,0.3218537822,-1.1972137068,1.1518741329
 C,0,-1.8048453098,-1.0468052327,2.4044466287
 H,0,-1.2193753957,-1.163397254,3.3261718269
 H,0,-2.8029109045,-1.4760148966,2.566208733
 H,0,-1.91789799,0.025378633,2.1925262479
 C,0,-1.1526876573,-2.3337600834,-1.2323203973
 H,0,-1.2694195997,-3.4122040138,-1.0600647434
 H,0,-0.0797593368,-2.1074366025,-1.3046541283
 H,0,-1.631498868,-2.0768024817,-2.1865970294
 H,0,-5.9544791282,-1.8867641086,-0.5443996637
 H,0,-5.7301674079,-0.9110124277,-2.0193228589
 H,0,-6.0278736836,-0.1051345275,-0.4675576423
 S,0,1.4888215927,-2.2114724314,1.9453787965
 C,0,0.3190285032,-3.5433194734,2.0384537985
 C,0,-0.9003321663,-3.2122709993,1.6179533685
 C,0,0.7979304813,-4.8517388257,2.569070348
 H,0,-0.0154791411,-5.587798148,2.5689984711
 H,0,1.6250548334,-5.2413529927,1.9582651672
 H,0,1.1694543345,-4.7425950757,3.5983807205
 H,0,-1.7362448058,-3.9146679101,1.632639757
 Recover connectivity data from disk.
 NAtoms=     39 NQM=       39 NQMF=       0 NMMI=      0 NMMIF=      0
                NMic=       0 NMicF=      0.
                    Isotopes and Nuclear Properties:
 (Nuclear quadrupole moments (NQMom) in fm**2, nuclear magnetic moments (NMagM)
  in nuclear magnetons)

  Atom         1           2           3           4           5           6           7           8           9          10
 IAtWgt=          12          32          12          12          12          12           1          12          12          12
 AtmWgt=  12.0000000  31.9720718  12.0000000  12.0000000  12.0000000  12.0000000   1.0078250  12.0000000  12.0000000  12.0000000
 NucSpn=           0           0           0           0           0           0           1           0           0           0
 AtZEff=  -3.6000000 -13.6000000  -3.6000000  -3.6000000  -3.6000000  -3.6000000  -1.0000000  -3.6000000  -3.6000000  -3.6000000
 NQMom=    0.0000000   0.0000000   0.0000000   0.0000000   0.0000000   0.0000000   0.0000000   0.0000000   0.0000000   0.0000000
 NMagM=    0.0000000   0.0000000   0.0000000   0.0000000   0.0000000   0.0000000   2.7928460   0.0000000   0.0000000   0.0000000
 AtZNuc=   6.0000000  16.0000000   6.0000000   6.0000000   6.0000000   6.0000000   1.0000000   6.0000000   6.0000000   6.0000000

  Atom        11          12          13          14          15          16          17          18          19          20
 IAtWgt=          12          12          19          19          19          19          19          19          12          12
 AtmWgt=  12.0000000  12.0000000  18.9984033  18.9984033  18.9984033  18.9984033  18.9984033  18.9984033  12.0000000  12.0000000
 NucSpn=           0           0           1           1           1           1           1           1           0           0
 AtZEff=  -3.6000000  -3.6000000  -6.7500000  -6.7500000  -6.7500000  -6.7500000  -6.7500000  -6.7500000  -3.6000000  -3.6000000
 NQMom=    0.0000000   0.0000000   0.0000000   0.0000000   0.0000000   0.0000000   0.0000000   0.0000000   0.0000000   0.0000000
 NMagM=    0.0000000   0.0000000   2.6288670   2.6288670   2.6288670   2.6288670   2.6288670   2.6288670   0.0000000   0.0000000
 AtZNuc=   6.0000000   6.0000000   9.0000000   9.0000000   9.0000000   9.0000000   9.0000000   9.0000000   6.0000000   6.0000000

  Atom        21          22          23          24          25          26          27          28          29          30
 IAtWgt=          12           1           1           1          12           1           1           1           1           1
 AtmWgt=  12.0000000   1.0078250   1.0078250   1.0078250  12.0000000   1.0078250   1.0078250   1.0078250   1.0078250   1.0078250
 NucSpn=           0           1           1           1           0           1           1           1           1           1
 AtZEff=  -3.6000000  -1.0000000  -1.0000000  -1.0000000  -3.6000000  -1.0000000  -1.0000000  -1.0000000  -1.0000000  -1.0000000
 NQMom=    0.0000000   0.0000000   0.0000000   0.0000000   0.0000000   0.0000000   0.0000000   0.0000000   0.0000000   0.0000000
 NMagM=    0.0000000   2.7928460   2.7928460   2.7928460   0.0000000   2.7928460   2.7928460   2.7928460   2.7928460   2.7928460
 AtZNuc=   6.0000000   1.0000000   1.0000000   1.0000000   6.0000000   1.0000000   1.0000000   1.0000000   1.0000000   1.0000000

  Atom        31          32          33          34          35          36          37          38          39
 IAtWgt=           1          32          12          12          12           1           1           1           1
 AtmWgt=   1.0078250  31.9720718  12.0000000  12.0000000  12.0000000   1.0078250   1.0078250   1.0078250   1.0078250
 NucSpn=           1           0           0           0           0           1           1           1           1
 AtZEff=  -1.0000000 -13.6000000  -3.6000000  -3.6000000  -3.6000000  -1.0000000  -1.0000000  -1.0000000  -1.0000000
 NQMom=    0.0000000   0.0000000   0.0000000   0.0000000   0.0000000   0.0000000   0.0000000   0.0000000   0.0000000
 NMagM=    2.7928460   0.0000000   0.0000000   0.0000000   0.0000000   2.7928460   2.7928460   2.7928460   2.7928460
 AtZNuc=   1.0000000  16.0000000   6.0000000   6.0000000   6.0000000   1.0000000   1.0000000   1.0000000   1.0000000
 Leave Link  101 at Wed Dec  5 16:44:01 2018, MaxMem=   536870912 cpu:         2.1
 (Enter /pbs_home/pkowalski/g09d01/g09/l103.exe)

 GradGradGradGradGradGradGradGradGradGradGradGradGradGradGradGradGradGrad
 Berny optimization.
 Initialization pass.
                           ----------------------------
                           !    Initial Parameters    !
                           ! (Angstroms and Degrees)  !
 --------------------------                            --------------------------
 ! Name  Definition              Value          Derivative Info.                !
 --------------------------------------------------------------------------------
 ! R1    R(1,2)                  1.7402         calculate D2E/DX2 analytically  !
 ! R2    R(1,5)                  1.5241         calculate D2E/DX2 analytically  !
 ! R3    R(1,8)                  1.3348         calculate D2E/DX2 analytically  !
 ! R4    R(2,3)                  1.7762         calculate D2E/DX2 analytically  !
 ! R5    R(3,4)                  1.3319         calculate D2E/DX2 analytically  !
 ! R6    R(3,6)                  1.4908         calculate D2E/DX2 analytically  !
 ! R7    R(4,5)                  1.5063         calculate D2E/DX2 analytically  !
 ! R8    R(4,7)                  1.0919         calculate D2E/DX2 analytically  !
 ! R9    R(5,19)                 1.5399         calculate D2E/DX2 analytically  !
 ! R10   R(5,25)                 1.5394         calculate D2E/DX2 analytically  !
 ! R11   R(6,29)                 1.097          calculate D2E/DX2 analytically  !
 ! R12   R(6,30)                 1.0998         calculate D2E/DX2 analytically  !
 ! R13   R(6,31)                 1.0995         calculate D2E/DX2 analytically  !
 ! R14   R(8,9)                  1.4935         calculate D2E/DX2 analytically  !
 ! R15   R(8,10)                 1.4627         calculate D2E/DX2 analytically  !
 ! R16   R(9,11)                 1.5468         calculate D2E/DX2 analytically  !
 ! R17   R(9,13)                 1.351          calculate D2E/DX2 analytically  !
 ! R18   R(9,14)                 1.3409         calculate D2E/DX2 analytically  !
 ! R19   R(10,12)                1.4976         calculate D2E/DX2 analytically  !
 ! R20   R(10,20)                1.3359         calculate D2E/DX2 analytically  !
 ! R21   R(11,12)                1.5491         calculate D2E/DX2 analytically  !
 ! R22   R(11,15)                1.3432         calculate D2E/DX2 analytically  !
 ! R23   R(11,16)                1.3315         calculate D2E/DX2 analytically  !
 ! R24   R(12,17)                1.3433         calculate D2E/DX2 analytically  !
 ! R25   R(12,18)                1.3497         calculate D2E/DX2 analytically  !
 ! R26   R(19,20)                1.5253         calculate D2E/DX2 analytically  !
 ! R27   R(19,21)                1.5385         calculate D2E/DX2 analytically  !
 ! R28   R(19,34)                1.5058         calculate D2E/DX2 analytically  !
 ! R29   R(20,32)                1.7379         calculate D2E/DX2 analytically  !
 ! R30   R(21,22)                1.0982         calculate D2E/DX2 analytically  !
 ! R31   R(21,23)                1.0984         calculate D2E/DX2 analytically  !
 ! R32   R(21,24)                1.0988         calculate D2E/DX2 analytically  !
 ! R33   R(21,34)                2.4751         calculate D2E/DX2 analytically  !
 ! R34   R(25,26)                1.0983         calculate D2E/DX2 analytically  !
 ! R35   R(25,27)                1.0989         calculate D2E/DX2 analytically  !
 ! R36   R(25,28)                1.0981         calculate D2E/DX2 analytically  !
 ! R37   R(32,33)                1.7751         calculate D2E/DX2 analytically  !
 ! R38   R(33,34)                1.3316         calculate D2E/DX2 analytically  !
 ! R39   R(33,35)                1.4909         calculate D2E/DX2 analytically  !
 ! R40   R(34,39)                1.0919         calculate D2E/DX2 analytically  !
 ! R41   R(35,36)                1.097          calculate D2E/DX2 analytically  !
 ! R42   R(35,37)                1.0996         calculate D2E/DX2 analytically  !
 ! R43   R(35,38)                1.0997         calculate D2E/DX2 analytically  !
 ! A1    A(2,1,5)              111.8101         calculate D2E/DX2 analytically  !
 ! A2    A(2,1,8)              128.9346         calculate D2E/DX2 analytically  !
 ! A3    A(5,1,8)              119.2388         calculate D2E/DX2 analytically  !
 ! A4    A(1,2,3)               90.8526         calculate D2E/DX2 analytically  !
 ! A5    A(2,3,4)              113.6217         calculate D2E/DX2 analytically  !
 ! A6    A(2,3,6)              117.7649         calculate D2E/DX2 analytically  !
 ! A7    A(4,3,6)              128.6087         calculate D2E/DX2 analytically  !
 ! A8    A(3,4,5)              115.4185         calculate D2E/DX2 analytically  !
 ! A9    A(3,4,7)              122.5058         calculate D2E/DX2 analytically  !
 ! A10   A(5,4,7)              121.7807         calculate D2E/DX2 analytically  !
 ! A11   A(1,5,4)              104.6889         calculate D2E/DX2 analytically  !
 ! A12   A(1,5,19)             109.1173         calculate D2E/DX2 analytically  !
 ! A13   A(1,5,25)             107.3553         calculate D2E/DX2 analytically  !
 ! A14   A(4,5,19)             115.1011         calculate D2E/DX2 analytically  !
 ! A15   A(4,5,25)             108.693          calculate D2E/DX2 analytically  !
 ! A16   A(19,5,25)            111.4188         calculate D2E/DX2 analytically  !
 ! A17   A(3,6,29)             110.5352         calculate D2E/DX2 analytically  !
 ! A18   A(3,6,30)             110.7406         calculate D2E/DX2 analytically  !
 ! A19   A(3,6,31)             110.7949         calculate D2E/DX2 analytically  !
 ! A20   A(29,6,30)            108.4792         calculate D2E/DX2 analytically  !
 ! A21   A(29,6,31)            108.6887         calculate D2E/DX2 analytically  !
 ! A22   A(30,6,31)            107.5068         calculate D2E/DX2 analytically  !
 ! A23   A(1,8,9)              130.63           calculate D2E/DX2 analytically  !
 ! A24   A(1,8,10)             120.7496         calculate D2E/DX2 analytically  !
 ! A25   A(9,8,10)             108.4692         calculate D2E/DX2 analytically  !
 ! A26   A(8,9,11)             102.26           calculate D2E/DX2 analytically  !
 ! A27   A(8,9,13)             112.0832         calculate D2E/DX2 analytically  !
 ! A28   A(8,9,14)             114.0372         calculate D2E/DX2 analytically  !
 ! A29   A(11,9,13)            108.2681         calculate D2E/DX2 analytically  !
 ! A30   A(11,9,14)            112.0015         calculate D2E/DX2 analytically  !
 ! A31   A(13,9,14)            108.0343         calculate D2E/DX2 analytically  !
 ! A32   A(8,10,12)            109.4325         calculate D2E/DX2 analytically  !
 ! A33   A(8,10,20)            120.4331         calculate D2E/DX2 analytically  !
 ! A34   A(12,10,20)           130.1279         calculate D2E/DX2 analytically  !
 ! A35   A(9,11,12)            104.3603         calculate D2E/DX2 analytically  !
 ! A36   A(9,11,15)            108.2657         calculate D2E/DX2 analytically  !
 ! A37   A(9,11,16)            113.0625         calculate D2E/DX2 analytically  !
 ! A38   A(12,11,15)           108.6275         calculate D2E/DX2 analytically  !
 ! A39   A(12,11,16)           112.8565         calculate D2E/DX2 analytically  !
 ! A40   A(15,11,16)           109.4278         calculate D2E/DX2 analytically  !
 ! A41   A(10,12,11)           103.3616         calculate D2E/DX2 analytically  !
 ! A42   A(10,12,17)           113.7507         calculate D2E/DX2 analytically  !
 ! A43   A(10,12,18)           111.9611         calculate D2E/DX2 analytically  !
 ! A44   A(11,12,17)           111.431          calculate D2E/DX2 analytically  !
 ! A45   A(11,12,18)           108.6912         calculate D2E/DX2 analytically  !
 ! A46   A(17,12,18)           107.5703         calculate D2E/DX2 analytically  !
 ! A47   A(5,19,20)            108.775          calculate D2E/DX2 analytically  !
 ! A48   A(5,19,21)            111.5738         calculate D2E/DX2 analytically  !
 ! A49   A(5,19,34)            114.8107         calculate D2E/DX2 analytically  !
 ! A50   A(20,19,21)           107.6219         calculate D2E/DX2 analytically  !
 ! A51   A(20,19,34)           104.8476         calculate D2E/DX2 analytically  !
 ! A52   A(10,20,19)           119.1641         calculate D2E/DX2 analytically  !
 ! A53   A(10,20,32)           128.7486         calculate D2E/DX2 analytically  !
 ! A54   A(19,20,32)           112.0865         calculate D2E/DX2 analytically  !
 ! A55   A(19,21,22)           109.5426         calculate D2E/DX2 analytically  !
 ! A56   A(19,21,23)           110.4988         calculate D2E/DX2 analytically  !
 ! A57   A(19,21,24)           111.0014         calculate D2E/DX2 analytically  !
 ! A58   A(22,21,23)           108.6228         calculate D2E/DX2 analytically  !
 ! A59   A(22,21,24)           108.6837         calculate D2E/DX2 analytically  !
 ! A60   A(22,21,34)            88.796          calculate D2E/DX2 analytically  !
 ! A61   A(23,21,24)           108.4342         calculate D2E/DX2 analytically  !
 ! A62   A(23,21,34)            92.1196         calculate D2E/DX2 analytically  !
 ! A63   A(5,25,26)            110.5108         calculate D2E/DX2 analytically  !
 ! A64   A(5,25,27)            110.9881         calculate D2E/DX2 analytically  !
 ! A65   A(5,25,28)            109.5188         calculate D2E/DX2 analytically  !
 ! A66   A(26,25,27)           108.44           calculate D2E/DX2 analytically  !
 ! A67   A(26,25,28)           108.6448         calculate D2E/DX2 analytically  !
 ! A68   A(27,25,28)           108.6819         calculate D2E/DX2 analytically  !
 ! A69   A(20,32,33)            91.1067         calculate D2E/DX2 analytically  !
 ! A70   A(32,33,34)           113.6008         calculate D2E/DX2 analytically  !
 ! A71   A(32,33,35)           117.7386         calculate D2E/DX2 analytically  !
 ! A72   A(34,33,35)           128.659          calculate D2E/DX2 analytically  !
 ! A73   A(19,34,33)           115.6198         calculate D2E/DX2 analytically  !
 ! A74   A(19,34,39)           121.6477         calculate D2E/DX2 analytically  !
 ! A75   A(21,34,33)           116.8592         calculate D2E/DX2 analytically  !
 ! A76   A(21,34,39)           106.186          calculate D2E/DX2 analytically  !
 ! A77   A(33,34,39)           122.4677         calculate D2E/DX2 analytically  !
 ! A78   A(33,35,36)           110.5266         calculate D2E/DX2 analytically  !
 ! A79   A(33,35,37)           110.7866         calculate D2E/DX2 analytically  !
 ! A80   A(33,35,38)           110.7643         calculate D2E/DX2 analytically  !
 ! A81   A(36,35,37)           108.6619         calculate D2E/DX2 analytically  !
 ! A82   A(36,35,38)           108.4905         calculate D2E/DX2 analytically  !
 ! A83   A(37,35,38)           107.5157         calculate D2E/DX2 analytically  !
 ! A84   L(24,21,34,22,-1)     197.4797         calculate D2E/DX2 analytically  !
 ! A85   L(24,21,34,22,-2)     209.6194         calculate D2E/DX2 analytically  !
 ! D1    D(5,1,2,3)             15.9113         calculate D2E/DX2 analytically  !
 ! D2    D(8,1,2,3)           -165.5991         calculate D2E/DX2 analytically  !
 ! D3    D(2,1,5,4)            -19.9893         calculate D2E/DX2 analytically  !
 ! D4    D(2,1,5,19)          -143.7007         calculate D2E/DX2 analytically  !
 ! D5    D(2,1,5,25)            95.4182         calculate D2E/DX2 analytically  !
 ! D6    D(8,1,5,4)            161.3571         calculate D2E/DX2 analytically  !
 ! D7    D(8,1,5,19)            37.6458         calculate D2E/DX2 analytically  !
 ! D8    D(8,1,5,25)           -83.2354         calculate D2E/DX2 analytically  !
 ! D9    D(2,1,8,9)             -6.9536         calculate D2E/DX2 analytically  !
 ! D10   D(2,1,8,10)           178.0659         calculate D2E/DX2 analytically  !
 ! D11   D(5,1,8,9)            171.4393         calculate D2E/DX2 analytically  !
 ! D12   D(5,1,8,10)            -3.5412         calculate D2E/DX2 analytically  !
 ! D13   D(1,2,3,4)             -6.8522         calculate D2E/DX2 analytically  !
 ! D14   D(1,2,3,6)            173.8689         calculate D2E/DX2 analytically  !
 ! D15   D(2,3,4,5)             -4.5354         calculate D2E/DX2 analytically  !
 ! D16   D(2,3,4,7)           -178.3957         calculate D2E/DX2 analytically  !
 ! D17   D(6,3,4,5)            174.6481         calculate D2E/DX2 analytically  !
 ! D18   D(6,3,4,7)              0.7878         calculate D2E/DX2 analytically  !
 ! D19   D(2,3,6,29)          -179.8127         calculate D2E/DX2 analytically  !
 ! D20   D(2,3,6,30)            59.9375         calculate D2E/DX2 analytically  !
 ! D21   D(2,3,6,31)           -59.2643         calculate D2E/DX2 analytically  !
 ! D22   D(4,3,6,29)             1.0327         calculate D2E/DX2 analytically  !
 ! D23   D(4,3,6,30)          -119.2171         calculate D2E/DX2 analytically  !
 ! D24   D(4,3,6,31)           121.5812         calculate D2E/DX2 analytically  !
 ! D25   D(3,4,5,1)             15.43           calculate D2E/DX2 analytically  !
 ! D26   D(3,4,5,19)           135.2104         calculate D2E/DX2 analytically  !
 ! D27   D(3,4,5,25)           -99.0415         calculate D2E/DX2 analytically  !
 ! D28   D(7,4,5,1)           -170.6609         calculate D2E/DX2 analytically  !
 ! D29   D(7,4,5,19)           -50.8805         calculate D2E/DX2 analytically  !
 ! D30   D(7,4,5,25)            74.8677         calculate D2E/DX2 analytically  !
 ! D31   D(1,5,19,20)          -52.8098         calculate D2E/DX2 analytically  !
 ! D32   D(1,5,19,21)           65.7613         calculate D2E/DX2 analytically  !
 ! D33   D(1,5,19,34)         -169.8956         calculate D2E/DX2 analytically  !
 ! D34   D(4,5,19,20)         -170.1153         calculate D2E/DX2 analytically  !
 ! D35   D(4,5,19,21)          -51.5443         calculate D2E/DX2 analytically  !
 ! D36   D(4,5,19,34)           72.7989         calculate D2E/DX2 analytically  !
 ! D37   D(25,5,19,20)          65.5559         calculate D2E/DX2 analytically  !
 ! D38   D(25,5,19,21)        -175.873          calculate D2E/DX2 analytically  !
 ! D39   D(25,5,19,34)         -51.5299         calculate D2E/DX2 analytically  !
 ! D40   D(1,5,25,26)         -175.2553         calculate D2E/DX2 analytically  !
 ! D41   D(1,5,25,27)           64.3979         calculate D2E/DX2 analytically  !
 ! D42   D(1,5,25,28)          -55.601          calculate D2E/DX2 analytically  !
 ! D43   D(4,5,25,26)          -62.537          calculate D2E/DX2 analytically  !
 ! D44   D(4,5,25,27)          177.1162         calculate D2E/DX2 analytically  !
 ! D45   D(4,5,25,28)           57.1173         calculate D2E/DX2 analytically  !
 ! D46   D(19,5,25,26)          65.3269         calculate D2E/DX2 analytically  !
 ! D47   D(19,5,25,27)         -55.0199         calculate D2E/DX2 analytically  !
 ! D48   D(19,5,25,28)        -175.0188         calculate D2E/DX2 analytically  !
 ! D49   D(1,8,9,11)          -147.87           calculate D2E/DX2 analytically  !
 ! D50   D(1,8,9,13)            96.3867         calculate D2E/DX2 analytically  !
 ! D51   D(1,8,9,14)           -26.7592         calculate D2E/DX2 analytically  !
 ! D52   D(10,8,9,11)           27.583          calculate D2E/DX2 analytically  !
 ! D53   D(10,8,9,13)          -88.1603         calculate D2E/DX2 analytically  !
 ! D54   D(10,8,9,14)          148.6938         calculate D2E/DX2 analytically  !
 ! D55   D(1,8,10,12)          166.3908         calculate D2E/DX2 analytically  !
 ! D56   D(1,8,10,20)          -14.4511         calculate D2E/DX2 analytically  !
 ! D57   D(9,8,10,12)           -9.5947         calculate D2E/DX2 analytically  !
 ! D58   D(9,8,10,20)          169.5634         calculate D2E/DX2 analytically  !
 ! D59   D(8,9,11,12)          -34.8179         calculate D2E/DX2 analytically  !
 ! D60   D(8,9,11,15)           80.7582         calculate D2E/DX2 analytically  !
 ! D61   D(8,9,11,16)         -157.8277         calculate D2E/DX2 analytically  !
 ! D62   D(13,9,11,12)          83.6638         calculate D2E/DX2 analytically  !
 ! D63   D(13,9,11,15)        -160.7601         calculate D2E/DX2 analytically  !
 ! D64   D(13,9,11,16)         -39.3461         calculate D2E/DX2 analytically  !
 ! D65   D(14,9,11,12)        -157.3234         calculate D2E/DX2 analytically  !
 ! D66   D(14,9,11,15)         -41.7473         calculate D2E/DX2 analytically  !
 ! D67   D(14,9,11,16)          79.6668         calculate D2E/DX2 analytically  !
 ! D68   D(8,10,12,11)         -12.6989         calculate D2E/DX2 analytically  !
 ! D69   D(8,10,12,17)        -133.6839         calculate D2E/DX2 analytically  !
 ! D70   D(8,10,12,18)         104.1046         calculate D2E/DX2 analytically  !
 ! D71   D(20,10,12,11)        168.2505         calculate D2E/DX2 analytically  !
 ! D72   D(20,10,12,17)         47.2655         calculate D2E/DX2 analytically  !
 ! D73   D(20,10,12,18)        -74.946          calculate D2E/DX2 analytically  !
 ! D74   D(8,10,20,19)          -5.6952         calculate D2E/DX2 analytically  !
 ! D75   D(8,10,20,32)         174.6427         calculate D2E/DX2 analytically  !
 ! D76   D(12,10,20,19)        173.2665         calculate D2E/DX2 analytically  !
 ! D77   D(12,10,20,32)         -6.3957         calculate D2E/DX2 analytically  !
 ! D78   D(9,11,12,10)          29.3207         calculate D2E/DX2 analytically  !
 ! D79   D(9,11,12,17)         151.8646         calculate D2E/DX2 analytically  !
 ! D80   D(9,11,12,18)         -89.7664         calculate D2E/DX2 analytically  !
 ! D81   D(15,11,12,10)        -86.0019         calculate D2E/DX2 analytically  !
 ! D82   D(15,11,12,17)         36.542          calculate D2E/DX2 analytically  !
 ! D83   D(15,11,12,18)        154.911          calculate D2E/DX2 analytically  !
 ! D84   D(16,11,12,10)        152.4645         calculate D2E/DX2 analytically  !
 ! D85   D(16,11,12,17)        -84.9916         calculate D2E/DX2 analytically  !
 ! D86   D(16,11,12,18)         33.3774         calculate D2E/DX2 analytically  !
 ! D87   D(5,19,20,10)          39.5758         calculate D2E/DX2 analytically  !
 ! D88   D(5,19,20,32)        -140.7085         calculate D2E/DX2 analytically  !
 ! D89   D(21,19,20,10)        -81.4528         calculate D2E/DX2 analytically  !
 ! D90   D(21,19,20,32)         98.2629         calculate D2E/DX2 analytically  !
 ! D91   D(34,19,20,10)        162.8491         calculate D2E/DX2 analytically  !
 ! D92   D(34,19,20,32)        -17.4352         calculate D2E/DX2 analytically  !
 ! D93   D(5,19,21,22)        -175.1842         calculate D2E/DX2 analytically  !
 ! D94   D(5,19,21,23)          65.1811         calculate D2E/DX2 analytically  !
 ! D95   D(5,19,21,24)         -55.1592         calculate D2E/DX2 analytically  !
 ! D96   D(20,19,21,22)        -55.9268         calculate D2E/DX2 analytically  !
 ! D97   D(20,19,21,23)       -175.5615         calculate D2E/DX2 analytically  !
 ! D98   D(20,19,21,24)         64.0982         calculate D2E/DX2 analytically  !
 ! D99   D(5,19,34,33)         133.0884         calculate D2E/DX2 analytically  !
 ! D100  D(5,19,34,39)         -52.685          calculate D2E/DX2 analytically  !
 ! D101  D(20,19,34,33)         13.7884         calculate D2E/DX2 analytically  !
 ! D102  D(20,19,34,39)       -171.985          calculate D2E/DX2 analytically  !
 ! D103  D(10,20,32,33)       -166.6492         calculate D2E/DX2 analytically  !
 ! D104  D(19,20,32,33)         13.6691         calculate D2E/DX2 analytically  !
 ! D105  D(22,21,34,33)        -30.2934         calculate D2E/DX2 analytically  !
 ! D106  D(22,21,34,39)        110.3826         calculate D2E/DX2 analytically  !
 ! D107  D(23,21,34,33)       -138.8867         calculate D2E/DX2 analytically  !
 ! D108  D(23,21,34,39)          1.7893         calculate D2E/DX2 analytically  !
 ! D109  D(20,32,33,34)         -5.5551         calculate D2E/DX2 analytically  !
 ! D110  D(20,32,33,35)        174.879          calculate D2E/DX2 analytically  !
 ! D111  D(32,33,34,19)         -4.4845         calculate D2E/DX2 analytically  !
 ! D112  D(32,33,34,21)        -44.8237         calculate D2E/DX2 analytically  !
 ! D113  D(32,33,34,39)       -178.6589         calculate D2E/DX2 analytically  !
 ! D114  D(35,33,34,19)        175.0236         calculate D2E/DX2 analytically  !
 ! D115  D(35,33,34,21)        134.6843         calculate D2E/DX2 analytically  !
 ! D116  D(35,33,34,39)          0.8491         calculate D2E/DX2 analytically  !
 ! D117  D(32,33,35,36)       -179.6651         calculate D2E/DX2 analytically  !
 ! D118  D(32,33,35,37)        -59.1616         calculate D2E/DX2 analytically  !
 ! D119  D(32,33,35,38)         60.0612         calculate D2E/DX2 analytically  !
 ! D120  D(34,33,35,36)          0.8443         calculate D2E/DX2 analytically  !
 ! D121  D(34,33,35,37)        121.3477         calculate D2E/DX2 analytically  !
 ! D122  D(34,33,35,38)       -119.4294         calculate D2E/DX2 analytically  !
 --------------------------------------------------------------------------------
 Trust Radius=3.00D-01 FncErr=1.00D-07 GrdErr=1.00D-07
 Number of steps in this run=      2 maximum allowed number of steps=      2.
 GradGradGradGradGradGradGradGradGradGradGradGradGradGradGradGradGradGrad

 Leave Link  103 at Wed Dec  5 16:44:01 2018, MaxMem=   536870912 cpu:         0.1
 (Enter /pbs_home/pkowalski/g09d01/g09/l202.exe)
                          Input orientation:                          
 ---------------------------------------------------------------------
 Center     Atomic      Atomic             Coordinates (Angstroms)
 Number     Number       Type             X           Y           Z
 ---------------------------------------------------------------------
      1          6           0       -1.711701   -0.055984   -0.463215
      2         16           0       -3.159462    0.513411   -1.243097
      3          6           0       -4.054656   -0.914733   -0.682939
      4          6           0       -3.287203   -1.825921   -0.087317
      5          6           0       -1.809929   -1.531582   -0.094667
      6          6           0       -5.522375   -0.959449   -0.940440
      7          1           0       -3.683375   -2.771217    0.289171
      8          6           0       -0.585818    0.609238   -0.195864
      9          6           0       -0.151125    1.982919   -0.589045
     10          6           0        0.516772   -0.040828    0.512111
     11          6           0        1.381606    1.818469   -0.716700
     12          6           0        1.751744    0.797212    0.387703
     13          9           0       -0.400385    2.891233    0.379490
     14          9           0       -0.705257    2.426490   -1.726721
     15          9           0        1.648006    1.271033   -1.913986
     16          9           0        2.041239    2.969123   -0.599187
     17          9           0        2.850158    0.096761    0.060278
     18          9           0        2.021926    1.470126    1.526117
     19          6           0       -1.090556   -1.765358    1.246712
     20          6           0        0.321854   -1.197214    1.151874
     21          6           0       -1.804845   -1.046805    2.404447
     22          1           0       -1.219375   -1.163397    3.326172
     23          1           0       -2.802911   -1.476015    2.566209
     24          1           0       -1.917898    0.025379    2.192526
     25          6           0       -1.152688   -2.333760   -1.232320
     26          1           0       -1.269420   -3.412204   -1.060065
     27          1           0       -0.079759   -2.107437   -1.304654
     28          1           0       -1.631499   -2.076802   -2.186597
     29          1           0       -5.954479   -1.886764   -0.544400
     30          1           0       -5.730167   -0.911012   -2.019323
     31          1           0       -6.027874   -0.105135   -0.467558
     32         16           0        1.488822   -2.211472    1.945379
     33          6           0        0.319029   -3.543319    2.038454
     34          6           0       -0.900332   -3.212271    1.617953
     35          6           0        0.797930   -4.851739    2.569070
     36          1           0       -0.015479   -5.587798    2.568998
     37          1           0        1.625055   -5.241353    1.958265
     38          1           0        1.169454   -4.742595    3.598381
     39          1           0       -1.736245   -3.914668    1.632640
 ---------------------------------------------------------------------
                    Distance matrix (angstroms):
                    1          2          3          4          5
     1  C    0.000000
     2  S    1.740241   0.000000
     3  C    2.505028   1.776159   0.000000
     4  C    2.399204   2.612397   1.331921   0.000000
     5  C    1.524095   2.705942   2.401118   1.506329   0.000000
     6  C    3.945280   2.800764   1.490807   2.544521   3.850315
     7  H    3.438905   3.662118   2.128235   1.091916   2.278996
     8  C    1.334770   2.780202   3.820022   3.638580   2.468157
     9  C    2.570673   3.411353   4.862382   4.959232   3.917622
    10  C    2.432608   4.111280   4.805186   4.244537   2.829146
    11  C    3.625793   4.754110   6.084774   5.956129   4.668582
    12  C    3.667077   5.182663   6.147464   5.700654   4.282695
    13  F    3.334035   3.987397   5.382177   5.550060   4.666147
    14  F    2.961766   3.149109   4.844763   5.238043   4.421565
    15  F    3.892729   4.912823   6.230040   6.106073   4.808522
    16  F    4.822274   5.787265   7.228506   7.186568   5.944946
    17  F    4.594337   6.163433   7.017973   6.433171   4.938818
    18  F    4.497380   5.952364   6.891469   6.453987   5.130332
    19  C    2.496322   3.958826   3.637720   2.570711   1.539950
    20  C    2.836593   4.558693   4.753964   3.867319   2.492020
    21  C    3.035438   4.192115   3.822440   3.002214   2.545703
    22  H    3.978467   5.239641   4.916668   4.045584   3.490910
    23  H    3.519181   4.312279   3.526878   2.719958   2.840662
    24  H    2.664976   3.685534   3.703761   3.240369   2.768941
    25  C    2.468255   3.483337   3.276718   2.474892   1.539387
    26  H    3.437449   4.360758   3.759938   2.744810   2.181945
    27  H    2.753127   4.044403   4.196293   3.442217   2.188416
    28  H    2.657101   3.151836   3.079462   2.685382   2.169165
    29  H    4.621635   3.749818   2.138543   2.706841   4.183982
    30  H    4.393247   3.039743   2.143192   3.246195   4.411085
    31  H    4.316455   3.035102   2.143694   3.258368   4.468205
    32  S    4.548714   6.260823   6.270545   5.204893   3.937740
    33  C    4.748022   6.271007   5.783128   4.524739   3.623500
    34  C    3.866746   5.212483   4.530182   3.244544   2.566155
    35  C    6.204213   7.679740   7.044372   5.735877   4.991981
    36  H    6.532415   7.851207   6.980515   5.649063   5.173785
    37  H    6.624617   8.139878   7.612800   6.322963   5.456743
    38  H    6.838270   8.354940   7.763605   6.477125   5.729392
    39  H    4.391201   5.468390   4.442584   3.118748   2.944166
                    6          7          8          9         10
     6  C    0.000000
     7  H    2.859435   0.000000
     8  C    5.233046   4.610596   0.000000
     9  C    6.134439   5.987475   1.493502   0.000000
    10  C    6.278938   5.014575   1.462709   2.398788   0.000000
    11  C    7.445256   6.908764   2.367333   1.546804   2.390585
    12  C    7.600173   6.502608   2.416626   2.445578   1.497646
    13  F    6.542534   6.545954   2.360703   1.351009   3.075020
    14  F    5.940324   6.320535   2.379116   1.340941   3.548715
    15  F    7.572133   7.043955   2.894803   2.345021   2.981042
    16  F    8.529853   8.155482   3.554315   2.403989   3.552293
    17  F    8.498019   7.138959   3.483413   3.603736   2.380708
    18  F    8.300797   7.215919   3.241401   3.075552   2.361500
    19  C    5.007409   2.941317   2.823914   4.278097   2.469240
    20  C    6.212031   4.389032   2.429719   3.656194   1.335859
    21  C    5.001593   3.313134   3.315135   4.568918   3.159562
    22  H    6.063117   4.228445   3.993540   5.135113   3.491892
    23  H    4.467540   2.763633   4.110088   5.380689   4.159252
    24  H    4.876230   3.815837   2.796379   3.832830   2.959020
    25  C    4.589999   2.985077   3.171249   4.477795   3.329816
    26  H    4.911003   2.838747   4.169670   5.529900   4.126547
    27  H    5.574280   3.995864   2.977555   4.153095   2.815556
    28  H    4.235600   3.289656   3.503039   4.607062   4.005407
    29  H    1.097030   2.575852   5.930770   6.975339   6.811812
    30  H    1.099778   3.602619   5.665730   6.445638   6.796295
    31  H    1.099546   3.630056   5.495463   6.237860   6.617875
    32  S    7.684556   5.459666   4.104322   5.167751   2.776839
    33  C    7.047850   4.435692   4.801526   6.137109   3.825738
    34  C    5.743158   3.115368   4.241790   5.694046   3.645425
    35  C    8.210533   5.441379   6.275499   7.588607   5.239752
    36  H    8.003979   5.155987   6.809773   8.204109   5.939946
    37  H    8.821732   6.088257   6.614956   7.863442   5.510455
    38  H    8.927131   6.195736   6.791126   8.031874   5.661950
    39  H    5.448747   2.627490   5.013246   6.498463   4.619340
                   11         12         13         14         15
    11  C    0.000000
    12  C    1.549088   0.000000
    13  F    2.351159   3.002774   0.000000
    14  F    2.396837   3.627973   2.178316   0.000000
    15  F    1.343187   2.352242   3.475772   2.628306   0.000000
    16  F    1.331515   2.403115   2.631617   3.018116   2.183310
    17  F    2.392617   1.343261   4.298488   4.611071   2.592644
    18  F    2.358301   1.349741   3.033462   4.351220   3.466088
    19  C    4.776022   3.922159   4.786674   5.153770   5.168114
    20  C    3.702565   2.570268   4.222985   4.740516   4.153362
    21  C    5.301398   4.485196   4.645546   5.508123   5.995283
    22  H    5.656981   4.615857   5.078750   6.219593   6.450394
    23  H    6.256300   5.536996   5.443043   6.169193   6.886877
    24  H    4.750315   4.161657   3.715248   4.753560   5.579495
    25  C    4.891780   4.567623   5.519461   4.806725   4.615526
    26  H    5.874161   5.379837   6.523868   5.903648   5.583302
    27  H    4.230131   3.828245   5.284491   4.596289   3.843242
    28  H    5.139313   5.131599   5.725541   4.620504   4.694408
    29  H    8.220498   8.213307   7.384496   6.896113   8.345371
    30  H    7.728144   8.043059   6.972658   6.039393   7.694794
    31  H    7.659158   7.878334   6.431511   6.027011   7.931274
    32  S    4.831002   3.398185   5.662041   6.309437   5.200758
    33  C    6.121169   4.859821   6.683800   7.131923   6.369140
    34  C    5.997182   4.962154   6.247920   6.559003   6.250491
    35  C    7.458460   6.130152   8.135345   8.584055   7.636017
    36  H    8.221949   6.974918   8.765619   9.119091   8.361094
    37  H    7.553528   6.240751   8.528417   8.820731   7.576676
    38  H    7.855730   6.429383   8.432140   9.125077   8.171837
    39  H    6.936083   5.993141   7.048063   7.249726   7.136049
                   16         17         18         19         20
    16  F    0.000000
    17  F    3.056094   0.000000
    18  F    2.600824   2.172737   0.000000
    19  C    5.969154   4.517116   4.498219   0.000000
    20  C    4.835376   3.042741   3.185123   1.525347   0.000000
    21  C    6.319957   5.335909   4.663752   1.538466   2.472733
    22  H    6.566413   5.367975   4.547711   2.168665   2.665352
    23  H    7.296902   6.380478   5.748095   2.181043   3.441254
    24  H    5.668691   5.223594   4.248954   2.187646   2.755753
    25  C    6.222748   4.858088   5.670688   2.544119   3.024962
    26  H    7.203763   5.526203   6.431053   2.839949   3.511553
    27  H    5.546871   3.912281   5.022878   2.765537   2.650345
    28  H    6.439739   5.464254   6.301783   3.489588   3.966693
    29  H    9.354900   9.045531   8.898247   5.184647   6.537980
    30  H    8.801534   8.886075   8.850702   5.737846   6.838520
    31  H    8.635912   8.896000   8.441295   5.483809   6.643360
    32  S    5.798151   3.276398   3.743548   2.709307   1.737868
    33  C    7.234298   4.854892   5.319491   2.403109   2.508036
    34  C    7.195706   5.238532   5.520224   1.505843   2.402379
    35  C    8.529335   5.915516   6.523181   3.852371   3.948499
    36  H    9.353523   6.842497   7.419766   4.185126   4.625934
    37  H    8.609628   5.796438   6.737078   4.468041   4.324773
    38  H    8.823275   6.225938   6.604460   4.416100   4.390165
    39  H    8.163150   6.292771   6.567435   2.277145   3.442595
                   21         22         23         24         25
    21  C    0.000000
    22  H    1.098156   0.000000
    23  H    1.098418   1.784057   0.000000
    24  H    1.098758   1.785014   1.782433   0.000000
    25  C    3.912498   4.706809   4.229396   4.228553   0.000000
    26  H    4.229022   4.929372   4.387514   4.776698   1.098335
    27  H    4.225907   4.861531   4.774707   4.489758   1.098922
    28  H    4.708357   5.603104   4.931766   4.865995   1.098149
    29  H    5.159524   6.158392   4.447132   5.238420   4.871370
    30  H    5.915770   6.998947   5.469475   5.757595   4.857665
    31  H    5.193180   6.215622   4.635023   4.897446   5.414709
    32  S    3.523554   3.215491   4.398329   4.082931   4.134041
    33  C    3.298086   3.112705   3.781373   4.214639   3.785095
    34  C    2.475067   2.686574   2.744737   3.442085   2.993247
    35  C    4.612923   4.271603   4.935745   5.594979   4.959405
    36  H    4.883598   4.647365   4.967549   5.938744   5.131475
    37  H    5.436683   5.156712   5.844163   6.351839   5.133204
    38  H    4.891912   4.311759   5.245532   5.851645   5.876266
    39  H    2.970695   3.271803   2.820701   3.983772   3.323824
                   26         27         28         29         30
    26  H    0.000000
    27  H    1.782564   0.000000
    28  H    1.784229   1.785121   0.000000
    29  H    4.954055   5.927817   4.628292   0.000000
    30  H    5.203307   5.819733   4.264520   1.782640   0.000000
    31  H    5.825003   6.331667   5.115729   1.784796   1.773709
    32  S    4.252334   3.610261   5.179552   7.855390   8.338097
    33  C    3.484419   3.660213   4.879168   6.983710   7.745151
    34  C    2.710716   3.230423   4.037140   5.654833   6.469380
    35  C    4.417784   4.827761   6.018203   8.004986   8.899367
    36  H    4.413125   5.207901   6.128156   7.659153   8.693830
    37  H    4.564437   4.834715   6.148122   8.658287   9.416600
    38  H    5.423943   5.704765   6.958287   8.721745   9.687332
    39  H    2.778678   3.825928   4.239728   5.161918   6.189523
                   31         32         33         34         35
    31  H    0.000000
    32  S    8.170657   0.000000
    33  C    7.640967   1.775076   0.000000
    34  C    6.347861   2.610912   1.331636   0.000000
    35  C    8.851156   2.799523   1.490927   2.544911   0.000000
    36  H    8.684996   3.748519   2.138520   2.707505   1.097004
    37  H    9.530618   3.032969   2.143701   3.257386   1.099553
    38  H    9.478366   3.039900   2.143562   3.247769   1.099737
    39  H    6.110765   3.660565   2.127612   1.091937   2.859554
                   36         37         38         39
    36  H    0.000000
    37  H    1.784481   0.000000
    38  H    1.782712   1.773784   0.000000
    39  H    2.576270   3.628286   3.604537   0.000000
 Stoichiometry    C17H14F6S2
 Framework group  C1[X(C17H14F6S2)]
 Deg. of freedom   111
 Full point group                 C1      NOp   1
 RotChk:  IX=1 Diff= 2.92D-15
 Largest Abelian subgroup         C1      NOp   1
 Largest concise Abelian subgroup C1      NOp   1
                         Standard orientation:                         
 ---------------------------------------------------------------------
 Center     Atomic      Atomic             Coordinates (Angstroms)
 Number     Number       Type             X           Y           Z
 ---------------------------------------------------------------------
      1          6           0       -0.362628   -1.412951    0.091482
      2         16           0       -0.596506   -3.137391    0.098284
      3          6           0       -2.357437   -2.925611    0.003344
      4          6           0       -2.749228   -1.657479    0.114501
      5          6           0       -1.653445   -0.665214    0.403806
      6          6           0       -3.195510   -4.146545   -0.168297
      7          1           0       -3.801185   -1.365069    0.101747
      8          6           0        0.758784   -0.719361   -0.115829
      9          6           0        2.171945   -1.178067   -0.267857
     10          6           0        0.743127    0.743250   -0.122250
     11          6           0        2.967116   -0.000126    0.342684
     12          6           0        2.147628    1.256931   -0.041926
     13          9           0        2.528731   -1.302735   -1.564926
     14          9           0        2.439091   -2.338067    0.349522
     15          9           0        2.951752   -0.129829    1.679506
     16          9           0        4.227732    0.054234   -0.082550
     17          9           0        2.312412    2.243500    0.854667
     18          9           0        2.587598    1.712050   -1.234022
     19          6           0       -1.703580    0.626066   -0.433765
     20          6           0       -0.412772    1.407194   -0.209399
     21          6           0       -1.807816    0.320914   -1.938057
     22          1           0       -1.754501    1.258321   -2.507594
     23          1           0       -2.761990   -0.173623   -2.165011
     24          1           0       -0.989751   -0.336103   -2.264195
     25          6           0       -1.652297   -0.357265    1.912076
     26          1           0       -2.601130    0.108590    2.210462
     27          1           0       -0.832242    0.325885    2.173697
     28          1           0       -1.526448   -1.290512    2.477004
     29          1           0       -4.258614   -3.880021   -0.215727
     30          1           0       -3.047516   -4.841679    0.670986
     31          1           0       -2.924407   -4.679570   -1.091003
     32         16           0       -0.694020    3.119229   -0.109307
     33          6           0       -2.439942    2.856496    0.074061
     34          6           0       -2.803839    1.582137   -0.055714
     35          6           0       -3.297255    4.047867    0.335808
     36          1           0       -4.348714    3.750966    0.434307
     37          1           0       -2.987149    4.556279    1.260128
     38          1           0       -3.215587    4.774936   -0.485242
     39          1           0       -3.845296    1.260413    0.009005
 ---------------------------------------------------------------------
 Rotational constants (GHZ):      0.2411926      0.2156046      0.1302924
 Leave Link  202 at Wed Dec  5 16:44:01 2018, MaxMem=   536870912 cpu:         0.0
 (Enter /pbs_home/pkowalski/g09d01/g09/l301.exe)
 Basis read from chk: "dae0068freq_closed_lc-wpbed3.chk" (5D, 7F)
 No pseudopotential information found on chk file.
 There are   453 symmetry adapted cartesian basis functions of A   symmetry.
 There are   428 symmetry adapted basis functions of A   symmetry.
   428 basis functions,   747 primitive gaussians,   453 cartesian basis functions
   101 alpha electrons      101 beta electrons
       nuclear repulsion energy      2887.0079011251 Hartrees.
 IExCor=32609 DFT=T Ex+Corr=LC-wPBE ExCW=0 ScaHFX=  1.000000
 ScaDFX=  1.000000  0.000000  1.000000  1.000000 ScalE2=  1.000000  1.000000
 IRadAn=      0 IRanWt=     -1 IRanGd=            0 ICorTp=0 IEmpDi=131
  HFx wShort=  0.000000 wLong=  0.400000 cFull=  0.000000 cShort=  0.000000 cLong=  1.000000
  DFx wShort=  0.000000 wLong=  0.400000 cFull=  0.000000 cShort=  0.000000 cLong=  1.000000
 NAtoms=   39 NActive=   39 NUniq=   39 SFac= 1.00D+00 NAtFMM=   60 NAOKFM=F Big=F
 Integral buffers will be    131072 words long.
 Raffenetti 2 integral format.
 Two-electron integral symmetry is turned on.
 R6Disp:  Grimme-D3 Dispersion energy=       -0.0391776484 Hartrees.
 Nuclear repulsion after empirical dispersion term =     2886.9687234767 Hartrees.
 No density basis found on file 20724.
 Leave Link  301 at Wed Dec  5 16:44:02 2018, MaxMem=   536870912 cpu:         0.8
 (Enter /pbs_home/pkowalski/g09d01/g09/l302.exe)
 NPDir=0 NMtPBC=     1 NCelOv=     1 NCel=       1 NClECP=     1 NCelD=      1
         NCelK=      1 NCelE2=     1 NClLst=     1 CellRange=     0.0.
 One-electron integrals computed using PRISM.
 NBasis=   428 RedAO= T EigKep=  2.63D-04  NBF=   428
 NBsUse=   428 1.00D-06 EigRej= -1.00D+00 NBFU=   428
 Precomputing XC quadrature grid using
 IXCGrd= 4 IRadAn=           0 IRanWt=          -1 IRanGd=           0 AccXCQ= 0.00D+00.
 Generated NRdTot=       0 NPtTot=           0 NUsed=           0 NTot=          32
 NSgBfM=   445   445   446   446   446 MxSgAt=    39 MxSgA2=    39.
 Leave Link  302 at Wed Dec  5 16:44:02 2018, MaxMem=   536870912 cpu:         6.3
 (Enter /pbs_home/pkowalski/g09d01/g09/l303.exe)
 DipDrv:  MaxL=1.
 Leave Link  303 at Wed Dec  5 16:44:03 2018, MaxMem=   536870912 cpu:         1.0
 (Enter /pbs_home/pkowalski/g09d01/g09/l401.exe)
 Initial guess from the checkpoint file:  "dae0068freq_closed_lc-wpbed3.chk"
 B after Tr=     0.000000    0.000000    0.000000
         Rot=    1.000000    0.000000    0.000000    0.000000 Ang=   0.00 deg.
 Guess basis will be translated and rotated to current coordinates.
 JPrj=2 DoOrth=T DoCkMO=T.
 Leave Link  401 at Wed Dec  5 16:44:03 2018, MaxMem=   536870912 cpu:         4.9
 (Enter /pbs_home/pkowalski/g09d01/g09/l502.exe)
 Closed shell SCF:
 Using DIIS extrapolation, IDIIS=  1040.
 Integral symmetry usage will be decided dynamically.
 IVT=      641221 IEndB=      641221 NGot=   536870912 MDV=   536451994
 LenX=   536451994 LenY=   536246332
 Requested convergence on RMS density matrix=1.00D-08 within 128 cycles.
 Requested convergence on MAX density matrix=1.00D-06.
 Requested convergence on             energy=1.00D-06.
 No special actions if energy rises.
 Fock matrices will be formed incrementally for  20 cycles.

 Cycle   1  Pass 1  IDiag  1:
 FoFJK:  IHMeth= 1 ICntrl=       0 DoSepK=T KAlg= 0 I1Cent=   0 FoldK=F
 IRaf=         1 NMat=   1 IRICut=       1 DoRegI=T DoRafI=F ISym2E= 0.
 FoFCou: FMM=F IPFlag=           0 FMFlag=      100000 FMFlg1=           0
         NFxFlg=           0 DoJE=T BraDBF=F KetDBF=F FulRan=T
         wScrn=  0.000000 ICntrl=     500 IOpCl=  0 I1Cent=           0 NGrid=           0
         NMat0=    1 NMatS0=      1 NMatT0=    0 NMatD0=    1 NMtDS0=    0 NMtDT0=    0
 Symmetry not used in FoFCou.
 E= -2049.51660897929    
 DIIS: error= 5.22D-09 at cycle   1 NSaved=   1.
 NSaved= 1 IEnMin= 1 EnMin= -2049.51660897929     IErMin= 1 ErrMin= 5.22D-09
 ErrMax= 5.22D-09  0.00D+00 EMaxC= 1.00D-01 BMatC= 2.74D-14 BMatP= 2.74D-14
 IDIUse=1 WtCom= 1.00D+00 WtEn= 0.00D+00
 Coeff-Com:  0.100D+01
 Coeff:      0.100D+01
 Gap=     0.302 Goal=   None    Shift=    0.000
 RMSDP=1.55D-09 MaxDP=3.88D-08              OVMax= 1.84D-07

 SCF Done:  E(RLC-wPBE) =  -2049.51660898     A.U. after    1 cycles
            NFock=  1  Conv=0.16D-08     -V/T= 2.0064
 KE= 2.036465015064D+03 PE=-1.060722932496D+04 EE= 3.634278977440D+03
 Leave Link  502 at Wed Dec  5 16:44:23 2018, MaxMem=   536870912 cpu:       155.0
 (Enter /pbs_home/pkowalski/g09d01/g09/l801.exe)
 DoSCS=F DFT=T ScalE2(SS,OS)=  1.000000  1.000000
 Range of M.O.s used for correlation:     1   428
 NBasis=   428 NAE=   101 NBE=   101 NFC=     0 NFV=     0
 NROrb=    428 NOA=   101 NOB=   101 NVA=   327 NVB=   327
 Leave Link  801 at Wed Dec  5 16:44:24 2018, MaxMem=   536870912 cpu:         0.4
 (Enter /pbs_home/pkowalski/g09d01/g09/l1101.exe)
 Using compressed storage, NAtomX=    39.
 Will process     40 centers per pass.
 R6Disp: Adding Grimme-D3 dispersion energy 1st derivatives to the gradient.
 Leave Link 1101 at Wed Dec  5 16:44:26 2018, MaxMem=   536870912 cpu:         9.7
 (Enter /pbs_home/pkowalski/g09d01/g09/l1102.exe)
 Symmetrizing basis deriv contribution to polar:
 IMax=3 JMax=2 DiffMx= 0.00D+00
 Leave Link 1102 at Wed Dec  5 16:44:29 2018, MaxMem=   536870912 cpu:         1.5
 (Enter /pbs_home/pkowalski/g09d01/g09/l1110.exe)
 Forming Gx(P) for the SCF density, NAtomX=    39.
 Integral derivatives from FoFJK, PRISM(SPDF).
 Do as many integral derivatives as possible in FoFJK.
 G2DrvN: MDV=     536870496.
 G2DrvN: will do    40 centers at a time, making    1 passes.
 Calling FoFCou, ICntrl=  3107 FMM=F I1Cent=   0 AccDes= 0.00D+00.
 FoFJK:  IHMeth= 1 ICntrl=    3107 DoSepK=T KAlg= 0 I1Cent=   0 FoldK=F
 IRaf=         1 NMat=   1 IRICut=       1 DoRegI=T DoRafI=F ISym2E= 0.
 FoFCou: FMM=F IPFlag=           0 FMFlag=      100000 FMFlg1=           0
         NFxFlg=           0 DoJE=F BraDBF=F KetDBF=F FulRan=T
         wScrn=  0.000000 ICntrl=    3507 IOpCl=  0 I1Cent=           0 NGrid=           0
         NMat0=    1 NMatS0=      1 NMatT0=    0 NMatD0=    1 NMtDS0=    0 NMtDT0=    0
 Symmetry not used in FoFCou.
 End of G2Drv F.D. properties file   721 does not exist.
 End of G2Drv F.D. properties file   722 does not exist.
 End of G2Drv F.D. properties file   788 does not exist.
 Leave Link 1110 at Wed Dec  5 16:49:36 2018, MaxMem=   536870912 cpu:      2457.1
 (Enter /pbs_home/pkowalski/g09d01/g09/l1002.exe)
 Minotr:  Closed shell wavefunction.
          IDoAtm=111111111111111111111111111111111111111
          Direct CPHF calculation.
          Differentiating once with respect to electric field.
                with respect to dipole field.
          Differentiating once with respect to nuclear coordinates.
          Requested convergence is 1.0D-08 RMS, and 1.0D-07 maximum.
          Secondary convergence is 1.0D-12 RMS, and 1.0D-12 maximum.
          NewPWx=T KeepS1=F KeepF1=F KeepIn=T MapXYZ=F SortEE=F KeepMc=T.
          MDV=     536870090 using IRadAn=       2.
 Generate precomputed XC quadrature information.
          Solving linear equations simultaneously, MaxMat=       0.
 FoFJK:  IHMeth= 1 ICntrl=       0 DoSepK=T KAlg= 0 I1Cent=   0 FoldK=F
 IRaf=         1 NMat= 120 IRICut=       1 DoRegI=T DoRafI=F ISym2E= 2.
 FoFCou: FMM=F IPFlag=           0 FMFlag=      100000 FMFlg1=           0
         NFxFlg=           0 DoJE=F BraDBF=F KetDBF=F FulRan=T
         wScrn=  0.000000 ICntrl=     500 IOpCl=  0 I1Cent=           0 NGrid=           0
         NMat0=  120 NMatS0=    120 NMatT0=    0 NMatD0=  120 NMtDS0=    0 NMtDT0=    0
 Integrals replicated using symmetry in FoFCou.
          There are   120 degrees of freedom in the 1st order CPHF.  IDoFFX=6 NUNeed=     3.
    117 vectors produced by pass  0 Test12= 3.30D-14 1.00D-09 XBig12= 1.08D+02 4.60D+00.
 AX will form   117 AO Fock derivatives at one time.
    117 vectors produced by pass  1 Test12= 3.30D-14 1.00D-09 XBig12= 9.88D+00 4.70D-01.
    117 vectors produced by pass  2 Test12= 3.30D-14 1.00D-09 XBig12= 3.52D-01 9.64D-02.
    117 vectors produced by pass  3 Test12= 3.30D-14 1.00D-09 XBig12= 5.47D-03 6.12D-03.
    117 vectors produced by pass  4 Test12= 3.30D-14 1.00D-09 XBig12= 8.31D-05 8.34D-04.
    117 vectors produced by pass  5 Test12= 3.30D-14 1.00D-09 XBig12= 7.25D-07 7.81D-05.
    116 vectors produced by pass  6 Test12= 3.30D-14 1.00D-09 XBig12= 4.96D-09 5.67D-06.
     53 vectors produced by pass  7 Test12= 3.30D-14 1.00D-09 XBig12= 3.19D-11 3.98D-07.
      4 vectors produced by pass  8 Test12= 3.30D-14 1.00D-09 XBig12= 1.81D-13 2.53D-08.
      3 vectors produced by pass  9 Test12= 3.30D-14 1.00D-09 XBig12= 2.57D-15 3.55D-09.
 InvSVY:  IOpt=1 It=  1 EMax= 7.11D-15
 Solved reduced A of dimension   878 with   120 vectors.
 FullF1:  Do perturbations    1 to     3.
 Isotropic polarizability for W=    0.000000      199.42 Bohr**3.
 End of Minotr F.D. properties file   721 does not exist.
 End of Minotr F.D. properties file   722 does not exist.
 End of Minotr F.D. properties file   788 does not exist.
 Leave Link 1002 at Wed Dec  5 17:20:52 2018, MaxMem=   536870912 cpu:     14990.5
 (Enter /pbs_home/pkowalski/g09d01/g09/l601.exe)
 Copying SCF densities to generalized density rwf, IOpCl= 0 IROHF=0.

 **********************************************************************

            Population analysis using the SCF density.

 **********************************************************************

 Orbital symmetries:
       Occupied  (A) (A) (A) (A) (A) (A) (A) (A) (A) (A) (A) (A)
                 (A) (A) (A) (A) (A) (A) (A) (A) (A) (A) (A) (A)
                 (A) (A) (A) (A) (A) (A) (A) (A) (A) (A) (A) (A)
                 (A) (A) (A) (A) (A) (A) (A) (A) (A) (A) (A) (A)
                 (A) (A) (A) (A) (A) (A) (A) (A) (A) (A) (A) (A)
                 (A) (A) (A) (A) (A) (A) (A) (A) (A) (A) (A) (A)
                 (A) (A) (A) (A) (A) (A) (A) (A) (A) (A) (A) (A)
                 (A) (A) (A) (A) (A) (A) (A) (A) (A) (A) (A) (A)
                 (A) (A) (A) (A) (A)
       Virtual   (A) (A) (A) (A) (A) (A) (A) (A) (A) (A) (A) (A)
                 (A) (A) (A) (A) (A) (A) (A) (A) (A) (A) (A) (A)
                 (A) (A) (A) (A) (A) (A) (A) (A) (A) (A) (A) (A)
                 (A) (A) (A) (A) (A) (A) (A) (A) (A) (A) (A) (A)
                 (A) (A) (A) (A) (A) (A) (A) (A) (A) (A) (A) (A)
                 (A) (A) (A) (A) (A) (A) (A) (A) (A) (A) (A) (A)
                 (A) (A) (A) (A) (A) (A) (A) (A) (A) (A) (A) (A)
                 (A) (A) (A) (A) (A) (A) (A) (A) (A) (A) (A) (A)
                 (A) (A) (A) (A) (A) (A) (A) (A) (A) (A) (A) (A)
                 (A) (A) (A) (A) (A) (A) (A) (A) (A) (A) (A) (A)
                 (A) (A) (A) (A) (A) (A) (A) (A) (A) (A) (A) (A)
                 (A) (A) (A) (A) (A) (A) (A) (A) (A) (A) (A) (A)
                 (A) (A) (A) (A) (A) (A) (A) (A) (A) (A) (A) (A)
                 (A) (A) (A) (A) (A) (A) (A) (A) (A) (A) (A) (A)
                 (A) (A) (A) (A) (A) (A) (A) (A) (A) (A) (A) (A)
                 (A) (A) (A) (A) (A) (A) (A) (A) (A) (A) (A) (A)
                 (A) (A) (A) (A) (A) (A) (A) (A) (A) (A) (A) (A)
                 (A) (A) (A) (A) (A) (A) (A) (A) (A) (A) (A) (A)
                 (A) (A) (A) (A) (A) (A) (A) (A) (A) (A) (A) (A)
                 (A) (A) (A) (A) (A) (A) (A) (A) (A) (A) (A) (A)
                 (A) (A) (A) (A) (A) (A) (A) (A) (A) (A) (A) (A)
                 (A) (A) (A) (A) (A) (A) (A) (A) (A) (A) (A) (A)
                 (A) (A) (A) (A) (A) (A) (A) (A) (A) (A) (A) (A)
                 (A) (A) (A) (A) (A) (A) (A) (A) (A) (A) (A) (A)
                 (A) (A) (A) (A) (A) (A) (A) (A) (A) (A) (A) (A)
                 (A) (A) (A) (A) (A) (A) (A) (A) (A) (A) (A) (A)
                 (A) (A) (A) (A) (A) (A) (A) (A) (A) (A) (A) (A)
                 (A) (A) (A)
 The electronic state is 1-A.
 Alpha  occ. eigenvalues --  -88.28941 -88.28858 -24.51081 -24.51045 -24.50677
 Alpha  occ. eigenvalues --  -24.50283 -24.50049 -24.49927 -10.30110 -10.30049
 Alpha  occ. eigenvalues --  -10.29921 -10.18350 -10.18299 -10.17359 -10.17295
 Alpha  occ. eigenvalues --  -10.17003 -10.16982 -10.14974 -10.14900 -10.14429
 Alpha  occ. eigenvalues --  -10.14382 -10.13974 -10.13940 -10.12810 -10.12782
 Alpha  occ. eigenvalues --   -7.92870  -7.92775  -5.94961  -5.94868  -5.94426
 Alpha  occ. eigenvalues --   -5.94335  -5.93758  -5.93658  -1.40478  -1.38004
 Alpha  occ. eigenvalues --   -1.36915  -1.32747  -1.31060  -1.30676  -1.08024
 Alpha  occ. eigenvalues --   -1.03970  -1.02248  -0.96968  -0.93647  -0.93317
 Alpha  occ. eigenvalues --   -0.90518  -0.88588  -0.87255  -0.85169  -0.83803
 Alpha  occ. eigenvalues --   -0.81989  -0.80487  -0.76767  -0.75488  -0.74795
 Alpha  occ. eigenvalues --   -0.72335  -0.71326  -0.70878  -0.69863  -0.68228
 Alpha  occ. eigenvalues --   -0.67785  -0.67373  -0.66469  -0.66330  -0.63088
 Alpha  occ. eigenvalues --   -0.61166  -0.59784  -0.59539  -0.59188  -0.58365
 Alpha  occ. eigenvalues --   -0.58068  -0.57548  -0.57141  -0.56289  -0.56102
 Alpha  occ. eigenvalues --   -0.55911  -0.55851  -0.55400  -0.54889  -0.54567
 Alpha  occ. eigenvalues --   -0.54203  -0.53343  -0.53132  -0.52510  -0.51981
 Alpha  occ. eigenvalues --   -0.51718  -0.51672  -0.50587  -0.49218  -0.47854
 Alpha  occ. eigenvalues --   -0.47746  -0.47025  -0.46769  -0.46309  -0.44363
 Alpha  occ. eigenvalues --   -0.43143  -0.43091  -0.42609  -0.39272  -0.34444
 Alpha  occ. eigenvalues --   -0.29564
 Alpha virt. eigenvalues --    0.00684   0.08290   0.08388   0.10463   0.12137
 Alpha virt. eigenvalues --    0.12558   0.13766   0.15198   0.16731   0.17244
 Alpha virt. eigenvalues --    0.17880   0.18492   0.19460   0.19738   0.20990
 Alpha virt. eigenvalues --    0.21281   0.21732   0.21970   0.22953   0.23307
 Alpha virt. eigenvalues --    0.23454   0.23956   0.24730   0.24874   0.27200
 Alpha virt. eigenvalues --    0.28188   0.28664   0.29752   0.32044   0.32251
 Alpha virt. eigenvalues --    0.32985   0.33743   0.34276   0.34502   0.35631
 Alpha virt. eigenvalues --    0.35905   0.37792   0.38264   0.39353   0.39848
 Alpha virt. eigenvalues --    0.40318   0.41750   0.42505   0.45074   0.46566
 Alpha virt. eigenvalues --    0.47309   0.48323   0.49571   0.49890   0.51398
 Alpha virt. eigenvalues --    0.51834   0.52011   0.53206   0.53240   0.54183
 Alpha virt. eigenvalues --    0.54430   0.56317   0.56531   0.57336   0.57969
 Alpha virt. eigenvalues --    0.59774   0.60070   0.60748   0.61720   0.63184
 Alpha virt. eigenvalues --    0.63768   0.64313   0.64737   0.65664   0.65862
 Alpha virt. eigenvalues --    0.66442   0.67222   0.67918   0.68993   0.69344
 Alpha virt. eigenvalues --    0.70385   0.70653   0.71425   0.71948   0.72361
 Alpha virt. eigenvalues --    0.72645   0.73727   0.73861   0.74431   0.74547
 Alpha virt. eigenvalues --    0.74782   0.75439   0.75810   0.76121   0.76782
 Alpha virt. eigenvalues --    0.77178   0.77333   0.77753   0.78061   0.78979
 Alpha virt. eigenvalues --    0.79356   0.79453   0.80422   0.81056   0.81211
 Alpha virt. eigenvalues --    0.82346   0.82595   0.83161   0.84818   0.85485
 Alpha virt. eigenvalues --    0.85695   0.86495   0.86930   0.88196   0.88430
 Alpha virt. eigenvalues --    0.89605   0.89911   0.91776   0.93094   0.94928
 Alpha virt. eigenvalues --    0.95351   0.95904   0.96530   0.97980   0.99032
 Alpha virt. eigenvalues --    1.00994   1.02288   1.02985   1.04728   1.04864
 Alpha virt. eigenvalues --    1.07338   1.08352   1.09391   1.10137   1.12348
 Alpha virt. eigenvalues --    1.15342   1.16434   1.19702   1.20232   1.20656
 Alpha virt. eigenvalues --    1.21834   1.23372   1.24506   1.24934   1.25933
 Alpha virt. eigenvalues --    1.26486   1.28164   1.28496   1.30216   1.30675
 Alpha virt. eigenvalues --    1.31138   1.32108   1.33494   1.35519   1.37153
 Alpha virt. eigenvalues --    1.38650   1.39615   1.40640   1.41406   1.43194
 Alpha virt. eigenvalues --    1.43933   1.47094   1.47759   1.48570   1.49624
 Alpha virt. eigenvalues --    1.50650   1.52658   1.52941   1.53387   1.54593
 Alpha virt. eigenvalues --    1.55364   1.55711   1.57303   1.58060   1.59391
 Alpha virt. eigenvalues --    1.59743   1.60259   1.60740   1.62483   1.62913
 Alpha virt. eigenvalues --    1.63009   1.65010   1.66514   1.67949   1.68418
 Alpha virt. eigenvalues --    1.68652   1.69839   1.71758   1.72669   1.74586
 Alpha virt. eigenvalues --    1.77418   1.80180   1.81576   1.81878   1.82489
 Alpha virt. eigenvalues --    1.82777   1.83544   1.84595   1.85770   1.86122
 Alpha virt. eigenvalues --    1.86827   1.87566   1.88069   1.88412   1.88638
 Alpha virt. eigenvalues --    1.89224   1.89663   1.89856   1.91263   1.92213
 Alpha virt. eigenvalues --    1.92897   1.93987   1.94783   1.95484   1.96061
 Alpha virt. eigenvalues --    1.96901   1.98670   1.99340   1.99812   2.00911
 Alpha virt. eigenvalues --    2.02984   2.03237   2.03718   2.04769   2.05044
 Alpha virt. eigenvalues --    2.07346   2.08896   2.09238   2.10230   2.11039
 Alpha virt. eigenvalues --    2.12362   2.13021   2.13545   2.14995   2.15421
 Alpha virt. eigenvalues --    2.17000   2.19743   2.20296   2.21145   2.22965
 Alpha virt. eigenvalues --    2.23665   2.24498   2.26402   2.26870   2.28436
 Alpha virt. eigenvalues --    2.28946   2.30471   2.31508   2.32438   2.33599
 Alpha virt. eigenvalues --    2.33988   2.36206   2.39460   2.40096   2.41136
 Alpha virt. eigenvalues --    2.41821   2.42344   2.43316   2.44160   2.46458
 Alpha virt. eigenvalues --    2.50419   2.50830   2.51386   2.55287   2.57231
 Alpha virt. eigenvalues --    2.59571   2.59711   2.60324   2.61341   2.63240
 Alpha virt. eigenvalues --    2.63751   2.68509   2.69409   2.69952   2.70134
 Alpha virt. eigenvalues --    2.71365   2.72247   2.73853   2.76584   2.80166
 Alpha virt. eigenvalues --    2.81063   2.82558   2.85302   2.88695   2.92115
 Alpha virt. eigenvalues --    2.94805   2.97873   2.98996   2.99056   3.01962
 Alpha virt. eigenvalues --    3.02748   3.02949   3.05040   3.08665   3.09621
 Alpha virt. eigenvalues --    3.10790   3.11649   3.14909   3.15039   3.15400
 Alpha virt. eigenvalues --    3.15799   3.16190   3.16581   3.16903   3.17030
 Alpha virt. eigenvalues --    3.18516   3.21109   3.21573   3.22990   3.24733
 Alpha virt. eigenvalues --    3.26366   3.26860   3.28673   3.29608   3.29755
 Alpha virt. eigenvalues --    3.31170   3.34778   3.40338   3.46060   3.49114
 Alpha virt. eigenvalues --    3.50312   3.53147   3.56864   3.61080   3.68189
 Alpha virt. eigenvalues --    3.70044   3.81602   3.85133   3.86511   3.98219
 Alpha virt. eigenvalues --    3.99207   4.01745
          Condensed to atoms (all electrons):
               1          2          3          4          5          6
     1  C    5.875052   0.269607  -0.068063  -0.049271   0.153983   0.005196
     2  S    0.269607  15.598538   0.235899  -0.064295  -0.065229  -0.057964
     3  C   -0.068063   0.235899   5.111106   0.624113  -0.012901   0.383348
     4  C   -0.049271  -0.064295   0.624113   4.946682   0.270789  -0.052871
     5  C    0.153983  -0.065229  -0.012901   0.270789   5.659482   0.010353
     6  C    0.005196  -0.057964   0.383348  -0.052871   0.010353   4.513154
     7  H    0.009021   0.005865  -0.043346   0.442975  -0.056709  -0.011437
     8  C    0.187146  -0.055723   0.012628   0.013062   0.008731  -0.000004
     9  C   -0.135992  -0.001279   0.000573  -0.000677   0.011274   0.000004
    10  C   -0.030347   0.003442  -0.001014   0.004286  -0.069048  -0.000008
    11  C    0.024017   0.000233  -0.000001   0.000004  -0.000471   0.000000
    12  C    0.030776  -0.000214  -0.000002   0.000041  -0.002370   0.000000
    13  F   -0.006802   0.000063  -0.000001   0.000003   0.000066   0.000000
    14  F   -0.013213   0.003210   0.000097  -0.000010   0.000007   0.000000
    15  F   -0.003281  -0.000009   0.000000   0.000000  -0.000035   0.000000
    16  F   -0.000169   0.000000   0.000000   0.000000   0.000000   0.000000
    17  F   -0.000159   0.000000   0.000000   0.000000  -0.000011   0.000000
    18  F   -0.000585   0.000000   0.000000   0.000000   0.000004   0.000000
    19  C    0.013904   0.004049  -0.000130  -0.068930   0.165837  -0.000377
    20  C   -0.106297   0.000949   0.000239   0.010348   0.014857   0.000018
    21  C    0.001937   0.000247   0.000199  -0.003154  -0.076453  -0.000029
    22  H   -0.001334  -0.000005   0.000041  -0.000182   0.012089   0.000002
    23  H   -0.001701   0.000008  -0.000875   0.013193  -0.014942  -0.000031
    24  H    0.011982   0.000093  -0.000573  -0.000274  -0.016169  -0.000043
    25  C   -0.045757   0.000548  -0.010107  -0.061041   0.360777  -0.000380
    26  H    0.007970  -0.000072  -0.001356  -0.001262  -0.013312   0.000015
    27  H   -0.013703  -0.000625   0.000406   0.006463  -0.008716   0.000016
    28  H    0.000366   0.007998   0.000076  -0.003822  -0.023464  -0.000534
    29  H   -0.000289   0.004058  -0.010808  -0.016074   0.000645   0.399726
    30  H    0.000368  -0.000417  -0.014676   0.002208  -0.000740   0.384053
    31  H   -0.000229   0.002135  -0.018164   0.002025  -0.000239   0.387040
    32  S    0.000945   0.000002   0.000006  -0.000175   0.004112   0.000000
    33  C    0.000337   0.000006   0.000028  -0.000635  -0.001651   0.000000
    34  C    0.010207  -0.000164  -0.000654  -0.004298  -0.065763  -0.000005
    35  C    0.000019   0.000000   0.000000  -0.000006  -0.000399   0.000000
    36  H    0.000000   0.000000   0.000000  -0.000005  -0.000022   0.000000
    37  H   -0.000001   0.000000   0.000000   0.000000   0.000062   0.000000
    38  H    0.000000   0.000000   0.000000   0.000001  -0.000016   0.000000
    39  H    0.000201  -0.000003  -0.000024   0.001630  -0.001476   0.000004
               7          8          9         10         11         12
     1  C    0.009021   0.187146  -0.135992  -0.030347   0.024017   0.030776
     2  S    0.005865  -0.055723  -0.001279   0.003442   0.000233  -0.000214
     3  C   -0.043346   0.012628   0.000573  -0.001014  -0.000001  -0.000002
     4  C    0.442975   0.013062  -0.000677   0.004286   0.000004   0.000041
     5  C   -0.056709   0.008731   0.011274  -0.069048  -0.000471  -0.002370
     6  C   -0.011437  -0.000004   0.000004  -0.000008   0.000000   0.000000
     7  H    0.626766  -0.000600  -0.000001   0.000021   0.000000  -0.000001
     8  C   -0.000600   6.233975  -0.264203   0.131734  -0.068261   0.088922
     9  C   -0.000001  -0.264203   5.274609   0.127351   0.136086  -0.249896
    10  C    0.000021   0.131734   0.127351   6.203396  -0.011947  -0.213060
    11  C    0.000000  -0.068261   0.136086  -0.011947   5.137923  -0.005891
    12  C   -0.000001   0.088922  -0.249896  -0.213060  -0.005891   5.377064
    13  F    0.000000  -0.045238   0.384352  -0.011446  -0.060630   0.023915
    14  F    0.000000  -0.056058   0.398034   0.002309  -0.042421   0.006808
    15  F    0.000000   0.017559  -0.053471   0.000775   0.357882  -0.039992
    16  F    0.000000   0.006356  -0.042077   0.004609   0.376799  -0.041548
    17  F    0.000000   0.001398   0.005659  -0.049944  -0.035695   0.389807
    18  F    0.000000  -0.009920   0.017683  -0.044737  -0.053730   0.381077
    19  C   -0.001604  -0.075777  -0.001459  -0.006073  -0.000908   0.012723
    20  C    0.000232  -0.012449   0.025321   0.096682   0.029442  -0.139021
    21  C   -0.001672  -0.008406  -0.001043  -0.012213   0.000054  -0.000581
    22  H   -0.000008   0.001274   0.000056  -0.007939  -0.000002  -0.000113
    23  H    0.000375  -0.000417   0.000008   0.000863  -0.000003   0.000043
    24  H    0.000056  -0.006407   0.000305   0.008789   0.000119  -0.000348
    25  C   -0.001919  -0.018364   0.000032  -0.007200  -0.000044  -0.000531
    26  H    0.001908   0.000896   0.000019  -0.000418  -0.000001  -0.000002
    27  H   -0.000139   0.009296  -0.000387  -0.005129   0.000127  -0.000075
    28  H   -0.000200  -0.008292  -0.000171   0.001502   0.000014   0.000044
    29  H    0.004263   0.000004   0.000000   0.000000   0.000000   0.000000
    30  H    0.000134   0.000002   0.000000   0.000000   0.000000   0.000000
    31  H    0.000157  -0.000007   0.000001   0.000000   0.000000   0.000000
    32  S   -0.000004   0.004164  -0.000158  -0.056891  -0.000052  -0.003480
    33  C   -0.000025  -0.001195  -0.000006   0.011671   0.000014   0.000437
    34  C    0.001699   0.004393   0.000033   0.013715   0.000004  -0.000560
    35  C    0.000005  -0.000009   0.000000  -0.000076   0.000000   0.000000
    36  H   -0.000002   0.000000   0.000000   0.000005   0.000000   0.000000
    37  H    0.000000   0.000000   0.000000  -0.000006   0.000000   0.000000
    38  H    0.000000   0.000000   0.000000   0.000003   0.000000   0.000000
    39  H    0.001748   0.000017   0.000000  -0.000614   0.000000   0.000000
              13         14         15         16         17         18
     1  C   -0.006802  -0.013213  -0.003281  -0.000169  -0.000159  -0.000585
     2  S    0.000063   0.003210  -0.000009   0.000000   0.000000   0.000000
     3  C   -0.000001   0.000097   0.000000   0.000000   0.000000   0.000000
     4  C    0.000003  -0.000010   0.000000   0.000000   0.000000   0.000000
     5  C    0.000066   0.000007  -0.000035   0.000000  -0.000011   0.000004
     6  C    0.000000   0.000000   0.000000   0.000000   0.000000   0.000000
     7  H    0.000000   0.000000   0.000000   0.000000   0.000000   0.000000
     8  C   -0.045238  -0.056058   0.017559   0.006356   0.001398  -0.009920
     9  C    0.384352   0.398034  -0.053471  -0.042077   0.005659   0.017683
    10  C   -0.011446   0.002309   0.000775   0.004609  -0.049944  -0.044737
    11  C   -0.060630  -0.042421   0.357882   0.376799  -0.035695  -0.053730
    12  C    0.023915   0.006808  -0.039992  -0.041548   0.389807   0.381077
    13  F    8.914470  -0.042875   0.000388  -0.000141  -0.000002  -0.000743
    14  F   -0.042875   8.894577  -0.000341   0.000180  -0.000001  -0.000002
    15  F    0.000388  -0.000341   8.913029  -0.040468  -0.000722   0.000372
    16  F   -0.000141   0.000180  -0.040468   8.874106   0.000179  -0.000001
    17  F   -0.000002  -0.000001  -0.000722   0.000179   8.899995  -0.043535
    18  F   -0.000743  -0.000002   0.000372  -0.000001  -0.043535   8.916681
    19  C   -0.000077   0.000004   0.000008   0.000000   0.000066  -0.000063
    20  C   -0.001214  -0.000208  -0.001860  -0.000185  -0.017277  -0.007790
    21  C   -0.000039  -0.000001   0.000000   0.000000   0.000000   0.000035
    22  H   -0.000001   0.000000   0.000000   0.000000   0.000000   0.000013
    23  H    0.000000   0.000000   0.000000   0.000000   0.000000  -0.000001
    24  H    0.000643   0.000016  -0.000001   0.000000   0.000000   0.000044
    25  C   -0.000002   0.000035  -0.000049   0.000000  -0.000023  -0.000001
    26  H    0.000000   0.000000   0.000000   0.000000   0.000000   0.000000
    27  H    0.000001   0.000007   0.000384   0.000001   0.000295   0.000006
    28  H    0.000000  -0.000002   0.000004   0.000000   0.000000   0.000000
    29  H    0.000000   0.000000   0.000000   0.000000   0.000000   0.000000
    30  H    0.000000   0.000000   0.000000   0.000000   0.000000   0.000000
    31  H    0.000000   0.000000   0.000000   0.000000   0.000000   0.000000
    32  S   -0.000001   0.000000  -0.000001   0.000000   0.003155  -0.000073
    33  C    0.000000   0.000000   0.000000   0.000000   0.000023   0.000002
    34  C    0.000000   0.000000   0.000000   0.000000   0.000001  -0.000001
    35  C    0.000000   0.000000   0.000000   0.000000   0.000000   0.000000
    36  H    0.000000   0.000000   0.000000   0.000000   0.000000   0.000000
    37  H    0.000000   0.000000   0.000000   0.000000   0.000000   0.000000
    38  H    0.000000   0.000000   0.000000   0.000000   0.000000   0.000000
    39  H    0.000000   0.000000   0.000000   0.000000   0.000000   0.000000
              19         20         21         22         23         24
     1  C    0.013904  -0.106297   0.001937  -0.001334  -0.001701   0.011982
     2  S    0.004049   0.000949   0.000247  -0.000005   0.000008   0.000093
     3  C   -0.000130   0.000239   0.000199   0.000041  -0.000875  -0.000573
     4  C   -0.068930   0.010348  -0.003154  -0.000182   0.013193  -0.000274
     5  C    0.165837   0.014857  -0.076453   0.012089  -0.014942  -0.016169
     6  C   -0.000377   0.000018  -0.000029   0.000002  -0.000031  -0.000043
     7  H   -0.001604   0.000232  -0.001672  -0.000008   0.000375   0.000056
     8  C   -0.075777  -0.012449  -0.008406   0.001274  -0.000417  -0.006407
     9  C   -0.001459   0.025321  -0.001043   0.000056   0.000008   0.000305
    10  C   -0.006073   0.096682  -0.012213  -0.007939   0.000863   0.008789
    11  C   -0.000908   0.029442   0.000054  -0.000002  -0.000003   0.000119
    12  C    0.012723  -0.139021  -0.000581  -0.000113   0.000043  -0.000348
    13  F   -0.000077  -0.001214  -0.000039  -0.000001   0.000000   0.000643
    14  F    0.000004  -0.000208  -0.000001   0.000000   0.000000   0.000016
    15  F    0.000008  -0.001860   0.000000   0.000000   0.000000  -0.000001
    16  F    0.000000  -0.000185   0.000000   0.000000   0.000000   0.000000
    17  F    0.000066  -0.017277   0.000000   0.000000   0.000000   0.000000
    18  F   -0.000063  -0.007790   0.000035   0.000013  -0.000001   0.000044
    19  C    5.668138   0.145832   0.365177  -0.023196  -0.013340  -0.007778
    20  C    0.145832   5.977672  -0.046269   0.000060   0.007885  -0.014094
    21  C    0.365177  -0.046269   4.563170   0.391608   0.389612   0.399723
    22  H   -0.023196   0.000060   0.391608   0.614318  -0.019982  -0.017716
    23  H   -0.013340   0.007885   0.389612  -0.019982   0.611921  -0.017503
    24  H   -0.007778  -0.014094   0.399723  -0.017716  -0.017503   0.584935
    25  C   -0.070746   0.000902   0.008713  -0.000259   0.000027   0.000202
    26  H   -0.015616  -0.001536   0.000023  -0.000005  -0.000006  -0.000014
    27  H   -0.016329   0.010101   0.000165  -0.000007  -0.000010  -0.000018
    28  H    0.012241  -0.001346  -0.000264   0.000009  -0.000004  -0.000006
    29  H   -0.000024   0.000001   0.000008   0.000000   0.000021  -0.000001
    30  H   -0.000014   0.000000   0.000000   0.000000   0.000000   0.000000
    31  H    0.000057  -0.000001   0.000007   0.000000  -0.000005   0.000007
    32  S   -0.067779   0.278454   0.000905   0.006656  -0.000099  -0.000553
    33  C   -0.011457  -0.067665  -0.009542   0.000409  -0.001163   0.000370
    34  C    0.272017  -0.049684  -0.060278  -0.003479  -0.001906   0.006360
    35  C    0.010392   0.005070  -0.000368  -0.000491   0.000017   0.000015
    36  H    0.000663  -0.000290   0.000010  -0.000002  -0.000005   0.000000
    37  H   -0.000271  -0.000180  -0.000043   0.000007   0.000002   0.000000
    38  H   -0.000733   0.000347   0.000162   0.000021  -0.000003  -0.000004
    39  H   -0.056273   0.009006  -0.002023  -0.000200   0.001937  -0.000123
              25         26         27         28         29         30
     1  C   -0.045757   0.007970  -0.013703   0.000366  -0.000289   0.000368
     2  S    0.000548  -0.000072  -0.000625   0.007998   0.004058  -0.000417
     3  C   -0.010107  -0.001356   0.000406   0.000076  -0.010808  -0.014676
     4  C   -0.061041  -0.001262   0.006463  -0.003822  -0.016074   0.002208
     5  C    0.360777  -0.013312  -0.008716  -0.023464   0.000645  -0.000740
     6  C   -0.000380   0.000015   0.000016  -0.000534   0.399726   0.384053
     7  H   -0.001919   0.001908  -0.000139  -0.000200   0.004263   0.000134
     8  C   -0.018364   0.000896   0.009296  -0.008292   0.000004   0.000002
     9  C    0.000032   0.000019  -0.000387  -0.000171   0.000000   0.000000
    10  C   -0.007200  -0.000418  -0.005129   0.001502   0.000000   0.000000
    11  C   -0.000044  -0.000001   0.000127   0.000014   0.000000   0.000000
    12  C   -0.000531  -0.000002  -0.000075   0.000044   0.000000   0.000000
    13  F   -0.000002   0.000000   0.000001   0.000000   0.000000   0.000000
    14  F    0.000035   0.000000   0.000007  -0.000002   0.000000   0.000000
    15  F   -0.000049   0.000000   0.000384   0.000004   0.000000   0.000000
    16  F    0.000000   0.000000   0.000001   0.000000   0.000000   0.000000
    17  F   -0.000023   0.000000   0.000295   0.000000   0.000000   0.000000
    18  F   -0.000001   0.000000   0.000006   0.000000   0.000000   0.000000
    19  C   -0.070746  -0.015616  -0.016329   0.012241  -0.000024  -0.000014
    20  C    0.000902  -0.001536   0.010101  -0.001346   0.000001   0.000000
    21  C    0.008713   0.000023   0.000165  -0.000264   0.000008   0.000000
    22  H   -0.000259  -0.000005  -0.000007   0.000009   0.000000   0.000000
    23  H    0.000027  -0.000006  -0.000010  -0.000004   0.000021   0.000000
    24  H    0.000202  -0.000014  -0.000018  -0.000006  -0.000001   0.000000
    25  C    4.568175   0.389103   0.399992   0.391841   0.000011   0.000170
    26  H    0.389103   0.610895  -0.017591  -0.019624  -0.000005  -0.000003
    27  H    0.399992  -0.017591   0.585961  -0.017902   0.000000  -0.000005
    28  H    0.391841  -0.019624  -0.017902   0.613612  -0.000003   0.000031
    29  H    0.000011  -0.000005   0.000000  -0.000003   0.601594  -0.017332
    30  H    0.000170  -0.000003  -0.000005   0.000031  -0.017332   0.601149
    31  H   -0.000045   0.000002   0.000001   0.000007  -0.017186  -0.020420
    32  S    0.000024   0.000046   0.000379  -0.000009   0.000000   0.000000
    33  C    0.000753  -0.001141  -0.000724   0.000043   0.000000   0.000000
    34  C   -0.004877   0.013832  -0.000232  -0.000187  -0.000005   0.000001
    35  C   -0.000026  -0.000041  -0.000064   0.000002   0.000000   0.000000
    36  H    0.000009   0.000022   0.000000   0.000000   0.000000   0.000000
    37  H    0.000009  -0.000004   0.000011  -0.000001   0.000000   0.000000
    38  H   -0.000001   0.000000   0.000000   0.000000   0.000000   0.000000
    39  H   -0.001662   0.000409   0.000059  -0.000009  -0.000002   0.000000
              31         32         33         34         35         36
     1  C   -0.000229   0.000945   0.000337   0.010207   0.000019   0.000000
     2  S    0.002135   0.000002   0.000006  -0.000164   0.000000   0.000000
     3  C   -0.018164   0.000006   0.000028  -0.000654   0.000000   0.000000
     4  C    0.002025  -0.000175  -0.000635  -0.004298  -0.000006  -0.000005
     5  C   -0.000239   0.004112  -0.001651  -0.065763  -0.000399  -0.000022
     6  C    0.387040   0.000000   0.000000  -0.000005   0.000000   0.000000
     7  H    0.000157  -0.000004  -0.000025   0.001699   0.000005  -0.000002
     8  C   -0.000007   0.004164  -0.001195   0.004393  -0.000009   0.000000
     9  C    0.000001  -0.000158  -0.000006   0.000033   0.000000   0.000000
    10  C    0.000000  -0.056891   0.011671   0.013715  -0.000076   0.000005
    11  C    0.000000  -0.000052   0.000014   0.000004   0.000000   0.000000
    12  C    0.000000  -0.003480   0.000437  -0.000560   0.000000   0.000000
    13  F    0.000000  -0.000001   0.000000   0.000000   0.000000   0.000000
    14  F    0.000000   0.000000   0.000000   0.000000   0.000000   0.000000
    15  F    0.000000  -0.000001   0.000000   0.000000   0.000000   0.000000
    16  F    0.000000   0.000000   0.000000   0.000000   0.000000   0.000000
    17  F    0.000000   0.003155   0.000023   0.000001   0.000000   0.000000
    18  F    0.000000  -0.000073   0.000002  -0.000001   0.000000   0.000000
    19  C    0.000057  -0.067779  -0.011457   0.272017   0.010392   0.000663
    20  C   -0.000001   0.278454  -0.067665  -0.049684   0.005070  -0.000290
    21  C    0.000007   0.000905  -0.009542  -0.060278  -0.000368   0.000010
    22  H    0.000000   0.006656   0.000409  -0.003479  -0.000491  -0.000002
    23  H   -0.000005  -0.000099  -0.001163  -0.001906   0.000017  -0.000005
    24  H    0.000007  -0.000553   0.000370   0.006360   0.000015   0.000000
    25  C   -0.000045   0.000024   0.000753  -0.004877  -0.000026   0.000009
    26  H    0.000002   0.000046  -0.001141   0.013832  -0.000041   0.000022
    27  H    0.000001   0.000379  -0.000724  -0.000232  -0.000064   0.000000
    28  H    0.000007  -0.000009   0.000043  -0.000187   0.000002   0.000000
    29  H   -0.017186   0.000000   0.000000  -0.000005   0.000000   0.000000
    30  H   -0.020420   0.000000   0.000000   0.000001   0.000000   0.000000
    31  H    0.597650   0.000000   0.000000   0.000000   0.000000   0.000000
    32  S    0.000000  15.587560   0.242237  -0.062084  -0.058309   0.004067
    33  C    0.000000   0.242237   5.099488   0.627618   0.381663  -0.010587
    34  C    0.000000  -0.062084   0.627618   4.941423  -0.053065  -0.016162
    35  C    0.000000  -0.058309   0.381663  -0.053065   4.514529   0.399609
    36  H    0.000000   0.004067  -0.010587  -0.016162   0.399609   0.601251
    37  H    0.000000   0.001889  -0.017847   0.001927   0.387044  -0.017172
    38  H    0.000000  -0.000281  -0.014920   0.002400   0.384184  -0.017275
    39  H    0.000000   0.005830  -0.043321   0.442596  -0.011368   0.004245
              37         38         39
     1  C   -0.000001   0.000000   0.000201
     2  S    0.000000   0.000000  -0.000003
     3  C    0.000000   0.000000  -0.000024
     4  C    0.000000   0.000001   0.001630
     5  C    0.000062  -0.000016  -0.001476
     6  C    0.000000   0.000000   0.000004
     7  H    0.000000   0.000000   0.001748
     8  C    0.000000   0.000000   0.000017
     9  C    0.000000   0.000000   0.000000
    10  C   -0.000006   0.000003  -0.000614
    11  C    0.000000   0.000000   0.000000
    12  C    0.000000   0.000000   0.000000
    13  F    0.000000   0.000000   0.000000
    14  F    0.000000   0.000000   0.000000
    15  F    0.000000   0.000000   0.000000
    16  F    0.000000   0.000000   0.000000
    17  F    0.000000   0.000000   0.000000
    18  F    0.000000   0.000000   0.000000
    19  C   -0.000271  -0.000733  -0.056273
    20  C   -0.000180   0.000347   0.009006
    21  C   -0.000043   0.000162  -0.002023
    22  H    0.000007   0.000021  -0.000200
    23  H    0.000002  -0.000003   0.001937
    24  H    0.000000  -0.000004  -0.000123
    25  C    0.000009  -0.000001  -0.001662
    26  H   -0.000004   0.000000   0.000409
    27  H    0.000011   0.000000   0.000059
    28  H   -0.000001   0.000000  -0.000009
    29  H    0.000000   0.000000  -0.000002
    30  H    0.000000   0.000000   0.000000
    31  H    0.000000   0.000000   0.000000
    32  S    0.001889  -0.000281   0.005830
    33  C   -0.017847  -0.014920  -0.043321
    34  C    0.001927   0.002400   0.442596
    35  C    0.387044   0.384184  -0.011368
    36  H   -0.017172  -0.017275   0.004245
    37  H    0.597406  -0.020383   0.000154
    38  H   -0.020383   0.600564   0.000137
    39  H    0.000154   0.000137   0.626135
 Mulliken charges:
               1
     1  C   -0.125839
     2  S    0.109049
     3  C   -0.186065
     4  C   -0.010843
     5  C   -0.242932
     6  C    0.040754
     7  H    0.022442
     8  C   -0.090228
     9  C    0.369421
    10  C   -0.083043
    11  C    0.217338
    12  C    0.386028
    13  F   -0.154691
    14  F   -0.150151
    15  F   -0.150170
    16  F   -0.137641
    17  F   -0.153211
    18  F   -0.154735
    19  C   -0.232152
    20  C   -0.146052
    21  C    0.100625
    22  H    0.048362
    23  H    0.046084
    24  H    0.067965
    25  C    0.101710
    26  H    0.046868
    27  H    0.067985
    28  H    0.048052
    29  H    0.051397
    30  H    0.065492
    31  H    0.067209
    32  S    0.109515
    33  C   -0.183221
    34  C   -0.014822
    35  C    0.041674
    36  H    0.051641
    37  H    0.067397
    38  H    0.065797
    39  H    0.022991
 Sum of Mulliken charges =   0.00000
 Mulliken charges with hydrogens summed into heavy atoms:
               1
     1  C   -0.125839
     2  S    0.109049
     3  C   -0.186065
     4  C    0.011599
     5  C   -0.242932
     6  C    0.224853
     8  C   -0.090228
     9  C    0.369421
    10  C   -0.083043
    11  C    0.217338
    12  C    0.386028
    13  F   -0.154691
    14  F   -0.150151
    15  F   -0.150170
    16  F   -0.137641
    17  F   -0.153211
    18  F   -0.154735
    19  C   -0.232152
    20  C   -0.146052
    21  C    0.263036
    25  C    0.264615
    32  S    0.109515
    33  C   -0.183221
    34  C    0.008169
    35  C    0.226509
 APT charges:
               1
     1  C    0.247226
     2  S   -0.260673
     3  C    0.249262
     4  C   -0.175303
     5  C    0.048470
     6  C   -0.028562
     7  H    0.055466
     8  C   -0.301645
     9  C    1.142625
    10  C   -0.339532
    11  C    1.035340
    12  C    1.152257
    13  F   -0.525322
    14  F   -0.510721
    15  F   -0.489540
    16  F   -0.583370
    17  F   -0.508986
    18  F   -0.517049
    19  C    0.050052
    20  C    0.261966
    21  C   -0.046765
    22  H    0.024258
    23  H    0.020119
    24  H    0.026157
    25  C   -0.050967
    26  H    0.020189
    27  H    0.025582
    28  H    0.024975
    29  H    0.014853
    30  H    0.023647
    31  H    0.023803
    32  S   -0.272211
    33  C    0.251829
    34  C   -0.178386
    35  C   -0.028423
    36  H    0.015371
    37  H    0.024177
    38  H    0.024116
    39  H    0.055718
 Sum of APT charges =   0.00000
 APT charges with hydrogens summed into heavy atoms:
               1
     1  C    0.247226
     2  S   -0.260673
     3  C    0.249262
     4  C   -0.119837
     5  C    0.048470
     6  C    0.033741
     8  C   -0.301645
     9  C    1.142625
    10  C   -0.339532
    11  C    1.035340
    12  C    1.152257
    13  F   -0.525322
    14  F   -0.510721
    15  F   -0.489540
    16  F   -0.583370
    17  F   -0.508986
    18  F   -0.517049
    19  C    0.050052
    20  C    0.261966
    21  C    0.023769
    25  C    0.019779
    32  S   -0.272211
    33  C    0.251829
    34  C   -0.122668
    35  C    0.035241
 Electronic spatial extent (au):  <R**2>=           8152.6945
 Charge=              0.0000 electrons
 Dipole moment (field-independent basis, Debye):
    X=             -7.2792    Y=             -0.1126    Z=              0.2659  Tot=              7.2849
 Quadrupole moment (field-independent basis, Debye-Ang):
   XX=           -147.7734   YY=           -147.5743   ZZ=           -158.5360
   XY=             -0.2864   XZ=              0.2797   YZ=              0.8257
 Traceless Quadrupole moment (field-independent basis, Debye-Ang):
   XX=              3.5212   YY=              3.7203   ZZ=             -7.2414
   XY=             -0.2864   XZ=              0.2797   YZ=              0.8257
 Octapole moment (field-independent basis, Debye-Ang**2):
  XXX=             21.8413  YYY=             -0.7010  ZZZ=              1.1031  XYY=            -30.5244
  XXY=              0.5806  XXZ=              4.1850  XZZ=             29.8839  YZZ=              0.4570
  YYZ=              1.6949  XYZ=             -3.7612
 Hexadecapole moment (field-independent basis, Debye-Ang**3):
 XXXX=          -4585.9962 YYYY=          -4318.9735 ZZZZ=           -787.5819 XXXY=             -3.2241
 XXXZ=              4.2593 YYYX=              5.0003 YYYZ=             26.7986 ZZZX=              2.4858
 ZZZY=              6.7054 XXYY=          -1402.2080 XXZZ=           -949.3009 YYZZ=           -908.8137
 XXYZ=             16.8429 YYXZ=             -4.6547 ZZXY=             -0.6836
 N-N= 2.886968723477D+03 E-N=-1.060722932683D+04  KE= 2.036465015064D+03
  Exact polarizability: 212.438  -0.460 251.958  -2.874   0.910 133.862
 Approx polarizability: 221.538  -0.296 254.070  -4.378   0.543 162.666
 No NMR shielding tensors so no spin-rotation constants.
 Leave Link  601 at Wed Dec  5 17:20:53 2018, MaxMem=   536870912 cpu:         4.3
 (Enter /pbs_home/pkowalski/g09d01/g09/l701.exe)
 Compute integral second derivatives.
 ... and contract with generalized density number  0.
 R6Disp: Adding Grimme-D3 dispersion energy 2nd derivatives to the Hessian.
 Leave Link  701 at Wed Dec  5 17:20:54 2018, MaxMem=   536870912 cpu:         4.8
 (Enter /pbs_home/pkowalski/g09d01/g09/l702.exe)
 L702 exits ... SP integral derivatives will be done elsewhere.
 Leave Link  702 at Wed Dec  5 17:20:54 2018, MaxMem=   536870912 cpu:         0.3
 (Enter /pbs_home/pkowalski/g09d01/g09/l703.exe)
 Compute integral second derivatives, UseDBF=F ICtDFT=           0.
 Integral derivatives from FoFJK, PRISM(SPDF).
 Calling FoFJK, ICntrl=    100127 FMM=F ISym2X=0 I1Cent= 0 IOpClX= 0 NMat=1 NMatS=1 NMatT=0.
 FoFJK:  IHMeth= 1 ICntrl=  100127 DoSepK=T KAlg= 0 I1Cent=   0 FoldK=F
 IRaf=         1 NMat=   1 IRICut=       1 DoRegI=T DoRafI=F ISym2E= 0.
 FoFCou: FMM=F IPFlag=           0 FMFlag=      100000 FMFlg1=         800
         NFxFlg=           0 DoJE=F BraDBF=F KetDBF=F FulRan=T
         wScrn=  0.000000 ICntrl=  100527 IOpCl=  0 I1Cent=           0 NGrid=           0
         NMat0=    1 NMatS0=      1 NMatT0=    0 NMatD0=    1 NMtDS0=    0 NMtDT0=    0
 Symmetry not used in FoFCou.
 Leave Link  703 at Wed Dec  5 17:28:01 2018, MaxMem=   536870912 cpu:      3423.3
 (Enter /pbs_home/pkowalski/g09d01/g09/l716.exe)
 Dipole        =-2.86385457D+00-4.42947381D-02 1.04606871D-01
 Polarizability= 2.12437643D+02-4.60122650D-01 2.51958195D+02
                -2.87405291D+00 9.09501279D-01 1.33862342D+02
 Full mass-weighted force constant matrix:
 Low frequencies ---   -5.8508   -3.6193    0.0005    0.0023    0.0023    4.7285
 Low frequencies ---   39.3517   47.0435   75.5514
 Diagonal vibrational polarizability:
       26.2556783      12.7986402      20.5081534
 Harmonic frequencies (cm**-1), IR intensities (KM/Mole), Raman scattering
 activities (A**4/AMU), depolarization ratios for plane and unpolarized
 incident light, reduced masses (AMU), force constants (mDyne/A),
 and normal coordinates:
                      1                      2                      3
                      A                      A                      A
 Frequencies --     39.3492                47.0381                75.5486
 Red. masses --     10.4671                 7.7367                 5.9737
 Frc consts  --      0.0095                 0.0101                 0.0201
 IR Inten    --      0.1054                 0.2962                 0.0639
  Atom  AN      X      Y      Z        X      Y      Z        X      Y      Z
     1   6     0.00   0.00  -0.07     0.01   0.00  -0.09     0.00   0.02   0.00
     2  16     0.01   0.00  -0.06     0.01   0.00  -0.02     0.02   0.02   0.17
     3   6     0.01  -0.01  -0.07     0.00   0.00   0.12     0.02   0.00   0.03
     4   6     0.00  -0.01  -0.06     0.01   0.01   0.09     0.00   0.01  -0.12
     5   6     0.00  -0.01  -0.04     0.04   0.01  -0.03    -0.02   0.03  -0.09
     6   6     0.01  -0.01  -0.09    -0.02   0.00   0.27     0.04  -0.03   0.11
     7   1     0.00  -0.01  -0.06     0.01   0.01   0.17     0.00   0.00  -0.21
     8   6     0.00   0.00  -0.06     0.01   0.00  -0.14    -0.01   0.01  -0.04
     9   6     0.02  -0.01   0.07     0.02   0.02  -0.10    -0.01   0.00  -0.04
    10   6     0.00   0.00  -0.07     0.00   0.00  -0.12     0.01   0.02  -0.03
    11   6    -0.03   0.04   0.05    -0.05  -0.02   0.06     0.00  -0.02  -0.02
    12   6     0.00  -0.01  -0.14     0.00  -0.01   0.00     0.02  -0.01  -0.03
    13   9     0.13  -0.11   0.11     0.11   0.15  -0.09    -0.02   0.02  -0.05
    14   9    -0.04   0.04   0.18    -0.01  -0.03  -0.19    -0.03  -0.02  -0.07
    15   9    -0.18   0.16   0.06    -0.25  -0.08   0.05    -0.03  -0.03  -0.02
    16   9     0.01  -0.01   0.18     0.01  -0.01   0.24     0.01  -0.04   0.00
    17   9     0.03   0.14  -0.32    -0.08  -0.03   0.04     0.04   0.01  -0.06
    18   9     0.02  -0.23  -0.23     0.12   0.02   0.06     0.02  -0.04  -0.05
    19   6    -0.02   0.02   0.01    -0.01   0.00  -0.05     0.03   0.02  -0.10
    20   6     0.00   0.01  -0.01     0.00   0.00  -0.10     0.01   0.02   0.02
    21   6    -0.08   0.08   0.01    -0.09  -0.03  -0.04     0.16   0.03  -0.11
    22   1    -0.08   0.10   0.04    -0.13  -0.04  -0.06     0.16   0.04  -0.09
    23   1    -0.09   0.10   0.02    -0.09  -0.04   0.02     0.19   0.00  -0.19
    24   1    -0.10   0.08  -0.05    -0.10  -0.02  -0.08     0.21   0.07  -0.05
    25   6     0.03  -0.07  -0.03     0.15   0.05  -0.03    -0.12   0.06  -0.09
    26   1     0.04  -0.09   0.01     0.18   0.07   0.02    -0.14   0.04  -0.16
    27   1     0.03  -0.08  -0.02     0.18   0.04  -0.10    -0.15   0.08  -0.05
    28   1     0.05  -0.09  -0.07     0.17   0.06  -0.02    -0.13   0.07  -0.07
    29   1     0.01  -0.01  -0.10    -0.03   0.00   0.34     0.05  -0.04  -0.03
    30   1     0.01  -0.02  -0.10     0.04   0.06   0.31    -0.04   0.09   0.22
    31   1     0.02   0.01  -0.10    -0.10  -0.07   0.29     0.14  -0.16   0.21
    32  16     0.01   0.01   0.06     0.00   0.00  -0.05    -0.01   0.01   0.25
    33   6     0.02   0.00   0.14     0.01  -0.01   0.01    -0.03  -0.02   0.00
    34   6     0.00   0.01   0.10     0.01  -0.01   0.00    -0.02  -0.01  -0.17
    35   6     0.03  -0.01   0.26     0.02  -0.02   0.07    -0.08  -0.05   0.02
    36   1     0.04  -0.01   0.30     0.03  -0.02   0.10    -0.09  -0.07  -0.18
    37   1     0.09  -0.06   0.27     0.06  -0.04   0.08    -0.22  -0.17   0.14
    38   1    -0.01   0.04   0.29    -0.01   0.01   0.09     0.05   0.06   0.13
    39   1     0.01   0.01   0.15     0.01  -0.01   0.03    -0.02  -0.01  -0.33
                      4                      5                      6
                      A                      A                      A
 Frequencies --     78.4612                88.7214               116.3575
 Red. masses --      6.5446                 5.6165                 3.2887
 Frc consts  --      0.0237                 0.0260                 0.0262
 IR Inten    --      0.1517                 0.3362                 0.0844
  Atom  AN      X      Y      Z        X      Y      Z        X      Y      Z
     1   6    -0.01   0.00  -0.09    -0.01   0.01   0.07     0.01  -0.01   0.05
     2  16    -0.01   0.00   0.01     0.04   0.00   0.22    -0.05   0.00   0.04
     3   6    -0.01  -0.01   0.01     0.05  -0.03  -0.04    -0.05   0.06   0.01
     4   6    -0.01   0.00  -0.08     0.01  -0.04  -0.11     0.00   0.07   0.07
     5   6    -0.01   0.01  -0.12    -0.03  -0.01  -0.01     0.03   0.03   0.04
     6   6    -0.01  -0.03   0.15     0.11  -0.05  -0.17    -0.11   0.13  -0.15
     7   1    -0.01   0.00  -0.09     0.01  -0.06  -0.28     0.01   0.11   0.06
     8   6     0.00  -0.01  -0.08    -0.01   0.00   0.02     0.02  -0.01   0.02
     9   6     0.01  -0.03   0.03    -0.02   0.01  -0.02     0.02   0.00   0.01
    10   6    -0.01  -0.01  -0.10    -0.01   0.00  -0.03     0.01  -0.01  -0.01
    11   6     0.01   0.02  -0.04    -0.02  -0.01   0.00     0.02   0.01   0.00
    12   6    -0.03   0.02   0.01     0.00   0.00  -0.01     0.01   0.00  -0.01
    13   9     0.08  -0.19   0.07    -0.07   0.08  -0.04     0.01   0.03   0.00
    14   9    -0.05   0.04   0.18     0.01  -0.02  -0.09     0.05   0.00  -0.01
    15   9     0.11   0.03  -0.04    -0.05  -0.03   0.00     0.02   0.02   0.01
    16   9    -0.02   0.04  -0.13    -0.01  -0.02   0.03     0.02   0.01   0.01
    17   9    -0.12  -0.06   0.12    -0.02  -0.02   0.01    -0.01   0.01  -0.01
    18   9     0.03   0.15   0.08     0.02   0.01   0.01     0.02   0.00   0.00
    19   6    -0.01   0.01  -0.11    -0.02   0.01   0.00     0.03  -0.04  -0.05
    20   6     0.00  -0.01  -0.11     0.00   0.00  -0.05     0.01  -0.01  -0.05
    21   6    -0.06   0.03  -0.11    -0.08   0.03   0.00     0.07  -0.13  -0.03
    22   1    -0.06   0.03  -0.10    -0.04   0.03   0.01     0.05  -0.16  -0.08
    23   1    -0.07   0.04  -0.09    -0.12   0.09   0.02     0.09  -0.18  -0.02
    24   1    -0.07   0.03  -0.14    -0.13  -0.02  -0.02     0.10  -0.12   0.03
    25   6     0.00   0.02  -0.12    -0.15  -0.02  -0.01     0.06   0.12   0.02
    26   1     0.00   0.00  -0.11    -0.19  -0.09  -0.06     0.09   0.17   0.01
    27   1    -0.01   0.04  -0.13    -0.21   0.04   0.04     0.09   0.11  -0.03
    28   1     0.03   0.03  -0.11    -0.11  -0.02  -0.01     0.04   0.15   0.08
    29   1    -0.01  -0.03   0.11     0.11  -0.08  -0.35    -0.10   0.19  -0.07
    30   1    -0.02   0.08   0.24    -0.01  -0.06  -0.16    -0.11  -0.03  -0.28
    31   1    -0.01  -0.14   0.22     0.28  -0.04  -0.13    -0.17   0.28  -0.25
    32  16     0.02  -0.01  -0.03     0.03   0.01  -0.15    -0.03  -0.02  -0.03
    33   6     0.02  -0.01   0.05     0.05   0.03   0.04    -0.02  -0.07  -0.01
    34   6     0.01   0.01  -0.04     0.02   0.03   0.08     0.00  -0.06  -0.08
    35   6     0.06  -0.03   0.26     0.10   0.04   0.17    -0.05  -0.12   0.15
    36   1     0.06  -0.02   0.26     0.11   0.06   0.28    -0.05  -0.16   0.06
    37   1     0.11  -0.18   0.32     0.22   0.00   0.15    -0.10  -0.29   0.26
    38   1     0.04   0.10   0.37     0.02   0.07   0.18    -0.03   0.03   0.29
    39   1     0.01   0.01   0.00     0.02   0.04   0.19     0.01  -0.09  -0.07
                      7                      8                      9
                      A                      A                      A
 Frequencies --    120.2068               125.3074               152.3179
 Red. masses --      7.8319                 5.1772                 1.8462
 Frc consts  --      0.0667                 0.0479                 0.0252
 IR Inten    --      0.1418                 2.3729                 0.5860
  Atom  AN      X      Y      Z        X      Y      Z        X      Y      Z
     1   6    -0.01  -0.09   0.00     0.01  -0.01  -0.01    -0.01   0.01   0.02
     2  16    -0.11  -0.09   0.01     0.00  -0.01   0.12     0.03   0.01  -0.05
     3   6    -0.10  -0.03  -0.01     0.01   0.01   0.02     0.03  -0.02   0.02
     4   6    -0.05  -0.01  -0.07     0.02   0.01   0.05     0.00  -0.03   0.06
     5   6    -0.02  -0.05  -0.04     0.03   0.00   0.04    -0.03   0.01   0.02
     6   6    -0.18   0.01   0.08     0.01   0.04  -0.20     0.09  -0.06  -0.01
     7   1    -0.04   0.04  -0.09     0.02   0.03  -0.01    -0.02  -0.07   0.10
     8   6     0.02  -0.10   0.06     0.00  -0.03  -0.12    -0.01   0.01   0.02
     9   6     0.07   0.02   0.02     0.02  -0.02  -0.05    -0.02   0.00   0.01
    10   6    -0.02  -0.11   0.05    -0.01  -0.03  -0.13    -0.01   0.00   0.01
    11   6     0.01   0.08   0.02    -0.03   0.01  -0.05    -0.02   0.00   0.00
    12   6    -0.08   0.00   0.00    -0.03   0.00  -0.05    -0.02   0.00   0.00
    13   9     0.03   0.15  -0.01     0.11  -0.10  -0.02    -0.05   0.00   0.00
    14   9     0.24   0.02  -0.06    -0.01   0.01   0.03    -0.02   0.00   0.00
    15   9     0.03   0.10   0.02    -0.07   0.01  -0.05    -0.02   0.00   0.00
    16   9     0.00   0.17   0.01    -0.02   0.04  -0.01    -0.02   0.00   0.00
    17   9    -0.15   0.06  -0.04    -0.14  -0.04   0.02    -0.02   0.00   0.00
    18   9    -0.16   0.00  -0.03     0.03   0.10   0.01    -0.03   0.00   0.00
    19   6     0.00  -0.03  -0.02    -0.02  -0.01   0.03    -0.02  -0.01  -0.02
    20   6     0.01  -0.09   0.02    -0.01  -0.02  -0.03    -0.01  -0.01  -0.01
    21   6     0.03  -0.01  -0.03    -0.11  -0.03   0.04    -0.01  -0.07  -0.01
    22   1     0.09  -0.01  -0.02    -0.12  -0.04   0.02     0.00  -0.10  -0.05
    23   1     0.02   0.03  -0.06    -0.14   0.00   0.11    -0.01  -0.08   0.01
    24   1     0.01  -0.04  -0.01    -0.16  -0.06   0.01    -0.01  -0.09   0.03
    25   6    -0.07  -0.08  -0.04     0.12   0.01   0.04    -0.04   0.07   0.01
    26   1    -0.08  -0.07  -0.07     0.16   0.05   0.09    -0.05   0.06  -0.02
    27   1    -0.07  -0.10   0.01     0.17  -0.02  -0.02    -0.05   0.10  -0.01
    28   1    -0.11  -0.09  -0.05     0.12   0.01   0.04    -0.02   0.10   0.05
    29   1    -0.15   0.09  -0.04     0.01   0.05  -0.14     0.05  -0.15   0.31
    30   1    -0.30   0.12   0.19     0.02  -0.14  -0.35     0.37  -0.22  -0.19
    31   1    -0.15  -0.14   0.18     0.00   0.24  -0.32    -0.09   0.16  -0.19
    32  16     0.13  -0.08   0.05     0.04  -0.03   0.14     0.03  -0.01   0.02
    33   6     0.11   0.01  -0.01     0.02   0.02   0.01     0.03   0.02  -0.03
    34   6     0.04   0.03  -0.03     0.00   0.02   0.03    -0.01   0.03  -0.06
    35   6     0.21   0.08  -0.01     0.03   0.07  -0.18     0.09   0.05   0.03
    36   1     0.17   0.18  -0.08     0.02   0.10  -0.17     0.03   0.15  -0.28
    37   1     0.21   0.01   0.02     0.01   0.21  -0.25    -0.07  -0.20   0.22
    38   1     0.33   0.10   0.02     0.08  -0.06  -0.29     0.36   0.24   0.22
    39   1     0.02   0.10  -0.06    -0.02   0.06  -0.04    -0.02   0.07  -0.09
                     10                     11                     12
                      A                      A                      A
 Frequencies --    169.8431               179.0643               193.2866
 Red. masses --      1.0909                 1.6035                 7.5223
 Frc consts  --      0.0185                 0.0303                 0.1656
 IR Inten    --      0.2409                 0.2070                 1.3989
  Atom  AN      X      Y      Z        X      Y      Z        X      Y      Z
     1   6     0.00   0.00  -0.01    -0.01   0.01   0.03    -0.02   0.02  -0.01
     2  16    -0.01   0.00   0.01     0.02   0.01  -0.05    -0.01   0.02  -0.02
     3   6    -0.01  -0.01   0.02     0.02   0.00  -0.01    -0.01   0.00   0.00
     4   6    -0.01   0.00  -0.01     0.00  -0.01   0.04    -0.03  -0.01   0.01
     5   6    -0.01   0.00  -0.02    -0.01   0.01   0.03    -0.04   0.01  -0.02
     6   6     0.00  -0.01   0.01     0.04  -0.01  -0.02     0.02  -0.02  -0.02
     7   1    -0.01   0.00  -0.01     0.00  -0.02   0.07    -0.03  -0.02   0.02
     8   6     0.00   0.00   0.00    -0.01   0.00   0.02    -0.01   0.01  -0.01
     9   6     0.00   0.00   0.01    -0.02   0.00   0.00     0.01   0.02   0.07
    10   6     0.00   0.00   0.00     0.00   0.00  -0.01    -0.01   0.00  -0.07
    11   6     0.00   0.00   0.01    -0.01   0.00  -0.01     0.05  -0.02   0.11
    12   6     0.00   0.00   0.00    -0.01   0.00  -0.01     0.02  -0.04   0.03
    13   9     0.00   0.01   0.00    -0.04  -0.01   0.00     0.12   0.21   0.08
    14   9     0.01   0.00   0.00    -0.01   0.00   0.01    -0.05  -0.06  -0.06
    15   9     0.02   0.00   0.01    -0.03   0.01   0.00     0.30   0.02   0.10
    16   9     0.00   0.00   0.00    -0.01  -0.01   0.01    -0.01  -0.05  -0.10
    17   9     0.00   0.00   0.00    -0.01   0.00   0.00    -0.07   0.04  -0.05
    18   9     0.00  -0.01   0.00    -0.01   0.01   0.00     0.19  -0.18   0.03
    19   6     0.00   0.00  -0.02    -0.01  -0.02  -0.02    -0.07   0.00  -0.04
    20   6     0.00   0.00   0.00     0.00  -0.01  -0.02    -0.03  -0.02  -0.09
    21   6     0.02   0.02  -0.02     0.01  -0.10  -0.01    -0.28  -0.06  -0.01
    22   1     0.01   0.03  -0.01     0.01  -0.13  -0.06    -0.25  -0.10  -0.07
    23   1     0.02   0.02  -0.04     0.01  -0.11   0.02    -0.37   0.04   0.15
    24   1     0.03   0.03  -0.03     0.01  -0.12   0.04    -0.40  -0.18  -0.08
    25   6    -0.03   0.01  -0.02    -0.02   0.09   0.01    -0.05   0.08  -0.03
    26   1    -0.04   0.00  -0.04    -0.04   0.09  -0.02    -0.09   0.00  -0.05
    27   1    -0.04   0.03  -0.02    -0.04   0.12  -0.02    -0.12   0.17  -0.07
    28   1    -0.02   0.02  -0.02    -0.01   0.12   0.07     0.04   0.12   0.02
    29   1    -0.03  -0.06   0.43     0.06   0.00  -0.36     0.02  -0.03  -0.12
    30   1     0.32  -0.20  -0.20    -0.20   0.14   0.15    -0.05   0.02   0.02
    31   1    -0.27   0.22  -0.20     0.28  -0.19   0.16     0.10  -0.05   0.03
    32  16     0.00   0.00   0.01     0.02  -0.02   0.04    -0.03  -0.02   0.06
    33   6     0.00   0.00   0.01     0.02   0.00   0.01    -0.03   0.01   0.02
    34   6     0.00   0.00  -0.01     0.00   0.00  -0.04    -0.04   0.01   0.01
    35   6     0.00  -0.01   0.01     0.04   0.01   0.03    -0.02   0.02  -0.04
    36   1     0.05  -0.06   0.38     0.09  -0.03   0.43    -0.04   0.05  -0.11
    37   1     0.23   0.22  -0.19     0.32   0.22  -0.18    -0.08   0.03  -0.02
    38   1    -0.30  -0.19  -0.18    -0.26  -0.17  -0.16     0.05   0.01  -0.04
    39   1     0.00   0.00   0.00     0.00   0.02  -0.06    -0.05   0.03  -0.03
                     13                     14                     15
                      A                      A                      A
 Frequencies --    211.5876               219.5466               236.4496
 Red. masses --      5.4385                 5.4377                 4.4842
 Frc consts  --      0.1435                 0.1544                 0.1477
 IR Inten    --      0.7946                 0.7020                 0.4192
  Atom  AN      X      Y      Z        X      Y      Z        X      Y      Z
     1   6     0.01   0.01   0.06     0.02   0.02   0.02    -0.01  -0.02  -0.02
     2  16    -0.02   0.00  -0.05     0.01   0.03  -0.01     0.00  -0.02   0.00
     3   6    -0.03   0.00  -0.04     0.01   0.02  -0.01     0.00  -0.01   0.02
     4   6    -0.01   0.00  -0.06     0.01   0.02  -0.01     0.00  -0.01   0.03
     5   6    -0.02  -0.02   0.03    -0.01   0.03  -0.01     0.01   0.01  -0.06
     6   6    -0.08   0.02   0.06    -0.01   0.04   0.01     0.07  -0.05  -0.03
     7   1    -0.01   0.01  -0.04     0.01   0.02   0.00    -0.01  -0.02   0.03
     8   6     0.01   0.00   0.04     0.04  -0.02  -0.01     0.00  -0.04   0.09
     9   6     0.01   0.01   0.01     0.08  -0.03  -0.05     0.00  -0.02   0.05
    10   6     0.06   0.02  -0.10     0.00  -0.01   0.06     0.00  -0.03   0.00
    11   6     0.03   0.02  -0.05     0.03  -0.01  -0.02     0.00  -0.01   0.01
    12   6     0.08   0.04  -0.09     0.01  -0.02   0.04     0.00  -0.02   0.00
    13   9    -0.09  -0.01  -0.02     0.11  -0.12  -0.03    -0.20  -0.01   0.00
    14   9     0.13   0.05   0.03     0.15   0.02   0.02     0.21   0.02   0.04
    15   9    -0.08   0.13  -0.04    -0.03  -0.16  -0.04    -0.01   0.02   0.02
    16   9     0.06  -0.14   0.03     0.05   0.17   0.06     0.01  -0.10   0.02
    17   9     0.02  -0.02   0.00     0.18  -0.05   0.04    -0.06  -0.02   0.01
    18   9     0.21   0.16   0.01    -0.11  -0.05  -0.01     0.01  -0.03   0.01
    19   6     0.01  -0.02   0.04    -0.04   0.01  -0.03    -0.01   0.02  -0.05
    20   6     0.03  -0.01  -0.04    -0.01  -0.02  -0.03     0.00  -0.01  -0.03
    21   6    -0.09  -0.07   0.06    -0.22   0.00  -0.01    -0.08   0.21  -0.08
    22   1    -0.01  -0.11   0.00    -0.12  -0.03  -0.04    -0.07   0.29   0.05
    23   1    -0.16   0.03   0.13    -0.33   0.16   0.11    -0.12   0.28  -0.10
    24   1    -0.19  -0.19   0.05    -0.37  -0.16  -0.08    -0.12   0.23  -0.20
    25   6    -0.22  -0.06   0.03    -0.16   0.14  -0.03     0.16   0.16  -0.08
    26   1    -0.34  -0.25  -0.06    -0.27   0.00  -0.16     0.25   0.31  -0.04
    27   1    -0.38   0.09   0.14    -0.31   0.32  -0.02     0.27   0.09  -0.23
    28   1    -0.11  -0.06   0.02    -0.04   0.22   0.06     0.11   0.21   0.01
    29   1    -0.08   0.06   0.23    -0.01   0.06   0.03     0.05  -0.11  -0.11
    30   1     0.02   0.01   0.03    -0.01   0.04   0.01     0.04  -0.04  -0.02
    31   1    -0.25   0.02   0.01    -0.04   0.03   0.01     0.17  -0.03  -0.01
    32  16     0.01  -0.02   0.03    -0.02  -0.01   0.01    -0.01  -0.01   0.01
    33   6     0.01  -0.03   0.03    -0.03   0.00   0.02    -0.01   0.00   0.03
    34   6     0.02  -0.03   0.05    -0.02   0.01   0.02     0.00   0.00   0.03
    35   6    -0.04  -0.05  -0.04    -0.05  -0.01  -0.02    -0.06  -0.02  -0.03
    36   1    -0.05  -0.08  -0.16    -0.05  -0.03  -0.07    -0.05  -0.06  -0.11
    37   1    -0.16  -0.06   0.01    -0.11   0.00   0.00    -0.15  -0.01   0.00
    38   1     0.03  -0.03  -0.01    -0.03  -0.01  -0.02    -0.02  -0.02  -0.02
    39   1     0.02  -0.04   0.05    -0.02   0.01   0.01     0.00  -0.01   0.03
                     16                     17                     18
                      A                      A                      A
 Frequencies --    240.0943               250.6022               264.0165
 Red. masses --      6.6092                 5.0308                 3.0656
 Frc consts  --      0.2245                 0.1861                 0.1259
 IR Inten    --      0.6192                 0.0152                 3.7588
  Atom  AN      X      Y      Z        X      Y      Z        X      Y      Z
     1   6    -0.01  -0.01  -0.08     0.00  -0.02   0.04    -0.04   0.02  -0.02
     2  16    -0.02  -0.01   0.05     0.01  -0.02  -0.03    -0.07   0.03   0.00
     3   6    -0.02  -0.02   0.00     0.01  -0.01   0.03    -0.07  -0.01   0.03
     4   6    -0.02  -0.01  -0.04     0.01  -0.01   0.07    -0.08  -0.01   0.05
     5   6     0.00  -0.02  -0.08     0.00   0.00   0.04    -0.06   0.00   0.02
     6   6    -0.03  -0.02  -0.02     0.01  -0.01  -0.02     0.06  -0.09  -0.03
     7   1    -0.01   0.00  -0.08     0.00  -0.02   0.11    -0.08  -0.01   0.07
     8   6    -0.01   0.02   0.01     0.00  -0.04  -0.04    -0.01  -0.01  -0.04
     9   6    -0.02   0.03   0.05     0.02  -0.03   0.00     0.03   0.00  -0.02
    10   6     0.00   0.03   0.06     0.00  -0.04   0.01    -0.01   0.01  -0.02
    11   6     0.00   0.01   0.00     0.00  -0.02  -0.01     0.00   0.00  -0.02
    12   6     0.04   0.03   0.02    -0.02  -0.02  -0.04     0.02   0.00  -0.01
    13   9     0.01   0.11   0.04     0.22   0.06   0.04     0.10   0.00   0.00
    14   9    -0.05   0.01   0.01    -0.05  -0.07  -0.05     0.13   0.05   0.02
    15   9    -0.03   0.17   0.02    -0.02   0.14   0.00     0.00  -0.02  -0.02
    16   9     0.01  -0.14   0.02     0.00  -0.17  -0.02     0.01  -0.03  -0.01
    17   9     0.32  -0.06   0.07    -0.02  -0.07   0.02     0.06  -0.03   0.01
    18   9    -0.17   0.12  -0.02    -0.14   0.09  -0.04     0.08   0.00   0.01
    19   6    -0.03  -0.02  -0.08     0.01   0.00   0.03    -0.05   0.00   0.02
    20   6    -0.02  -0.02  -0.05     0.01  -0.02   0.04    -0.03  -0.01   0.03
    21   6    -0.18  -0.11  -0.05     0.07   0.16   0.00     0.07   0.00   0.01
    22   1    -0.17  -0.17  -0.14     0.04   0.25   0.13    -0.28   0.04   0.04
    23   1    -0.24  -0.06   0.09     0.10   0.15  -0.10     0.26  -0.36  -0.02
    24   1    -0.27  -0.21  -0.09     0.11   0.25  -0.06     0.32   0.33   0.01
    25   6     0.17  -0.08  -0.07    -0.12   0.19   0.00    -0.02  -0.01   0.02
    26   1     0.28   0.07   0.05    -0.24   0.03  -0.12     0.06   0.15   0.02
    27   1     0.32  -0.25  -0.11    -0.29   0.42  -0.04     0.09  -0.15   0.04
    28   1     0.07  -0.14  -0.13     0.05   0.30   0.15    -0.18  -0.04   0.02
    29   1    -0.03  -0.02  -0.01     0.02  -0.01  -0.10     0.03  -0.22  -0.12
    30   1    -0.03  -0.04  -0.03    -0.05  -0.01  -0.01     0.07  -0.08  -0.02
    31   1    -0.03   0.00  -0.03     0.08  -0.01   0.00     0.20  -0.06  -0.01
    32  16     0.00  -0.03   0.04     0.01  -0.02  -0.03    -0.08  -0.02  -0.01
    33   6     0.00  -0.01  -0.02     0.01  -0.02   0.03    -0.07   0.01  -0.02
    34   6    -0.02   0.00  -0.07     0.02  -0.02   0.07    -0.08   0.01  -0.03
    35   6     0.05   0.02   0.00    -0.03  -0.04  -0.02     0.06   0.11   0.03
    36   1     0.05   0.07   0.07    -0.03  -0.07  -0.11     0.03   0.25   0.12
    37   1     0.13   0.03  -0.03    -0.12  -0.04   0.01     0.20   0.07   0.00
    38   1     0.04   0.00  -0.02     0.01  -0.03  -0.01     0.09   0.10   0.02
    39   1    -0.03   0.02  -0.11     0.02  -0.03   0.10    -0.08   0.01  -0.03
                     19                     20                     21
                      A                      A                      A
 Frequencies --    267.7455               279.8796               283.4203
 Red. masses --      1.3759                 5.2583                 1.6919
 Frc consts  --      0.0581                 0.2427                 0.0801
 IR Inten    --      0.5875                 0.5869                 2.1979
  Atom  AN      X      Y      Z        X      Y      Z        X      Y      Z
     1   6     0.01  -0.01  -0.01    -0.01  -0.03   0.03     0.01  -0.01   0.00
     2  16     0.03  -0.02   0.00    -0.06  -0.04  -0.01     0.03  -0.02   0.00
     3   6     0.02  -0.02   0.01    -0.06  -0.05   0.03     0.02  -0.02   0.01
     4   6     0.03  -0.02   0.01    -0.05  -0.04   0.05     0.02  -0.02   0.02
     5   6     0.01  -0.01  -0.02    -0.03  -0.03   0.01     0.00  -0.01   0.00
     6   6    -0.06   0.03  -0.01     0.01  -0.09  -0.02    -0.05   0.03   0.00
     7   1     0.02  -0.02   0.01    -0.05  -0.03   0.07     0.02  -0.03   0.02
     8   6     0.00   0.01   0.01    -0.01   0.00   0.02     0.00   0.01  -0.01
     9   6    -0.01   0.01   0.01    -0.01  -0.02   0.01     0.00   0.01  -0.01
    10   6     0.00   0.01   0.00     0.03   0.00  -0.04    -0.01   0.01   0.00
    11   6     0.00   0.01   0.00     0.02   0.04  -0.01     0.00   0.00   0.00
    12   6     0.01   0.01   0.00     0.04   0.00  -0.04     0.00   0.01   0.00
    13   9    -0.05   0.00   0.00    -0.07  -0.01  -0.01     0.01   0.00   0.00
    14   9    -0.03   0.00   0.01    -0.16  -0.07  -0.04     0.01   0.02   0.01
    15   9     0.00   0.00   0.00     0.00   0.12  -0.01     0.00  -0.01   0.00
    16   9     0.00   0.03   0.01     0.02   0.27   0.03     0.00  -0.02  -0.01
    17   9     0.03   0.01   0.00     0.13  -0.05   0.00     0.01   0.01   0.00
    18   9     0.02   0.00   0.01     0.15   0.04   0.01     0.03   0.00   0.01
    19   6    -0.01  -0.01  -0.01     0.00  -0.03   0.01    -0.02  -0.01   0.00
    20   6    -0.01  -0.01  -0.02     0.01  -0.04   0.01    -0.03  -0.01   0.03
    21   6    -0.01   0.02  -0.02     0.02   0.12  -0.02     0.05   0.04  -0.01
    22   1    -0.39   0.07   0.02     0.18   0.17   0.09     0.54   0.03   0.01
    23   1     0.16  -0.33   0.02    -0.03   0.28  -0.12    -0.14   0.47  -0.16
    24   1     0.22   0.34  -0.11    -0.04   0.04  -0.05    -0.19  -0.31   0.09
    25   6     0.01   0.02  -0.02    -0.03   0.10  -0.01     0.02   0.01   0.00
    26   1    -0.14  -0.32   0.03     0.12   0.47  -0.13    -0.03  -0.11   0.03
    27   1    -0.22   0.32  -0.09     0.19  -0.16  -0.03    -0.06   0.13  -0.04
    28   1     0.38   0.07  -0.01    -0.39   0.12   0.09     0.17   0.04   0.01
    29   1    -0.04   0.12  -0.02    -0.01  -0.16  -0.09    -0.03   0.12   0.00
    30   1    -0.13   0.01  -0.02     0.00  -0.09  -0.02    -0.11   0.01  -0.01
    31   1    -0.10   0.03  -0.02     0.10  -0.06  -0.01    -0.10   0.02  -0.01
    32  16    -0.02  -0.02   0.01     0.01  -0.06   0.00    -0.07  -0.03   0.00
    33   6    -0.01  -0.02   0.02     0.02  -0.05   0.03    -0.06  -0.02  -0.02
    34   6    -0.01  -0.02   0.02     0.01  -0.05   0.05    -0.06  -0.02  -0.03
    35   6     0.05   0.03  -0.02     0.03  -0.04  -0.03     0.08   0.08   0.01
    36   1     0.03   0.10  -0.03     0.02  -0.02  -0.08     0.04   0.23   0.09
    37   1     0.07   0.02  -0.02    -0.01  -0.03  -0.02     0.22   0.04  -0.01
    38   1     0.12   0.00  -0.03     0.09  -0.06  -0.04     0.14   0.06   0.00
    39   1    -0.01  -0.02   0.02     0.01  -0.05   0.06    -0.05  -0.04  -0.03
                     22                     23                     24
                      A                      A                      A
 Frequencies --    285.1204               307.6183               315.0431
 Red. masses --      1.5836                 9.6658                 7.5085
 Frc consts  --      0.0758                 0.5389                 0.4391
 IR Inten    --      1.6291                 0.5316                 0.9020
  Atom  AN      X      Y      Z        X      Y      Z        X      Y      Z
     1   6     0.03  -0.01   0.03    -0.02  -0.04  -0.03     0.01   0.08  -0.01
     2  16     0.07  -0.02  -0.01    -0.05  -0.08   0.02    -0.08   0.15   0.01
     3   6     0.06  -0.01  -0.03    -0.07  -0.11   0.08    -0.05   0.15  -0.07
     4   6     0.06  -0.01  -0.03    -0.05  -0.10   0.09    -0.05   0.14  -0.08
     5   6     0.02   0.00   0.00    -0.02  -0.07   0.00     0.01   0.04  -0.02
     6   6    -0.07   0.07   0.02    -0.08  -0.10  -0.05     0.14   0.02   0.04
     7   1     0.05  -0.03  -0.04    -0.05  -0.09   0.11    -0.03   0.20  -0.11
     8   6     0.01   0.01   0.01    -0.06   0.05  -0.08     0.05   0.03   0.03
     9   6     0.00   0.00   0.00    -0.06   0.14  -0.06     0.02  -0.01  -0.01
    10   6     0.00   0.00   0.00     0.03   0.05   0.06     0.05  -0.01   0.05
    11   6     0.00   0.00   0.00    -0.04   0.05   0.00     0.09   0.00   0.01
    12   6     0.00   0.00   0.00     0.04   0.14   0.08     0.03   0.06   0.01
    13   9     0.00   0.00   0.00     0.07   0.10  -0.02    -0.04  -0.07  -0.02
    14   9    -0.01   0.00   0.00    -0.08   0.26   0.14    -0.09  -0.05  -0.04
    15   9     0.00  -0.01   0.00    -0.04  -0.28  -0.04     0.09  -0.08   0.00
    16   9     0.00  -0.03   0.00    -0.06  -0.12  -0.08     0.14  -0.06   0.12
    17   9    -0.02   0.01   0.00     0.09   0.28  -0.07    -0.09   0.16  -0.07
    18   9    -0.01   0.00   0.00     0.04   0.08   0.05    -0.09   0.12  -0.01
    19   6    -0.01  -0.01   0.00     0.03  -0.06  -0.01     0.01  -0.05   0.00
    20   6    -0.01   0.00   0.00     0.01  -0.02   0.02     0.01  -0.08   0.01
    21   6    -0.03   0.01   0.00    -0.02   0.05  -0.03    -0.03   0.01  -0.01
    22   1    -0.21   0.03   0.02     0.04   0.09   0.04    -0.05   0.05   0.04
    23   1     0.04  -0.14   0.04    -0.07   0.15  -0.04    -0.04   0.03  -0.01
    24   1     0.06   0.14  -0.05    -0.08   0.01  -0.10    -0.04   0.03  -0.07
    25   6    -0.05   0.04  -0.01    -0.04   0.09  -0.03     0.02  -0.01  -0.01
    26   1     0.12   0.48  -0.16     0.00   0.25  -0.14     0.02  -0.04   0.03
    27   1     0.22  -0.31   0.08     0.03   0.02  -0.07     0.02  -0.01   0.01
    28   1    -0.55   0.01   0.04    -0.19   0.14   0.09     0.05  -0.04  -0.06
    29   1    -0.03   0.21   0.09    -0.07  -0.07  -0.15     0.08  -0.20   0.10
    30   1    -0.10   0.06   0.02    -0.19  -0.16  -0.08     0.35   0.12   0.08
    31   1    -0.20   0.03   0.00     0.01  -0.05  -0.05     0.19   0.01   0.06
    32  16    -0.03  -0.01   0.00     0.10  -0.04  -0.01    -0.06  -0.16  -0.01
    33   6    -0.02  -0.01   0.01     0.11  -0.06   0.03    -0.02  -0.16   0.07
    34   6    -0.02  -0.02   0.01     0.09  -0.05   0.04    -0.03  -0.15   0.08
    35   6     0.04   0.03   0.00     0.02  -0.13  -0.04     0.14  -0.04  -0.05
    36   1     0.02   0.11   0.01     0.04  -0.22  -0.11     0.08   0.17  -0.11
    37   1     0.08   0.03  -0.01    -0.09  -0.08  -0.02     0.18  -0.02  -0.08
    38   1     0.09   0.02  -0.01     0.02  -0.14  -0.04     0.35  -0.13  -0.11
    39   1    -0.02  -0.02   0.01     0.08  -0.02   0.06    -0.01  -0.21   0.10
                     25                     26                     27
                      A                      A                      A
 Frequencies --    331.9699               347.2167               367.8010
 Red. masses --      9.4354                 3.4827                14.5046
 Frc consts  --      0.6126                 0.2474                 1.1561
 IR Inten    --      0.0571                 0.1194                 2.1546
  Atom  AN      X      Y      Z        X      Y      Z        X      Y      Z
     1   6     0.02  -0.07  -0.01    -0.02   0.06   0.00    -0.01   0.01  -0.01
     2  16    -0.03  -0.13   0.00     0.06   0.09  -0.01     0.00   0.01  -0.02
     3   6    -0.05  -0.14   0.10     0.03   0.01   0.13    -0.01  -0.01   0.07
     4   6    -0.02  -0.12   0.10    -0.02  -0.01   0.14    -0.02  -0.02   0.07
     5   6    -0.02  -0.04  -0.01    -0.04   0.01   0.03    -0.01   0.00   0.01
     6   6    -0.09  -0.12  -0.05    -0.02   0.07  -0.03    -0.01   0.00  -0.02
     7   1    -0.02  -0.13   0.13    -0.03  -0.05   0.22    -0.02  -0.03   0.10
     8   6     0.03  -0.01   0.03     0.00   0.01   0.00    -0.03   0.04  -0.06
     9   6     0.05  -0.04  -0.02     0.00   0.00   0.00    -0.01   0.14   0.01
    10   6     0.02   0.02   0.03     0.00  -0.01   0.00    -0.01  -0.02  -0.20
    11   6     0.16   0.00   0.00     0.00   0.00   0.00     0.14  -0.01  -0.06
    12   6     0.05   0.06  -0.01     0.00   0.00   0.00     0.01  -0.14  -0.16
    13   9    -0.03  -0.15  -0.04     0.00  -0.01   0.00    -0.10   0.28  -0.03
    14   9    -0.06  -0.11  -0.09     0.01  -0.01  -0.01    -0.13   0.28   0.26
    15   9     0.17  -0.03   0.00     0.00   0.02   0.00     0.15  -0.14  -0.08
    16   9     0.25  -0.05   0.21     0.00   0.00   0.00     0.26   0.01   0.22
    17   9    -0.07   0.15  -0.08     0.00   0.00   0.00    -0.10  -0.38   0.07
    18   9    -0.05   0.17  -0.01     0.01   0.00   0.01    -0.13  -0.05  -0.20
    19   6    -0.02   0.04  -0.01    -0.04  -0.01  -0.03     0.00   0.00   0.00
    20   6     0.01   0.06   0.02    -0.02  -0.06   0.00     0.01   0.02  -0.09
    21   6    -0.07   0.00   0.00    -0.07   0.15  -0.07     0.08   0.01  -0.02
    22   1    -0.13  -0.02  -0.04    -0.12   0.25   0.09     0.18   0.02   0.00
    23   1    -0.07  -0.03   0.08    -0.07   0.17  -0.11     0.08   0.05  -0.12
    24   1    -0.07   0.01  -0.02    -0.06   0.23  -0.21     0.08  -0.01   0.05
    25   6    -0.01   0.00  -0.02    -0.06  -0.15   0.07    -0.06  -0.04   0.02
    26   1    -0.02   0.00  -0.05    -0.06  -0.18   0.11    -0.05   0.00  -0.02
    27   1    -0.03   0.02  -0.04    -0.04  -0.23   0.23    -0.03  -0.11   0.09
    28   1    -0.01   0.02   0.02    -0.12  -0.26  -0.08    -0.15  -0.08  -0.01
    29   1    -0.07  -0.06  -0.17     0.01   0.18  -0.14    -0.01   0.02  -0.08
    30   1    -0.24  -0.21  -0.10    -0.19  -0.03  -0.08    -0.09  -0.06  -0.05
    31   1    -0.01  -0.04  -0.07     0.04   0.15  -0.05     0.04   0.05  -0.03
    32  16    -0.03   0.13   0.01     0.05  -0.08   0.00    -0.01   0.01   0.01
    33   6    -0.06   0.14  -0.12     0.02   0.00  -0.13     0.00  -0.02   0.07
    34   6    -0.03   0.13  -0.12    -0.03   0.02  -0.14     0.01  -0.02   0.04
    35   6    -0.09   0.11   0.07    -0.02  -0.07   0.02     0.01   0.00  -0.02
    36   1    -0.06   0.04   0.21     0.02  -0.18   0.14    -0.01   0.04  -0.08
    37   1     0.02   0.02   0.08     0.05  -0.15   0.04    -0.04   0.05  -0.03
    38   1    -0.26   0.21   0.14    -0.18   0.02   0.09     0.08  -0.05  -0.05
    39   1    -0.04   0.14  -0.17    -0.04   0.05  -0.21     0.01  -0.02   0.06
                     28                     29                     30
                      A                      A                      A
 Frequencies --    386.1186               396.3072               402.2336
 Red. masses --      6.4247                 5.5763                 4.3216
 Frc consts  --      0.5643                 0.5160                 0.4120
 IR Inten    --      0.8584                 1.5311                 1.3247
  Atom  AN      X      Y      Z        X      Y      Z        X      Y      Z
     1   6    -0.02   0.04  -0.17    -0.02   0.03  -0.01     0.07  -0.08   0.06
     2  16     0.02   0.07   0.01     0.04   0.05  -0.02    -0.07  -0.10  -0.02
     3   6    -0.02  -0.05   0.19     0.01  -0.03   0.18    -0.02   0.08   0.11
     4   6    -0.04  -0.05   0.09    -0.02  -0.03   0.09     0.05   0.10   0.07
     5   6    -0.02  -0.01  -0.08    -0.03   0.01  -0.06     0.12   0.01   0.02
     6   6    -0.05   0.00  -0.04    -0.02   0.02  -0.03     0.11   0.02   0.00
     7   1    -0.04  -0.05   0.10    -0.03  -0.06   0.12     0.08   0.18   0.11
     8   6    -0.01   0.04  -0.15     0.01  -0.01   0.07     0.02  -0.01   0.01
     9   6     0.00   0.04  -0.12     0.00  -0.08   0.12     0.00   0.01  -0.01
    10   6    -0.01   0.03   0.08     0.00   0.01  -0.12     0.01   0.02   0.01
    11   6     0.01   0.04   0.02    -0.04  -0.04   0.04    -0.01   0.01   0.00
    12   6    -0.01   0.00   0.12    -0.01   0.01  -0.07     0.00   0.00   0.03
    13   9    -0.04  -0.15  -0.13     0.00   0.04   0.12    -0.01   0.00  -0.01
    14   9     0.02   0.09  -0.07     0.08  -0.15  -0.02    -0.02   0.01   0.00
    15   9     0.06   0.19   0.03     0.00  -0.13   0.04    -0.04   0.02   0.00
    16   9     0.03  -0.06   0.05    -0.07   0.04  -0.02    -0.02  -0.01  -0.04
    17   9    -0.02   0.03   0.10     0.04   0.01  -0.08    -0.02   0.00   0.03
    18   9    -0.03  -0.17   0.06    -0.03   0.14  -0.03    -0.02  -0.05   0.01
    19   6     0.00  -0.01  -0.04    -0.01   0.01  -0.08     0.12  -0.01  -0.06
    20   6    -0.01   0.01   0.03     0.00   0.03  -0.15     0.06   0.09  -0.08
    21   6     0.06  -0.10  -0.03     0.08  -0.05  -0.09    -0.07   0.05  -0.07
    22   1     0.18  -0.16  -0.13     0.21  -0.09  -0.15    -0.15   0.09  -0.01
    23   1     0.05  -0.06  -0.05     0.09  -0.02  -0.19    -0.14   0.11   0.06
    24   1     0.03  -0.20   0.09     0.10  -0.10   0.05    -0.15   0.04  -0.25
    25   6    -0.08  -0.01  -0.09    -0.04  -0.09  -0.05    -0.08  -0.08   0.04
    26   1    -0.08   0.06  -0.19    -0.02  -0.05  -0.04    -0.14  -0.12  -0.09
    27   1    -0.06  -0.06  -0.02     0.01  -0.18   0.04    -0.13  -0.10   0.26
    28   1    -0.21  -0.02  -0.08    -0.14  -0.16  -0.14    -0.19  -0.14  -0.04
    29   1    -0.02   0.08  -0.20     0.00   0.10  -0.17     0.08  -0.14  -0.11
    30   1    -0.25  -0.16  -0.13    -0.21  -0.13  -0.12     0.13  -0.02  -0.04
    31   1     0.07   0.14  -0.09     0.08   0.16  -0.08     0.30   0.13  -0.01
    32  16     0.01   0.03  -0.03    -0.02   0.06   0.00    -0.07   0.12   0.03
    33   6     0.04  -0.04   0.18     0.02  -0.02   0.23    -0.01  -0.09  -0.03
    34   6     0.04  -0.03   0.11     0.02  -0.01   0.10     0.06  -0.11  -0.05
    35   6     0.03  -0.02  -0.04    -0.01   0.03  -0.03     0.12  -0.02  -0.02
    36   1     0.00   0.02  -0.20    -0.04   0.09  -0.22     0.08   0.16   0.04
    37   1    -0.13   0.13  -0.07    -0.19   0.22  -0.07     0.26  -0.06  -0.04
    38   1     0.19  -0.15  -0.14     0.20  -0.14  -0.17     0.22  -0.04  -0.02
    39   1     0.04  -0.03   0.15     0.02  -0.01   0.11     0.09  -0.19  -0.09
                     31                     32                     33
                      A                      A                      A
 Frequencies --    452.6182               457.1844               467.6004
 Red. masses --      6.2184                 5.2471                 5.9872
 Frc consts  --      0.7506                 0.6462                 0.7713
 IR Inten    --      3.2569                 2.9616                 1.8513
  Atom  AN      X      Y      Z        X      Y      Z        X      Y      Z
     1   6    -0.03   0.09   0.04     0.04  -0.02  -0.12    -0.04   0.00  -0.19
     2  16     0.03   0.17   0.01    -0.01   0.00  -0.03     0.02   0.02   0.00
     3   6    -0.06  -0.14  -0.04     0.00   0.03   0.27     0.00   0.01   0.07
     4   6    -0.07  -0.14  -0.02     0.02   0.06  -0.05     0.00   0.01  -0.04
     5   6    -0.07  -0.04  -0.02     0.05   0.00  -0.13     0.02  -0.02  -0.02
     6   6    -0.16  -0.14  -0.02     0.05   0.06   0.00     0.01   0.02   0.00
     7   1    -0.08  -0.17  -0.01     0.04   0.12  -0.22     0.00   0.02  -0.12
     8   6     0.01   0.06   0.13     0.06  -0.02   0.09    -0.05  -0.01  -0.21
     9   6     0.02   0.00   0.04     0.04  -0.01   0.05    -0.05  -0.03   0.02
    10   6     0.04   0.05   0.08     0.04  -0.04   0.14     0.01   0.00  -0.15
    11   6     0.04   0.00  -0.05     0.05  -0.01  -0.06    -0.09  -0.03   0.10
    12   6     0.03  -0.01  -0.02     0.03  -0.02  -0.02    -0.02  -0.01  -0.04
    13   9     0.06   0.01   0.05    -0.01   0.09   0.04    -0.08  -0.01   0.01
    14   9     0.01  -0.05  -0.02    -0.05  -0.04   0.06     0.08  -0.02   0.00
    15   9    -0.09  -0.02  -0.06    -0.13  -0.02  -0.07     0.13  -0.02   0.12
    16   9     0.05   0.02  -0.06     0.06   0.02  -0.09    -0.13   0.02   0.07
    17   9    -0.09  -0.05   0.03    -0.06  -0.01  -0.01     0.06  -0.03  -0.05
    18   9     0.01  -0.04  -0.04     0.05   0.00   0.00    -0.05   0.09  -0.02
    19   6     0.07  -0.03   0.01     0.02   0.03   0.04     0.05   0.00   0.12
    20   6     0.06   0.08   0.08     0.02  -0.04   0.18     0.02   0.04   0.06
    21   6    -0.06   0.01   0.03    -0.02  -0.06   0.09     0.02   0.00   0.17
    22   1    -0.14   0.03   0.05    -0.06  -0.14  -0.05     0.00  -0.01   0.16
    23   1    -0.10   0.04   0.15    -0.03  -0.11   0.22     0.00   0.02   0.23
    24   1    -0.12   0.00  -0.11    -0.04  -0.11   0.14    -0.02  -0.02   0.14
    25   6     0.05   0.02  -0.03    -0.02   0.01  -0.19    -0.04   0.05  -0.05
    26   1     0.10   0.06   0.06    -0.05   0.00  -0.29    -0.07   0.08  -0.18
    27   1     0.10   0.03  -0.19    -0.06   0.03  -0.13    -0.07   0.10  -0.06
    28   1     0.13   0.06   0.02    -0.07   0.03  -0.14    -0.09   0.12   0.06
    29   1    -0.13  -0.01   0.01     0.06   0.04  -0.19     0.02   0.03  -0.04
    30   1    -0.24  -0.16  -0.02    -0.10  -0.14  -0.15    -0.03  -0.03  -0.04
    31   1    -0.27  -0.18  -0.03     0.27   0.30  -0.08     0.06   0.09  -0.02
    32  16    -0.03   0.14   0.03     0.00  -0.06  -0.01    -0.01   0.03   0.03
    33   6     0.03  -0.12  -0.11    -0.05   0.06  -0.08    -0.01  -0.04  -0.28
    34   6     0.06  -0.12  -0.01    -0.02   0.03   0.05     0.03  -0.08   0.07
    35   6     0.14  -0.12  -0.03    -0.06   0.05   0.02     0.08  -0.08  -0.01
    36   1     0.12   0.00   0.05    -0.04   0.02   0.08     0.09  -0.05   0.17
    37   1     0.30  -0.21  -0.03     0.00  -0.02   0.04     0.31  -0.32   0.04
    38   1     0.17  -0.07   0.01    -0.14   0.13   0.08    -0.06   0.11   0.14
    39   1     0.09  -0.17   0.05     0.00   0.00   0.14     0.07  -0.15   0.29
                     34                     35                     36
                      A                      A                      A
 Frequencies --    523.8418               530.7397               546.9186
 Red. masses --      3.9095                 3.0135                 5.2408
 Frc consts  --      0.6321                 0.5001                 0.9236
 IR Inten    --      2.0079                 6.6797                 0.4130
  Atom  AN      X      Y      Z        X      Y      Z        X      Y      Z
     1   6     0.05   0.02   0.18    -0.03   0.00   0.07    -0.09  -0.03   0.05
     2  16    -0.02   0.02  -0.05     0.01  -0.02  -0.04     0.02  -0.07   0.00
     3   6    -0.03  -0.05   0.16     0.00  -0.02   0.18     0.07   0.09  -0.01
     4   6     0.03   0.00  -0.14     0.00   0.02  -0.18    -0.09   0.03   0.03
     5   6     0.01   0.00   0.02    -0.04   0.02   0.04    -0.12   0.00  -0.05
     6   6    -0.04  -0.06   0.00     0.01   0.01   0.02     0.11   0.16   0.02
     7   1     0.06   0.08  -0.49     0.01   0.04  -0.62    -0.12  -0.10   0.11
     8   6     0.02   0.04   0.08    -0.04   0.00   0.01    -0.09   0.00   0.12
     9   6     0.01   0.04  -0.02    -0.03   0.01  -0.02    -0.05   0.02  -0.01
    10   6     0.00   0.03  -0.09    -0.03   0.01   0.02    -0.13   0.01   0.10
    11   6    -0.01   0.03   0.01    -0.03   0.00   0.00    -0.02   0.01  -0.07
    12   6    -0.01   0.03   0.03    -0.02   0.00  -0.03    -0.05  -0.01  -0.03
    13   9     0.03  -0.05  -0.01     0.03  -0.02   0.00     0.07  -0.03   0.03
    14   9    -0.02   0.04  -0.05     0.01   0.03  -0.02     0.01   0.03  -0.05
    15   9     0.00   0.00   0.01     0.05   0.00   0.00     0.05   0.00  -0.10
    16   9    -0.01  -0.02   0.00    -0.03   0.00   0.05     0.03  -0.01   0.08
    17   9     0.01   0.02   0.06     0.00  -0.03  -0.02     0.01  -0.03  -0.04
    18   9    -0.03  -0.05  -0.01     0.02   0.02  -0.01     0.08   0.02   0.02
    19   6    -0.02  -0.01  -0.02    -0.01   0.01   0.04    -0.14  -0.03  -0.05
    20   6    -0.01  -0.01  -0.20    -0.02   0.02   0.08    -0.13   0.00   0.07
    21   6     0.03   0.00  -0.05    -0.03   0.02   0.06     0.00  -0.04  -0.10
    22   1     0.09   0.02  -0.02    -0.08   0.03   0.08     0.09  -0.05  -0.12
    23   1     0.08  -0.02  -0.18    -0.04   0.02   0.09     0.05  -0.07  -0.25
    24   1     0.10   0.04   0.04    -0.04   0.04   0.00     0.07  -0.03   0.05
    25   6     0.03   0.00   0.04     0.04   0.03   0.06     0.01  -0.02  -0.07
    26   1     0.07   0.02   0.13     0.07   0.03   0.16     0.06  -0.02   0.08
    27   1     0.08  -0.03  -0.02     0.07   0.03  -0.06     0.06  -0.05  -0.14
    28   1     0.06  -0.01   0.02     0.12   0.04   0.06     0.07  -0.05  -0.13
    29   1    -0.03  -0.05  -0.06     0.02   0.03  -0.06     0.11   0.16   0.03
    30   1    -0.12  -0.17  -0.08    -0.08  -0.12  -0.08     0.12   0.18   0.03
    31   1     0.04   0.07  -0.05     0.10   0.15  -0.04     0.10   0.15   0.03
    32  16     0.01  -0.05   0.05     0.01   0.02  -0.03     0.04   0.08   0.03
    33   6    -0.03   0.06  -0.16     0.04  -0.06   0.13     0.05  -0.04  -0.12
    34   6     0.02   0.00   0.15    -0.04   0.00  -0.14    -0.06  -0.04   0.14
    35   6    -0.04   0.04   0.00     0.05  -0.07   0.00     0.08  -0.11  -0.04
    36   1    -0.02   0.00   0.06     0.04  -0.05  -0.06     0.09  -0.13  -0.01
    37   1     0.04  -0.09   0.05    -0.03   0.04  -0.04     0.12  -0.19  -0.01
    38   1    -0.14   0.17   0.10     0.12  -0.16  -0.08     0.04  -0.05   0.02
    39   1     0.06  -0.05   0.52    -0.08   0.07  -0.47    -0.06   0.06   0.51
                     37                     38                     39
                      A                      A                      A
 Frequencies --    578.4710               590.3657               611.3333
 Red. masses --      8.8618                 8.3820                 5.0600
 Frc consts  --      1.7472                 1.7212                 1.1142
 IR Inten    --     16.1340                14.3792                 0.3082
  Atom  AN      X      Y      Z        X      Y      Z        X      Y      Z
     1   6     0.09   0.01  -0.02    -0.10   0.02  -0.23     0.18  -0.01   0.03
     2  16    -0.04  -0.06   0.02     0.02  -0.10   0.00    -0.06   0.07   0.00
     3   6    -0.02   0.03  -0.06     0.04   0.03   0.03    -0.04  -0.03  -0.01
     4   6     0.01   0.01   0.10    -0.08   0.00  -0.06     0.16   0.02   0.03
     5   6     0.06  -0.04  -0.08    -0.12   0.02   0.07     0.17  -0.04  -0.02
     6   6     0.01   0.01  -0.01     0.05   0.07   0.01    -0.04  -0.07  -0.01
     7   1     0.02   0.05   0.40    -0.11  -0.11  -0.28     0.22   0.24   0.04
     8   6     0.03   0.18   0.14    -0.05   0.02  -0.12     0.13   0.02   0.02
     9   6    -0.03   0.17   0.08     0.02  -0.02   0.10     0.09  -0.02   0.00
    10   6     0.02   0.17  -0.07     0.00   0.05  -0.16    -0.12   0.02  -0.06
    11   6    -0.03   0.11   0.05     0.14   0.03  -0.05     0.01  -0.02   0.00
    12   6     0.03   0.15  -0.09     0.04   0.07   0.10    -0.08  -0.01   0.01
    13   9     0.01  -0.15   0.19    -0.05   0.04   0.14    -0.02   0.03  -0.06
    14   9     0.01   0.08  -0.23     0.04  -0.12   0.00    -0.02  -0.04   0.06
    15   9     0.02  -0.08   0.06    -0.12  -0.01  -0.08    -0.01   0.00   0.01
    16   9    -0.06  -0.03   0.00     0.22   0.01  -0.11     0.01  -0.03  -0.01
    17   9    -0.05  -0.06   0.19     0.02   0.14   0.14     0.03   0.00  -0.04
    18   9     0.02  -0.04  -0.26    -0.07  -0.12   0.02     0.00   0.00   0.07
    19   6    -0.02   0.01   0.06    -0.11   0.01   0.08    -0.20  -0.03   0.05
    20   6    -0.04   0.03   0.03    -0.02   0.02  -0.23    -0.16  -0.01  -0.02
    21   6     0.00   0.02   0.13     0.04   0.03   0.13     0.00   0.02   0.07
    22   1     0.01   0.00   0.09     0.14   0.07   0.20     0.14   0.04   0.12
    23   1     0.00   0.01   0.15     0.09   0.04  -0.08     0.08  -0.01  -0.20
    24   1     0.00   0.00   0.16     0.11   0.08   0.24     0.11   0.07   0.24
    25   6    -0.01  -0.03  -0.17    -0.03   0.04   0.13     0.01  -0.01  -0.07
    26   1    -0.04  -0.03  -0.29     0.01   0.09   0.18    -0.07  -0.02  -0.31
    27   1    -0.04  -0.01  -0.11     0.01   0.04   0.02    -0.08   0.03   0.06
    28   1    -0.06  -0.01  -0.12     0.00   0.07   0.17    -0.11   0.02   0.01
    29   1     0.00  -0.04  -0.01     0.05   0.08   0.02    -0.05  -0.10  -0.01
    30   1     0.06   0.05   0.02     0.05   0.07   0.01    -0.02  -0.06   0.00
    31   1     0.03  -0.01   0.01     0.05   0.08   0.01    -0.03  -0.07  -0.01
    32  16     0.03  -0.07  -0.02     0.00   0.02   0.01     0.05   0.07   0.00
    33   6     0.03  -0.01   0.04     0.05  -0.05  -0.01     0.05  -0.04   0.00
    34   6    -0.05   0.02  -0.06    -0.09   0.01  -0.02    -0.20   0.02   0.00
    35   6     0.01  -0.03   0.00     0.07  -0.11  -0.02     0.06  -0.11  -0.02
    36   1     0.02  -0.08  -0.01     0.08  -0.15  -0.02     0.08  -0.15  -0.01
    37   1    -0.03  -0.01   0.00     0.06  -0.12  -0.02     0.05  -0.11  -0.01
    38   1    -0.01  -0.04  -0.01     0.05  -0.11  -0.02     0.04  -0.10  -0.01
    39   1    -0.09   0.11  -0.30    -0.13   0.11  -0.12    -0.30   0.29  -0.16
                     40                     41                     42
                      A                      A                      A
 Frequencies --    626.7155               643.8150               660.7398
 Red. masses --      4.5906                14.0853                 9.9911
 Frc consts  --      1.0623                 3.4399                 2.5699
 IR Inten    --      3.9167                18.4463                11.2914
  Atom  AN      X      Y      Z        X      Y      Z        X      Y      Z
     1   6    -0.02  -0.02   0.19     0.00   0.01   0.01     0.05   0.03   0.24
     2  16     0.02   0.00   0.00     0.00  -0.03   0.00    -0.05  -0.03  -0.02
     3   6     0.03   0.03  -0.01     0.02   0.02   0.01     0.08   0.01   0.02
     4   6    -0.13  -0.03   0.04    -0.08  -0.02  -0.02    -0.09  -0.06  -0.02
     5   6    -0.09  -0.03  -0.09    -0.10   0.00   0.01    -0.13  -0.04  -0.02
     6   6     0.04   0.08   0.01     0.03   0.05   0.01     0.07   0.10   0.02
     7   1    -0.17  -0.17   0.33    -0.11  -0.10  -0.12    -0.13  -0.21  -0.02
     8   6    -0.01  -0.06   0.11     0.02   0.02  -0.01     0.07  -0.04  -0.14
     9   6     0.00  -0.01  -0.06     0.10   0.16  -0.01     0.08  -0.14  -0.07
    10   6     0.03  -0.05  -0.11     0.02  -0.06  -0.02     0.10   0.04  -0.13
    11   6     0.00  -0.02   0.00     0.25  -0.03   0.25     0.01   0.00   0.08
    12   6    -0.01  -0.04   0.05     0.10  -0.18  -0.02     0.10   0.17  -0.02
    13   9     0.04   0.00  -0.10    -0.03  -0.12  -0.03    -0.02   0.07  -0.22
    14   9    -0.03   0.04   0.03    -0.05   0.21  -0.13     0.00  -0.16   0.18
    15   9     0.00   0.03   0.01    -0.18  -0.04   0.48    -0.01  -0.01   0.14
    16   9    -0.01   0.00   0.00     0.18   0.03  -0.31    -0.03   0.00  -0.05
    17   9     0.03   0.03  -0.03    -0.02  -0.16  -0.20    -0.01   0.11   0.24
    18   9    -0.05  -0.02   0.09    -0.05   0.11   0.06     0.00  -0.02  -0.25
    19   6     0.04   0.04   0.08    -0.09  -0.01  -0.02    -0.08  -0.05  -0.04
    20   6     0.08   0.01  -0.17     0.00  -0.02   0.07    -0.02  -0.05   0.28
    21   6     0.02   0.05   0.23    -0.02  -0.02  -0.07    -0.03  -0.03  -0.12
    22   1     0.01   0.03   0.18     0.03  -0.01  -0.06    -0.04  -0.03  -0.12
    23   1     0.03   0.03   0.27     0.02  -0.04  -0.18    -0.01  -0.06  -0.15
    24   1     0.03   0.04   0.26     0.03   0.00  -0.01    -0.01  -0.02  -0.10
    25   6     0.01  -0.06  -0.22    -0.01   0.01   0.05     0.01  -0.02  -0.05
    26   1     0.07  -0.02  -0.10     0.04   0.03   0.17     0.09   0.01   0.17
    27   1     0.07  -0.06  -0.39     0.04  -0.01  -0.05     0.09  -0.05  -0.23
    28   1     0.09  -0.03  -0.21     0.06   0.01   0.03     0.13  -0.02  -0.08
    29   1     0.05   0.12  -0.01     0.04   0.08   0.02     0.10   0.22   0.02
    30   1     0.01   0.06   0.00     0.03   0.06   0.01     0.00   0.08   0.01
    31   1     0.03   0.09   0.00     0.02   0.05   0.01     0.01   0.10   0.00
    32  16    -0.03   0.00   0.00     0.00   0.05   0.00     0.01   0.06  -0.02
    33   6     0.00  -0.01   0.01     0.01  -0.02  -0.01     0.02   0.00   0.00
    34   6     0.01   0.01  -0.05    -0.08   0.01   0.03    -0.05   0.01   0.02
    35   6     0.01  -0.01   0.00     0.02  -0.04  -0.01     0.01  -0.02   0.00
    36   1     0.01  -0.02   0.02     0.02  -0.04  -0.02     0.02  -0.03  -0.02
    37   1     0.02  -0.02   0.00     0.02  -0.03  -0.01     0.00   0.00  -0.01
    38   1     0.01  -0.01   0.00     0.03  -0.04  -0.01     0.02  -0.03  -0.01
    39   1     0.00  -0.02  -0.31    -0.09   0.08   0.15    -0.06   0.09   0.18
                     43                     44                     45
                      A                      A                      A
 Frequencies --    682.9908               690.2830               694.6424
 Red. masses --      5.0426                 5.4131                 9.1634
 Frc consts  --      1.3859                 1.5197                 2.6051
 IR Inten    --      0.4525                 6.1719                 0.0552
  Atom  AN      X      Y      Z        X      Y      Z        X      Y      Z
     1   6     0.00  -0.01   0.04     0.03  -0.03   0.08     0.07  -0.01   0.33
     2  16    -0.14   0.07  -0.01     0.18  -0.03   0.00     0.02   0.02  -0.02
     3   6     0.17  -0.06   0.01    -0.22   0.10   0.00    -0.05   0.01   0.00
     4   6     0.08  -0.13  -0.02    -0.16   0.15   0.01     0.02   0.04   0.01
     5   6     0.01  -0.10   0.01     0.00  -0.01   0.00     0.04   0.00  -0.04
     6   6     0.10   0.11   0.02    -0.10  -0.07  -0.01    -0.03  -0.04   0.00
     7   1     0.04  -0.27  -0.04    -0.11   0.36   0.02     0.05   0.15   0.15
     8   6    -0.04  -0.01  -0.07    -0.01   0.00  -0.05    -0.08   0.02  -0.30
     9   6    -0.03   0.03   0.03     0.00   0.00   0.01    -0.06   0.04   0.08
    10   6    -0.01  -0.02  -0.07    -0.01   0.00  -0.07    -0.05   0.00  -0.27
    11   6     0.01   0.02  -0.02     0.01   0.00   0.00     0.04   0.01  -0.04
    12   6    -0.02  -0.01   0.02    -0.01   0.01   0.01    -0.05  -0.04   0.05
    13   9    -0.02  -0.01   0.09    -0.01   0.00   0.02    -0.07   0.00   0.21
    14   9     0.01   0.02  -0.05     0.01  -0.01   0.00     0.04   0.00  -0.08
    15   9    -0.01   0.00  -0.04    -0.01   0.00  -0.01    -0.02   0.00  -0.09
    16   9     0.04   0.00   0.00     0.02   0.00  -0.01     0.11   0.00  -0.01
    17   9     0.02   0.01  -0.01     0.01   0.02   0.02     0.05   0.03  -0.04
    18   9    -0.02  -0.02   0.05    -0.01  -0.01   0.01    -0.06  -0.05   0.15
    19   6     0.04  -0.11   0.02     0.00  -0.02   0.00     0.05  -0.01  -0.03
    20   6     0.00   0.00   0.04    -0.01   0.02   0.06    -0.07  -0.02   0.32
    21   6     0.00  -0.01  -0.01    -0.01   0.00  -0.01    -0.01  -0.02  -0.07
    22   1    -0.03   0.07   0.13    -0.02   0.01   0.02    -0.10  -0.05  -0.13
    23   1    -0.03   0.05  -0.02    -0.02   0.01  -0.01    -0.04  -0.04   0.09
    24   1    -0.03   0.03  -0.15    -0.02   0.00  -0.04    -0.06  -0.05  -0.14
    25   6     0.01  -0.01  -0.02     0.00  -0.01  -0.03     0.02  -0.03  -0.11
    26   1     0.01   0.04  -0.09     0.00  -0.02   0.00     0.02  -0.06  -0.06
    27   1     0.00   0.03  -0.12     0.00  -0.01  -0.04     0.02  -0.04  -0.10
    28   1     0.01   0.07   0.11     0.01  -0.01  -0.04     0.06  -0.06  -0.17
    29   1     0.18   0.40   0.05    -0.19  -0.44  -0.05    -0.05  -0.11  -0.03
    30   1    -0.07   0.06   0.01     0.12  -0.02  -0.01     0.01  -0.04  -0.01
    31   1    -0.06   0.08  -0.01     0.11  -0.03   0.02     0.02  -0.01  -0.01
    32  16     0.14   0.05  -0.01     0.16   0.04  -0.02    -0.11  -0.04  -0.02
    33   6    -0.17  -0.06   0.02    -0.19  -0.09   0.01     0.15   0.09   0.00
    34   6    -0.03  -0.13  -0.03    -0.12  -0.14  -0.01     0.15   0.10   0.00
    35   6    -0.11   0.12   0.03    -0.09   0.07   0.02     0.06  -0.03  -0.01
    36   1    -0.19   0.41   0.08    -0.18   0.38   0.07     0.12  -0.27  -0.06
    37   1     0.05   0.10  -0.01     0.09   0.04  -0.02    -0.08   0.00   0.02
    38   1     0.05   0.09   0.01     0.09   0.03   0.00    -0.09   0.00   0.00
    39   1     0.01  -0.31  -0.10    -0.08  -0.30  -0.01     0.12   0.22   0.05
                     46                     47                     48
                      A                      A                      A
 Frequencies --    707.4169               778.4790               784.5679
 Red. masses --      4.0328                10.8141                 8.7639
 Frc consts  --      1.1891                 3.8613                 3.1784
 IR Inten    --      1.6426                 9.4582                 3.3675
  Atom  AN      X      Y      Z        X      Y      Z        X      Y      Z
     1   6    -0.07   0.10   0.08     0.13   0.18   0.04    -0.06  -0.08   0.24
     2  16    -0.05  -0.05   0.00    -0.03  -0.10   0.00     0.01   0.05  -0.01
     3   6     0.07  -0.06  -0.01    -0.01   0.02   0.01    -0.02   0.00   0.01
     4   6     0.14  -0.01   0.02    -0.12  -0.03  -0.02     0.08   0.03  -0.01
     5   6    -0.01   0.23  -0.06    -0.04  -0.09   0.02     0.06  -0.04   0.02
     6   6    -0.02  -0.08  -0.01     0.02   0.04   0.01    -0.01  -0.01   0.00
     7   1     0.10  -0.16   0.23    -0.14  -0.09   0.03     0.12   0.16   0.12
     8   6    -0.05   0.03  -0.04    -0.02   0.45  -0.09    -0.19  -0.09  -0.38
     9   6    -0.03  -0.02  -0.01     0.01  -0.07  -0.02    -0.14  -0.04  -0.01
    10   6     0.03   0.03   0.00    -0.07   0.45   0.14    -0.05  -0.05   0.44
    11   6     0.01  -0.03   0.00     0.01  -0.14  -0.01     0.03  -0.02   0.02
    12   6     0.02  -0.03   0.01    -0.03  -0.05   0.00     0.07   0.01  -0.02
    13   9     0.01   0.01   0.00     0.02   0.03  -0.09    -0.03   0.02   0.07
    14   9     0.02  -0.01   0.01     0.10  -0.15   0.11     0.04  -0.02   0.00
    15   9     0.00   0.01   0.00    -0.01   0.02   0.03    -0.01  -0.01   0.06
    16   9     0.01   0.01   0.00     0.03   0.01  -0.01     0.08   0.03  -0.03
    17   9    -0.01   0.00  -0.02    -0.07  -0.11  -0.13    -0.03   0.00   0.04
    18   9    -0.02   0.00   0.02    -0.03   0.00   0.09     0.09   0.06  -0.15
    19   6     0.00   0.23  -0.05     0.05  -0.09   0.02    -0.03  -0.03   0.01
    20   6     0.07   0.10   0.04    -0.16   0.19  -0.08     0.01  -0.01  -0.27
    21   6     0.00   0.03   0.02     0.02  -0.01   0.02     0.00   0.01   0.08
    22   1    -0.02  -0.17  -0.31    -0.01   0.08   0.16     0.10   0.06   0.17
    23   1     0.02  -0.09   0.24    -0.03   0.08   0.03     0.05   0.01  -0.13
    24   1    -0.02  -0.10   0.23    -0.03   0.02  -0.13     0.08   0.07   0.15
    25   6     0.00   0.02  -0.01    -0.01  -0.02  -0.03     0.02  -0.04  -0.12
    26   1     0.01  -0.09   0.22     0.05   0.06   0.01     0.01  -0.03  -0.18
    27   1     0.05  -0.11   0.19     0.04   0.00  -0.22     0.01  -0.02  -0.16
    28   1     0.02  -0.17  -0.34     0.05   0.06   0.08     0.01  -0.01  -0.08
    29   1    -0.01   0.00  -0.03     0.02   0.05   0.00    -0.02  -0.05  -0.02
    30   1    -0.09  -0.11  -0.03     0.01   0.03   0.00     0.01  -0.02  -0.01
    31   1    -0.06  -0.07  -0.02     0.04   0.06   0.00     0.03   0.01   0.00
    32  16     0.06  -0.05  -0.01     0.04  -0.11   0.00     0.00   0.01   0.01
    33   6    -0.08  -0.07  -0.01     0.00   0.02   0.00     0.01   0.01  -0.01
    34   6    -0.15  -0.03   0.02     0.14  -0.04  -0.02    -0.04   0.01   0.05
    35   6     0.02  -0.07  -0.01    -0.03   0.05   0.01     0.00   0.00  -0.01
    36   1    -0.01   0.03  -0.02    -0.03   0.06   0.02     0.01  -0.03   0.04
    37   1     0.07  -0.07  -0.03    -0.02   0.04   0.01     0.01  -0.05   0.02
    38   1     0.10  -0.10  -0.03    -0.02   0.05   0.01    -0.05   0.05   0.03
    39   1    -0.09  -0.19   0.21     0.16  -0.10  -0.09    -0.10   0.14  -0.28
                     49                     50                     51
                      A                      A                      A
 Frequencies --    827.6500               843.4871               846.2105
 Red. masses --      7.1683                 1.6210                 1.6855
 Frc consts  --      2.8931                 0.6795                 0.7111
 IR Inten    --     33.8879                 7.7073                 8.7305
  Atom  AN      X      Y      Z        X      Y      Z        X      Y      Z
     1   6     0.20   0.04   0.04     0.05  -0.01   0.00    -0.05   0.01  -0.01
     2  16    -0.01  -0.02   0.00     0.00   0.00   0.00     0.00   0.00   0.00
     3   6    -0.01   0.01   0.00     0.00   0.00   0.02     0.00   0.00   0.00
     4   6    -0.17  -0.06   0.02    -0.03   0.01  -0.17     0.04   0.01  -0.01
     5   6    -0.04  -0.09   0.01    -0.02   0.00  -0.02     0.01   0.00   0.00
     6   6     0.03   0.05   0.00     0.00   0.00   0.03     0.00   0.00   0.00
     7   1    -0.17  -0.08  -0.27    -0.10  -0.19   0.85     0.05   0.05   0.08
     8   6     0.17   0.06  -0.16     0.06  -0.02  -0.03    -0.05   0.02   0.05
     9   6     0.05   0.03   0.02     0.06   0.02   0.01    -0.06  -0.02  -0.01
    10   6     0.28   0.01   0.10    -0.03  -0.02   0.03     0.04   0.02  -0.05
    11   6    -0.04  -0.04  -0.02     0.00   0.04   0.00     0.00  -0.04   0.00
    12   6     0.19  -0.08   0.05    -0.04   0.01  -0.01     0.04  -0.02   0.01
    13   9    -0.05   0.00   0.11    -0.02   0.00   0.01     0.02   0.00  -0.02
    14   9    -0.02   0.05  -0.04    -0.01   0.00   0.00     0.01   0.01   0.00
    15   9     0.02   0.02  -0.12     0.00  -0.01  -0.01     0.00   0.01   0.00
    16   9    -0.16   0.01   0.07    -0.01  -0.01   0.00     0.01   0.01   0.00
    17   9    -0.05  -0.04  -0.07     0.01  -0.01   0.00    -0.01   0.01   0.00
    18   9    -0.06  -0.01   0.06     0.01   0.00   0.00    -0.02   0.00   0.01
    19   6    -0.08   0.03   0.02     0.01   0.02   0.00    -0.01  -0.01   0.02
    20   6     0.25  -0.02  -0.04    -0.02  -0.01  -0.01     0.02   0.01   0.03
    21   6    -0.03  -0.01  -0.07     0.00   0.01  -0.01    -0.01  -0.02  -0.06
    22   1     0.06  -0.05  -0.13     0.00  -0.02  -0.05     0.04  -0.03  -0.08
    23   1     0.04  -0.07  -0.24     0.01  -0.02   0.03     0.02  -0.05  -0.14
    24   1     0.04   0.00   0.08     0.00  -0.01   0.03     0.02  -0.01   0.01
    25   6    -0.01  -0.02   0.03    -0.01   0.01   0.07     0.00   0.00   0.00
    26   1     0.03   0.07   0.02     0.04   0.06   0.15    -0.01   0.01  -0.05
    27   1     0.00   0.03  -0.14     0.03   0.01  -0.04    -0.01   0.01   0.00
    28   1     0.03   0.08   0.19     0.05   0.04   0.10    -0.01   0.01   0.02
    29   1     0.04   0.09   0.04     0.01   0.02  -0.12    -0.01  -0.02  -0.01
    30   1     0.02   0.08   0.03    -0.10  -0.16  -0.09     0.00  -0.01  -0.01
    31   1    -0.03   0.00   0.01     0.09   0.17  -0.04     0.02   0.01   0.00
    32  16    -0.01   0.02   0.00     0.00   0.00   0.00     0.00   0.00  -0.01
    33   6     0.00  -0.01  -0.01     0.00   0.00   0.00     0.00   0.00  -0.02
    34   6    -0.23   0.06   0.06     0.01  -0.01   0.03     0.01  -0.03   0.16
    35   6     0.03  -0.04  -0.01     0.00   0.00  -0.01    -0.01   0.01  -0.03
    36   1     0.06  -0.14  -0.01     0.00   0.00   0.02     0.01  -0.01   0.12
    37   1    -0.02  -0.05   0.01     0.02  -0.03   0.00     0.10  -0.16   0.03
    38   1    -0.05  -0.01   0.01    -0.01   0.02   0.01    -0.10   0.16   0.10
    39   1    -0.30   0.28  -0.01     0.00  -0.01  -0.14    -0.12   0.19  -0.86
                     52                     53                     54
                      A                      A                      A
 Frequencies --    861.6827               897.6605               976.5946
 Red. masses --      2.5460                 2.9489                 2.0845
 Frc consts  --      1.1138                 1.4000                 1.1713
 IR Inten    --     20.3171                49.5234                50.0253
  Atom  AN      X      Y      Z        X      Y      Z        X      Y      Z
     1   6     0.08   0.00   0.02     0.02  -0.15   0.01     0.05  -0.05   0.01
     2  16     0.00   0.00   0.00     0.01   0.05   0.00     0.00   0.01   0.00
     3   6     0.02  -0.01  -0.01    -0.01  -0.01   0.00     0.01   0.00   0.00
     4   6    -0.10  -0.04   0.09    -0.09  -0.04   0.00    -0.10  -0.01  -0.03
     5   6    -0.03   0.06  -0.02     0.08  -0.14   0.00     0.05   0.01  -0.06
     6   6     0.01   0.00  -0.02     0.03   0.03   0.00     0.03  -0.02   0.01
     7   1    -0.11  -0.11  -0.53    -0.09  -0.03  -0.07    -0.13  -0.09   0.03
     8   6     0.10  -0.04  -0.07    -0.07  -0.02   0.03     0.00   0.02   0.01
     9   6     0.12   0.04   0.03    -0.05  -0.01  -0.01    -0.07  -0.03  -0.02
    10   6    -0.09  -0.04   0.05    -0.06   0.02  -0.02     0.01   0.01  -0.01
    11   6     0.00   0.09   0.01     0.00  -0.01   0.00     0.00  -0.11  -0.01
    12   6    -0.11   0.04  -0.02    -0.04   0.00  -0.01     0.07  -0.03   0.01
    13   9    -0.03   0.00   0.01     0.02   0.00  -0.02     0.01   0.00   0.02
    14   9    -0.02  -0.02   0.00     0.01  -0.01   0.01     0.01   0.03  -0.01
    15   9     0.00  -0.02   0.00     0.00   0.00   0.02     0.00   0.02   0.00
    16   9    -0.01  -0.03   0.00     0.04   0.00  -0.01     0.00   0.02   0.00
    17   9     0.02  -0.02   0.00     0.01   0.01   0.02    -0.01   0.03   0.01
    18   9     0.03   0.00  -0.01     0.01   0.00  -0.01    -0.01   0.01  -0.02
    19   6     0.03   0.07  -0.03     0.07   0.13   0.00    -0.06   0.01  -0.05
    20   6    -0.05   0.01  -0.02     0.02   0.15   0.00    -0.05  -0.05   0.02
    21   6     0.01   0.04   0.01     0.03   0.05  -0.08    -0.07   0.05   0.05
    22   1    -0.01  -0.09  -0.20    -0.10  -0.17  -0.46     0.15  -0.06  -0.09
    23   1     0.03  -0.06   0.15    -0.01  -0.06   0.31     0.09  -0.14  -0.19
    24   1    -0.01  -0.05   0.16    -0.09  -0.14   0.02     0.12   0.07   0.48
    25   6    -0.01   0.03   0.01     0.04  -0.05   0.07     0.07   0.05   0.05
    26   1    -0.01  -0.05   0.15    -0.03   0.06  -0.32    -0.10  -0.14  -0.19
    27   1     0.02  -0.05   0.13    -0.09   0.14  -0.02    -0.08   0.07   0.49
    28   1     0.00  -0.07  -0.16    -0.07   0.17   0.47    -0.15  -0.06  -0.08
    29   1     0.03   0.08   0.08     0.05   0.12   0.02     0.08   0.18   0.01
    30   1     0.01   0.09   0.05    -0.01   0.04   0.01    -0.13  -0.07   0.00
    31   1    -0.11  -0.12   0.01    -0.02   0.02   0.00    -0.11  -0.02  -0.04
    32  16     0.00  -0.01   0.00     0.01  -0.05   0.00     0.00   0.01   0.00
    33   6    -0.02  -0.01  -0.01    -0.01   0.01   0.00    -0.01   0.00   0.00
    34   6     0.08  -0.04   0.09    -0.10   0.04   0.01     0.10   0.00  -0.04
    35   6    -0.01   0.00  -0.02     0.03  -0.03  -0.01    -0.03  -0.02   0.01
    36   1    -0.02   0.06   0.08     0.06  -0.12  -0.03    -0.09   0.19   0.02
    37   1     0.11  -0.12   0.00    -0.02  -0.02   0.01     0.11  -0.01  -0.05
    38   1    -0.01   0.08   0.05    -0.02  -0.04  -0.01     0.14  -0.07  -0.01
    39   1     0.05  -0.07  -0.53    -0.10   0.04   0.08     0.13  -0.08   0.02
                     55                     56                     57
                      A                      A                      A
 Frequencies --    982.1889              1011.0497              1014.6079
 Red. masses --      1.5567                 2.0790                 1.5585
 Frc consts  --      0.8848                 1.2521                 0.9453
 IR Inten    --      2.4795                37.3098                 1.8215
  Atom  AN      X      Y      Z        X      Y      Z        X      Y      Z
     1   6     0.00  -0.01   0.01    -0.07   0.05   0.02     0.04  -0.04  -0.03
     2  16     0.00   0.00   0.00     0.00  -0.02   0.00     0.00   0.00   0.00
     3   6     0.02   0.01   0.00     0.03   0.02   0.00     0.02   0.03   0.00
     4   6    -0.10   0.01  -0.03    -0.04   0.05  -0.01     0.00   0.06   0.02
     5   6     0.04   0.05  -0.01     0.01   0.02   0.06    -0.01   0.00   0.00
     6   6     0.03  -0.04   0.00     0.04  -0.07   0.00     0.05  -0.08   0.00
     7   1    -0.13  -0.11   0.02    -0.02   0.14   0.05     0.06   0.28   0.01
     8   6    -0.01   0.00   0.00    -0.02  -0.01  -0.01     0.02   0.00   0.01
     9   6    -0.01   0.00   0.00     0.04   0.04   0.02    -0.02  -0.02  -0.01
    10   6    -0.01   0.00   0.00     0.02  -0.01   0.01    -0.02   0.00   0.00
    11   6     0.00   0.00   0.00     0.00   0.13   0.01     0.00  -0.08  -0.01
    12   6    -0.01   0.00   0.00    -0.04   0.04  -0.01     0.02  -0.02   0.01
    13   9     0.00   0.00   0.00     0.00  -0.01  -0.02     0.00   0.00   0.02
    14   9     0.00   0.00   0.00     0.00  -0.04   0.01     0.00   0.02  -0.01
    15   9     0.00   0.00   0.00     0.00  -0.02   0.00     0.00   0.01   0.00
    16   9     0.01   0.00   0.00     0.00  -0.02   0.00     0.00   0.01   0.00
    17   9     0.00   0.00   0.00     0.01  -0.03  -0.02     0.00   0.02   0.01
    18   9     0.00   0.00   0.00     0.00  -0.01   0.02     0.00   0.01  -0.01
    19   6     0.04  -0.05   0.01     0.00   0.02   0.06     0.01   0.00   0.00
    20   6     0.00   0.01  -0.01     0.06   0.05   0.01    -0.04  -0.03  -0.01
    21   6     0.06  -0.06   0.01    -0.05  -0.05  -0.04     0.06   0.00   0.00
    22   1    -0.10   0.11   0.27     0.10   0.05   0.14    -0.11   0.00  -0.02
    23   1    -0.08   0.16   0.12     0.01  -0.01  -0.38    -0.04   0.07   0.26
    24   1    -0.07  -0.01  -0.41     0.08   0.10  -0.01    -0.08  -0.07  -0.20
    25   6     0.06   0.06  -0.01     0.05  -0.05  -0.04    -0.08   0.00   0.00
    26   1    -0.09  -0.16  -0.12    -0.04  -0.01  -0.40     0.07   0.09   0.33
    27   1    -0.04   0.01   0.43    -0.09   0.10  -0.01     0.09  -0.09  -0.27
    28   1    -0.12  -0.11  -0.26    -0.09   0.06   0.16     0.15   0.01  -0.04
    29   1     0.09   0.21   0.01     0.12   0.26   0.03     0.15   0.32   0.04
    30   1    -0.17  -0.09   0.00    -0.24  -0.13   0.00    -0.26  -0.12   0.01
    31   1    -0.16  -0.06  -0.05    -0.22  -0.10  -0.06    -0.26  -0.12  -0.07
    32  16     0.00   0.00   0.00     0.00  -0.02   0.00     0.00   0.00   0.00
    33   6     0.03  -0.01   0.00    -0.03   0.02   0.01    -0.01   0.02   0.00
    34   6    -0.09  -0.01   0.03     0.03   0.06  -0.01     0.00   0.04   0.02
    35   6     0.03   0.05   0.00    -0.04  -0.08   0.00    -0.04  -0.06   0.00
    36   1     0.09  -0.20  -0.03    -0.13   0.26   0.05    -0.11   0.23   0.05
    37   1    -0.15   0.05   0.06     0.23  -0.10  -0.08     0.18  -0.08  -0.06
    38   1    -0.18   0.09   0.02     0.24  -0.12  -0.02     0.19  -0.08   0.00
    39   1    -0.14   0.10  -0.01     0.02   0.14   0.05    -0.05   0.20   0.01
                     58                     59                     60
                      A                      A                      A
 Frequencies --   1017.7395              1037.6413              1057.6373
 Red. masses --      1.4425                 2.1987                 3.4923
 Frc consts  --      0.8803                 1.3948                 2.3016
 IR Inten    --      0.4862                 8.6043                30.1529
  Atom  AN      X      Y      Z        X      Y      Z        X      Y      Z
     1   6    -0.01   0.04   0.01    -0.06   0.17   0.02    -0.03  -0.09   0.01
     2  16     0.00   0.00   0.00     0.00  -0.04   0.00     0.00   0.02   0.00
     3   6    -0.01  -0.02   0.00     0.01   0.02   0.00    -0.02  -0.01  -0.05
     4   6     0.00  -0.05  -0.02    -0.01   0.04   0.00     0.02  -0.01   0.02
     5   6     0.01   0.00   0.00    -0.01  -0.01   0.01     0.02  -0.08  -0.09
     6   6    -0.04   0.07   0.00     0.02  -0.04   0.00     0.02   0.00   0.05
     7   1    -0.04  -0.22  -0.01     0.04   0.20   0.02     0.10   0.28  -0.04
     8   6     0.01   0.01   0.00     0.02   0.04  -0.01    -0.10   0.05   0.00
     9   6     0.00   0.00   0.00     0.00  -0.01   0.00    -0.06   0.07   0.03
    10   6     0.00  -0.01   0.00     0.01  -0.04   0.01     0.09   0.05   0.00
    11   6     0.00  -0.01   0.00     0.00   0.00   0.00     0.00   0.24   0.02
    12   6     0.01   0.00   0.00     0.00   0.01   0.00     0.06   0.08   0.00
    13   9     0.00   0.00   0.00     0.00   0.00   0.00     0.02  -0.01  -0.06
    14   9     0.00   0.01   0.00     0.00   0.01   0.00     0.02  -0.09   0.03
    15   9     0.00   0.00   0.00     0.00   0.00   0.00     0.00  -0.03   0.00
    16   9     0.00   0.00   0.00     0.00   0.00   0.00     0.00  -0.02   0.00
    17   9     0.00   0.00   0.00     0.00   0.00   0.00    -0.01  -0.08  -0.05
    18   9     0.00   0.00   0.00     0.00   0.00   0.00    -0.02  -0.03   0.05
    19   6     0.01  -0.01   0.00    -0.01   0.01  -0.01    -0.02  -0.08  -0.09
    20   6    -0.02  -0.05  -0.02    -0.06  -0.17  -0.03     0.03  -0.09   0.00
    21   6     0.07  -0.01  -0.01     0.06   0.08  -0.01     0.02   0.08   0.05
    22   1    -0.13   0.02   0.02    -0.12  -0.11  -0.33    -0.04  -0.09  -0.21
    23   1    -0.05   0.09   0.28     0.01  -0.04   0.43     0.04  -0.06   0.31
    24   1    -0.09  -0.08  -0.27    -0.10  -0.15   0.05    -0.05  -0.09   0.22
    25   6     0.05   0.01   0.00     0.06  -0.08   0.01    -0.02   0.08   0.05
    26   1    -0.05  -0.07  -0.18    -0.02   0.04  -0.42    -0.01  -0.06   0.30
    27   1    -0.05   0.05   0.20    -0.11   0.14  -0.05     0.06  -0.08   0.22
    28   1    -0.09  -0.02  -0.02    -0.09   0.11   0.34     0.02  -0.08  -0.21
    29   1    -0.12  -0.26  -0.04     0.06   0.13   0.02     0.06   0.12  -0.10
    30   1     0.22   0.10  -0.01    -0.12  -0.07   0.00    -0.10  -0.16  -0.06
    31   1     0.22   0.10   0.06    -0.12  -0.06  -0.03     0.07   0.20  -0.05
    32  16     0.00   0.00   0.00     0.00   0.04   0.00     0.00   0.02   0.00
    33   6    -0.02   0.03   0.00     0.02  -0.02   0.00     0.02  -0.01  -0.05
    34   6     0.00   0.06   0.02    -0.01  -0.04   0.00    -0.02  -0.01   0.01
    35   6    -0.05  -0.08  -0.01     0.02   0.04   0.00    -0.02   0.00   0.05
    36   1    -0.16   0.33   0.07     0.06  -0.13  -0.02    -0.07   0.12  -0.07
    37   1     0.28  -0.12  -0.10    -0.12   0.05   0.04    -0.06   0.17  -0.03
    38   1     0.28  -0.12   0.00    -0.12   0.06   0.01     0.09  -0.13  -0.06
    39   1    -0.06   0.28   0.02     0.04  -0.19  -0.03    -0.11   0.27  -0.01
                     61                     62                     63
                      A                      A                      A
 Frequencies --   1060.9257              1061.7192              1106.1060
 Red. masses --      1.5369                 1.5766                 2.8365
 Frc consts  --      1.0192                 1.0471                 2.0447
 IR Inten    --      1.2488                 5.1694                 5.9680
  Atom  AN      X      Y      Z        X      Y      Z        X      Y      Z
     1   6     0.00   0.01   0.00     0.00  -0.02   0.00     0.03  -0.04  -0.04
     2  16     0.00   0.00   0.00     0.00   0.00   0.00     0.00   0.01   0.00
     3   6     0.01   0.01  -0.13    -0.01  -0.01   0.05     0.01   0.01   0.00
     4   6     0.00  -0.01   0.05     0.00   0.00  -0.02    -0.01   0.01  -0.04
     5   6     0.00   0.01   0.00     0.00  -0.01  -0.01     0.01  -0.02   0.23
     6   6    -0.01  -0.01   0.14     0.01   0.00  -0.05    -0.01  -0.01   0.01
     7   1     0.01   0.01  -0.23     0.01   0.03   0.09    -0.06  -0.15   0.03
     8   6     0.01   0.00   0.00    -0.02   0.01   0.00     0.00   0.02   0.01
     9   6     0.01  -0.01   0.00    -0.01   0.01   0.00    -0.02   0.00  -0.02
    10   6    -0.01  -0.01   0.00     0.02   0.01   0.00     0.02   0.01   0.00
    11   6     0.00  -0.02   0.00     0.00   0.04   0.00    -0.01   0.00   0.00
    12   6    -0.01  -0.01   0.00     0.01   0.01   0.00    -0.01   0.01  -0.01
    13   9     0.00   0.00   0.01     0.00   0.00  -0.01     0.00   0.00   0.01
    14   9     0.00   0.01   0.00     0.00  -0.02   0.01     0.00   0.00   0.00
    15   9     0.00   0.00   0.00     0.00   0.00   0.00     0.00   0.00   0.01
    16   9     0.00   0.00   0.00     0.00   0.00   0.00     0.01   0.00   0.00
    17   9     0.00   0.01   0.01     0.00  -0.01  -0.01     0.00   0.00   0.00
    18   9     0.00   0.00  -0.01     0.00   0.00   0.01     0.00  -0.01   0.01
    19   6     0.00   0.01   0.01     0.00  -0.02  -0.01     0.01  -0.02   0.22
    20   6     0.00   0.01   0.00     0.00  -0.02   0.00    -0.01  -0.05  -0.04
    21   6     0.00  -0.01   0.00     0.00   0.02   0.01    -0.01   0.07  -0.13
    22   1     0.00   0.01   0.02    -0.01  -0.02  -0.05    -0.02  -0.17  -0.54
    23   1     0.00   0.01  -0.03     0.01  -0.02   0.05     0.07  -0.17   0.03
    24   1     0.01   0.01  -0.02    -0.01  -0.02   0.05    -0.07  -0.12   0.10
    25   6     0.00  -0.01   0.00     0.00   0.02   0.01     0.00   0.07  -0.14
    26   1     0.00   0.01  -0.02     0.00  -0.02   0.05    -0.06  -0.17   0.05
    27   1    -0.01   0.01  -0.03     0.01  -0.02   0.05     0.08  -0.13   0.09
    28   1     0.00   0.01   0.03     0.00  -0.02  -0.05    -0.01  -0.17  -0.55
    29   1     0.01   0.01  -0.31     0.00   0.01   0.11    -0.01  -0.01  -0.02
    30   1    -0.22  -0.48  -0.22     0.07   0.18   0.08    -0.02  -0.05  -0.02
    31   1     0.26   0.51  -0.09    -0.10  -0.18   0.03     0.01   0.03  -0.01
    32  16     0.00   0.00   0.00     0.00   0.00   0.00     0.00   0.01   0.00
    33   6     0.00  -0.01   0.05     0.02  -0.02   0.12    -0.01   0.01   0.00
    34   6     0.00   0.00  -0.02    -0.01   0.01  -0.05     0.00   0.01  -0.04
    35   6     0.00   0.01  -0.06    -0.02   0.02  -0.14     0.01  -0.01   0.01
    36   1     0.02  -0.03   0.12     0.03  -0.01   0.31     0.01  -0.02  -0.03
    37   1     0.11  -0.21   0.02     0.28  -0.51   0.05    -0.01   0.03   0.00
    38   1    -0.09   0.19   0.10    -0.21   0.47   0.25     0.03  -0.05  -0.02
    39   1     0.02  -0.04   0.08     0.01   0.00   0.24     0.05  -0.14   0.03
                     64                     65                     66
                      A                      A                      A
 Frequencies --   1127.6832              1133.1858              1159.5022
 Red. masses --      9.4766                 2.3856                 1.9945
 Frc consts  --      7.1003                 1.8049                 1.5799
 IR Inten    --    168.3090                 2.6385                 1.8685
  Atom  AN      X      Y      Z        X      Y      Z        X      Y      Z
     1   6    -0.14  -0.17   0.02    -0.08   0.12   0.01    -0.02   0.03   0.01
     2  16     0.01   0.03   0.00     0.01  -0.02   0.00     0.01   0.00   0.00
     3   6     0.03   0.03   0.00    -0.05  -0.06  -0.01    -0.11  -0.09  -0.02
     4   6     0.05   0.05  -0.01     0.00  -0.04  -0.02     0.00  -0.07  -0.01
     5   6    -0.06   0.04   0.11    -0.01  -0.09   0.00     0.00  -0.06  -0.06
     6   6    -0.01  -0.03   0.00     0.04   0.04   0.01     0.06   0.05   0.01
     7   1     0.01  -0.11   0.01     0.16   0.53   0.12     0.16   0.50   0.09
     8   6    -0.12  -0.06  -0.03     0.02  -0.03  -0.01    -0.01   0.02   0.00
     9   6     0.33   0.21   0.15     0.11  -0.02   0.01     0.02   0.02   0.02
    10   6    -0.11   0.08  -0.03    -0.03  -0.03   0.00    -0.01  -0.02   0.00
    11   6     0.23  -0.01   0.15     0.01  -0.07   0.00     0.02   0.00   0.01
    12   6     0.37  -0.21   0.11    -0.08  -0.04  -0.01     0.02  -0.02   0.01
    13   9    -0.02  -0.03  -0.08    -0.01   0.00   0.02     0.00   0.00  -0.01
    14   9    -0.03  -0.04   0.00    -0.02   0.03  -0.01     0.00   0.00   0.00
    15   9    -0.02   0.01  -0.16     0.00   0.01   0.00     0.00   0.00  -0.01
    16   9    -0.21  -0.01   0.04    -0.01   0.00   0.00    -0.01   0.00   0.00
    17   9    -0.03   0.04   0.01     0.01   0.03   0.02     0.00   0.00   0.00
    18   9    -0.02   0.04  -0.05     0.01   0.01  -0.02     0.00   0.00  -0.01
    19   6    -0.06  -0.01  -0.03     0.01  -0.09   0.00     0.01   0.06   0.06
    20   6    -0.19   0.12  -0.01     0.07   0.14   0.01    -0.03  -0.04  -0.01
    21   6     0.06   0.03   0.00    -0.02   0.05   0.00     0.01  -0.05  -0.02
    22   1    -0.12  -0.01  -0.09     0.02  -0.07  -0.20    -0.02   0.03   0.11
    23   1    -0.02   0.05   0.29     0.05  -0.09   0.05    -0.03   0.06  -0.10
    24   1    -0.07  -0.09  -0.06    -0.02  -0.04   0.18     0.01   0.03  -0.17
    25   6     0.05  -0.03  -0.04     0.02   0.05   0.00     0.01   0.05   0.01
    26   1    -0.05  -0.07  -0.29    -0.04  -0.10   0.04    -0.02  -0.06   0.11
    27   1    -0.06   0.07   0.02     0.03  -0.03   0.19     0.02  -0.03   0.17
    28   1    -0.11  -0.02  -0.01    -0.05  -0.07  -0.19    -0.02  -0.03  -0.11
    29   1    -0.01  -0.03  -0.02     0.07   0.14   0.01     0.11   0.24   0.03
    30   1    -0.06  -0.07  -0.02     0.04   0.06   0.03     0.06   0.11   0.05
    31   1    -0.04  -0.03  -0.01     0.05   0.07  -0.01     0.06   0.12  -0.02
    32  16     0.01  -0.02   0.00     0.00  -0.02   0.00     0.01   0.00   0.00
    33   6     0.02   0.00   0.00     0.05  -0.06  -0.01    -0.11   0.09   0.02
    34   6     0.05  -0.03   0.00     0.01  -0.05  -0.02     0.00   0.07   0.01
    35   6     0.00   0.02   0.00    -0.04   0.03   0.01     0.06  -0.05  -0.01
    36   1     0.01  -0.02   0.00    -0.07   0.14   0.02     0.12  -0.24  -0.05
    37   1    -0.03   0.01   0.01    -0.05   0.07   0.00     0.07  -0.12   0.01
    38   1    -0.04   0.03   0.01    -0.04   0.06   0.03     0.06  -0.11  -0.06
    39   1     0.08  -0.11  -0.04    -0.15   0.50   0.14     0.17  -0.51  -0.11
                     67                     68                     69
                      A                      A                      A
 Frequencies --   1209.3515              1214.4471              1223.2520
 Red. masses --      5.8664                 3.6704                11.4920
 Frc consts  --      5.0551                 3.1895                10.1316
 IR Inten    --     12.0509                 0.7753                16.8114
  Atom  AN      X      Y      Z        X      Y      Z        X      Y      Z
     1   6     0.00  -0.05  -0.05     0.03  -0.01   0.00     0.01   0.10   0.00
     2  16     0.02   0.01   0.00     0.01   0.00   0.00    -0.01  -0.01   0.00
     3   6    -0.20  -0.10  -0.02    -0.20  -0.10  -0.02     0.08   0.02   0.01
     4   6     0.03  -0.06  -0.06     0.01  -0.07   0.00    -0.06  -0.01   0.01
     5   6    -0.02   0.08   0.34     0.06   0.12  -0.02     0.07  -0.03  -0.11
     6   6     0.09   0.04   0.02     0.08   0.04   0.01    -0.03   0.00  -0.01
     7   1     0.03  -0.01   0.06    -0.01  -0.12  -0.02    -0.03   0.11  -0.01
     8   6     0.08  -0.11   0.03     0.00   0.02   0.00     0.02   0.02   0.08
     9   6     0.00  -0.06  -0.18    -0.06   0.02   0.03    -0.06   0.11  -0.49
    10   6     0.04   0.09  -0.02    -0.03  -0.03   0.00    -0.09  -0.10  -0.09
    11   6    -0.06   0.04  -0.04     0.01   0.03   0.02     0.03   0.13   0.06
    12   6     0.05   0.09   0.06     0.05  -0.02   0.00     0.02  -0.08   0.60
    13   9    -0.02   0.02   0.09     0.01   0.00  -0.02    -0.03   0.02   0.17
    14   9    -0.01   0.01   0.01     0.01  -0.01   0.00     0.03  -0.12   0.08
    15   9     0.01   0.00   0.04     0.00   0.00  -0.01     0.00   0.02  -0.03
    16   9     0.02   0.00   0.00     0.00   0.00   0.00    -0.01  -0.01   0.00
    17   9    -0.01  -0.05  -0.04     0.00   0.00   0.00    -0.01  -0.09  -0.11
    18   9    -0.01  -0.01   0.01     0.00   0.00   0.00     0.07   0.09  -0.21
    19   6    -0.08   0.01  -0.31    -0.03   0.14   0.12     0.05   0.01   0.12
    20   6    -0.02   0.06   0.04    -0.03  -0.04  -0.01    -0.04   0.04   0.00
    21   6     0.04   0.02   0.09     0.00  -0.04  -0.04    -0.02  -0.01  -0.03
    22   1    -0.07   0.08   0.18    -0.03   0.01   0.04     0.04  -0.03  -0.06
    23   1    -0.04   0.10   0.26    -0.04   0.07  -0.12     0.01  -0.04  -0.10
    24   1     0.01   0.00   0.09     0.01   0.03  -0.17     0.00   0.01  -0.05
    25   6     0.02  -0.05  -0.10    -0.02  -0.03   0.00    -0.03   0.02   0.03
    26   1    -0.03  -0.03  -0.29     0.05   0.10   0.01     0.02   0.04   0.15
    27   1    -0.01   0.02  -0.19    -0.02   0.02  -0.11     0.03  -0.04   0.03
    28   1    -0.04  -0.05  -0.10     0.07   0.04   0.09     0.07   0.03   0.02
    29   1     0.18   0.40   0.04     0.17   0.37   0.05    -0.07  -0.15  -0.01
    30   1     0.01   0.12   0.09     0.04   0.16   0.10     0.03  -0.03  -0.04
    31   1     0.05   0.19  -0.07     0.04   0.16  -0.07     0.01  -0.06   0.04
    32  16     0.01  -0.01   0.00    -0.02   0.00   0.00     0.00   0.00   0.00
    33   6    -0.06   0.02   0.00     0.26  -0.11  -0.05     0.02  -0.02  -0.01
    34   6     0.03  -0.01   0.05    -0.02  -0.08  -0.02     0.00  -0.01  -0.02
    35   6     0.03   0.00  -0.01    -0.11   0.05   0.02    -0.01   0.01   0.01
    36   1     0.06  -0.12  -0.01    -0.23   0.48   0.09    -0.02   0.05   0.00
    37   1     0.01  -0.06   0.03    -0.06   0.22  -0.08    -0.03   0.04   0.00
    38   1    -0.03   0.00  -0.02    -0.03   0.18   0.14    -0.01   0.01   0.01
    39   1     0.02   0.02  -0.06     0.00  -0.13   0.00    -0.03   0.11   0.05
                     70                     71                     72
                      A                      A                      A
 Frequencies --   1229.4997              1259.5872              1262.2820
 Red. masses --      3.9232                 6.2901                 5.8340
 Frc consts  --      3.4942                 5.8798                 5.4768
 IR Inten    --     58.1795               145.7732                55.9446
  Atom  AN      X      Y      Z        X      Y      Z        X      Y      Z
     1   6     0.01   0.09  -0.02    -0.04   0.16   0.01    -0.17  -0.11   0.04
     2  16     0.00  -0.01   0.00     0.00  -0.02   0.00     0.02   0.01   0.00
     3   6    -0.09  -0.02  -0.01    -0.02  -0.02   0.00    -0.14   0.00  -0.01
     4   6    -0.04  -0.03  -0.01    -0.08  -0.03   0.01     0.08   0.03   0.03
     5   6     0.17   0.02   0.12     0.20   0.05  -0.08     0.03   0.06  -0.12
     6   6     0.04   0.01   0.01     0.01   0.01   0.00     0.05  -0.01   0.00
     7   1    -0.15  -0.42  -0.06    -0.12  -0.17  -0.05    -0.07  -0.52  -0.10
     8   6    -0.06   0.14   0.00     0.06  -0.12   0.02    -0.10   0.00   0.01
     9   6    -0.06   0.07   0.14    -0.06  -0.06  -0.18     0.29   0.08  -0.18
    10   6    -0.05  -0.14  -0.02    -0.11  -0.03   0.03     0.08   0.16   0.01
    11   6     0.06  -0.01   0.05     0.01   0.17   0.01     0.00  -0.18  -0.04
    12   6    -0.07  -0.10   0.06     0.30  -0.05  -0.28    -0.09   0.14  -0.04
    13   9     0.03  -0.02  -0.08    -0.02   0.01   0.07    -0.04   0.01   0.09
    14   9     0.02  -0.02   0.00     0.00  -0.01   0.01    -0.02  -0.02   0.02
    15   9    -0.01   0.00  -0.04     0.01  -0.02   0.03     0.00   0.01   0.03
    16   9    -0.01   0.00   0.00    -0.03   0.00   0.01    -0.02   0.00   0.00
    17   9     0.01   0.03   0.02    -0.01   0.04   0.05    -0.01  -0.02  -0.02
    18   9     0.03   0.03  -0.05    -0.06  -0.04   0.11    -0.01  -0.02   0.03
    19   6     0.16  -0.02  -0.13     0.07  -0.04   0.09     0.21  -0.05   0.07
    20   6     0.01  -0.09   0.02    -0.16   0.08  -0.02    -0.03  -0.17  -0.02
    21   6    -0.06   0.02   0.04    -0.02   0.01  -0.03    -0.07   0.01  -0.02
    22   1     0.19   0.00   0.04     0.07  -0.02  -0.08     0.19  -0.03  -0.06
    23   1     0.04  -0.10  -0.09     0.03  -0.08  -0.03     0.05  -0.15  -0.15
    24   1     0.08   0.10   0.23     0.00   0.00   0.04     0.06   0.07   0.15
    25   6    -0.06  -0.02  -0.03    -0.06  -0.01   0.02    -0.01  -0.02   0.04
    26   1     0.04   0.10   0.10     0.05   0.14   0.14     0.02   0.07  -0.01
    27   1     0.07  -0.10  -0.23     0.06  -0.08  -0.16    -0.02   0.02  -0.02
    28   1     0.18   0.00  -0.07     0.20   0.04   0.05     0.05   0.03   0.11
    29   1     0.07   0.15   0.02     0.01   0.03   0.01     0.11   0.21   0.03
    30   1    -0.01   0.05   0.04     0.02   0.03   0.01    -0.06   0.07   0.08
    31   1    -0.01   0.07  -0.04     0.01   0.01   0.00    -0.06   0.07  -0.07
    32  16     0.00   0.02   0.00     0.02  -0.01   0.00     0.01   0.02   0.00
    33   6    -0.10   0.02   0.01    -0.12   0.00   0.02    -0.02   0.02   0.01
    34   6    -0.04   0.03   0.01     0.06  -0.02  -0.03    -0.08   0.03   0.00
    35   6     0.04  -0.01  -0.01     0.05   0.01   0.00     0.01  -0.01   0.00
    36   1     0.08  -0.16  -0.03     0.10  -0.19  -0.04     0.02  -0.04  -0.01
    37   1     0.00  -0.07   0.04    -0.05  -0.06   0.07     0.01  -0.02   0.00
    38   1    -0.01  -0.06  -0.05    -0.06  -0.06  -0.07     0.02  -0.04  -0.02
    39   1    -0.16   0.41   0.08    -0.09   0.51   0.11    -0.13   0.19   0.06
                     73                     74                     75
                      A                      A                      A
 Frequencies --   1270.2003              1277.8307              1289.8740
 Red. masses --      6.1634                 4.2560                 2.3027
 Frc consts  --      5.8589                 4.0945                 2.2573
 IR Inten    --    152.9620               134.6225                 4.5215
  Atom  AN      X      Y      Z        X      Y      Z        X      Y      Z
     1   6    -0.03   0.03   0.02    -0.10   0.05   0.00     0.07  -0.09  -0.01
     2  16     0.01   0.00   0.00    -0.01   0.00   0.00    -0.01   0.01   0.00
     3   6    -0.12   0.00  -0.01     0.16  -0.02   0.01     0.06  -0.06   0.00
     4   6     0.05   0.02   0.02    -0.14  -0.05  -0.02    -0.02  -0.05  -0.01
     5   6     0.01   0.08  -0.13     0.16  -0.05   0.09    -0.14   0.10   0.03
     6   6     0.04  -0.01   0.00    -0.05   0.03   0.00    -0.03   0.02   0.00
     7   1    -0.06  -0.39  -0.07    -0.01   0.48   0.06     0.14   0.55   0.09
     8   6     0.09  -0.18  -0.03     0.01  -0.11   0.00     0.02   0.02   0.00
     9   6    -0.06  -0.21   0.28     0.05  -0.11   0.09    -0.04   0.04   0.01
    10   6     0.03   0.13  -0.01     0.00   0.11  -0.01    -0.02   0.01   0.00
    11   6    -0.05   0.04  -0.02    -0.01  -0.01   0.00    -0.01  -0.03   0.03
    12   6     0.04   0.12   0.27     0.07   0.11   0.07     0.03   0.03   0.00
    13   9     0.02   0.00  -0.08     0.00   0.00  -0.02     0.00   0.00  -0.01
    14   9    -0.03   0.11  -0.06    -0.02   0.06  -0.03     0.01  -0.01   0.01
    15   9    -0.01   0.00  -0.02     0.00   0.00  -0.01     0.00   0.00  -0.01
    16   9     0.03   0.00  -0.01     0.00   0.00   0.00     0.01   0.00   0.00
    17   9    -0.02  -0.09  -0.08    -0.02  -0.05  -0.04     0.00  -0.01  -0.01
    18   9     0.01   0.01  -0.06    -0.01  -0.01   0.00     0.00   0.00   0.01
    19   6    -0.02  -0.09   0.16     0.18   0.08  -0.08     0.11   0.10   0.04
    20   6    -0.07   0.06  -0.02    -0.12  -0.06   0.01    -0.05  -0.08  -0.01
    21   6     0.01   0.03  -0.05    -0.05  -0.02   0.03    -0.03  -0.02  -0.02
    22   1    -0.02  -0.04  -0.16     0.18   0.00   0.08     0.09   0.01   0.05
    23   1     0.02  -0.06   0.06    -0.01  -0.02  -0.15    -0.02   0.00  -0.09
    24   1    -0.05  -0.08   0.00     0.11   0.16   0.07     0.07   0.09   0.01
    25   6     0.00  -0.02   0.04    -0.05   0.02  -0.03     0.04  -0.02  -0.01
    26   1     0.02   0.08  -0.01     0.01   0.02   0.13     0.02   0.00  -0.10
    27   1    -0.03   0.05  -0.04     0.09  -0.14  -0.08    -0.09   0.11   0.03
    28   1     0.02   0.02   0.10     0.15   0.00  -0.10    -0.11   0.01   0.07
    29   1     0.09   0.18   0.03    -0.12  -0.23  -0.04    -0.03  -0.03  -0.01
    30   1    -0.04   0.07   0.08     0.09  -0.07  -0.10     0.11   0.01  -0.03
    31   1    -0.04   0.07  -0.06     0.07  -0.08   0.10     0.11   0.01   0.05
    32  16     0.02  -0.01   0.00    -0.01   0.00   0.00     0.01   0.01   0.00
    33   6    -0.13   0.00   0.02     0.13   0.01  -0.02    -0.08  -0.07   0.00
    34   6     0.08  -0.02  -0.04    -0.13   0.03   0.03     0.04  -0.05  -0.02
    35   6     0.05   0.01   0.00    -0.04  -0.02   0.00     0.03   0.03   0.00
    36   1     0.10  -0.20  -0.05    -0.10   0.20   0.04     0.05  -0.06  -0.02
    37   1    -0.05  -0.07   0.07     0.04   0.08  -0.08    -0.11  -0.01   0.07
    38   1    -0.06  -0.07  -0.08     0.06   0.07   0.09    -0.13   0.00  -0.04
    39   1    -0.04   0.42   0.10    -0.04  -0.31  -0.04    -0.15   0.61   0.13
                     76                     77                     78
                      A                      A                      A
 Frequencies --   1292.9383              1334.8007              1360.1398
 Red. masses --     12.5628                 5.3070                 3.2934
 Frc consts  --     12.3735                 5.5710                 3.5898
 IR Inten    --    104.1685                18.1903                 1.3799
  Atom  AN      X      Y      Z        X      Y      Z        X      Y      Z
     1   6    -0.01   0.02   0.00     0.08   0.03  -0.02     0.03  -0.05  -0.01
     2  16     0.00   0.00   0.00     0.00   0.00   0.00     0.00   0.00   0.00
     3   6    -0.02   0.01   0.00    -0.09   0.05   0.00     0.04  -0.08  -0.01
     4   6     0.01   0.01   0.00     0.16   0.07   0.03    -0.08  -0.06  -0.01
     5   6     0.02   0.00  -0.01    -0.30  -0.09  -0.01     0.02   0.26  -0.03
     6   6     0.01   0.00   0.00     0.03  -0.04   0.00    -0.03   0.01   0.00
     7   1    -0.02  -0.10  -0.02     0.09  -0.25  -0.03     0.03   0.38   0.05
     8   6     0.04  -0.07   0.02     0.11  -0.01  -0.01     0.01  -0.03   0.00
     9   6    -0.01  -0.02  -0.10    -0.09  -0.09  -0.01    -0.04   0.05   0.00
    10   6     0.05   0.07   0.03    -0.11  -0.01   0.00     0.01   0.04   0.00
    11   6    -0.30  -0.08   0.82     0.00   0.11   0.01     0.01   0.01  -0.02
    12   6    -0.06   0.03  -0.11     0.09  -0.09  -0.01    -0.05  -0.07  -0.01
    13   9    -0.01  -0.02  -0.01     0.00   0.01   0.00     0.00   0.00  -0.01
    14   9     0.00   0.02   0.00     0.00   0.02  -0.01     0.01  -0.02   0.01
    15   9     0.00   0.03  -0.31     0.00  -0.01   0.00     0.00   0.00   0.01
    16   9     0.18   0.01  -0.09     0.00   0.00   0.00     0.00   0.00   0.00
    17   9     0.01  -0.01   0.00     0.00   0.02   0.01     0.00   0.02   0.01
    18   9    -0.01   0.02   0.00     0.00   0.01   0.00     0.01   0.01  -0.01
    19   6    -0.03  -0.04  -0.01     0.30  -0.08  -0.04     0.03  -0.26   0.02
    20   6     0.02   0.00   0.00    -0.08   0.03  -0.01     0.03   0.04   0.00
    21   6     0.01   0.01   0.00    -0.08   0.02   0.02    -0.01   0.07  -0.02
    22   1    -0.02   0.00  -0.02     0.30  -0.06  -0.07     0.07   0.02  -0.08
    23   1     0.01  -0.01   0.03     0.07  -0.19  -0.12     0.14  -0.27   0.10
    24   1    -0.02  -0.02   0.01     0.06   0.14   0.10    -0.15  -0.18   0.12
    25   6     0.00   0.00   0.01     0.08   0.02   0.02     0.00  -0.08   0.01
    26   1     0.01   0.02   0.02    -0.07  -0.19  -0.12     0.14   0.28  -0.10
    27   1    -0.01   0.01  -0.01    -0.05   0.14   0.09    -0.18   0.18  -0.10
    28   1     0.00  -0.01   0.00    -0.30  -0.08  -0.06     0.08  -0.01   0.09
    29   1     0.01   0.02   0.00     0.06   0.11   0.02     0.00   0.09   0.01
    30   1    -0.02   0.00   0.01    -0.08   0.05   0.08     0.17   0.05   0.00
    31   1    -0.02   0.00  -0.01    -0.06   0.07  -0.08     0.16   0.04   0.04
    32  16     0.00   0.00   0.00     0.00   0.00   0.00     0.00   0.00   0.00
    33   6     0.01   0.02   0.00     0.09   0.05  -0.01     0.04   0.08   0.01
    34   6    -0.01   0.01   0.00    -0.16   0.06   0.04    -0.08   0.05   0.02
    35   6    -0.01  -0.01   0.00    -0.03  -0.04   0.00    -0.03  -0.01   0.00
    36   1     0.00   0.00   0.00    -0.06   0.11   0.03     0.00  -0.09  -0.01
    37   1     0.03  -0.01  -0.01     0.06   0.07  -0.09     0.15  -0.03  -0.05
    38   1     0.03  -0.01   0.00     0.09   0.05   0.08     0.16  -0.04  -0.01
    39   1     0.03  -0.14  -0.03    -0.09  -0.26  -0.03     0.03  -0.36  -0.06
                     79                     80                     81
                      A                      A                      A
 Frequencies --   1394.6110              1398.4810              1403.8866
 Red. masses --      1.8661                 1.2703                 2.7606
 Frc consts  --      2.1384                 1.4638                 3.2056
 IR Inten    --     36.9883                 1.9510                68.2050
  Atom  AN      X      Y      Z        X      Y      Z        X      Y      Z
     1   6     0.01   0.03   0.00     0.00  -0.01   0.00     0.01   0.06   0.00
     2  16     0.00   0.00   0.00     0.00   0.00   0.00     0.00  -0.01   0.00
     3   6     0.00   0.00   0.00     0.00   0.00   0.00    -0.01   0.01   0.00
     4   6     0.00   0.00   0.00     0.00   0.00   0.00     0.01   0.01   0.00
     5   6     0.00   0.00  -0.01     0.00  -0.01  -0.02    -0.01  -0.03   0.01
     6   6     0.00   0.01   0.00     0.00   0.01   0.00     0.00  -0.01   0.00
     7   1     0.00   0.00   0.01     0.00   0.02   0.00     0.00  -0.06  -0.01
     8   6     0.03  -0.03   0.00     0.00   0.00   0.00     0.05  -0.05  -0.01
     9   6    -0.05   0.12   0.02     0.00   0.00   0.00    -0.07   0.17   0.03
    10   6    -0.04  -0.05   0.00     0.01   0.01   0.00    -0.07  -0.09   0.00
    11   6     0.00  -0.10  -0.01     0.00   0.01   0.00     0.00  -0.14  -0.01
    12   6     0.05   0.13   0.00    -0.01  -0.02   0.00     0.08   0.20   0.00
    13   9     0.01  -0.01  -0.01     0.00   0.00   0.00     0.01  -0.01  -0.02
    14   9     0.01  -0.03   0.01     0.00   0.00   0.00     0.01  -0.04   0.02
    15   9     0.00   0.01   0.00     0.00   0.00   0.00     0.00   0.01   0.00
    16   9     0.00   0.01   0.00     0.00   0.00   0.00     0.00   0.01   0.00
    17   9    -0.01  -0.03  -0.02     0.00   0.00   0.00    -0.01  -0.04  -0.03
    18   9    -0.01  -0.01   0.01     0.00   0.00   0.00    -0.01  -0.02   0.02
    19   6     0.00  -0.02  -0.01     0.00   0.01   0.02     0.01  -0.04   0.01
    20   6     0.01   0.03   0.00     0.00   0.00   0.00     0.01   0.07   0.00
    21   6     0.01   0.02   0.09    -0.01  -0.02  -0.10    -0.01  -0.01  -0.10
    22   1    -0.04  -0.22  -0.31     0.05   0.23   0.33     0.08   0.25   0.34
    23   1     0.12   0.00  -0.34    -0.13   0.00   0.36    -0.09  -0.08   0.40
    24   1    -0.16   0.02  -0.34     0.17  -0.02   0.35     0.13  -0.07   0.38
    25   6     0.00   0.02   0.10     0.00   0.02   0.10     0.00  -0.01  -0.08
    26   1    -0.15   0.01  -0.37    -0.16  -0.01  -0.37     0.10  -0.05   0.31
    27   1     0.13   0.04  -0.39     0.15   0.03  -0.38    -0.09  -0.04   0.30
    28   1     0.03  -0.24  -0.34     0.03  -0.24  -0.34    -0.06   0.18   0.25
    29   1     0.00  -0.02   0.00    -0.01  -0.03   0.00     0.01   0.02   0.00
    30   1    -0.01  -0.02  -0.01    -0.02  -0.03  -0.02    -0.01   0.03   0.03
    31   1    -0.02  -0.02   0.01    -0.02  -0.03   0.02    -0.01   0.04  -0.03
    32  16     0.00   0.00   0.00     0.00   0.00   0.00     0.00  -0.01   0.00
    33   6     0.01   0.00   0.00     0.00   0.00   0.00     0.01   0.02   0.00
    34   6     0.00   0.00   0.00     0.00   0.00   0.00    -0.02   0.01   0.00
    35   6    -0.01   0.01   0.00     0.01  -0.01   0.00    -0.01  -0.01   0.00
    36   1     0.00  -0.04  -0.01    -0.01   0.04   0.00    -0.01   0.00   0.00
    37   1     0.04  -0.03   0.00    -0.03   0.03  -0.01     0.03   0.03  -0.03
    38   1     0.03  -0.02  -0.02    -0.02   0.02   0.02     0.03   0.02   0.03
    39   1     0.00  -0.02   0.00     0.00  -0.01   0.00     0.01  -0.08  -0.02
                     82                     83                     84
                      A                      A                      A
 Frequencies --   1411.8951              1412.8653              1424.4989
 Red. masses --      1.4169                 1.4342                11.2613
 Frc consts  --      1.6642                 1.6868                13.4637
 IR Inten    --      8.4159                18.5436                25.6303
  Atom  AN      X      Y      Z        X      Y      Z        X      Y      Z
     1   6     0.00   0.00   0.00     0.00   0.00   0.00    -0.01   0.04   0.00
     2  16     0.00   0.00   0.00     0.00   0.00   0.00     0.00   0.00   0.00
     3   6     0.06   0.02   0.01     0.02   0.01   0.00    -0.01   0.01   0.00
     4   6    -0.01   0.03   0.00     0.00   0.01   0.00     0.01   0.01   0.00
     5   6     0.01  -0.02   0.00     0.00  -0.02   0.00    -0.01  -0.03   0.00
     6   6    -0.10  -0.13  -0.02    -0.04  -0.06  -0.01     0.00  -0.01   0.00
     7   1    -0.03  -0.02  -0.01    -0.01  -0.01   0.00    -0.01  -0.06  -0.01
     8   6    -0.01   0.00   0.00    -0.01   0.01   0.00     0.12  -0.22  -0.01
     9   6     0.00   0.00   0.00     0.01  -0.02   0.00    -0.31  -0.02  -0.10
    10   6     0.00   0.00   0.00     0.00   0.00   0.00     0.11   0.21   0.01
    11   6     0.00   0.00   0.00     0.00   0.01   0.00     0.69  -0.02   0.17
    12   6     0.00   0.01   0.00     0.00   0.00   0.00    -0.30   0.07  -0.10
    13   9     0.00   0.00   0.00     0.00   0.00   0.00     0.01   0.00   0.02
    14   9     0.00   0.00   0.00     0.00   0.00   0.00     0.02   0.01   0.01
    15   9     0.00   0.00   0.00     0.00   0.00   0.00    -0.04   0.01  -0.08
    16   9     0.00   0.00   0.00     0.00   0.00   0.00    -0.20  -0.01   0.05
    17   9     0.00   0.00   0.00     0.00   0.00   0.00     0.02  -0.02   0.00
    18   9     0.00   0.00   0.00     0.00   0.00   0.00     0.01  -0.01   0.02
    19   6    -0.01   0.00   0.00     0.00   0.03   0.00    -0.01   0.03   0.00
    20   6     0.00   0.00   0.00     0.00   0.00   0.00    -0.01  -0.03   0.00
    21   6     0.00   0.00   0.00     0.00  -0.01  -0.01     0.00  -0.01   0.01
    22   1    -0.02  -0.01  -0.01     0.01   0.02   0.03    -0.02  -0.06  -0.07
    23   1     0.00   0.01  -0.01    -0.04   0.04   0.03    -0.06   0.11  -0.03
    24   1    -0.01   0.00  -0.02     0.05   0.03   0.04     0.07   0.10  -0.04
    25   6     0.00   0.01   0.01     0.00   0.01   0.01     0.00   0.01  -0.01
    26   1    -0.03  -0.02  -0.03    -0.03  -0.03  -0.02    -0.05  -0.12   0.04
    27   1     0.04  -0.03  -0.04     0.03  -0.02  -0.02     0.07  -0.10   0.04
    28   1     0.02  -0.01  -0.03    -0.01  -0.01  -0.02    -0.02   0.06   0.08
    29   1     0.05   0.46   0.03     0.02   0.19   0.01     0.00   0.00   0.00
    30   1     0.34   0.33   0.27     0.14   0.14   0.12    -0.02   0.03   0.04
    31   1     0.36   0.36  -0.16     0.15   0.16  -0.07    -0.02   0.04  -0.03
    32  16     0.00   0.00   0.00     0.00   0.00   0.00     0.00   0.00   0.00
    33   6    -0.02   0.00   0.00     0.06  -0.02  -0.01    -0.01  -0.01   0.00
    34   6     0.01   0.01   0.00    -0.01  -0.03   0.00     0.01  -0.01   0.00
    35   6     0.04  -0.05  -0.01    -0.10   0.13   0.03     0.00   0.01   0.00
    36   1    -0.03   0.20   0.02     0.06  -0.45  -0.05     0.00   0.00   0.01
    37   1    -0.17   0.15  -0.05     0.37  -0.36   0.13    -0.01  -0.03   0.03
    38   1    -0.15   0.13   0.13     0.33  -0.31  -0.31    -0.01  -0.02  -0.03
    39   1     0.01   0.00   0.00    -0.03   0.03   0.01    -0.01   0.05   0.01
                     85                     86                     87
                      A                      A                      A
 Frequencies --   1440.4894              1453.8386              1454.2125
 Red. masses --      6.5281                 1.0392                 1.0389
 Frc consts  --      7.9810                 1.2942                 1.2944
 IR Inten    --    210.7669                 9.2507                15.7748
  Atom  AN      X      Y      Z        X      Y      Z        X      Y      Z
     1   6    -0.06   0.07   0.01     0.00   0.00   0.00     0.00   0.00   0.00
     2  16     0.00  -0.01   0.00     0.00   0.00   0.00     0.00   0.00   0.00
     3   6     0.00   0.02   0.00     0.00   0.00  -0.02     0.00   0.00   0.00
     4   6     0.01   0.01   0.00     0.00   0.00   0.00     0.00   0.00   0.00
     5   6     0.01  -0.05   0.00     0.00   0.00   0.00     0.00   0.00   0.00
     6   6     0.01  -0.01   0.00     0.00   0.00  -0.05     0.00   0.00  -0.01
     7   1    -0.01  -0.08  -0.01     0.00   0.00   0.00     0.00   0.00   0.00
     8   6     0.15  -0.26  -0.02     0.00   0.00   0.00     0.00   0.00   0.00
     9   6    -0.12   0.34   0.06     0.00   0.00   0.00     0.00   0.00   0.00
    10   6     0.13   0.24   0.01     0.00   0.00   0.00     0.00   0.00   0.00
    11   6    -0.20  -0.02  -0.10     0.00   0.00   0.00     0.00   0.00   0.00
    12   6    -0.07  -0.28   0.00     0.00   0.00   0.00     0.00   0.00   0.00
    13   9     0.01  -0.02  -0.04     0.00   0.00   0.00     0.00   0.00   0.00
    14   9     0.01  -0.09   0.03     0.00   0.00   0.00     0.00   0.00   0.00
    15   9     0.01   0.00   0.05     0.00   0.00   0.00     0.00   0.00   0.00
    16   9     0.08   0.00  -0.01     0.00   0.00   0.00     0.00   0.00   0.00
    17   9     0.00   0.06   0.04     0.00   0.00   0.00     0.00   0.00   0.00
    18   9     0.01   0.03  -0.03     0.00   0.00   0.00     0.00   0.00   0.00
    19   6     0.01   0.04   0.00     0.00   0.00   0.00     0.00   0.00   0.00
    20   6    -0.07  -0.05  -0.01     0.00   0.00   0.00     0.00   0.00   0.00
    21   6    -0.01  -0.03   0.01     0.00   0.00   0.00     0.00   0.00   0.00
    22   1     0.11  -0.12  -0.14     0.01   0.00   0.00    -0.01   0.00   0.00
    23   1    -0.12   0.18   0.05     0.00   0.00   0.01     0.00   0.01   0.00
    24   1     0.19   0.27  -0.08     0.00   0.01  -0.01     0.00   0.00   0.01
    25   6    -0.01   0.03  -0.02     0.00   0.00   0.00     0.00   0.00   0.00
    26   1    -0.13  -0.23  -0.01     0.00   0.01  -0.01     0.00   0.00   0.00
    27   1     0.21  -0.28   0.07     0.00   0.00   0.01     0.00   0.01   0.00
    28   1     0.09   0.15   0.16     0.01   0.00   0.00    -0.01   0.00   0.00
    29   1     0.00  -0.03  -0.04    -0.05  -0.08   0.69    -0.01  -0.01   0.09
    30   1    -0.03   0.06   0.07    -0.51  -0.03   0.03    -0.07   0.00   0.00
    31   1    -0.07   0.07  -0.07     0.48   0.07   0.06     0.06   0.01   0.01
    32  16     0.00   0.00   0.00     0.00   0.00   0.00     0.00   0.00   0.00
    33   6     0.00  -0.01   0.00     0.00   0.00   0.00     0.00   0.00  -0.02
    34   6     0.01  -0.01   0.00     0.00   0.00   0.00     0.00   0.00   0.00
    35   6     0.00   0.01   0.00     0.00   0.00   0.01    -0.01   0.00  -0.05
    36   1     0.00   0.02   0.02    -0.01   0.01  -0.09     0.09  -0.09   0.68
    37   1    -0.04  -0.07   0.06     0.06  -0.01  -0.01    -0.48   0.05   0.10
    38   1    -0.02  -0.05  -0.06    -0.07   0.00   0.00     0.50  -0.02  -0.01
    39   1    -0.01   0.06   0.01     0.00   0.00   0.00     0.00   0.00   0.00
                     88                     89                     90
                      A                      A                      A
 Frequencies --   1463.9263              1465.3872              1467.0641
 Red. masses --      1.0443                 1.0483                 1.0535
 Frc consts  --      1.3186                 1.3263                 1.3359
 IR Inten    --     24.5562                 4.0383                 2.7126
  Atom  AN      X      Y      Z        X      Y      Z        X      Y      Z
     1   6     0.00   0.00   0.00     0.00   0.00   0.00     0.00   0.01   0.00
     2  16     0.00   0.00   0.00     0.00   0.00   0.00     0.00   0.00   0.00
     3   6     0.01   0.01   0.00     0.02   0.00   0.00    -0.01   0.00   0.00
     4   6     0.00  -0.01   0.00     0.00  -0.02   0.00     0.01   0.01   0.00
     5   6     0.00  -0.01   0.01     0.00   0.00   0.00     0.00  -0.02   0.00
     6   6     0.02  -0.01   0.00     0.03  -0.01   0.00    -0.02   0.01   0.00
     7   1     0.01   0.03   0.01     0.02   0.05   0.01    -0.01  -0.05  -0.01
     8   6     0.00   0.00   0.00     0.00   0.00   0.00     0.00  -0.01   0.00
     9   6     0.00   0.00   0.00     0.00  -0.01   0.00     0.00   0.01   0.00
    10   6     0.00   0.00   0.00     0.00   0.00   0.00     0.00   0.00   0.00
    11   6     0.00   0.00   0.00     0.00   0.00   0.00     0.00   0.00   0.00
    12   6     0.00   0.00   0.00     0.00   0.00   0.00     0.00   0.00   0.00
    13   9     0.00   0.00   0.00     0.00   0.00   0.00     0.00   0.00   0.00
    14   9     0.00   0.00   0.00     0.00   0.00   0.00     0.00   0.00   0.00
    15   9     0.00   0.00   0.00     0.00   0.00   0.00     0.00   0.00   0.00
    16   9     0.00   0.00   0.00     0.00   0.00   0.00     0.00   0.00   0.00
    17   9     0.00   0.00   0.00     0.00   0.00   0.00     0.00   0.00   0.00
    18   9     0.00   0.00   0.00     0.00   0.00   0.00     0.00   0.00   0.00
    19   6     0.00  -0.01   0.00     0.00   0.00   0.00     0.00  -0.02   0.00
    20   6     0.00   0.00   0.00     0.00   0.00   0.00     0.00   0.01   0.00
    21   6     0.01  -0.02   0.00    -0.01   0.01   0.00     0.00  -0.02   0.00
    22   1    -0.13  -0.10  -0.14     0.10   0.04   0.06     0.00  -0.11  -0.15
    23   1    -0.16   0.30  -0.01     0.06  -0.14   0.04    -0.17   0.26   0.08
    24   1     0.19   0.17   0.10    -0.07  -0.05  -0.06     0.22   0.24   0.04
    25   6     0.00  -0.02   0.00     0.00   0.00   0.00     0.01  -0.03   0.00
    26   1     0.16   0.32  -0.02     0.02   0.08  -0.04     0.17   0.28   0.08
    27   1    -0.20   0.18   0.11    -0.03   0.01   0.04    -0.24   0.26   0.05
    28   1     0.12  -0.10  -0.17     0.08  -0.02  -0.04    -0.02  -0.13  -0.17
    29   1    -0.04  -0.23  -0.05    -0.04  -0.29  -0.05     0.03   0.20   0.03
    30   1    -0.17   0.20   0.21    -0.21   0.24   0.25     0.15  -0.17  -0.17
    31   1    -0.17   0.24  -0.20    -0.21   0.29  -0.24     0.14  -0.20   0.16
    32  16     0.00   0.00   0.00     0.00   0.00   0.00     0.00   0.00   0.00
    33   6    -0.01   0.01   0.00     0.02   0.00   0.00     0.01   0.00   0.00
    34   6     0.00  -0.01   0.00     0.00   0.02   0.00    -0.01   0.01   0.00
    35   6    -0.02  -0.01   0.00     0.03   0.02   0.00     0.02   0.01   0.00
    36   1     0.03  -0.19  -0.04    -0.05   0.30   0.06    -0.04   0.22   0.04
    37   1     0.12   0.21  -0.16    -0.19  -0.32   0.25    -0.14  -0.23   0.18
    38   1     0.15   0.16   0.17    -0.23  -0.25  -0.26    -0.17  -0.18  -0.19
    39   1    -0.01   0.02   0.01     0.02  -0.05  -0.01     0.01  -0.05  -0.01
                     91                     92                     93
                      A                      A                      A
 Frequencies --   1471.0763              1471.2297              1477.9639
 Red. masses --      1.0735                 1.0647                 1.1955
 Frc consts  --      1.3687                 1.3578                 1.5386
 IR Inten    --      1.8081                19.5562                 3.3295
  Atom  AN      X      Y      Z        X      Y      Z        X      Y      Z
     1   6     0.01   0.00   0.00     0.01  -0.01   0.00    -0.01   0.01   0.00
     2  16     0.00   0.00   0.00     0.00   0.00   0.00     0.00   0.00   0.00
     3   6    -0.01   0.00   0.00     0.00   0.00   0.00     0.00   0.01   0.00
     4   6     0.01   0.01   0.00     0.01   0.01   0.00     0.01   0.01   0.00
     5   6    -0.04   0.00   0.00    -0.03  -0.01   0.00     0.00  -0.07   0.01
     6   6     0.00   0.00   0.00     0.00   0.00   0.00    -0.01  -0.01   0.00
     7   1     0.01   0.00   0.00     0.01   0.00   0.00     0.00  -0.06  -0.01
     8   6     0.01   0.00   0.00     0.00   0.01   0.00     0.02  -0.03   0.00
     9   6    -0.01   0.00   0.00     0.00  -0.01   0.00    -0.01   0.03   0.00
    10   6    -0.01   0.00   0.00     0.00  -0.01   0.00     0.01   0.03   0.00
    11   6     0.00   0.00   0.00     0.01   0.00   0.00     0.00   0.00  -0.01
    12   6     0.01   0.00   0.00     0.00   0.01   0.00    -0.01  -0.02   0.00
    13   9     0.00   0.00   0.00     0.00   0.00   0.00     0.00   0.00   0.00
    14   9     0.00   0.00   0.00     0.00   0.00   0.00     0.00  -0.01   0.00
    15   9     0.00   0.00   0.00     0.00   0.00   0.00     0.00   0.00   0.00
    16   9     0.00   0.00   0.00     0.00   0.00   0.00     0.00   0.00   0.00
    17   9     0.00   0.00   0.00     0.00   0.00   0.00     0.00   0.00   0.00
    18   9     0.00   0.00   0.00     0.00   0.00   0.00     0.00   0.00   0.00
    19   6     0.04  -0.01   0.00    -0.03   0.01   0.00     0.00   0.07  -0.01
    20   6     0.00   0.00   0.00     0.01   0.01   0.00    -0.01  -0.01   0.00
    21   6     0.03   0.00   0.00    -0.03   0.00   0.00     0.00   0.03   0.00
    22   1    -0.44   0.05   0.04     0.51  -0.06  -0.04     0.03   0.18   0.26
    23   1     0.00   0.16  -0.25     0.01  -0.19   0.29     0.23  -0.37  -0.10
    24   1    -0.05  -0.22   0.26     0.06   0.26  -0.30    -0.30  -0.33  -0.08
    25   6    -0.03   0.00   0.00    -0.03   0.00   0.00     0.00  -0.02   0.00
    26   1    -0.04   0.16  -0.29    -0.01   0.20  -0.25     0.21   0.37   0.06
    27   1     0.11  -0.27   0.29     0.06  -0.20   0.26    -0.28   0.28   0.11
    28   1     0.51   0.09   0.03     0.45   0.05  -0.01     0.05  -0.16  -0.25
    29   1     0.01   0.06   0.01     0.01   0.05  -0.01     0.01   0.07   0.00
    30   1     0.04  -0.05  -0.05     0.04  -0.04  -0.04     0.05  -0.04  -0.04
    31   1     0.04  -0.06   0.05     0.02  -0.05   0.04     0.04  -0.05   0.04
    32  16     0.00   0.00   0.00     0.00   0.00   0.00     0.00   0.00   0.00
    33   6     0.01   0.00   0.00     0.00   0.00   0.00     0.00  -0.01   0.00
    34   6    -0.01   0.01   0.00     0.01  -0.01   0.00     0.01  -0.01   0.00
    35   6     0.01   0.00   0.00     0.00   0.00   0.00    -0.01   0.01   0.00
    36   1    -0.01   0.06   0.01     0.01  -0.05   0.00     0.01  -0.07  -0.01
    37   1    -0.04  -0.07   0.05     0.02   0.06  -0.04     0.03   0.05  -0.04
    38   1    -0.05  -0.05  -0.06     0.05   0.05   0.05     0.05   0.04   0.04
    39   1    -0.01  -0.01   0.00     0.01   0.00   0.00    -0.01   0.06   0.01
                     94                     95                     96
                      A                      A                      A
 Frequencies --   1772.0093              1786.0418              1799.4379
 Red. masses --     10.7483                 9.1091                 9.7457
 Frc consts  --     19.8849                17.1202                18.5925
 IR Inten    --     68.7343                46.8012                51.6289
  Atom  AN      X      Y      Z        X      Y      Z        X      Y      Z
     1   6    -0.24  -0.16   0.05     0.09   0.05  -0.02     0.18   0.11  -0.03
     2  16     0.00   0.01   0.00     0.00  -0.01   0.00    -0.01   0.00   0.00
     3   6     0.05  -0.26  -0.03    -0.08   0.47   0.04     0.04  -0.29  -0.03
     4   6    -0.03   0.24   0.03     0.06  -0.43  -0.05    -0.04   0.27   0.03
     5   6     0.00  -0.03  -0.01    -0.01   0.05   0.01    -0.03  -0.04   0.00
     6   6     0.02   0.04   0.01    -0.03  -0.08  -0.01     0.02   0.05   0.01
     7   1    -0.15  -0.08  -0.03     0.30   0.16   0.05    -0.19  -0.11  -0.03
     8   6     0.26   0.22  -0.05    -0.13  -0.05   0.02    -0.17  -0.14   0.03
     9   6    -0.06   0.00   0.00     0.03   0.01   0.00     0.03   0.00   0.00
    10   6     0.37  -0.26   0.02     0.13  -0.05   0.01    -0.26   0.17  -0.02
    11   6    -0.01   0.00   0.00     0.00   0.00   0.00     0.01   0.00   0.00
    12   6    -0.07   0.01   0.00    -0.02   0.01   0.00     0.05  -0.01   0.00
    13   9     0.00   0.00   0.00     0.00   0.00   0.00     0.00   0.00   0.00
    14   9     0.00   0.00   0.00     0.00   0.00   0.00     0.00   0.00   0.00
    15   9     0.00   0.00   0.00     0.00   0.00   0.00     0.00   0.00   0.00
    16   9     0.00   0.00   0.00     0.00   0.00   0.00     0.00   0.00   0.00
    17   9     0.00   0.00   0.00     0.00   0.00   0.00     0.00   0.00   0.00
    18   9     0.00   0.00   0.00     0.00   0.00   0.00     0.00   0.00   0.00
    19   6     0.02   0.03   0.01     0.01   0.04   0.01    -0.04   0.05   0.01
    20   6    -0.34   0.20  -0.03    -0.10   0.05  -0.01     0.26  -0.15   0.01
    21   6     0.00   0.00   0.01    -0.01   0.00   0.00     0.00   0.00   0.00
    22   1     0.01  -0.01   0.00     0.01   0.00   0.01     0.00   0.00   0.00
    23   1     0.01   0.00  -0.03     0.01  -0.02  -0.03     0.00   0.00   0.00
    24   1    -0.02   0.00  -0.01    -0.02  -0.01   0.00     0.00   0.00   0.00
    25   6     0.00   0.00  -0.01     0.01   0.00   0.01     0.00   0.00   0.00
    26   1     0.01   0.00   0.02    -0.02  -0.02  -0.03     0.00   0.00   0.01
    27   1    -0.02   0.00   0.02     0.02  -0.01  -0.01     0.00  -0.01   0.00
    28   1     0.01   0.01   0.01    -0.01   0.00   0.01     0.00   0.00   0.00
    29   1    -0.01  -0.09  -0.01     0.01   0.15   0.02    -0.01  -0.09  -0.01
    30   1     0.01   0.06   0.02    -0.01  -0.11  -0.03     0.01   0.07   0.02
    31   1     0.01   0.06  -0.01    -0.01  -0.11   0.01     0.01   0.07  -0.01
    32  16     0.00  -0.01   0.00     0.00  -0.01   0.00    -0.01   0.00   0.00
    33   6     0.06   0.30   0.04     0.05   0.35   0.04     0.05   0.42   0.05
    34   6    -0.03  -0.28  -0.04    -0.04  -0.33  -0.04    -0.04  -0.38  -0.05
    35   6     0.02  -0.05  -0.01     0.02  -0.06  -0.01     0.03  -0.07  -0.01
    36   1    -0.01   0.10   0.01    -0.01   0.11   0.02    -0.01   0.13   0.02
    37   1     0.02  -0.08   0.01     0.01  -0.09   0.01     0.01  -0.10   0.01
    38   1     0.01  -0.07  -0.03     0.01  -0.08  -0.03     0.01  -0.09  -0.03
    39   1    -0.18   0.08   0.05    -0.23   0.11   0.06    -0.27   0.15   0.07
                     97                     98                     99
                      A                      A                      A
 Frequencies --   1818.7577              3094.1691              3094.3181
 Red. masses --     11.6113                 1.0377                 1.0368
 Frc consts  --     22.6298                 5.8533                 5.8492
 IR Inten    --     99.1577                15.0047                 8.6448
  Atom  AN      X      Y      Z        X      Y      Z        X      Y      Z
     1   6    -0.44  -0.24   0.07     0.00   0.00   0.00     0.00   0.00   0.00
     2  16     0.01   0.00   0.00     0.00   0.00   0.00     0.00   0.00   0.00
     3   6     0.00   0.17   0.01     0.00   0.00   0.00     0.00   0.00   0.00
     4   6     0.02  -0.15  -0.02     0.00   0.00   0.00     0.00   0.00   0.00
     5   6     0.07   0.02   0.00     0.00   0.00   0.00     0.00   0.00   0.00
     6   6    -0.01  -0.03   0.00     0.02   0.04   0.00    -0.01  -0.03   0.00
     7   1     0.11   0.06   0.02     0.00   0.00   0.00    -0.01   0.00   0.00
     8   6     0.50   0.24  -0.08     0.00   0.00   0.00     0.00   0.00   0.00
     9   6    -0.09  -0.03   0.00     0.00   0.00   0.00     0.00   0.00   0.00
    10   6    -0.38   0.13  -0.02     0.00   0.00   0.00     0.00   0.00   0.00
    11   6     0.00   0.02   0.00     0.00   0.00   0.00     0.00   0.00   0.00
    12   6     0.06  -0.03   0.00     0.00   0.00   0.00     0.00   0.00   0.00
    13   9     0.00   0.00   0.01     0.00   0.00   0.00     0.00   0.00   0.00
    14   9     0.01   0.00   0.00     0.00   0.00   0.00     0.00   0.00   0.00
    15   9     0.00   0.00   0.00     0.00   0.00   0.00     0.00   0.00   0.00
    16   9     0.00   0.00   0.00     0.00   0.00   0.00     0.00   0.00   0.00
    17   9     0.00   0.00   0.00     0.00   0.00   0.00     0.00   0.00   0.00
    18   9     0.00   0.01   0.00     0.00   0.00   0.00     0.00   0.00   0.00
    19   6    -0.05   0.01   0.01     0.00   0.00   0.00     0.00   0.00   0.00
    20   6     0.33  -0.16   0.02     0.00   0.00   0.00     0.00   0.00   0.00
    21   6     0.00   0.00   0.00     0.00   0.00   0.01     0.00   0.00   0.01
    22   1     0.01   0.00  -0.01     0.00   0.06  -0.03     0.00   0.05  -0.03
    23   1    -0.01  -0.01   0.04    -0.06  -0.03  -0.01    -0.05  -0.03  -0.01
    24   1     0.00   0.00  -0.02     0.05  -0.04  -0.02     0.04  -0.03  -0.02
    25   6     0.00   0.00  -0.01     0.00   0.01   0.03     0.00   0.01   0.04
    26   1     0.01  -0.01   0.04     0.26  -0.13  -0.08     0.41  -0.20  -0.12
    27   1    -0.01   0.00  -0.01    -0.23  -0.19  -0.07    -0.36  -0.30  -0.11
    28   1    -0.01   0.00  -0.01    -0.03   0.26  -0.15    -0.05   0.39  -0.23
    29   1     0.00   0.05   0.01    -0.40   0.11  -0.02     0.27  -0.07   0.01
    30   1     0.00  -0.04  -0.01     0.07  -0.32   0.40    -0.05   0.21  -0.26
    31   1     0.01  -0.03   0.00     0.13  -0.24  -0.42    -0.08   0.16   0.28
    32  16    -0.01   0.00   0.00     0.00   0.00   0.00     0.00   0.00   0.00
    33   6     0.00   0.12   0.01     0.00   0.00   0.00     0.00   0.00   0.00
    34   6    -0.01  -0.10  -0.02     0.00   0.00   0.00     0.00   0.00   0.00
    35   6     0.01  -0.02   0.00     0.00   0.01   0.00     0.00   0.01   0.00
    36   1     0.00   0.04   0.01     0.07   0.02  -0.01     0.07   0.02  -0.01
    37   1    -0.01  -0.02   0.00    -0.03  -0.04  -0.07    -0.03  -0.04  -0.07
    38   1     0.00  -0.02  -0.01    -0.01  -0.06   0.07    -0.01  -0.06   0.07
    39   1    -0.07   0.04   0.02     0.00   0.00   0.00     0.00   0.00   0.00
                    100                    101                    102
                      A                      A                      A
 Frequencies --   3094.6554              3095.6803              3192.4621
 Red. masses --      1.0383                 1.0361                 1.1045
 Frc consts  --      5.8586                 5.8501                 6.6326
 IR Inten    --      8.9187                 6.1082                 1.8637
  Atom  AN      X      Y      Z        X      Y      Z        X      Y      Z
     1   6     0.00   0.00   0.00     0.00   0.00   0.00     0.00   0.00   0.00
     2  16     0.00   0.00   0.00     0.00   0.00   0.00     0.00   0.00   0.00
     3   6     0.00   0.00   0.00     0.00   0.00   0.00     0.00   0.00   0.00
     4   6     0.00   0.00   0.00     0.00   0.00   0.00     0.00   0.00   0.00
     5   6     0.00   0.00   0.00     0.00   0.00   0.00     0.00   0.00   0.00
     6   6     0.00   0.00   0.00     0.00   0.00   0.00     0.00  -0.01   0.09
     7   1     0.00   0.00   0.00     0.00   0.00   0.00     0.00   0.00   0.00
     8   6     0.00   0.00   0.00     0.00   0.00   0.00     0.00   0.00   0.00
     9   6     0.00   0.00   0.00     0.00   0.00   0.00     0.00   0.00   0.00
    10   6     0.00   0.00   0.00     0.00   0.00   0.00     0.00   0.00   0.00
    11   6     0.00   0.00   0.00     0.00   0.00   0.00     0.00   0.00   0.00
    12   6     0.00   0.00   0.00     0.00   0.00   0.00     0.00   0.00   0.00
    13   9     0.00   0.00   0.00     0.00   0.00   0.00     0.00   0.00   0.00
    14   9     0.00   0.00   0.00     0.00   0.00   0.00     0.00   0.00   0.00
    15   9     0.00   0.00   0.00     0.00   0.00   0.00     0.00   0.00   0.00
    16   9     0.00   0.00   0.00     0.00   0.00   0.00     0.00   0.00   0.00
    17   9     0.00   0.00   0.00     0.00   0.00   0.00     0.00   0.00   0.00
    18   9     0.00   0.00   0.00     0.00   0.00   0.00     0.00   0.00   0.00
    19   6     0.00   0.00   0.00     0.00   0.00   0.00     0.00   0.00   0.00
    20   6     0.00   0.00   0.00     0.00   0.00   0.00     0.00   0.00   0.00
    21   6     0.00   0.00   0.00     0.00  -0.01  -0.05     0.00   0.00   0.00
    22   1     0.00   0.00   0.00    -0.03  -0.48   0.29     0.00   0.00   0.00
    23   1    -0.01   0.00   0.00     0.50   0.26   0.11     0.00   0.00   0.00
    24   1     0.00   0.00   0.00    -0.43   0.34   0.16     0.00   0.00   0.00
    25   6     0.00   0.00  -0.01     0.00   0.00   0.01     0.00   0.00   0.00
    26   1    -0.10   0.05   0.03     0.07  -0.03  -0.02     0.00   0.00   0.00
    27   1     0.09   0.07   0.03    -0.06  -0.05  -0.02     0.00   0.00   0.00
    28   1     0.01  -0.10   0.06    -0.01   0.07  -0.04     0.00   0.00   0.00
    29   1     0.02  -0.01   0.00    -0.02   0.00   0.00    -0.04   0.01   0.01
    30   1     0.00   0.02  -0.02     0.00  -0.01   0.02    -0.10   0.45  -0.54
    31   1    -0.01   0.01   0.02     0.01  -0.01  -0.02     0.18  -0.34  -0.58
    32  16     0.00   0.00   0.00     0.00   0.00   0.00     0.00   0.00   0.00
    33   6     0.00   0.00   0.00     0.00   0.00   0.00     0.00   0.00   0.00
    34   6     0.00   0.00   0.00     0.00   0.00   0.00     0.00   0.00   0.00
    35   6    -0.02   0.05   0.01     0.00   0.00   0.00     0.00   0.00   0.00
    36   1     0.47   0.14  -0.04     0.02   0.01   0.00     0.00   0.00   0.00
    37   1    -0.17  -0.27  -0.50    -0.01  -0.01  -0.02     0.00   0.00   0.01
    38   1    -0.05  -0.39   0.45     0.00  -0.02   0.02     0.00   0.00   0.00
    39   1     0.00   0.00   0.00     0.00   0.00   0.00     0.00   0.00   0.00
                    103                    104                    105
                      A                      A                      A
 Frequencies --   3192.8625              3207.0462              3208.1302
 Red. masses --      1.1046                 1.1061                 1.1060
 Frc consts  --      6.6344                 6.7029                 6.7068
 IR Inten    --      1.8857                 2.8986                 5.0001
  Atom  AN      X      Y      Z        X      Y      Z        X      Y      Z
     1   6     0.00   0.00   0.00     0.00   0.00   0.00     0.00   0.00   0.00
     2  16     0.00   0.00   0.00     0.00   0.00   0.00     0.00   0.00   0.00
     3   6     0.00   0.00   0.00     0.00   0.00   0.00     0.00   0.00   0.00
     4   6     0.00   0.00   0.00     0.00   0.00   0.00     0.00   0.00   0.00
     5   6     0.00   0.00   0.00     0.00   0.00   0.00     0.00   0.00   0.00
     6   6     0.00   0.00   0.00     0.00   0.00   0.00     0.00   0.00   0.00
     7   1     0.00   0.00   0.00     0.00   0.00   0.00    -0.01   0.00   0.00
     8   6     0.00   0.00   0.00     0.00   0.00   0.00     0.00   0.00   0.00
     9   6     0.00   0.00   0.00     0.00   0.00   0.00     0.00   0.00   0.00
    10   6     0.00   0.00   0.00     0.00   0.00   0.00     0.00   0.00   0.00
    11   6     0.00   0.00   0.00     0.00   0.00   0.00     0.00   0.00   0.00
    12   6     0.00   0.00   0.00     0.00   0.00   0.00     0.00   0.00   0.00
    13   9     0.00   0.00   0.00     0.00   0.00   0.00     0.00   0.00   0.00
    14   9     0.00   0.00   0.00     0.00   0.00   0.00     0.00   0.00   0.00
    15   9     0.00   0.00   0.00     0.00   0.00   0.00     0.00   0.00   0.00
    16   9     0.00   0.00   0.00     0.00   0.00   0.00     0.00   0.00   0.00
    17   9     0.00   0.00   0.00     0.00   0.00   0.00     0.00   0.00   0.00
    18   9     0.00   0.00   0.00     0.00   0.00   0.00     0.00   0.00   0.00
    19   6     0.00   0.00   0.00     0.00   0.00   0.00     0.00   0.00   0.00
    20   6     0.00   0.00   0.00     0.00   0.00   0.00     0.00   0.00   0.00
    21   6     0.00   0.00   0.00     0.01   0.00   0.00    -0.09  -0.03   0.01
    22   1     0.00   0.00   0.00     0.00  -0.03   0.02     0.01   0.31  -0.19
    23   1     0.00   0.00   0.00    -0.06  -0.03  -0.01     0.70   0.36   0.16
    24   1     0.00   0.00   0.00    -0.03   0.02   0.01     0.33  -0.28  -0.13
    25   6     0.00   0.00   0.00    -0.09  -0.02   0.00    -0.01   0.00   0.00
    26   1     0.00   0.00   0.00     0.55  -0.28  -0.17     0.07  -0.03  -0.02
    27   1     0.00   0.00   0.00     0.55   0.47   0.17     0.04   0.03   0.01
    28   1     0.00   0.00   0.00    -0.02   0.11  -0.06     0.00  -0.02   0.01
    29   1     0.00   0.00   0.00     0.00   0.00   0.00     0.00   0.00   0.00
    30   1     0.00   0.00   0.00     0.00   0.00   0.00     0.00   0.00   0.00
    31   1     0.00   0.00  -0.01     0.00   0.00   0.00     0.00   0.00   0.00
    32  16     0.00   0.00   0.00     0.00   0.00   0.00     0.00   0.00   0.00
    33   6     0.00   0.00   0.00     0.00   0.00   0.00     0.00   0.00   0.00
    34   6     0.00   0.00   0.00     0.00   0.00   0.00     0.00   0.00   0.00
    35   6     0.01  -0.01   0.09     0.00   0.00   0.00     0.00   0.00   0.00
    36   1     0.03   0.01   0.01     0.00   0.00   0.00     0.00   0.00   0.00
    37   1    -0.20  -0.33  -0.58     0.00   0.00   0.00     0.00   0.00   0.00
    38   1     0.06   0.47  -0.53     0.00   0.00   0.00     0.00   0.00   0.00
    39   1     0.00   0.00   0.00     0.00   0.00   0.00    -0.01   0.00   0.00
                    106                    107                    108
                      A                      A                      A
 Frequencies --   3209.5269              3210.8634              3219.3833
 Red. masses --      1.1067                 1.1065                 1.1064
 Frc consts  --      6.7167                 6.7214                 6.7560
 IR Inten    --      3.3983                 4.8885                 2.6357
  Atom  AN      X      Y      Z        X      Y      Z        X      Y      Z
     1   6     0.00   0.00   0.00     0.00   0.00   0.00     0.00   0.00   0.00
     2  16     0.00   0.00   0.00     0.00   0.00   0.00     0.00   0.00   0.00
     3   6     0.00   0.00   0.00     0.00   0.00   0.00     0.00   0.00   0.00
     4   6     0.00   0.00   0.00     0.00   0.00   0.00     0.00   0.00   0.00
     5   6     0.00   0.00   0.00     0.00   0.00   0.00     0.00   0.00   0.00
     6   6     0.00   0.00   0.00     0.00   0.00   0.00    -0.08   0.05   0.00
     7   1     0.01   0.00   0.00     0.01   0.00   0.00    -0.01   0.00   0.00
     8   6     0.00   0.00   0.00     0.00   0.00   0.00     0.00   0.00   0.00
     9   6     0.00   0.00   0.00     0.00   0.00   0.00     0.00   0.00   0.00
    10   6     0.00   0.00   0.00     0.00   0.00   0.00     0.00   0.00   0.00
    11   6     0.00   0.00   0.00     0.00   0.00   0.00     0.00   0.00   0.00
    12   6     0.00   0.00   0.00     0.00   0.00   0.00     0.00   0.00   0.00
    13   9     0.00   0.00   0.00     0.00   0.00   0.00     0.00   0.00   0.00
    14   9     0.00   0.00   0.00     0.00   0.00   0.00     0.00   0.00   0.00
    15   9     0.00   0.00   0.00     0.00   0.00   0.00     0.00   0.00   0.00
    16   9     0.00   0.00   0.00     0.00   0.00   0.00     0.00   0.00   0.00
    17   9     0.00   0.00   0.00     0.00   0.00   0.00     0.00   0.00   0.00
    18   9     0.00   0.00   0.00     0.00   0.00   0.00     0.00   0.00   0.00
    19   6     0.00   0.00   0.00     0.00   0.00   0.00     0.00   0.00   0.00
    20   6     0.00   0.00   0.00     0.00   0.00   0.00     0.00   0.00   0.00
    21   6    -0.01   0.01   0.00     0.03  -0.09   0.01     0.00   0.00   0.00
    22   1    -0.01  -0.09   0.05     0.04   0.62  -0.37     0.00   0.00   0.00
    23   1     0.03   0.02   0.01     0.05   0.02   0.01     0.00   0.00   0.00
    24   1     0.10  -0.08  -0.04    -0.50   0.39   0.20     0.00   0.00   0.00
    25   6     0.02  -0.09   0.02     0.00  -0.01   0.00     0.00   0.00   0.00
    26   1    -0.43   0.20   0.13    -0.07   0.03   0.02     0.00   0.00   0.00
    27   1     0.22   0.17   0.07     0.04   0.03   0.01     0.00   0.00   0.00
    28   1    -0.09   0.68  -0.41    -0.01   0.11  -0.07     0.00   0.00   0.00
    29   1     0.00   0.00   0.00     0.00   0.00   0.00     0.84  -0.21   0.04
    30   1     0.00   0.00   0.00     0.00   0.00   0.00     0.04  -0.20   0.25
    31   1     0.00   0.00   0.00     0.00   0.00   0.00     0.09  -0.18  -0.32
    32  16     0.00   0.00   0.00     0.00   0.00   0.00     0.00   0.00   0.00
    33   6     0.00   0.00   0.00     0.00   0.00   0.00     0.00   0.00   0.00
    34   6     0.00   0.00   0.00     0.00   0.00   0.00     0.00   0.00   0.00
    35   6     0.00   0.00   0.00     0.00   0.00   0.00     0.00   0.00   0.00
    36   1     0.00   0.00   0.00     0.00   0.00   0.00    -0.02  -0.01   0.00
    37   1     0.00   0.00   0.00     0.00   0.00   0.00     0.00   0.00  -0.01
    38   1     0.00   0.00   0.00     0.00   0.00   0.00     0.00   0.00   0.01
    39   1     0.00   0.00   0.00    -0.01   0.00   0.00     0.00   0.00   0.00
                    109                    110                    111
                      A                      A                      A
 Frequencies --   3219.8079              3245.4614              3248.9618
 Red. masses --      1.1063                 1.0963                 1.0960
 Frc consts  --      6.7577                 6.8035                 6.8164
 IR Inten    --      2.7981                 0.9638                 1.4810
  Atom  AN      X      Y      Z        X      Y      Z        X      Y      Z
     1   6     0.00   0.00   0.00     0.00   0.00   0.00     0.00   0.00   0.00
     2  16     0.00   0.00   0.00     0.00   0.00   0.00     0.00   0.00   0.00
     3   6     0.00   0.00   0.00     0.00  -0.01   0.00     0.00   0.00   0.00
     4   6     0.00   0.00   0.00    -0.07   0.02   0.00     0.05  -0.02   0.00
     5   6     0.00   0.00   0.00     0.00   0.00   0.00     0.00   0.00   0.00
     6   6     0.00   0.00   0.00     0.00   0.00   0.00     0.00   0.00   0.00
     7   1     0.00   0.00   0.00     0.76  -0.21   0.01    -0.58   0.16  -0.01
     8   6     0.00   0.00   0.00     0.00   0.00   0.00     0.00   0.00   0.00
     9   6     0.00   0.00   0.00     0.00   0.00   0.00     0.00   0.00   0.00
    10   6     0.00   0.00   0.00     0.00   0.00   0.00     0.00   0.00   0.00
    11   6     0.00   0.00   0.00     0.00   0.00   0.00     0.00   0.00   0.00
    12   6     0.00   0.00   0.00     0.00   0.00   0.00     0.00   0.00   0.00
    13   9     0.00   0.00   0.00     0.00   0.00   0.00     0.00   0.00   0.00
    14   9     0.00   0.00   0.00     0.00   0.00   0.00     0.00   0.00   0.00
    15   9     0.00   0.00   0.00     0.00   0.00   0.00     0.00   0.00   0.00
    16   9     0.00   0.00   0.00     0.00   0.00   0.00     0.00   0.00   0.00
    17   9     0.00   0.00   0.00     0.00   0.00   0.00     0.00   0.00   0.00
    18   9     0.00   0.00   0.00     0.00   0.00   0.00     0.00   0.00   0.00
    19   6     0.00   0.00   0.00     0.00   0.00   0.00     0.00   0.00   0.00
    20   6     0.00   0.00   0.00     0.00   0.00   0.00     0.00   0.00   0.00
    21   6     0.00   0.00   0.00     0.00   0.00   0.00     0.00   0.00   0.00
    22   1     0.00   0.00   0.00     0.00   0.00   0.00     0.00   0.00   0.00
    23   1     0.00   0.00   0.00     0.00   0.00   0.00    -0.01   0.00   0.00
    24   1     0.00   0.00   0.00     0.01   0.00   0.00     0.00   0.00   0.00
    25   6     0.00   0.00   0.00     0.00   0.00   0.00     0.00   0.00   0.00
    26   1     0.00   0.00   0.00     0.00   0.00   0.00    -0.01   0.00   0.00
    27   1     0.00   0.00   0.00     0.00   0.00   0.00     0.00   0.00   0.00
    28   1     0.00   0.00   0.00     0.00   0.00   0.00     0.00   0.00   0.00
    29   1     0.02   0.00   0.00     0.01   0.00   0.00    -0.01   0.00   0.00
    30   1     0.00   0.00   0.01     0.00   0.00   0.00     0.00   0.00   0.00
    31   1     0.00   0.00  -0.01     0.00   0.00   0.00     0.00   0.00   0.00
[truncated: 128,355 more chars]
