# Supplementary material for: Wide-range IR spectra of diarylethene derivatives and their simulation using the density functional theory
Source: Sci Rep. 2022 Oct 7;12:16834. doi: 10.1038/s41598-022-20264-x (PMC9546887; doi:10.1038/s41598-022-20264-x)
Supplement: Supplementary file 1 — Supplementary Information 1. [file 41598_2022_20264_MOESM1_ESM.zip › IR_files/2_0068/open/open_lc-wpbe_air_D3.log]

 Entering Gaussian System, Link 0=g09
 Input=open_lc-wpbe_air_D3.gjf
 Output=open_lc-wpbe_air_D3.log
 AtFile(1): /pbs_home/ewapastorczak/DAE/0068/Def2SVP.gbs
            H     0
            S   3   1.00
                 13.0107010              0.19682158E-01
                  1.9622572              0.13796524
                  0.44453796             0.47831935
            S   1   1.00
                  0.12194962             1.0000000
            P   1   1.00
                  0.8000000              1.0000000
            ****
            C     0
            S   5   1.00
               1238.4016938              0.54568832082E-02
                186.29004992             0.40638409211E-01
                 42.251176346            0.18025593888
                 11.676557932            0.46315121755
                  3.5930506482           0.44087173314
            S   1   1.00
                  0.40245147363          1.0000000
            S   1   1.00
                  0.13090182668          1.0000000
            P   3   1.00
                  9.4680970621           0.38387871728E-01
                  2.0103545142           0.21117025112
                  0.54771004707          0.51328172114
            P   1   1.00
                  0.15268613795          1.0000000
            D   1   1.00
                  0.8000000              1.0000000
            ****
            F     0
            S   5   1.00
               2894.8325990             -0.53408255515E-02
                435.41939120            -0.39904258866E-01
                 98.843328866           -0.17912768038
                 27.485198001           -0.46758090825
                  8.5405498171          -0.44653131020
            S   1   1.00
                  1.0654578038           1.0000000
            S   1   1.00
                  0.33247346748          1.0000000
            P   3   1.00
                 22.696633924           -0.45212874436E-01
                  4.9872339257          -0.23754317067
                  1.3491613954          -0.51287353587
            P   1   1.00
                  0.34829881977          1.0000000
            D   1   1.00
                  1.4000000              1.0000000
            ****
            S     0
            S   5   1.00
               9184.9303010             -0.22294387756E-02
               1381.5105503             -0.16683029937E-01
                313.87147580            -0.75262436116E-01
                 88.053870623           -0.19376827038
                 27.039914905           -0.17718020803
            S   3   1.00
                 45.648731303           -0.10736062573
                  4.9664522326           0.65066293018
                  2.0116242047           0.59712155354
            S   1   1.00
                  0.35661077013          1.0000000
            S   1   1.00
                  0.13507221477          1.0000000
            P   5   1.00
                261.98233439            -0.92729929822E-02
                 61.306894736           -0.66547669241E-01
                 19.103729887           -0.24828595903
                  6.6567720378          -0.48703847402
                  2.3959635161          -0.39337850312
            P   1   1.00
                  0.61776161679          1.0000000
            P   1   1.00
                  0.16993376871          1.0000000
            D   1   1.00
                  0.5500000              1.0000000
            ****
 Initial command:
 /pbs_home/pkowalski/g09d01/g09/l1.exe "/pbs_home/daria/obliczenia/0068/open/LC-WPBE/Gau-31550.inp" -scrdir="/pbs_home/daria/obliczenia/0068/open/LC-WPBE/"
 Entering Link 1 = /pbs_home/pkowalski/g09d01/g09/l1.exe PID=     31551.
  
 Copyright (c) 1988,1990,1992,1993,1995,1998,2003,2009,2013,
            Gaussian, Inc.  All Rights Reserved.
  
 This is part of the Gaussian(R) 09 program.  It is based on
 the Gaussian(R) 03 system (copyright 2003, Gaussian, Inc.),
 the Gaussian(R) 98 system (copyright 1998, Gaussian, Inc.),
 the Gaussian(R) 94 system (copyright 1995, Gaussian, Inc.),
 the Gaussian 92(TM) system (copyright 1992, Gaussian, Inc.),
 the Gaussian 90(TM) system (copyright 1990, Gaussian, Inc.),
 the Gaussian 88(TM) system (copyright 1988, Gaussian, Inc.),
 the Gaussian 86(TM) system (copyright 1986, Carnegie Mellon
 University), and the Gaussian 82(TM) system (copyright 1983,
 Carnegie Mellon University). Gaussian is a federally registered
 trademark of Gaussian, Inc.
  
 This software contains proprietary and confidential information,
 including trade secrets, belonging to Gaussian, Inc.
  
 This software is provided under written license and may be
 used, copied, transmitted, or stored only in accord with that
 written license.
  
 The following legend is applicable only to US Government
 contracts under FAR:
  
                    RESTRICTED RIGHTS LEGEND
  
 Use, reproduction and disclosure by the US Government is
 subject to restrictions as set forth in subparagraphs (a)
 and (c) of the Commercial Computer Software - Restricted
 Rights clause in FAR 52.227-19.
  
 Gaussian, Inc.
 340 Quinnipiac St., Bldg. 40, Wallingford CT 06492
  
  
 ---------------------------------------------------------------
 Warning -- This program may not be used in any manner that
 competes with the business of Gaussian, Inc. or will provide
 assistance to any competitor of Gaussian, Inc.  The licensee
 of this program is prohibited from giving any competitor of
 Gaussian, Inc. access to this program.  By using this program,
 the user acknowledges that Gaussian, Inc. is engaged in the
 business of creating and licensing software in the field of
 computational chemistry and represents and warrants to the
 licensee that it is not a competitor of Gaussian, Inc. and that
 it will not use this program in any manner prohibited above.
 ---------------------------------------------------------------
  

 Cite this work as:
 Gaussian 09, Revision D.01,
 M. J. Frisch, G. W. Trucks, H. B. Schlegel, G. E. Scuseria, 
 M. A. Robb, J. R. Cheeseman, G. Scalmani, V. Barone, B. Mennucci, 
 G. A. Petersson, H. Nakatsuji, M. Caricato, X. Li, H. P. Hratchian, 
 A. F. Izmaylov, J. Bloino, G. Zheng, J. L. Sonnenberg, M. Hada, 
 M. Ehara, K. Toyota, R. Fukuda, J. Hasegawa, M. Ishida, T. Nakajima, 
 Y. Honda, O. Kitao, H. Nakai, T. Vreven, J. A. Montgomery, Jr., 
 J. E. Peralta, F. Ogliaro, M. Bearpark, J. J. Heyd, E. Brothers, 
 K. N. Kudin, V. N. Staroverov, T. Keith, R. Kobayashi, J. Normand, 
 K. Raghavachari, A. Rendell, J. C. Burant, S. S. Iyengar, J. Tomasi, 
 M. Cossi, N. Rega, J. M. Millam, M. Klene, J. E. Knox, J. B. Cross, 
 V. Bakken, C. Adamo, J. Jaramillo, R. Gomperts, R. E. Stratmann, 
 O. Yazyev, A. J. Austin, R. Cammi, C. Pomelli, J. W. Ochterski, 
 R. L. Martin, K. Morokuma, V. G. Zakrzewski, G. A. Voth, 
 P. Salvador, J. J. Dannenberg, S. Dapprich, A. D. Daniels, 
 O. Farkas, J. B. Foresman, J. V. Ortiz, J. Cioslowski, 
 and D. J. Fox, Gaussian, Inc., Wallingford CT, 2013.
 
 ******************************************
 Gaussian 09:  ES64L-G09RevD.01 24-Apr-2013
                 5-Dec-2018 
 ******************************************
 %chk=dae0068freq_open_lc-wpbe_air_D3.chk
 %NProcShared=8
 Will use up to    8 processors via shared memory.
 %Mem=4GB
 ---------------------------------------------------------------
 #P opt Geom=Checkpoint freq LC-wPBE/Gen EmpiricalDispersion=GD3
 ---------------------------------------------------------------
 1/14=-1,18=20,19=15,26=3,29=2,38=1/1,3;
 2/9=110,12=2,40=1/2;
 3/5=7,11=2,14=-4,16=1,25=1,30=1,71=1,74=-41,124=31/1,2,3;
 4//1;
 5/5=2,38=5/2;
 6/7=2,8=2,9=2,10=2,28=1/1;
 7//1,2,3,16;
 1/14=-1,18=20,19=15,26=3/3(2);
 2/9=110/2;
 99//99;
 2/9=110/2;
 3/5=7,6=1,11=2,14=-2,16=1,25=1,30=1,71=1,74=-41,82=7,124=31/1,2,3;
 4/5=5,16=3,69=1/1;
 5/5=2,38=5/2;
 7//1,2,3,16;
 1/14=-1,18=20,19=15,26=3/3(-5);
 2/9=110/2;
 6/7=2,8=2,9=2,10=2,19=2,28=1/1;
 99/9=1/99;
 Leave Link    1 at Wed Dec  5 16:41:00 2018, MaxMem=   536870912 cpu:         0.8
 (Enter /pbs_home/pkowalski/g09d01/g09/l101.exe)
 -------------------
 Title Card Required
 -------------------
 Structure from the checkpoint file:  "dae0068freq_open_lc-wpbe_air_D3.chk"
 Charge =  0 Multiplicity = 1
 Redundant internal coordinates found in file.
 C,0,-1.9297182209,-0.186979193,-0.5951709176
 S,0,-3.3800587802,0.7319478467,-0.4190589961
 C,0,-4.3574689414,-0.5970201733,-0.8819592058
 C,0,-3.5907761422,-1.6864800373,-1.1742447461
 C,0,-2.1885247897,-1.4683587319,-1.015465309
 C,0,-5.8450280523,-0.4712106562,-0.9503471072
 H,0,-4.0136697526,-2.6349334956,-1.5098709479
 C,0,-0.6310168845,0.3907478945,-0.2716908302
 C,0,-0.1921608,1.7021925432,-0.8650972247
 C,0,0.3522373705,-0.1569035004,0.4660812751
 C,0,1.1016486226,2.0459999615,-0.1019893708
 C,0,1.602572501,0.6761081686,0.3939784737
 F,0,-1.1138418488,2.671916934,-0.7225168579
 F,0,0.0686167891,1.5765235711,-2.179664108
 F,0,1.9954219738,2.680026498,-0.8605366078
 F,0,0.8000771651,2.8079457777,0.9583828943
 F,0,2.4766838271,0.1572610399,-0.4966618472
 F,0,2.2346470949,0.7792934888,1.5706582576
 C,0,-0.6636824187,-1.8483646858,2.071300163
 C,0,0.3244575734,-1.3931738698,1.2351778372
 C,0,-1.9237725798,-1.1181521467,2.4074053618
 H,0,-2.2121881643,-1.3058937806,3.4502357879
 H,0,-2.7505338657,-1.4468977275,1.7592190081
 H,0,-1.8130680626,-0.036217017,2.2652989511
 C,0,-1.1604002967,-2.5190324706,-1.2872694988
 H,0,-1.0369259727,-3.1805818587,-0.4161975533
 H,0,-0.1794256704,-2.0774385211,-1.5008241866
 H,0,-1.4587841746,-3.1366205085,-2.1449167867
 H,0,-6.2886996876,-1.430466367,-1.244478833
 H,0,-6.1489580098,0.286068843,-1.6869936586
 H,0,-6.269411951,-0.1812515808,0.0213033236
 S,0,1.6299749496,-2.5156903216,1.1158892032
 C,0,0.8623595786,-3.6223524703,2.1762948858
 C,0,-0.3372729008,-3.1336850887,2.6025531513
 C,0,1.5115218683,-4.9191230388,2.5365448556
 H,0,1.7063939704,-5.53273668,1.6455773535
 H,0,2.4713608542,-4.7574527463,3.0474700871
 H,0,0.8590405252,-5.4901188293,3.2086535794
 H,0,-0.9828471565,-3.6743362801,3.296787134
 Recover connectivity data from disk.
 NAtoms=     39 NQM=       39 NQMF=       0 NMMI=      0 NMMIF=      0
                NMic=       0 NMicF=      0.
                    Isotopes and Nuclear Properties:
 (Nuclear quadrupole moments (NQMom) in fm**2, nuclear magnetic moments (NMagM)
  in nuclear magnetons)

  Atom         1           2           3           4           5           6           7           8           9          10
 IAtWgt=          12          32          12          12          12          12           1          12          12          12
 AtmWgt=  12.0000000  31.9720718  12.0000000  12.0000000  12.0000000  12.0000000   1.0078250  12.0000000  12.0000000  12.0000000
 NucSpn=           0           0           0           0           0           0           1           0           0           0
 AtZEff=  -3.6000000 -13.6000000  -3.6000000  -3.6000000  -3.6000000  -3.6000000  -1.0000000  -3.6000000  -3.6000000  -3.6000000
 NQMom=    0.0000000   0.0000000   0.0000000   0.0000000   0.0000000   0.0000000   0.0000000   0.0000000   0.0000000   0.0000000
 NMagM=    0.0000000   0.0000000   0.0000000   0.0000000   0.0000000   0.0000000   2.7928460   0.0000000   0.0000000   0.0000000
 AtZNuc=   6.0000000  16.0000000   6.0000000   6.0000000   6.0000000   6.0000000   1.0000000   6.0000000   6.0000000   6.0000000

  Atom        11          12          13          14          15          16          17          18          19          20
 IAtWgt=          12          12          19          19          19          19          19          19          12          12
 AtmWgt=  12.0000000  12.0000000  18.9984033  18.9984033  18.9984033  18.9984033  18.9984033  18.9984033  12.0000000  12.0000000
 NucSpn=           0           0           1           1           1           1           1           1           0           0
 AtZEff=  -3.6000000  -3.6000000  -6.7500000  -6.7500000  -6.7500000  -6.7500000  -6.7500000  -6.7500000  -3.6000000  -3.6000000
 NQMom=    0.0000000   0.0000000   0.0000000   0.0000000   0.0000000   0.0000000   0.0000000   0.0000000   0.0000000   0.0000000
 NMagM=    0.0000000   0.0000000   2.6288670   2.6288670   2.6288670   2.6288670   2.6288670   2.6288670   0.0000000   0.0000000
 AtZNuc=   6.0000000   6.0000000   9.0000000   9.0000000   9.0000000   9.0000000   9.0000000   9.0000000   6.0000000   6.0000000

  Atom        21          22          23          24          25          26          27          28          29          30
 IAtWgt=          12           1           1           1          12           1           1           1           1           1
 AtmWgt=  12.0000000   1.0078250   1.0078250   1.0078250  12.0000000   1.0078250   1.0078250   1.0078250   1.0078250   1.0078250
 NucSpn=           0           1           1           1           0           1           1           1           1           1
 AtZEff=  -3.6000000  -1.0000000  -1.0000000  -1.0000000  -3.6000000  -1.0000000  -1.0000000  -1.0000000  -1.0000000  -1.0000000
 NQMom=    0.0000000   0.0000000   0.0000000   0.0000000   0.0000000   0.0000000   0.0000000   0.0000000   0.0000000   0.0000000
 NMagM=    0.0000000   2.7928460   2.7928460   2.7928460   0.0000000   2.7928460   2.7928460   2.7928460   2.7928460   2.7928460
 AtZNuc=   6.0000000   1.0000000   1.0000000   1.0000000   6.0000000   1.0000000   1.0000000   1.0000000   1.0000000   1.0000000

  Atom        31          32          33          34          35          36          37          38          39
 IAtWgt=           1          32          12          12          12           1           1           1           1
 AtmWgt=   1.0078250  31.9720718  12.0000000  12.0000000  12.0000000   1.0078250   1.0078250   1.0078250   1.0078250
 NucSpn=           1           0           0           0           0           1           1           1           1
 AtZEff=  -1.0000000 -13.6000000  -3.6000000  -3.6000000  -3.6000000  -1.0000000  -1.0000000  -1.0000000  -1.0000000
 NQMom=    0.0000000   0.0000000   0.0000000   0.0000000   0.0000000   0.0000000   0.0000000   0.0000000   0.0000000
 NMagM=    2.7928460   0.0000000   0.0000000   0.0000000   0.0000000   2.7928460   2.7928460   2.7928460   2.7928460
 AtZNuc=   1.0000000  16.0000000   6.0000000   6.0000000   6.0000000   1.0000000   1.0000000   1.0000000   1.0000000
 Leave Link  101 at Wed Dec  5 16:41:00 2018, MaxMem=   536870912 cpu:         1.9
 (Enter /pbs_home/pkowalski/g09d01/g09/l103.exe)

 GradGradGradGradGradGradGradGradGradGradGradGradGradGradGradGradGradGrad
 Berny optimization.
 Initialization pass.
                           ----------------------------
                           !    Initial Parameters    !
                           ! (Angstroms and Degrees)  !
 --------------------------                            --------------------------
 ! Name  Definition              Value          Derivative Info.                !
 --------------------------------------------------------------------------------
 ! R1    R(1,2)                  1.726          estimate D2E/DX2                !
 ! R2    R(1,5)                  1.3732         estimate D2E/DX2                !
 ! R3    R(1,8)                  1.4577         estimate D2E/DX2                !
 ! R4    R(2,3)                  1.7134         estimate D2E/DX2                !
 ! R5    R(3,4)                  1.3639         estimate D2E/DX2                !
 ! R6    R(3,6)                  1.4944         estimate D2E/DX2                !
 ! R7    R(4,5)                  1.428          estimate D2E/DX2                !
 ! R8    R(4,7)                  1.0914         estimate D2E/DX2                !
 ! R9    R(5,25)                 1.4949         estimate D2E/DX2                !
 ! R10   R(6,29)                 1.0971         estimate D2E/DX2                !
 ! R11   R(6,30)                 1.0993         estimate D2E/DX2                !
 ! R12   R(6,31)                 1.0992         estimate D2E/DX2                !
 ! R13   R(8,9)                  1.5049         estimate D2E/DX2                !
 ! R14   R(8,10)                 1.3457         estimate D2E/DX2                !
 ! R15   R(9,11)                 1.5409         estimate D2E/DX2                !
 ! R16   R(9,13)                 1.3454         estimate D2E/DX2                !
 ! R17   R(9,14)                 1.3461         estimate D2E/DX2                !
 ! R18   R(10,12)                1.5041         estimate D2E/DX2                !
 ! R19   R(10,20)                1.4562         estimate D2E/DX2                !
 ! R20   R(11,12)                1.5406         estimate D2E/DX2                !
 ! R21   R(11,15)                1.3327         estimate D2E/DX2                !
 ! R22   R(11,16)                1.3401         estimate D2E/DX2                !
 ! R23   R(12,17)                1.3515         estimate D2E/DX2                !
 ! R24   R(12,18)                1.3397         estimate D2E/DX2                !
 ! R25   R(19,20)                1.3721         estimate D2E/DX2                !
 ! R26   R(19,21)                1.4947         estimate D2E/DX2                !
 ! R27   R(19,34)                1.4286         estimate D2E/DX2                !
 ! R28   R(20,32)                1.7259         estimate D2E/DX2                !
 ! R29   R(21,22)                1.0981         estimate D2E/DX2                !
 ! R30   R(21,23)                1.1008         estimate D2E/DX2                !
 ! R31   R(21,24)                1.0968         estimate D2E/DX2                !
 ! R32   R(25,26)                1.1008         estimate D2E/DX2                !
 ! R33   R(25,27)                1.0968         estimate D2E/DX2                !
 ! R34   R(25,28)                1.0982         estimate D2E/DX2                !
 ! R35   R(32,33)                1.7142         estimate D2E/DX2                !
 ! R36   R(33,34)                1.3637         estimate D2E/DX2                !
 ! R37   R(33,35)                1.4943         estimate D2E/DX2                !
 ! R38   R(34,39)                1.0913         estimate D2E/DX2                !
 ! R39   R(35,36)                1.0992         estimate D2E/DX2                !
 ! R40   R(35,37)                1.0993         estimate D2E/DX2                !
 ! R41   R(35,38)                1.097          estimate D2E/DX2                !
 ! A1    A(2,1,5)              111.6961         estimate D2E/DX2                !
 ! A2    A(2,1,8)              120.9962         estimate D2E/DX2                !
 ! A3    A(5,1,8)              127.2762         estimate D2E/DX2                !
 ! A4    A(1,2,3)               92.2254         estimate D2E/DX2                !
 ! A5    A(2,3,4)              110.9034         estimate D2E/DX2                !
 ! A6    A(2,3,6)              120.9901         estimate D2E/DX2                !
 ! A7    A(4,3,6)              128.0969         estimate D2E/DX2                !
 ! A8    A(3,4,5)              113.9646         estimate D2E/DX2                !
 ! A9    A(3,4,7)              122.8391         estimate D2E/DX2                !
 ! A10   A(5,4,7)              123.193          estimate D2E/DX2                !
 ! A11   A(1,5,4)              111.2018         estimate D2E/DX2                !
 ! A12   A(1,5,25)             125.5826         estimate D2E/DX2                !
 ! A13   A(4,5,25)             123.2148         estimate D2E/DX2                !
 ! A14   A(3,6,29)             109.9511         estimate D2E/DX2                !
 ! A15   A(3,6,30)             111.3373         estimate D2E/DX2                !
 ! A16   A(3,6,31)             111.4727         estimate D2E/DX2                !
 ! A17   A(29,6,30)            108.1115         estimate D2E/DX2                !
 ! A18   A(29,6,31)            108.1503         estimate D2E/DX2                !
 ! A19   A(30,6,31)            107.6905         estimate D2E/DX2                !
 ! A20   A(1,8,9)              121.1769         estimate D2E/DX2                !
 ! A21   A(1,8,10)             127.6834         estimate D2E/DX2                !
 ! A22   A(9,8,10)             110.9623         estimate D2E/DX2                !
 ! A23   A(8,9,11)             104.1237         estimate D2E/DX2                !
 ! A24   A(8,9,13)             112.74           estimate D2E/DX2                !
 ! A25   A(8,9,14)             111.1147         estimate D2E/DX2                !
 ! A26   A(11,9,13)            111.2162         estimate D2E/DX2                !
 ! A27   A(11,9,14)            109.9868         estimate D2E/DX2                !
 ! A28   A(13,9,14)            107.6679         estimate D2E/DX2                !
 ! A29   A(8,10,12)            110.8363         estimate D2E/DX2                !
 ! A30   A(8,10,20)            128.3951         estimate D2E/DX2                !
 ! A31   A(12,10,20)           120.7524         estimate D2E/DX2                !
 ! A32   A(9,11,12)            103.5347         estimate D2E/DX2                !
 ! A33   A(9,11,15)            112.79           estimate D2E/DX2                !
 ! A34   A(9,11,16)            109.2543         estimate D2E/DX2                !
 ! A35   A(12,11,15)           112.8418         estimate D2E/DX2                !
 ! A36   A(12,11,16)           108.9052         estimate D2E/DX2                !
 ! A37   A(15,11,16)           109.3162         estimate D2E/DX2                !
 ! A38   A(10,12,11)           103.7444         estimate D2E/DX2                !
 ! A39   A(10,12,17)           110.8927         estimate D2E/DX2                !
 ! A40   A(10,12,18)           113.1257         estimate D2E/DX2                !
 ! A41   A(11,12,17)           109.8469         estimate D2E/DX2                !
 ! A42   A(11,12,18)           111.5725         estimate D2E/DX2                !
 ! A43   A(17,12,18)           107.6523         estimate D2E/DX2                !
 ! A44   A(20,19,21)           125.5978         estimate D2E/DX2                !
 ! A45   A(20,19,34)           111.1333         estimate D2E/DX2                !
 ! A46   A(21,19,34)           123.2684         estimate D2E/DX2                !
 ! A47   A(10,20,19)           128.1117         estimate D2E/DX2                !
 ! A48   A(10,20,32)           120.081          estimate D2E/DX2                !
 ! A49   A(19,20,32)           111.7837         estimate D2E/DX2                !
 ! A50   A(19,21,22)           110.5755         estimate D2E/DX2                !
 ! A51   A(19,21,23)           110.7858         estimate D2E/DX2                !
 ! A52   A(19,21,24)           111.5731         estimate D2E/DX2                !
 ! A53   A(22,21,23)           108.111          estimate D2E/DX2                !
 ! A54   A(22,21,24)           108.5531         estimate D2E/DX2                !
 ! A55   A(23,21,24)           107.1038         estimate D2E/DX2                !
 ! A56   A(5,25,26)            110.8339         estimate D2E/DX2                !
 ! A57   A(5,25,27)            111.5645         estimate D2E/DX2                !
 ! A58   A(5,25,28)            110.5104         estimate D2E/DX2                !
 ! A59   A(26,25,27)           107.2015         estimate D2E/DX2                !
 ! A60   A(26,25,28)           108.0898         estimate D2E/DX2                !
 ! A61   A(27,25,28)           108.5047         estimate D2E/DX2                !
 ! A62   A(20,32,33)            92.2009         estimate D2E/DX2                !
 ! A63   A(32,33,34)           110.852          estimate D2E/DX2                !
 ! A64   A(32,33,35)           120.9886         estimate D2E/DX2                !
 ! A65   A(34,33,35)           128.1559         estimate D2E/DX2                !
 ! A66   A(19,34,33)           114.0273         estimate D2E/DX2                !
 ! A67   A(19,34,39)           123.17           estimate D2E/DX2                !
 ! A68   A(33,34,39)           122.7993         estimate D2E/DX2                !
 ! A69   A(33,35,36)           111.4721         estimate D2E/DX2                !
 ! A70   A(33,35,37)           111.3303         estimate D2E/DX2                !
 ! A71   A(33,35,38)           109.9387         estimate D2E/DX2                !
 ! A72   A(36,35,37)           107.6991         estimate D2E/DX2                !
 ! A73   A(36,35,38)           108.148          estimate D2E/DX2                !
 ! A74   A(37,35,38)           108.1261         estimate D2E/DX2                !
 ! D1    D(5,1,2,3)              0.8699         estimate D2E/DX2                !
 ! D2    D(8,1,2,3)           -177.2331         estimate D2E/DX2                !
 ! D3    D(2,1,5,4)             -0.6879         estimate D2E/DX2                !
 ! D4    D(2,1,5,25)           179.005          estimate D2E/DX2                !
 ! D5    D(8,1,5,4)            177.2685         estimate D2E/DX2                !
 ! D6    D(8,1,5,25)            -3.0387         estimate D2E/DX2                !
 ! D7    D(2,1,8,9)            -52.6156         estimate D2E/DX2                !
 ! D8    D(2,1,8,10)           132.6805         estimate D2E/DX2                !
 ! D9    D(5,1,8,9)            129.5997         estimate D2E/DX2                !
 ! D10   D(5,1,8,10)           -45.1043         estimate D2E/DX2                !
 ! D11   D(1,2,3,4)             -0.816          estimate D2E/DX2                !
 ! D12   D(1,2,3,6)           -179.7767         estimate D2E/DX2                !
 ! D13   D(2,3,4,5)              0.5763         estimate D2E/DX2                !
 ! D14   D(2,3,4,7)           -178.7749         estimate D2E/DX2                !
 ! D15   D(6,3,4,5)            179.4441         estimate D2E/DX2                !
 ! D16   D(6,3,4,7)              0.0929         estimate D2E/DX2                !
 ! D17   D(2,3,6,29)          -178.8626         estimate D2E/DX2                !
 ! D18   D(2,3,6,30)            61.3454         estimate D2E/DX2                !
 ! D19   D(2,3,6,31)           -58.9348         estimate D2E/DX2                !
 ! D20   D(4,3,6,29)             2.3712         estimate D2E/DX2                !
 ! D21   D(4,3,6,30)          -117.4209         estimate D2E/DX2                !
 ! D22   D(4,3,6,31)           122.2989         estimate D2E/DX2                !
 ! D23   D(3,4,5,1)              0.0736         estimate D2E/DX2                !
 ! D24   D(3,4,5,25)          -179.6278         estimate D2E/DX2                !
 ! D25   D(7,4,5,1)            179.4222         estimate D2E/DX2                !
 ! D26   D(7,4,5,25)            -0.2792         estimate D2E/DX2                !
 ! D27   D(1,5,25,26)           96.8398         estimate D2E/DX2                !
 ! D28   D(1,5,25,27)          -22.5423         estimate D2E/DX2                !
 ! D29   D(1,5,25,28)         -143.3537         estimate D2E/DX2                !
 ! D30   D(4,5,25,26)          -83.5025         estimate D2E/DX2                !
 ! D31   D(4,5,25,27)          157.1154         estimate D2E/DX2                !
 ! D32   D(4,5,25,28)           36.304          estimate D2E/DX2                !
 ! D33   D(1,8,9,11)           171.2312         estimate D2E/DX2                !
 ! D34   D(1,8,9,13)            50.5618         estimate D2E/DX2                !
 ! D35   D(1,8,9,14)           -70.41           estimate D2E/DX2                !
 ! D36   D(10,8,9,11)          -13.2553         estimate D2E/DX2                !
 ! D37   D(10,8,9,13)         -133.9247         estimate D2E/DX2                !
 ! D38   D(10,8,9,14)          105.1034         estimate D2E/DX2                !
 ! D39   D(1,8,10,12)          171.7419         estimate D2E/DX2                !
 ! D40   D(1,8,10,20)           -6.7849         estimate D2E/DX2                !
 ! D41   D(9,8,10,12)           -3.4069         estimate D2E/DX2                !
 ! D42   D(9,8,10,20)          178.0663         estimate D2E/DX2                !
 ! D43   D(8,9,11,12)           23.5778         estimate D2E/DX2                !
 ! D44   D(8,9,11,15)          145.8694         estimate D2E/DX2                !
 ! D45   D(8,9,11,16)          -92.3403         estimate D2E/DX2                !
 ! D46   D(13,9,11,12)         145.2636         estimate D2E/DX2                !
 ! D47   D(13,9,11,15)         -92.4448         estimate D2E/DX2                !
 ! D48   D(13,9,11,16)          29.3455         estimate D2E/DX2                !
 ! D49   D(14,9,11,12)         -95.5519         estimate D2E/DX2                !
 ! D50   D(14,9,11,15)          26.7397         estimate D2E/DX2                !
 ! D51   D(14,9,11,16)         148.5299         estimate D2E/DX2                !
 ! D52   D(8,10,12,11)          18.6004         estimate D2E/DX2                !
 ! D53   D(8,10,12,17)         -99.2704         estimate D2E/DX2                !
 ! D54   D(8,10,12,18)         139.668          estimate D2E/DX2                !
 ! D55   D(20,10,12,11)       -162.743          estimate D2E/DX2                !
 ! D56   D(20,10,12,17)         79.3861         estimate D2E/DX2                !
 ! D57   D(20,10,12,18)        -41.6755         estimate D2E/DX2                !
 ! D58   D(8,10,20,19)         -44.4206         estimate D2E/DX2                !
 ! D59   D(8,10,20,32)         133.6563         estimate D2E/DX2                !
 ! D60   D(12,10,20,19)        137.1815         estimate D2E/DX2                !
 ! D61   D(12,10,20,32)        -44.7416         estimate D2E/DX2                !
 ! D62   D(9,11,12,10)         -25.3605         estimate D2E/DX2                !
 ! D63   D(9,11,12,17)          93.2335         estimate D2E/DX2                !
 ! D64   D(9,11,12,18)        -147.4666         estimate D2E/DX2                !
 ! D65   D(15,11,12,10)       -147.6176         estimate D2E/DX2                !
 ! D66   D(15,11,12,17)        -29.0235         estimate D2E/DX2                !
 ! D67   D(15,11,12,18)         90.2763         estimate D2E/DX2                !
 ! D68   D(16,11,12,10)         90.8048         estimate D2E/DX2                !
 ! D69   D(16,11,12,17)       -150.6011         estimate D2E/DX2                !
 ! D70   D(16,11,12,18)        -31.3013         estimate D2E/DX2                !
 ! D71   D(21,19,20,10)         -2.4879         estimate D2E/DX2                !
 ! D72   D(21,19,20,32)        179.3042         estimate D2E/DX2                !
 ! D73   D(34,19,20,10)        177.7687         estimate D2E/DX2                !
 ! D74   D(34,19,20,32)         -0.4393         estimate D2E/DX2                !
 ! D75   D(20,19,21,22)       -144.5266         estimate D2E/DX2                !
 ! D76   D(20,19,21,23)         95.629          estimate D2E/DX2                !
 ! D77   D(20,19,21,24)        -23.6035         estimate D2E/DX2                !
 ! D78   D(34,19,21,22)         35.1872         estimate D2E/DX2                !
 ! D79   D(34,19,21,23)        -84.6572         estimate D2E/DX2                !
 ! D80   D(34,19,21,24)        156.1103         estimate D2E/DX2                !
 ! D81   D(20,19,34,33)          0.1138         estimate D2E/DX2                !
 ! D82   D(20,19,34,39)        179.4568         estimate D2E/DX2                !
 ! D83   D(21,19,34,33)       -179.6367         estimate D2E/DX2                !
 ! D84   D(21,19,34,39)         -0.2937         estimate D2E/DX2                !
 ! D85   D(10,20,32,33)       -177.8637         estimate D2E/DX2                !
 ! D86   D(19,20,32,33)          0.507          estimate D2E/DX2                !
 ! D87   D(20,32,33,34)         -0.4345         estimate D2E/DX2                !
 ! D88   D(20,32,33,35)       -179.806          estimate D2E/DX2                !
 ! D89   D(32,33,34,19)          0.2651         estimate D2E/DX2                !
 ! D90   D(32,33,34,39)       -179.0807         estimate D2E/DX2                !
 ! D91   D(35,33,34,19)        179.5798         estimate D2E/DX2                !
 ! D92   D(35,33,34,39)          0.234          estimate D2E/DX2                !
 ! D93   D(32,33,35,36)        -59.1682         estimate D2E/DX2                !
 ! D94   D(32,33,35,37)         61.1178         estimate D2E/DX2                !
 ! D95   D(32,33,35,38)       -179.0845         estimate D2E/DX2                !
 ! D96   D(34,33,35,36)        121.5788         estimate D2E/DX2                !
 ! D97   D(34,33,35,37)       -118.1352         estimate D2E/DX2                !
 ! D98   D(34,33,35,38)          1.6625         estimate D2E/DX2                !
 --------------------------------------------------------------------------------
 Trust Radius=3.00D-01 FncErr=1.00D-07 GrdErr=1.00D-06
 Number of steps in this run=    223 maximum allowed number of steps=    234.
 GradGradGradGradGradGradGradGradGradGradGradGradGradGradGradGradGradGrad

 Leave Link  103 at Wed Dec  5 16:41:00 2018, MaxMem=   536870912 cpu:         0.2
 (Enter /pbs_home/pkowalski/g09d01/g09/l202.exe)
                          Input orientation:                          
 ---------------------------------------------------------------------
 Center     Atomic      Atomic             Coordinates (Angstroms)
 Number     Number       Type             X           Y           Z
 ---------------------------------------------------------------------
      1          6           0       -1.929718   -0.186979   -0.595171
      2         16           0       -3.380059    0.731948   -0.419059
      3          6           0       -4.357469   -0.597020   -0.881959
      4          6           0       -3.590776   -1.686480   -1.174245
      5          6           0       -2.188525   -1.468359   -1.015465
      6          6           0       -5.845028   -0.471211   -0.950347
      7          1           0       -4.013670   -2.634933   -1.509871
      8          6           0       -0.631017    0.390748   -0.271691
      9          6           0       -0.192161    1.702193   -0.865097
     10          6           0        0.352237   -0.156904    0.466081
     11          6           0        1.101649    2.046000   -0.101989
     12          6           0        1.602573    0.676108    0.393978
     13          9           0       -1.113842    2.671917   -0.722517
     14          9           0        0.068617    1.576524   -2.179664
     15          9           0        1.995422    2.680026   -0.860537
     16          9           0        0.800077    2.807946    0.958383
     17          9           0        2.476684    0.157261   -0.496662
     18          9           0        2.234647    0.779293    1.570658
     19          6           0       -0.663682   -1.848365    2.071300
     20          6           0        0.324458   -1.393174    1.235178
     21          6           0       -1.923773   -1.118152    2.407405
     22          1           0       -2.212188   -1.305894    3.450236
     23          1           0       -2.750534   -1.446898    1.759219
     24          1           0       -1.813068   -0.036217    2.265299
     25          6           0       -1.160400   -2.519032   -1.287269
     26          1           0       -1.036926   -3.180582   -0.416198
     27          1           0       -0.179426   -2.077439   -1.500824
     28          1           0       -1.458784   -3.136621   -2.144917
     29          1           0       -6.288700   -1.430466   -1.244479
     30          1           0       -6.148958    0.286069   -1.686994
     31          1           0       -6.269412   -0.181252    0.021303
     32         16           0        1.629975   -2.515690    1.115889
     33          6           0        0.862360   -3.622352    2.176295
     34          6           0       -0.337273   -3.133685    2.602553
     35          6           0        1.511522   -4.919123    2.536545
     36          1           0        1.706394   -5.532737    1.645577
     37          1           0        2.471361   -4.757453    3.047470
     38          1           0        0.859041   -5.490119    3.208654
     39          1           0       -0.982847   -3.674336    3.296787
 ---------------------------------------------------------------------
                    Distance matrix (angstroms):
                    1          2          3          4          5
     1  C    0.000000
     2  S    1.725958   0.000000
     3  C    2.478781   1.713407   0.000000
     4  C    2.311481   2.542342   1.363881   0.000000
     5  C    1.373158   2.572315   2.341233   1.427969   0.000000
     6  C    3.941648   2.793910   1.494435   2.570732   3.790588
     7  H    3.342456   3.595445   2.159991   1.091351   2.221821
     8  C    1.457749   2.774052   3.903147   3.726883   2.536791
     9  C    2.580879   3.361996   4.757778   4.809289   3.749730
    10  C    2.516840   3.937457   4.918562   4.536257   3.220305
    11  C    3.797184   4.681129   6.115217   6.090976   4.900040
    12  C    3.768344   5.048838   6.226634   5.917095   4.577957
    13  F    2.975762   2.998551   4.607872   5.033377   4.287499
    14  F    3.100630   3.963130   5.098879   5.004919   3.965016
    15  F    4.867943   5.734606   7.148337   7.097211   5.893939
    16  F    4.339918   4.866277   6.448328   6.635326   5.578046
    17  F    4.420926   5.885382   6.886439   6.377505   4.967491
    18  F    4.792331   5.957024   7.166977   6.895657   5.595036
    19  C    3.387199   4.498733   4.892000   4.373516   3.463765
    20  C    3.144263   4.579965   5.199670   4.606561   3.374334
    21  C    3.143658   3.678660   4.124849   3.991255   3.450910
    22  H    4.206789   4.526385   4.885964   4.840575   4.468718
    23  H    2.793615   3.144609   3.206299   3.060820   2.831111
    24  H    2.866814   3.201767   4.085794   4.208809   3.599363
    25  C    2.551337   4.031073   3.752287   2.571506   1.494936
    26  H    3.129020   4.560501   4.232934   3.054362   2.148723
    27  H    2.730855   4.393964   4.475565   3.449176   2.154769
    28  H    3.365097   4.651419   4.055491   2.755086   2.142727
    29  H    4.579146   3.717196   2.134410   2.710953   4.106740
    30  H    4.383815   3.077868   2.153453   3.270803   4.383377
    31  H    4.383265   3.062060   2.155057   3.296989   4.402860
    32  S    4.584980   6.164711   6.597134   5.760950   4.496723
    33  C    5.222883   6.610137   6.764035   5.899503   4.912730
    34  C    4.630810   5.773370   5.893935   5.190750   4.392096
    35  C    6.636487   8.037273   8.050577   7.088962   6.181820
    36  H    6.842469   8.329526   8.217066   7.127769   6.226613
    37  H    7.316253   8.740106   8.909687   8.000203   7.002865
    38  H    7.097151   8.357295   8.239387   7.312888   6.580683
    39  H    5.310891   6.242554   6.190304   5.544636   4.991545
                    6          7          8          9         10
     6  C    0.000000
     7  H    2.889401   0.000000
     8  C    5.328176   4.704272   0.000000
     9  C    6.056885   5.816384   1.504863   0.000000
    10  C    6.364838   5.395013   1.345741   2.350456   0.000000
    11  C    7.437229   7.075292   2.402246   1.540935   2.395225
    12  C    7.654430   6.791893   2.348077   2.420576   1.504143
    13  F    5.684653   6.098491   2.374889   1.345433   3.400644
    14  F    6.377745   5.903394   2.352852   1.346062   3.175717
    15  F    8.450504   8.048579   3.533513   2.396184   3.536685
    16  F    7.652029   7.673941   3.066587   2.352085   3.038627
    17  F    8.357733   7.137761   3.124569   3.105687   2.353475
    18  F    8.555722   7.758097   3.428884   3.560062   2.374873
    19  C    6.154124   4.966477   3.241034   4.631546   2.543592
    20  C    6.609772   5.281724   2.523086   3.776155   1.456244
    21  C    5.202815   4.691839   3.335499   4.654256   3.142127
    22  H    5.767092   5.441906   4.385366   5.634820   4.098980
    23  H    4.227246   3.700526   3.463219   4.832088   3.600483
    24  H    5.175548   5.084081   2.831230   3.930495   2.817853
    25  C    5.123751   2.864285   3.127054   4.351374   3.307864
    26  H    5.544714   3.217896   3.597227   4.975603   3.442502
    27  H    5.914562   3.874572   2.794038   3.832743   2.799971
    28  H    5.269776   2.680002   4.078787   5.162982   4.356125
    29  H    1.097055   2.587844   6.022667   6.864785   6.974957
    30  H    1.099315   3.622580   5.697518   6.177730   6.862762
    31  H    1.099219   3.667891   5.674903   6.423866   6.636615
    32  S    8.020281   6.225718   3.935079   5.003501   2.760206
    33  C    8.043297   6.191807   4.932320   6.221966   3.897998
    34  C    7.074407   5.538653   4.557323   5.952425   3.728427
    35  C    9.276916   7.219331   6.377412   7.636460   5.320667
    36  H    9.454197   7.146555   6.650344   7.890006   5.667851
    37  H   10.174318   8.205490   6.866261   8.008093   5.685007
    38  H    9.350469   7.359338   6.994116   8.332455   6.018450
    39  H    7.206869   5.776695   5.420584   6.844964   4.708257
                   11         12         13         14         15
    11  C    0.000000
    12  C    1.540621   0.000000
    13  F    2.384371   3.550876   0.000000
    14  F    2.367339   3.128483   2.172872   0.000000
    15  F    1.332747   2.396628   3.112336   2.582711   0.000000
    16  F    1.340110   2.346760   2.550885   3.449460   2.180294
    17  F    2.369351   1.351486   4.389348   3.262758   2.593909
    18  F    2.384529   1.339679   4.478064   4.403655   3.095274
    19  C    4.796421   3.784479   5.333011   5.507887   6.014385
    20  C    3.770936   2.573543   4.735635   4.532737   4.875972
    21  C    5.045998   4.439411   4.981669   5.680854   6.361265
    22  H    5.902119   5.274603   5.868663   6.723554   7.223178
    23  H    5.523019   5.031955   5.079607   5.709946   6.813128
    24  H    4.293630   3.959274   4.092670   5.089142   5.626137
    25  C    5.230801   4.546376   5.221788   4.368115   6.096846
    26  H    5.655916   4.743142   5.861014   5.192503   6.613570
    27  H    4.538792   3.787851   4.902578   3.724753   5.270048
    28  H    6.130981   5.509518   5.990101   4.954583   6.885823
    29  H    8.246717   8.330329   6.624285   7.094507   9.255822
    30  H    7.627640   8.035471   5.654634   6.369163   8.529067
    31  H    7.701194   7.927300   5.939170   6.935751   8.790451
    32  S    4.750934   3.272535   6.149759   5.481307   5.570932
    33  C    6.113760   4.711829   7.205991   6.828815   7.087041
    34  C    6.017822   4.811998   6.735292   6.724613   7.157772
    35  C    7.459410   5.992119   8.668212   8.155858   8.337949
    36  H    7.801087   6.334590   8.993216   8.237498   8.591486
    37  H    7.621166   6.108960   9.069841   8.556598   8.415173
    38  H    8.234823   6.818914   9.271742   8.921669   9.197877
    39  H    6.972736   5.834129   7.513115   7.659545   8.156675
                   16         17         18         19         20
    16  F    0.000000
    17  F    3.457498   0.000000
    18  F    2.558965   2.172399   0.000000
    19  C    5.006237   4.525358   3.944052   0.000000
    20  C    4.237008   3.167838   2.912213   1.372122   0.000000
    21  C    4.993322   5.424417   4.646816   1.494659   2.550352
    22  H    5.675099   6.301138   5.258817   2.143270   3.368779
    23  H    5.599274   5.914907   5.462922   2.147910   3.119788
    24  H    4.077477   5.105667   4.187073   2.154670   2.733404
    25  C    6.104353   4.584320   5.529290   3.460710   3.136096
    26  H    6.412996   4.846971   5.507395   2.846359   2.788411
    27  H    5.556447   3.613467   4.839697   3.612070   2.864930
    28  H    7.076072   5.390205   6.540743   4.479763   4.200547
    29  H    8.547953   8.939354   9.244213   6.542924   7.062856
    30  H    7.851558   8.708340   9.007797   6.983468   7.298222
    31  H    7.732470   8.767957   8.697251   6.197254   6.813322
    32  S    5.390236   3.234487   3.380734   2.572741   1.725876
    33  C    6.544916   4.902675   4.650210   2.342405   2.478765
    34  C    6.268958   5.324830   4.794891   1.428573   2.310191
    35  C    7.918607   5.991791   5.824757   3.791770   3.941446
    36  H    8.417876   6.128508   6.334539   4.401488   4.383396
    37  H    8.024508   6.059316   5.735204   4.386821   4.383146
    38  H    8.597969   6.945432   6.624262   4.107874   4.578793
    39  H    7.118071   6.406227   5.759046   2.222129   3.341105
                   21         22         23         24         25
    21  C    0.000000
    22  H    1.098147   0.000000
    23  H    1.100797   1.780235   0.000000
    24  H    1.096829   1.781980   1.767761   0.000000
    25  C    4.024404   5.002191   3.599874   4.383046   0.000000
    26  H    3.607332   4.454773   3.267193   4.204741   1.100754
    27  H    4.386027   5.407439   4.199531   4.584654   1.096778
    28  H    5.001406   5.935058   4.445903   5.402594   1.098183
    29  H    5.699683   6.218827   4.641238   5.856087   5.242734
    30  H    6.048812   6.665105   5.140899   5.875749   5.737079
    31  H    5.045379   5.429868   4.123677   4.991548   5.768846
    32  S    4.031160   4.655642   4.554673   4.395848   3.682577
    33  C    3.753260   4.054843   4.237871   4.475064   4.159946
    34  C    2.572438   2.752216   3.062726   3.447611   4.023190
    35  C    5.124969   5.268422   5.552090   5.913480   5.246061
    36  H    5.766025   6.039725   6.047413   6.556096   5.089451
    37  H    5.742072   5.831905   6.315659   6.423254   6.081955
    38  H    5.244058   5.196013   5.610483   6.146147   5.754895
    39  H    2.865383   2.672891   3.232695   3.871582   4.730732
                   26         27         28         29         30
    26  H    0.000000
    27  H    1.768798   0.000000
    28  H    1.779991   1.781426   0.000000
    29  H    5.597328   6.148782   5.200946   0.000000
    30  H    6.305986   6.423094   5.824279   1.778156   0.000000
    31  H    6.047007   6.557464   6.047219   1.778515   1.775155
    32  S    3.146702   3.211415   4.534186   8.333934   8.730281
    33  C    3.243989   4.122291   4.929149   8.224579   8.908385
    34  C    3.099124   4.240080   4.878142   7.288353   7.991909
    35  C    4.270340   5.218699   5.823754   9.343999  10.179158
    36  H    4.160451   5.039369   5.488859   9.439416  10.328169
    37  H    5.176059   5.907294   6.710739  10.306713  11.052699
    38  H    4.697680   5.907959   6.290626   9.348869  10.317158
    39  H    3.746061   5.119828   5.488879   7.335538   8.198267
                   31         32         33         34         35
    31  H    0.000000
    32  S    8.309515   0.000000
    33  C    8.206542   1.714175   0.000000
    34  C    7.111258   2.542076   1.363675   0.000000
    35  C    9.450756   2.794420   1.494258   2.571029   0.000000
    36  H    9.741157   3.064144   2.154907   3.293604   1.099236
    37  H   10.319904   3.076432   2.153203   3.274599   1.099306
    38  H    9.442357   3.717691   2.134087   2.711329   1.097041
    39  H    7.132896   3.595221   2.159396   1.091344   2.889522
                   36         37         38         39
    36  H    0.000000
    37  H    1.775259   0.000000
    38  H    1.778491   1.778302   0.000000
    39  H    3.662262   3.628616   2.587930   0.000000
 Stoichiometry    C17H14F6S2
 Framework group  C1[X(C17H14F6S2)]
 Deg. of freedom   111
 Full point group                 C1      NOp   1
 RotChk:  IX=0 Diff= 2.36D-15
 Largest Abelian subgroup         C1      NOp   1
 Largest concise Abelian subgroup C1      NOp   1
                         Standard orientation:                         
 ---------------------------------------------------------------------
 Center     Atomic      Atomic             Coordinates (Angstroms)
 Number     Number       Type             X           Y           Z
 ---------------------------------------------------------------------
      1          6           0        1.559146   -0.500804    0.296982
      2         16           0        3.042401   -0.617328   -0.577837
      3          6           0        3.398758   -2.150382    0.099303
      4          6           0        2.423317   -2.535922    0.971109
      5          6           0        1.355129   -1.596870    1.098592
      6          6           0        4.652626   -2.878647   -0.262335
      7          1           0        2.464218   -3.473555    1.528082
      8          6           0        0.666907    0.637331    0.113703
      9          6           0        1.168770    2.049869    0.245925
     10          6           0       -0.664150    0.615781   -0.083380
     11          6           0       -0.010707    2.914897   -0.238886
     12          6           0       -1.236096    2.005750   -0.025852
     13          9           0        2.274194    2.279686   -0.485793
     14          9           0        1.458595    2.343556    1.527188
     15          9           0       -0.105214    4.072247    0.415197
     16          9           0        0.127996    3.156577   -1.549706
     17          9           0       -1.784814    2.251421    1.184548
     18          9           0       -2.179248    2.225353   -0.951584
     19          6           0       -1.310765   -1.618512   -1.112790
     20          6           0       -1.528249   -0.536714   -0.297233
     21          6           0       -0.129983   -1.808863   -2.009186
     22          1           0       -0.426795   -2.318712   -2.935405
     23          1           0        0.641442   -2.418997   -1.514825
     24          1           0        0.335537   -0.851079   -2.271814
     25          6           0        0.183511   -1.807131    2.002989
     26          1           0       -0.580376   -2.431855    1.515282
     27          1           0       -0.295867   -0.857248    2.269149
     28          1           0        0.496479   -2.310651    2.927394
     29          1           0        4.687502   -3.844507    0.256729
     30          1           0        5.545361   -2.304491    0.023779
     31          1           0        4.710014   -3.068667   -1.343483
     32         16           0       -3.014385   -0.676260    0.569124
     33          6           0       -3.360898   -2.198258   -0.139286
     34          6           0       -2.375438   -2.565197   -1.007522
     35          6           0       -4.612395   -2.939304    0.203368
     36          1           0       -4.670877   -3.154148    1.279817
     37          1           0       -5.506778   -2.362156   -0.071317
     38          1           0       -4.642331   -3.893232   -0.337579
     39          1           0       -2.406263   -3.495014   -1.578066
 ---------------------------------------------------------------------
 Rotational constants (GHZ):      0.2281710      0.2045203      0.1273210
 Leave Link  202 at Wed Dec  5 16:41:00 2018, MaxMem=   536870912 cpu:         0.2
 (Enter /pbs_home/pkowalski/g09d01/g09/l301.exe)
 General basis read from cards:  (5D, 7F)
 Centers:       7     22     23     24     26     27     28     29     30     31
 Centers:      36     37     38     39
 S 3 1.00
     Exponent=  1.3010701000D+01 Coefficients=  1.9682158000D-02
     Exponent=  1.9622572000D+00 Coefficients=  1.3796524000D-01
     Exponent=  4.4453796000D-01 Coefficients=  4.7831935000D-01
 S 1 1.00
     Exponent=  1.2194962000D-01 Coefficients=  1.0000000000D+00
 P 1 1.00
     Exponent=  8.0000000000D-01 Coefficients=  1.0000000000D+00
 ****
 Centers:       1      3      4      5      6      8      9     10     11     12
 Centers:      19     20     21     25     33     34     35
 S 5 1.00
     Exponent=  1.2384016938D+03 Coefficients=  5.4568832082D-03
     Exponent=  1.8629004992D+02 Coefficients=  4.0638409211D-02
     Exponent=  4.2251176346D+01 Coefficients=  1.8025593888D-01
     Exponent=  1.1676557932D+01 Coefficients=  4.6315121755D-01
     Exponent=  3.5930506482D+00 Coefficients=  4.4087173314D-01
 S 1 1.00
     Exponent=  4.0245147363D-01 Coefficients=  1.0000000000D+00
 S 1 1.00
     Exponent=  1.3090182668D-01 Coefficients=  1.0000000000D+00
 P 3 1.00
     Exponent=  9.4680970621D+00 Coefficients=  3.8387871728D-02
     Exponent=  2.0103545142D+00 Coefficients=  2.1117025112D-01
     Exponent=  5.4771004707D-01 Coefficients=  5.1328172114D-01
 P 1 1.00
     Exponent=  1.5268613795D-01 Coefficients=  1.0000000000D+00
 D 1 1.00
     Exponent=  8.0000000000D-01 Coefficients=  1.0000000000D+00
 ****
 Centers:      13     14     15     16     17     18
 S 5 1.00
     Exponent=  2.8948325990D+03 Coefficients= -5.3408255515D-03
     Exponent=  4.3541939120D+02 Coefficients= -3.9904258866D-02
     Exponent=  9.8843328866D+01 Coefficients= -1.7912768038D-01
     Exponent=  2.7485198001D+01 Coefficients= -4.6758090825D-01
     Exponent=  8.5405498171D+00 Coefficients= -4.4653131020D-01
 S 1 1.00
     Exponent=  1.0654578038D+00 Coefficients=  1.0000000000D+00
 S 1 1.00
     Exponent=  3.3247346748D-01 Coefficients=  1.0000000000D+00
 P 3 1.00
     Exponent=  2.2696633924D+01 Coefficients= -4.5212874436D-02
     Exponent=  4.9872339257D+00 Coefficients= -2.3754317067D-01
     Exponent=  1.3491613954D+00 Coefficients= -5.1287353587D-01
 P 1 1.00
     Exponent=  3.4829881977D-01 Coefficients=  1.0000000000D+00
 D 1 1.00
     Exponent=  1.4000000000D+00 Coefficients=  1.0000000000D+00
 ****
 Centers:       2     32
 S 5 1.00
     Exponent=  9.1849303010D+03 Coefficients= -2.2294387756D-03
     Exponent=  1.3815105503D+03 Coefficients= -1.6683029937D-02
     Exponent=  3.1387147580D+02 Coefficients= -7.5262436116D-02
     Exponent=  8.8053870623D+01 Coefficients= -1.9376827038D-01
     Exponent=  2.7039914905D+01 Coefficients= -1.7718020803D-01
 S 3 1.00
     Exponent=  4.5648731303D+01 Coefficients= -1.0736062573D-01
     Exponent=  4.9664522326D+00 Coefficients=  6.5066293018D-01
     Exponent=  2.0116242047D+00 Coefficients=  5.9712155354D-01
 S 1 1.00
     Exponent=  3.5661077013D-01 Coefficients=  1.0000000000D+00
 S 1 1.00
     Exponent=  1.3507221477D-01 Coefficients=  1.0000000000D+00
 P 5 1.00
     Exponent=  2.6198233439D+02 Coefficients= -9.2729929822D-03
     Exponent=  6.1306894736D+01 Coefficients= -6.6547669241D-02
     Exponent=  1.9103729887D+01 Coefficients= -2.4828595903D-01
     Exponent=  6.6567720378D+00 Coefficients= -4.8703847402D-01
     Exponent=  2.3959635161D+00 Coefficients= -3.9337850312D-01
 P 1 1.00
     Exponent=  6.1776161679D-01 Coefficients=  1.0000000000D+00
 P 1 1.00
     Exponent=  1.6993376871D-01 Coefficients=  1.0000000000D+00
 D 1 1.00
     Exponent=  5.5000000000D-01 Coefficients=  1.0000000000D+00
 ****
 Ernie: Thresh=  0.10000D-02 Tol=  0.10000D-05 Strict=F.
 There are   453 symmetry adapted cartesian basis functions of A   symmetry.
 There are   428 symmetry adapted basis functions of A   symmetry.
   428 basis functions,   747 primitive gaussians,   453 cartesian basis functions
   101 alpha electrons      101 beta electrons
       nuclear repulsion energy      2842.2990419275 Hartrees.
 IExCor=32609 DFT=T Ex+Corr=LC-wPBE ExCW=0 ScaHFX=  1.000000
 ScaDFX=  1.000000  0.000000  1.000000  1.000000 ScalE2=  1.000000  1.000000
 IRadAn=      0 IRanWt=     -1 IRanGd=            0 ICorTp=0 IEmpDi=131
  HFx wShort=  0.000000 wLong=  0.400000 cFull=  0.000000 cShort=  0.000000 cLong=  1.000000
  DFx wShort=  0.000000 wLong=  0.400000 cFull=  0.000000 cShort=  0.000000 cLong=  1.000000
 NAtoms=   39 NActive=   39 NUniq=   39 SFac= 1.00D+00 NAtFMM=   60 NAOKFM=F Big=F
 Integral buffers will be    131072 words long.
 Raffenetti 2 integral format.
 Two-electron integral symmetry is turned on.
 R6Disp:  Grimme-D3 Dispersion energy=       -0.0375139310 Hartrees.
 Nuclear repulsion after empirical dispersion term =     2842.2615279965 Hartrees.
 Leave Link  301 at Wed Dec  5 16:41:00 2018, MaxMem=   536870912 cpu:         1.0
 (Enter /pbs_home/pkowalski/g09d01/g09/l302.exe)
 NPDir=0 NMtPBC=     1 NCelOv=     1 NCel=       1 NClECP=     1 NCelD=      1
         NCelK=      1 NCelE2=     1 NClLst=     1 CellRange=     0.0.
 One-electron integrals computed using PRISM.
 NBasis=   428 RedAO= T EigKep=  3.47D-04  NBF=   428
 NBsUse=   428 1.00D-06 EigRej= -1.00D+00 NBFU=   428
 Precomputing XC quadrature grid using
 IXCGrd= 4 IRadAn=           0 IRanWt=          -1 IRanGd=           0 AccXCQ= 0.00D+00.
 Generated NRdTot=       0 NPtTot=           0 NUsed=           0 NTot=          32
 NSgBfM=   440   440   443   446   446 MxSgAt=    39 MxSgA2=    39.
 Leave Link  302 at Wed Dec  5 16:41:01 2018, MaxMem=   536870912 cpu:         7.9
 (Enter /pbs_home/pkowalski/g09d01/g09/l303.exe)
 DipDrv:  MaxL=1.
 Leave Link  303 at Wed Dec  5 16:41:02 2018, MaxMem=   536870912 cpu:         1.0
 (Enter /pbs_home/pkowalski/g09d01/g09/l401.exe)
 ExpMin= 1.22D-01 ExpMax= 9.18D+03 ExpMxC= 1.38D+03 IAcc=1 IRadAn=         1 AccDes= 0.00D+00
 Harris functional with IExCor=32609 and IRadAn=       1 diagonalized for initial guess.
 HarFok:  IExCor=32609 AccDes= 0.00D+00 IRadAn=         1 IDoV= 1 UseB2=F ITyADJ=14
 ICtDFT=  3500011 ScaDFX=  1.000000  1.000000  1.000000  1.000000
 FoFCou: FMM=F IPFlag=           0 FMFlag=      100000 FMFlg1=           0
         NFxFlg=           0 DoJE=T BraDBF=F KetDBF=T FulRan=T
         wScrn=  0.000000 ICntrl=     500 IOpCl=  0 I1Cent=   200000004 NGrid=           0
         NMat0=    1 NMatS0=      1 NMatT0=    0 NMatD0=    1 NMtDS0=    0 NMtDT0=    0
 Petite list used in FoFCou.
 Harris En= -2049.20829929708    
 JPrj=0 DoOrth=F DoCkMO=F.
 Leave Link  401 at Wed Dec  5 16:41:04 2018, MaxMem=   536870912 cpu:        16.2
 (Enter /pbs_home/pkowalski/g09d01/g09/l502.exe)
 Closed shell SCF:
 Using DIIS extrapolation, IDIIS=  1040.
 Integral symmetry usage will be decided dynamically.
 IVT=      641221 IEndB=      641221 NGot=   536870912 MDV=   536451994
 LenX=   536451994 LenY=   536246332
 Requested convergence on RMS density matrix=1.00D-08 within 128 cycles.
 Requested convergence on MAX density matrix=1.00D-06.
 Requested convergence on             energy=1.00D-06.
 No special actions if energy rises.
 Fock matrices will be formed incrementally for  20 cycles.
 Integral accuracy reduced to 1.0D-05 until final iterations.

 Cycle   1  Pass 0  IDiag  1:
 FoFJK:  IHMeth= 1 ICntrl=       0 DoSepK=T KAlg= 0 I1Cent=   0 FoldK=F
 IRaf=         1 NMat=   1 IRICut=       1 DoRegI=T DoRafI=F ISym2E= 0.
 FoFCou: FMM=F IPFlag=           0 FMFlag=      100000 FMFlg1=           0
         NFxFlg=           0 DoJE=T BraDBF=F KetDBF=F FulRan=T
         wScrn=  0.000000 ICntrl=     500 IOpCl=  0 I1Cent=           0 NGrid=           0
         NMat0=    1 NMatS0=      1 NMatT0=    0 NMatD0=    1 NMtDS0=    0 NMtDT0=    0
 Symmetry not used in FoFCou.
 E= -2048.93868479343    
 DIIS: error= 2.38D-02 at cycle   1 NSaved=   1.
 NSaved= 1 IEnMin= 1 EnMin= -2048.93868479343     IErMin= 1 ErrMin= 2.38D-02
 ErrMax= 2.38D-02  0.00D+00 EMaxC= 1.00D-01 BMatC= 5.64D-01 BMatP= 5.64D-01
 IDIUse=3 WtCom= 7.62D-01 WtEn= 2.38D-01
 Coeff-Com:  0.100D+01
 Coeff-En:   0.100D+01
 Coeff:      0.100D+01
 Gap=     0.395 Goal=   None    Shift=    0.000
 GapD=    0.395 DampG=1.000 DampE=0.500 DampFc=0.5000 IDamp=-1.
 Damping current iteration by 5.00D-01
 RMSDP=4.39D-03 MaxDP=1.44D-01              OVMax= 2.38D-01

 Cycle   2  Pass 0  IDiag  1:
 RMSU=  2.18D-03    CP:  9.87D-01
 E= -2049.23827282791     Delta-E=       -0.299588034477 Rises=F Damp=T
 DIIS: error= 5.72D-03 at cycle   2 NSaved=   2.
 NSaved= 2 IEnMin= 2 EnMin= -2049.23827282791     IErMin= 2 ErrMin= 5.72D-03
 ErrMax= 5.72D-03  0.00D+00 EMaxC= 1.00D-01 BMatC= 2.39D-02 BMatP= 5.64D-01
 IDIUse=3 WtCom= 9.43D-01 WtEn= 5.72D-02
 Coeff-Com: -0.507D-01 0.105D+01
 Coeff-En:   0.000D+00 0.100D+01
 Coeff:     -0.478D-01 0.105D+01
 Gap=     0.337 Goal=   None    Shift=    0.000
 RMSDP=1.48D-03 MaxDP=5.46D-02 DE=-3.00D-01 OVMax= 1.31D-01

 Cycle   3  Pass 0  IDiag  1:
 RMSU=  1.46D-03    CP:  9.76D-01  1.02D+00
 E= -2049.52876534718     Delta-E=       -0.290492519274 Rises=F Damp=F
 DIIS: error= 3.12D-03 at cycle   3 NSaved=   3.
 NSaved= 3 IEnMin= 3 EnMin= -2049.52876534718     IErMin= 3 ErrMin= 3.12D-03
 ErrMax= 3.12D-03  0.00D+00 EMaxC= 1.00D-01 BMatC= 7.67D-03 BMatP= 2.39D-02
 IDIUse=3 WtCom= 9.69D-01 WtEn= 3.12D-02
 Coeff-Com: -0.424D-01 0.351D+00 0.691D+00
 Coeff-En:   0.000D+00 0.000D+00 0.100D+01
 Coeff:     -0.411D-01 0.340D+00 0.701D+00
 Gap=     0.324 Goal=   None    Shift=    0.000
 RMSDP=3.93D-04 MaxDP=1.74D-02 DE=-2.90D-01 OVMax= 2.53D-02

 Cycle   4  Pass 0  IDiag  1:
 RMSU=  3.49D-04    CP:  9.76D-01  1.10D+00  9.57D-01
 E= -2049.53596733516     Delta-E=       -0.007201987975 Rises=F Damp=F
 DIIS: error= 1.25D-03 at cycle   4 NSaved=   4.
 NSaved= 4 IEnMin= 4 EnMin= -2049.53596733516     IErMin= 4 ErrMin= 1.25D-03
 ErrMax= 1.25D-03  0.00D+00 EMaxC= 1.00D-01 BMatC= 9.68D-04 BMatP= 7.67D-03
 IDIUse=3 WtCom= 9.88D-01 WtEn= 1.25D-02
 Coeff-Com: -0.104D-02-0.224D-01 0.231D+00 0.793D+00
 Coeff-En:   0.000D+00 0.000D+00 0.000D+00 0.100D+01
 Coeff:     -0.103D-02-0.222D-01 0.228D+00 0.796D+00
 Gap=     0.327 Goal=   None    Shift=    0.000
 RMSDP=1.33D-04 MaxDP=4.34D-03 DE=-7.20D-03 OVMax= 9.55D-03

 Cycle   5  Pass 0  IDiag  1:
 RMSU=  9.80D-05    CP:  9.76D-01  1.10D+00  1.02D+00  9.41D-01
 E= -2049.53719618049     Delta-E=       -0.001228845338 Rises=F Damp=F
 DIIS: error= 3.96D-04 at cycle   5 NSaved=   5.
 NSaved= 5 IEnMin= 5 EnMin= -2049.53719618049     IErMin= 5 ErrMin= 3.96D-04
 ErrMax= 3.96D-04  0.00D+00 EMaxC= 1.00D-01 BMatC= 7.96D-05 BMatP= 9.68D-04
 IDIUse=3 WtCom= 9.96D-01 WtEn= 3.96D-03
 Coeff-Com:  0.473D-02-0.362D-01 0.817D-02 0.193D+00 0.831D+00
 Coeff-En:   0.000D+00 0.000D+00 0.000D+00 0.000D+00 0.100D+01
 Coeff:      0.471D-02-0.361D-01 0.814D-02 0.192D+00 0.831D+00
 Gap=     0.328 Goal=   None    Shift=    0.000
 RMSDP=6.38D-05 MaxDP=3.15D-03 DE=-1.23D-03 OVMax= 4.92D-03

 Cycle   6  Pass 0  IDiag  1:
 RMSU=  4.22D-05    CP:  9.76D-01  1.09D+00  1.04D+00  1.02D+00  1.08D+00
 E= -2049.53737282486     Delta-E=       -0.000176644370 Rises=F Damp=F
 DIIS: error= 1.38D-04 at cycle   6 NSaved=   6.
 NSaved= 6 IEnMin= 6 EnMin= -2049.53737282486     IErMin= 6 ErrMin= 1.38D-04
 ErrMax= 1.38D-04  0.00D+00 EMaxC= 1.00D-01 BMatC= 1.54D-05 BMatP= 7.96D-05
 IDIUse=3 WtCom= 9.99D-01 WtEn= 1.38D-03
 Coeff-Com:  0.226D-02-0.782D-02-0.302D-01-0.781D-01 0.199D+00 0.915D+00
 Coeff-En:   0.000D+00 0.000D+00 0.000D+00 0.000D+00 0.000D+00 0.100D+01
 Coeff:      0.226D-02-0.781D-02-0.302D-01-0.780D-01 0.199D+00 0.915D+00
 Gap=     0.328 Goal=   None    Shift=    0.000
 RMSDP=3.00D-05 MaxDP=9.05D-04 DE=-1.77D-04 OVMax= 4.30D-03

 Cycle   7  Pass 0  IDiag  1:
 RMSU=  1.67D-05    CP:  9.75D-01  1.09D+00  1.05D+00  1.04D+00  1.28D+00
                    CP:  1.21D+00
 E= -2049.53742386604     Delta-E=       -0.000051041178 Rises=F Damp=F
 DIIS: error= 8.16D-05 at cycle   7 NSaved=   7.
 NSaved= 7 IEnMin= 7 EnMin= -2049.53742386604     IErMin= 7 ErrMin= 8.16D-05
 ErrMax= 8.16D-05  0.00D+00 EMaxC= 1.00D-01 BMatC= 3.66D-06 BMatP= 1.54D-05
 IDIUse=1 WtCom= 1.00D+00 WtEn= 0.00D+00
 Coeff-Com:  0.580D-04 0.322D-02-0.792D-02-0.564D-01-0.109D+00 0.286D+00
 Coeff-Com:  0.884D+00
 Coeff:      0.580D-04 0.322D-02-0.792D-02-0.564D-01-0.109D+00 0.286D+00
 Coeff:      0.884D+00
 Gap=     0.329 Goal=   None    Shift=    0.000
 RMSDP=1.63D-05 MaxDP=5.35D-04 DE=-5.10D-05 OVMax= 1.66D-03

 Cycle   8  Pass 0  IDiag  1:
 RMSU=  7.59D-06    CP:  9.76D-01  1.09D+00  1.05D+00  1.05D+00  1.34D+00
                    CP:  1.47D+00  1.14D+00
 E= -2049.53743382835     Delta-E=       -0.000009962303 Rises=F Damp=F
 DIIS: error= 2.45D-05 at cycle   8 NSaved=   8.
 NSaved= 8 IEnMin= 8 EnMin= -2049.53743382835     IErMin= 8 ErrMin= 2.45D-05
 ErrMax= 2.45D-05  0.00D+00 EMaxC= 1.00D-01 BMatC= 6.62D-07 BMatP= 3.66D-06
 IDIUse=1 WtCom= 1.00D+00 WtEn= 0.00D+00
 Coeff-Com: -0.279D-03 0.236D-02 0.313D-02-0.572D-02-0.763D-01-0.695D-01
 Coeff-Com:  0.312D+00 0.835D+00
 Coeff:     -0.279D-03 0.236D-02 0.313D-02-0.572D-02-0.763D-01-0.695D-01
 Coeff:      0.312D+00 0.835D+00
 Gap=     0.329 Goal=   None    Shift=    0.000
 RMSDP=6.38D-06 MaxDP=2.74D-04 DE=-9.96D-06 OVMax= 9.09D-04

 Initial convergence to 1.0D-05 achieved.  Increase integral accuracy.
 Cycle   9  Pass 1  IDiag  1:
 E= -2049.53739857096     Delta-E=        0.000035257388 Rises=F Damp=F
 DIIS: error= 1.01D-04 at cycle   1 NSaved=   1.
 NSaved= 1 IEnMin= 1 EnMin= -2049.53739857096     IErMin= 1 ErrMin= 1.01D-04
 ErrMax= 1.01D-04  0.00D+00 EMaxC= 1.00D-01 BMatC= 3.04D-06 BMatP= 3.04D-06
 IDIUse=3 WtCom= 9.99D-01 WtEn= 1.01D-03
 Coeff-Com:  0.100D+01
 Coeff-En:   0.100D+01
 Coeff:      0.100D+01
 Gap=     0.329 Goal=   None    Shift=    0.000
 RMSDP=6.38D-06 MaxDP=2.74D-04 DE= 3.53D-05 OVMax= 2.58D-04

 Cycle  10  Pass 1  IDiag  1:
 RMSU=  6.66D-05    CP:  1.00D+00
 E= -2049.53740151308     Delta-E=       -0.000002942122 Rises=F Damp=F
 DIIS: error= 8.51D-06 at cycle   2 NSaved=   2.
 NSaved= 2 IEnMin= 2 EnMin= -2049.53740151308     IErMin= 2 ErrMin= 8.51D-06
 ErrMax= 8.51D-06  0.00D+00 EMaxC= 1.00D-01 BMatC= 1.01D-07 BMatP= 3.04D-06
 IDIUse=1 WtCom= 1.00D+00 WtEn= 0.00D+00
 Coeff-Com:  0.162D-01 0.984D+00
 Coeff:      0.162D-01 0.984D+00
 Gap=     0.329 Goal=   None    Shift=    0.000
 RMSDP=4.51D-06 MaxDP=1.04D-04 DE=-2.94D-06 OVMax= 1.35D-04

 Cycle  11  Pass 1  IDiag  1:
 RMSU=  2.04D-06    CP:  1.00D+00  1.06D+00
 E= -2049.53740154091     Delta-E=       -0.000000027832 Rises=F Damp=F
 DIIS: error= 1.01D-05 at cycle   3 NSaved=   3.
 NSaved= 3 IEnMin= 3 EnMin= -2049.53740154091     IErMin= 2 ErrMin= 8.51D-06
 ErrMax= 1.01D-05  0.00D+00 EMaxC= 1.00D-01 BMatC= 7.51D-08 BMatP= 1.01D-07
 IDIUse=1 WtCom= 1.00D+00 WtEn= 0.00D+00
 Coeff-Com: -0.226D-01 0.466D+00 0.556D+00
 Coeff:     -0.226D-01 0.466D+00 0.556D+00
 Gap=     0.329 Goal=   None    Shift=    0.000
 RMSDP=9.66D-07 MaxDP=4.43D-05 DE=-2.78D-08 OVMax= 7.67D-05

 Cycle  12  Pass 1  IDiag  1:
 RMSU=  8.14D-07    CP:  1.00D+00  1.07D+00  8.27D-01
 E= -2049.53740167894     Delta-E=       -0.000000138032 Rises=F Damp=F
 DIIS: error= 2.12D-06 at cycle   4 NSaved=   4.
 NSaved= 4 IEnMin= 4 EnMin= -2049.53740167894     IErMin= 4 ErrMin= 2.12D-06
 ErrMax= 2.12D-06  0.00D+00 EMaxC= 1.00D-01 BMatC= 2.92D-09 BMatP= 7.51D-08
 IDIUse=1 WtCom= 1.00D+00 WtEn= 0.00D+00
 Coeff-Com: -0.692D-02 0.542D-01 0.150D+00 0.802D+00
 Coeff:     -0.692D-02 0.542D-01 0.150D+00 0.802D+00
 Gap=     0.329 Goal=   None    Shift=    0.000
 RMSDP=3.33D-07 MaxDP=1.12D-05 DE=-1.38D-07 OVMax= 3.93D-05

 Cycle  13  Pass 1  IDiag  1:
 RMSU=  2.32D-07    CP:  1.00D+00  1.07D+00  9.30D-01  1.06D+00
 E= -2049.53740168593     Delta-E=       -0.000000006989 Rises=F Damp=F
 DIIS: error= 1.22D-06 at cycle   5 NSaved=   5.
 NSaved= 5 IEnMin= 5 EnMin= -2049.53740168593     IErMin= 5 ErrMin= 1.22D-06
 ErrMax= 1.22D-06  0.00D+00 EMaxC= 1.00D-01 BMatC= 7.56D-10 BMatP= 2.92D-09
 IDIUse=1 WtCom= 1.00D+00 WtEn= 0.00D+00
 Coeff-Com:  0.477D-02-0.116D+00-0.114D+00 0.212D+00 0.101D+01
 Coeff:      0.477D-02-0.116D+00-0.114D+00 0.212D+00 0.101D+01
 Gap=     0.329 Goal=   None    Shift=    0.000
 RMSDP=2.78D-07 MaxDP=1.06D-05 DE=-6.99D-09 OVMax= 2.85D-05

 Cycle  14  Pass 1  IDiag  1:
 RMSU=  1.45D-07    CP:  1.00D+00  1.07D+00  9.80D-01  1.30D+00  1.40D+00
 E= -2049.53740168889     Delta-E=       -0.000000002959 Rises=F Damp=F
 DIIS: error= 3.29D-07 at cycle   6 NSaved=   6.
 NSaved= 6 IEnMin= 6 EnMin= -2049.53740168889     IErMin= 6 ErrMin= 3.29D-07
 ErrMax= 3.29D-07  0.00D+00 EMaxC= 1.00D-01 BMatC= 9.72D-11 BMatP= 7.56D-10
 IDIUse=1 WtCom= 1.00D+00 WtEn= 0.00D+00
 Coeff-Com:  0.243D-02-0.420D-01-0.561D-01-0.528D-01 0.265D+00 0.883D+00
 Coeff:      0.243D-02-0.420D-01-0.561D-01-0.528D-01 0.265D+00 0.883D+00
 Gap=     0.329 Goal=   None    Shift=    0.000
 RMSDP=9.50D-08 MaxDP=3.54D-06 DE=-2.96D-09 OVMax= 1.20D-05

 Cycle  15  Pass 1  IDiag  1:
 RMSU=  5.05D-08    CP:  1.00D+00  1.07D+00  9.96D-01  1.34D+00  1.62D+00
                    CP:  1.27D+00
 E= -2049.53740168923     Delta-E=       -0.000000000333 Rises=F Damp=F
 DIIS: error= 1.65D-07 at cycle   7 NSaved=   7.
 NSaved= 7 IEnMin= 7 EnMin= -2049.53740168923     IErMin= 7 ErrMin= 1.65D-07
 ErrMax= 1.65D-07  0.00D+00 EMaxC= 1.00D-01 BMatC= 1.52D-11 BMatP= 9.72D-11
 IDIUse=1 WtCom= 1.00D+00 WtEn= 0.00D+00
 Coeff-Com: -0.287D-03 0.108D-01 0.737D-02-0.433D-01-0.139D+00 0.213D+00
 Coeff-Com:  0.951D+00
 Coeff:     -0.287D-03 0.108D-01 0.737D-02-0.433D-01-0.139D+00 0.213D+00
 Coeff:      0.951D+00
 Gap=     0.329 Goal=   None    Shift=    0.000
 RMSDP=4.05D-08 MaxDP=1.30D-06 DE=-3.33D-10 OVMax= 5.38D-06

 Cycle  16  Pass 1  IDiag  1:
 RMSU=  1.58D-08    CP:  1.00D+00  1.07D+00  9.96D-01  1.35D+00  1.70D+00
                    CP:  1.47D+00  1.14D+00
 E= -2049.53740168924     Delta-E=       -0.000000000009 Rises=F Damp=F
 DIIS: error= 5.25D-08 at cycle   8 NSaved=   8.
 NSaved= 8 IEnMin= 8 EnMin= -2049.53740168924     IErMin= 8 ErrMin= 5.25D-08
 ErrMax= 5.25D-08  0.00D+00 EMaxC= 1.00D-01 BMatC= 1.87D-12 BMatP= 1.52D-11
 IDIUse=1 WtCom= 1.00D+00 WtEn= 0.00D+00
 Coeff-Com: -0.319D-03 0.751D-02 0.762D-02-0.700D-02-0.751D-01-0.140D-01
 Coeff-Com:  0.316D+00 0.766D+00
 Coeff:     -0.319D-03 0.751D-02 0.762D-02-0.700D-02-0.751D-01-0.140D-01
 Coeff:      0.316D+00 0.766D+00
 Gap=     0.329 Goal=   None    Shift=    0.000
 RMSDP=9.86D-09 MaxDP=2.93D-07 DE=-9.09D-12 OVMax= 8.04D-07

 SCF Done:  E(RLC-wPBE) =  -2049.53740169     A.U. after   16 cycles
            NFock= 16  Conv=0.99D-08     -V/T= 2.0064
 KE= 2.036594737990D+03 PE=-1.051799335749D+04 EE= 3.589599689814D+03
 Leave Link  502 at Wed Dec  5 16:45:46 2018, MaxMem=   536870912 cpu:      2243.0
 (Enter /pbs_home/pkowalski/g09d01/g09/l601.exe)
 Copying SCF densities to generalized density rwf, IOpCl= 0 IROHF=0.

 **********************************************************************

            Population analysis using the SCF density.

 **********************************************************************

 Orbital symmetries:
       Occupied  (A) (A) (A) (A) (A) (A) (A) (A) (A) (A) (A) (A)
                 (A) (A) (A) (A) (A) (A) (A) (A) (A) (A) (A) (A)
                 (A) (A) (A) (A) (A) (A) (A) (A) (A) (A) (A) (A)
                 (A) (A) (A) (A) (A) (A) (A) (A) (A) (A) (A) (A)
                 (A) (A) (A) (A) (A) (A) (A) (A) (A) (A) (A) (A)
                 (A) (A) (A) (A) (A) (A) (A) (A) (A) (A) (A) (A)
                 (A) (A) (A) (A) (A) (A) (A) (A) (A) (A) (A) (A)
                 (A) (A) (A) (A) (A) (A) (A) (A) (A) (A) (A) (A)
                 (A) (A) (A) (A) (A)
       Virtual   (A) (A) (A) (A) (A) (A) (A) (A) (A) (A) (A) (A)
                 (A) (A) (A) (A) (A) (A) (A) (A) (A) (A) (A) (A)
                 (A) (A) (A) (A) (A) (A) (A) (A) (A) (A) (A) (A)
                 (A) (A) (A) (A) (A) (A) (A) (A) (A) (A) (A) (A)
                 (A) (A) (A) (A) (A) (A) (A) (A) (A) (A) (A) (A)
                 (A) (A) (A) (A) (A) (A) (A) (A) (A) (A) (A) (A)
                 (A) (A) (A) (A) (A) (A) (A) (A) (A) (A) (A) (A)
                 (A) (A) (A) (A) (A) (A) (A) (A) (A) (A) (A) (A)
                 (A) (A) (A) (A) (A) (A) (A) (A) (A) (A) (A) (A)
                 (A) (A) (A) (A) (A) (A) (A) (A) (A) (A) (A) (A)
                 (A) (A) (A) (A) (A) (A) (A) (A) (A) (A) (A) (A)
                 (A) (A) (A) (A) (A) (A) (A) (A) (A) (A) (A) (A)
                 (A) (A) (A) (A) (A) (A) (A) (A) (A) (A) (A) (A)
                 (A) (A) (A) (A) (A) (A) (A) (A) (A) (A) (A) (A)
                 (A) (A) (A) (A) (A) (A) (A) (A) (A) (A) (A) (A)
                 (A) (A) (A) (A) (A) (A) (A) (A) (A) (A) (A) (A)
                 (A) (A) (A) (A) (A) (A) (A) (A) (A) (A) (A) (A)
                 (A) (A) (A) (A) (A) (A) (A) (A) (A) (A) (A) (A)
                 (A) (A) (A) (A) (A) (A) (A) (A) (A) (A) (A) (A)
                 (A) (A) (A) (A) (A) (A) (A) (A) (A) (A) (A) (A)
                 (A) (A) (A) (A) (A) (A) (A) (A) (A) (A) (A) (A)
                 (A) (A) (A) (A) (A) (A) (A) (A) (A) (A) (A) (A)
                 (A) (A) (A) (A) (A) (A) (A) (A) (A) (A) (A) (A)
                 (A) (A) (A) (A) (A) (A) (A) (A) (A) (A) (A) (A)
                 (A) (A) (A) (A) (A) (A) (A) (A) (A) (A) (A) (A)
                 (A) (A) (A) (A) (A) (A) (A) (A) (A) (A) (A) (A)
                 (A) (A) (A) (A) (A) (A) (A) (A) (A) (A) (A) (A)
                 (A) (A) (A)
 The electronic state is 1-A.
 Alpha  occ. eigenvalues --  -88.29527 -88.29460 -24.51352 -24.51329 -24.50941
 Alpha  occ. eigenvalues --  -24.50750 -24.50738 -24.50571 -10.30456 -10.30444
 Alpha  occ. eigenvalues --  -10.30353 -10.17611 -10.17540 -10.16595 -10.16502
 Alpha  occ. eigenvalues --  -10.16261 -10.16224 -10.14647 -10.14596 -10.14012
 Alpha  occ. eigenvalues --  -10.13974 -10.12918 -10.12850 -10.12520 -10.12471
 Alpha  occ. eigenvalues --   -7.93437  -7.93373  -5.95449  -5.95384  -5.94904
 Alpha  occ. eigenvalues --   -5.94837  -5.94508  -5.94449  -1.40962  -1.38597
 Alpha  occ. eigenvalues --   -1.37365  -1.33218  -1.31574  -1.31066  -1.06743
 Alpha  occ. eigenvalues --   -1.05196  -1.03245  -0.94558  -0.93636  -0.91748
 Alpha  occ. eigenvalues --   -0.91521  -0.88606  -0.87417  -0.84428  -0.84232
 Alpha  occ. eigenvalues --   -0.81683  -0.80248  -0.77169  -0.76813  -0.73949
 Alpha  occ. eigenvalues --   -0.72402  -0.71454  -0.70243  -0.68904  -0.68720
 Alpha  occ. eigenvalues --   -0.68418  -0.67344  -0.66993  -0.66378  -0.62338
 Alpha  occ. eigenvalues --   -0.62206  -0.59579  -0.58800  -0.58540  -0.58298
 Alpha  occ. eigenvalues --   -0.57962  -0.57591  -0.57305  -0.56704  -0.56033
 Alpha  occ. eigenvalues --   -0.55747  -0.55399  -0.55104  -0.54507  -0.54271
 Alpha  occ. eigenvalues --   -0.54002  -0.53739  -0.53188  -0.53005  -0.52736
 Alpha  occ. eigenvalues --   -0.51745  -0.50334  -0.50205  -0.49643  -0.49372
 Alpha  occ. eigenvalues --   -0.48575  -0.48323  -0.47295  -0.46324  -0.45850
 Alpha  occ. eigenvalues --   -0.43507  -0.43286  -0.36133  -0.35994  -0.35196
 Alpha  occ. eigenvalues --   -0.32248
 Alpha virt. eigenvalues --    0.00624   0.06109   0.08464   0.12409   0.12775
 Alpha virt. eigenvalues --    0.13477   0.14324   0.15068   0.15756   0.16555
 Alpha virt. eigenvalues --    0.17834   0.17992   0.18993   0.19769   0.20169
 Alpha virt. eigenvalues --    0.21140   0.21685   0.21898   0.22613   0.23240
 Alpha virt. eigenvalues --    0.23785   0.24274   0.24903   0.25734   0.27077
 Alpha virt. eigenvalues --    0.28166   0.29432   0.30937   0.31276   0.33039
 Alpha virt. eigenvalues --    0.33711   0.34829   0.36098   0.36244   0.37620
 Alpha virt. eigenvalues --    0.38309   0.38819   0.39120   0.40058   0.41351
 Alpha virt. eigenvalues --    0.41925   0.42186   0.43435   0.43866   0.46909
 Alpha virt. eigenvalues --    0.47809   0.48495   0.49213   0.49660   0.51348
 Alpha virt. eigenvalues --    0.51936   0.52346   0.52973   0.53436   0.53779
 Alpha virt. eigenvalues --    0.54882   0.55139   0.55840   0.56729   0.57337
 Alpha virt. eigenvalues --    0.57599   0.58838   0.60234   0.60741   0.61295
 Alpha virt. eigenvalues --    0.61812   0.62756   0.62977   0.64283   0.64648
 Alpha virt. eigenvalues --    0.65490   0.66177   0.66658   0.67566   0.67736
 Alpha virt. eigenvalues --    0.69664   0.70438   0.70960   0.71789   0.72160
 Alpha virt. eigenvalues --    0.72904   0.73514   0.74544   0.74734   0.74844
 Alpha virt. eigenvalues --    0.75089   0.75695   0.76038   0.76492   0.76612
 Alpha virt. eigenvalues --    0.77571   0.77636   0.78179   0.78288   0.78571
 Alpha virt. eigenvalues --    0.78992   0.79773   0.80734   0.81205   0.81558
 Alpha virt. eigenvalues --    0.82308   0.82640   0.83853   0.84214   0.84661
 Alpha virt. eigenvalues --    0.85210   0.85288   0.86434   0.87666   0.88075
 Alpha virt. eigenvalues --    0.89367   0.90526   0.92352   0.93223   0.93715
 Alpha virt. eigenvalues --    0.95020   0.96247   0.97192   0.97564   0.97960
 Alpha virt. eigenvalues --    0.99164   1.00653   1.01902   1.02468   1.03181
 Alpha virt. eigenvalues --    1.03911   1.05732   1.06527   1.07605   1.09285
 Alpha virt. eigenvalues --    1.11268   1.12701   1.15490   1.18610   1.20099
 Alpha virt. eigenvalues --    1.20839   1.21620   1.22976   1.23985   1.25069
 Alpha virt. eigenvalues --    1.25774   1.26589   1.28114   1.28941   1.30093
 Alpha virt. eigenvalues --    1.31397   1.31854   1.32897   1.33771   1.34851
 Alpha virt. eigenvalues --    1.37172   1.37526   1.38553   1.39909   1.42825
 Alpha virt. eigenvalues --    1.43621   1.45216   1.45716   1.46642   1.48172
 Alpha virt. eigenvalues --    1.48564   1.50153   1.51526   1.53118   1.54463
 Alpha virt. eigenvalues --    1.54580   1.55796   1.56704   1.58039   1.58202
 Alpha virt. eigenvalues --    1.59731   1.60388   1.61040   1.62205   1.62829
 Alpha virt. eigenvalues --    1.63562   1.63627   1.63747   1.64686   1.66231
 Alpha virt. eigenvalues --    1.66681   1.68428   1.71329   1.73266   1.74457
 Alpha virt. eigenvalues --    1.74700   1.74964   1.76860   1.78724   1.80710
 Alpha virt. eigenvalues --    1.82198   1.82287   1.83175   1.84373   1.84646
 Alpha virt. eigenvalues --    1.85089   1.87141   1.87366   1.87594   1.87761
 Alpha virt. eigenvalues --    1.89165   1.89761   1.89841   1.90613   1.92101
 Alpha virt. eigenvalues --    1.92784   1.93393   1.93722   1.94050   1.94501
 Alpha virt. eigenvalues --    1.95135   1.96196   1.97567   1.98965   2.00761
 Alpha virt. eigenvalues --    2.01391   2.03003   2.04055   2.05289   2.06262
 Alpha virt. eigenvalues --    2.08124   2.09209   2.10381   2.10506   2.11279
 Alpha virt. eigenvalues --    2.12500   2.13664   2.14927   2.15972   2.16881
 Alpha virt. eigenvalues --    2.18410   2.19474   2.20197   2.20985   2.21821
 Alpha virt. eigenvalues --    2.23014   2.23668   2.25115   2.25509   2.26140
 Alpha virt. eigenvalues --    2.29729   2.31147   2.31724   2.33260   2.33531
 Alpha virt. eigenvalues --    2.34191   2.35086   2.37168   2.38229   2.38531
 Alpha virt. eigenvalues --    2.40370   2.43891   2.46107   2.46483   2.48373
 Alpha virt. eigenvalues --    2.49565   2.50074   2.50774   2.53864   2.56555
 Alpha virt. eigenvalues --    2.57055   2.59330   2.59683   2.60490   2.61198
 Alpha virt. eigenvalues --    2.63716   2.64151   2.64607   2.66237   2.69038
 Alpha virt. eigenvalues --    2.71435   2.71590   2.74192   2.76673   2.78567
 Alpha virt. eigenvalues --    2.83258   2.83772   2.84322   2.85534   2.87545
 Alpha virt. eigenvalues --    2.90875   2.91433   2.98246   3.00221   3.02409
 Alpha virt. eigenvalues --    3.02457   3.05832   3.06287   3.07833   3.08546
 Alpha virt. eigenvalues --    3.09157   3.09397   3.14760   3.15140   3.15359
 Alpha virt. eigenvalues --    3.15866   3.16412   3.16608   3.17040   3.17828
 Alpha virt. eigenvalues --    3.19733   3.21321   3.22403   3.23601   3.24109
 Alpha virt. eigenvalues --    3.26298   3.27611   3.29137   3.29625   3.30823
 Alpha virt. eigenvalues --    3.37900   3.39362   3.43302   3.45211   3.48392
 Alpha virt. eigenvalues --    3.49094   3.52708   3.57706   3.58755   3.66857
 Alpha virt. eigenvalues --    3.70677   3.80880   3.84790   3.86892   3.96596
 Alpha virt. eigenvalues --    3.98149   4.01172
          Condensed to atoms (all electrons):
               1          2          3          4          5          6
     1  C    5.819551   0.333650  -0.128104  -0.029985   0.445839   0.005748
     2  S    0.333650  15.447261   0.325643  -0.070343  -0.083136  -0.060800
     3  C   -0.128104   0.325643   5.233527   0.517831  -0.015027   0.372605
     4  C   -0.029985  -0.070343   0.517831   4.888401   0.416217  -0.047715
     5  C    0.445839  -0.083136  -0.015027   0.416217   4.966369   0.008690
     6  C    0.005748  -0.060800   0.372605  -0.047715   0.008690   4.505284
     7  H    0.013451   0.006269  -0.058983   0.443847  -0.049919  -0.010774
     8  C    0.035078  -0.064836   0.010755   0.015325  -0.020300  -0.000121
     9  C   -0.067977   0.000675   0.000714  -0.000485   0.007718  -0.000001
    10  C   -0.085033   0.001489  -0.000219   0.001594  -0.016725  -0.000002
    11  C    0.017535  -0.000099   0.000002   0.000005  -0.000662   0.000000
    12  C    0.012215  -0.000139  -0.000002  -0.000013   0.000727   0.000000
    13  F   -0.017479   0.006185   0.000130   0.000002   0.000234   0.000000
    14  F    0.003056  -0.000321   0.000008  -0.000013  -0.000765   0.000000
    15  F   -0.000121   0.000000   0.000000   0.000000  -0.000001   0.000000
    16  F   -0.000754  -0.000002   0.000000   0.000000  -0.000004   0.000000
    17  F   -0.000453   0.000000   0.000000   0.000000   0.000012   0.000000
    18  F   -0.000153   0.000000   0.000000   0.000000   0.000001   0.000000
    19  C    0.008622  -0.000066  -0.000022  -0.000130  -0.001784  -0.000004
    20  C   -0.049473   0.000825   0.000054  -0.000075   0.004360   0.000001
    21  C   -0.000169  -0.003225  -0.000327  -0.000557  -0.005978  -0.000001
    22  H   -0.000151   0.000112  -0.000014  -0.000074   0.000333   0.000003
    23  H    0.005583  -0.000154   0.001495   0.002563  -0.005247  -0.000257
    24  H    0.005173   0.002508  -0.000192  -0.000013  -0.002696  -0.000016
    25  C   -0.059532   0.003835   0.010922  -0.068679   0.428938  -0.000105
    26  H   -0.007583  -0.000019  -0.000161  -0.001983  -0.003173  -0.000001
    27  H   -0.027582   0.000068  -0.000483   0.008426   0.004825   0.000004
    28  H    0.010404  -0.000145   0.000446  -0.012102  -0.015696  -0.000004
    29  H   -0.000302   0.004355  -0.009770  -0.014366   0.000828   0.395969
    30  H    0.000179  -0.001009  -0.016880   0.002100  -0.000522   0.390372
    31  H    0.000184  -0.001406  -0.016968   0.002564  -0.000383   0.390247
    32  S    0.000816  -0.000002   0.000000  -0.000004  -0.000111   0.000000
    33  C    0.000056   0.000000   0.000001  -0.000003   0.000045   0.000000
    34  C   -0.000164  -0.000007  -0.000002   0.000087  -0.000110   0.000000
    35  C    0.000001   0.000000   0.000000   0.000000  -0.000004   0.000000
    36  H    0.000000   0.000000   0.000000   0.000000  -0.000001   0.000000
    37  H    0.000000   0.000000   0.000000   0.000000   0.000000   0.000000
    38  H    0.000000   0.000000   0.000000   0.000000   0.000000   0.000000
    39  H   -0.000006   0.000001   0.000000  -0.000002   0.000014   0.000000
               7          8          9         10         11         12
     1  C    0.013451   0.035078  -0.067977  -0.085033   0.017535   0.012215
     2  S    0.006269  -0.064836   0.000675   0.001489  -0.000099  -0.000139
     3  C   -0.058983   0.010755   0.000714  -0.000219   0.000002  -0.000002
     4  C    0.443847   0.015325  -0.000485   0.001594   0.000005  -0.000013
     5  C   -0.049919  -0.020300   0.007718  -0.016725  -0.000662   0.000727
     6  C   -0.010774  -0.000121  -0.000001  -0.000002   0.000000   0.000000
     7  H    0.645682  -0.000477  -0.000003   0.000012   0.000000   0.000000
     8  C   -0.000477   5.936962  -0.081333   0.371108  -0.040652   0.131882
     9  C   -0.000003  -0.081333   5.144972   0.110483   0.015269  -0.167866
    10  C    0.000012   0.371108   0.110483   5.991502  -0.024890  -0.123041
    11  C    0.000000  -0.040652   0.015269  -0.024890   5.131599   0.048641
    12  C    0.000000   0.131882  -0.167866  -0.123041   0.048641   5.134485
    13  F    0.000000  -0.044273   0.378464   0.001057  -0.040949   0.005639
    14  F    0.000000  -0.040334   0.369618  -0.012211  -0.042888   0.008947
    15  F    0.000000   0.004943  -0.046049   0.004248   0.382635  -0.044769
    16  F    0.000000   0.000006  -0.042761   0.005105   0.374004  -0.048445
    17  F    0.000000  -0.010425   0.010598  -0.028321  -0.042490   0.352471
    18  F    0.000000   0.000421   0.006111  -0.062503  -0.044024   0.389995
    19  C    0.000018  -0.020857   0.000343  -0.029842  -0.001152   0.003962
    20  C   -0.000001  -0.072914   0.016801   0.023431   0.009851  -0.028012
    21  C    0.000006  -0.009418   0.000127  -0.019452  -0.000040  -0.000278
    22  H   -0.000001   0.000456   0.000015  -0.000662   0.000001   0.000009
    23  H    0.000017  -0.006522  -0.000139   0.005416  -0.000006   0.000051
    24  H   -0.000004   0.002451  -0.000725   0.007294   0.000188   0.000121
    25  C   -0.008111  -0.020365  -0.001058  -0.009160   0.000112  -0.000799
    26  H    0.000525   0.005453   0.000019  -0.006564   0.000014  -0.000242
    27  H   -0.000022   0.008435   0.000478   0.001040   0.000166  -0.000127
    28  H    0.003163  -0.000778   0.000020   0.000436  -0.000004   0.000038
    29  H    0.003867   0.000006   0.000000   0.000000   0.000000   0.000000
    30  H    0.000160   0.000003  -0.000001   0.000001   0.000000   0.000000
    31  H    0.000128   0.000002   0.000001  -0.000001   0.000000   0.000000
    32  S    0.000001   0.000048  -0.000375  -0.061212   0.000506  -0.003330
    33  C    0.000000  -0.000277  -0.000001   0.010718   0.000006   0.000582
    34  C   -0.000002   0.001445  -0.000010   0.015614   0.000008  -0.000375
    35  C    0.000000  -0.000001   0.000000  -0.000092   0.000000  -0.000005
    36  H    0.000000  -0.000001   0.000000   0.000003   0.000000   0.000000
    37  H    0.000000   0.000001   0.000000   0.000000   0.000000   0.000000
    38  H    0.000000   0.000000   0.000000   0.000006   0.000000   0.000000
    39  H    0.000000   0.000011   0.000000  -0.000467   0.000000   0.000000
              13         14         15         16         17         18
     1  C   -0.017479   0.003056  -0.000121  -0.000754  -0.000453  -0.000153
     2  S    0.006185  -0.000321   0.000000  -0.000002   0.000000   0.000000
     3  C    0.000130   0.000008   0.000000   0.000000   0.000000   0.000000
     4  C    0.000002  -0.000013   0.000000   0.000000   0.000000   0.000000
     5  C    0.000234  -0.000765  -0.000001  -0.000004   0.000012   0.000001
     6  C    0.000000   0.000000   0.000000   0.000000   0.000000   0.000000
     7  H    0.000000   0.000000   0.000000   0.000000   0.000000   0.000000
     8  C   -0.044273  -0.040334   0.004943   0.000006  -0.010425   0.000421
     9  C    0.378464   0.369618  -0.046049  -0.042761   0.010598   0.006111
    10  C    0.001057  -0.012211   0.004248   0.005105  -0.028321  -0.062503
    11  C   -0.040949  -0.042888   0.382635   0.374004  -0.042490  -0.044024
    12  C    0.005639   0.008947  -0.044769  -0.048445   0.352471   0.389995
    13  F    8.908515  -0.042977   0.000236  -0.000769  -0.000002  -0.000001
    14  F   -0.042977   8.910149   0.000007   0.000345  -0.000194  -0.000002
    15  F    0.000236   0.000007   8.878218  -0.041139   0.000000   0.000231
    16  F   -0.000769   0.000345  -0.041139   8.901460   0.000343  -0.000641
    17  F   -0.000002  -0.000194   0.000000   0.000343   8.930727  -0.043529
    18  F   -0.000001  -0.000002   0.000231  -0.000641  -0.043529   8.892304
    19  C   -0.000007   0.000000   0.000000   0.000023  -0.000100  -0.001774
    20  C   -0.000085  -0.000384  -0.000156  -0.000958  -0.013888   0.009874
    21  C    0.000005  -0.000002   0.000000  -0.000034  -0.000004  -0.000059
    22  H    0.000000   0.000000   0.000000   0.000000   0.000000   0.000001
    23  H    0.000002   0.000000   0.000000   0.000000   0.000000   0.000001
    24  H    0.000017   0.000004   0.000000   0.000129   0.000003   0.000044
    25  C   -0.000008  -0.000205   0.000000   0.000000  -0.000118  -0.000003
    26  H    0.000000   0.000002   0.000000   0.000000   0.000008   0.000000
    27  H    0.000007   0.000540  -0.000001   0.000000   0.000820   0.000015
    28  H    0.000000   0.000001   0.000000   0.000000   0.000000   0.000000
    29  H    0.000000   0.000000   0.000000   0.000000   0.000000   0.000000
    30  H    0.000000   0.000000   0.000000   0.000000   0.000000   0.000000
    31  H    0.000000   0.000000   0.000000   0.000000   0.000000   0.000000
    32  S    0.000000   0.000000   0.000000  -0.000002   0.004634  -0.000715
    33  C    0.000000   0.000000   0.000000   0.000000   0.000058  -0.000056
    34  C    0.000000   0.000000   0.000000   0.000000  -0.000001   0.000044
    35  C    0.000000   0.000000   0.000000   0.000000   0.000000   0.000000
    36  H    0.000000   0.000000   0.000000   0.000000   0.000000   0.000000
    37  H    0.000000   0.000000   0.000000   0.000000   0.000000   0.000000
    38  H    0.000000   0.000000   0.000000   0.000000   0.000000   0.000000
    39  H    0.000000   0.000000   0.000000   0.000000   0.000000   0.000000
              19         20         21         22         23         24
     1  C    0.008622  -0.049473  -0.000169  -0.000151   0.005583   0.005173
     2  S   -0.000066   0.000825  -0.003225   0.000112  -0.000154   0.002508
     3  C   -0.000022   0.000054  -0.000327  -0.000014   0.001495  -0.000192
     4  C   -0.000130  -0.000075  -0.000557  -0.000074   0.002563  -0.000013
     5  C   -0.001784   0.004360  -0.005978   0.000333  -0.005247  -0.002696
     6  C   -0.000004   0.000001  -0.000001   0.000003  -0.000257  -0.000016
     7  H    0.000018  -0.000001   0.000006  -0.000001   0.000017  -0.000004
     8  C   -0.020857  -0.072914  -0.009418   0.000456  -0.006522   0.002451
     9  C    0.000343   0.016801   0.000127   0.000015  -0.000139  -0.000725
    10  C   -0.029842   0.023431  -0.019452  -0.000662   0.005416   0.007294
    11  C   -0.001152   0.009851  -0.000040   0.000001  -0.000006   0.000188
    12  C    0.003962  -0.028012  -0.000278   0.000009   0.000051   0.000121
    13  F   -0.000007  -0.000085   0.000005   0.000000   0.000002   0.000017
    14  F    0.000000  -0.000384  -0.000002   0.000000   0.000000   0.000004
    15  F    0.000000  -0.000156   0.000000   0.000000   0.000000   0.000000
    16  F    0.000023  -0.000958  -0.000034   0.000000   0.000000   0.000129
    17  F   -0.000100  -0.013888  -0.000004   0.000000   0.000000   0.000003
    18  F   -0.001774   0.009874  -0.000059   0.000001   0.000001   0.000044
    19  C    5.007666   0.441134   0.433093  -0.015715  -0.002999   0.003261
    20  C    0.441134   5.766831  -0.064485   0.010784  -0.007883  -0.026349
    21  C    0.433093  -0.064485   4.496647   0.384641   0.377017   0.377605
    22  H   -0.015715   0.010784   0.384641   0.621991  -0.018811  -0.020725
    23  H   -0.002999  -0.007883   0.377017  -0.018811   0.602912  -0.014816
    24  H    0.003261  -0.026349   0.377605  -0.020725  -0.014816   0.611013
    25  C   -0.005598   0.001778   0.000379  -0.000029   0.000002   0.000161
    26  H   -0.005913   0.006412   0.000041  -0.000022   0.000284   0.000034
    27  H   -0.003033   0.004217   0.000131   0.000000   0.000043  -0.000035
    28  H    0.000360  -0.000179  -0.000029   0.000000  -0.000022   0.000000
    29  H    0.000000   0.000000   0.000001   0.000000  -0.000006  -0.000001
    30  H    0.000000   0.000000  -0.000001   0.000000   0.000011   0.000001
    31  H    0.000000   0.000000   0.000031   0.000001  -0.000066   0.000002
    32  S   -0.087955   0.334317   0.003797  -0.000143  -0.000014   0.000088
    33  C   -0.013178  -0.127878   0.011088   0.000397  -0.000160  -0.000486
    34  C    0.408128  -0.024630  -0.069445  -0.012059  -0.001829   0.008377
    35  C    0.008854   0.005391  -0.000101  -0.000005   0.000000   0.000004
    36  H   -0.000386   0.000198   0.000003   0.000001   0.000000   0.000000
    37  H   -0.000499   0.000165   0.000005  -0.000001   0.000000   0.000000
    38  H    0.000813  -0.000286  -0.000009   0.000000   0.000000   0.000000
    39  H   -0.049932   0.013811  -0.008288   0.003272   0.000505  -0.000019
              25         26         27         28         29         30
     1  C   -0.059532  -0.007583  -0.027582   0.010404  -0.000302   0.000179
     2  S    0.003835  -0.000019   0.000068  -0.000145   0.004355  -0.001009
     3  C    0.010922  -0.000161  -0.000483   0.000446  -0.009770  -0.016880
     4  C   -0.068679  -0.001983   0.008426  -0.012102  -0.014366   0.002100
     5  C    0.428938  -0.003173   0.004825  -0.015696   0.000828  -0.000522
     6  C   -0.000105  -0.000001   0.000004  -0.000004   0.395969   0.390372
     7  H   -0.008111   0.000525  -0.000022   0.003163   0.003867   0.000160
     8  C   -0.020365   0.005453   0.008435  -0.000778   0.000006   0.000003
     9  C   -0.001058   0.000019   0.000478   0.000020   0.000000  -0.000001
    10  C   -0.009160  -0.006564   0.001040   0.000436   0.000000   0.000001
    11  C    0.000112   0.000014   0.000166  -0.000004   0.000000   0.000000
    12  C   -0.000799  -0.000242  -0.000127   0.000038   0.000000   0.000000
    13  F   -0.000008   0.000000   0.000007   0.000000   0.000000   0.000000
    14  F   -0.000205   0.000002   0.000540   0.000001   0.000000   0.000000
    15  F    0.000000   0.000000  -0.000001   0.000000   0.000000   0.000000
    16  F    0.000000   0.000000   0.000000   0.000000   0.000000   0.000000
    17  F   -0.000118   0.000008   0.000820   0.000000   0.000000   0.000000
    18  F   -0.000003   0.000000   0.000015   0.000000   0.000000   0.000000
    19  C   -0.005598  -0.005913  -0.003033   0.000360   0.000000   0.000000
    20  C    0.001778   0.006412   0.004217  -0.000179   0.000000   0.000000
    21  C    0.000379   0.000041   0.000131  -0.000029   0.000001  -0.000001
    22  H   -0.000029  -0.000022   0.000000   0.000000   0.000000   0.000000
    23  H    0.000002   0.000284   0.000043  -0.000022  -0.000006   0.000011
    24  H    0.000161   0.000034  -0.000035   0.000000  -0.000001   0.000001
    25  C    4.499228   0.375796   0.374923   0.385405  -0.000009   0.000005
    26  H    0.375796   0.604862  -0.014568  -0.018919   0.000000   0.000000
    27  H    0.374923  -0.014568   0.611805  -0.020683   0.000000   0.000000
    28  H    0.385405  -0.018919  -0.020683   0.621105  -0.000001  -0.000001
    29  H   -0.000009   0.000000   0.000000  -0.000001   0.604636  -0.016713
    30  H    0.000005   0.000000   0.000000  -0.000001  -0.016713   0.592917
    31  H    0.000004   0.000000   0.000000   0.000000  -0.017745  -0.018660
    32  S   -0.003282   0.000237   0.002380   0.000103   0.000000   0.000000
    33  C   -0.000312   0.001114  -0.000150  -0.000009   0.000000   0.000000
    34  C   -0.000503   0.002497   0.000068  -0.000074   0.000000   0.000000
    35  C    0.000005  -0.000238  -0.000017   0.000002   0.000000   0.000000
    36  H    0.000026  -0.000057   0.000001   0.000001   0.000000   0.000000
    37  H   -0.000001   0.000010   0.000001   0.000000   0.000000   0.000000
    38  H    0.000001  -0.000006   0.000000   0.000000   0.000000   0.000000
    39  H    0.000002   0.000034  -0.000004  -0.000001   0.000000   0.000000
              31         32         33         34         35         36
     1  C    0.000184   0.000816   0.000056  -0.000164   0.000001   0.000000
     2  S   -0.001406  -0.000002   0.000000  -0.000007   0.000000   0.000000
     3  C   -0.016968   0.000000   0.000001  -0.000002   0.000000   0.000000
     4  C    0.002564  -0.000004  -0.000003   0.000087   0.000000   0.000000
     5  C   -0.000383  -0.000111   0.000045  -0.000110  -0.000004  -0.000001
     6  C    0.390247   0.000000   0.000000   0.000000   0.000000   0.000000
     7  H    0.000128   0.000001   0.000000  -0.000002   0.000000   0.000000
     8  C    0.000002   0.000048  -0.000277   0.001445  -0.000001  -0.000001
     9  C    0.000001  -0.000375  -0.000001  -0.000010   0.000000   0.000000
    10  C   -0.000001  -0.061212   0.010718   0.015614  -0.000092   0.000003
    11  C    0.000000   0.000506   0.000006   0.000008   0.000000   0.000000
    12  C    0.000000  -0.003330   0.000582  -0.000375  -0.000005   0.000000
    13  F    0.000000   0.000000   0.000000   0.000000   0.000000   0.000000
    14  F    0.000000   0.000000   0.000000   0.000000   0.000000   0.000000
    15  F    0.000000   0.000000   0.000000   0.000000   0.000000   0.000000
    16  F    0.000000  -0.000002   0.000000   0.000000   0.000000   0.000000
    17  F    0.000000   0.004634   0.000058  -0.000001   0.000000   0.000000
    18  F    0.000000  -0.000715  -0.000056   0.000044   0.000000   0.000000
    19  C    0.000000  -0.087955  -0.013178   0.408128   0.008854  -0.000386
    20  C    0.000000   0.334317  -0.127878  -0.024630   0.005391   0.000198
    21  C    0.000031   0.003797   0.011088  -0.069445  -0.000101   0.000003
    22  H    0.000001  -0.000143   0.000397  -0.012059  -0.000005   0.000001
    23  H   -0.000066  -0.000014  -0.000160  -0.001829   0.000000   0.000000
    24  H    0.000002   0.000088  -0.000486   0.008377   0.000004   0.000000
    25  C    0.000004  -0.003282  -0.000312  -0.000503   0.000005   0.000026
    26  H    0.000000   0.000237   0.001114   0.002497  -0.000238  -0.000057
    27  H    0.000000   0.002380  -0.000150   0.000068  -0.000017   0.000001
    28  H    0.000000   0.000103  -0.000009  -0.000074   0.000002   0.000001
    29  H   -0.017745   0.000000   0.000000   0.000000   0.000000   0.000000
    30  H   -0.018660   0.000000   0.000000   0.000000   0.000000   0.000000
    31  H    0.599683   0.000000   0.000000   0.000000   0.000000   0.000000
    32  S    0.000000  15.458665   0.326112  -0.068762  -0.061008  -0.001431
    33  C    0.000000   0.326112   5.224296   0.519265   0.373317  -0.016911
    34  C    0.000000  -0.068762   0.519265   4.888302  -0.047651   0.002392
    35  C    0.000000  -0.061008   0.373317  -0.047651   4.504811   0.390346
    36  H    0.000000  -0.001431  -0.016911   0.002392   0.390346   0.598883
    37  H    0.000000  -0.001060  -0.016860   0.002164   0.390411  -0.018699
    38  H    0.000000   0.004362  -0.009800  -0.014364   0.395987  -0.017613
    39  H    0.000000   0.006342  -0.059460   0.444035  -0.010807   0.000126
              37         38         39
     1  C    0.000000   0.000000  -0.000006
     2  S    0.000000   0.000000   0.000001
     3  C    0.000000   0.000000   0.000000
     4  C    0.000000   0.000000  -0.000002
     5  C    0.000000   0.000000   0.000014
     6  C    0.000000   0.000000   0.000000
     7  H    0.000000   0.000000   0.000000
     8  C    0.000001   0.000000   0.000011
     9  C    0.000000   0.000000   0.000000
    10  C    0.000000   0.000006  -0.000467
    11  C    0.000000   0.000000   0.000000
    12  C    0.000000   0.000000   0.000000
    13  F    0.000000   0.000000   0.000000
    14  F    0.000000   0.000000   0.000000
    15  F    0.000000   0.000000   0.000000
    16  F    0.000000   0.000000   0.000000
    17  F    0.000000   0.000000   0.000000
    18  F    0.000000   0.000000   0.000000
    19  C   -0.000499   0.000813  -0.049932
    20  C    0.000165  -0.000286   0.013811
    21  C    0.000005  -0.000009  -0.008288
    22  H   -0.000001   0.000000   0.003272
    23  H    0.000000   0.000000   0.000505
    24  H    0.000000   0.000000  -0.000019
    25  C   -0.000001   0.000001   0.000002
    26  H    0.000010  -0.000006   0.000034
    27  H    0.000001   0.000000  -0.000004
    28  H    0.000000   0.000000  -0.000001
    29  H    0.000000   0.000000   0.000000
    30  H    0.000000   0.000000   0.000000
    31  H    0.000000   0.000000   0.000000
    32  S   -0.001060   0.004362   0.006342
    33  C   -0.016860  -0.009800  -0.059460
    34  C    0.002164  -0.014364   0.444035
    35  C    0.390411   0.395987  -0.010807
    36  H   -0.018699  -0.017613   0.000126
    37  H    0.592885  -0.016732   0.000161
    38  H   -0.016732   0.604297   0.003874
    39  H    0.000161   0.003874   0.645758
 Mulliken charges:
               1
     1  C   -0.242122
     2  S    0.152834
     3  C   -0.226979
     4  C   -0.052421
     5  C   -0.062910
     6  C    0.050877
     7  H    0.011154
     8  C   -0.090903
     9  C    0.346360
    10  C   -0.070157
    11  C    0.257313
    12  C    0.327680
    13  F   -0.153943
    14  F   -0.152382
    15  F   -0.138283
    16  F   -0.145907
    17  F   -0.160149
    18  F   -0.145582
    19  C   -0.075329
    20  C   -0.232600
    21  C    0.097284
    22  H    0.046394
    23  H    0.063030
    24  H    0.047598
    25  C    0.096355
    26  H    0.062107
    27  H    0.048314
    28  H    0.047163
    29  H    0.049252
    30  H    0.068038
    31  H    0.062383
    32  S    0.147001
    33  C   -0.221512
    34  C   -0.052440
    35  C    0.050799
    36  H    0.063119
    37  H    0.068051
    38  H    0.049472
    39  H    0.011040
 Sum of Mulliken charges =   0.00000
 Mulliken charges with hydrogens summed into heavy atoms:
               1
     1  C   -0.242122
     2  S    0.152834
     3  C   -0.226979
     4  C   -0.041268
     5  C   -0.062910
     6  C    0.230549
     8  C   -0.090903
     9  C    0.346360
    10  C   -0.070157
    11  C    0.257313
    12  C    0.327680
    13  F   -0.153943
    14  F   -0.152382
    15  F   -0.138283
    16  F   -0.145907
    17  F   -0.160149
    18  F   -0.145582
    19  C   -0.075329
    20  C   -0.232600
    21  C    0.254306
    25  C    0.253940
    32  S    0.147001
    33  C   -0.221512
    34  C   -0.041400
    35  C    0.231442
 Electronic spatial extent (au):  <R**2>=           8500.7156
 Charge=              0.0000 electrons
 Dipole moment (field-independent basis, Debye):
    X=              0.0419    Y=             -5.9642    Z=             -0.1783  Tot=              5.9670
 Quadrupole moment (field-independent basis, Debye-Ang):
   XX=           -143.1746   YY=           -150.5072   ZZ=           -155.7334
   XY=              0.2094   XZ=             -2.0249   YZ=             -0.2959
 Traceless Quadrupole moment (field-independent basis, Debye-Ang):
   XX=              6.6305   YY=             -0.7022   ZZ=             -5.9283
   XY=              0.2094   XZ=             -2.0249   YZ=             -0.2959
 Octapole moment (field-independent basis, Debye-Ang**2):
  XXX=             -0.9109  YYY=             42.3176  ZZZ=              0.3557  XYY=             -1.1333
  XXY=            -38.0296  XXZ=              0.0975  XZZ=             -0.1181  YZZ=             18.0117
  YYZ=             -1.2774  XYZ=             -2.0711
 Hexadecapole moment (field-independent basis, Debye-Ang**3):
 XXXX=          -4979.1225 YYYY=          -4179.6661 ZZZZ=           -977.9751 XXXY=             -0.0865
 XXXZ=            -61.6533 YYYX=              2.3374 YYYZ=             -4.6938 ZZZX=            -14.2001
 ZZZY=             -0.1362 XXYY=          -1435.1865 XXZZ=          -1089.9196 YYZZ=           -855.5149
 XXYZ=              0.9044 YYXZ=             20.9318 ZZXY=             -0.5444
 N-N= 2.842261527996D+03 E-N=-1.051799337136D+04  KE= 2.036594737990D+03
 No NMR shielding tensors so no spin-rotation constants.
 Leave Link  601 at Wed Dec  5 16:45:47 2018, MaxMem=   536870912 cpu:         3.8
 (Enter /pbs_home/pkowalski/g09d01/g09/l701.exe)
 Compute integral first derivatives.
 ... and contract with generalized density number  0.
 R6Disp: Adding Grimme-D3 dispersion energy 1st derivatives to the gradient.
 Leave Link  701 at Wed Dec  5 16:45:48 2018, MaxMem=   536870912 cpu:         3.9
 (Enter /pbs_home/pkowalski/g09d01/g09/l702.exe)
 L702 exits ... SP integral derivatives will be done elsewhere.
 Leave Link  702 at Wed Dec  5 16:45:48 2018, MaxMem=   536870912 cpu:         0.2
 (Enter /pbs_home/pkowalski/g09d01/g09/l703.exe)
 Compute integral first derivatives, UseDBF=F ICtDFT=           0.
 Integral derivatives from FoFJK, PRISM(SPDF).
 Calling FoFJK, ICntrl=      2127 FMM=F ISym2X=0 I1Cent= 0 IOpClX= 0 NMat=1 NMatS=1 NMatT=0.
 FoFJK:  IHMeth= 1 ICntrl=    2127 DoSepK=T KAlg= 0 I1Cent=   0 FoldK=F
 IRaf=         1 NMat=   1 IRICut=       1 DoRegI=T DoRafI=F ISym2E= 0.
 FoFCou: FMM=F IPFlag=           0 FMFlag=      100000 FMFlg1=         800
         NFxFlg=           0 DoJE=F BraDBF=F KetDBF=F FulRan=T
         wScrn=  0.000000 ICntrl=    2527 IOpCl=  0 I1Cent=           0 NGrid=           0
         NMat0=    1 NMatS0=      1 NMatT0=    0 NMatD0=    1 NMtDS0=    0 NMtDT0=    0
 Symmetry not used in FoFCou.
 Leave Link  703 at Wed Dec  5 16:47:23 2018, MaxMem=   536870912 cpu:       757.1
 (Enter /pbs_home/pkowalski/g09d01/g09/l716.exe)
 Dipole        = 1.64826809D-02-2.34648281D+00-7.01343294D-02
 ***** Axes restored to original set *****
 -------------------------------------------------------------------
 Center     Atomic                   Forces (Hartrees/Bohr)
 Number     Number              X              Y              Z
 -------------------------------------------------------------------
      1        6           0.000002880   -0.000012980   -0.000001498
      2       16          -0.000002677   -0.000003185    0.000000033
      3        6          -0.000004592   -0.000000546   -0.000016628
      4        6           0.000003635    0.000006489    0.000015611
      5        6          -0.000005959    0.000002888   -0.000011851
      6        6          -0.000000297    0.000001142   -0.000002619
      7        1           0.000001985   -0.000002802   -0.000000781
      8        6           0.000016739   -0.000010743    0.000017287
      9        6          -0.000013917    0.000010196   -0.000010712
     10        6          -0.000008989   -0.000000096    0.000001003
     11        6           0.000007834   -0.000008965   -0.000017011
     12        6           0.000021890   -0.000005147    0.000006381
     13        9           0.000006989   -0.000003428   -0.000001114
     14        9          -0.000000407    0.000007890    0.000014568
     15        9           0.000002648    0.000001234    0.000002371
     16        9          -0.000004773    0.000001692    0.000002189
     17        9          -0.000006568    0.000009708    0.000008151
     18        9          -0.000006170    0.000001265   -0.000010230
     19        6          -0.000004169   -0.000021230    0.000013011
     20        6          -0.000000074    0.000003021   -0.000014080
     21        6          -0.000006821    0.000001363    0.000001275
     22        1          -0.000002596   -0.000003587   -0.000002646
     23        1          -0.000000030    0.000004964   -0.000001963
     24        1           0.000001072    0.000000675    0.000000889
     25        6           0.000004633   -0.000003062    0.000002409
     26        1           0.000002757    0.000001114   -0.000000543
     27        1           0.000001298    0.000001994   -0.000000672
     28        1          -0.000000307   -0.000003477    0.000002677
     29        1           0.000000907   -0.000000543   -0.000003712
     30        1           0.000000615    0.000000531   -0.000001271
     31        1           0.000001005   -0.000002348   -0.000001336
     32       16          -0.000024420   -0.000004976    0.000008711
     33        6           0.000015428    0.000027849   -0.000014754
     34        6           0.000003975    0.000007093   -0.000011166
     35        6           0.000008480    0.000000374    0.000023451
     36        1          -0.000007456    0.000009283   -0.000002845
     37        1          -0.000003694   -0.000010188    0.000000830
     38        1           0.000000348   -0.000005282    0.000002098
     39        1          -0.000001202    0.000001823    0.000004485
 -------------------------------------------------------------------
 Cartesian Forces:  Max     0.000027849 RMS     0.000008274
 Leave Link  716 at Wed Dec  5 16:47:23 2018, MaxMem=   536870912 cpu:         0.3
 (Enter /pbs_home/pkowalski/g09d01/g09/l103.exe)

 GradGradGradGradGradGradGradGradGradGradGradGradGradGradGradGradGradGrad
 Berny optimization.
 FormGI is forming the generalized inverse of G from B-inverse, IUseBI=4.
 GSVD:  received Info=                   1 from GESDD.
 Internal  Forces:  Max     0.000023332 RMS     0.000004762
 Search for a local minimum.
 Step number   1 out of a maximum of  223
 All quantities printed in internal units (Hartrees-Bohrs-Radians)
 RMS Force = .47618D-05 SwitMx=.10000D-02 MixMth= 2
 Mixed Optimization -- En-DIIS/RFO-DIIS
 Second derivative matrix not updated -- first step.
 ITU=  0
     Eigenvalues ---    0.00415   0.00833   0.00837   0.00840   0.00842
     Eigenvalues ---    0.01060   0.01325   0.01329   0.01345   0.01469
     Eigenvalues ---    0.01471   0.01485   0.01485   0.01745   0.01745
     Eigenvalues ---    0.01758   0.01913   0.01916   0.02157   0.02158
     Eigenvalues ---    0.02228   0.02230   0.04721   0.05204   0.07217
     Eigenvalues ---    0.07219   0.07228   0.07230   0.07331   0.07333
     Eigenvalues ---    0.07371   0.07374   0.07397   0.07804   0.09026
     Eigenvalues ---    0.09400   0.10395   0.11153   0.12411   0.12488
     Eigenvalues ---    0.14551   0.15999   0.15999   0.16000   0.16000
     Eigenvalues ---    0.16000   0.16000   0.16000   0.16000   0.16000
     Eigenvalues ---    0.16000   0.16000   0.16000   0.16000   0.16000
     Eigenvalues ---    0.17077   0.23617   0.23618   0.24471   0.24670
     Eigenvalues ---    0.24871   0.24984   0.24988   0.24990   0.24994
     Eigenvalues ---    0.24996   0.24997   0.24998   0.25000   0.25000
     Eigenvalues ---    0.27780   0.27880   0.30587   0.31732   0.32135
     Eigenvalues ---    0.32143   0.32914   0.32944   0.32968   0.32987
     Eigenvalues ---    0.33407   0.33484   0.33594   0.33599   0.33758
     Eigenvalues ---    0.33759   0.33767   0.33769   0.33884   0.33888
     Eigenvalues ---    0.34010   0.34012   0.34035   0.34041   0.34657
     Eigenvalues ---    0.34658   0.37247   0.37439   0.40108   0.40189
     Eigenvalues ---    0.47586   0.47721   0.51004   0.51087   0.53202
     Eigenvalues ---    0.54707   0.55868   0.56005   0.57180   0.57277
     Eigenvalues ---    0.58862
 RFO step:  Lambda=-6.07918865D-08 EMin= 4.14806903D-03
 Linear search not attempted -- first point.
 Iteration  1 RMS(Cart)=  0.00035114 RMS(Int)=  0.00000004
 Iteration  2 RMS(Cart)=  0.00000005 RMS(Int)=  0.00000000
 ITry= 1 IFail=0 DXMaxC= 1.49D-03 DCOld= 1.00D+10 DXMaxT= 3.00D-01 DXLimC= 3.00D+00 Rises=F
 Variable       Old X    -DE/DX   Delta X   Delta X   Delta X     New X
                                 (Linear)    (Quad)   (Total)
    R1        3.26159   0.00000   0.00000   0.00001   0.00001   3.26160
    R2        2.59489   0.00000   0.00000  -0.00001  -0.00001   2.59488
    R3        2.75475   0.00001   0.00000   0.00002   0.00002   2.75477
    R4        3.23787   0.00000   0.00000   0.00000   0.00000   3.23787
    R5        2.57736   0.00000   0.00000   0.00000   0.00000   2.57736
    R6        2.82407   0.00000   0.00000   0.00000   0.00000   2.82407
    R7        2.69847   0.00000   0.00000   0.00000   0.00000   2.69847
    R8        2.06236   0.00000   0.00000   0.00000   0.00000   2.06236
    R9        2.82502   0.00000   0.00000   0.00001   0.00001   2.82503
   R10        2.07313   0.00000   0.00000   0.00000   0.00000   2.07313
   R11        2.07740   0.00000   0.00000   0.00000   0.00000   2.07741
   R12        2.07722   0.00000   0.00000   0.00000   0.00000   2.07722
   R13        2.84378   0.00001   0.00000   0.00003   0.00003   2.84381
   R14        2.54308  -0.00001   0.00000  -0.00003  -0.00003   2.54305
   R15        2.91194   0.00000   0.00000   0.00000   0.00000   2.91195
   R16        2.54250  -0.00001   0.00000  -0.00001  -0.00001   2.54249
   R17        2.54369  -0.00002   0.00000  -0.00003  -0.00003   2.54366
   R18        2.84242   0.00001   0.00000   0.00003   0.00003   2.84245
   R19        2.75190  -0.00001   0.00000  -0.00001  -0.00001   2.75189
   R20        2.91135   0.00000   0.00000   0.00000   0.00000   2.91135
   R21        2.51853   0.00000   0.00000   0.00000   0.00000   2.51853
   R22        2.53244   0.00000   0.00000   0.00001   0.00001   2.53245
   R23        2.55394  -0.00001   0.00000  -0.00002  -0.00002   2.55391
   R24        2.53163  -0.00001   0.00000  -0.00002  -0.00002   2.53161
   R25        2.59294   0.00001   0.00000   0.00002   0.00002   2.59296
   R26        2.82450   0.00000   0.00000   0.00002   0.00002   2.82451
   R27        2.69961  -0.00001   0.00000  -0.00003  -0.00003   2.69958
   R28        3.26143  -0.00001   0.00000  -0.00003  -0.00003   3.26140
   R29        2.07520   0.00000   0.00000   0.00000   0.00000   2.07519
   R30        2.08020   0.00000   0.00000   0.00000   0.00000   2.08020
   R31        2.07271   0.00000   0.00000   0.00000   0.00000   2.07271
   R32        2.08012   0.00000   0.00000   0.00000   0.00000   2.08012
   R33        2.07261   0.00000   0.00000   0.00000   0.00000   2.07261
   R34        2.07527   0.00000   0.00000   0.00000   0.00000   2.07527
   R35        3.23932  -0.00002   0.00000  -0.00006  -0.00006   3.23926
   R36        2.57697   0.00000   0.00000  -0.00001  -0.00001   2.57696
   R37        2.82374   0.00001   0.00000   0.00003   0.00003   2.82377
   R38        2.06234   0.00000   0.00000   0.00001   0.00001   2.06235
   R39        2.07726   0.00000   0.00000  -0.00001  -0.00001   2.07725
   R40        2.07739   0.00000   0.00000  -0.00001  -0.00001   2.07737
   R41        2.07311   0.00000   0.00000   0.00001   0.00001   2.07311
    A1        1.94947   0.00000   0.00000  -0.00001  -0.00001   1.94946
    A2        2.11178   0.00000   0.00000   0.00001   0.00001   2.11179
    A3        2.22139   0.00000   0.00000   0.00001   0.00001   2.22139
    A4        1.60964   0.00000   0.00000   0.00001   0.00001   1.60965
    A5        1.93563   0.00000   0.00000  -0.00002  -0.00002   1.93561
    A6        2.11168   0.00000   0.00000   0.00000   0.00000   2.11167
    A7        2.23571   0.00001   0.00000   0.00003   0.00003   2.23574
    A8        1.98906   0.00000   0.00000   0.00002   0.00002   1.98908
    A9        2.14395   0.00000   0.00000   0.00000   0.00000   2.14395
   A10        2.15012   0.00000   0.00000  -0.00002  -0.00002   2.15010
   A11        1.94084   0.00000   0.00000   0.00000   0.00000   1.94084
   A12        2.19183  -0.00001   0.00000  -0.00002  -0.00002   2.19181
   A13        2.15050   0.00001   0.00000   0.00002   0.00002   2.15053
   A14        1.91901   0.00000   0.00000   0.00000   0.00000   1.91901
   A15        1.94320   0.00000   0.00000   0.00001   0.00001   1.94321
   A16        1.94557   0.00000   0.00000  -0.00002  -0.00002   1.94555
   A17        1.88690   0.00000   0.00000   0.00000   0.00000   1.88691
   A18        1.88758   0.00000   0.00000   0.00000   0.00000   1.88758
   A19        1.87955   0.00000   0.00000   0.00000   0.00000   1.87956
   A20        2.11494   0.00000   0.00000  -0.00001  -0.00001   2.11492
   A21        2.22850   0.00000   0.00000  -0.00001  -0.00001   2.22848
   A22        1.93666   0.00000   0.00000   0.00002   0.00002   1.93668
   A23        1.81730   0.00000   0.00000   0.00001   0.00001   1.81731
   A24        1.96768   0.00000   0.00000   0.00001   0.00001   1.96770
   A25        1.93932   0.00001   0.00000   0.00004   0.00004   1.93936
   A26        1.94109   0.00000   0.00000  -0.00001  -0.00001   1.94108
   A27        1.91963   0.00000   0.00000  -0.00004  -0.00004   1.91959
   A28        1.87916   0.00000   0.00000  -0.00002  -0.00002   1.87914
   A29        1.93446   0.00000   0.00000   0.00000   0.00000   1.93446
   A30        2.24092  -0.00001   0.00000  -0.00002  -0.00002   2.24090
   A31        2.10753   0.00000   0.00000   0.00002   0.00002   2.10754
   A32        1.80702   0.00000   0.00000   0.00005   0.00005   1.80707
   A33        1.96856   0.00000   0.00000   0.00003   0.00003   1.96859
   A34        1.90685   0.00000   0.00000  -0.00005  -0.00005   1.90680
   A35        1.96946   0.00000   0.00000   0.00000   0.00000   1.96946
   A36        1.90075   0.00000   0.00000  -0.00002  -0.00002   1.90073
   A37        1.90793   0.00000   0.00000  -0.00001  -0.00001   1.90792
   A38        1.81068   0.00000   0.00000   0.00000   0.00000   1.81068
   A39        1.93544   0.00001   0.00000   0.00003   0.00003   1.93547
   A40        1.97442   0.00000   0.00000   0.00001   0.00001   1.97443
   A41        1.91719   0.00000   0.00000  -0.00003  -0.00003   1.91716
   A42        1.94731   0.00000   0.00000  -0.00001  -0.00001   1.94730
   A43        1.87889   0.00000   0.00000   0.00000   0.00000   1.87889
   A44        2.19209   0.00000   0.00000   0.00000   0.00000   2.19209
   A45        1.93964   0.00000   0.00000  -0.00001  -0.00001   1.93963
   A46        2.15144   0.00000   0.00000   0.00001   0.00001   2.15145
   A47        2.23597   0.00001   0.00000   0.00004   0.00004   2.23602
   A48        2.09581  -0.00001   0.00000  -0.00003  -0.00003   2.09578
   A49        1.95099   0.00000   0.00000  -0.00001  -0.00001   1.95098
   A50        1.92991   0.00000   0.00000  -0.00001  -0.00001   1.92990
   A51        1.93358   0.00000   0.00000   0.00002   0.00002   1.93360
   A52        1.94732   0.00000   0.00000  -0.00002  -0.00002   1.94730
   A53        1.88689   0.00000   0.00000   0.00000   0.00000   1.88689
   A54        1.89461   0.00000   0.00000   0.00001   0.00001   1.89462
   A55        1.86931   0.00000   0.00000  -0.00001  -0.00001   1.86930
   A56        1.93442   0.00000   0.00000   0.00001   0.00001   1.93443
   A57        1.94717   0.00000   0.00000  -0.00002  -0.00002   1.94715
   A58        1.92877   0.00000   0.00000   0.00001   0.00001   1.92878
   A59        1.87102   0.00000   0.00000   0.00000   0.00000   1.87101
   A60        1.88652   0.00000   0.00000  -0.00001  -0.00001   1.88651
   A61        1.89376   0.00000   0.00000   0.00001   0.00001   1.89378
   A62        1.60921   0.00000   0.00000   0.00002   0.00002   1.60923
   A63        1.93473   0.00000   0.00000  -0.00001  -0.00001   1.93473
   A64        2.11165   0.00001   0.00000   0.00004   0.00004   2.11169
   A65        2.23674  -0.00001   0.00000  -0.00004  -0.00004   2.23671
   A66        1.99015   0.00000   0.00000   0.00001   0.00001   1.99016
   A67        2.14972   0.00000   0.00000  -0.00001  -0.00001   2.14971
   A68        2.14325   0.00000   0.00000   0.00000   0.00000   2.14325
   A69        1.94555  -0.00002   0.00000  -0.00017  -0.00017   1.94539
   A70        1.94308   0.00002   0.00000   0.00014   0.00014   1.94322
   A71        1.91879   0.00001   0.00000   0.00005   0.00005   1.91884
   A72        1.87970   0.00000   0.00000   0.00001   0.00001   1.87971
   A73        1.88754   0.00000   0.00000  -0.00003  -0.00003   1.88751
   A74        1.88716  -0.00001   0.00000   0.00000   0.00000   1.88715
    D1        0.01518   0.00000   0.00000  -0.00009  -0.00009   0.01510
    D2       -3.09330   0.00000   0.00000  -0.00013  -0.00013  -3.09343
    D3       -0.01201   0.00000   0.00000  -0.00006  -0.00006  -0.01207
    D4        3.12423   0.00000   0.00000   0.00005   0.00005   3.12428
    D5        3.09392   0.00000   0.00000  -0.00002  -0.00002   3.09390
    D6       -0.05303   0.00000   0.00000   0.00009   0.00009  -0.05294
    D7       -0.91832   0.00000   0.00000   0.00024   0.00024  -0.91807
    D8        2.31571   0.00000   0.00000   0.00025   0.00025   2.31596
    D9        2.26194   0.00000   0.00000   0.00020   0.00020   2.26214
   D10       -0.78722   0.00000   0.00000   0.00021   0.00021  -0.78701
   D11       -0.01424   0.00000   0.00000   0.00021   0.00021  -0.01403
   D12       -3.13770   0.00000   0.00000   0.00004   0.00004  -3.13765
   D13        0.01006  -0.00001   0.00000  -0.00029  -0.00029   0.00977
   D14       -3.12021   0.00000   0.00000  -0.00012  -0.00012  -3.12033
   D15        3.13189   0.00000   0.00000  -0.00010  -0.00010   3.13179
   D16        0.00162   0.00000   0.00000   0.00007   0.00007   0.00169
   D17       -3.12174   0.00000   0.00000  -0.00010  -0.00010  -3.12184
   D18        1.07068   0.00000   0.00000  -0.00011  -0.00011   1.07057
   D19       -1.02861   0.00000   0.00000  -0.00010  -0.00010  -1.02871
   D20        0.04138   0.00000   0.00000  -0.00030  -0.00030   0.04108
   D21       -2.04938   0.00000   0.00000  -0.00031  -0.00031  -2.04969
   D22        2.13452   0.00000   0.00000  -0.00031  -0.00031   2.13421
   D23        0.00128   0.00000   0.00000   0.00023   0.00023   0.00151
   D24       -3.13510   0.00000   0.00000   0.00012   0.00012  -3.13498
   D25        3.13151   0.00000   0.00000   0.00006   0.00006   3.13156
   D26       -0.00487   0.00000   0.00000  -0.00005  -0.00005  -0.00493
   D27        1.69017   0.00000   0.00000  -0.00035  -0.00035   1.68982
   D28       -0.39344   0.00000   0.00000  -0.00034  -0.00034  -0.39378
   D29       -2.50199   0.00000   0.00000  -0.00035  -0.00035  -2.50234
   D30       -1.45739   0.00000   0.00000  -0.00022  -0.00022  -1.45762
   D31        2.74218   0.00000   0.00000  -0.00021  -0.00021   2.74197
   D32        0.63362   0.00000   0.00000  -0.00023  -0.00023   0.63340
   D33        2.98855   0.00000   0.00000   0.00029   0.00029   2.98884
   D34        0.88247   0.00000   0.00000   0.00029   0.00029   0.88276
   D35       -1.22889   0.00000   0.00000   0.00028   0.00028  -1.22861
   D36       -0.23135   0.00000   0.00000   0.00028   0.00028  -0.23106
   D37       -2.33743   0.00000   0.00000   0.00029   0.00029  -2.33714
   D38        1.83440   0.00000   0.00000   0.00027   0.00027   1.83467
   D39        2.99746   0.00000   0.00000  -0.00022  -0.00022   2.99724
   D40       -0.11842   0.00000   0.00000  -0.00012  -0.00012  -0.11854
   D41       -0.05946   0.00000   0.00000  -0.00021  -0.00021  -0.05967
   D42        3.10784   0.00000   0.00000  -0.00011  -0.00011   3.10773
   D43        0.41151   0.00000   0.00000  -0.00023  -0.00023   0.41128
   D44        2.54590   0.00000   0.00000  -0.00018  -0.00018   2.54572
   D45       -1.61164   0.00000   0.00000  -0.00021  -0.00021  -1.61185
   D46        2.53533   0.00000   0.00000  -0.00022  -0.00022   2.53511
   D47       -1.61347   0.00000   0.00000  -0.00017  -0.00017  -1.61363
   D48        0.51217   0.00000   0.00000  -0.00019  -0.00019   0.51198
   D49       -1.66769   0.00000   0.00000  -0.00027  -0.00027  -1.66796
   D50        0.46670   0.00000   0.00000  -0.00022  -0.00022   0.46648
   D51        2.59234   0.00000   0.00000  -0.00025  -0.00025   2.59209
   D52        0.32464   0.00000   0.00000   0.00005   0.00005   0.32469
   D53       -1.73260   0.00000   0.00000   0.00007   0.00007  -1.73252
   D54        2.43767   0.00000   0.00000   0.00004   0.00004   2.43771
   D55       -2.84040   0.00000   0.00000  -0.00005  -0.00005  -2.84045
   D56        1.38555   0.00000   0.00000  -0.00002  -0.00002   1.38553
   D57       -0.72737   0.00000   0.00000  -0.00005  -0.00005  -0.72742
   D58       -0.77529   0.00000   0.00000  -0.00022  -0.00022  -0.77550
   D59        2.33274   0.00000   0.00000  -0.00015  -0.00015   2.33259
   D60        2.39427   0.00000   0.00000  -0.00010  -0.00010   2.39416
   D61       -0.78089   0.00000   0.00000  -0.00004  -0.00004  -0.78093
   D62       -0.44262   0.00000   0.00000   0.00012   0.00012  -0.44250
   D63        1.62723   0.00000   0.00000   0.00013   0.00013   1.62737
   D64       -2.57378   0.00000   0.00000   0.00011   0.00011  -2.57367
   D65       -2.57641   0.00000   0.00000   0.00005   0.00005  -2.57636
   D66       -0.50656   0.00000   0.00000   0.00007   0.00007  -0.50649
   D67        1.57562   0.00000   0.00000   0.00004   0.00004   1.57566
   D68        1.58484   0.00000   0.00000   0.00008   0.00008   1.58492
   D69       -2.62849   0.00000   0.00000   0.00009   0.00009  -2.62839
   D70       -0.54631   0.00000   0.00000   0.00007   0.00007  -0.54624
   D71       -0.04342   0.00000   0.00000   0.00008   0.00008  -0.04334
   D72        3.12945   0.00000   0.00000   0.00002   0.00002   3.12947
   D73        3.10265   0.00000   0.00000   0.00019   0.00019   3.10283
   D74       -0.00767   0.00000   0.00000   0.00013   0.00013  -0.00754
   D75       -2.52247   0.00000   0.00000  -0.00036  -0.00036  -2.52283
   D76        1.66904   0.00000   0.00000  -0.00037  -0.00037   1.66867
   D77       -0.41196   0.00000   0.00000  -0.00036  -0.00036  -0.41232
   D78        0.61413   0.00000   0.00000  -0.00048  -0.00048   0.61365
   D79       -1.47755   0.00000   0.00000  -0.00049  -0.00049  -1.47804
   D80        2.72464   0.00000   0.00000  -0.00048  -0.00048   2.72416
   D81        0.00199   0.00000   0.00000   0.00001   0.00001   0.00200
   D82        3.13211   0.00000   0.00000  -0.00008  -0.00008   3.13203
   D83       -3.13525   0.00000   0.00000   0.00012   0.00012  -3.13513
   D84       -0.00513   0.00000   0.00000   0.00002   0.00002  -0.00510
   D85       -3.10431   0.00000   0.00000  -0.00023  -0.00023  -3.10454
   D86        0.00885   0.00000   0.00000  -0.00018  -0.00018   0.00867
   D87       -0.00758   0.00000   0.00000   0.00018   0.00018  -0.00740
   D88       -3.13821   0.00000   0.00000  -0.00009  -0.00009  -3.13829
   D89        0.00463   0.00000   0.00000  -0.00014  -0.00014   0.00448
   D90       -3.12555   0.00000   0.00000  -0.00005  -0.00005  -3.12560
   D91        3.13426   0.00000   0.00000   0.00015   0.00015   3.13441
   D92        0.00408   0.00000   0.00000   0.00024   0.00024   0.00433
   D93       -1.03268   0.00000   0.00000   0.00011   0.00011  -1.03257
   D94        1.06671   0.00000   0.00000   0.00009   0.00009   1.06680
   D95       -3.12561   0.00001   0.00000   0.00021   0.00021  -3.12540
   D96        2.12195   0.00000   0.00000  -0.00021  -0.00021   2.12174
   D97       -2.06185  -0.00001   0.00000  -0.00023  -0.00023  -2.06207
   D98        0.02902   0.00000   0.00000  -0.00011  -0.00011   0.02891
         Item               Value     Threshold  Converged?
 Maximum Force            0.000023     0.000450     YES
 RMS     Force            0.000005     0.000300     YES
 Maximum Displacement     0.001489     0.001800     YES
 RMS     Displacement     0.000351     0.001200     YES
 Predicted change in Energy=-3.039635D-08
 Optimization completed.
    -- Stationary point found.
                           ----------------------------
                           !   Optimized Parameters   !
                           ! (Angstroms and Degrees)  !
 --------------------------                            --------------------------
 ! Name  Definition              Value          Derivative Info.                !
 --------------------------------------------------------------------------------
 ! R1    R(1,2)                  1.726          -DE/DX =    0.0                 !
 ! R2    R(1,5)                  1.3732         -DE/DX =    0.0                 !
 ! R3    R(1,8)                  1.4577         -DE/DX =    0.0                 !
 ! R4    R(2,3)                  1.7134         -DE/DX =    0.0                 !
 ! R5    R(3,4)                  1.3639         -DE/DX =    0.0                 !
 ! R6    R(3,6)                  1.4944         -DE/DX =    0.0                 !
 ! R7    R(4,5)                  1.428          -DE/DX =    0.0                 !
 ! R8    R(4,7)                  1.0914         -DE/DX =    0.0                 !
 ! R9    R(5,25)                 1.4949         -DE/DX =    0.0                 !
 ! R10   R(6,29)                 1.0971         -DE/DX =    0.0                 !
 ! R11   R(6,30)                 1.0993         -DE/DX =    0.0                 !
 ! R12   R(6,31)                 1.0992         -DE/DX =    0.0                 !
 ! R13   R(8,9)                  1.5049         -DE/DX =    0.0                 !
 ! R14   R(8,10)                 1.3457         -DE/DX =    0.0                 !
 ! R15   R(9,11)                 1.5409         -DE/DX =    0.0                 !
 ! R16   R(9,13)                 1.3454         -DE/DX =    0.0                 !
 ! R17   R(9,14)                 1.3461         -DE/DX =    0.0                 !
 ! R18   R(10,12)                1.5041         -DE/DX =    0.0                 !
 ! R19   R(10,20)                1.4562         -DE/DX =    0.0                 !
 ! R20   R(11,12)                1.5406         -DE/DX =    0.0                 !
 ! R21   R(11,15)                1.3327         -DE/DX =    0.0                 !
 ! R22   R(11,16)                1.3401         -DE/DX =    0.0                 !
 ! R23   R(12,17)                1.3515         -DE/DX =    0.0                 !
 ! R24   R(12,18)                1.3397         -DE/DX =    0.0                 !
 ! R25   R(19,20)                1.3721         -DE/DX =    0.0                 !
 ! R26   R(19,21)                1.4947         -DE/DX =    0.0                 !
 ! R27   R(19,34)                1.4286         -DE/DX =    0.0                 !
 ! R28   R(20,32)                1.7259         -DE/DX =    0.0                 !
 ! R29   R(21,22)                1.0981         -DE/DX =    0.0                 !
 ! R30   R(21,23)                1.1008         -DE/DX =    0.0                 !
 ! R31   R(21,24)                1.0968         -DE/DX =    0.0                 !
 ! R32   R(25,26)                1.1008         -DE/DX =    0.0                 !
 ! R33   R(25,27)                1.0968         -DE/DX =    0.0                 !
 ! R34   R(25,28)                1.0982         -DE/DX =    0.0                 !
 ! R35   R(32,33)                1.7142         -DE/DX =    0.0                 !
 ! R36   R(33,34)                1.3637         -DE/DX =    0.0                 !
 ! R37   R(33,35)                1.4943         -DE/DX =    0.0                 !
 ! R38   R(34,39)                1.0913         -DE/DX =    0.0                 !
 ! R39   R(35,36)                1.0992         -DE/DX =    0.0                 !
 ! R40   R(35,37)                1.0993         -DE/DX =    0.0                 !
 ! R41   R(35,38)                1.097          -DE/DX =    0.0                 !
 ! A1    A(2,1,5)              111.6961         -DE/DX =    0.0                 !
 ! A2    A(2,1,8)              120.9962         -DE/DX =    0.0                 !
 ! A3    A(5,1,8)              127.2762         -DE/DX =    0.0                 !
 ! A4    A(1,2,3)               92.2254         -DE/DX =    0.0                 !
 ! A5    A(2,3,4)              110.9034         -DE/DX =    0.0                 !
 ! A6    A(2,3,6)              120.9901         -DE/DX =    0.0                 !
 ! A7    A(4,3,6)              128.0969         -DE/DX =    0.0                 !
 ! A8    A(3,4,5)              113.9646         -DE/DX =    0.0                 !
 ! A9    A(3,4,7)              122.8391         -DE/DX =    0.0                 !
 ! A10   A(5,4,7)              123.193          -DE/DX =    0.0                 !
 ! A11   A(1,5,4)              111.2018         -DE/DX =    0.0                 !
 ! A12   A(1,5,25)             125.5826         -DE/DX =    0.0                 !
 ! A13   A(4,5,25)             123.2148         -DE/DX =    0.0                 !
 ! A14   A(3,6,29)             109.9511         -DE/DX =    0.0                 !
 ! A15   A(3,6,30)             111.3373         -DE/DX =    0.0                 !
 ! A16   A(3,6,31)             111.4727         -DE/DX =    0.0                 !
 ! A17   A(29,6,30)            108.1115         -DE/DX =    0.0                 !
 ! A18   A(29,6,31)            108.1503         -DE/DX =    0.0                 !
 ! A19   A(30,6,31)            107.6905         -DE/DX =    0.0                 !
 ! A20   A(1,8,9)              121.1769         -DE/DX =    0.0                 !
 ! A21   A(1,8,10)             127.6834         -DE/DX =    0.0                 !
 ! A22   A(9,8,10)             110.9623         -DE/DX =    0.0                 !
 ! A23   A(8,9,11)             104.1237         -DE/DX =    0.0                 !
 ! A24   A(8,9,13)             112.74           -DE/DX =    0.0                 !
 ! A25   A(8,9,14)             111.1147         -DE/DX =    0.0                 !
 ! A26   A(11,9,13)            111.2162         -DE/DX =    0.0                 !
 ! A27   A(11,9,14)            109.9868         -DE/DX =    0.0                 !
 ! A28   A(13,9,14)            107.6679         -DE/DX =    0.0                 !
 ! A29   A(8,10,12)            110.8363         -DE/DX =    0.0                 !
 ! A30   A(8,10,20)            128.3951         -DE/DX =    0.0                 !
 ! A31   A(12,10,20)           120.7524         -DE/DX =    0.0                 !
 ! A32   A(9,11,12)            103.5347         -DE/DX =    0.0                 !
 ! A33   A(9,11,15)            112.79           -DE/DX =    0.0                 !
 ! A34   A(9,11,16)            109.2543         -DE/DX =    0.0                 !
 ! A35   A(12,11,15)           112.8418         -DE/DX =    0.0                 !
 ! A36   A(12,11,16)           108.9052         -DE/DX =    0.0                 !
 ! A37   A(15,11,16)           109.3162         -DE/DX =    0.0                 !
 ! A38   A(10,12,11)           103.7444         -DE/DX =    0.0                 !
 ! A39   A(10,12,17)           110.8927         -DE/DX =    0.0                 !
 ! A40   A(10,12,18)           113.1257         -DE/DX =    0.0                 !
 ! A41   A(11,12,17)           109.8469         -DE/DX =    0.0                 !
 ! A42   A(11,12,18)           111.5725         -DE/DX =    0.0                 !
 ! A43   A(17,12,18)           107.6523         -DE/DX =    0.0                 !
 ! A44   A(20,19,21)           125.5978         -DE/DX =    0.0                 !
 ! A45   A(20,19,34)           111.1333         -DE/DX =    0.0                 !
 ! A46   A(21,19,34)           123.2684         -DE/DX =    0.0                 !
 ! A47   A(10,20,19)           128.1117         -DE/DX =    0.0                 !
 ! A48   A(10,20,32)           120.081          -DE/DX =    0.0                 !
 ! A49   A(19,20,32)           111.7837         -DE/DX =    0.0                 !
 ! A50   A(19,21,22)           110.5755         -DE/DX =    0.0                 !
 ! A51   A(19,21,23)           110.7858         -DE/DX =    0.0                 !
 ! A52   A(19,21,24)           111.5731         -DE/DX =    0.0                 !
 ! A53   A(22,21,23)           108.111          -DE/DX =    0.0                 !
 ! A54   A(22,21,24)           108.5531         -DE/DX =    0.0                 !
 ! A55   A(23,21,24)           107.1038         -DE/DX =    0.0                 !
 ! A56   A(5,25,26)            110.8339         -DE/DX =    0.0                 !
 ! A57   A(5,25,27)            111.5645         -DE/DX =    0.0                 !
 ! A58   A(5,25,28)            110.5104         -DE/DX =    0.0                 !
 ! A59   A(26,25,27)           107.2015         -DE/DX =    0.0                 !
 ! A60   A(26,25,28)           108.0898         -DE/DX =    0.0                 !
 ! A61   A(27,25,28)           108.5047         -DE/DX =    0.0                 !
 ! A62   A(20,32,33)            92.2009         -DE/DX =    0.0                 !
 ! A63   A(32,33,34)           110.852          -DE/DX =    0.0                 !
 ! A64   A(32,33,35)           120.9886         -DE/DX =    0.0                 !
 ! A65   A(34,33,35)           128.1559         -DE/DX =    0.0                 !
 ! A66   A(19,34,33)           114.0273         -DE/DX =    0.0                 !
 ! A67   A(19,34,39)           123.17           -DE/DX =    0.0                 !
 ! A68   A(33,34,39)           122.7993         -DE/DX =    0.0                 !
 ! A69   A(33,35,36)           111.4721         -DE/DX =    0.0                 !
 ! A70   A(33,35,37)           111.3303         -DE/DX =    0.0                 !
 ! A71   A(33,35,38)           109.9387         -DE/DX =    0.0                 !
 ! A72   A(36,35,37)           107.6991         -DE/DX =    0.0                 !
 ! A73   A(36,35,38)           108.148          -DE/DX =    0.0                 !
 ! A74   A(37,35,38)           108.1261         -DE/DX =    0.0                 !
 ! D1    D(5,1,2,3)              0.8699         -DE/DX =    0.0                 !
 ! D2    D(8,1,2,3)           -177.2331         -DE/DX =    0.0                 !
 ! D3    D(2,1,5,4)             -0.6879         -DE/DX =    0.0                 !
 ! D4    D(2,1,5,25)           179.005          -DE/DX =    0.0                 !
 ! D5    D(8,1,5,4)            177.2685         -DE/DX =    0.0                 !
 ! D6    D(8,1,5,25)            -3.0387         -DE/DX =    0.0                 !
 ! D7    D(2,1,8,9)            -52.6156         -DE/DX =    0.0                 !
 ! D8    D(2,1,8,10)           132.6805         -DE/DX =    0.0                 !
 ! D9    D(5,1,8,9)            129.5997         -DE/DX =    0.0                 !
 ! D10   D(5,1,8,10)           -45.1043         -DE/DX =    0.0                 !
 ! D11   D(1,2,3,4)             -0.816          -DE/DX =    0.0                 !
 ! D12   D(1,2,3,6)           -179.7767         -DE/DX =    0.0                 !
 ! D13   D(2,3,4,5)              0.5763         -DE/DX =    0.0                 !
 ! D14   D(2,3,4,7)           -178.7749         -DE/DX =    0.0                 !
 ! D15   D(6,3,4,5)            179.4441         -DE/DX =    0.0                 !
 ! D16   D(6,3,4,7)              0.0929         -DE/DX =    0.0                 !
 ! D17   D(2,3,6,29)          -178.8626         -DE/DX =    0.0                 !
 ! D18   D(2,3,6,30)            61.3454         -DE/DX =    0.0                 !
 ! D19   D(2,3,6,31)           -58.9348         -DE/DX =    0.0                 !
 ! D20   D(4,3,6,29)             2.3712         -DE/DX =    0.0                 !
 ! D21   D(4,3,6,30)          -117.4209         -DE/DX =    0.0                 !
 ! D22   D(4,3,6,31)           122.2989         -DE/DX =    0.0                 !
 ! D23   D(3,4,5,1)              0.0736         -DE/DX =    0.0                 !
 ! D24   D(3,4,5,25)          -179.6278         -DE/DX =    0.0                 !
 ! D25   D(7,4,5,1)            179.4222         -DE/DX =    0.0                 !
 ! D26   D(7,4,5,25)            -0.2792         -DE/DX =    0.0                 !
 ! D27   D(1,5,25,26)           96.8398         -DE/DX =    0.0                 !
 ! D28   D(1,5,25,27)          -22.5423         -DE/DX =    0.0                 !
 ! D29   D(1,5,25,28)         -143.3537         -DE/DX =    0.0                 !
 ! D30   D(4,5,25,26)          -83.5025         -DE/DX =    0.0                 !
 ! D31   D(4,5,25,27)          157.1154         -DE/DX =    0.0                 !
 ! D32   D(4,5,25,28)           36.304          -DE/DX =    0.0                 !
 ! D33   D(1,8,9,11)           171.2312         -DE/DX =    0.0                 !
 ! D34   D(1,8,9,13)            50.5618         -DE/DX =    0.0                 !
 ! D35   D(1,8,9,14)           -70.41           -DE/DX =    0.0                 !
 ! D36   D(10,8,9,11)          -13.2553         -DE/DX =    0.0                 !
 ! D37   D(10,8,9,13)         -133.9247         -DE/DX =    0.0                 !
 ! D38   D(10,8,9,14)          105.1034         -DE/DX =    0.0                 !
 ! D39   D(1,8,10,12)          171.7419         -DE/DX =    0.0                 !
 ! D40   D(1,8,10,20)           -6.7849         -DE/DX =    0.0                 !
 ! D41   D(9,8,10,12)           -3.4069         -DE/DX =    0.0                 !
 ! D42   D(9,8,10,20)          178.0663         -DE/DX =    0.0                 !
 ! D43   D(8,9,11,12)           23.5778         -DE/DX =    0.0                 !
 ! D44   D(8,9,11,15)          145.8694         -DE/DX =    0.0                 !
 ! D45   D(8,9,11,16)          -92.3403         -DE/DX =    0.0                 !
 ! D46   D(13,9,11,12)         145.2636         -DE/DX =    0.0                 !
 ! D47   D(13,9,11,15)         -92.4448         -DE/DX =    0.0                 !
 ! D48   D(13,9,11,16)          29.3455         -DE/DX =    0.0                 !
 ! D49   D(14,9,11,12)         -95.5519         -DE/DX =    0.0                 !
 ! D50   D(14,9,11,15)          26.7397         -DE/DX =    0.0                 !
 ! D51   D(14,9,11,16)         148.5299         -DE/DX =    0.0                 !
 ! D52   D(8,10,12,11)          18.6004         -DE/DX =    0.0                 !
 ! D53   D(8,10,12,17)         -99.2704         -DE/DX =    0.0                 !
 ! D54   D(8,10,12,18)         139.668          -DE/DX =    0.0                 !
 ! D55   D(20,10,12,11)       -162.743          -DE/DX =    0.0                 !
 ! D56   D(20,10,12,17)         79.3861         -DE/DX =    0.0                 !
 ! D57   D(20,10,12,18)        -41.6755         -DE/DX =    0.0                 !
 ! D58   D(8,10,20,19)         -44.4206         -DE/DX =    0.0                 !
 ! D59   D(8,10,20,32)         133.6563         -DE/DX =    0.0                 !
 ! D60   D(12,10,20,19)        137.1815         -DE/DX =    0.0                 !
 ! D61   D(12,10,20,32)        -44.7416         -DE/DX =    0.0                 !
 ! D62   D(9,11,12,10)         -25.3605         -DE/DX =    0.0                 !
 ! D63   D(9,11,12,17)          93.2335         -DE/DX =    0.0                 !
 ! D64   D(9,11,12,18)        -147.4666         -DE/DX =    0.0                 !
 ! D65   D(15,11,12,10)       -147.6176         -DE/DX =    0.0                 !
 ! D66   D(15,11,12,17)        -29.0235         -DE/DX =    0.0                 !
 ! D67   D(15,11,12,18)         90.2763         -DE/DX =    0.0                 !
 ! D68   D(16,11,12,10)         90.8048         -DE/DX =    0.0                 !
 ! D69   D(16,11,12,17)       -150.6011         -DE/DX =    0.0                 !
 ! D70   D(16,11,12,18)        -31.3013         -DE/DX =    0.0                 !
 ! D71   D(21,19,20,10)         -2.4879         -DE/DX =    0.0                 !
 ! D72   D(21,19,20,32)        179.3042         -DE/DX =    0.0                 !
 ! D73   D(34,19,20,10)        177.7687         -DE/DX =    0.0                 !
 ! D74   D(34,19,20,32)         -0.4393         -DE/DX =    0.0                 !
 ! D75   D(20,19,21,22)       -144.5266         -DE/DX =    0.0                 !
 ! D76   D(20,19,21,23)         95.629          -DE/DX =    0.0                 !
 ! D77   D(20,19,21,24)        -23.6035         -DE/DX =    0.0                 !
 ! D78   D(34,19,21,22)         35.1872         -DE/DX =    0.0                 !
 ! D79   D(34,19,21,23)        -84.6572         -DE/DX =    0.0                 !
 ! D80   D(34,19,21,24)        156.1103         -DE/DX =    0.0                 !
 ! D81   D(20,19,34,33)          0.1138         -DE/DX =    0.0                 !
 ! D82   D(20,19,34,39)        179.4568         -DE/DX =    0.0                 !
 ! D83   D(21,19,34,33)       -179.6367         -DE/DX =    0.0                 !
 ! D84   D(21,19,34,39)         -0.2937         -DE/DX =    0.0                 !
 ! D85   D(10,20,32,33)       -177.8637         -DE/DX =    0.0                 !
 ! D86   D(19,20,32,33)          0.507          -DE/DX =    0.0                 !
 ! D87   D(20,32,33,34)         -0.4345         -DE/DX =    0.0                 !
 ! D88   D(20,32,33,35)       -179.806          -DE/DX =    0.0                 !
 ! D89   D(32,33,34,19)          0.2651         -DE/DX =    0.0                 !
 ! D90   D(32,33,34,39)       -179.0807         -DE/DX =    0.0                 !
 ! D91   D(35,33,34,19)        179.5798         -DE/DX =    0.0                 !
 ! D92   D(35,33,34,39)          0.234          -DE/DX =    0.0                 !
 ! D93   D(32,33,35,36)        -59.1682         -DE/DX =    0.0                 !
 ! D94   D(32,33,35,37)         61.1178         -DE/DX =    0.0                 !
 ! D95   D(32,33,35,38)       -179.0845         -DE/DX =    0.0                 !
 ! D96   D(34,33,35,36)        121.5788         -DE/DX =    0.0                 !
 ! D97   D(34,33,35,37)       -118.1352         -DE/DX =    0.0                 !
 ! D98   D(34,33,35,38)          1.6625         -DE/DX =    0.0                 !
 --------------------------------------------------------------------------------
 Lowest energy point so far.  Saving SCF results.
 GradGradGradGradGradGradGradGradGradGradGradGradGradGradGradGradGradGrad

 Largest change from initial coordinates is atom    6       0.000 Angstoms.
 Leave Link  103 at Wed Dec  5 16:47:23 2018, MaxMem=   536870912 cpu:         1.8
 (Enter /pbs_home/pkowalski/g09d01/g09/l202.exe)
                          Input orientation:                          
 ---------------------------------------------------------------------
 Center     Atomic      Atomic             Coordinates (Angstroms)
 Number     Number       Type             X           Y           Z
 ---------------------------------------------------------------------
      1          6           0       -1.929718   -0.186979   -0.595171
      2         16           0       -3.380059    0.731948   -0.419059
      3          6           0       -4.357469   -0.597020   -0.881959
      4          6           0       -3.590776   -1.686480   -1.174245
      5          6           0       -2.188525   -1.468359   -1.015465
      6          6           0       -5.845028   -0.471211   -0.950347
      7          1           0       -4.013670   -2.634933   -1.509871
      8          6           0       -0.631017    0.390748   -0.271691
      9          6           0       -0.192161    1.702193   -0.865097
     10          6           0        0.352237   -0.156904    0.466081
     11          6           0        1.101649    2.046000   -0.101989
     12          6           0        1.602573    0.676108    0.393978
     13          9           0       -1.113842    2.671917   -0.722517
     14          9           0        0.068617    1.576524   -2.179664
     15          9           0        1.995422    2.680026   -0.860537
     16          9           0        0.800077    2.807946    0.958383
     17          9           0        2.476684    0.157261   -0.496662
     18          9           0        2.234647    0.779293    1.570658
     19          6           0       -0.663682   -1.848365    2.071300
     20          6           0        0.324458   -1.393174    1.235178
     21          6           0       -1.923773   -1.118152    2.407405
     22          1           0       -2.212188   -1.305894    3.450236
     23          1           0       -2.750534   -1.446898    1.759219
     24          1           0       -1.813068   -0.036217    2.265299
     25          6           0       -1.160400   -2.519032   -1.287269
     26          1           0       -1.036926   -3.180582   -0.416198
     27          1           0       -0.179426   -2.077439   -1.500824
     28          1           0       -1.458784   -3.136621   -2.144917
     29          1           0       -6.288700   -1.430466   -1.244479
     30          1           0       -6.148958    0.286069   -1.686994
     31          1           0       -6.269412   -0.181252    0.021303
     32         16           0        1.629975   -2.515690    1.115889
     33          6           0        0.862360   -3.622352    2.176295
     34          6           0       -0.337273   -3.133685    2.602553
     35          6           0        1.511522   -4.919123    2.536545
     36          1           0        1.706394   -5.532737    1.645577
     37          1           0        2.471361   -4.757453    3.047470
     38          1           0        0.859041   -5.490119    3.208654
     39          1           0       -0.982847   -3.674336    3.296787
 ---------------------------------------------------------------------
                    Distance matrix (angstroms):
                    1          2          3          4          5
     1  C    0.000000
     2  S    1.725958   0.000000
     3  C    2.478781   1.713407   0.000000
     4  C    2.311481   2.542342   1.363881   0.000000
     5  C    1.373158   2.572315   2.341233   1.427969   0.000000
     6  C    3.941648   2.793910   1.494435   2.570732   3.790588
     7  H    3.342456   3.595445   2.159991   1.091351   2.221821
     8  C    1.457749   2.774052   3.903147   3.726883   2.536791
     9  C    2.580879   3.361996   4.757778   4.809289   3.749730
    10  C    2.516840   3.937457   4.918562   4.536257   3.220305
    11  C    3.797184   4.681129   6.115217   6.090976   4.900040
    12  C    3.768344   5.048838   6.226634   5.917095   4.577957
    13  F    2.975762   2.998551   4.607872   5.033377   4.287499
    14  F    3.100630   3.963130   5.098879   5.004919   3.965016
    15  F    4.867943   5.734606   7.148337   7.097211   5.893939
    16  F    4.339918   4.866277   6.448328   6.635326   5.578046
    17  F    4.420926   5.885382   6.886439   6.377505   4.967491
    18  F    4.792331   5.957024   7.166977   6.895657   5.595036
    19  C    3.387199   4.498733   4.892000   4.373516   3.463765
    20  C    3.144263   4.579965   5.199670   4.606561   3.374334
    21  C    3.143658   3.678660   4.124849   3.991255   3.450910
    22  H    4.206789   4.526385   4.885964   4.840575   4.468718
    23  H    2.793615   3.144609   3.206299   3.060820   2.831111
    24  H    2.866814   3.201767   4.085794   4.208809   3.599363
    25  C    2.551337   4.031073   3.752287   2.571506   1.494936
    26  H    3.129020   4.560501   4.232934   3.054362   2.148723
    27  H    2.730855   4.393964   4.475565   3.449176   2.154769
    28  H    3.365097   4.651419   4.055491   2.755086   2.142727
    29  H    4.579146   3.717196   2.134410   2.710953   4.106740
    30  H    4.383815   3.077868   2.153453   3.270803   4.383377
    31  H    4.383265   3.062060   2.155057   3.296989   4.402860
    32  S    4.584980   6.164711   6.597134   5.760950   4.496723
    33  C    5.222883   6.610137   6.764035   5.899503   4.912730
    34  C    4.630810   5.773370   5.893935   5.190750   4.392096
    35  C    6.636487   8.037273   8.050577   7.088962   6.181820
    36  H    6.842469   8.329526   8.217066   7.127769   6.226613
    37  H    7.316253   8.740106   8.909687   8.000203   7.002865
    38  H    7.097151   8.357295   8.239387   7.312888   6.580683
    39  H    5.310891   6.242554   6.190304   5.544636   4.991545
                    6          7          8          9         10
     6  C    0.000000
     7  H    2.889401   0.000000
     8  C    5.328176   4.704272   0.000000
     9  C    6.056885   5.816384   1.504863   0.000000
    10  C    6.364838   5.395013   1.345741   2.350456   0.000000
    11  C    7.437229   7.075292   2.402246   1.540935   2.395225
    12  C    7.654430   6.791893   2.348077   2.420576   1.504143
    13  F    5.684653   6.098491   2.374889   1.345433   3.400644
    14  F    6.377745   5.903394   2.352852   1.346062   3.175717
    15  F    8.450504   8.048579   3.533513   2.396184   3.536685
    16  F    7.652029   7.673941   3.066587   2.352085   3.038627
    17  F    8.357733   7.137761   3.124569   3.105687   2.353475
    18  F    8.555722   7.758097   3.428884   3.560062   2.374873
    19  C    6.154124   4.966477   3.241034   4.631546   2.543592
    20  C    6.609772   5.281724   2.523086   3.776155   1.456244
    21  C    5.202815   4.691839   3.335499   4.654256   3.142127
    22  H    5.767092   5.441906   4.385366   5.634820   4.098980
    23  H    4.227246   3.700526   3.463219   4.832088   3.600483
    24  H    5.175548   5.084081   2.831230   3.930495   2.817853
    25  C    5.123751   2.864285   3.127054   4.351374   3.307864
    26  H    5.544714   3.217896   3.597227   4.975603   3.442502
    27  H    5.914562   3.874572   2.794038   3.832743   2.799971
    28  H    5.269776   2.680002   4.078787   5.162982   4.356125
    29  H    1.097055   2.587844   6.022667   6.864785   6.974957
    30  H    1.099315   3.622580   5.697518   6.177730   6.862762
    31  H    1.099219   3.667891   5.674903   6.423866   6.636615
    32  S    8.020281   6.225718   3.935079   5.003501   2.760206
    33  C    8.043297   6.191807   4.932320   6.221966   3.897998
    34  C    7.074407   5.538653   4.557323   5.952425   3.728427
    35  C    9.276916   7.219331   6.377412   7.636460   5.320667
    36  H    9.454197   7.146555   6.650344   7.890006   5.667851
    37  H   10.174318   8.205490   6.866261   8.008093   5.685007
    38  H    9.350469   7.359338   6.994116   8.332455   6.018450
    39  H    7.206869   5.776695   5.420584   6.844964   4.708257
                   11         12         13         14         15
    11  C    0.000000
    12  C    1.540621   0.000000
    13  F    2.384371   3.550876   0.000000
    14  F    2.367339   3.128483   2.172872   0.000000
    15  F    1.332747   2.396628   3.112336   2.582711   0.000000
    16  F    1.340110   2.346760   2.550885   3.449460   2.180294
    17  F    2.369351   1.351486   4.389348   3.262758   2.593909
    18  F    2.384529   1.339679   4.478064   4.403655   3.095274
    19  C    4.796421   3.784479   5.333011   5.507887   6.014385
    20  C    3.770936   2.573543   4.735635   4.532737   4.875972
    21  C    5.045998   4.439411   4.981669   5.680854   6.361265
    22  H    5.902119   5.274603   5.868663   6.723554   7.223178
    23  H    5.523019   5.031955   5.079607   5.709946   6.813128
    24  H    4.293630   3.959274   4.092670   5.089142   5.626137
    25  C    5.230801   4.546376   5.221788   4.368115   6.096846
    26  H    5.655916   4.743142   5.861014   5.192503   6.613570
    27  H    4.538792   3.787851   4.902578   3.724753   5.270048
    28  H    6.130981   5.509518   5.990101   4.954583   6.885823
    29  H    8.246717   8.330329   6.624285   7.094507   9.255822
    30  H    7.627640   8.035471   5.654634   6.369163   8.529067
    31  H    7.701194   7.927300   5.939170   6.935751   8.790451
    32  S    4.750934   3.272535   6.149759   5.481307   5.570932
    33  C    6.113760   4.711829   7.205991   6.828815   7.087041
    34  C    6.017822   4.811998   6.735292   6.724613   7.157772
    35  C    7.459410   5.992119   8.668212   8.155858   8.337949
    36  H    7.801087   6.334590   8.993216   8.237498   8.591486
    37  H    7.621166   6.108960   9.069841   8.556598   8.415173
    38  H    8.234823   6.818914   9.271742   8.921669   9.197877
    39  H    6.972736   5.834129   7.513115   7.659545   8.156675
                   16         17         18         19         20
    16  F    0.000000
    17  F    3.457498   0.000000
    18  F    2.558965   2.172399   0.000000
    19  C    5.006237   4.525358   3.944052   0.000000
    20  C    4.237008   3.167838   2.912213   1.372122   0.000000
    21  C    4.993322   5.424417   4.646816   1.494659   2.550352
    22  H    5.675099   6.301138   5.258817   2.143270   3.368779
    23  H    5.599274   5.914907   5.462922   2.147910   3.119788
    24  H    4.077477   5.105667   4.187073   2.154670   2.733404
    25  C    6.104353   4.584320   5.529290   3.460710   3.136096
    26  H    6.412996   4.846971   5.507395   2.846359   2.788411
    27  H    5.556447   3.613467   4.839697   3.612070   2.864930
    28  H    7.076072   5.390205   6.540743   4.479763   4.200547
    29  H    8.547953   8.939354   9.244213   6.542924   7.062856
    30  H    7.851558   8.708340   9.007797   6.983468   7.298222
    31  H    7.732470   8.767957   8.697251   6.197254   6.813322
    32  S    5.390236   3.234487   3.380734   2.572741   1.725876
    33  C    6.544916   4.902675   4.650210   2.342405   2.478765
    34  C    6.268958   5.324830   4.794891   1.428573   2.310191
    35  C    7.918607   5.991791   5.824757   3.791770   3.941446
    36  H    8.417876   6.128508   6.334539   4.401488   4.383396
    37  H    8.024508   6.059316   5.735204   4.386821   4.383146
    38  H    8.597969   6.945432   6.624262   4.107874   4.578793
    39  H    7.118071   6.406227   5.759046   2.222129   3.341105
                   21         22         23         24         25
    21  C    0.000000
    22  H    1.098147   0.000000
    23  H    1.100797   1.780235   0.000000
    24  H    1.096829   1.781980   1.767761   0.000000
    25  C    4.024404   5.002191   3.599874   4.383046   0.000000
    26  H    3.607332   4.454773   3.267193   4.204741   1.100754
    27  H    4.386027   5.407439   4.199531   4.584654   1.096778
    28  H    5.001406   5.935058   4.445903   5.402594   1.098183
    29  H    5.699683   6.218827   4.641238   5.856087   5.242734
    30  H    6.048812   6.665105   5.140899   5.875749   5.737079
    31  H    5.045379   5.429868   4.123677   4.991548   5.768846
    32  S    4.031160   4.655642   4.554673   4.395848   3.682577
    33  C    3.753260   4.054843   4.237871   4.475064   4.159946
    34  C    2.572438   2.752216   3.062726   3.447611   4.023190
    35  C    5.124969   5.268422   5.552090   5.913480   5.246061
    36  H    5.766025   6.039725   6.047413   6.556096   5.089451
    37  H    5.742072   5.831905   6.315659   6.423254   6.081955
    38  H    5.244058   5.196013   5.610483   6.146147   5.754895
    39  H    2.865383   2.672891   3.232695   3.871582   4.730732
                   26         27         28         29         30
    26  H    0.000000
    27  H    1.768798   0.000000
    28  H    1.779991   1.781426   0.000000
    29  H    5.597328   6.148782   5.200946   0.000000
    30  H    6.305986   6.423094   5.824279   1.778156   0.000000
    31  H    6.047007   6.557464   6.047219   1.778515   1.775155
    32  S    3.146702   3.211415   4.534186   8.333934   8.730281
    33  C    3.243989   4.122291   4.929149   8.224579   8.908385
    34  C    3.099124   4.240080   4.878142   7.288353   7.991909
    35  C    4.270340   5.218699   5.823754   9.343999  10.179158
    36  H    4.160451   5.039369   5.488859   9.439416  10.328169
    37  H    5.176059   5.907294   6.710739  10.306713  11.052699
    38  H    4.697680   5.907959   6.290626   9.348869  10.317158
    39  H    3.746061   5.119828   5.488879   7.335538   8.198267
                   31         32         33         34         35
    31  H    0.000000
    32  S    8.309515   0.000000
    33  C    8.206542   1.714175   0.000000
    34  C    7.111258   2.542076   1.363675   0.000000
    35  C    9.450756   2.794420   1.494258   2.571029   0.000000
    36  H    9.741157   3.064144   2.154907   3.293604   1.099236
    37  H   10.319904   3.076432   2.153203   3.274599   1.099306
    38  H    9.442357   3.717691   2.134087   2.711329   1.097041
    39  H    7.132896   3.595221   2.159396   1.091344   2.889522
                   36         37         38         39
    36  H    0.000000
    37  H    1.775259   0.000000
    38  H    1.778491   1.778302   0.000000
    39  H    3.662262   3.628616   2.587930   0.000000
 Stoichiometry    C17H14F6S2
 Framework group  C1[X(C17H14F6S2)]
 Deg. of freedom   111
 Full point group                 C1      NOp   1
 RotChk:  IX=0 Diff= 1.53D-15
 Largest Abelian subgroup         C1      NOp   1
 Largest concise Abelian subgroup C1      NOp   1
                         Standard orientation:                         
 ---------------------------------------------------------------------
 Center     Atomic      Atomic             Coordinates (Angstroms)
 Number     Number       Type             X           Y           Z
 ---------------------------------------------------------------------
      1          6           0        1.559146   -0.500804    0.296982
      2         16           0        3.042401   -0.617328   -0.577837
      3          6           0        3.398758   -2.150382    0.099303
      4          6           0        2.423317   -2.535922    0.971109
      5          6           0        1.355129   -1.596870    1.098592
      6          6           0        4.652626   -2.878647   -0.262335
      7          1           0        2.464218   -3.473555    1.528082
      8          6           0        0.666907    0.637331    0.113703
      9          6           0        1.168770    2.049869    0.245925
     10          6           0       -0.664150    0.615781   -0.083380
     11          6           0       -0.010707    2.914897   -0.238886
     12          6           0       -1.236096    2.005750   -0.025852
     13          9           0        2.274194    2.279686   -0.485793
     14          9           0        1.458595    2.343556    1.527188
     15          9           0       -0.105214    4.072247    0.415197
     16          9           0        0.127996    3.156577   -1.549706
     17          9           0       -1.784814    2.251421    1.184548
     18          9           0       -2.179248    2.225353   -0.951584
     19          6           0       -1.310765   -1.618512   -1.112790
     20          6           0       -1.528249   -0.536714   -0.297233
     21          6           0       -0.129983   -1.808863   -2.009186
     22          1           0       -0.426795   -2.318712   -2.935405
     23          1           0        0.641442   -2.418997   -1.514825
     24          1           0        0.335537   -0.851079   -2.271814
     25          6           0        0.183511   -1.807131    2.002989
     26          1           0       -0.580376   -2.431855    1.515282
     27          1           0       -0.295867   -0.857248    2.269149
     28          1           0        0.496479   -2.310651    2.927394
     29          1           0        4.687502   -3.844507    0.256729
     30          1           0        5.545361   -2.304491    0.023779
     31          1           0        4.710014   -3.068667   -1.343483
     32         16           0       -3.014385   -0.676260    0.569124
     33          6           0       -3.360898   -2.198258   -0.139286
     34          6           0       -2.375438   -2.565197   -1.007522
     35          6           0       -4.612395   -2.939304    0.203368
     36          1           0       -4.670877   -3.154148    1.279817
     37          1           0       -5.506778   -2.362156   -0.071317
     38          1           0       -4.642331   -3.893232   -0.337579
     39          1           0       -2.406263   -3.495014   -1.578066
 ---------------------------------------------------------------------
 Rotational constants (GHZ):      0.2281710      0.2045203      0.1273210
 Leave Link  202 at Wed Dec  5 16:47:23 2018, MaxMem=   536870912 cpu:         0.0
 (Enter /pbs_home/pkowalski/g09d01/g09/l9999.exe)
 1\1\GINC-NODE15\FOpt\RLC-wPBE\Gen\C17H14F6S2\DARIA\05-Dec-2018\0\\#P o
 pt Geom=Checkpoint freq LC-wPBE/Gen EmpiricalDispersion=GD3\\Title Car
 d Required\\0,1\C,-1.9297182209,-0.186979193,-0.5951709176\S,-3.380058
 7802,0.7319478467,-0.4190589961\C,-4.3574689414,-0.5970201733,-0.88195
 92058\C,-3.5907761422,-1.6864800373,-1.1742447461\C,-2.1885247897,-1.4
 683587319,-1.015465309\C,-5.8450280523,-0.4712106562,-0.9503471072\H,-
 4.0136697526,-2.6349334956,-1.5098709479\C,-0.6310168845,0.3907478945,
 -0.2716908302\C,-0.1921608,1.7021925432,-0.8650972247\C,0.3522373705,-
 0.1569035004,0.4660812751\C,1.1016486226,2.0459999615,-0.1019893708\C,
 1.602572501,0.6761081686,0.3939784737\F,-1.1138418488,2.671916934,-0.7
 225168579\F,0.0686167891,1.5765235711,-2.179664108\F,1.9954219738,2.68
 0026498,-0.8605366078\F,0.8000771651,2.8079457777,0.9583828943\F,2.476
 6838271,0.1572610399,-0.4966618472\F,2.2346470949,0.7792934888,1.57065
 82576\C,-0.6636824187,-1.8483646858,2.071300163\C,0.3244575734,-1.3931
 738698,1.2351778372\C,-1.9237725798,-1.1181521467,2.4074053618\H,-2.21
 21881643,-1.3058937806,3.4502357879\H,-2.7505338657,-1.4468977275,1.75
 92190081\H,-1.8130680626,-0.036217017,2.2652989511\C,-1.1604002967,-2.
 5190324706,-1.2872694988\H,-1.0369259727,-3.1805818587,-0.4161975533\H
 ,-0.1794256704,-2.0774385211,-1.5008241866\H,-1.4587841746,-3.13662050
 85,-2.1449167867\H,-6.2886996876,-1.430466367,-1.244478833\H,-6.148958
 0098,0.286068843,-1.6869936586\H,-6.269411951,-0.1812515808,0.02130332
 36\S,1.6299749496,-2.5156903216,1.1158892032\C,0.8623595786,-3.6223524
 703,2.1762948858\C,-0.3372729008,-3.1336850887,2.6025531513\C,1.511521
 8683,-4.9191230388,2.5365448556\H,1.7063939704,-5.53273668,1.645577353
 5\H,2.4713608542,-4.7574527463,3.0474700871\H,0.8590405252,-5.49011882
 93,3.2086535794\H,-0.9828471565,-3.6743362801,3.296787134\\Version=ES6
 4L-G09RevD.01\State=1-A\HF=-2049.5374017\RMSD=9.864e-09\RMSF=8.274e-06
 \Dipole=-1.3588914,-1.8489028,0.4961298\Quadrupole=2.9858207,0.8106214
 ,-3.7964422,-2.2551857,1.8800904,-1.9302805\PG=C01 [X(C17H14F6S2)]\\@


 In the beginning the Universe was created.
 This has made a lot of people very angry
 and been widely regarded as a bad move.
                               -D.Adams
 Leave Link 9999 at Wed Dec  5 16:47:24 2018, MaxMem=   536870912 cpu:         0.4
 Job cpu time:       0 days  0 hours 50 minutes 40.9 seconds.
 File lengths (MBytes):  RWF=    102 Int=      0 D2E=      0 Chk=     14 Scr=      1
 Normal termination of Gaussian 09 at Wed Dec  5 16:47:24 2018.
 (Enter /pbs_home/pkowalski/g09d01/g09/l1.exe)
 Link1:  Proceeding to internal job step number  2.
 --------------------------------------------------------------------
 #P Geom=AllCheck Guess=TCheck SCRF=Check GenChk RLC-wPBE/ChkBas Freq
 --------------------------------------------------------------------
 1/10=4,29=7,30=1,38=1,40=1/1,3;
 2/12=2,40=1/2;
 3/5=7,6=2,11=2,14=-4,16=1,25=1,30=1,67=1,70=2,71=2,74=-41,82=7,116=1,124=31,140=1/1,2,3;
 4/5=101/1;
 5/5=2,98=1/2;
 8/6=4,10=90,11=11/1;
 11/6=1,8=1,9=11,15=111,16=1/1,2,10;
 10/6=1/2;
 6/7=2,8=2,9=2,10=2,18=1,28=1/1;
 7/8=1,10=1,25=1/1,2,3,16;
 1/10=4,30=1/3;
 99//99;
 Leave Link    1 at Wed Dec  5 16:47:24 2018, MaxMem=   536870912 cpu:         0.6
 (Enter /pbs_home/pkowalski/g09d01/g09/l101.exe)
 Structure from the checkpoint file:  "dae0068freq_open_lc-wpbe_air_D3.chk"
 -------------------
 Title Card Required
 -------------------
 Charge =  0 Multiplicity = 1
 Redundant internal coordinates found in file.
 C,0,-1.9297182209,-0.186979193,-0.5951709176
 S,0,-3.3800587802,0.7319478467,-0.4190589961
 C,0,-4.3574689414,-0.5970201733,-0.8819592058
 C,0,-3.5907761422,-1.6864800373,-1.1742447461
 C,0,-2.1885247897,-1.4683587319,-1.015465309
 C,0,-5.8450280523,-0.4712106562,-0.9503471072
 H,0,-4.0136697526,-2.6349334956,-1.5098709479
 C,0,-0.6310168845,0.3907478945,-0.2716908302
 C,0,-0.1921608,1.7021925432,-0.8650972247
 C,0,0.3522373705,-0.1569035004,0.4660812751
 C,0,1.1016486226,2.0459999615,-0.1019893708
 C,0,1.602572501,0.6761081686,0.3939784737
 F,0,-1.1138418488,2.671916934,-0.7225168579
 F,0,0.0686167891,1.5765235711,-2.179664108
 F,0,1.9954219738,2.680026498,-0.8605366078
 F,0,0.8000771651,2.8079457777,0.9583828943
 F,0,2.4766838271,0.1572610399,-0.4966618472
 F,0,2.2346470949,0.7792934888,1.5706582576
 C,0,-0.6636824187,-1.8483646858,2.071300163
 C,0,0.3244575734,-1.3931738698,1.2351778372
 C,0,-1.9237725798,-1.1181521467,2.4074053618
 H,0,-2.2121881643,-1.3058937806,3.4502357879
 H,0,-2.7505338657,-1.4468977275,1.7592190081
 H,0,-1.8130680626,-0.036217017,2.2652989511
 C,0,-1.1604002967,-2.5190324706,-1.2872694988
 H,0,-1.0369259727,-3.1805818587,-0.4161975533
 H,0,-0.1794256704,-2.0774385211,-1.5008241866
 H,0,-1.4587841746,-3.1366205085,-2.1449167867
 H,0,-6.2886996876,-1.430466367,-1.244478833
 H,0,-6.1489580098,0.286068843,-1.6869936586
 H,0,-6.269411951,-0.1812515808,0.0213033236
 S,0,1.6299749496,-2.5156903216,1.1158892032
 C,0,0.8623595786,-3.6223524703,2.1762948858
 C,0,-0.3372729008,-3.1336850887,2.6025531513
 C,0,1.5115218683,-4.9191230388,2.5365448556
 H,0,1.7063939704,-5.53273668,1.6455773535
 H,0,2.4713608542,-4.7574527463,3.0474700871
 H,0,0.8590405252,-5.4901188293,3.2086535794
 H,0,-0.9828471565,-3.6743362801,3.296787134
 Recover connectivity data from disk.
 NAtoms=     39 NQM=       39 NQMF=       0 NMMI=      0 NMMIF=      0
                NMic=       0 NMicF=      0.
                    Isotopes and Nuclear Properties:
 (Nuclear quadrupole moments (NQMom) in fm**2, nuclear magnetic moments (NMagM)
  in nuclear magnetons)

  Atom         1           2           3           4           5           6           7           8           9          10
 IAtWgt=          12          32          12          12          12          12           1          12          12          12
 AtmWgt=  12.0000000  31.9720718  12.0000000  12.0000000  12.0000000  12.0000000   1.0078250  12.0000000  12.0000000  12.0000000
 NucSpn=           0           0           0           0           0           0           1           0           0           0
 AtZEff=  -3.6000000 -13.6000000  -3.6000000  -3.6000000  -3.6000000  -3.6000000  -1.0000000  -3.6000000  -3.6000000  -3.6000000
 NQMom=    0.0000000   0.0000000   0.0000000   0.0000000   0.0000000   0.0000000   0.0000000   0.0000000   0.0000000   0.0000000
 NMagM=    0.0000000   0.0000000   0.0000000   0.0000000   0.0000000   0.0000000   2.7928460   0.0000000   0.0000000   0.0000000
 AtZNuc=   6.0000000  16.0000000   6.0000000   6.0000000   6.0000000   6.0000000   1.0000000   6.0000000   6.0000000   6.0000000

  Atom        11          12          13          14          15          16          17          18          19          20
 IAtWgt=          12          12          19          19          19          19          19          19          12          12
 AtmWgt=  12.0000000  12.0000000  18.9984033  18.9984033  18.9984033  18.9984033  18.9984033  18.9984033  12.0000000  12.0000000
 NucSpn=           0           0           1           1           1           1           1           1           0           0
 AtZEff=  -3.6000000  -3.6000000  -6.7500000  -6.7500000  -6.7500000  -6.7500000  -6.7500000  -6.7500000  -3.6000000  -3.6000000
 NQMom=    0.0000000   0.0000000   0.0000000   0.0000000   0.0000000   0.0000000   0.0000000   0.0000000   0.0000000   0.0000000
 NMagM=    0.0000000   0.0000000   2.6288670   2.6288670   2.6288670   2.6288670   2.6288670   2.6288670   0.0000000   0.0000000
 AtZNuc=   6.0000000   6.0000000   9.0000000   9.0000000   9.0000000   9.0000000   9.0000000   9.0000000   6.0000000   6.0000000

  Atom        21          22          23          24          25          26          27          28          29          30
 IAtWgt=          12           1           1           1          12           1           1           1           1           1
 AtmWgt=  12.0000000   1.0078250   1.0078250   1.0078250  12.0000000   1.0078250   1.0078250   1.0078250   1.0078250   1.0078250
 NucSpn=           0           1           1           1           0           1           1           1           1           1
 AtZEff=  -3.6000000  -1.0000000  -1.0000000  -1.0000000  -3.6000000  -1.0000000  -1.0000000  -1.0000000  -1.0000000  -1.0000000
 NQMom=    0.0000000   0.0000000   0.0000000   0.0000000   0.0000000   0.0000000   0.0000000   0.0000000   0.0000000   0.0000000
 NMagM=    0.0000000   2.7928460   2.7928460   2.7928460   0.0000000   2.7928460   2.7928460   2.7928460   2.7928460   2.7928460
 AtZNuc=   6.0000000   1.0000000   1.0000000   1.0000000   6.0000000   1.0000000   1.0000000   1.0000000   1.0000000   1.0000000

  Atom        31          32          33          34          35          36          37          38          39
 IAtWgt=           1          32          12          12          12           1           1           1           1
 AtmWgt=   1.0078250  31.9720718  12.0000000  12.0000000  12.0000000   1.0078250   1.0078250   1.0078250   1.0078250
 NucSpn=           1           0           0           0           0           1           1           1           1
 AtZEff=  -1.0000000 -13.6000000  -3.6000000  -3.6000000  -3.6000000  -1.0000000  -1.0000000  -1.0000000  -1.0000000
 NQMom=    0.0000000   0.0000000   0.0000000   0.0000000   0.0000000   0.0000000   0.0000000   0.0000000   0.0000000
 NMagM=    2.7928460   0.0000000   0.0000000   0.0000000   0.0000000   2.7928460   2.7928460   2.7928460   2.7928460
 AtZNuc=   1.0000000  16.0000000   6.0000000   6.0000000   6.0000000   1.0000000   1.0000000   1.0000000   1.0000000
 Leave Link  101 at Wed Dec  5 16:47:24 2018, MaxMem=   536870912 cpu:         1.8
 (Enter /pbs_home/pkowalski/g09d01/g09/l103.exe)

 GradGradGradGradGradGradGradGradGradGradGradGradGradGradGradGradGradGrad
 Berny optimization.
 Initialization pass.
                           ----------------------------
                           !    Initial Parameters    !
                           ! (Angstroms and Degrees)  !
 --------------------------                            --------------------------
 ! Name  Definition              Value          Derivative Info.                !
 --------------------------------------------------------------------------------
 ! R1    R(1,2)                  1.726          calculate D2E/DX2 analytically  !
 ! R2    R(1,5)                  1.3732         calculate D2E/DX2 analytically  !
 ! R3    R(1,8)                  1.4577         calculate D2E/DX2 analytically  !
 ! R4    R(2,3)                  1.7134         calculate D2E/DX2 analytically  !
 ! R5    R(3,4)                  1.3639         calculate D2E/DX2 analytically  !
 ! R6    R(3,6)                  1.4944         calculate D2E/DX2 analytically  !
 ! R7    R(4,5)                  1.428          calculate D2E/DX2 analytically  !
 ! R8    R(4,7)                  1.0914         calculate D2E/DX2 analytically  !
 ! R9    R(5,25)                 1.4949         calculate D2E/DX2 analytically  !
 ! R10   R(6,29)                 1.0971         calculate D2E/DX2 analytically  !
 ! R11   R(6,30)                 1.0993         calculate D2E/DX2 analytically  !
 ! R12   R(6,31)                 1.0992         calculate D2E/DX2 analytically  !
 ! R13   R(8,9)                  1.5049         calculate D2E/DX2 analytically  !
 ! R14   R(8,10)                 1.3457         calculate D2E/DX2 analytically  !
 ! R15   R(9,11)                 1.5409         calculate D2E/DX2 analytically  !
 ! R16   R(9,13)                 1.3454         calculate D2E/DX2 analytically  !
 ! R17   R(9,14)                 1.3461         calculate D2E/DX2 analytically  !
 ! R18   R(10,12)                1.5041         calculate D2E/DX2 analytically  !
 ! R19   R(10,20)                1.4562         calculate D2E/DX2 analytically  !
 ! R20   R(11,12)                1.5406         calculate D2E/DX2 analytically  !
 ! R21   R(11,15)                1.3327         calculate D2E/DX2 analytically  !
 ! R22   R(11,16)                1.3401         calculate D2E/DX2 analytically  !
 ! R23   R(12,17)                1.3515         calculate D2E/DX2 analytically  !
 ! R24   R(12,18)                1.3397         calculate D2E/DX2 analytically  !
 ! R25   R(19,20)                1.3721         calculate D2E/DX2 analytically  !
 ! R26   R(19,21)                1.4947         calculate D2E/DX2 analytically  !
 ! R27   R(19,34)                1.4286         calculate D2E/DX2 analytically  !
 ! R28   R(20,32)                1.7259         calculate D2E/DX2 analytically  !
 ! R29   R(21,22)                1.0981         calculate D2E/DX2 analytically  !
 ! R30   R(21,23)                1.1008         calculate D2E/DX2 analytically  !
 ! R31   R(21,24)                1.0968         calculate D2E/DX2 analytically  !
 ! R32   R(25,26)                1.1008         calculate D2E/DX2 analytically  !
 ! R33   R(25,27)                1.0968         calculate D2E/DX2 analytically  !
 ! R34   R(25,28)                1.0982         calculate D2E/DX2 analytically  !
 ! R35   R(32,33)                1.7142         calculate D2E/DX2 analytically  !
 ! R36   R(33,34)                1.3637         calculate D2E/DX2 analytically  !
 ! R37   R(33,35)                1.4943         calculate D2E/DX2 analytically  !
 ! R38   R(34,39)                1.0913         calculate D2E/DX2 analytically  !
 ! R39   R(35,36)                1.0992         calculate D2E/DX2 analytically  !
 ! R40   R(35,37)                1.0993         calculate D2E/DX2 analytically  !
 ! R41   R(35,38)                1.097          calculate D2E/DX2 analytically  !
 ! A1    A(2,1,5)              111.6961         calculate D2E/DX2 analytically  !
 ! A2    A(2,1,8)              120.9962         calculate D2E/DX2 analytically  !
 ! A3    A(5,1,8)              127.2762         calculate D2E/DX2 analytically  !
 ! A4    A(1,2,3)               92.2254         calculate D2E/DX2 analytically  !
 ! A5    A(2,3,4)              110.9034         calculate D2E/DX2 analytically  !
 ! A6    A(2,3,6)              120.9901         calculate D2E/DX2 analytically  !
 ! A7    A(4,3,6)              128.0969         calculate D2E/DX2 analytically  !
 ! A8    A(3,4,5)              113.9646         calculate D2E/DX2 analytically  !
 ! A9    A(3,4,7)              122.8391         calculate D2E/DX2 analytically  !
 ! A10   A(5,4,7)              123.193          calculate D2E/DX2 analytically  !
 ! A11   A(1,5,4)              111.2018         calculate D2E/DX2 analytically  !
 ! A12   A(1,5,25)             125.5826         calculate D2E/DX2 analytically  !
 ! A13   A(4,5,25)             123.2148         calculate D2E/DX2 analytically  !
 ! A14   A(3,6,29)             109.9511         calculate D2E/DX2 analytically  !
 ! A15   A(3,6,30)             111.3373         calculate D2E/DX2 analytically  !
 ! A16   A(3,6,31)             111.4727         calculate D2E/DX2 analytically  !
 ! A17   A(29,6,30)            108.1115         calculate D2E/DX2 analytically  !
 ! A18   A(29,6,31)            108.1503         calculate D2E/DX2 analytically  !
 ! A19   A(30,6,31)            107.6905         calculate D2E/DX2 analytically  !
 ! A20   A(1,8,9)              121.1769         calculate D2E/DX2 analytically  !
 ! A21   A(1,8,10)             127.6834         calculate D2E/DX2 analytically  !
 ! A22   A(9,8,10)             110.9623         calculate D2E/DX2 analytically  !
 ! A23   A(8,9,11)             104.1237         calculate D2E/DX2 analytically  !
 ! A24   A(8,9,13)             112.74           calculate D2E/DX2 analytically  !
 ! A25   A(8,9,14)             111.1147         calculate D2E/DX2 analytically  !
 ! A26   A(11,9,13)            111.2162         calculate D2E/DX2 analytically  !
 ! A27   A(11,9,14)            109.9868         calculate D2E/DX2 analytically  !
 ! A28   A(13,9,14)            107.6679         calculate D2E/DX2 analytically  !
 ! A29   A(8,10,12)            110.8363         calculate D2E/DX2 analytically  !
 ! A30   A(8,10,20)            128.3951         calculate D2E/DX2 analytically  !
 ! A31   A(12,10,20)           120.7524         calculate D2E/DX2 analytically  !
 ! A32   A(9,11,12)            103.5347         calculate D2E/DX2 analytically  !
 ! A33   A(9,11,15)            112.79           calculate D2E/DX2 analytically  !
 ! A34   A(9,11,16)            109.2543         calculate D2E/DX2 analytically  !
 ! A35   A(12,11,15)           112.8418         calculate D2E/DX2 analytically  !
 ! A36   A(12,11,16)           108.9052         calculate D2E/DX2 analytically  !
 ! A37   A(15,11,16)           109.3162         calculate D2E/DX2 analytically  !
 ! A38   A(10,12,11)           103.7444         calculate D2E/DX2 analytically  !
 ! A39   A(10,12,17)           110.8927         calculate D2E/DX2 analytically  !
 ! A40   A(10,12,18)           113.1257         calculate D2E/DX2 analytically  !
 ! A41   A(11,12,17)           109.8469         calculate D2E/DX2 analytically  !
 ! A42   A(11,12,18)           111.5725         calculate D2E/DX2 analytically  !
 ! A43   A(17,12,18)           107.6523         calculate D2E/DX2 analytically  !
 ! A44   A(20,19,21)           125.5978         calculate D2E/DX2 analytically  !
 ! A45   A(20,19,34)           111.1333         calculate D2E/DX2 analytically  !
 ! A46   A(21,19,34)           123.2684         calculate D2E/DX2 analytically  !
 ! A47   A(10,20,19)           128.1117         calculate D2E/DX2 analytically  !
 ! A48   A(10,20,32)           120.081          calculate D2E/DX2 analytically  !
 ! A49   A(19,20,32)           111.7837         calculate D2E/DX2 analytically  !
 ! A50   A(19,21,22)           110.5755         calculate D2E/DX2 analytically  !
 ! A51   A(19,21,23)           110.7858         calculate D2E/DX2 analytically  !
 ! A52   A(19,21,24)           111.5731         calculate D2E/DX2 analytically  !
 ! A53   A(22,21,23)           108.111          calculate D2E/DX2 analytically  !
 ! A54   A(22,21,24)           108.5531         calculate D2E/DX2 analytically  !
 ! A55   A(23,21,24)           107.1038         calculate D2E/DX2 analytically  !
 ! A56   A(5,25,26)            110.8339         calculate D2E/DX2 analytically  !
 ! A57   A(5,25,27)            111.5645         calculate D2E/DX2 analytically  !
 ! A58   A(5,25,28)            110.5104         calculate D2E/DX2 analytically  !
 ! A59   A(26,25,27)           107.2015         calculate D2E/DX2 analytically  !
 ! A60   A(26,25,28)           108.0898         calculate D2E/DX2 analytically  !
 ! A61   A(27,25,28)           108.5047         calculate D2E/DX2 analytically  !
 ! A62   A(20,32,33)            92.2009         calculate D2E/DX2 analytically  !
 ! A63   A(32,33,34)           110.852          calculate D2E/DX2 analytically  !
 ! A64   A(32,33,35)           120.9886         calculate D2E/DX2 analytically  !
 ! A65   A(34,33,35)           128.1559         calculate D2E/DX2 analytically  !
 ! A66   A(19,34,33)           114.0273         calculate D2E/DX2 analytically  !
 ! A67   A(19,34,39)           123.17           calculate D2E/DX2 analytically  !
 ! A68   A(33,34,39)           122.7993         calculate D2E/DX2 analytically  !
 ! A69   A(33,35,36)           111.4721         calculate D2E/DX2 analytically  !
 ! A70   A(33,35,37)           111.3303         calculate D2E/DX2 analytically  !
 ! A71   A(33,35,38)           109.9387         calculate D2E/DX2 analytically  !
 ! A72   A(36,35,37)           107.6991         calculate D2E/DX2 analytically  !
 ! A73   A(36,35,38)           108.148          calculate D2E/DX2 analytically  !
 ! A74   A(37,35,38)           108.1261         calculate D2E/DX2 analytically  !
 ! D1    D(5,1,2,3)              0.8699         calculate D2E/DX2 analytically  !
 ! D2    D(8,1,2,3)           -177.2331         calculate D2E/DX2 analytically  !
 ! D3    D(2,1,5,4)             -0.6879         calculate D2E/DX2 analytically  !
 ! D4    D(2,1,5,25)           179.005          calculate D2E/DX2 analytically  !
 ! D5    D(8,1,5,4)            177.2685         calculate D2E/DX2 analytically  !
 ! D6    D(8,1,5,25)            -3.0387         calculate D2E/DX2 analytically  !
 ! D7    D(2,1,8,9)            -52.6156         calculate D2E/DX2 analytically  !
 ! D8    D(2,1,8,10)           132.6805         calculate D2E/DX2 analytically  !
 ! D9    D(5,1,8,9)            129.5997         calculate D2E/DX2 analytically  !
 ! D10   D(5,1,8,10)           -45.1043         calculate D2E/DX2 analytically  !
 ! D11   D(1,2,3,4)             -0.816          calculate D2E/DX2 analytically  !
 ! D12   D(1,2,3,6)           -179.7767         calculate D2E/DX2 analytically  !
 ! D13   D(2,3,4,5)              0.5763         calculate D2E/DX2 analytically  !
 ! D14   D(2,3,4,7)           -178.7749         calculate D2E/DX2 analytically  !
 ! D15   D(6,3,4,5)            179.4441         calculate D2E/DX2 analytically  !
 ! D16   D(6,3,4,7)              0.0929         calculate D2E/DX2 analytically  !
 ! D17   D(2,3,6,29)          -178.8626         calculate D2E/DX2 analytically  !
 ! D18   D(2,3,6,30)            61.3454         calculate D2E/DX2 analytically  !
 ! D19   D(2,3,6,31)           -58.9348         calculate D2E/DX2 analytically  !
 ! D20   D(4,3,6,29)             2.3712         calculate D2E/DX2 analytically  !
 ! D21   D(4,3,6,30)          -117.4209         calculate D2E/DX2 analytically  !
 ! D22   D(4,3,6,31)           122.2989         calculate D2E/DX2 analytically  !
 ! D23   D(3,4,5,1)              0.0736         calculate D2E/DX2 analytically  !
 ! D24   D(3,4,5,25)          -179.6278         calculate D2E/DX2 analytically  !
 ! D25   D(7,4,5,1)            179.4222         calculate D2E/DX2 analytically  !
 ! D26   D(7,4,5,25)            -0.2792         calculate D2E/DX2 analytically  !
 ! D27   D(1,5,25,26)           96.8398         calculate D2E/DX2 analytically  !
 ! D28   D(1,5,25,27)          -22.5423         calculate D2E/DX2 analytically  !
 ! D29   D(1,5,25,28)         -143.3537         calculate D2E/DX2 analytically  !
 ! D30   D(4,5,25,26)          -83.5025         calculate D2E/DX2 analytically  !
 ! D31   D(4,5,25,27)          157.1154         calculate D2E/DX2 analytically  !
 ! D32   D(4,5,25,28)           36.304          calculate D2E/DX2 analytically  !
 ! D33   D(1,8,9,11)           171.2312         calculate D2E/DX2 analytically  !
 ! D34   D(1,8,9,13)            50.5618         calculate D2E/DX2 analytically  !
 ! D35   D(1,8,9,14)           -70.41           calculate D2E/DX2 analytically  !
 ! D36   D(10,8,9,11)          -13.2553         calculate D2E/DX2 analytically  !
 ! D37   D(10,8,9,13)         -133.9247         calculate D2E/DX2 analytically  !
 ! D38   D(10,8,9,14)          105.1034         calculate D2E/DX2 analytically  !
 ! D39   D(1,8,10,12)          171.7419         calculate D2E/DX2 analytically  !
 ! D40   D(1,8,10,20)           -6.7849         calculate D2E/DX2 analytically  !
 ! D41   D(9,8,10,12)           -3.4069         calculate D2E/DX2 analytically  !
 ! D42   D(9,8,10,20)          178.0663         calculate D2E/DX2 analytically  !
 ! D43   D(8,9,11,12)           23.5778         calculate D2E/DX2 analytically  !
 ! D44   D(8,9,11,15)          145.8694         calculate D2E/DX2 analytically  !
 ! D45   D(8,9,11,16)          -92.3403         calculate D2E/DX2 analytically  !
 ! D46   D(13,9,11,12)         145.2636         calculate D2E/DX2 analytically  !
 ! D47   D(13,9,11,15)         -92.4448         calculate D2E/DX2 analytically  !
 ! D48   D(13,9,11,16)          29.3455         calculate D2E/DX2 analytically  !
 ! D49   D(14,9,11,12)         -95.5519         calculate D2E/DX2 analytically  !
 ! D50   D(14,9,11,15)          26.7397         calculate D2E/DX2 analytically  !
 ! D51   D(14,9,11,16)         148.5299         calculate D2E/DX2 analytically  !
 ! D52   D(8,10,12,11)          18.6004         calculate D2E/DX2 analytically  !
 ! D53   D(8,10,12,17)         -99.2704         calculate D2E/DX2 analytically  !
 ! D54   D(8,10,12,18)         139.668          calculate D2E/DX2 analytically  !
 ! D55   D(20,10,12,11)       -162.743          calculate D2E/DX2 analytically  !
 ! D56   D(20,10,12,17)         79.3861         calculate D2E/DX2 analytically  !
 ! D57   D(20,10,12,18)        -41.6755         calculate D2E/DX2 analytically  !
 ! D58   D(8,10,20,19)         -44.4206         calculate D2E/DX2 analytically  !
 ! D59   D(8,10,20,32)         133.6563         calculate D2E/DX2 analytically  !
 ! D60   D(12,10,20,19)        137.1815         calculate D2E/DX2 analytically  !
 ! D61   D(12,10,20,32)        -44.7416         calculate D2E/DX2 analytically  !
 ! D62   D(9,11,12,10)         -25.3605         calculate D2E/DX2 analytically  !
 ! D63   D(9,11,12,17)          93.2335         calculate D2E/DX2 analytically  !
 ! D64   D(9,11,12,18)        -147.4666         calculate D2E/DX2 analytically  !
 ! D65   D(15,11,12,10)       -147.6176         calculate D2E/DX2 analytically  !
 ! D66   D(15,11,12,17)        -29.0235         calculate D2E/DX2 analytically  !
 ! D67   D(15,11,12,18)         90.2763         calculate D2E/DX2 analytically  !
 ! D68   D(16,11,12,10)         90.8048         calculate D2E/DX2 analytically  !
 ! D69   D(16,11,12,17)       -150.6011         calculate D2E/DX2 analytically  !
 ! D70   D(16,11,12,18)        -31.3013         calculate D2E/DX2 analytically  !
 ! D71   D(21,19,20,10)         -2.4879         calculate D2E/DX2 analytically  !
 ! D72   D(21,19,20,32)        179.3042         calculate D2E/DX2 analytically  !
 ! D73   D(34,19,20,10)        177.7687         calculate D2E/DX2 analytically  !
 ! D74   D(34,19,20,32)         -0.4393         calculate D2E/DX2 analytically  !
 ! D75   D(20,19,21,22)       -144.5266         calculate D2E/DX2 analytically  !
 ! D76   D(20,19,21,23)         95.629          calculate D2E/DX2 analytically  !
 ! D77   D(20,19,21,24)        -23.6035         calculate D2E/DX2 analytically  !
 ! D78   D(34,19,21,22)         35.1872         calculate D2E/DX2 analytically  !
 ! D79   D(34,19,21,23)        -84.6572         calculate D2E/DX2 analytically  !
 ! D80   D(34,19,21,24)        156.1103         calculate D2E/DX2 analytically  !
 ! D81   D(20,19,34,33)          0.1138         calculate D2E/DX2 analytically  !
 ! D82   D(20,19,34,39)        179.4568         calculate D2E/DX2 analytically  !
 ! D83   D(21,19,34,33)       -179.6367         calculate D2E/DX2 analytically  !
 ! D84   D(21,19,34,39)         -0.2937         calculate D2E/DX2 analytically  !
 ! D85   D(10,20,32,33)       -177.8637         calculate D2E/DX2 analytically  !
 ! D86   D(19,20,32,33)          0.507          calculate D2E/DX2 analytically  !
 ! D87   D(20,32,33,34)         -0.4345         calculate D2E/DX2 analytically  !
 ! D88   D(20,32,33,35)       -179.806          calculate D2E/DX2 analytically  !
 ! D89   D(32,33,34,19)          0.2651         calculate D2E/DX2 analytically  !
 ! D90   D(32,33,34,39)       -179.0807         calculate D2E/DX2 analytically  !
 ! D91   D(35,33,34,19)        179.5798         calculate D2E/DX2 analytically  !
 ! D92   D(35,33,34,39)          0.234          calculate D2E/DX2 analytically  !
 ! D93   D(32,33,35,36)        -59.1682         calculate D2E/DX2 analytically  !
 ! D94   D(32,33,35,37)         61.1178         calculate D2E/DX2 analytically  !
 ! D95   D(32,33,35,38)       -179.0845         calculate D2E/DX2 analytically  !
 ! D96   D(34,33,35,36)        121.5788         calculate D2E/DX2 analytically  !
 ! D97   D(34,33,35,37)       -118.1352         calculate D2E/DX2 analytically  !
 ! D98   D(34,33,35,38)          1.6625         calculate D2E/DX2 analytically  !
 --------------------------------------------------------------------------------
 Trust Radius=3.00D-01 FncErr=1.00D-07 GrdErr=1.00D-07
 Number of steps in this run=      2 maximum allowed number of steps=      2.
 GradGradGradGradGradGradGradGradGradGradGradGradGradGradGradGradGradGrad

 Leave Link  103 at Wed Dec  5 16:47:24 2018, MaxMem=   536870912 cpu:         0.1
 (Enter /pbs_home/pkowalski/g09d01/g09/l202.exe)
                          Input orientation:                          
 ---------------------------------------------------------------------
 Center     Atomic      Atomic             Coordinates (Angstroms)
 Number     Number       Type             X           Y           Z
 ---------------------------------------------------------------------
      1          6           0       -1.929718   -0.186979   -0.595171
      2         16           0       -3.380059    0.731948   -0.419059
      3          6           0       -4.357469   -0.597020   -0.881959
      4          6           0       -3.590776   -1.686480   -1.174245
      5          6           0       -2.188525   -1.468359   -1.015465
      6          6           0       -5.845028   -0.471211   -0.950347
      7          1           0       -4.013670   -2.634933   -1.509871
      8          6           0       -0.631017    0.390748   -0.271691
      9          6           0       -0.192161    1.702193   -0.865097
     10          6           0        0.352237   -0.156904    0.466081
     11          6           0        1.101649    2.046000   -0.101989
     12          6           0        1.602573    0.676108    0.393978
     13          9           0       -1.113842    2.671917   -0.722517
     14          9           0        0.068617    1.576524   -2.179664
     15          9           0        1.995422    2.680026   -0.860537
     16          9           0        0.800077    2.807946    0.958383
     17          9           0        2.476684    0.157261   -0.496662
     18          9           0        2.234647    0.779293    1.570658
     19          6           0       -0.663682   -1.848365    2.071300
     20          6           0        0.324458   -1.393174    1.235178
     21          6           0       -1.923773   -1.118152    2.407405
     22          1           0       -2.212188   -1.305894    3.450236
     23          1           0       -2.750534   -1.446898    1.759219
     24          1           0       -1.813068   -0.036217    2.265299
     25          6           0       -1.160400   -2.519032   -1.287269
     26          1           0       -1.036926   -3.180582   -0.416198
     27          1           0       -0.179426   -2.077439   -1.500824
     28          1           0       -1.458784   -3.136621   -2.144917
     29          1           0       -6.288700   -1.430466   -1.244479
     30          1           0       -6.148958    0.286069   -1.686994
     31          1           0       -6.269412   -0.181252    0.021303
     32         16           0        1.629975   -2.515690    1.115889
     33          6           0        0.862360   -3.622352    2.176295
     34          6           0       -0.337273   -3.133685    2.602553
     35          6           0        1.511522   -4.919123    2.536545
     36          1           0        1.706394   -5.532737    1.645577
     37          1           0        2.471361   -4.757453    3.047470
     38          1           0        0.859041   -5.490119    3.208654
     39          1           0       -0.982847   -3.674336    3.296787
 ---------------------------------------------------------------------
                    Distance matrix (angstroms):
                    1          2          3          4          5
     1  C    0.000000
     2  S    1.725958   0.000000
     3  C    2.478781   1.713407   0.000000
     4  C    2.311481   2.542342   1.363881   0.000000
     5  C    1.373158   2.572315   2.341233   1.427969   0.000000
     6  C    3.941648   2.793910   1.494435   2.570732   3.790588
     7  H    3.342456   3.595445   2.159991   1.091351   2.221821
     8  C    1.457749   2.774052   3.903147   3.726883   2.536791
     9  C    2.580879   3.361996   4.757778   4.809289   3.749730
    10  C    2.516840   3.937457   4.918562   4.536257   3.220305
    11  C    3.797184   4.681129   6.115217   6.090976   4.900040
    12  C    3.768344   5.048838   6.226634   5.917095   4.577957
    13  F    2.975762   2.998551   4.607872   5.033377   4.287499
    14  F    3.100630   3.963130   5.098879   5.004919   3.965016
    15  F    4.867943   5.734606   7.148337   7.097211   5.893939
    16  F    4.339918   4.866277   6.448328   6.635326   5.578046
    17  F    4.420926   5.885382   6.886439   6.377505   4.967491
    18  F    4.792331   5.957024   7.166977   6.895657   5.595036
    19  C    3.387199   4.498733   4.892000   4.373516   3.463765
    20  C    3.144263   4.579965   5.199670   4.606561   3.374334
    21  C    3.143658   3.678660   4.124849   3.991255   3.450910
    22  H    4.206789   4.526385   4.885964   4.840575   4.468718
    23  H    2.793615   3.144609   3.206299   3.060820   2.831111
    24  H    2.866814   3.201767   4.085794   4.208809   3.599363
    25  C    2.551337   4.031073   3.752287   2.571506   1.494936
    26  H    3.129020   4.560501   4.232934   3.054362   2.148723
    27  H    2.730855   4.393964   4.475565   3.449176   2.154769
    28  H    3.365097   4.651419   4.055491   2.755086   2.142727
    29  H    4.579146   3.717196   2.134410   2.710953   4.106740
    30  H    4.383815   3.077868   2.153453   3.270803   4.383377
    31  H    4.383265   3.062060   2.155057   3.296989   4.402860
    32  S    4.584980   6.164711   6.597134   5.760950   4.496723
    33  C    5.222883   6.610137   6.764035   5.899503   4.912730
    34  C    4.630810   5.773370   5.893935   5.190750   4.392096
    35  C    6.636487   8.037273   8.050577   7.088962   6.181820
    36  H    6.842469   8.329526   8.217066   7.127769   6.226613
    37  H    7.316253   8.740106   8.909687   8.000203   7.002865
    38  H    7.097151   8.357295   8.239387   7.312888   6.580683
    39  H    5.310891   6.242554   6.190304   5.544636   4.991545
                    6          7          8          9         10
     6  C    0.000000
     7  H    2.889401   0.000000
     8  C    5.328176   4.704272   0.000000
     9  C    6.056885   5.816384   1.504863   0.000000
    10  C    6.364838   5.395013   1.345741   2.350456   0.000000
    11  C    7.437229   7.075292   2.402246   1.540935   2.395225
    12  C    7.654430   6.791893   2.348077   2.420576   1.504143
    13  F    5.684653   6.098491   2.374889   1.345433   3.400644
    14  F    6.377745   5.903394   2.352852   1.346062   3.175717
    15  F    8.450504   8.048579   3.533513   2.396184   3.536685
    16  F    7.652029   7.673941   3.066587   2.352085   3.038627
    17  F    8.357733   7.137761   3.124569   3.105687   2.353475
    18  F    8.555722   7.758097   3.428884   3.560062   2.374873
    19  C    6.154124   4.966477   3.241034   4.631546   2.543592
    20  C    6.609772   5.281724   2.523086   3.776155   1.456244
    21  C    5.202815   4.691839   3.335499   4.654256   3.142127
    22  H    5.767092   5.441906   4.385366   5.634820   4.098980
    23  H    4.227246   3.700526   3.463219   4.832088   3.600483
    24  H    5.175548   5.084081   2.831230   3.930495   2.817853
    25  C    5.123751   2.864285   3.127054   4.351374   3.307864
    26  H    5.544714   3.217896   3.597227   4.975603   3.442502
    27  H    5.914562   3.874572   2.794038   3.832743   2.799971
    28  H    5.269776   2.680002   4.078787   5.162982   4.356125
    29  H    1.097055   2.587844   6.022667   6.864785   6.974957
    30  H    1.099315   3.622580   5.697518   6.177730   6.862762
    31  H    1.099219   3.667891   5.674903   6.423866   6.636615
    32  S    8.020281   6.225718   3.935079   5.003501   2.760206
    33  C    8.043297   6.191807   4.932320   6.221966   3.897998
    34  C    7.074407   5.538653   4.557323   5.952425   3.728427
    35  C    9.276916   7.219331   6.377412   7.636460   5.320667
    36  H    9.454197   7.146555   6.650344   7.890006   5.667851
    37  H   10.174318   8.205490   6.866261   8.008093   5.685007
    38  H    9.350469   7.359338   6.994116   8.332455   6.018450
    39  H    7.206869   5.776695   5.420584   6.844964   4.708257
                   11         12         13         14         15
    11  C    0.000000
    12  C    1.540621   0.000000
    13  F    2.384371   3.550876   0.000000
    14  F    2.367339   3.128483   2.172872   0.000000
    15  F    1.332747   2.396628   3.112336   2.582711   0.000000
    16  F    1.340110   2.346760   2.550885   3.449460   2.180294
    17  F    2.369351   1.351486   4.389348   3.262758   2.593909
    18  F    2.384529   1.339679   4.478064   4.403655   3.095274
    19  C    4.796421   3.784479   5.333011   5.507887   6.014385
    20  C    3.770936   2.573543   4.735635   4.532737   4.875972
    21  C    5.045998   4.439411   4.981669   5.680854   6.361265
    22  H    5.902119   5.274603   5.868663   6.723554   7.223178
    23  H    5.523019   5.031955   5.079607   5.709946   6.813128
    24  H    4.293630   3.959274   4.092670   5.089142   5.626137
    25  C    5.230801   4.546376   5.221788   4.368115   6.096846
    26  H    5.655916   4.743142   5.861014   5.192503   6.613570
    27  H    4.538792   3.787851   4.902578   3.724753   5.270048
    28  H    6.130981   5.509518   5.990101   4.954583   6.885823
    29  H    8.246717   8.330329   6.624285   7.094507   9.255822
    30  H    7.627640   8.035471   5.654634   6.369163   8.529067
    31  H    7.701194   7.927300   5.939170   6.935751   8.790451
    32  S    4.750934   3.272535   6.149759   5.481307   5.570932
    33  C    6.113760   4.711829   7.205991   6.828815   7.087041
    34  C    6.017822   4.811998   6.735292   6.724613   7.157772
    35  C    7.459410   5.992119   8.668212   8.155858   8.337949
    36  H    7.801087   6.334590   8.993216   8.237498   8.591486
    37  H    7.621166   6.108960   9.069841   8.556598   8.415173
    38  H    8.234823   6.818914   9.271742   8.921669   9.197877
    39  H    6.972736   5.834129   7.513115   7.659545   8.156675
                   16         17         18         19         20
    16  F    0.000000
    17  F    3.457498   0.000000
    18  F    2.558965   2.172399   0.000000
    19  C    5.006237   4.525358   3.944052   0.000000
    20  C    4.237008   3.167838   2.912213   1.372122   0.000000
    21  C    4.993322   5.424417   4.646816   1.494659   2.550352
    22  H    5.675099   6.301138   5.258817   2.143270   3.368779
    23  H    5.599274   5.914907   5.462922   2.147910   3.119788
    24  H    4.077477   5.105667   4.187073   2.154670   2.733404
    25  C    6.104353   4.584320   5.529290   3.460710   3.136096
    26  H    6.412996   4.846971   5.507395   2.846359   2.788411
    27  H    5.556447   3.613467   4.839697   3.612070   2.864930
    28  H    7.076072   5.390205   6.540743   4.479763   4.200547
    29  H    8.547953   8.939354   9.244213   6.542924   7.062856
    30  H    7.851558   8.708340   9.007797   6.983468   7.298222
    31  H    7.732470   8.767957   8.697251   6.197254   6.813322
    32  S    5.390236   3.234487   3.380734   2.572741   1.725876
    33  C    6.544916   4.902675   4.650210   2.342405   2.478765
    34  C    6.268958   5.324830   4.794891   1.428573   2.310191
    35  C    7.918607   5.991791   5.824757   3.791770   3.941446
    36  H    8.417876   6.128508   6.334539   4.401488   4.383396
    37  H    8.024508   6.059316   5.735204   4.386821   4.383146
    38  H    8.597969   6.945432   6.624262   4.107874   4.578793
    39  H    7.118071   6.406227   5.759046   2.222129   3.341105
                   21         22         23         24         25
    21  C    0.000000
    22  H    1.098147   0.000000
    23  H    1.100797   1.780235   0.000000
    24  H    1.096829   1.781980   1.767761   0.000000
    25  C    4.024404   5.002191   3.599874   4.383046   0.000000
    26  H    3.607332   4.454773   3.267193   4.204741   1.100754
    27  H    4.386027   5.407439   4.199531   4.584654   1.096778
    28  H    5.001406   5.935058   4.445903   5.402594   1.098183
    29  H    5.699683   6.218827   4.641238   5.856087   5.242734
    30  H    6.048812   6.665105   5.140899   5.875749   5.737079
    31  H    5.045379   5.429868   4.123677   4.991548   5.768846
    32  S    4.031160   4.655642   4.554673   4.395848   3.682577
    33  C    3.753260   4.054843   4.237871   4.475064   4.159946
    34  C    2.572438   2.752216   3.062726   3.447611   4.023190
    35  C    5.124969   5.268422   5.552090   5.913480   5.246061
    36  H    5.766025   6.039725   6.047413   6.556096   5.089451
    37  H    5.742072   5.831905   6.315659   6.423254   6.081955
    38  H    5.244058   5.196013   5.610483   6.146147   5.754895
    39  H    2.865383   2.672891   3.232695   3.871582   4.730732
                   26         27         28         29         30
    26  H    0.000000
    27  H    1.768798   0.000000
    28  H    1.779991   1.781426   0.000000
    29  H    5.597328   6.148782   5.200946   0.000000
    30  H    6.305986   6.423094   5.824279   1.778156   0.000000
    31  H    6.047007   6.557464   6.047219   1.778515   1.775155
    32  S    3.146702   3.211415   4.534186   8.333934   8.730281
    33  C    3.243989   4.122291   4.929149   8.224579   8.908385
    34  C    3.099124   4.240080   4.878142   7.288353   7.991909
    35  C    4.270340   5.218699   5.823754   9.343999  10.179158
    36  H    4.160451   5.039369   5.488859   9.439416  10.328169
    37  H    5.176059   5.907294   6.710739  10.306713  11.052699
    38  H    4.697680   5.907959   6.290626   9.348869  10.317158
    39  H    3.746061   5.119828   5.488879   7.335538   8.198267
                   31         32         33         34         35
    31  H    0.000000
    32  S    8.309515   0.000000
    33  C    8.206542   1.714175   0.000000
    34  C    7.111258   2.542076   1.363675   0.000000
    35  C    9.450756   2.794420   1.494258   2.571029   0.000000
    36  H    9.741157   3.064144   2.154907   3.293604   1.099236
    37  H   10.319904   3.076432   2.153203   3.274599   1.099306
    38  H    9.442357   3.717691   2.134087   2.711329   1.097041
    39  H    7.132896   3.595221   2.159396   1.091344   2.889522
                   36         37         38         39
    36  H    0.000000
    37  H    1.775259   0.000000
    38  H    1.778491   1.778302   0.000000
    39  H    3.662262   3.628616   2.587930   0.000000
 Stoichiometry    C17H14F6S2
 Framework group  C1[X(C17H14F6S2)]
 Deg. of freedom   111
 Full point group                 C1      NOp   1
 RotChk:  IX=0 Diff= 2.62D-15
 Largest Abelian subgroup         C1      NOp   1
 Largest concise Abelian subgroup C1      NOp   1
                         Standard orientation:                         
 ---------------------------------------------------------------------
 Center     Atomic      Atomic             Coordinates (Angstroms)
 Number     Number       Type             X           Y           Z
 ---------------------------------------------------------------------
      1          6           0        1.559146   -0.500804    0.296982
      2         16           0        3.042401   -0.617328   -0.577837
      3          6           0        3.398758   -2.150382    0.099303
      4          6           0        2.423317   -2.535922    0.971109
      5          6           0        1.355129   -1.596870    1.098592
      6          6           0        4.652626   -2.878647   -0.262335
      7          1           0        2.464218   -3.473555    1.528082
      8          6           0        0.666907    0.637331    0.113703
      9          6           0        1.168770    2.049869    0.245925
     10          6           0       -0.664150    0.615781   -0.083380
     11          6           0       -0.010707    2.914897   -0.238886
     12          6           0       -1.236096    2.005750   -0.025852
     13          9           0        2.274194    2.279686   -0.485793
     14          9           0        1.458595    2.343556    1.527188
     15          9           0       -0.105214    4.072247    0.415197
     16          9           0        0.127996    3.156577   -1.549706
     17          9           0       -1.784814    2.251421    1.184548
     18          9           0       -2.179248    2.225353   -0.951584
     19          6           0       -1.310765   -1.618512   -1.112790
     20          6           0       -1.528249   -0.536714   -0.297233
     21          6           0       -0.129983   -1.808863   -2.009186
     22          1           0       -0.426795   -2.318712   -2.935405
     23          1           0        0.641442   -2.418997   -1.514825
     24          1           0        0.335537   -0.851079   -2.271814
     25          6           0        0.183511   -1.807131    2.002989
     26          1           0       -0.580376   -2.431855    1.515282
     27          1           0       -0.295867   -0.857248    2.269149
     28          1           0        0.496479   -2.310651    2.927394
     29          1           0        4.687502   -3.844507    0.256729
     30          1           0        5.545361   -2.304491    0.023779
     31          1           0        4.710014   -3.068667   -1.343483
     32         16           0       -3.014385   -0.676260    0.569124
     33          6           0       -3.360898   -2.198258   -0.139286
     34          6           0       -2.375438   -2.565197   -1.007522
     35          6           0       -4.612395   -2.939304    0.203368
     36          1           0       -4.670877   -3.154148    1.279817
     37          1           0       -5.506778   -2.362156   -0.071317
     38          1           0       -4.642331   -3.893232   -0.337579
     39          1           0       -2.406263   -3.495014   -1.578066
 ---------------------------------------------------------------------
 Rotational constants (GHZ):      0.2281710      0.2045203      0.1273210
 Leave Link  202 at Wed Dec  5 16:47:24 2018, MaxMem=   536870912 cpu:         0.0
 (Enter /pbs_home/pkowalski/g09d01/g09/l301.exe)
 Basis read from chk: "dae0068freq_open_lc-wpbe_air_D3.chk" (5D, 7F)
 No pseudopotential information found on chk file.
 There are   453 symmetry adapted cartesian basis functions of A   symmetry.
 There are   428 symmetry adapted basis functions of A   symmetry.
   428 basis functions,   747 primitive gaussians,   453 cartesian basis functions
   101 alpha electrons      101 beta electrons
       nuclear repulsion energy      2842.2990419275 Hartrees.
 IExCor=32609 DFT=T Ex+Corr=LC-wPBE ExCW=0 ScaHFX=  1.000000
 ScaDFX=  1.000000  0.000000  1.000000  1.000000 ScalE2=  1.000000  1.000000
 IRadAn=      0 IRanWt=     -1 IRanGd=            0 ICorTp=0 IEmpDi=131
  HFx wShort=  0.000000 wLong=  0.400000 cFull=  0.000000 cShort=  0.000000 cLong=  1.000000
  DFx wShort=  0.000000 wLong=  0.400000 cFull=  0.000000 cShort=  0.000000 cLong=  1.000000
 NAtoms=   39 NActive=   39 NUniq=   39 SFac= 1.00D+00 NAtFMM=   60 NAOKFM=F Big=F
 Integral buffers will be    131072 words long.
 Raffenetti 2 integral format.
 Two-electron integral symmetry is turned on.
 R6Disp:  Grimme-D3 Dispersion energy=       -0.0375139310 Hartrees.
 Nuclear repulsion after empirical dispersion term =     2842.2615279965 Hartrees.
 No density basis found on file 20724.
 Leave Link  301 at Wed Dec  5 16:47:24 2018, MaxMem=   536870912 cpu:         0.5
 (Enter /pbs_home/pkowalski/g09d01/g09/l302.exe)
 NPDir=0 NMtPBC=     1 NCelOv=     1 NCel=       1 NClECP=     1 NCelD=      1
         NCelK=      1 NCelE2=     1 NClLst=     1 CellRange=     0.0.
 One-electron integrals computed using PRISM.
 NBasis=   428 RedAO= T EigKep=  3.47D-04  NBF=   428
 NBsUse=   428 1.00D-06 EigRej= -1.00D+00 NBFU=   428
 Precomputing XC quadrature grid using
 IXCGrd= 4 IRadAn=           0 IRanWt=          -1 IRanGd=           0 AccXCQ= 0.00D+00.
 Generated NRdTot=       0 NPtTot=           0 NUsed=           0 NTot=          32
 NSgBfM=   439   440   443   443   447 MxSgAt=    39 MxSgA2=    39.
 Leave Link  302 at Wed Dec  5 16:47:25 2018, MaxMem=   536870912 cpu:         7.3
 (Enter /pbs_home/pkowalski/g09d01/g09/l303.exe)
 DipDrv:  MaxL=1.
 Leave Link  303 at Wed Dec  5 16:47:25 2018, MaxMem=   536870912 cpu:         0.9
 (Enter /pbs_home/pkowalski/g09d01/g09/l401.exe)
 Initial guess from the checkpoint file:  "dae0068freq_open_lc-wpbe_air_D3.chk"
 B after Tr=     0.000000    0.000000    0.000000
         Rot=    1.000000    0.000000    0.000000    0.000000 Ang=   0.00 deg.
 Guess basis will be translated and rotated to current coordinates.
 JPrj=2 DoOrth=T DoCkMO=T.
 Leave Link  401 at Wed Dec  5 16:47:26 2018, MaxMem=   536870912 cpu:         5.7
 (Enter /pbs_home/pkowalski/g09d01/g09/l502.exe)
 Closed shell SCF:
 Using DIIS extrapolation, IDIIS=  1040.
 Integral symmetry usage will be decided dynamically.
 IVT=      641221 IEndB=      641221 NGot=   536870912 MDV=   536451994
 LenX=   536451994 LenY=   536246332
 Requested convergence on RMS density matrix=1.00D-08 within 128 cycles.
 Requested convergence on MAX density matrix=1.00D-06.
 Requested convergence on             energy=1.00D-06.
 No special actions if energy rises.
 Fock matrices will be formed incrementally for  20 cycles.

 Cycle   1  Pass 1  IDiag  1:
 FoFJK:  IHMeth= 1 ICntrl=       0 DoSepK=T KAlg= 0 I1Cent=   0 FoldK=F
 IRaf=         1 NMat=   1 IRICut=       1 DoRegI=T DoRafI=F ISym2E= 0.
 FoFCou: FMM=F IPFlag=           0 FMFlag=      100000 FMFlg1=           0
         NFxFlg=           0 DoJE=T BraDBF=F KetDBF=F FulRan=T
         wScrn=  0.000000 ICntrl=     500 IOpCl=  0 I1Cent=           0 NGrid=           0
         NMat0=    1 NMatS0=      1 NMatT0=    0 NMatD0=    1 NMtDS0=    0 NMtDT0=    0
 Symmetry not used in FoFCou.
 E= -2049.53740168951    
 DIIS: error= 1.26D-08 at cycle   1 NSaved=   1.
 NSaved= 1 IEnMin= 1 EnMin= -2049.53740168951     IErMin= 1 ErrMin= 1.26D-08
 ErrMax= 1.26D-08  0.00D+00 EMaxC= 1.00D-01 BMatC= 1.92D-13 BMatP= 1.92D-13
 IDIUse=1 WtCom= 1.00D+00 WtEn= 0.00D+00
 Coeff-Com:  0.100D+01
 Coeff:      0.100D+01
 Gap=     0.329 Goal=   None    Shift=    0.000
 RMSDP=3.55D-09 MaxDP=8.26D-08              OVMax= 2.88D-07

 SCF Done:  E(RLC-wPBE) =  -2049.53740169     A.U. after    1 cycles
            NFock=  1  Conv=0.35D-08     -V/T= 2.0064
 KE= 2.036594736118D+03 PE=-1.051799336949D+04 EE= 3.589599703688D+03
 Leave Link  502 at Wed Dec  5 16:47:56 2018, MaxMem=   536870912 cpu:       236.1
 (Enter /pbs_home/pkowalski/g09d01/g09/l801.exe)
 DoSCS=F DFT=T ScalE2(SS,OS)=  1.000000  1.000000
 Range of M.O.s used for correlation:     1   428
 NBasis=   428 NAE=   101 NBE=   101 NFC=     0 NFV=     0
 NROrb=    428 NOA=   101 NOB=   101 NVA=   327 NVB=   327
 Leave Link  801 at Wed Dec  5 16:47:56 2018, MaxMem=   536870912 cpu:         0.3
 (Enter /pbs_home/pkowalski/g09d01/g09/l1101.exe)
 Using compressed storage, NAtomX=    39.
 Will process     40 centers per pass.
 R6Disp: Adding Grimme-D3 dispersion energy 1st derivatives to the gradient.
 Leave Link 1101 at Wed Dec  5 16:47:58 2018, MaxMem=   536870912 cpu:        10.3
 (Enter /pbs_home/pkowalski/g09d01/g09/l1102.exe)
 Symmetrizing basis deriv contribution to polar:
 IMax=3 JMax=2 DiffMx= 0.00D+00
 Leave Link 1102 at Wed Dec  5 16:47:59 2018, MaxMem=   536870912 cpu:         1.0
 (Enter /pbs_home/pkowalski/g09d01/g09/l1110.exe)
 Forming Gx(P) for the SCF density, NAtomX=    39.
 Integral derivatives from FoFJK, PRISM(SPDF).
 Do as many integral derivatives as possible in FoFJK.
 G2DrvN: MDV=     536870496.
 G2DrvN: will do    40 centers at a time, making    1 passes.
 Calling FoFCou, ICntrl=  3107 FMM=F I1Cent=   0 AccDes= 0.00D+00.
 FoFJK:  IHMeth= 1 ICntrl=    3107 DoSepK=T KAlg= 0 I1Cent=   0 FoldK=F
 IRaf=         1 NMat=   1 IRICut=       1 DoRegI=T DoRafI=F ISym2E= 0.
 FoFCou: FMM=F IPFlag=           0 FMFlag=      100000 FMFlg1=           0
         NFxFlg=           0 DoJE=F BraDBF=F KetDBF=F FulRan=T
         wScrn=  0.000000 ICntrl=    3507 IOpCl=  0 I1Cent=           0 NGrid=           0
         NMat0=    1 NMatS0=      1 NMatT0=    0 NMatD0=    1 NMtDS0=    0 NMtDT0=    0
 Symmetry not used in FoFCou.
 End of G2Drv F.D. properties file   721 does not exist.
 End of G2Drv F.D. properties file   722 does not exist.
 End of G2Drv F.D. properties file   788 does not exist.
 Leave Link 1110 at Wed Dec  5 16:55:16 2018, MaxMem=   536870912 cpu:      3486.2
 (Enter /pbs_home/pkowalski/g09d01/g09/l1002.exe)
 Minotr:  Closed shell wavefunction.
          IDoAtm=111111111111111111111111111111111111111
          Direct CPHF calculation.
          Differentiating once with respect to electric field.
                with respect to dipole field.
          Differentiating once with respect to nuclear coordinates.
          Requested convergence is 1.0D-08 RMS, and 1.0D-07 maximum.
          Secondary convergence is 1.0D-12 RMS, and 1.0D-12 maximum.
          NewPWx=T KeepS1=F KeepF1=F KeepIn=T MapXYZ=F SortEE=F KeepMc=T.
          MDV=     536870090 using IRadAn=       2.
 Generate precomputed XC quadrature information.
          Solving linear equations simultaneously, MaxMat=       0.
 FoFJK:  IHMeth= 1 ICntrl=       0 DoSepK=T KAlg= 0 I1Cent=   0 FoldK=F
 IRaf=         1 NMat= 120 IRICut=       1 DoRegI=T DoRafI=F ISym2E= 2.
 FoFCou: FMM=F IPFlag=           0 FMFlag=      100000 FMFlg1=           0
         NFxFlg=           0 DoJE=F BraDBF=F KetDBF=F FulRan=T
         wScrn=  0.000000 ICntrl=     500 IOpCl=  0 I1Cent=           0 NGrid=           0
         NMat0=  120 NMatS0=    120 NMatT0=    0 NMatD0=  120 NMtDS0=    0 NMtDT0=    0
 Integrals replicated using symmetry in FoFCou.
          There are   120 degrees of freedom in the 1st order CPHF.  IDoFFX=6 NUNeed=     3.
    117 vectors produced by pass  0 Test12= 3.30D-14 1.00D-09 XBig12= 1.00D+02 4.81D+00.
 AX will form   117 AO Fock derivatives at one time.
    117 vectors produced by pass  1 Test12= 3.30D-14 1.00D-09 XBig12= 1.11D+01 5.84D-01.
    117 vectors produced by pass  2 Test12= 3.30D-14 1.00D-09 XBig12= 3.43D-01 1.26D-01.
    117 vectors produced by pass  3 Test12= 3.30D-14 1.00D-09 XBig12= 6.33D-03 9.53D-03.
    117 vectors produced by pass  4 Test12= 3.30D-14 1.00D-09 XBig12= 1.02D-04 7.20D-04.
    117 vectors produced by pass  5 Test12= 3.30D-14 1.00D-09 XBig12= 8.64D-07 6.04D-05.
    115 vectors produced by pass  6 Test12= 3.30D-14 1.00D-09 XBig12= 5.28D-09 6.26D-06.
     49 vectors produced by pass  7 Test12= 3.30D-14 1.00D-09 XBig12= 3.39D-11 4.42D-07.
      6 vectors produced by pass  8 Test12= 3.30D-14 1.00D-09 XBig12= 1.89D-13 3.82D-08.
      3 vectors produced by pass  9 Test12= 3.30D-14 1.00D-09 XBig12= 1.75D-15 3.08D-09.
 InvSVY:  IOpt=1 It=  1 EMax= 1.07D-14
 Solved reduced A of dimension   875 with   120 vectors.
 FullF1:  Do perturbations    1 to     3.
 Isotropic polarizability for W=    0.000000      202.73 Bohr**3.
 End of Minotr F.D. properties file   721 does not exist.
 End of Minotr F.D. properties file   722 does not exist.
 End of Minotr F.D. properties file   788 does not exist.
 Leave Link 1002 at Wed Dec  5 17:44:26 2018, MaxMem=   536870912 cpu:     23523.2
 (Enter /pbs_home/pkowalski/g09d01/g09/l601.exe)
 Copying SCF densities to generalized density rwf, IOpCl= 0 IROHF=0.

 **********************************************************************

            Population analysis using the SCF density.

 **********************************************************************

 Orbital symmetries:
       Occupied  (A) (A) (A) (A) (A) (A) (A) (A) (A) (A) (A) (A)
                 (A) (A) (A) (A) (A) (A) (A) (A) (A) (A) (A) (A)
                 (A) (A) (A) (A) (A) (A) (A) (A) (A) (A) (A) (A)
                 (A) (A) (A) (A) (A) (A) (A) (A) (A) (A) (A) (A)
                 (A) (A) (A) (A) (A) (A) (A) (A) (A) (A) (A) (A)
                 (A) (A) (A) (A) (A) (A) (A) (A) (A) (A) (A) (A)
                 (A) (A) (A) (A) (A) (A) (A) (A) (A) (A) (A) (A)
                 (A) (A) (A) (A) (A) (A) (A) (A) (A) (A) (A) (A)
                 (A) (A) (A) (A) (A)
       Virtual   (A) (A) (A) (A) (A) (A) (A) (A) (A) (A) (A) (A)
                 (A) (A) (A) (A) (A) (A) (A) (A) (A) (A) (A) (A)
                 (A) (A) (A) (A) (A) (A) (A) (A) (A) (A) (A) (A)
                 (A) (A) (A) (A) (A) (A) (A) (A) (A) (A) (A) (A)
                 (A) (A) (A) (A) (A) (A) (A) (A) (A) (A) (A) (A)
                 (A) (A) (A) (A) (A) (A) (A) (A) (A) (A) (A) (A)
                 (A) (A) (A) (A) (A) (A) (A) (A) (A) (A) (A) (A)
                 (A) (A) (A) (A) (A) (A) (A) (A) (A) (A) (A) (A)
                 (A) (A) (A) (A) (A) (A) (A) (A) (A) (A) (A) (A)
                 (A) (A) (A) (A) (A) (A) (A) (A) (A) (A) (A) (A)
                 (A) (A) (A) (A) (A) (A) (A) (A) (A) (A) (A) (A)
                 (A) (A) (A) (A) (A) (A) (A) (A) (A) (A) (A) (A)
                 (A) (A) (A) (A) (A) (A) (A) (A) (A) (A) (A) (A)
                 (A) (A) (A) (A) (A) (A) (A) (A) (A) (A) (A) (A)
                 (A) (A) (A) (A) (A) (A) (A) (A) (A) (A) (A) (A)
                 (A) (A) (A) (A) (A) (A) (A) (A) (A) (A) (A) (A)
                 (A) (A) (A) (A) (A) (A) (A) (A) (A) (A) (A) (A)
                 (A) (A) (A) (A) (A) (A) (A) (A) (A) (A) (A) (A)
                 (A) (A) (A) (A) (A) (A) (A) (A) (A) (A) (A) (A)
                 (A) (A) (A) (A) (A) (A) (A) (A) (A) (A) (A) (A)
                 (A) (A) (A) (A) (A) (A) (A) (A) (A) (A) (A) (A)
                 (A) (A) (A) (A) (A) (A) (A) (A) (A) (A) (A) (A)
                 (A) (A) (A) (A) (A) (A) (A) (A) (A) (A) (A) (A)
                 (A) (A) (A) (A) (A) (A) (A) (A) (A) (A) (A) (A)
                 (A) (A) (A) (A) (A) (A) (A) (A) (A) (A) (A) (A)
                 (A) (A) (A) (A) (A) (A) (A) (A) (A) (A) (A) (A)
                 (A) (A) (A) (A) (A) (A) (A) (A) (A) (A) (A) (A)
                 (A) (A) (A)
 The electronic state is 1-A.
 Alpha  occ. eigenvalues --  -88.29527 -88.29460 -24.51352 -24.51329 -24.50941
 Alpha  occ. eigenvalues --  -24.50750 -24.50738 -24.50571 -10.30456 -10.30444
 Alpha  occ. eigenvalues --  -10.30353 -10.17611 -10.17540 -10.16595 -10.16502
 Alpha  occ. eigenvalues --  -10.16261 -10.16224 -10.14647 -10.14596 -10.14012
 Alpha  occ. eigenvalues --  -10.13974 -10.12918 -10.12850 -10.12520 -10.12471
 Alpha  occ. eigenvalues --   -7.93437  -7.93373  -5.95449  -5.95384  -5.94904
 Alpha  occ. eigenvalues --   -5.94837  -5.94508  -5.94449  -1.40962  -1.38597
 Alpha  occ. eigenvalues --   -1.37365  -1.33218  -1.31574  -1.31066  -1.06743
 Alpha  occ. eigenvalues --   -1.05196  -1.03245  -0.94558  -0.93636  -0.91747
 Alpha  occ. eigenvalues --   -0.91521  -0.88606  -0.87417  -0.84428  -0.84232
 Alpha  occ. eigenvalues --   -0.81683  -0.80248  -0.77169  -0.76813  -0.73949
 Alpha  occ. eigenvalues --   -0.72402  -0.71454  -0.70243  -0.68904  -0.68720
 Alpha  occ. eigenvalues --   -0.68418  -0.67344  -0.66993  -0.66378  -0.62338
 Alpha  occ. eigenvalues --   -0.62206  -0.59579  -0.58800  -0.58540  -0.58298
 Alpha  occ. eigenvalues --   -0.57962  -0.57591  -0.57305  -0.56704  -0.56033
 Alpha  occ. eigenvalues --   -0.55747  -0.55399  -0.55104  -0.54507  -0.54271
 Alpha  occ. eigenvalues --   -0.54002  -0.53739  -0.53188  -0.53005  -0.52736
 Alpha  occ. eigenvalues --   -0.51745  -0.50334  -0.50205  -0.49643  -0.49372
 Alpha  occ. eigenvalues --   -0.48575  -0.48323  -0.47295  -0.46324  -0.45850
 Alpha  occ. eigenvalues --   -0.43507  -0.43286  -0.36133  -0.35994  -0.35196
 Alpha  occ. eigenvalues --   -0.32248
 Alpha virt. eigenvalues --    0.00624   0.06109   0.08464   0.12409   0.12775
 Alpha virt. eigenvalues --    0.13477   0.14324   0.15068   0.15756   0.16555
 Alpha virt. eigenvalues --    0.17834   0.17992   0.18993   0.19769   0.20169
 Alpha virt. eigenvalues --    0.21140   0.21685   0.21898   0.22613   0.23240
 Alpha virt. eigenvalues --    0.23785   0.24274   0.24903   0.25734   0.27077
 Alpha virt. eigenvalues --    0.28166   0.29432   0.30937   0.31276   0.33039
 Alpha virt. eigenvalues --    0.33711   0.34829   0.36098   0.36244   0.37620
 Alpha virt. eigenvalues --    0.38309   0.38819   0.39120   0.40058   0.41351
 Alpha virt. eigenvalues --    0.41925   0.42186   0.43435   0.43866   0.46909
 Alpha virt. eigenvalues --    0.47809   0.48495   0.49213   0.49660   0.51348
 Alpha virt. eigenvalues --    0.51936   0.52346   0.52973   0.53436   0.53779
 Alpha virt. eigenvalues --    0.54882   0.55139   0.55840   0.56729   0.57337
 Alpha virt. eigenvalues --    0.57599   0.58838   0.60234   0.60741   0.61295
 Alpha virt. eigenvalues --    0.61812   0.62756   0.62977   0.64283   0.64648
 Alpha virt. eigenvalues --    0.65490   0.66177   0.66658   0.67566   0.67736
 Alpha virt. eigenvalues --    0.69664   0.70438   0.70960   0.71789   0.72160
 Alpha virt. eigenvalues --    0.72904   0.73514   0.74544   0.74734   0.74844
 Alpha virt. eigenvalues --    0.75089   0.75695   0.76038   0.76492   0.76612
 Alpha virt. eigenvalues --    0.77571   0.77636   0.78179   0.78288   0.78571
 Alpha virt. eigenvalues --    0.78992   0.79773   0.80734   0.81205   0.81558
 Alpha virt. eigenvalues --    0.82308   0.82640   0.83853   0.84214   0.84661
 Alpha virt. eigenvalues --    0.85210   0.85288   0.86434   0.87666   0.88075
 Alpha virt. eigenvalues --    0.89367   0.90526   0.92352   0.93223   0.93715
 Alpha virt. eigenvalues --    0.95020   0.96247   0.97192   0.97564   0.97960
 Alpha virt. eigenvalues --    0.99164   1.00653   1.01902   1.02468   1.03181
 Alpha virt. eigenvalues --    1.03911   1.05732   1.06527   1.07605   1.09285
 Alpha virt. eigenvalues --    1.11268   1.12701   1.15490   1.18610   1.20099
 Alpha virt. eigenvalues --    1.20839   1.21620   1.22976   1.23985   1.25069
 Alpha virt. eigenvalues --    1.25774   1.26589   1.28114   1.28941   1.30093
 Alpha virt. eigenvalues --    1.31397   1.31854   1.32897   1.33771   1.34851
 Alpha virt. eigenvalues --    1.37172   1.37526   1.38553   1.39909   1.42825
 Alpha virt. eigenvalues --    1.43621   1.45216   1.45716   1.46642   1.48172
 Alpha virt. eigenvalues --    1.48564   1.50153   1.51526   1.53118   1.54463
 Alpha virt. eigenvalues --    1.54580   1.55796   1.56704   1.58039   1.58202
 Alpha virt. eigenvalues --    1.59731   1.60388   1.61040   1.62205   1.62829
 Alpha virt. eigenvalues --    1.63562   1.63627   1.63747   1.64686   1.66231
 Alpha virt. eigenvalues --    1.66681   1.68428   1.71329   1.73266   1.74457
 Alpha virt. eigenvalues --    1.74700   1.74964   1.76860   1.78724   1.80710
 Alpha virt. eigenvalues --    1.82198   1.82287   1.83175   1.84373   1.84646
 Alpha virt. eigenvalues --    1.85089   1.87141   1.87366   1.87594   1.87761
 Alpha virt. eigenvalues --    1.89165   1.89761   1.89841   1.90613   1.92101
 Alpha virt. eigenvalues --    1.92784   1.93393   1.93722   1.94050   1.94501
 Alpha virt. eigenvalues --    1.95135   1.96196   1.97567   1.98965   2.00761
 Alpha virt. eigenvalues --    2.01391   2.03003   2.04055   2.05289   2.06262
 Alpha virt. eigenvalues --    2.08124   2.09209   2.10381   2.10506   2.11279
 Alpha virt. eigenvalues --    2.12500   2.13664   2.14927   2.15972   2.16881
 Alpha virt. eigenvalues --    2.18410   2.19474   2.20197   2.20985   2.21821
 Alpha virt. eigenvalues --    2.23014   2.23668   2.25115   2.25509   2.26140
 Alpha virt. eigenvalues --    2.29729   2.31147   2.31724   2.33260   2.33531
 Alpha virt. eigenvalues --    2.34191   2.35086   2.37168   2.38229   2.38531
 Alpha virt. eigenvalues --    2.40370   2.43891   2.46107   2.46483   2.48373
 Alpha virt. eigenvalues --    2.49565   2.50074   2.50774   2.53864   2.56555
 Alpha virt. eigenvalues --    2.57055   2.59330   2.59683   2.60490   2.61198
 Alpha virt. eigenvalues --    2.63716   2.64151   2.64607   2.66237   2.69038
 Alpha virt. eigenvalues --    2.71435   2.71590   2.74192   2.76673   2.78567
 Alpha virt. eigenvalues --    2.83258   2.83772   2.84322   2.85534   2.87545
 Alpha virt. eigenvalues --    2.90875   2.91433   2.98246   3.00221   3.02409
 Alpha virt. eigenvalues --    3.02457   3.05832   3.06287   3.07833   3.08546
 Alpha virt. eigenvalues --    3.09157   3.09397   3.14760   3.15140   3.15359
 Alpha virt. eigenvalues --    3.15866   3.16412   3.16608   3.17040   3.17828
 Alpha virt. eigenvalues --    3.19733   3.21321   3.22403   3.23601   3.24109
 Alpha virt. eigenvalues --    3.26298   3.27611   3.29137   3.29625   3.30823
 Alpha virt. eigenvalues --    3.37900   3.39362   3.43302   3.45211   3.48392
 Alpha virt. eigenvalues --    3.49094   3.52708   3.57706   3.58755   3.66857
 Alpha virt. eigenvalues --    3.70677   3.80880   3.84790   3.86892   3.96596
 Alpha virt. eigenvalues --    3.98149   4.01172
          Condensed to atoms (all electrons):
               1          2          3          4          5          6
     1  C    5.819551   0.333649  -0.128104  -0.029985   0.445839   0.005748
     2  S    0.333649  15.447261   0.325643  -0.070343  -0.083136  -0.060800
     3  C   -0.128104   0.325643   5.233527   0.517831  -0.015027   0.372605
     4  C   -0.029985  -0.070343   0.517831   4.888401   0.416217  -0.047715
     5  C    0.445839  -0.083136  -0.015027   0.416217   4.966368   0.008690
     6  C    0.005748  -0.060800   0.372605  -0.047715   0.008690   4.505284
     7  H    0.013451   0.006269  -0.058983   0.443847  -0.049919  -0.010774
     8  C    0.035078  -0.064836   0.010755   0.015325  -0.020300  -0.000121
     9  C   -0.067977   0.000675   0.000714  -0.000485   0.007718  -0.000001
    10  C   -0.085033   0.001489  -0.000219   0.001594  -0.016725  -0.000002
    11  C    0.017535  -0.000099   0.000002   0.000005  -0.000662   0.000000
    12  C    0.012215  -0.000139  -0.000002  -0.000013   0.000727   0.000000
    13  F   -0.017479   0.006185   0.000129   0.000002   0.000234   0.000000
    14  F    0.003056  -0.000321   0.000008  -0.000013  -0.000765   0.000000
    15  F   -0.000121   0.000000   0.000000   0.000000  -0.000001   0.000000
    16  F   -0.000754  -0.000002   0.000000   0.000000  -0.000004   0.000000
    17  F   -0.000453   0.000000   0.000000   0.000000   0.000012   0.000000
    18  F   -0.000153   0.000000   0.000000   0.000000   0.000001   0.000000
    19  C    0.008622  -0.000066  -0.000022  -0.000130  -0.001784  -0.000004
    20  C   -0.049473   0.000825   0.000054  -0.000075   0.004360   0.000001
    21  C   -0.000169  -0.003225  -0.000327  -0.000557  -0.005978  -0.000001
    22  H   -0.000151   0.000112  -0.000014  -0.000074   0.000333   0.000003
    23  H    0.005583  -0.000154   0.001495   0.002563  -0.005247  -0.000257
    24  H    0.005173   0.002508  -0.000192  -0.000013  -0.002696  -0.000016
    25  C   -0.059532   0.003835   0.010922  -0.068679   0.428938  -0.000105
    26  H   -0.007583  -0.000019  -0.000161  -0.001983  -0.003173  -0.000001
    27  H   -0.027582   0.000068  -0.000483   0.008426   0.004824   0.000004
    28  H    0.010404  -0.000145   0.000446  -0.012102  -0.015696  -0.000004
    29  H   -0.000302   0.004355  -0.009770  -0.014366   0.000828   0.395969
    30  H    0.000179  -0.001009  -0.016880   0.002100  -0.000522   0.390372
    31  H    0.000184  -0.001406  -0.016968   0.002564  -0.000383   0.390247
    32  S    0.000816  -0.000002   0.000000  -0.000004  -0.000111   0.000000
    33  C    0.000056   0.000000   0.000001  -0.000003   0.000045   0.000000
    34  C   -0.000164  -0.000007  -0.000002   0.000087  -0.000110   0.000000
    35  C    0.000001   0.000000   0.000000   0.000000  -0.000004   0.000000
    36  H    0.000000   0.000000   0.000000   0.000000  -0.000001   0.000000
    37  H    0.000000   0.000000   0.000000   0.000000   0.000000   0.000000
    38  H    0.000000   0.000000   0.000000   0.000000   0.000000   0.000000
    39  H   -0.000006   0.000001   0.000000  -0.000002   0.000014   0.000000
               7          8          9         10         11         12
     1  C    0.013451   0.035078  -0.067977  -0.085033   0.017535   0.012215
     2  S    0.006269  -0.064836   0.000675   0.001489  -0.000099  -0.000139
     3  C   -0.058983   0.010755   0.000714  -0.000219   0.000002  -0.000002
     4  C    0.443847   0.015325  -0.000485   0.001594   0.000005  -0.000013
     5  C   -0.049919  -0.020300   0.007718  -0.016725  -0.000662   0.000727
     6  C   -0.010774  -0.000121  -0.000001  -0.000002   0.000000   0.000000
     7  H    0.645682  -0.000477  -0.000003   0.000012   0.000000   0.000000
     8  C   -0.000477   5.936962  -0.081333   0.371108  -0.040652   0.131882
     9  C   -0.000003  -0.081333   5.144972   0.110482   0.015269  -0.167866
    10  C    0.000012   0.371108   0.110482   5.991502  -0.024890  -0.123041
    11  C    0.000000  -0.040652   0.015269  -0.024890   5.131599   0.048641
    12  C    0.000000   0.131882  -0.167866  -0.123041   0.048641   5.134485
    13  F    0.000000  -0.044273   0.378464   0.001057  -0.040949   0.005639
    14  F    0.000000  -0.040334   0.369618  -0.012211  -0.042888   0.008947
    15  F    0.000000   0.004943  -0.046049   0.004248   0.382635  -0.044769
    16  F    0.000000   0.000006  -0.042761   0.005105   0.374004  -0.048445
    17  F    0.000000  -0.010425   0.010598  -0.028321  -0.042490   0.352471
    18  F    0.000000   0.000421   0.006111  -0.062503  -0.044024   0.389995
    19  C    0.000018  -0.020857   0.000343  -0.029842  -0.001152   0.003962
    20  C   -0.000001  -0.072914   0.016801   0.023431   0.009851  -0.028012
    21  C    0.000006  -0.009418   0.000127  -0.019452  -0.000040  -0.000278
    22  H   -0.000001   0.000456   0.000015  -0.000662   0.000001   0.000009
    23  H    0.000017  -0.006522  -0.000139   0.005416  -0.000006   0.000051
    24  H   -0.000004   0.002451  -0.000725   0.007294   0.000188   0.000121
    25  C   -0.008111  -0.020365  -0.001058  -0.009160   0.000112  -0.000799
    26  H    0.000525   0.005453   0.000019  -0.006564   0.000014  -0.000242
    27  H   -0.000022   0.008435   0.000478   0.001040   0.000166  -0.000127
    28  H    0.003163  -0.000778   0.000020   0.000436  -0.000004   0.000038
    29  H    0.003867   0.000006   0.000000   0.000000   0.000000   0.000000
    30  H    0.000160   0.000003  -0.000001   0.000001   0.000000   0.000000
    31  H    0.000128   0.000002   0.000001  -0.000001   0.000000   0.000000
    32  S    0.000001   0.000048  -0.000375  -0.061212   0.000506  -0.003330
    33  C    0.000000  -0.000277  -0.000001   0.010718   0.000006   0.000582
    34  C   -0.000002   0.001445  -0.000010   0.015614   0.000008  -0.000375
    35  C    0.000000  -0.000001   0.000000  -0.000092   0.000000  -0.000005
    36  H    0.000000  -0.000001   0.000000   0.000003   0.000000   0.000000
    37  H    0.000000   0.000001   0.000000   0.000000   0.000000   0.000000
    38  H    0.000000   0.000000   0.000000   0.000006   0.000000   0.000000
    39  H    0.000000   0.000011   0.000000  -0.000467   0.000000   0.000000
              13         14         15         16         17         18
     1  C   -0.017479   0.003056  -0.000121  -0.000754  -0.000453  -0.000153
     2  S    0.006185  -0.000321   0.000000  -0.000002   0.000000   0.000000
     3  C    0.000129   0.000008   0.000000   0.000000   0.000000   0.000000
     4  C    0.000002  -0.000013   0.000000   0.000000   0.000000   0.000000
     5  C    0.000234  -0.000765  -0.000001  -0.000004   0.000012   0.000001
     6  C    0.000000   0.000000   0.000000   0.000000   0.000000   0.000000
     7  H    0.000000   0.000000   0.000000   0.000000   0.000000   0.000000
     8  C   -0.044273  -0.040334   0.004943   0.000006  -0.010425   0.000421
     9  C    0.378464   0.369618  -0.046049  -0.042761   0.010598   0.006111
    10  C    0.001057  -0.012211   0.004248   0.005105  -0.028321  -0.062503
    11  C   -0.040949  -0.042888   0.382635   0.374004  -0.042490  -0.044024
    12  C    0.005639   0.008947  -0.044769  -0.048445   0.352471   0.389995
    13  F    8.908515  -0.042977   0.000236  -0.000769  -0.000002  -0.000001
    14  F   -0.042977   8.910149   0.000007   0.000345  -0.000194  -0.000002
    15  F    0.000236   0.000007   8.878218  -0.041139   0.000000   0.000231
    16  F   -0.000769   0.000345  -0.041139   8.901460   0.000343  -0.000641
    17  F   -0.000002  -0.000194   0.000000   0.000343   8.930727  -0.043529
    18  F   -0.000001  -0.000002   0.000231  -0.000641  -0.043529   8.892304
    19  C   -0.000007   0.000000   0.000000   0.000023  -0.000100  -0.001774
    20  C   -0.000085  -0.000384  -0.000156  -0.000958  -0.013888   0.009874
    21  C    0.000005  -0.000002   0.000000  -0.000034  -0.000004  -0.000059
    22  H    0.000000   0.000000   0.000000   0.000000   0.000000   0.000001
    23  H    0.000002   0.000000   0.000000   0.000000   0.000000   0.000001
    24  H    0.000017   0.000004   0.000000   0.000129   0.000003   0.000044
    25  C   -0.000008  -0.000205   0.000000   0.000000  -0.000118  -0.000003
    26  H    0.000000   0.000002   0.000000   0.000000   0.000008   0.000000
    27  H    0.000007   0.000540  -0.000001   0.000000   0.000820   0.000015
    28  H    0.000000   0.000001   0.000000   0.000000   0.000000   0.000000
    29  H    0.000000   0.000000   0.000000   0.000000   0.000000   0.000000
    30  H    0.000000   0.000000   0.000000   0.000000   0.000000   0.000000
    31  H    0.000000   0.000000   0.000000   0.000000   0.000000   0.000000
    32  S    0.000000   0.000000   0.000000  -0.000002   0.004634  -0.000715
    33  C    0.000000   0.000000   0.000000   0.000000   0.000058  -0.000056
    34  C    0.000000   0.000000   0.000000   0.000000  -0.000001   0.000044
    35  C    0.000000   0.000000   0.000000   0.000000   0.000000   0.000000
    36  H    0.000000   0.000000   0.000000   0.000000   0.000000   0.000000
    37  H    0.000000   0.000000   0.000000   0.000000   0.000000   0.000000
    38  H    0.000000   0.000000   0.000000   0.000000   0.000000   0.000000
    39  H    0.000000   0.000000   0.000000   0.000000   0.000000   0.000000
              19         20         21         22         23         24
     1  C    0.008622  -0.049473  -0.000169  -0.000151   0.005583   0.005173
     2  S   -0.000066   0.000825  -0.003225   0.000112  -0.000154   0.002508
     3  C   -0.000022   0.000054  -0.000327  -0.000014   0.001495  -0.000192
     4  C   -0.000130  -0.000075  -0.000557  -0.000074   0.002563  -0.000013
     5  C   -0.001784   0.004360  -0.005978   0.000333  -0.005247  -0.002696
     6  C   -0.000004   0.000001  -0.000001   0.000003  -0.000257  -0.000016
     7  H    0.000018  -0.000001   0.000006  -0.000001   0.000017  -0.000004
     8  C   -0.020857  -0.072914  -0.009418   0.000456  -0.006522   0.002451
     9  C    0.000343   0.016801   0.000127   0.000015  -0.000139  -0.000725
    10  C   -0.029842   0.023431  -0.019452  -0.000662   0.005416   0.007294
    11  C   -0.001152   0.009851  -0.000040   0.000001  -0.000006   0.000188
    12  C    0.003962  -0.028012  -0.000278   0.000009   0.000051   0.000121
    13  F   -0.000007  -0.000085   0.000005   0.000000   0.000002   0.000017
    14  F    0.000000  -0.000384  -0.000002   0.000000   0.000000   0.000004
    15  F    0.000000  -0.000156   0.000000   0.000000   0.000000   0.000000
    16  F    0.000023  -0.000958  -0.000034   0.000000   0.000000   0.000129
    17  F   -0.000100  -0.013888  -0.000004   0.000000   0.000000   0.000003
    18  F   -0.001774   0.009874  -0.000059   0.000001   0.000001   0.000044
    19  C    5.007665   0.441134   0.433093  -0.015715  -0.002999   0.003261
    20  C    0.441134   5.766830  -0.064485   0.010784  -0.007883  -0.026349
    21  C    0.433093  -0.064485   4.496648   0.384641   0.377017   0.377605
    22  H   -0.015715   0.010784   0.384641   0.621991  -0.018811  -0.020725
    23  H   -0.002999  -0.007883   0.377017  -0.018811   0.602912  -0.014816
    24  H    0.003261  -0.026349   0.377605  -0.020725  -0.014816   0.611013
    25  C   -0.005598   0.001778   0.000379  -0.000029   0.000002   0.000161
    26  H   -0.005913   0.006412   0.000041  -0.000022   0.000284   0.000034
    27  H   -0.003033   0.004217   0.000131   0.000000   0.000043  -0.000035
    28  H    0.000360  -0.000179  -0.000029   0.000000  -0.000022   0.000000
    29  H    0.000000   0.000000   0.000001   0.000000  -0.000006  -0.000001
    30  H    0.000000   0.000000  -0.000001   0.000000   0.000011   0.000001
    31  H    0.000000   0.000000   0.000031   0.000001  -0.000066   0.000002
    32  S   -0.087955   0.334317   0.003797  -0.000143  -0.000014   0.000088
    33  C   -0.013178  -0.127878   0.011088   0.000397  -0.000160  -0.000486
    34  C    0.408128  -0.024630  -0.069445  -0.012059  -0.001829   0.008377
    35  C    0.008854   0.005391  -0.000101  -0.000005   0.000000   0.000004
    36  H   -0.000386   0.000198   0.000003   0.000001   0.000000   0.000000
    37  H   -0.000499   0.000165   0.000005  -0.000001   0.000000   0.000000
    38  H    0.000813  -0.000286  -0.000009   0.000000   0.000000   0.000000
    39  H   -0.049932   0.013811  -0.008288   0.003272   0.000505  -0.000019
              25         26         27         28         29         30
     1  C   -0.059532  -0.007583  -0.027582   0.010404  -0.000302   0.000179
     2  S    0.003835  -0.000019   0.000068  -0.000145   0.004355  -0.001009
     3  C    0.010922  -0.000161  -0.000483   0.000446  -0.009770  -0.016880
     4  C   -0.068679  -0.001983   0.008426  -0.012102  -0.014366   0.002100
     5  C    0.428938  -0.003173   0.004824  -0.015696   0.000828  -0.000522
     6  C   -0.000105  -0.000001   0.000004  -0.000004   0.395969   0.390372
     7  H   -0.008111   0.000525  -0.000022   0.003163   0.003867   0.000160
     8  C   -0.020365   0.005453   0.008435  -0.000778   0.000006   0.000003
     9  C   -0.001058   0.000019   0.000478   0.000020   0.000000  -0.000001
    10  C   -0.009160  -0.006564   0.001040   0.000436   0.000000   0.000001
    11  C    0.000112   0.000014   0.000166  -0.000004   0.000000   0.000000
    12  C   -0.000799  -0.000242  -0.000127   0.000038   0.000000   0.000000
    13  F   -0.000008   0.000000   0.000007   0.000000   0.000000   0.000000
    14  F   -0.000205   0.000002   0.000540   0.000001   0.000000   0.000000
    15  F    0.000000   0.000000  -0.000001   0.000000   0.000000   0.000000
    16  F    0.000000   0.000000   0.000000   0.000000   0.000000   0.000000
    17  F   -0.000118   0.000008   0.000820   0.000000   0.000000   0.000000
    18  F   -0.000003   0.000000   0.000015   0.000000   0.000000   0.000000
    19  C   -0.005598  -0.005913  -0.003033   0.000360   0.000000   0.000000
    20  C    0.001778   0.006412   0.004217  -0.000179   0.000000   0.000000
    21  C    0.000379   0.000041   0.000131  -0.000029   0.000001  -0.000001
    22  H   -0.000029  -0.000022   0.000000   0.000000   0.000000   0.000000
    23  H    0.000002   0.000284   0.000043  -0.000022  -0.000006   0.000011
    24  H    0.000161   0.000034  -0.000035   0.000000  -0.000001   0.000001
    25  C    4.499228   0.375796   0.374923   0.385405  -0.000009   0.000005
    26  H    0.375796   0.604862  -0.014568  -0.018919   0.000000   0.000000
    27  H    0.374923  -0.014568   0.611806  -0.020684   0.000000   0.000000
    28  H    0.385405  -0.018919  -0.020684   0.621105  -0.000001  -0.000001
    29  H   -0.000009   0.000000   0.000000  -0.000001   0.604636  -0.016713
    30  H    0.000005   0.000000   0.000000  -0.000001  -0.016713   0.592917
    31  H    0.000004   0.000000   0.000000   0.000000  -0.017745  -0.018660
    32  S   -0.003282   0.000237   0.002380   0.000103   0.000000   0.000000
    33  C   -0.000312   0.001114  -0.000150  -0.000009   0.000000   0.000000
    34  C   -0.000503   0.002497   0.000068  -0.000074   0.000000   0.000000
    35  C    0.000005  -0.000238  -0.000017   0.000002   0.000000   0.000000
    36  H    0.000026  -0.000057   0.000001   0.000001   0.000000   0.000000
    37  H   -0.000001   0.000010   0.000001   0.000000   0.000000   0.000000
    38  H    0.000001  -0.000006   0.000000   0.000000   0.000000   0.000000
    39  H    0.000002   0.000034  -0.000004  -0.000001   0.000000   0.000000
              31         32         33         34         35         36
     1  C    0.000184   0.000816   0.000056  -0.000164   0.000001   0.000000
     2  S   -0.001406  -0.000002   0.000000  -0.000007   0.000000   0.000000
     3  C   -0.016968   0.000000   0.000001  -0.000002   0.000000   0.000000
     4  C    0.002564  -0.000004  -0.000003   0.000087   0.000000   0.000000
     5  C   -0.000383  -0.000111   0.000045  -0.000110  -0.000004  -0.000001
     6  C    0.390247   0.000000   0.000000   0.000000   0.000000   0.000000
     7  H    0.000128   0.000001   0.000000  -0.000002   0.000000   0.000000
     8  C    0.000002   0.000048  -0.000277   0.001445  -0.000001  -0.000001
     9  C    0.000001  -0.000375  -0.000001  -0.000010   0.000000   0.000000
    10  C   -0.000001  -0.061212   0.010718   0.015614  -0.000092   0.000003
    11  C    0.000000   0.000506   0.000006   0.000008   0.000000   0.000000
    12  C    0.000000  -0.003330   0.000582  -0.000375  -0.000005   0.000000
    13  F    0.000000   0.000000   0.000000   0.000000   0.000000   0.000000
    14  F    0.000000   0.000000   0.000000   0.000000   0.000000   0.000000
    15  F    0.000000   0.000000   0.000000   0.000000   0.000000   0.000000
    16  F    0.000000  -0.000002   0.000000   0.000000   0.000000   0.000000
    17  F    0.000000   0.004634   0.000058  -0.000001   0.000000   0.000000
    18  F    0.000000  -0.000715  -0.000056   0.000044   0.000000   0.000000
    19  C    0.000000  -0.087955  -0.013178   0.408128   0.008854  -0.000386
    20  C    0.000000   0.334317  -0.127878  -0.024630   0.005391   0.000198
    21  C    0.000031   0.003797   0.011088  -0.069445  -0.000101   0.000003
    22  H    0.000001  -0.000143   0.000397  -0.012059  -0.000005   0.000001
    23  H   -0.000066  -0.000014  -0.000160  -0.001829   0.000000   0.000000
    24  H    0.000002   0.000088  -0.000486   0.008377   0.000004   0.000000
    25  C    0.000004  -0.003282  -0.000312  -0.000503   0.000005   0.000026
    26  H    0.000000   0.000237   0.001114   0.002497  -0.000238  -0.000057
    27  H    0.000000   0.002380  -0.000150   0.000068  -0.000017   0.000001
    28  H    0.000000   0.000103  -0.000009  -0.000074   0.000002   0.000001
    29  H   -0.017745   0.000000   0.000000   0.000000   0.000000   0.000000
    30  H   -0.018660   0.000000   0.000000   0.000000   0.000000   0.000000
    31  H    0.599683   0.000000   0.000000   0.000000   0.000000   0.000000
    32  S    0.000000  15.458665   0.326112  -0.068762  -0.061008  -0.001431
    33  C    0.000000   0.326112   5.224296   0.519266   0.373317  -0.016911
    34  C    0.000000  -0.068762   0.519266   4.888301  -0.047651   0.002392
    35  C    0.000000  -0.061008   0.373317  -0.047651   4.504811   0.390346
    36  H    0.000000  -0.001431  -0.016911   0.002392   0.390346   0.598883
    37  H    0.000000  -0.001060  -0.016860   0.002164   0.390411  -0.018699
    38  H    0.000000   0.004362  -0.009800  -0.014364   0.395987  -0.017613
    39  H    0.000000   0.006342  -0.059460   0.444035  -0.010807   0.000126
              37         38         39
     1  C    0.000000   0.000000  -0.000006
     2  S    0.000000   0.000000   0.000001
     3  C    0.000000   0.000000   0.000000
     4  C    0.000000   0.000000  -0.000002
     5  C    0.000000   0.000000   0.000014
     6  C    0.000000   0.000000   0.000000
     7  H    0.000000   0.000000   0.000000
     8  C    0.000001   0.000000   0.000011
     9  C    0.000000   0.000000   0.000000
    10  C    0.000000   0.000006  -0.000467
    11  C    0.000000   0.000000   0.000000
    12  C    0.000000   0.000000   0.000000
    13  F    0.000000   0.000000   0.000000
    14  F    0.000000   0.000000   0.000000
    15  F    0.000000   0.000000   0.000000
    16  F    0.000000   0.000000   0.000000
    17  F    0.000000   0.000000   0.000000
    18  F    0.000000   0.000000   0.000000
    19  C   -0.000499   0.000813  -0.049932
    20  C    0.000165  -0.000286   0.013811
    21  C    0.000005  -0.000009  -0.008288
    22  H   -0.000001   0.000000   0.003272
    23  H    0.000000   0.000000   0.000505
    24  H    0.000000   0.000000  -0.000019
    25  C   -0.000001   0.000001   0.000002
    26  H    0.000010  -0.000006   0.000034
    27  H    0.000001   0.000000  -0.000004
    28  H    0.000000   0.000000  -0.000001
    29  H    0.000000   0.000000   0.000000
    30  H    0.000000   0.000000   0.000000
    31  H    0.000000   0.000000   0.000000
    32  S   -0.001060   0.004362   0.006342
    33  C   -0.016860  -0.009800  -0.059460
    34  C    0.002164  -0.014364   0.444035
    35  C    0.390411   0.395987  -0.010807
    36  H   -0.018699  -0.017613   0.000126
    37  H    0.592885  -0.016732   0.000161
    38  H   -0.016732   0.604297   0.003874
    39  H    0.000161   0.003874   0.645759
 Mulliken charges:
               1
     1  C   -0.242122
     2  S    0.152834
     3  C   -0.226979
     4  C   -0.052421
     5  C   -0.062909
     6  C    0.050877
     7  H    0.011154
     8  C   -0.090903
     9  C    0.346360
    10  C   -0.070157
    11  C    0.257313
    12  C    0.327680
    13  F   -0.153943
    14  F   -0.152382
    15  F   -0.138283
    16  F   -0.145907
    17  F   -0.160149
    18  F   -0.145582
    19  C   -0.075329
    20  C   -0.232600
    21  C    0.097284
    22  H    0.046394
    23  H    0.063030
    24  H    0.047598
    25  C    0.096355
    26  H    0.062107
    27  H    0.048314
    28  H    0.047163
    29  H    0.049252
    30  H    0.068038
    31  H    0.062383
    32  S    0.147001
    33  C   -0.221512
    34  C   -0.052440
    35  C    0.050799
    36  H    0.063119
    37  H    0.068051
    38  H    0.049472
    39  H    0.011040
 Sum of Mulliken charges =   0.00000
 Mulliken charges with hydrogens summed into heavy atoms:
               1
     1  C   -0.242122
     2  S    0.152834
     3  C   -0.226979
     4  C   -0.041267
     5  C   -0.062909
     6  C    0.230549
     8  C   -0.090903
     9  C    0.346360
    10  C   -0.070157
    11  C    0.257313
    12  C    0.327680
    13  F   -0.153943
    14  F   -0.152382
    15  F   -0.138283
    16  F   -0.145907
    17  F   -0.160149
    18  F   -0.145582
    19  C   -0.075329
    20  C   -0.232600
    21  C    0.254306
    25  C    0.253940
    32  S    0.147001
    33  C   -0.221512
    34  C   -0.041399
    35  C    0.231442
 APT charges:
               1
     1  C   -0.126102
     2  S   -0.013517
     3  C    0.141072
     4  C   -0.234116
     5  C    0.071115
     6  C    0.001645
     7  H    0.056532
     8  C    0.006416
     9  C    1.108611
    10  C    0.032592
    11  C    0.988040
    12  C    1.105172
    13  F   -0.544225
    14  F   -0.532342
    15  F   -0.550349
    16  F   -0.477549
    17  F   -0.529895
    18  F   -0.534335
    19  C    0.076172
    20  C   -0.130075
    21  C   -0.013575
    22  H    0.010217
    23  H    0.018401
    24  H    0.026871
    25  C   -0.015210
    26  H    0.018003
    27  H    0.028232
    28  H    0.010103
    29  H    0.014685
    30  H    0.005949
    31  H    0.009617
    32  S   -0.025951
    33  C    0.144255
    34  C   -0.234687
    35  C    0.001094
    36  H    0.009623
    37  H    0.006044
    38  H    0.014882
    39  H    0.056584
 Sum of APT charges =   0.00000
 APT charges with hydrogens summed into heavy atoms:
               1
     1  C   -0.126102
     2  S   -0.013517
     3  C    0.141072
     4  C   -0.177584
     5  C    0.071115
     6  C    0.031896
     8  C    0.006416
     9  C    1.108611
    10  C    0.032592
    11  C    0.988040
    12  C    1.105172
    13  F   -0.544225
    14  F   -0.532342
    15  F   -0.550349
    16  F   -0.477549
    17  F   -0.529895
    18  F   -0.534335
    19  C    0.076172
    20  C   -0.130075
    21  C    0.041914
    25  C    0.041129
    32  S   -0.025951
    33  C    0.144255
    34  C   -0.178102
    35  C    0.031643
 Electronic spatial extent (au):  <R**2>=           8500.7156
 Charge=              0.0000 electrons
 Dipole moment (field-independent basis, Debye):
    X=              0.0419    Y=             -5.9642    Z=             -0.1783  Tot=              5.9670
 Quadrupole moment (field-independent basis, Debye-Ang):
   XX=           -143.1746   YY=           -150.5072   ZZ=           -155.7334
   XY=              0.2094   XZ=             -2.0249   YZ=             -0.2959
 Traceless Quadrupole moment (field-independent basis, Debye-Ang):
   XX=              6.6305   YY=             -0.7022   ZZ=             -5.9283
   XY=              0.2094   XZ=             -2.0249   YZ=             -0.2959
 Octapole moment (field-independent basis, Debye-Ang**2):
  XXX=             -0.9109  YYY=             42.3176  ZZZ=              0.3557  XYY=             -1.1333
  XXY=            -38.0296  XXZ=              0.0976  XZZ=             -0.1181  YZZ=             18.0117
  YYZ=             -1.2774  XYZ=             -2.0711
 Hexadecapole moment (field-independent basis, Debye-Ang**3):
 XXXX=          -4979.1236 YYYY=          -4179.6663 ZZZZ=           -977.9752 XXXY=             -0.0866
 XXXZ=            -61.6532 YYYX=              2.3374 YYYZ=             -4.6938 ZZZX=            -14.2001
 ZZZY=             -0.1362 XXYY=          -1435.1867 XXZZ=          -1089.9196 YYZZ=           -855.5149
 XXYZ=              0.9044 YYXZ=             20.9318 ZZXY=             -0.5444
 N-N= 2.842261527996D+03 E-N=-1.051799336405D+04  KE= 2.036594736118D+03
  Exact polarizability: 251.067   0.666 202.729 -15.937   1.325 154.387
 Approx polarizability: 239.576   0.650 222.000 -24.961   2.004 191.458
 No NMR shielding tensors so no spin-rotation constants.
 Leave Link  601 at Wed Dec  5 17:44:27 2018, MaxMem=   536870912 cpu:         4.7
 (Enter /pbs_home/pkowalski/g09d01/g09/l701.exe)
 Compute integral second derivatives.
 ... and contract with generalized density number  0.
 R6Disp: Adding Grimme-D3 dispersion energy 2nd derivatives to the Hessian.
 Leave Link  701 at Wed Dec  5 17:44:27 2018, MaxMem=   536870912 cpu:         6.3
 (Enter /pbs_home/pkowalski/g09d01/g09/l702.exe)
 L702 exits ... SP integral derivatives will be done elsewhere.
 Leave Link  702 at Wed Dec  5 17:44:28 2018, MaxMem=   536870912 cpu:         0.2
 (Enter /pbs_home/pkowalski/g09d01/g09/l703.exe)
 Compute integral second derivatives, UseDBF=F ICtDFT=           0.
 Integral derivatives from FoFJK, PRISM(SPDF).
 Calling FoFJK, ICntrl=    100127 FMM=F ISym2X=0 I1Cent= 0 IOpClX= 0 NMat=1 NMatS=1 NMatT=0.
 FoFJK:  IHMeth= 1 ICntrl=  100127 DoSepK=T KAlg= 0 I1Cent=   0 FoldK=F
 IRaf=         1 NMat=   1 IRICut=       1 DoRegI=T DoRafI=F ISym2E= 0.
 FoFCou: FMM=F IPFlag=           0 FMFlag=      100000 FMFlg1=         800
         NFxFlg=           0 DoJE=F BraDBF=F KetDBF=F FulRan=T
         wScrn=  0.000000 ICntrl=  100527 IOpCl=  0 I1Cent=           0 NGrid=           0
         NMat0=    1 NMatS0=      1 NMatT0=    0 NMatD0=    1 NMtDS0=    0 NMtDT0=    0
 Symmetry not used in FoFCou.
 Leave Link  703 at Wed Dec  5 17:56:39 2018, MaxMem=   536870912 cpu:      5839.2
 (Enter /pbs_home/pkowalski/g09d01/g09/l716.exe)
 Dipole        = 1.64828893D-02-2.34648645D+00-7.01336726D-02
 Polarizability= 2.51066797D+02 6.66137401D-01 2.02728724D+02
                -1.59373262D+01 1.32510403D+00 1.54387262D+02
 Full mass-weighted force constant matrix:
 Low frequencies ---   -5.6593   -3.0801   -0.0013    0.0011    0.0014    2.3787
 Low frequencies ---   35.2118   44.4195   45.5236
 Diagonal vibrational polarizability:
       17.4437426      22.3454781      17.2017945
 Harmonic frequencies (cm**-1), IR intensities (KM/Mole), Raman scattering
 activities (A**4/AMU), depolarization ratios for plane and unpolarized
 incident light, reduced masses (AMU), force constants (mDyne/A),
 and normal coordinates:
                      1                      2                      3
                      A                      A                      A
 Frequencies --     35.2103                44.4139                45.5193
 Red. masses --      8.7217                 9.3655                 5.3836
 Frc consts  --      0.0064                 0.0109                 0.0066
 IR Inten    --      0.0274                 0.1401                 0.0730
  Atom  AN      X      Y      Z        X      Y      Z        X      Y      Z
     1   6     0.01  -0.01  -0.02    -0.02   0.01  -0.04     0.03  -0.02  -0.04
     2  16     0.05   0.00   0.04    -0.03  -0.08  -0.06     0.04   0.04  -0.03
     3   6     0.08   0.04   0.12    -0.06  -0.05   0.04     0.11   0.07  -0.02
     4   6     0.06   0.04   0.09    -0.06   0.03   0.08     0.12   0.03  -0.02
     5   6     0.02   0.01   0.01    -0.03   0.07   0.03     0.08  -0.02  -0.04
     6   6     0.12   0.08   0.21    -0.09  -0.11   0.06     0.15   0.13   0.00
     7   1     0.07   0.07   0.13    -0.07   0.07   0.14     0.16   0.03  -0.02
     8   6     0.00  -0.03  -0.04     0.00   0.02  -0.08     0.01  -0.03  -0.03
     9   6     0.02  -0.03  -0.12     0.02   0.01  -0.06    -0.01  -0.03   0.02
    10   6    -0.01  -0.03   0.02     0.01   0.02  -0.10     0.01  -0.04  -0.03
    11   6    -0.03  -0.02   0.01    -0.01   0.06   0.09     0.00  -0.02   0.02
    12   6     0.00  -0.03   0.10    -0.01   0.01  -0.07     0.00  -0.04  -0.05
    13   9    -0.07  -0.05  -0.27    -0.04   0.03  -0.14     0.01   0.01   0.06
    14   9     0.20   0.00  -0.17     0.14  -0.07  -0.07    -0.05  -0.08   0.04
    15   9     0.03  -0.04   0.05    -0.04  -0.06   0.31    -0.03  -0.05   0.08
    16   9    -0.16   0.02   0.01    -0.02   0.31   0.14     0.04   0.04   0.04
    17   9     0.12  -0.07   0.17    -0.12  -0.09  -0.09    -0.07  -0.05  -0.08
    18   9    -0.10   0.00   0.21     0.06   0.05  -0.13     0.05  -0.04  -0.10
    19   6    -0.02   0.00  -0.01     0.04  -0.04  -0.01    -0.06  -0.07   0.06
    20   6    -0.02  -0.01   0.00     0.02   0.00  -0.07    -0.02  -0.03   0.00
    21   6    -0.01  -0.02   0.01     0.04  -0.07   0.00    -0.05  -0.18   0.09
    22   1     0.01  -0.04   0.02     0.04  -0.12   0.02    -0.05  -0.23   0.12
    23   1    -0.02  -0.01   0.04     0.04  -0.05   0.02    -0.08  -0.17   0.14
    24   1     0.00  -0.03   0.01     0.03  -0.08  -0.05     0.00  -0.21   0.04
    25   6     0.00   0.01  -0.01    -0.03   0.17   0.06     0.08  -0.06  -0.04
    26   1     0.01   0.00  -0.03    -0.04   0.14   0.12     0.10  -0.08  -0.05
    27   1    -0.01   0.01  -0.02     0.00   0.20  -0.01     0.05  -0.08  -0.04
    28   1    -0.02   0.01  -0.01    -0.03   0.23   0.10     0.09  -0.06  -0.05
    29   1     0.14   0.10   0.24    -0.10  -0.06   0.15     0.19   0.13   0.00
    30   1     0.09   0.12   0.23    -0.07  -0.11  -0.01     0.12   0.18   0.01
    31   1     0.19   0.04   0.22    -0.13  -0.20   0.08     0.18   0.13   0.00
    32  16    -0.05   0.01  -0.05     0.02   0.01  -0.05    -0.04   0.09  -0.02
    33   6    -0.08   0.04  -0.10     0.07  -0.04   0.05    -0.11   0.08   0.03
    34   6    -0.06   0.03  -0.08     0.07  -0.07   0.06    -0.11  -0.01   0.07
    35   6    -0.12   0.08  -0.17     0.10  -0.07   0.11    -0.17   0.17   0.03
    36   1    -0.18   0.06  -0.18     0.12   0.01   0.13    -0.23   0.24   0.04
    37   1    -0.09   0.13  -0.20     0.08  -0.12   0.08    -0.12   0.21  -0.04
    38   1    -0.14   0.10  -0.20     0.13  -0.11   0.18    -0.20   0.14   0.08
    39   1    -0.07   0.05  -0.10     0.10  -0.11   0.12    -0.15  -0.03   0.11
                      4                      5                      6
                      A                      A                      A
 Frequencies --     54.2325                69.5142                79.5015
 Red. masses --      4.1544                 7.6009                 2.7374
 Frc consts  --      0.0072                 0.0216                 0.0102
 IR Inten    --      0.1614                 0.0141                 0.2036
  Atom  AN      X      Y      Z        X      Y      Z        X      Y      Z
     1   6    -0.04  -0.03  -0.02    -0.02  -0.01  -0.14     0.01  -0.01  -0.02
     2  16     0.03   0.04   0.07    -0.01  -0.06  -0.10    -0.02  -0.04  -0.06
     3   6     0.03   0.03   0.05     0.02   0.02   0.06     0.03   0.01   0.04
     4   6    -0.02  -0.03  -0.03     0.01   0.07   0.06     0.06   0.05   0.09
     5   6    -0.06  -0.07  -0.08    -0.02   0.06  -0.05     0.05   0.03   0.05
     6   6     0.10   0.10   0.14     0.06   0.02   0.18     0.03   0.00   0.04
     7   1    -0.03  -0.05  -0.06     0.02   0.12   0.15     0.10   0.09   0.15
     8   6    -0.02  -0.02  -0.02    -0.01  -0.01  -0.15     0.00  -0.01  -0.01
     9   6     0.01  -0.03  -0.02    -0.02  -0.02   0.01     0.00  -0.02   0.00
    10   6    -0.03   0.01  -0.02    -0.01   0.01  -0.14     0.00  -0.01   0.02
    11   6     0.02   0.00   0.00     0.01   0.00  -0.01     0.00  -0.01   0.00
    12   6     0.00   0.02  -0.03     0.01   0.02   0.02     0.00  -0.01  -0.01
    13   9     0.00  -0.05  -0.04     0.05   0.07   0.16     0.01   0.00   0.02
    14   9     0.04  -0.04  -0.03    -0.17  -0.14   0.08    -0.02  -0.03   0.01
    15   9     0.05  -0.01   0.03     0.03   0.02  -0.05     0.00  -0.02   0.01
    16   9     0.03   0.04   0.00     0.01  -0.05  -0.02     0.01  -0.01   0.00
    17   9    -0.03   0.04  -0.05     0.16  -0.09   0.11    -0.04   0.01  -0.03
    18   9     0.03   0.04  -0.06    -0.09   0.13   0.15     0.03  -0.03  -0.04
    19   6    -0.07   0.05  -0.06    -0.03  -0.03  -0.07    -0.05   0.04  -0.05
    20   6    -0.04   0.03  -0.02    -0.02   0.02  -0.14    -0.01  -0.01   0.03
    21   6    -0.11   0.10  -0.12    -0.04  -0.08  -0.08    -0.08   0.10  -0.10
    22   1    -0.14   0.16  -0.14    -0.06  -0.11  -0.06    -0.09   0.13  -0.11
    23   1    -0.09   0.06  -0.18    -0.04  -0.06  -0.07    -0.05   0.09  -0.15
    24   1    -0.11   0.11  -0.07    -0.04  -0.09  -0.13    -0.10   0.12  -0.07
    25   6    -0.10  -0.14  -0.14    -0.03   0.13  -0.05     0.07   0.08   0.10
    26   1    -0.08  -0.10  -0.22    -0.04   0.12  -0.02     0.05   0.08   0.14
    27   1    -0.11  -0.16  -0.09    -0.01   0.16  -0.11     0.10   0.10   0.08
    28   1    -0.13  -0.21  -0.17    -0.05   0.18  -0.01     0.09   0.11   0.11
    29   1     0.06   0.06   0.06     0.08   0.08   0.29     0.17   0.14   0.29
    30   1     0.04   0.10   0.30     0.03   0.09   0.15     0.03   0.14  -0.26
    31   1     0.24   0.20   0.13     0.11  -0.10   0.20    -0.13  -0.28   0.08
    32  16     0.02  -0.03   0.07     0.00   0.05  -0.09     0.02  -0.05   0.07
    33   6     0.01  -0.02   0.07     0.02  -0.02   0.04    -0.03   0.01  -0.04
    34   6    -0.04   0.02  -0.01     0.00  -0.05   0.03    -0.07   0.06  -0.09
    35   6     0.06  -0.07   0.15     0.07  -0.04   0.17    -0.03   0.01  -0.04
    36   1     0.18  -0.14   0.14     0.16   0.01   0.18     0.11  -0.26  -0.09
    37   1     0.02  -0.08   0.28     0.03  -0.09   0.20    -0.04   0.13   0.23
    38   1     0.03  -0.04   0.10     0.07  -0.07   0.22    -0.16   0.14  -0.27
    39   1    -0.05   0.03  -0.03     0.01  -0.09   0.10    -0.11   0.10  -0.16
                      7                      8                      9
                      A                      A                      A
 Frequencies --     89.8360                92.0428               103.4940
 Red. masses --      1.1229                 1.2306                 6.7337
 Frc consts  --      0.0053                 0.0061                 0.0425
 IR Inten    --      0.4852                 0.3323                 0.1130
  Atom  AN      X      Y      Z        X      Y      Z        X      Y      Z
     1   6     0.01   0.00   0.00     0.00  -0.01  -0.01     0.08   0.03  -0.01
     2  16     0.00  -0.02  -0.02    -0.02  -0.02  -0.03     0.14  -0.01   0.09
     3   6    -0.01  -0.02  -0.01     0.00   0.00   0.00     0.00  -0.08   0.03
     4   6     0.00   0.00   0.00     0.01   0.01   0.02    -0.08  -0.06  -0.05
     5   6     0.01   0.01   0.01     0.01   0.01   0.01    -0.02   0.00  -0.06
     6   6     0.01   0.00   0.03     0.02   0.02   0.03    -0.06  -0.18   0.05
     7   1    -0.01   0.00   0.00     0.02   0.02   0.03    -0.17  -0.09  -0.10
     8   6     0.01   0.00   0.00     0.00   0.00  -0.01     0.08   0.03  -0.03
     9   6     0.00   0.01   0.00     0.00  -0.01   0.00    -0.01   0.07  -0.01
    10   6     0.01   0.00   0.00    -0.01   0.00   0.01     0.09  -0.03  -0.04
    11   6    -0.01   0.00   0.00     0.00   0.00   0.00    -0.07   0.00  -0.01
    12   6     0.00  -0.01   0.00     0.00   0.00   0.00     0.00  -0.07  -0.01
    13   9     0.00   0.01   0.01     0.00  -0.01   0.01    -0.01   0.16   0.02
    14   9    -0.01   0.00   0.00     0.00  -0.02   0.00    -0.06   0.08   0.00
    15   9    -0.01   0.00   0.00     0.01   0.00   0.00    -0.15  -0.01  -0.01
    16   9    -0.01   0.00   0.00     0.01   0.00   0.00    -0.09   0.02  -0.01
    17   9     0.00  -0.01   0.00    -0.01   0.01  -0.01     0.01  -0.15   0.01
    18   9     0.00  -0.02   0.00     0.01   0.00  -0.01    -0.03  -0.12   0.01
    19   6     0.00   0.00   0.00    -0.01   0.01  -0.01    -0.02   0.00  -0.07
    20   6     0.01  -0.01   0.01    -0.01   0.00   0.01     0.08  -0.02  -0.02
    21   6     0.00   0.00  -0.01    -0.02   0.04  -0.03    -0.05  -0.01  -0.12
    22   1     0.00   0.00   0.00    -0.04   0.06  -0.04    -0.08   0.02  -0.12
    23   1     0.00   0.00  -0.01    -0.01   0.04  -0.06    -0.05  -0.03  -0.14
    24   1    -0.01   0.00  -0.01    -0.04   0.05  -0.02    -0.03  -0.01  -0.10
    25   6     0.02   0.04   0.03     0.02   0.02   0.03    -0.05   0.02  -0.10
    26   1     0.01   0.03   0.05     0.01   0.03   0.04    -0.05   0.04  -0.12
    27   1     0.03   0.04   0.02     0.03   0.03   0.02    -0.04   0.03  -0.10
    28   1     0.03   0.05   0.03     0.02   0.03   0.03    -0.08   0.01  -0.10
    29   1    -0.24  -0.22  -0.37    -0.05  -0.04  -0.08    -0.09  -0.13   0.15
    30   1    -0.01  -0.21   0.53     0.00  -0.03   0.17    -0.01  -0.20  -0.06
    31   1     0.30   0.45  -0.03     0.11   0.14   0.01    -0.13  -0.30   0.06
    32  16     0.01   0.00   0.01     0.01  -0.02   0.03     0.15   0.01   0.09
    33   6    -0.01   0.01  -0.01     0.01  -0.02   0.01     0.01   0.07   0.03
    34   6    -0.01   0.01  -0.02     0.00   0.00   0.00    -0.07   0.06  -0.05
    35   6    -0.01   0.01   0.00    -0.02   0.00  -0.04    -0.04   0.18   0.05
    36   1     0.10  -0.16  -0.03    -0.33   0.45   0.03    -0.15   0.36   0.08
    37   1    -0.01   0.09   0.18     0.01  -0.19  -0.56     0.01   0.17  -0.12
    38   1    -0.10   0.10  -0.16     0.23  -0.23   0.35    -0.04   0.08   0.21
    39   1    -0.02   0.02  -0.03     0.00   0.01  -0.02    -0.16   0.08  -0.09
                     10                     11                     12
                      A                      A                      A
 Frequencies --    155.2084               168.6296               172.3913
 Red. masses --      4.7277                 6.6119                 6.2241
 Frc consts  --      0.0671                 0.1108                 0.1090
 IR Inten    --      0.1361                 0.6472                 0.6711
  Atom  AN      X      Y      Z        X      Y      Z        X      Y      Z
     1   6     0.01   0.00   0.11    -0.01   0.06  -0.01     0.10   0.03  -0.07
     2  16    -0.01   0.06   0.10     0.07   0.14   0.12     0.19   0.02   0.05
     3   6     0.02   0.04   0.03    -0.02   0.08   0.02     0.09  -0.03   0.01
     4   6     0.07   0.03   0.08    -0.04   0.06   0.00     0.04   0.01  -0.02
     5   6     0.05   0.01   0.13    -0.03   0.07   0.00     0.08   0.05  -0.05
     6   6    -0.05   0.03  -0.17    -0.11  -0.01  -0.12    -0.01  -0.19  -0.02
     7   1     0.09   0.01   0.05    -0.08   0.02  -0.06    -0.03  -0.01  -0.05
     8   6    -0.01  -0.02   0.07    -0.03   0.00  -0.10     0.02  -0.02  -0.06
     9   6     0.00  -0.02   0.03     0.00  -0.03  -0.06     0.00  -0.02  -0.03
    10   6     0.01  -0.03  -0.06    -0.03  -0.01  -0.09    -0.01  -0.01   0.06
    11   6     0.00  -0.03   0.01     0.04   0.02  -0.04    -0.01  -0.01   0.00
    12   6     0.01  -0.03  -0.02     0.02   0.03  -0.06     0.00  -0.01   0.03
    13   9    -0.02  -0.09  -0.02     0.04  -0.02   0.01     0.01   0.04   0.01
    14   9     0.05   0.03   0.00    -0.05  -0.14  -0.02    -0.03  -0.09   0.00
    15   9    -0.02  -0.03   0.00     0.08  -0.01   0.02     0.03  -0.01   0.01
    16   9     0.03  -0.04   0.00     0.07   0.09  -0.03    -0.04  -0.02   0.00
    17   9     0.03  -0.11   0.01     0.11   0.00  -0.01    -0.05   0.06  -0.01
    18   9    -0.01   0.01   0.01    -0.01   0.14   0.01     0.02  -0.08  -0.01
    19   6    -0.06   0.00  -0.13    -0.05  -0.07   0.00    -0.06   0.06   0.06
    20   6    -0.01   0.00  -0.11    -0.03  -0.06   0.00    -0.09   0.04   0.07
    21   6    -0.07   0.01  -0.14    -0.04  -0.13   0.02    -0.06   0.15   0.05
    22   1    -0.07   0.02  -0.15    -0.02  -0.24   0.07    -0.05   0.21   0.02
    23   1    -0.07   0.00  -0.14    -0.03  -0.05   0.10    -0.02   0.15  -0.01
    24   1    -0.06   0.01  -0.12    -0.06  -0.15  -0.07    -0.10   0.19   0.10
    25   6     0.06   0.01   0.14    -0.02   0.14   0.02     0.08   0.12  -0.04
    26   1     0.07  -0.01   0.15    -0.01   0.05   0.11     0.03   0.15   0.00
    27   1     0.05   0.01   0.11    -0.04   0.16  -0.09     0.13   0.16  -0.06
    28   1     0.06   0.03   0.15     0.00   0.26   0.08     0.07   0.14  -0.03
    29   1    -0.08  -0.07  -0.35    -0.19  -0.08  -0.26    -0.17  -0.23  -0.08
    30   1     0.01  -0.08  -0.13    -0.03  -0.15  -0.10     0.08  -0.35   0.01
    31   1    -0.14   0.23  -0.21    -0.20   0.13  -0.15    -0.05  -0.14  -0.04
    32  16     0.00   0.05  -0.10     0.03  -0.14   0.11    -0.19   0.05  -0.06
    33   6    -0.03   0.03  -0.03    -0.04  -0.09   0.02    -0.07  -0.01  -0.01
    34   6    -0.08   0.02  -0.09    -0.05  -0.07   0.00    -0.03   0.02   0.03
    35   6     0.05   0.00   0.17    -0.12  -0.03  -0.12     0.03  -0.17   0.03
    36   1     0.13   0.22   0.22    -0.20  -0.16  -0.15     0.07  -0.11   0.05
    37   1    -0.02  -0.12   0.11    -0.05   0.09  -0.10    -0.06  -0.33   0.00
    38   1     0.09  -0.11   0.37    -0.17   0.05  -0.25     0.19  -0.21   0.10
    39   1    -0.10   0.00  -0.06    -0.09  -0.03  -0.06     0.05   0.00   0.06
                     13                     14                     15
                      A                      A                      A
 Frequencies --    202.0305               209.6075               212.8600
 Red. masses --      6.1525                 3.4012                 3.1147
 Frc consts  --      0.1480                 0.0880                 0.0831
 IR Inten    --      3.3188                 2.3261                 0.0513
  Atom  AN      X      Y      Z        X      Y      Z        X      Y      Z
     1   6     0.01  -0.04   0.06     0.02   0.02  -0.01     0.00   0.01  -0.01
     2  16    -0.02  -0.09  -0.01     0.01  -0.01  -0.03    -0.01   0.00  -0.02
     3   6     0.08  -0.03   0.06    -0.01  -0.01  -0.02     0.03   0.05   0.07
     4   6     0.14   0.02   0.16    -0.01   0.00  -0.03     0.08   0.10   0.14
     5   6     0.09  -0.04   0.10     0.00   0.02  -0.02     0.03   0.05   0.05
     6   6     0.01  -0.10  -0.06     0.01  -0.01   0.05    -0.06  -0.05  -0.06
     7   1     0.18   0.05   0.20    -0.02   0.00  -0.03     0.10   0.13   0.19
     8   6     0.00  -0.02  -0.02     0.01   0.02   0.04    -0.01   0.00  -0.04
     9   6    -0.03   0.02  -0.07     0.01   0.03   0.03     0.00  -0.02   0.00
    10   6     0.00   0.01  -0.04     0.01  -0.01   0.04    -0.01   0.01   0.01
    11   6    -0.01   0.06  -0.09     0.01   0.02   0.01    -0.01  -0.02   0.03
    12   6     0.02   0.03  -0.07     0.01   0.01   0.02    -0.03   0.01   0.03
    13   9     0.03   0.03   0.02     0.01   0.00   0.01    -0.03   0.05  -0.02
    14   9    -0.18   0.09  -0.05     0.03   0.10   0.01     0.03  -0.12   0.01
    15   9    -0.03  -0.02   0.04    -0.01   0.02   0.01     0.05   0.02  -0.02
    16   9    -0.02   0.25  -0.05     0.03   0.02   0.02    -0.05  -0.10   0.01
    17   9     0.16   0.07  -0.01     0.02   0.08   0.01    -0.10  -0.01   0.00
    18   9    -0.06   0.01   0.02     0.03  -0.02   0.01     0.01   0.02  -0.01
    19   6    -0.02   0.02   0.01    -0.08   0.02  -0.08     0.01   0.03  -0.03
    20   6    -0.02   0.01   0.02    -0.01  -0.01  -0.02     0.01   0.02  -0.01
    21   6    -0.01   0.03   0.02     0.02  -0.20   0.09     0.07  -0.01   0.06
    22   1     0.01   0.00   0.03     0.11  -0.32   0.13     0.19  -0.27   0.17
    23   1     0.00   0.06   0.04    -0.12  -0.20   0.31     0.13   0.22   0.24
    24   1    -0.03   0.04   0.01     0.16  -0.28   0.02    -0.05   0.00  -0.14
    25   6     0.03  -0.26  -0.02     0.00   0.03  -0.03    -0.08  -0.06  -0.12
    26   1     0.16  -0.29  -0.19    -0.05   0.13  -0.07    -0.06   0.10  -0.36
    27   1    -0.11  -0.36   0.06     0.07   0.05   0.05    -0.06  -0.09   0.03
    28   1    -0.01  -0.36  -0.06    -0.03  -0.06  -0.07    -0.23  -0.29  -0.19
    29   1    -0.06  -0.16  -0.17     0.01   0.02   0.10    -0.17  -0.12  -0.18
    30   1     0.08  -0.21  -0.04    -0.01   0.02   0.05     0.03  -0.21  -0.05
    31   1    -0.06   0.02  -0.08     0.05  -0.07   0.06    -0.15   0.06  -0.09
    32  16    -0.03   0.00   0.01     0.00  -0.05   0.02     0.04   0.00   0.03
    33   6    -0.02   0.00   0.00    -0.08   0.01  -0.08     0.02   0.03  -0.01
    34   6    -0.01   0.01   0.00    -0.15   0.08  -0.18     0.00   0.05  -0.04
    35   6     0.00  -0.04  -0.02     0.04  -0.12   0.07     0.03   0.03   0.01
    36   1     0.00  -0.05  -0.02     0.13   0.02   0.10     0.04   0.05   0.02
    37   1    -0.02  -0.08  -0.03    -0.08  -0.31   0.03     0.02   0.03   0.01
    38   1     0.05  -0.04  -0.02     0.17  -0.21   0.21     0.02   0.02   0.04
    39   1     0.00   0.02  -0.01    -0.17   0.12  -0.24    -0.02   0.06  -0.06
                     16                     17                     18
                      A                      A                      A
 Frequencies --    226.6447               230.3174               233.1256
 Red. masses --      2.0549                 1.2232                 1.7858
 Frc consts  --      0.0622                 0.0382                 0.0572
 IR Inten    --      2.3650                 1.1238                 1.1988
  Atom  AN      X      Y      Z        X      Y      Z        X      Y      Z
     1   6     0.02   0.02  -0.01    -0.01   0.00   0.00     0.02   0.02   0.00
     2  16     0.01  -0.01  -0.03     0.00   0.01   0.01     0.00   0.00  -0.02
     3   6     0.03   0.02   0.03    -0.01   0.01   0.00     0.00   0.01   0.00
     4   6     0.05   0.05   0.06     0.00   0.00   0.01     0.00   0.02   0.01
     5   6     0.03   0.03   0.01    -0.01   0.00   0.01     0.01   0.03   0.00
     6   6    -0.02  -0.06   0.00     0.00   0.02  -0.02    -0.01  -0.01   0.01
     7   1     0.06   0.07   0.09     0.00   0.00   0.01     0.00   0.03   0.02
     8   6     0.00   0.02   0.03     0.00  -0.01  -0.01     0.01   0.01   0.03
     9   6     0.01   0.03   0.04     0.00  -0.01  -0.01     0.02   0.02   0.03
    10   6     0.00   0.01   0.00     0.00   0.00   0.01     0.01  -0.01   0.00
    11   6     0.00   0.01   0.03     0.00  -0.01  -0.01     0.01   0.00   0.01
    12   6     0.00   0.02   0.01     0.00  -0.01   0.00     0.02  -0.02   0.00
    13   9    -0.01   0.01   0.00     0.01  -0.02   0.00     0.02  -0.03   0.01
    14   9     0.06   0.07   0.02    -0.03  -0.02  -0.01     0.04   0.08   0.01
    15   9    -0.04   0.04  -0.02     0.02  -0.02   0.02    -0.07   0.00   0.00
    16   9     0.04  -0.04   0.02    -0.02   0.02  -0.01     0.07   0.00   0.01
    17   9    -0.03  -0.01   0.01     0.01   0.03   0.00     0.04  -0.02   0.01
    18   9     0.03   0.08   0.00    -0.02  -0.05   0.01     0.02  -0.01   0.00
    19   6    -0.01  -0.03   0.01     0.01   0.00   0.00    -0.02  -0.02   0.01
    20   6    -0.01  -0.01  -0.01     0.01   0.00   0.00    -0.01  -0.01   0.00
    21   6    -0.07  -0.06  -0.05     0.01  -0.01   0.00    -0.06   0.02  -0.05
    22   1    -0.23   0.38  -0.24    -0.05   0.24  -0.12    -0.02  -0.33   0.13
    23   1    -0.26  -0.48  -0.27    -0.12  -0.26  -0.11     0.17   0.38   0.04
    24   1     0.23  -0.11   0.30     0.19  -0.04   0.21    -0.35   0.08  -0.37
    25   6    -0.02  -0.03  -0.07    -0.01   0.04   0.01    -0.03   0.03  -0.05
    26   1     0.06  -0.08  -0.12    -0.25   0.46  -0.16    -0.15   0.30  -0.21
    27   1    -0.10  -0.06  -0.11     0.30   0.11   0.36     0.15   0.06   0.19
    28   1    -0.05   0.00  -0.04    -0.12  -0.38  -0.19    -0.14  -0.27  -0.17
    29   1    -0.10  -0.08  -0.03     0.01   0.01  -0.04    -0.03   0.00   0.02
    30   1     0.03  -0.15   0.01    -0.01   0.03  -0.02     0.00  -0.02   0.01
    31   1    -0.05  -0.04   0.00    -0.02   0.04  -0.02     0.00  -0.02   0.02
    32  16    -0.01  -0.02   0.00     0.01   0.00  -0.01    -0.03  -0.01  -0.01
    33   6    -0.01  -0.04   0.03     0.01   0.00   0.00    -0.01  -0.04   0.03
    34   6     0.00  -0.05   0.05     0.01   0.00   0.00     0.01  -0.05   0.06
    35   6    -0.04  -0.02  -0.04     0.00   0.02   0.00    -0.04  -0.02  -0.03
    36   1    -0.08  -0.08  -0.05     0.00   0.02   0.00    -0.08  -0.07  -0.04
    37   1    -0.01   0.02  -0.04     0.01   0.04   0.01    -0.01   0.02  -0.02
    38   1    -0.05   0.00  -0.09    -0.01   0.02   0.00    -0.05   0.01  -0.08
    39   1     0.01  -0.06   0.06     0.01  -0.01   0.01     0.02  -0.06   0.07
                     19                     20                     21
                      A                      A                      A
 Frequencies --    238.8988               241.6804               251.4953
 Red. masses --      5.6733                 3.4904                 7.6316
 Frc consts  --      0.1908                 0.1201                 0.2844
 IR Inten    --      0.3362                 1.2432                 1.0034
  Atom  AN      X      Y      Z        X      Y      Z        X      Y      Z
     1   6     0.01   0.00  -0.04     0.00  -0.03   0.02    -0.04  -0.03   0.03
     2  16     0.06   0.01   0.01     0.03  -0.03   0.04    -0.06  -0.01   0.05
     3   6     0.05  -0.01   0.00     0.02  -0.06  -0.03    -0.04   0.00   0.04
     4   6     0.03   0.00  -0.01     0.00  -0.08  -0.06    -0.03  -0.02   0.04
     5   6     0.03   0.00  -0.03     0.03  -0.06   0.00    -0.05  -0.04   0.04
     6   6     0.00  -0.10   0.03     0.06  -0.05   0.03    -0.01   0.09  -0.06
     7   1     0.02   0.00  -0.02    -0.01  -0.10  -0.09    -0.02  -0.03   0.03
     8   6    -0.04  -0.01   0.05    -0.01   0.00  -0.01     0.07   0.03  -0.04
     9   6    -0.05  -0.02   0.03    -0.02   0.02  -0.01     0.07   0.06  -0.02
    10   6    -0.05   0.01   0.07    -0.01   0.03  -0.05     0.05  -0.01   0.05
    11   6    -0.02   0.01   0.03    -0.02   0.02   0.01     0.03   0.02   0.02
    12   6    -0.06   0.06   0.07    -0.02   0.05  -0.01     0.04  -0.01   0.03
    13   9    -0.04  -0.11   0.01    -0.05   0.09  -0.03     0.00   0.42  -0.02
    14   9    -0.06   0.07   0.02    -0.01   0.00  -0.01     0.11  -0.10   0.01
    15   9     0.13   0.02   0.04     0.01   0.06  -0.04     0.10   0.04  -0.01
    16   9    -0.11   0.01   0.02    -0.04  -0.03   0.00     0.00  -0.02   0.01
    17   9    -0.10   0.27   0.01    -0.08  -0.08  -0.01     0.05   0.12   0.01
    18   9    -0.04  -0.01   0.03     0.02   0.23  -0.02     0.05  -0.16  -0.01
    19   6     0.03  -0.07  -0.06    -0.01   0.01  -0.01    -0.02  -0.06   0.01
    20   6     0.04  -0.04  -0.08    -0.02   0.02  -0.02     0.04  -0.04   0.03
    21   6    -0.05  -0.12  -0.17    -0.01  -0.03   0.01    -0.16  -0.12  -0.16
    22   1    -0.12  -0.35  -0.02     0.01  -0.14   0.06    -0.32  -0.22  -0.05
    23   1     0.09   0.08  -0.15     0.02   0.06   0.07    -0.06  -0.06  -0.23
    24   1    -0.21  -0.11  -0.43    -0.06  -0.03  -0.10    -0.22  -0.14  -0.33
    25   6     0.08  -0.01   0.02     0.13  -0.07   0.13    -0.02  -0.07   0.08
    26   1     0.09  -0.08   0.09    -0.11   0.26   0.07    -0.02  -0.09   0.10
    27   1     0.03  -0.02  -0.02     0.40  -0.03   0.50    -0.04  -0.09   0.10
    28   1     0.14   0.07   0.04     0.17  -0.43  -0.08     0.02  -0.07   0.07
    29   1    -0.10  -0.10   0.05     0.07  -0.02   0.09     0.09   0.06  -0.12
    30   1     0.05  -0.18   0.05     0.03  -0.01   0.04    -0.04   0.14  -0.07
    31   1     0.01  -0.13   0.04     0.10  -0.10   0.04    -0.06   0.17  -0.07
    32  16     0.07  -0.03  -0.07     0.00  -0.01   0.02    -0.04   0.00  -0.06
    33   6     0.04  -0.05   0.01    -0.01   0.00   0.01    -0.04  -0.03   0.00
    34   6     0.04  -0.09   0.02    -0.01   0.00   0.00    -0.02  -0.05   0.04
    35   6    -0.04   0.11   0.04     0.00  -0.03  -0.03    -0.02  -0.09  -0.03
    36   1    -0.04   0.13   0.05    -0.02  -0.06  -0.04    -0.03  -0.11  -0.03
    37   1     0.04   0.24   0.06    -0.01  -0.03  -0.03    -0.04  -0.13  -0.04
    38   1    -0.20   0.11   0.05     0.02  -0.01  -0.06     0.05  -0.08  -0.04
    39   1     0.04  -0.10   0.05    -0.01   0.00   0.00    -0.01  -0.06   0.05
                     22                     23                     24
                      A                      A                      A
 Frequencies --    261.8558               285.9087               291.4023
 Red. masses --     11.6847                 3.5189                 3.5783
 Frc consts  --      0.4721                 0.1695                 0.1790
 IR Inten    --      0.3671                 1.4712                 0.7128
  Atom  AN      X      Y      Z        X      Y      Z        X      Y      Z
     1   6     0.02   0.01   0.03     0.00   0.05   0.03    -0.03   0.03   0.00
     2  16    -0.02  -0.02  -0.01    -0.03   0.08  -0.04    -0.03   0.11  -0.03
     3   6    -0.03   0.01   0.01    -0.03   0.05  -0.06    -0.02   0.08  -0.05
     4   6    -0.02   0.01   0.04    -0.01   0.05  -0.05     0.00   0.07  -0.05
     5   6    -0.02   0.02   0.02     0.00   0.04   0.01    -0.01   0.03   0.00
     6   6     0.00   0.09  -0.05    -0.07  -0.08   0.11    -0.09  -0.11   0.13
     7   1    -0.01   0.02   0.05     0.01   0.05  -0.06     0.03   0.06  -0.07
     8   6     0.05   0.01   0.03     0.00   0.02   0.00    -0.01   0.02   0.00
     9   6     0.04   0.03  -0.04     0.01   0.02  -0.01     0.00  -0.01   0.00
    10   6     0.06  -0.01  -0.01     0.00  -0.03   0.00     0.01   0.02  -0.02
    11   6     0.05   0.00   0.00     0.02   0.00  -0.01     0.00   0.00  -0.01
    12   6     0.04  -0.04   0.04     0.02  -0.02  -0.01    -0.01  -0.01  -0.02
    13   9     0.13  -0.03   0.08     0.00   0.08   0.00     0.01  -0.06   0.00
    14   9    -0.15   0.30  -0.05     0.01   0.02  -0.01     0.01  -0.05   0.01
    15   9     0.45   0.00   0.06     0.10   0.00   0.01     0.04   0.00   0.00
    16   9    -0.25   0.01  -0.03     0.03   0.01   0.00     0.02   0.01  -0.01
    17   9    -0.13  -0.30   0.01     0.03  -0.05   0.00     0.00  -0.06   0.00
    18   9     0.12  -0.03  -0.04     0.02  -0.02  -0.01    -0.05  -0.10   0.01
    19   6    -0.03   0.00   0.02     0.00  -0.05   0.01     0.01   0.03   0.00
    20   6     0.00   0.01   0.02    -0.01  -0.06   0.02     0.02   0.03   0.00
    21   6    -0.08  -0.03  -0.03     0.06   0.12   0.05    -0.05  -0.08  -0.05
    22   1    -0.14  -0.09   0.02     0.16   0.22  -0.04    -0.15  -0.11   0.00
    23   1    -0.04   0.00  -0.05     0.08   0.11   0.01    -0.07  -0.11  -0.06
    24   1    -0.11  -0.04  -0.11     0.01   0.18   0.20     0.00  -0.13  -0.13
    25   6    -0.10   0.08  -0.08     0.04  -0.08   0.03     0.08  -0.11   0.07
    26   1    -0.06   0.06  -0.12     0.05  -0.06  -0.02     0.09  -0.13   0.07
    27   1    -0.12   0.09  -0.18     0.01  -0.13   0.16     0.02  -0.18   0.19
    28   1    -0.21   0.12  -0.02     0.10  -0.19  -0.05     0.20  -0.18  -0.01
    29   1     0.10   0.07  -0.09    -0.22  -0.02   0.23    -0.31  -0.05   0.25
    30   1    -0.03   0.15  -0.06    -0.04  -0.14   0.14    -0.02  -0.23   0.16
    31   1    -0.03   0.14  -0.06     0.03  -0.21   0.14     0.00  -0.25   0.16
    32  16    -0.04   0.01   0.01    -0.04  -0.10  -0.05     0.03   0.09   0.03
    33   6    -0.03  -0.01   0.03    -0.03  -0.07  -0.06     0.01   0.07   0.04
    34   6    -0.02  -0.01   0.04    -0.01  -0.07  -0.06     0.00   0.06   0.04
    35   6     0.00  -0.10  -0.06    -0.09   0.10   0.14     0.08  -0.09  -0.10
    36   1    -0.05  -0.17  -0.08     0.02   0.26   0.18     0.01  -0.20  -0.13
    37   1    -0.03  -0.14  -0.08    -0.04   0.19   0.18     0.02  -0.19  -0.14
    38   1     0.10  -0.06  -0.13    -0.30   0.03   0.28     0.26  -0.04  -0.20
    39   1    -0.02  -0.01   0.05     0.01  -0.06  -0.08    -0.03   0.05   0.06
                     25                     26                     27
                      A                      A                      A
 Frequencies --    313.3163               333.5098               357.4703
 Red. masses --     13.7276                14.7463                 8.4988
 Frc consts  --      0.7940                 0.9664                 0.6399
 IR Inten    --      0.6020                 2.1557                 0.1782
  Atom  AN      X      Y      Z        X      Y      Z        X      Y      Z
     1   6     0.02  -0.02   0.01     0.03   0.05   0.04    -0.14  -0.11  -0.23
     2  16     0.04  -0.07   0.01     0.03  -0.07   0.02     0.01  -0.01   0.03
     3   6     0.05  -0.07   0.01    -0.01  -0.07   0.00     0.06   0.07   0.15
     4   6     0.04  -0.06   0.00    -0.02  -0.03   0.01    -0.01   0.04   0.05
     5   6     0.05  -0.03  -0.01     0.02   0.03   0.03    -0.12  -0.06  -0.15
     6   6     0.09  -0.01  -0.04     0.05   0.04  -0.04    -0.04   0.01  -0.05
     7   1     0.02  -0.06   0.01    -0.06  -0.02   0.02    -0.02   0.07   0.10
     8   6    -0.05  -0.02   0.06     0.00   0.06  -0.01     0.01   0.02  -0.14
     9   6    -0.14  -0.01   0.09     0.06   0.06   0.03     0.11   0.02  -0.07
    10   6    -0.04   0.04  -0.09     0.01   0.06  -0.02    -0.02   0.03   0.02
    11   6    -0.01   0.04   0.02    -0.01   0.25   0.01     0.02  -0.03  -0.03
    12   6    -0.12   0.03  -0.08    -0.02   0.05   0.03    -0.09   0.01   0.01
    13   9    -0.31   0.10  -0.12     0.17  -0.20   0.12     0.25   0.03   0.11
    14   9    -0.03   0.10   0.04     0.21  -0.22   0.07     0.09   0.13  -0.10
    15   9     0.30   0.09   0.00    -0.02   0.45  -0.29    -0.03  -0.09   0.04
    16   9     0.45   0.03   0.07    -0.11   0.31   0.00     0.15  -0.01  -0.02
    17   9    -0.07  -0.10  -0.02    -0.14  -0.15   0.02    -0.21  -0.02  -0.03
    18   9    -0.33  -0.19   0.07    -0.09  -0.20   0.04    -0.21   0.03   0.12
    19   6    -0.05   0.05  -0.06    -0.03   0.02  -0.02     0.07  -0.02   0.08
    20   6    -0.08   0.07  -0.11    -0.03   0.04  -0.03     0.06  -0.04   0.12
    21   6     0.04   0.02   0.06    -0.02  -0.02   0.01     0.01  -0.01   0.00
    22   1     0.15  -0.02   0.05    -0.01  -0.03   0.01    -0.08  -0.02   0.03
    23   1    -0.03   0.04   0.18    -0.05  -0.03   0.04     0.07   0.01  -0.07
    24   1     0.07   0.01   0.08     0.02  -0.04   0.00    -0.04   0.00  -0.06
    25   6     0.00   0.08  -0.04     0.03  -0.05   0.02     0.04  -0.05   0.07
    26   1    -0.02   0.10  -0.04     0.06  -0.06  -0.03    -0.10  -0.03   0.26
    27   1     0.06   0.13  -0.13    -0.02  -0.08   0.06     0.13  -0.04   0.20
    28   1    -0.09   0.13   0.01     0.04  -0.09  -0.01     0.27  -0.07  -0.01
    29   1     0.16  -0.03  -0.07     0.18   0.03  -0.06    -0.07  -0.07  -0.20
    30   1     0.06   0.03  -0.05    -0.01   0.14  -0.04     0.07  -0.12  -0.11
    31   1     0.07   0.02  -0.05     0.05   0.08  -0.04    -0.23   0.15  -0.08
    32  16     0.01   0.00   0.04    -0.04  -0.08  -0.02    -0.02  -0.02  -0.01
    33   6     0.03  -0.03   0.07     0.00  -0.08  -0.01    -0.03   0.03  -0.09
    34   6     0.01   0.00   0.03     0.01  -0.04  -0.01     0.01   0.02  -0.04
    35   6    -0.01   0.01  -0.03    -0.07   0.03   0.05     0.02   0.02   0.03
    36   1    -0.10  -0.06  -0.05    -0.06   0.08   0.06     0.13   0.11   0.06
    37   1     0.04   0.08  -0.05     0.00   0.13   0.06    -0.03  -0.04   0.07
    38   1    -0.04   0.05  -0.11    -0.20   0.02   0.08     0.01  -0.03   0.12
    39   1     0.01  -0.01   0.04     0.06  -0.04  -0.03     0.03   0.04  -0.07
                     28                     29                     30
                      A                      A                      A
 Frequencies --    366.5771               374.5760               411.9848
 Red. masses --      6.6175                 6.5117                 5.1077
 Frc consts  --      0.5239                 0.5383                 0.5108
 IR Inten    --      0.2133                 1.4012                 0.6925
  Atom  AN      X      Y      Z        X      Y      Z        X      Y      Z
     1   6     0.02   0.02  -0.01     0.16   0.15   0.23     0.08   0.11   0.02
     2  16     0.01  -0.01  -0.01     0.02  -0.02  -0.02     0.07  -0.04   0.00
     3   6    -0.02   0.00   0.02    -0.10  -0.11  -0.16    -0.13  -0.07  -0.04
     4   6    -0.03   0.01   0.02    -0.02  -0.03  -0.04    -0.11   0.04   0.02
     5   6    -0.02   0.02  -0.01     0.13   0.12   0.17     0.01   0.16   0.07
     6   6    -0.01   0.03  -0.01     0.04   0.02   0.03    -0.05   0.10  -0.01
     7   1    -0.04   0.02   0.02    -0.05  -0.05  -0.07    -0.19   0.06   0.05
     8   6     0.01   0.00   0.00     0.03   0.03   0.05     0.03   0.04  -0.10
     9   6    -0.06  -0.01  -0.04     0.03   0.00  -0.02     0.02   0.01  -0.10
    10   6     0.02  -0.03   0.14     0.02  -0.01  -0.02     0.01   0.03   0.05
    11   6     0.00   0.04   0.01    -0.01  -0.04  -0.06     0.02  -0.01   0.01
    12   6     0.02  -0.01   0.06    -0.08   0.01  -0.08     0.02   0.00   0.10
    13   9    -0.12  -0.07  -0.13     0.09   0.02   0.06     0.06  -0.02  -0.07
    14   9    -0.17  -0.06  -0.01     0.08  -0.07  -0.01    -0.13  -0.01  -0.08
    15   9     0.00   0.10  -0.08     0.03  -0.11   0.04    -0.05  -0.03   0.05
    16   9     0.14   0.08   0.03    -0.01  -0.01  -0.06     0.11  -0.06   0.01
    17   9    -0.04  -0.07   0.06    -0.09   0.05  -0.09    -0.09   0.00   0.06
    18   9     0.09   0.06   0.01    -0.22   0.11   0.07     0.07  -0.04   0.05
    19   6     0.15  -0.10   0.18     0.03  -0.08   0.06    -0.04   0.12  -0.08
    20   6     0.16  -0.15   0.26     0.07  -0.08   0.08    -0.06   0.10  -0.05
    21   6    -0.05  -0.05  -0.10    -0.04   0.01  -0.04    -0.03  -0.06  -0.02
    22   1    -0.31  -0.02  -0.03    -0.11   0.08  -0.06    -0.06  -0.12   0.02
    23   1     0.13  -0.04  -0.36     0.04   0.00  -0.17    -0.16  -0.14   0.09
    24   1    -0.16  -0.02  -0.20    -0.10   0.05  -0.01     0.14  -0.17  -0.09
    25   6    -0.04   0.01  -0.04    -0.04   0.02  -0.08     0.04  -0.10   0.05
    26   1    -0.03   0.03  -0.07     0.13   0.02  -0.34     0.19  -0.20  -0.06
    27   1    -0.04   0.00  -0.01    -0.17  -0.03  -0.13    -0.16  -0.25   0.19
    28   1    -0.05  -0.03  -0.05    -0.27  -0.05  -0.04     0.15  -0.20  -0.04
    29   1     0.02   0.02  -0.03     0.15   0.10   0.15     0.14   0.10  -0.01
    30   1    -0.02   0.05  -0.02    -0.12   0.22   0.10    -0.17   0.28   0.02
    31   1    -0.04   0.06  -0.02     0.24  -0.09   0.06     0.02   0.12  -0.01
    32  16     0.01   0.01  -0.02     0.02   0.02  -0.01    -0.05  -0.03  -0.01
    33   6    -0.08   0.11  -0.17    -0.06   0.05  -0.04     0.10  -0.08   0.06
    34   6     0.00   0.04  -0.05    -0.04   0.00   0.00     0.07   0.02  -0.01
    35   6     0.05   0.00   0.04     0.00  -0.04   0.00     0.01   0.06   0.01
    36   1     0.27   0.14   0.08     0.06  -0.03   0.00    -0.07   0.06   0.00
    37   1    -0.09  -0.19   0.11    -0.08  -0.15   0.02     0.12   0.21  -0.03
    38   1     0.13  -0.09   0.19     0.09  -0.06   0.02    -0.12   0.08  -0.02
    39   1    -0.01   0.07  -0.09    -0.08   0.00   0.00     0.13   0.03  -0.03
                     31                     32                     33
                      A                      A                      A
 Frequencies --    419.8993               442.2413               501.4352
 Red. masses --      3.6933                 5.8354                 8.7606
 Frc consts  --      0.3837                 0.6724                 1.2978
 IR Inten    --      0.6756                 2.5201                 6.1223
  Atom  AN      X      Y      Z        X      Y      Z        X      Y      Z
     1   6     0.02   0.06  -0.08    -0.01  -0.05   0.06    -0.07  -0.01   0.00
     2  16     0.08  -0.05  -0.02    -0.07   0.05   0.02    -0.09   0.01   0.11
     3   6    -0.07  -0.02   0.07     0.03   0.02  -0.06     0.01  -0.09  -0.16
     4   6    -0.10   0.05   0.04     0.07  -0.04  -0.03     0.09   0.00  -0.01
     5   6    -0.05   0.10  -0.04     0.03  -0.08   0.05     0.07   0.00   0.07
     6   6    -0.05   0.09  -0.02     0.02  -0.05   0.02     0.11  -0.09  -0.02
     7   1    -0.19   0.08   0.09     0.15  -0.06  -0.06     0.14   0.03   0.05
     8   6     0.00   0.04  -0.05     0.03  -0.04  -0.03    -0.01   0.05  -0.23
     9   6    -0.02   0.02   0.04     0.05  -0.01  -0.11     0.02   0.06  -0.08
    10   6     0.01  -0.02  -0.08     0.02  -0.05   0.05    -0.01   0.11  -0.22
    11   6    -0.01   0.02   0.04     0.04   0.00   0.00    -0.02   0.13   0.15
    12   6     0.00  -0.01  -0.01     0.02  -0.02   0.14    -0.01   0.08  -0.02
    13   9    -0.04  -0.04   0.00     0.09   0.04  -0.06     0.10  -0.06  -0.04
    14   9     0.01   0.02   0.03    -0.10  -0.01  -0.09    -0.08   0.04  -0.08
    15   9     0.03   0.04   0.02    -0.05   0.03  -0.06    -0.04   0.18   0.17
    16   9    -0.02  -0.04   0.03     0.10   0.07   0.03     0.01  -0.23   0.12
    17   9     0.04   0.04  -0.01    -0.17   0.05   0.07     0.07   0.03   0.02
    18   9     0.00  -0.01  -0.02     0.09   0.00   0.11    -0.02  -0.11  -0.07
    19   6    -0.03  -0.13   0.00    -0.09  -0.09  -0.10     0.05  -0.03   0.11
    20   6     0.04  -0.08  -0.05     0.02  -0.05  -0.11    -0.02   0.06  -0.04
    21   6     0.04   0.09   0.05     0.05   0.08   0.04    -0.02   0.01   0.01
    22   1     0.20   0.20  -0.06     0.31   0.17  -0.09    -0.14   0.05   0.02
    23   1     0.12   0.16   0.01     0.05   0.14   0.11     0.06   0.00  -0.12
    24   1    -0.10   0.22   0.23    -0.04   0.19   0.26    -0.08   0.03  -0.01
    25   6     0.05  -0.09   0.04    -0.04   0.05  -0.01     0.01   0.02  -0.03
    26   1     0.08  -0.13   0.05    -0.06   0.08  -0.02     0.03   0.07  -0.12
    27   1    -0.05  -0.20   0.24     0.02   0.12  -0.15     0.02   0.05  -0.10
    28   1     0.24  -0.19  -0.08    -0.18   0.12   0.08    -0.14   0.02   0.02
    29   1     0.09   0.05  -0.10    -0.08  -0.02   0.09     0.08  -0.03   0.09
    30   1    -0.09   0.17  -0.05     0.04  -0.10   0.05     0.04  -0.03   0.07
    31   1    -0.11   0.19  -0.04     0.09  -0.13   0.04     0.28  -0.19   0.01
    32  16     0.08   0.04  -0.02     0.11   0.05  -0.05     0.02  -0.05   0.04
    33   6    -0.10   0.04   0.02    -0.05  -0.02   0.12    -0.13   0.09  -0.19
    34   6    -0.11  -0.05   0.03    -0.12  -0.07   0.04     0.04  -0.03   0.05
    35   6    -0.06  -0.10  -0.02    -0.08  -0.10  -0.02    -0.03  -0.01   0.00
    36   1    -0.06  -0.16  -0.03    -0.20  -0.23  -0.05     0.21   0.09   0.04
    37   1    -0.13  -0.22  -0.02    -0.08  -0.14  -0.08    -0.16  -0.17   0.12
    38   1     0.10  -0.08  -0.06     0.06  -0.04  -0.14     0.02  -0.08   0.12
    39   1    -0.19  -0.08   0.08    -0.23  -0.09   0.09     0.15  -0.09   0.14
                     34                     35                     36
                      A                      A                      A
 Frequencies --    530.3239               548.3280               562.4920
 Red. masses --      5.9865                 4.3607                 6.9543
 Frc consts  --      0.9920                 0.7725                 1.2964
 IR Inten    --      7.0914                 9.8108                15.5303
  Atom  AN      X      Y      Z        X      Y      Z        X      Y      Z
     1   6     0.09   0.10   0.15     0.06   0.03   0.07     0.02  -0.18  -0.02
     2  16    -0.06  -0.04  -0.06     0.02  -0.01  -0.05     0.15   0.09  -0.10
     3   6     0.18   0.15   0.25     0.05   0.07   0.11    -0.09   0.00  -0.12
     4   6    -0.07  -0.07  -0.12    -0.05  -0.04  -0.05     0.06   0.01   0.08
     5   6    -0.04  -0.03  -0.05     0.00   0.00   0.01    -0.11  -0.13   0.09
     6   6     0.03  -0.01   0.01    -0.03   0.02   0.01    -0.06   0.04   0.00
     7   1    -0.24  -0.22  -0.37    -0.12  -0.13  -0.18     0.35   0.07   0.15
     8   6     0.09   0.09   0.06     0.00  -0.02   0.06     0.13  -0.09  -0.01
     9   6     0.05   0.07  -0.02     0.01  -0.01   0.00     0.07  -0.03   0.05
    10   6     0.10   0.06  -0.01     0.00   0.01  -0.02     0.13   0.00  -0.09
    11   6     0.02   0.07   0.02     0.02  -0.03  -0.04     0.04   0.00   0.06
    12   6     0.04   0.04  -0.05     0.02   0.00   0.04     0.08  -0.01  -0.05
    13   9     0.05  -0.05  -0.12     0.00   0.02   0.00     0.00  -0.01  -0.10
    14   9    -0.10  -0.06   0.05     0.00  -0.01   0.00    -0.06   0.03   0.09
    15   9    -0.02   0.05   0.11    -0.01  -0.06  -0.03    -0.02   0.05  -0.02
    16   9    -0.01  -0.11  -0.02     0.01   0.04  -0.04    -0.05  -0.01   0.07
    17   9     0.01  -0.01  -0.08    -0.05   0.01   0.02    -0.02   0.03  -0.15
    18   9    -0.07   0.00   0.03     0.04  -0.01   0.04    -0.05   0.01   0.11
    19   6    -0.04   0.05   0.03    -0.01   0.01  -0.02    -0.04   0.05   0.05
    20   6     0.08   0.04   0.06    -0.11   0.11  -0.17     0.02   0.06   0.01
    21   6    -0.07   0.01   0.05    -0.01   0.00  -0.01    -0.09   0.02   0.08
    22   1    -0.08  -0.01   0.06     0.00   0.00  -0.01    -0.12  -0.01   0.10
    23   1    -0.10   0.00   0.08    -0.01   0.00   0.00    -0.11   0.01   0.09
    24   1    -0.03  -0.01   0.02     0.00   0.00  -0.01    -0.07   0.00   0.03
    25   6     0.00   0.00   0.01     0.00  -0.01   0.02    -0.23  -0.05   0.18
    26   1    -0.07   0.01   0.09     0.00  -0.01   0.02    -0.30  -0.02   0.23
    27   1     0.05   0.03   0.01    -0.01  -0.01   0.01    -0.15   0.01   0.11
    28   1     0.05   0.03   0.00     0.01   0.00   0.02    -0.28  -0.01   0.22
    29   1    -0.08  -0.08  -0.12    -0.05  -0.01  -0.04    -0.05   0.07   0.06
    30   1     0.24  -0.25  -0.16     0.05  -0.06  -0.06    -0.14   0.12   0.08
    31   1    -0.29   0.08  -0.03    -0.16   0.07   0.00     0.07  -0.01   0.02
    32  16     0.03  -0.02  -0.07     0.03  -0.04   0.07     0.01  -0.03  -0.02
    33   6     0.01  -0.09   0.07    -0.16   0.15  -0.25     0.00  -0.01  -0.05
    34   6    -0.03   0.03  -0.02     0.10  -0.09   0.14     0.03  -0.01   0.00
    35   6    -0.06  -0.04   0.02    -0.01   0.01  -0.02     0.00   0.00   0.00
    36   1    -0.15  -0.07   0.01     0.31   0.11   0.02     0.05   0.04   0.01
    37   1     0.00   0.03  -0.03    -0.20  -0.20   0.15     0.00   0.00   0.02
    38   1    -0.10  -0.02  -0.01     0.07  -0.06   0.11    -0.02  -0.01   0.03
    39   1     0.00   0.10  -0.13     0.31  -0.29   0.46     0.12  -0.01   0.00
                     37                     38                     39
                      A                      A                      A
 Frequencies --    566.0597               581.0374               582.3251
 Red. masses --      6.9375                 6.0115                 4.7571
 Frc consts  --      1.3097                 1.1958                 0.9504
 IR Inten    --      8.8905                10.4942                 5.7991
  Atom  AN      X      Y      Z        X      Y      Z        X      Y      Z
     1   6     0.07   0.00   0.10     0.02  -0.03  -0.06    -0.04   0.00  -0.02
     2  16     0.03   0.01  -0.07    -0.08  -0.01   0.08     0.03   0.01  -0.01
     3   6     0.07   0.09   0.10    -0.14   0.00  -0.01     0.02  -0.05  -0.07
     4   6    -0.05  -0.05  -0.08     0.04  -0.06   0.10     0.02   0.07   0.01
     5   6    -0.01  -0.01   0.08     0.12  -0.06  -0.12    -0.09   0.01  -0.01
     6   6     0.00   0.01   0.01    -0.20   0.10   0.06     0.10  -0.05  -0.04
     7   1    -0.11  -0.18  -0.29     0.10   0.02   0.22     0.07   0.13   0.11
     8   6     0.00  -0.06  -0.08     0.08   0.00   0.02     0.00   0.05   0.06
     9   6     0.00  -0.02  -0.04     0.08   0.01   0.05     0.01   0.03   0.01
    10   6    -0.01  -0.12  -0.10     0.09  -0.02  -0.05     0.01   0.07   0.07
    11   6    -0.01   0.00   0.09     0.06  -0.01   0.02     0.01   0.03  -0.05
    12   6     0.01  -0.05  -0.01     0.09  -0.03  -0.03     0.00   0.04   0.00
    13   9     0.04   0.01   0.02     0.00  -0.01  -0.11     0.00  -0.01  -0.03
    14   9    -0.01   0.03  -0.07    -0.05   0.01   0.12    -0.01  -0.03   0.05
    15   9     0.01   0.10  -0.02    -0.01   0.00  -0.01    -0.01  -0.03   0.04
    16   9    -0.01  -0.02   0.13    -0.04   0.00   0.01     0.00  -0.01  -0.09
    17   9     0.01   0.06  -0.05    -0.03   0.02  -0.14     0.00  -0.04   0.02
    18   9    -0.01   0.01   0.02    -0.02   0.01   0.13     0.00  -0.01  -0.02
    19   6     0.11  -0.12  -0.10     0.05   0.02  -0.04     0.14   0.08  -0.07
    20   6    -0.04  -0.15  -0.03     0.01   0.01  -0.02     0.04   0.05  -0.02
    21   6     0.23  -0.05  -0.18     0.10  -0.01  -0.07     0.22  -0.03  -0.16
    22   1     0.28   0.01  -0.23     0.10  -0.02  -0.07     0.17  -0.05  -0.13
    23   1     0.28  -0.02  -0.22     0.10  -0.02  -0.07     0.21  -0.06  -0.17
    24   1     0.17   0.01  -0.10     0.12  -0.02  -0.09     0.27  -0.07  -0.22
    25   6    -0.09  -0.02   0.07     0.24   0.04  -0.19    -0.10  -0.02   0.07
    26   1    -0.08   0.00   0.03     0.21   0.06  -0.16    -0.12  -0.03   0.13
    27   1    -0.09  -0.01   0.04     0.30   0.07  -0.21    -0.10  -0.02   0.10
    28   1    -0.15  -0.02   0.09     0.25   0.05  -0.18    -0.04   0.00   0.06
    29   1    -0.04  -0.02  -0.04    -0.20   0.11   0.09     0.12  -0.05  -0.02
    30   1     0.09  -0.09  -0.07    -0.24   0.14   0.10     0.07  -0.02  -0.01
    31   1    -0.14   0.05  -0.01    -0.14   0.08   0.07     0.16  -0.07  -0.03
    32  16    -0.19   0.07   0.15    -0.07   0.00   0.05    -0.02   0.00   0.02
    33   6     0.06   0.02   0.05    -0.04  -0.01  -0.01    -0.14  -0.04   0.04
    34   6    -0.03  -0.02  -0.05     0.02   0.02   0.03     0.02   0.11   0.08
    35   6     0.06   0.04  -0.01    -0.07  -0.03   0.02    -0.24  -0.13   0.07
    36   1     0.02   0.04  -0.01    -0.04  -0.01   0.03    -0.24  -0.14   0.07
    37   1     0.10   0.09  -0.03    -0.07  -0.03   0.04    -0.26  -0.15   0.08
    38   1     0.03   0.05  -0.02    -0.09  -0.04   0.04    -0.23  -0.13   0.07
    39   1    -0.24  -0.02  -0.04     0.03  -0.01   0.06     0.07   0.10   0.10
                     40                     41                     42
                      A                      A                      A
 Frequencies --    599.9704               627.7352               643.8676
 Red. masses --      6.7061                 5.1570                 6.9357
 Frc consts  --      1.4223                 1.1973                 1.6941
 IR Inten    --      0.9516                 9.0477                 9.1217
  Atom  AN      X      Y      Z        X      Y      Z        X      Y      Z
     1   6    -0.05   0.11  -0.04     0.02   0.04   0.06     0.00   0.03  -0.02
     2  16    -0.09  -0.03   0.08     0.04   0.00  -0.02    -0.04  -0.01   0.03
     3   6     0.10  -0.08  -0.07    -0.05  -0.05  -0.05     0.03  -0.01   0.00
     4   6    -0.03   0.18  -0.04     0.06   0.03   0.10    -0.04   0.07  -0.03
     5   6    -0.12   0.13  -0.06    -0.09  -0.10  -0.15    -0.02   0.08  -0.01
     6   6     0.24  -0.13  -0.08    -0.02   0.00   0.00     0.06  -0.03  -0.02
     7   1    -0.13   0.26   0.10     0.22   0.19   0.34    -0.12   0.07  -0.02
     8   6     0.03   0.11  -0.04    -0.03   0.04   0.21     0.03   0.00  -0.01
     9   6     0.06   0.07   0.08     0.02   0.06  -0.05     0.07  -0.05  -0.01
    10   6     0.04  -0.05  -0.07    -0.04  -0.04   0.18     0.01  -0.04   0.11
    11   6     0.07  -0.03  -0.04    -0.01   0.11  -0.01    -0.03  -0.16   0.13
    12   6     0.09  -0.06   0.02    -0.03   0.02  -0.04    -0.09  -0.08  -0.06
    13   9    -0.03  -0.03  -0.10     0.09   0.02  -0.04     0.08   0.01  -0.06
    14   9    -0.01   0.01   0.17    -0.04  -0.06  -0.03    -0.05   0.02  -0.01
    15   9     0.01  -0.08  -0.03    -0.01   0.10   0.12     0.03  -0.04  -0.19
    16   9    -0.02   0.04  -0.05     0.02  -0.07  -0.07    -0.04   0.04   0.30
    17   9    -0.06   0.02  -0.09     0.04  -0.04   0.00     0.09   0.00  -0.03
    18   9     0.05  -0.01   0.15    -0.06   0.02  -0.06    -0.11   0.05  -0.11
    19   6    -0.06  -0.07  -0.03    -0.11  -0.04  -0.15    -0.09   0.17  -0.17
    20   6    -0.02  -0.06  -0.02     0.00  -0.10   0.02     0.07  -0.05   0.13
    21   6    -0.04   0.00   0.02     0.00   0.00  -0.02    -0.01   0.02  -0.02
    22   1     0.06   0.02  -0.02     0.25  -0.03  -0.09     0.15  -0.11   0.00
    23   1    -0.03   0.04   0.05    -0.08   0.05   0.17    -0.25  -0.03   0.29
    24   1    -0.08   0.04   0.09     0.02   0.02   0.10     0.22  -0.10  -0.03
    25   6    -0.07  -0.01   0.04     0.00   0.00  -0.02     0.01   0.01  -0.01
    26   1    -0.06  -0.07   0.11    -0.16   0.00   0.22     0.05  -0.04  -0.02
    27   1    -0.14  -0.08   0.19     0.13   0.06  -0.01    -0.06  -0.04   0.05
    28   1     0.12  -0.04  -0.04     0.16   0.09  -0.03     0.07  -0.01  -0.04
    29   1     0.24  -0.13  -0.06     0.02   0.01   0.00     0.07  -0.04  -0.02
    30   1     0.23  -0.12  -0.06    -0.07   0.06   0.03     0.07  -0.04  -0.02
    31   1     0.29  -0.16  -0.07     0.04   0.00   0.00     0.06  -0.03  -0.02
    32  16    -0.06   0.01   0.05    -0.03   0.02   0.03     0.03   0.00  -0.03
    33   6     0.06   0.03  -0.04     0.02   0.07  -0.05    -0.06   0.02  -0.04
    34   6    -0.02  -0.10  -0.03    -0.01  -0.14   0.03     0.09   0.00   0.11
    35   6     0.13   0.07  -0.04     0.11   0.06  -0.04    -0.06  -0.03   0.01
    36   1     0.15   0.09  -0.03     0.15   0.06  -0.04    -0.02  -0.02   0.02
    37   1     0.13   0.08  -0.03     0.08   0.02  -0.02    -0.09  -0.06   0.04
    38   1     0.12   0.07  -0.03     0.15   0.07  -0.04    -0.06  -0.03   0.02
    39   1    -0.07  -0.13   0.03    -0.01  -0.28   0.27     0.33  -0.16   0.37
                     43                     44                     45
                      A                      A                      A
 Frequencies --    662.3153               667.7322               688.9405
 Red. masses --      6.8988                 4.7379                 7.5686
 Frc consts  --      1.7830                 1.2446                 2.1165
 IR Inten    --      0.1842                 3.6210                 0.3716
  Atom  AN      X      Y      Z        X      Y      Z        X      Y      Z
     1   6     0.01   0.04   0.07     0.15   0.15   0.21     0.11   0.04   0.14
     2  16     0.03   0.00  -0.02    -0.02  -0.02   0.00     0.00  -0.02   0.00
     3   6    -0.02  -0.02   0.00    -0.01  -0.02  -0.04    -0.02   0.05  -0.03
     4   6     0.02   0.00   0.04     0.04   0.09   0.07     0.08  -0.04   0.02
     5   6    -0.03  -0.05  -0.06    -0.14  -0.10  -0.22    -0.03  -0.13  -0.05
     6   6    -0.01   0.00   0.00     0.02  -0.01  -0.01    -0.08   0.05   0.02
     7   1     0.08   0.06   0.13     0.19   0.28   0.38     0.28   0.00   0.07
     8   6    -0.03   0.05   0.14     0.02  -0.02   0.00     0.13   0.07  -0.25
     9   6     0.15   0.02   0.02    -0.09  -0.04  -0.05     0.00   0.05   0.06
    10   6    -0.05   0.08  -0.05     0.04  -0.02  -0.08     0.11   0.06  -0.24
    11   6     0.02  -0.09   0.03    -0.03  -0.04   0.04    -0.05  -0.01  -0.06
    12   6    -0.12   0.03   0.02     0.04  -0.04   0.01    -0.12   0.04   0.07
    13   9     0.16   0.04  -0.19    -0.06   0.00   0.11    -0.05  -0.06  -0.01
    14   9    -0.07  -0.01   0.13     0.02  -0.01  -0.15     0.04   0.03   0.13
    15   9     0.00  -0.09  -0.10     0.01  -0.01  -0.05     0.01  -0.08  -0.01
    16   9    -0.01   0.04   0.10     0.00   0.01   0.09     0.03   0.03  -0.09
    17   9     0.01   0.01   0.16    -0.01   0.03  -0.05    -0.07   0.06   0.25
    18   9    -0.07  -0.01  -0.16     0.04   0.00   0.06     0.01  -0.01  -0.13
    19   6     0.11  -0.15   0.18     0.05   0.01   0.08    -0.09   0.07  -0.13
    20   6    -0.10   0.11  -0.19    -0.03   0.06  -0.04     0.17  -0.10   0.16
    21   6     0.01  -0.02   0.02    -0.01   0.00   0.01    -0.02   0.02  -0.01
    22   1    -0.20   0.10   0.02    -0.15   0.00   0.05     0.18  -0.07  -0.03
    23   1     0.25   0.02  -0.31     0.04  -0.02  -0.09    -0.19   0.01   0.25
    24   1    -0.23   0.09   0.01    -0.03  -0.01  -0.06     0.13  -0.05   0.04
    25   6     0.01  -0.01  -0.01    -0.01  -0.02  -0.03    -0.03  -0.03   0.01
    26   1    -0.07   0.01   0.09    -0.25  -0.02   0.36    -0.19   0.04   0.18
    27   1     0.08   0.03   0.00     0.20   0.06   0.06     0.15   0.09  -0.06
    28   1     0.07   0.02  -0.01     0.32   0.10  -0.08    -0.02   0.07   0.06
    29   1     0.01   0.00  -0.01     0.01  -0.02  -0.02    -0.17   0.06   0.05
    30   1    -0.03   0.03   0.00     0.01   0.00   0.00    -0.05   0.00   0.03
    31   1    -0.01   0.02   0.00     0.03  -0.02  -0.01    -0.06  -0.01   0.03
    32  16    -0.02  -0.01   0.02     0.01  -0.01  -0.01    -0.05   0.03   0.03
    33   6     0.04  -0.01   0.04    -0.01  -0.02   0.01     0.00  -0.03  -0.04
    34   6    -0.07   0.02  -0.09     0.02   0.06  -0.01     0.03  -0.07   0.01
    35   6     0.04   0.02   0.00    -0.04  -0.02   0.01    -0.01  -0.01   0.00
    36   1     0.01   0.01  -0.01    -0.04  -0.01   0.02     0.00   0.03   0.01
    37   1     0.05   0.03  -0.02    -0.03  -0.01   0.02     0.02   0.04   0.00
    38   1     0.05   0.02  -0.01    -0.06  -0.03   0.03    -0.08  -0.02   0.02
    39   1    -0.29   0.19  -0.35     0.03   0.13  -0.12     0.15  -0.17   0.17
                     46                     47                     48
                      A                      A                      A
 Frequencies --    743.5311               746.9890               790.4467
 Red. masses --      4.7960                 5.0923                10.5647
 Frc consts  --      1.5622                 1.6742                 3.8891
 IR Inten    --      1.3233                 2.4848                 2.2018
  Atom  AN      X      Y      Z        X      Y      Z        X      Y      Z
     1   6    -0.02  -0.01  -0.02    -0.01  -0.02  -0.03     0.21  -0.01   0.01
     2  16    -0.02   0.12  -0.06     0.03  -0.16   0.08    -0.09   0.08   0.00
     3   6    -0.03  -0.14   0.10     0.04   0.17  -0.13    -0.01  -0.05   0.04
     4   6    -0.06  -0.11   0.11     0.06   0.16  -0.14    -0.04  -0.05   0.06
     5   6     0.01   0.02  -0.01     0.00   0.01   0.02    -0.01  -0.02  -0.01
     6   6     0.08  -0.08   0.00    -0.09   0.10   0.00     0.03  -0.03   0.00
     7   1    -0.25  -0.07   0.19     0.25   0.10  -0.27    -0.09  -0.03   0.11
     8   6    -0.02   0.00   0.08     0.01   0.00   0.05     0.27  -0.06  -0.43
     9   6     0.00  -0.01  -0.01     0.00   0.00  -0.01    -0.01   0.02   0.03
    10   6     0.01   0.01  -0.07     0.01  -0.02   0.08     0.11  -0.17   0.50
    11   6     0.00   0.00   0.00    -0.01   0.00   0.00    -0.08   0.02  -0.02
    12   6     0.00   0.01   0.01    -0.01  -0.01  -0.01    -0.06  -0.08  -0.02
    13   9     0.01   0.01   0.00     0.00   0.00   0.00    -0.05  -0.06   0.01
    14   9    -0.01  -0.01  -0.03     0.00  -0.01  -0.02     0.04   0.05   0.10
    15   9     0.00   0.00   0.00     0.00   0.01   0.01     0.02   0.06   0.04
    16   9     0.00   0.00   0.00     0.00   0.00   0.00     0.01   0.00  -0.06
    17   9    -0.01   0.01   0.01     0.01  -0.01  -0.01     0.04  -0.02  -0.01
    18   9     0.01  -0.01   0.01    -0.02   0.01  -0.01    -0.11   0.09  -0.11
    19   6    -0.01   0.01   0.01     0.01  -0.01   0.03     0.03  -0.05   0.05
    20   6     0.02  -0.02   0.02    -0.03   0.02  -0.05    -0.14   0.13  -0.20
    21   6    -0.05   0.01   0.03    -0.03   0.00   0.03     0.01  -0.02   0.02
    22   1    -0.09  -0.03   0.07    -0.10   0.00   0.05    -0.12   0.08   0.00
    23   1    -0.08  -0.01   0.05    -0.01  -0.01  -0.02     0.16  -0.01  -0.20
    24   1     0.00  -0.03  -0.02    -0.05   0.00  -0.02    -0.14   0.05   0.01
    25   6     0.04   0.01  -0.03    -0.04   0.00   0.03    -0.02  -0.02   0.01
    26   1     0.07  -0.01  -0.05    -0.03   0.01   0.00    -0.06  -0.05   0.11
    27   1     0.00  -0.03   0.02    -0.05   0.01  -0.01     0.00  -0.02   0.05
    28   1     0.08  -0.03  -0.06    -0.10   0.01   0.06     0.08   0.02   0.00
    29   1     0.36  -0.15  -0.14    -0.42   0.18   0.17     0.12  -0.06  -0.05
    30   1     0.00   0.07  -0.06     0.00  -0.09   0.07     0.02   0.00  -0.03
    31   1     0.01   0.09  -0.04     0.00  -0.11   0.04     0.01   0.02  -0.01
    32  16     0.02   0.15   0.08     0.03   0.13   0.07     0.02   0.02   0.02
    33   6     0.04  -0.17  -0.13     0.04  -0.14  -0.11     0.01  -0.02  -0.02
    34   6     0.08  -0.14  -0.14     0.06  -0.12  -0.12     0.00  -0.04  -0.03
    35   6    -0.10  -0.10   0.00    -0.08  -0.08   0.00    -0.01  -0.01  -0.01
    36   1    -0.02   0.10   0.05     0.00   0.09   0.04     0.04   0.02   0.00
    37   1     0.00   0.09   0.07     0.00   0.07   0.07    -0.01  -0.01   0.03
    38   1    -0.43  -0.18   0.16    -0.35  -0.15   0.14    -0.04  -0.03   0.03
    39   1     0.29  -0.09  -0.23     0.20  -0.07  -0.24    -0.04   0.01  -0.11
                     49                     50                     51
                      A                      A                      A
 Frequencies --    805.7686               855.6740               881.4369
 Red. masses --      9.7064                 8.0060                 1.3116
 Frc consts  --      3.7130                 3.4537                 0.6004
 IR Inten    --     11.2170                44.1285                17.8101
  Atom  AN      X      Y      Z        X      Y      Z        X      Y      Z
     1   6     0.05  -0.17  -0.21    -0.14   0.09  -0.01     0.00   0.00   0.00
     2  16    -0.06   0.02   0.04     0.04   0.00  -0.03     0.00   0.00   0.00
     3   6     0.00   0.00  -0.01    -0.01  -0.02   0.01     0.01   0.01   0.01
     4   6    -0.07   0.09  -0.01     0.10  -0.16   0.04    -0.07  -0.06  -0.10
     5   6    -0.01   0.08   0.03     0.05  -0.07   0.02     0.01   0.01   0.02
     6   6     0.03  -0.02  -0.01    -0.04   0.01   0.02     0.02   0.01   0.02
     7   1    -0.19   0.07  -0.03     0.22  -0.22  -0.05     0.40   0.37   0.59
     8   6     0.34   0.01   0.32     0.01   0.35  -0.11     0.00  -0.01   0.00
     9   6    -0.04  -0.02  -0.03    -0.07   0.21  -0.04     0.00  -0.01   0.00
    10   6     0.41   0.07  -0.08     0.00   0.27   0.19     0.00   0.01   0.00
    11   6    -0.12  -0.01  -0.01    -0.03  -0.03   0.01     0.01   0.00   0.00
    12   6    -0.04   0.03   0.00     0.04   0.12  -0.01     0.00   0.01   0.00
    13   9    -0.07  -0.04   0.09    -0.07  -0.07   0.07     0.00   0.00   0.00
    14   9    -0.03  -0.08  -0.18     0.00  -0.05  -0.07     0.00   0.00   0.00
    15   9     0.00  -0.01  -0.01     0.03  -0.17  -0.10     0.00   0.00   0.00
    16   9     0.02   0.00   0.02    -0.01  -0.01   0.14     0.00   0.00   0.00
    17   9    -0.03   0.04   0.10     0.05  -0.06  -0.11     0.00   0.00   0.00
    18   9    -0.06   0.04  -0.08     0.04  -0.03   0.07     0.00   0.00   0.00
    19   6    -0.02  -0.05   0.01    -0.04  -0.07  -0.01     0.00  -0.01   0.01
    20   6     0.19   0.12  -0.13     0.10   0.10  -0.03     0.00   0.00   0.00
    21   6    -0.01  -0.01   0.01     0.02  -0.04  -0.03     0.01  -0.01   0.01
    22   1     0.09   0.06  -0.05     0.20   0.05  -0.14    -0.04   0.03   0.00
    23   1     0.08   0.06  -0.03     0.11   0.07  -0.04     0.06   0.00  -0.06
    24   1    -0.14   0.08   0.11    -0.10   0.07   0.12    -0.04   0.02   0.00
    25   6     0.01   0.03   0.01    -0.03  -0.04   0.04     0.01   0.01   0.01
    26   1     0.17  -0.04  -0.16    -0.11   0.08   0.01     0.10   0.00  -0.11
    27   1    -0.19  -0.10   0.10     0.08   0.07  -0.14    -0.07  -0.02  -0.01
    28   1     0.03  -0.10  -0.07    -0.25   0.04   0.16    -0.07  -0.05   0.01
    29   1     0.04  -0.01   0.00    -0.04   0.02   0.02    -0.05  -0.04  -0.07
    30   1     0.02  -0.01   0.00    -0.06   0.03   0.02     0.11  -0.09  -0.08
    31   1     0.07  -0.03  -0.01    -0.03   0.02   0.02    -0.15   0.04   0.00
    32  16    -0.11  -0.06   0.03    -0.03   0.00   0.02     0.00   0.00   0.00
    33   6     0.00   0.02   0.01     0.01  -0.01  -0.01     0.00  -0.01   0.01
    34   6    -0.07  -0.04   0.02    -0.09  -0.14  -0.04    -0.04   0.03  -0.06
    35   6     0.04   0.03  -0.01     0.04   0.01  -0.01     0.01  -0.01   0.01
    36   1     0.05   0.02  -0.01     0.04   0.02  -0.01    -0.08  -0.02   0.00
    37   1     0.04   0.01  -0.01     0.04   0.02  -0.01     0.06   0.05  -0.05
    38   1     0.09   0.04  -0.03     0.03   0.01  -0.01    -0.02   0.02  -0.04
    39   1    -0.19  -0.05   0.03    -0.20  -0.18   0.02     0.21  -0.22   0.33
                     52                     53                     54
                      A                      A                      A
 Frequencies --    881.8393               887.9140               988.0027
 Red. masses --      1.3121                 8.1996                 1.8066
 Frc consts  --      0.6012                 3.8088                 1.0390
 IR Inten    --      4.4623                14.4737                 0.0560
  Atom  AN      X      Y      Z        X      Y      Z        X      Y      Z
     1   6    -0.01   0.00   0.00     0.11  -0.03   0.09     0.06   0.02  -0.06
     2  16     0.00   0.00   0.00    -0.02   0.00   0.01    -0.02   0.00   0.01
     3   6     0.00   0.00   0.01     0.00   0.01  -0.01     0.00   0.01   0.00
     4   6    -0.04  -0.04  -0.06    -0.06   0.11  -0.01     0.03  -0.10   0.04
     5   6     0.01   0.00   0.01    -0.04   0.03  -0.01     0.02   0.03  -0.03
     6   6     0.01   0.01   0.01     0.02  -0.01  -0.01     0.01   0.04  -0.03
     7   1     0.23   0.20   0.33    -0.18   0.11  -0.01     0.08  -0.12   0.02
     8   6     0.00   0.01   0.00    -0.01  -0.23  -0.08     0.00   0.00   0.02
     9   6     0.00   0.01   0.00     0.10  -0.34   0.04    -0.01   0.01   0.00
    10   6     0.00  -0.01   0.00    -0.04   0.28   0.10     0.00   0.00  -0.02
    11   6    -0.01   0.00   0.00     0.25   0.00   0.03    -0.01   0.00   0.00
    12   6     0.00  -0.01   0.00     0.11   0.38  -0.02     0.01   0.01   0.00
    13   9     0.00   0.00   0.00    -0.07   0.04   0.02     0.01   0.00   0.00
    14   9     0.00   0.00   0.00    -0.01   0.06  -0.01     0.00   0.00   0.00
    15   9     0.00   0.00   0.00    -0.08  -0.02  -0.02     0.00  -0.01   0.00
    16   9     0.00   0.00   0.00    -0.06   0.00   0.00     0.00   0.00   0.01
    17   9     0.00   0.00   0.00    -0.01  -0.07   0.00     0.00   0.00   0.00
    18   9     0.00   0.00   0.00    -0.06  -0.06  -0.02     0.00   0.00   0.00
    19   6    -0.01   0.01  -0.02    -0.06  -0.04  -0.01    -0.02   0.03   0.03
    20   6     0.00   0.00   0.00     0.08   0.07   0.08    -0.07   0.02   0.06
    21   6    -0.01   0.01  -0.01     0.04  -0.03  -0.06     0.07   0.06  -0.01
    22   1     0.07  -0.05  -0.01     0.27   0.00  -0.15    -0.23  -0.08   0.16
    23   1    -0.10   0.00   0.11     0.06   0.04   0.01    -0.03  -0.15  -0.09
    24   1     0.07  -0.02   0.01     0.01   0.02   0.06     0.27  -0.13  -0.32
    25   6     0.00   0.01   0.01     0.02   0.02  -0.05    -0.07   0.05   0.01
    26   1     0.06   0.00  -0.06     0.02  -0.04   0.03     0.04  -0.13   0.07
    27   1    -0.04  -0.01  -0.01     0.02  -0.01   0.06    -0.25  -0.12   0.29
    28   1    -0.05  -0.03   0.01     0.21   0.01  -0.11     0.20  -0.07  -0.14
    29   1    -0.03  -0.02  -0.04     0.04  -0.01  -0.02    -0.25   0.10   0.10
    30   1     0.06  -0.05  -0.05     0.02  -0.01  -0.02     0.11  -0.14   0.05
    31   1    -0.09   0.02   0.00     0.02   0.00  -0.01     0.08  -0.17   0.01
    32  16     0.00   0.00   0.00    -0.01   0.01   0.01     0.02   0.00  -0.01
    33   6    -0.01   0.01  -0.01     0.00  -0.01  -0.01     0.00   0.01   0.00
    34   6     0.07  -0.06   0.10    -0.07  -0.17  -0.01    -0.03  -0.11  -0.05
    35   6    -0.02   0.01  -0.02     0.03   0.02  -0.02    -0.02   0.04   0.04
    36   1     0.15   0.04   0.00     0.07   0.01  -0.02    -0.09  -0.18  -0.01
    37   1    -0.11  -0.09   0.08     0.00  -0.02   0.00    -0.11  -0.15  -0.06
    38   1     0.04  -0.04   0.07     0.07   0.01   0.00     0.27   0.11  -0.10
    39   1    -0.39   0.38  -0.59    -0.33  -0.08  -0.16    -0.10  -0.13  -0.02
                     55                     56                     57
                      A                      A                      A
 Frequencies --    990.2931              1014.0035              1014.0175
 Red. masses --      1.7526                 1.4562                 1.4776
 Frc consts  --      1.0126                 0.8822                 0.8951
 IR Inten    --      0.4665                 0.4310                 0.8663
  Atom  AN      X      Y      Z        X      Y      Z        X      Y      Z
     1   6    -0.05  -0.03   0.04     0.01   0.00  -0.01     0.00  -0.01   0.01
     2  16     0.01   0.00  -0.01    -0.01   0.00   0.01     0.01   0.00  -0.01
     3   6     0.01  -0.01   0.00     0.03  -0.02   0.00    -0.02   0.02   0.00
     4   6    -0.03   0.11  -0.04     0.07   0.00  -0.05    -0.06   0.00   0.04
     5   6    -0.02  -0.03   0.02     0.01   0.02  -0.01    -0.01  -0.02   0.01
     6   6    -0.02  -0.05   0.04    -0.06  -0.05   0.07     0.05   0.04  -0.05
     7   1    -0.10   0.13  -0.02     0.30  -0.05  -0.16    -0.23   0.04   0.12
     8   6     0.03   0.00   0.00     0.00   0.00   0.00     0.00   0.00   0.00
     9   6     0.00   0.02   0.00     0.00   0.00   0.00    -0.01   0.01   0.00
    10   6     0.03   0.00  -0.01     0.00   0.00   0.00     0.00   0.00   0.00
    11   6    -0.03   0.00   0.00     0.00   0.00   0.00    -0.02   0.00   0.00
    12   6     0.00  -0.02   0.00     0.00   0.00   0.00     0.00  -0.01   0.00
    13   9     0.00  -0.01   0.00     0.00   0.00   0.00     0.00   0.00   0.00
    14   9     0.00   0.00   0.00     0.00   0.00   0.00     0.00   0.00   0.00
    15   9     0.00   0.00   0.00     0.00   0.00   0.00     0.00   0.00   0.00
    16   9     0.00   0.00   0.00     0.00   0.00   0.00     0.00   0.00   0.00
    17   9     0.00   0.00   0.00     0.00   0.00   0.00     0.00   0.00   0.00
    18   9     0.00   0.00   0.00     0.00   0.00   0.00     0.00   0.00   0.00
    19   6    -0.02   0.03   0.02     0.00   0.01   0.01    -0.01   0.02   0.01
    20   6    -0.05   0.03   0.04    -0.01   0.00   0.00    -0.01   0.01   0.01
    21   6     0.06   0.05   0.00     0.03   0.03   0.00     0.05   0.04   0.00
    22   1    -0.22  -0.07   0.15    -0.12  -0.04   0.09    -0.16  -0.04   0.11
    23   1    -0.02  -0.13  -0.09    -0.02  -0.07  -0.04    -0.01  -0.09  -0.07
    24   1     0.24  -0.11  -0.29     0.13  -0.05  -0.15     0.15  -0.07  -0.19
    25   6     0.07  -0.05   0.00    -0.04   0.04   0.00     0.04  -0.03   0.00
    26   1    -0.03   0.14  -0.09     0.03  -0.09   0.05    -0.01   0.07  -0.05
    27   1     0.26   0.13  -0.31    -0.17  -0.07   0.20     0.12   0.05  -0.15
    28   1    -0.23   0.07   0.16     0.16  -0.05  -0.12    -0.12   0.03   0.08
    29   1     0.28  -0.11  -0.11     0.34  -0.14  -0.13    -0.25   0.11   0.10
    30   1    -0.12   0.16  -0.06    -0.20   0.24  -0.07     0.15  -0.18   0.05
    31   1    -0.09   0.19  -0.01    -0.18   0.29   0.00     0.14  -0.21   0.00
    32  16     0.01   0.00  -0.01     0.01   0.00  -0.01     0.01   0.00  -0.01
    33   6     0.00   0.01   0.00    -0.02  -0.02   0.00    -0.03  -0.03   0.00
    34   6    -0.03  -0.10  -0.04    -0.06   0.00   0.04    -0.08   0.00   0.05
    35   6    -0.02   0.04   0.03     0.05  -0.04  -0.05     0.06  -0.05  -0.07
    36   1    -0.08  -0.17  -0.01     0.13   0.22   0.00     0.18   0.29   0.00
    37   1    -0.11  -0.14  -0.05     0.15   0.18   0.06     0.21   0.24   0.08
    38   1     0.25   0.10  -0.09    -0.26  -0.11   0.10    -0.34  -0.15   0.13
    39   1    -0.09  -0.12  -0.02    -0.22  -0.04   0.12    -0.30  -0.06   0.16
                     58                     59                     60
                      A                      A                      A
 Frequencies --   1043.2781              1047.3614              1047.5717
 Red. masses --      2.2240                 1.9817                 2.5029
 Frc consts  --      1.4262                 1.2808                 1.6183
 IR Inten    --     22.8137                21.3936                42.4746
  Atom  AN      X      Y      Z        X      Y      Z        X      Y      Z
     1   6     0.02   0.05  -0.07    -0.07   0.02   0.07     0.02   0.06  -0.06
     2  16    -0.01   0.00   0.01     0.02   0.00  -0.01    -0.01   0.00   0.01
     3   6     0.00  -0.03   0.00     0.02   0.03   0.03     0.01  -0.01   0.01
     4   6     0.01  -0.03  -0.01     0.02  -0.01   0.02     0.02  -0.03   0.00
     5   6     0.07   0.05   0.02    -0.09  -0.06  -0.07     0.03   0.01  -0.03
     6   6     0.00   0.02   0.02    -0.02  -0.03  -0.06    -0.02   0.00   0.00
     7   1    -0.03   0.01   0.06     0.07  -0.05  -0.04     0.01  -0.01   0.03
     8   6    -0.01   0.04   0.01     0.01   0.03  -0.03     0.01   0.06   0.02
     9   6     0.04  -0.01   0.01     0.04  -0.01   0.01     0.05   0.02   0.01
    10   6    -0.01  -0.04   0.02     0.01  -0.03   0.02     0.01  -0.06  -0.02
    11   6     0.14   0.00   0.02     0.10   0.00   0.01     0.19   0.01   0.02
    12   6     0.03   0.01   0.00     0.02  -0.02   0.00     0.06   0.00  -0.01
    13   9    -0.04   0.00   0.02    -0.04   0.00   0.02    -0.06  -0.01   0.03
    14   9    -0.01   0.00  -0.03    -0.01   0.00  -0.02    -0.01  -0.01  -0.04
    15   9    -0.02   0.00   0.00    -0.01   0.01   0.00    -0.02  -0.01   0.00
    16   9    -0.02   0.00   0.00    -0.01   0.00  -0.01    -0.02   0.00   0.00
    17   9    -0.01   0.00   0.02    -0.01   0.00   0.02    -0.03   0.01   0.04
    18   9    -0.03   0.00  -0.03    -0.03   0.00  -0.02    -0.05   0.00  -0.04
    19   6     0.09  -0.06   0.03     0.05  -0.02   0.00    -0.07   0.05  -0.09
    20   6     0.05  -0.05  -0.09     0.04  -0.03  -0.06    -0.06  -0.05   0.03
    21   6    -0.06   0.11  -0.02    -0.03   0.06   0.01     0.06  -0.06   0.09
    22   1    -0.05  -0.21   0.16    -0.09  -0.09   0.11    -0.31   0.21   0.05
    23   1    -0.43  -0.07   0.34    -0.18  -0.04   0.13     0.38  -0.05  -0.41
    24   1     0.33  -0.11  -0.10     0.14  -0.05  -0.06    -0.32   0.08  -0.08
    25   6    -0.05  -0.09  -0.01     0.07   0.09   0.07    -0.01  -0.05   0.05
    26   1    -0.34   0.05   0.27     0.45   0.02  -0.44    -0.09   0.07   0.01
    27   1     0.25   0.09  -0.09    -0.36  -0.11  -0.02     0.05   0.03  -0.11
    28   1    -0.06   0.16   0.14    -0.19  -0.24  -0.03    -0.23   0.03   0.16
    29   1    -0.04  -0.01  -0.03     0.04   0.07   0.11     0.01   0.01   0.02
    30   1     0.05  -0.03  -0.04    -0.17   0.11   0.14    -0.06   0.04   0.03
    31   1    -0.11   0.03   0.01     0.28  -0.09  -0.03     0.02   0.01   0.00
    32  16    -0.02  -0.01   0.01    -0.01   0.00   0.01     0.01   0.00  -0.01
    33   6     0.00   0.03  -0.01     0.00   0.02   0.00     0.02  -0.02   0.04
    34   6     0.01   0.03  -0.01     0.01   0.01  -0.01     0.03   0.03   0.02
    35   6     0.00  -0.02   0.03    -0.01  -0.01   0.02    -0.03   0.03  -0.05
    36   1    -0.15  -0.05   0.02    -0.07  -0.03   0.01     0.27   0.08  -0.02
    37   1     0.06   0.04  -0.06     0.01   0.00  -0.02    -0.18  -0.12   0.15
    38   1    -0.04   0.02  -0.05     0.00   0.01  -0.02     0.05  -0.07   0.12
    39   1    -0.04  -0.03   0.08    -0.02  -0.01   0.03     0.07   0.05  -0.02
                     61                     62                     63
                      A                      A                      A
 Frequencies --   1056.9304              1057.7657              1062.5551
 Red. masses --      1.6349                 1.5475                 2.1408
 Frc consts  --      1.0760                 1.0202                 1.4240
 IR Inten    --      4.1202                 1.5534                 0.0756
  Atom  AN      X      Y      Z        X      Y      Z        X      Y      Z
     1   6     0.06   0.02  -0.05     0.01   0.00  -0.01    -0.12  -0.04   0.08
     2  16    -0.02   0.00   0.01     0.00   0.00   0.00     0.03  -0.01  -0.02
     3   6     0.05   0.03   0.07     0.04   0.04   0.06     0.00   0.03   0.02
     4   6    -0.01  -0.02  -0.03    -0.02  -0.01  -0.03    -0.02  -0.01  -0.02
     5   6     0.03   0.01  -0.01     0.02   0.02   0.02    -0.01   0.02   0.10
     6   6    -0.06  -0.05  -0.07    -0.05  -0.04  -0.08     0.00  -0.01  -0.04
     7   1     0.05   0.09   0.14     0.06   0.09   0.14     0.10   0.03   0.05
     8   6     0.00   0.00   0.02    -0.01  -0.01   0.00    -0.01   0.01  -0.03
     9   6    -0.01   0.01   0.00    -0.01  -0.01   0.00     0.02  -0.01   0.00
    10   6     0.00   0.00  -0.02    -0.01   0.02   0.00     0.01   0.00   0.03
    11   6     0.00   0.00   0.00    -0.04   0.00   0.00     0.01  -0.01   0.00
    12   6     0.01   0.01   0.00    -0.01   0.01   0.00    -0.01  -0.02   0.00
    13   9     0.00   0.00   0.00     0.01   0.00  -0.01    -0.01   0.00   0.00
    14   9     0.00   0.00   0.00     0.00   0.00   0.01     0.00   0.00   0.00
    15   9     0.00   0.00   0.00     0.00   0.00   0.00     0.00   0.01   0.00
    16   9     0.00   0.00   0.00     0.00   0.00   0.00     0.00   0.00  -0.01
    17   9     0.00   0.00   0.00     0.01   0.00  -0.01     0.00   0.00   0.00
    18   9     0.00   0.00   0.00     0.01   0.00   0.01     0.00   0.00   0.00
    19   6    -0.03   0.01   0.01     0.02  -0.02   0.02     0.00   0.03  -0.09
    20   6    -0.05   0.01   0.04     0.02   0.01  -0.01     0.11  -0.03  -0.07
    21   6     0.02  -0.03  -0.02    -0.02   0.02  -0.02     0.01   0.01   0.11
    22   1     0.10   0.03  -0.08     0.06  -0.06   0.00    -0.42   0.11   0.19
    23   1     0.08   0.03  -0.04    -0.11   0.01   0.11     0.13  -0.10  -0.23
    24   1    -0.05   0.02   0.04     0.09  -0.02   0.01    -0.15   0.02  -0.14
    25   6    -0.02  -0.04   0.02    -0.02  -0.02  -0.02    -0.01   0.02  -0.12
    26   1    -0.09   0.03   0.05    -0.11  -0.01   0.11    -0.13  -0.11   0.24
    27   1     0.05   0.02  -0.05     0.09   0.02   0.02     0.16   0.03   0.16
    28   1    -0.11   0.03   0.09     0.07   0.06  -0.01     0.47   0.12  -0.23
    29   1     0.13   0.09   0.16     0.11   0.09   0.16     0.00   0.05   0.07
    30   1    -0.33   0.23   0.22    -0.30   0.20   0.21    -0.05   0.02   0.08
    31   1     0.39  -0.07  -0.04     0.39  -0.09  -0.04     0.17  -0.08  -0.02
    32  16     0.01   0.00  -0.01     0.00   0.00   0.00    -0.02  -0.01   0.01
    33   6    -0.05   0.03  -0.06     0.04  -0.04   0.07    -0.01   0.03  -0.02
    34   6     0.01  -0.02   0.03    -0.02   0.02  -0.03     0.02  -0.01   0.02
    35   6     0.06  -0.05   0.07    -0.05   0.05  -0.08     0.00  -0.01   0.04
    36   1    -0.38  -0.07   0.04     0.41   0.09  -0.04    -0.17  -0.07   0.02
    37   1     0.31   0.22  -0.21    -0.31  -0.22   0.22     0.06   0.03  -0.08
    38   1    -0.13   0.09  -0.16     0.12  -0.10   0.17     0.00   0.05  -0.07
    39   1    -0.05   0.09  -0.13     0.06  -0.09   0.14    -0.10   0.03  -0.06
                     64                     65                     66
                      A                      A                      A
 Frequencies --   1075.9486              1129.7454              1186.1619
 Red. masses --      3.5951                 8.5486                 1.7183
 Frc consts  --      2.4521                 6.4285                 1.4244
 IR Inten    --     32.6695               183.4741                 4.7615
  Atom  AN      X      Y      Z        X      Y      Z        X      Y      Z
     1   6     0.15   0.06  -0.08     0.17  -0.20   0.00     0.05   0.03  -0.05
     2  16    -0.03   0.00   0.02    -0.01   0.01   0.00     0.00  -0.01   0.01
     3   6     0.02  -0.02   0.00    -0.02   0.05  -0.01    -0.13   0.11   0.02
     4   6     0.03   0.00   0.01    -0.09   0.10   0.00    -0.08  -0.01   0.06
     5   6     0.03  -0.01  -0.10    -0.04  -0.08   0.08    -0.05   0.02   0.03
     6   6    -0.02   0.00   0.02     0.02  -0.02   0.00     0.07  -0.05  -0.01
     7   1    -0.09  -0.01   0.01    -0.07   0.10  -0.02     0.72  -0.22  -0.35
     8   6    -0.06  -0.07   0.00     0.03  -0.07   0.01     0.00   0.01   0.01
     9   6    -0.06  -0.08   0.00    -0.16   0.31  -0.07     0.00  -0.01   0.02
    10   6    -0.06   0.07   0.02    -0.03  -0.07   0.01    -0.01   0.01   0.00
    11   6    -0.13  -0.01  -0.01    -0.01   0.23  -0.09     0.01  -0.01   0.01
    12   6    -0.07   0.07   0.02     0.16   0.33  -0.07    -0.01   0.00   0.01
    13   9     0.06   0.02  -0.03     0.03  -0.03  -0.01     0.01   0.00   0.00
    14   9     0.01   0.01   0.04     0.02  -0.02   0.04     0.00   0.00  -0.01
    15   9     0.01   0.00   0.00     0.01  -0.18  -0.07     0.00   0.00   0.00
    16   9     0.01   0.00  -0.01    -0.01  -0.04   0.14     0.00   0.00  -0.01
    17   9     0.03  -0.02  -0.05    -0.03  -0.02   0.04     0.00   0.00  -0.01
    18   9     0.05  -0.01   0.04    -0.02  -0.03   0.00     0.00   0.00   0.00
    19   6     0.04   0.01  -0.11     0.06  -0.09  -0.09    -0.01  -0.01   0.01
    20   6     0.19  -0.05  -0.10    -0.15  -0.21  -0.03     0.01  -0.01  -0.01
    21   6    -0.01   0.04   0.13    -0.04   0.06   0.06     0.01   0.01   0.00
    22   1    -0.50   0.08   0.26    -0.27  -0.06   0.20     0.00  -0.01   0.01
    23   1     0.04  -0.12  -0.16    -0.18  -0.10   0.07    -0.01  -0.02  -0.01
    24   1    -0.15   0.02  -0.14     0.00  -0.01  -0.06     0.03  -0.01  -0.04
    25   6    -0.01  -0.03   0.12     0.03   0.05  -0.04     0.04  -0.03  -0.01
    26   1     0.04   0.11  -0.15     0.15  -0.09  -0.06    -0.01   0.06  -0.05
    27   1    -0.14  -0.02  -0.13    -0.01  -0.01   0.06     0.13   0.05  -0.13
    28   1    -0.44  -0.08   0.24     0.21  -0.06  -0.17     0.00   0.03   0.03
    29   1     0.03  -0.01  -0.01     0.12  -0.04  -0.04     0.24  -0.10  -0.09
    30   1    -0.05   0.04   0.00     0.02   0.00  -0.03     0.12  -0.10  -0.07
    31   1    -0.05   0.05   0.01     0.05   0.01  -0.01     0.17  -0.06  -0.01
    32  16    -0.04  -0.01   0.02     0.01   0.00   0.00     0.00   0.00   0.00
    33   6     0.02   0.03   0.00     0.03   0.06   0.01    -0.03  -0.03   0.00
    34   6     0.02   0.00   0.00     0.10   0.11   0.00    -0.02   0.00   0.02
    35   6    -0.03   0.00   0.02    -0.03  -0.03   0.01     0.02   0.01   0.00
    36   1    -0.06  -0.06   0.01    -0.07   0.00   0.01     0.04   0.02   0.00
    37   1    -0.05  -0.05  -0.01    -0.03  -0.01   0.04     0.03   0.03  -0.02
    38   1     0.04   0.02  -0.02    -0.14  -0.05   0.05     0.06   0.03  -0.02
    39   1    -0.11  -0.01   0.01     0.03   0.09   0.05     0.19   0.06  -0.09
                     67                     68                     69
                      A                      A                      A
 Frequencies --   1186.4436              1219.6936              1231.9841
 Red. masses --      1.7094                 6.7549                 8.6402
 Frc consts  --      1.4177                 5.9207                 7.7266
 IR Inten    --      5.2568                47.4484                51.6357
  Atom  AN      X      Y      Z        X      Y      Z        X      Y      Z
     1   6     0.01   0.01  -0.01     0.22  -0.14  -0.03     0.00  -0.03   0.01
     2  16     0.00   0.00   0.00    -0.02   0.00   0.01     0.00   0.01   0.00
     3   6    -0.03   0.03   0.00    -0.02   0.10  -0.04     0.02  -0.04   0.01
     4   6    -0.02  -0.01   0.02    -0.08   0.07   0.01     0.01   0.01  -0.01
     5   6    -0.01   0.01   0.01     0.05  -0.13   0.04    -0.03   0.00   0.02
     6   6     0.02  -0.01   0.00     0.01  -0.04   0.01    -0.01   0.02   0.00
     7   1     0.19  -0.06  -0.09    -0.33   0.14   0.13     0.03   0.00  -0.02
     8   6     0.01   0.01   0.01    -0.13  -0.06   0.01     0.12   0.11   0.05
     9   6     0.01  -0.01   0.01     0.03   0.26  -0.14     0.20  -0.08  -0.19
    10   6     0.00   0.01  -0.01    -0.15   0.08  -0.04     0.03   0.07  -0.06
    11   6     0.00  -0.02   0.01     0.22  -0.01   0.03    -0.09  -0.10   0.06
    12   6     0.00  -0.02   0.00    -0.06  -0.22   0.24    -0.13   0.16   0.50
    13   9     0.00   0.00   0.00    -0.06  -0.02   0.04    -0.09  -0.02   0.06
    14   9     0.00   0.00   0.00     0.01  -0.01   0.02     0.00   0.01   0.04
    15   9     0.00   0.01   0.00    -0.01   0.00   0.00    -0.01   0.02   0.01
    16   9     0.00   0.00  -0.01     0.00   0.00  -0.01     0.03   0.02  -0.06
    17   9     0.00   0.00   0.00     0.04   0.00  -0.08     0.10  -0.05  -0.20
    18   9     0.00   0.00   0.00    -0.05   0.02  -0.06    -0.03   0.00  -0.07
    19   6     0.05   0.02  -0.02     0.05   0.11   0.03    -0.05  -0.14  -0.05
    20   6    -0.05   0.03   0.05     0.17   0.10  -0.02    -0.21  -0.15   0.03
    21   6    -0.04  -0.03   0.01    -0.02  -0.03   0.00     0.02   0.05   0.01
    22   1     0.01   0.03  -0.04     0.06   0.05  -0.07    -0.11  -0.08   0.12
    23   1     0.01   0.06   0.05     0.05   0.08   0.03    -0.10  -0.13  -0.02
    24   1    -0.13   0.05   0.13    -0.09   0.04   0.11     0.07  -0.03  -0.14
    25   6     0.01  -0.01   0.00    -0.02   0.04  -0.01     0.00   0.00  -0.01
    26   1     0.00   0.01  -0.01     0.09  -0.10   0.02     0.03  -0.01  -0.03
    27   1     0.04   0.02  -0.03    -0.09  -0.04   0.13     0.03   0.02  -0.02
    28   1     0.00   0.01   0.01     0.10  -0.07  -0.10     0.04  -0.01  -0.03
    29   1     0.06  -0.02  -0.02     0.19  -0.08  -0.07    -0.08   0.03   0.03
    30   1     0.03  -0.02  -0.02     0.00   0.02  -0.08    -0.01   0.00   0.04
    31   1     0.04  -0.02   0.00     0.05   0.07   0.00    -0.03  -0.02   0.00
    32  16     0.00  -0.01  -0.01    -0.01   0.01   0.01     0.01   0.00  -0.01
    33   6     0.13   0.11  -0.02    -0.02  -0.09  -0.04     0.03   0.11   0.05
    34   6     0.08  -0.01  -0.06    -0.06  -0.05   0.01     0.08   0.07  -0.01
    35   6    -0.07  -0.05   0.01     0.01   0.04   0.01    -0.01  -0.04  -0.02
    36   1    -0.16  -0.07   0.01     0.05  -0.06  -0.01    -0.06   0.07   0.00
    37   1    -0.12  -0.10   0.07     0.00  -0.02  -0.08    -0.01   0.02   0.09
    38   1    -0.24  -0.10   0.09     0.18   0.08  -0.06    -0.21  -0.09   0.08
    39   1    -0.73  -0.23   0.34    -0.30  -0.12   0.12     0.37   0.15  -0.14
                     70                     71                     72
                      A                      A                      A
 Frequencies --   1237.9051              1257.9757              1265.5725
 Red. masses --      6.5275                 3.3054                 2.9647
 Frc consts  --      5.8935                 3.0819                 2.7977
 IR Inten    --    100.0400                80.4925                11.6698
  Atom  AN      X      Y      Z        X      Y      Z        X      Y      Z
     1   6     0.10  -0.09   0.00     0.02   0.00  -0.01    -0.09   0.07   0.00
     2  16     0.00  -0.01   0.01     0.00  -0.01   0.01     0.02  -0.03   0.00
     3   6    -0.02   0.12  -0.06    -0.05   0.12  -0.05    -0.08   0.22  -0.08
     4   6    -0.04   0.03   0.01    -0.02  -0.02   0.02     0.01  -0.07   0.04
     5   6     0.05  -0.12   0.04     0.06  -0.05  -0.01     0.10  -0.04  -0.04
     6   6     0.00  -0.04   0.02     0.01  -0.04   0.02     0.02  -0.08   0.04
     7   1    -0.48   0.14   0.23    -0.27   0.05   0.15    -0.48   0.05   0.28
     8   6     0.05   0.13  -0.05    -0.01   0.02   0.01     0.03   0.03   0.01
     9   6     0.03   0.05   0.47     0.06  -0.01  -0.17     0.01  -0.09  -0.07
    10   6    -0.06   0.10   0.01    -0.03   0.05   0.01     0.05  -0.04   0.00
    11   6     0.01  -0.12   0.10     0.01  -0.03   0.01    -0.06   0.01  -0.02
    12   6    -0.14   0.00  -0.04    -0.02  -0.07  -0.16     0.03   0.07   0.02
    13   9     0.05   0.01  -0.05    -0.04  -0.01   0.03    -0.01   0.00   0.01
    14   9    -0.06  -0.05  -0.20     0.01   0.01   0.06     0.01   0.01   0.03
    15   9     0.00   0.02   0.01     0.00   0.02   0.01     0.00   0.00   0.00
    16   9     0.00   0.03  -0.09     0.00  -0.01   0.01     0.00   0.00   0.01
    17   9     0.02  -0.01  -0.03    -0.02   0.01   0.05     0.00   0.00   0.00
    18   9     0.05  -0.01   0.04     0.03   0.00   0.03    -0.01   0.00  -0.01
    19   6    -0.02  -0.06  -0.03    -0.10  -0.07   0.02     0.06   0.02  -0.02
    20   6    -0.09  -0.07   0.01     0.04   0.03   0.00    -0.06  -0.04   0.00
    21   6     0.01   0.02   0.01     0.03   0.02   0.00    -0.01  -0.01   0.00
    22   1    -0.06  -0.04   0.06     0.03  -0.03   0.02    -0.04   0.01   0.00
    23   1    -0.06  -0.07   0.00     0.01  -0.08  -0.09    -0.04   0.02   0.07
    24   1     0.02   0.00  -0.06     0.11  -0.05  -0.15    -0.08   0.04   0.07
    25   6    -0.02   0.05  -0.01    -0.02   0.01   0.01    -0.03   0.01   0.01
    26   1     0.08  -0.12   0.04     0.01  -0.07   0.05    -0.05  -0.05   0.12
    27   1    -0.09  -0.03   0.14    -0.05  -0.03   0.10    -0.12  -0.07   0.14
    28   1     0.09  -0.07  -0.11    -0.01  -0.02  -0.01    -0.08  -0.02   0.01
    29   1     0.20  -0.09  -0.08     0.20  -0.09  -0.08     0.34  -0.16  -0.13
    30   1     0.00   0.04  -0.11     0.03   0.01  -0.11     0.05   0.01  -0.21
    31   1     0.06   0.10   0.00     0.08   0.07   0.00     0.15   0.13   0.00
    32  16     0.01   0.00   0.00    -0.01  -0.02  -0.01     0.01   0.01   0.00
    33   6     0.01   0.05   0.02     0.07   0.21   0.09    -0.05  -0.13  -0.05
    34   6     0.03   0.03   0.00     0.01  -0.05  -0.04     0.01   0.04   0.02
    35   6     0.00  -0.02  -0.01    -0.02  -0.07  -0.03     0.01   0.05   0.02
    36   1    -0.03   0.03   0.00    -0.13   0.13   0.01     0.09  -0.07   0.00
    37   1     0.00   0.01   0.04    -0.03   0.02   0.19     0.03  -0.01  -0.12
    38   1    -0.09  -0.04   0.03    -0.32  -0.15   0.12     0.19   0.09  -0.07
    39   1     0.18   0.07  -0.08     0.50   0.08  -0.28    -0.28  -0.03   0.17
                     73                     74                     75
                      A                      A                      A
 Frequencies --   1269.2435              1301.4470              1378.6041
 Red. masses --      6.9231                12.9175                 5.9338
 Frc consts  --      6.5712                12.8908                 6.6445
 IR Inten    --     73.5693               132.0110               200.0798
  Atom  AN      X      Y      Z        X      Y      Z        X      Y      Z
     1   6    -0.12   0.09   0.02    -0.04   0.03   0.01    -0.04   0.03   0.04
     2  16     0.01  -0.02   0.00     0.00   0.00   0.00     0.00   0.00   0.00
     3   6    -0.04   0.10  -0.03    -0.01   0.01   0.00    -0.04  -0.01   0.03
     4   6     0.03  -0.06   0.02     0.01  -0.02   0.00     0.00   0.01  -0.01
     5   6     0.05   0.03  -0.04     0.01   0.02  -0.02     0.06   0.05  -0.07
     6   6     0.01  -0.04   0.01     0.00  -0.01   0.00    -0.01   0.01   0.00
     7   1    -0.17  -0.01   0.12     0.00  -0.01   0.01     0.11  -0.01  -0.06
     8   6    -0.06  -0.11  -0.02    -0.04  -0.08   0.01    -0.07  -0.20  -0.03
     9   6    -0.26  -0.01   0.19    -0.05   0.03  -0.07     0.40   0.20   0.11
    10   6     0.07  -0.12  -0.02     0.04  -0.08   0.01    -0.05   0.02   0.00
    11   6     0.05   0.12  -0.12    -0.10   0.26   0.84    -0.27  -0.01  -0.05
    12   6     0.17   0.00   0.33     0.07   0.02  -0.03     0.22   0.00   0.02
    13   9     0.11   0.03  -0.07     0.03   0.00  -0.01    -0.09  -0.03   0.04
    14   9     0.01  -0.01  -0.03    -0.01   0.01  -0.01    -0.04  -0.03  -0.07
    15   9     0.00  -0.04  -0.01     0.02  -0.20  -0.14     0.02  -0.01   0.00
    16   9     0.00  -0.01   0.04     0.03   0.05  -0.29     0.02   0.00   0.01
    17   9     0.01  -0.01  -0.06     0.01   0.01  -0.01    -0.02   0.00   0.02
    18   9    -0.10   0.03  -0.10    -0.04   0.00  -0.02    -0.04   0.01  -0.03
    19   6    -0.10   0.01   0.06    -0.01   0.02   0.02     0.03   0.02  -0.01
    20   6     0.12   0.11   0.00     0.05   0.03  -0.01     0.04   0.00   0.00
    21   6     0.03   0.00  -0.02     0.00  -0.01  -0.01     0.00  -0.01   0.00
    22   1     0.13   0.02  -0.07     0.04   0.01  -0.03    -0.06   0.02   0.00
    23   1     0.09   0.00  -0.11     0.02   0.01  -0.01    -0.03   0.01   0.07
    24   1     0.11  -0.06  -0.11     0.00  -0.01  -0.01    -0.06   0.03   0.04
    25   6    -0.01   0.00   0.01     0.00  -0.01   0.00     0.05   0.00  -0.02
    26   1    -0.06   0.02   0.06    -0.04   0.03   0.02    -0.27   0.11   0.33
    27   1    -0.06  -0.04   0.05    -0.02  -0.02   0.00    -0.32  -0.21   0.10
    28   1    -0.09   0.02   0.05    -0.04   0.01   0.03    -0.33  -0.03   0.10
    29   1     0.13  -0.06  -0.05     0.02  -0.01  -0.01     0.10  -0.01  -0.05
    30   1     0.02   0.01  -0.09     0.01   0.00  -0.01     0.07  -0.11  -0.01
    31   1     0.06   0.06   0.00     0.01   0.01   0.00     0.09  -0.09   0.02
    32  16    -0.02  -0.03   0.00     0.00   0.00   0.00     0.00   0.00   0.00
    33   6     0.08   0.19   0.06     0.01   0.02   0.01     0.00   0.02   0.01
    34   6    -0.02  -0.08  -0.04    -0.01  -0.02  -0.01    -0.03  -0.03   0.00
    35   6    -0.02  -0.07  -0.03     0.00  -0.01   0.00     0.01   0.00  -0.01
    36   1    -0.14   0.09   0.00    -0.02   0.01   0.00    -0.04   0.03   0.00
    37   1    -0.05  -0.01   0.17    -0.01   0.00   0.02    -0.01   0.00   0.05
    38   1    -0.29  -0.14   0.11    -0.03  -0.02   0.01    -0.01  -0.01   0.01
    39   1     0.32   0.00  -0.20     0.03  -0.01  -0.02     0.07  -0.01  -0.05
                     76                     77                     78
                      A                      A                      A
 Frequencies --   1385.7247              1395.4942              1398.0034
 Red. masses --      2.3212                 1.4462                 2.2586
 Frc consts  --      2.6261                 1.6594                 2.6008
 IR Inten    --     80.6498                29.5702                90.2549
  Atom  AN      X      Y      Z        X      Y      Z        X      Y      Z
     1   6     0.04   0.00  -0.02    -0.02  -0.02   0.02     0.03  -0.02  -0.01
     2  16     0.00   0.00   0.00     0.00   0.00   0.00     0.00   0.00   0.00
     3   6     0.02   0.00  -0.01    -0.02  -0.04   0.03     0.00  -0.03   0.02
     4   6    -0.01   0.00   0.01    -0.03   0.05  -0.01    -0.03   0.05  -0.01
     5   6    -0.02  -0.02   0.03     0.05  -0.03  -0.01     0.04  -0.05   0.01
     6   6     0.01  -0.01   0.00     0.00   0.02  -0.01     0.00   0.01  -0.01
     7   1    -0.03   0.00   0.02     0.11   0.03  -0.09     0.06   0.03  -0.06
     8   6     0.00   0.06   0.00     0.02   0.03   0.00    -0.01   0.07   0.00
     9   6    -0.04  -0.08   0.00    -0.07  -0.03  -0.02    -0.04  -0.08  -0.01
    10   6    -0.03   0.12   0.00     0.01   0.01   0.00    -0.02   0.11   0.01
    11   6    -0.07   0.00   0.00     0.05   0.00   0.01    -0.05   0.01   0.01
    12   6     0.19  -0.13   0.02    -0.03  -0.01   0.00     0.15  -0.10   0.01
    13   9     0.01   0.01  -0.01     0.01   0.00  -0.01     0.01   0.01  -0.01
    14   9     0.00   0.01   0.01     0.01   0.00   0.01     0.00   0.01   0.01
    15   9     0.01   0.01   0.00     0.00   0.00   0.00     0.00   0.00   0.00
    16   9     0.00   0.00  -0.01     0.00   0.00   0.00     0.00   0.00   0.00
    17   9    -0.02   0.01   0.02     0.00   0.00   0.00    -0.02   0.01   0.02
    18   9    -0.05   0.02  -0.04     0.01   0.00   0.00    -0.04   0.01  -0.03
    19   6     0.06  -0.03  -0.05     0.01   0.00  -0.01    -0.06  -0.08  -0.02
    20   6    -0.04  -0.01   0.03    -0.02   0.00   0.01    -0.01  -0.03   0.00
    21   6     0.07  -0.01  -0.04     0.04  -0.01  -0.03    -0.08   0.05   0.07
    22   1    -0.40   0.06   0.08    -0.20   0.05   0.02     0.47  -0.16   0.00
    23   1    -0.28  -0.08   0.41    -0.14  -0.03   0.22     0.18  -0.12  -0.51
    24   1    -0.36   0.23   0.13    -0.18   0.12   0.06     0.29  -0.20  -0.21
    25   6    -0.03  -0.01   0.02     0.08   0.04  -0.06     0.02   0.02  -0.02
    26   1     0.14  -0.04  -0.20    -0.24  -0.03   0.50    -0.02  -0.10   0.18
    27   1     0.17   0.11  -0.06    -0.34  -0.24   0.18    -0.06  -0.05   0.10
    28   1     0.20   0.03  -0.05    -0.46  -0.14   0.03    -0.17  -0.08  -0.01
    29   1    -0.08   0.01   0.04     0.05   0.01  -0.03     0.01   0.01  -0.01
    30   1    -0.06   0.08   0.03     0.03  -0.07   0.07     0.01  -0.03   0.06
    31   1    -0.09   0.06  -0.02     0.00  -0.10   0.01    -0.03  -0.06   0.00
    32  16     0.00   0.00   0.00     0.00   0.00   0.00     0.00   0.01   0.00
    33   6    -0.04   0.01   0.03    -0.01   0.01   0.01     0.01  -0.05  -0.04
    34   6    -0.01  -0.02  -0.01    -0.01  -0.01   0.00     0.05   0.08   0.01
    35   6    -0.01  -0.02   0.00     0.00   0.00   0.00    -0.01   0.02   0.02
    36   1     0.10   0.11   0.03     0.00   0.03   0.00     0.05  -0.11  -0.01
    37   1     0.08   0.13   0.00     0.01   0.02   0.02    -0.01  -0.05  -0.11
    38   1     0.12   0.01  -0.06     0.01   0.00  -0.01    -0.02   0.02   0.02
    39   1     0.10   0.00  -0.07     0.04   0.00  -0.03    -0.12   0.04   0.11
                     79                     80                     81
                      A                      A                      A
 Frequencies --   1409.7458              1411.3288              1421.6375
 Red. masses --      1.3697                 1.3825                 2.4935
 Frc consts  --      1.6038                 1.6225                 2.9691
 IR Inten    --      1.1841                 4.0408                 0.8162
  Atom  AN      X      Y      Z        X      Y      Z        X      Y      Z
     1   6     0.00   0.01  -0.01     0.00  -0.01   0.00     0.04   0.00  -0.03
     2  16     0.00   0.00   0.00     0.00   0.00   0.00     0.00   0.01   0.00
     3   6    -0.01   0.04  -0.02     0.01  -0.03   0.01    -0.01  -0.03   0.02
     4   6    -0.02  -0.02   0.02     0.02   0.01  -0.02    -0.06   0.07   0.00
     5   6    -0.01   0.00   0.01     0.00   0.00   0.00     0.06  -0.12   0.03
     6   6     0.10  -0.07  -0.02    -0.09   0.05   0.02     0.02   0.01  -0.02
     7   1     0.02  -0.03   0.01    -0.02   0.02   0.00     0.06   0.05  -0.07
     8   6     0.00  -0.01   0.00     0.00   0.01   0.00    -0.04   0.14   0.00
     9   6     0.01   0.01   0.00    -0.01  -0.02   0.00     0.05  -0.09   0.00
    10   6     0.00   0.01   0.00     0.00   0.02   0.00    -0.03  -0.14  -0.01
    11   6     0.00   0.00   0.00     0.00   0.01   0.00    -0.06   0.00  -0.01
    12   6     0.00   0.00   0.00     0.01  -0.02   0.00     0.05   0.08   0.01
    13   9     0.00   0.00   0.00     0.00   0.00   0.00    -0.01   0.00   0.00
    14   9     0.00   0.00   0.00     0.00   0.00   0.00     0.00   0.00   0.00
    15   9     0.00   0.00   0.00     0.00   0.00   0.00     0.00   0.00   0.00
    16   9     0.00   0.00   0.00     0.00   0.00   0.00     0.00   0.00   0.00
    17   9     0.00   0.00   0.00     0.00   0.00   0.00     0.00   0.00   0.00
    18   9     0.00   0.00   0.00     0.00   0.00   0.00    -0.01   0.00  -0.01
    19   6    -0.01   0.00   0.01     0.00   0.00   0.00     0.06   0.12   0.03
    20   6     0.00  -0.01  -0.01     0.00  -0.01   0.00     0.03   0.00  -0.03
    21   6     0.02   0.00  -0.01     0.02   0.00  -0.01    -0.05  -0.04   0.00
    22   1    -0.02   0.01   0.00    -0.08   0.01   0.01    -0.10   0.15  -0.08
    23   1    -0.04  -0.03   0.04    -0.07  -0.03   0.09     0.26   0.39   0.06
    24   1    -0.05   0.03  -0.02    -0.08   0.05   0.01     0.27  -0.15   0.12
    25   6     0.02   0.00  -0.01    -0.02   0.00   0.01    -0.04   0.04   0.00
    26   1    -0.05   0.03   0.06     0.06  -0.02  -0.09     0.26  -0.39   0.07
    27   1    -0.06  -0.04  -0.01     0.07   0.05  -0.02     0.26   0.15   0.12
    28   1    -0.04  -0.01   0.00     0.07   0.01  -0.01    -0.11  -0.16  -0.08
    29   1    -0.36   0.03   0.18     0.30  -0.03  -0.15    -0.01   0.01   0.00
    30   1    -0.23   0.35   0.15     0.19  -0.29  -0.13    -0.04   0.01   0.15
    31   1    -0.37   0.20  -0.09     0.31  -0.16   0.07    -0.13  -0.07  -0.01
    32  16     0.00   0.00   0.00     0.00   0.00   0.00     0.00  -0.01   0.00
    33   6     0.00  -0.03  -0.02    -0.01  -0.04  -0.02    -0.01   0.03   0.02
    34   6    -0.01   0.02   0.02    -0.02   0.01   0.02    -0.06  -0.07   0.00
    35   6     0.08   0.06  -0.02     0.10   0.07  -0.02     0.02   0.00  -0.02
    36   1    -0.31  -0.17  -0.08    -0.37  -0.19  -0.09    -0.14   0.07  -0.01
    37   1    -0.19  -0.30   0.11    -0.22  -0.35   0.14    -0.05  -0.02   0.15
    38   1    -0.30  -0.03   0.16    -0.35  -0.04   0.18    -0.02  -0.01   0.00
    39   1     0.01   0.03   0.01     0.02   0.03   0.00     0.07  -0.05  -0.07
                     82                     83                     84
                      A                      A                      A
 Frequencies --   1438.7506              1443.0304              1457.9859
 Red. masses --     10.4566                 1.5726                 1.5827
 Frc consts  --     12.7529                 1.9294                 1.9822
 IR Inten    --    107.9105                 4.8171                26.0025
  Atom  AN      X      Y      Z        X      Y      Z        X      Y      Z
     1   6     0.01   0.01   0.00     0.03  -0.04   0.00    -0.05   0.02   0.02
     2  16     0.00   0.00   0.00     0.00   0.00   0.00     0.00   0.00   0.00
     3   6    -0.01   0.00   0.01     0.03   0.02  -0.03    -0.04   0.01   0.02
     4   6    -0.02   0.02   0.00     0.02  -0.04   0.01     0.00   0.02  -0.01
     5   6     0.04  -0.02  -0.01    -0.07   0.04   0.03     0.06   0.01  -0.06
     6   6     0.02   0.00  -0.01    -0.02  -0.01   0.02     0.03   0.01  -0.02
     7   1     0.03   0.01  -0.03    -0.06  -0.02   0.06     0.03   0.01  -0.03
     8   6     0.01   0.05   0.00     0.02   0.04   0.01     0.03  -0.08   0.00
     9   6     0.26  -0.23   0.11    -0.01  -0.04   0.00    -0.03   0.04   0.00
    10   6    -0.02   0.04   0.00    -0.02   0.04   0.00     0.03   0.08   0.01
    11   6     0.00   0.68  -0.15     0.00   0.04  -0.01     0.03   0.01   0.00
    12   6    -0.27  -0.23   0.03     0.01  -0.04   0.00    -0.03  -0.04   0.00
    13   9    -0.06   0.01   0.02     0.00   0.00   0.00     0.00   0.00   0.00
    14   9    -0.03   0.00  -0.05     0.00   0.00   0.00     0.00   0.00   0.00
    15   9     0.01  -0.18  -0.07     0.00  -0.01   0.00     0.00   0.00   0.00
    16   9    -0.01  -0.06   0.10     0.00   0.00   0.00     0.00   0.00   0.00
    17   9     0.03   0.01  -0.04     0.00   0.00   0.00     0.00   0.00   0.00
    18   9     0.06   0.01   0.04     0.00   0.00   0.00     0.00   0.00   0.00
    19   6    -0.05  -0.02   0.02     0.08   0.04  -0.04     0.06  -0.01  -0.06
    20   6    -0.01   0.01   0.00    -0.03  -0.04   0.00    -0.05  -0.02   0.02
    21   6     0.04   0.01  -0.02    -0.07  -0.02   0.01    -0.04   0.01   0.00
    22   1    -0.01  -0.03   0.01    -0.10   0.03   0.01    -0.05  -0.24   0.15
    23   1    -0.12  -0.15   0.04     0.27   0.35  -0.05     0.11   0.06  -0.17
    24   1    -0.14   0.09  -0.04     0.33  -0.16   0.18     0.13   0.01   0.29
    25   6    -0.03   0.01   0.01     0.07  -0.02  -0.01    -0.04  -0.01   0.01
    26   1     0.10  -0.14   0.00    -0.28   0.35   0.04     0.12  -0.08  -0.15
    27   1     0.12   0.08   0.01    -0.33  -0.17  -0.16     0.15   0.01   0.28
    28   1    -0.01  -0.07  -0.03     0.11   0.05   0.00    -0.06   0.21   0.14
    29   1    -0.01   0.00   0.01    -0.06  -0.01   0.01     0.12  -0.05  -0.12
    30   1    -0.03   0.03   0.09     0.03   0.03  -0.20    -0.07  -0.01   0.30
    31   1    -0.09  -0.03  -0.01     0.16   0.11   0.00    -0.23  -0.26   0.02
    32  16     0.00   0.00   0.00     0.00   0.00   0.00     0.00   0.00   0.00
    33   6     0.02   0.00  -0.01    -0.03   0.01   0.03    -0.04  -0.01   0.02
    34   6     0.02   0.02   0.00    -0.02  -0.04  -0.01     0.00  -0.02  -0.01
    35   6    -0.03  -0.01   0.01     0.02  -0.01  -0.02     0.03  -0.01  -0.02
    36   1     0.12  -0.04   0.01    -0.16   0.12   0.00    -0.22   0.28   0.03
    37   1     0.04   0.04  -0.11    -0.03   0.02   0.21    -0.07  -0.02   0.29
    38   1     0.02   0.00  -0.01     0.06  -0.01  -0.01     0.10   0.07  -0.15
    39   1    -0.04   0.01   0.03     0.07  -0.02  -0.06     0.03  -0.01  -0.03
                     85                     86                     87
                      A                      A                      A
 Frequencies --   1459.0325              1459.1503              1463.7906
 Red. masses --      1.0433                 1.0405                 1.0799
 Frc consts  --      1.3085                 1.3052                 1.3633
 IR Inten    --     16.0202                12.5961                 0.0385
  Atom  AN      X      Y      Z        X      Y      Z        X      Y      Z
     1   6     0.00   0.00   0.00     0.00   0.00   0.00     0.00  -0.01   0.01
     2  16     0.00   0.00   0.00     0.00   0.00   0.00     0.00   0.00   0.00
     3   6    -0.01   0.00   0.00     0.01   0.01   0.01    -0.02   0.01   0.00
     4   6     0.00   0.00   0.00     0.00   0.00   0.00     0.00   0.01  -0.01
     5   6     0.01   0.00  -0.01     0.00   0.00   0.00     0.03  -0.01  -0.01
     6   6     0.00   0.00  -0.01     0.02   0.02   0.04     0.01   0.02  -0.02
     7   1     0.00   0.00   0.00     0.00   0.00   0.00    -0.02   0.02   0.00
     8   6     0.00  -0.01   0.00     0.00   0.00   0.00     0.00   0.01   0.00
     9   6     0.00   0.00   0.00     0.00   0.00   0.00     0.00   0.00   0.00
    10   6     0.00   0.01   0.00     0.00   0.00   0.00     0.00   0.01   0.00
    11   6     0.00   0.00   0.00     0.00   0.00   0.00     0.00   0.00   0.00
    12   6     0.00   0.00   0.00     0.00   0.00   0.00     0.01   0.00   0.00
    13   9     0.00   0.00   0.00     0.00   0.00   0.00     0.00   0.00   0.00
    14   9     0.00   0.00   0.00     0.00   0.00   0.00     0.00   0.00   0.00
    15   9     0.00   0.00   0.00     0.00   0.00   0.00     0.00   0.00   0.00
    16   9     0.00   0.00   0.00     0.00   0.00   0.00     0.00   0.00   0.00
    17   9     0.00   0.00   0.00     0.00   0.00   0.00     0.00   0.00   0.00
    18   9     0.00   0.00   0.00     0.00   0.00   0.00     0.00   0.00   0.00
    19   6     0.00   0.00   0.00    -0.01   0.00   0.00    -0.02  -0.01   0.01
    20   6     0.00   0.00   0.00     0.00   0.00   0.00     0.00  -0.01  -0.01
    21   6     0.00   0.00   0.00     0.00   0.00   0.00     0.00  -0.02  -0.01
    22   1    -0.01  -0.01   0.01    -0.01   0.03  -0.01    -0.18   0.17  -0.05
    23   1     0.01   0.01  -0.01    -0.01   0.01   0.02     0.10   0.24   0.15
    24   1     0.01   0.00   0.02     0.00   0.00  -0.02     0.17  -0.09  -0.02
    25   6    -0.01   0.00   0.00     0.00   0.00   0.00     0.00  -0.02   0.01
    26   1     0.01   0.00  -0.03     0.00   0.00   0.00    -0.11   0.24  -0.15
    27   1     0.01   0.00   0.03     0.00   0.00  -0.01    -0.17  -0.09   0.00
    28   1     0.00   0.03   0.02     0.00   0.00   0.00     0.19   0.16   0.04
    29   1     0.04   0.01   0.01    -0.32  -0.30  -0.55     0.22  -0.01  -0.08
    30   1     0.00  -0.03   0.06    -0.18   0.42  -0.18    -0.05  -0.09   0.37
    31   1    -0.04  -0.01   0.00     0.15  -0.47   0.12    -0.27  -0.23   0.01
    32  16     0.00   0.00   0.00     0.00   0.00   0.00     0.00   0.00   0.00
    33   6    -0.01   0.01  -0.01     0.00   0.00   0.00     0.02   0.01   0.00
    34   6     0.00   0.00   0.00     0.00   0.00   0.00     0.00   0.01   0.01
    35   6    -0.02   0.02  -0.04     0.00   0.00   0.00    -0.01   0.01   0.02
    36   1    -0.15  -0.46  -0.13     0.02  -0.05  -0.01     0.25  -0.21  -0.01
    37   1     0.17   0.42   0.20     0.01   0.02  -0.03     0.04  -0.08  -0.34
    38   1     0.33  -0.31   0.53     0.00  -0.02   0.04    -0.21  -0.01   0.07
    39   1     0.00   0.00   0.00     0.00   0.00   0.00     0.02   0.02   0.00
                     88                     89                     90
                      A                      A                      A
 Frequencies --   1466.4906              1470.7854              1471.4728
 Red. masses --      1.1420                 1.1601                 1.1295
 Frc consts  --      1.4471                 1.4786                 1.4409
 IR Inten    --     29.6632                11.5380                11.5855
  Atom  AN      X      Y      Z        X      Y      Z        X      Y      Z
     1   6    -0.02   0.01   0.00    -0.02   0.01   0.01     0.02  -0.03   0.01
     2  16     0.00   0.00   0.00     0.00   0.00   0.00     0.00   0.00   0.00
     3   6     0.00  -0.01   0.00    -0.01   0.00   0.00     0.01  -0.01   0.00
     4   6     0.00  -0.01   0.01     0.01  -0.01   0.00    -0.02   0.01   0.00
     5   6    -0.01   0.02  -0.02     0.00   0.02  -0.01    -0.01  -0.03   0.00
     6   6    -0.01  -0.02   0.01     0.00   0.00   0.00     0.00  -0.01   0.01
     7   1     0.04  -0.02  -0.02     0.00  -0.01   0.00     0.03   0.00  -0.02
     8   6     0.02  -0.05   0.00     0.02  -0.04   0.00    -0.01   0.05   0.00
     9   6    -0.01   0.02   0.00    -0.01   0.02   0.00     0.01  -0.02   0.00
    10   6     0.01   0.05   0.00     0.01   0.05   0.01    -0.01  -0.03   0.00
    11   6     0.01   0.00   0.00     0.01   0.00   0.00    -0.01   0.00   0.00
    12   6    -0.01  -0.02   0.00    -0.01  -0.03   0.00     0.01   0.01   0.00
    13   9     0.00   0.00   0.00     0.00   0.00   0.00     0.00   0.00   0.00
    14   9     0.00   0.00   0.00     0.00   0.00   0.00     0.00   0.00   0.00
    15   9     0.00   0.00   0.00     0.00   0.00   0.00     0.00   0.00   0.00
    16   9     0.00   0.00   0.00     0.00   0.00   0.00     0.00   0.00   0.00
    17   9     0.00   0.00   0.00     0.00   0.00   0.00     0.00   0.00   0.00
    18   9     0.00   0.00   0.00     0.00   0.00   0.00     0.00   0.00   0.00
    19   6    -0.01  -0.02  -0.02     0.01  -0.03   0.00     0.00   0.02   0.01
    20   6    -0.02  -0.01   0.00    -0.02  -0.03  -0.01     0.01   0.00  -0.01
    21   6    -0.01  -0.01  -0.02    -0.02  -0.03   0.05     0.01   0.00   0.01
    22   1    -0.26  -0.02   0.07     0.04   0.56  -0.30     0.09   0.04  -0.05
    23   1     0.16   0.27   0.06    -0.02   0.18   0.29    -0.06  -0.08   0.01
    24   1     0.24  -0.06   0.21     0.05  -0.21  -0.54    -0.09   0.02  -0.10
    25   6    -0.01   0.01  -0.02    -0.01   0.00   0.00     0.01  -0.03  -0.05
    26   1     0.16  -0.25   0.06     0.07  -0.11   0.02     0.03   0.16  -0.29
    27   1     0.23   0.06   0.20     0.11   0.04   0.06    -0.02  -0.20   0.56
    28   1    -0.25   0.01   0.07    -0.09  -0.01   0.02    -0.06   0.57   0.31
    29   1    -0.17   0.03   0.10     0.01   0.00   0.01    -0.10   0.02   0.05
    30   1     0.05   0.05  -0.28     0.00  -0.01   0.00     0.02   0.03  -0.15
    31   1     0.20   0.20  -0.02     0.00   0.00   0.00     0.11   0.11  -0.01
    32  16     0.00   0.00   0.00     0.00   0.00   0.00     0.00   0.00   0.00
    33   6     0.00   0.01   0.00    -0.01  -0.01   0.00     0.00   0.00   0.00
    34   6     0.00   0.01   0.01     0.02   0.02   0.00    -0.01   0.00   0.00
    35   6    -0.01   0.02   0.01     0.01  -0.01  -0.01     0.00   0.00   0.00
    36   1     0.23  -0.22  -0.02    -0.12   0.12   0.01    -0.01   0.01   0.00
    37   1     0.05  -0.05  -0.30    -0.03   0.03   0.17    -0.01   0.00   0.01
    38   1    -0.19  -0.03   0.10     0.11   0.02  -0.06     0.00   0.00  -0.01
    39   1     0.04   0.02  -0.02    -0.03   0.00   0.02    -0.01  -0.01   0.00
                     91                     92                     93
                      A                      A                      A
 Frequencies --   1490.9539              1494.7143              1602.1004
 Red. masses --      1.9663                 2.3380                 8.9792
 Frc consts  --      2.5753                 3.0776                13.5789
 IR Inten    --      1.8988                20.2028                 3.5554
  Atom  AN      X      Y      Z        X      Y      Z        X      Y      Z
     1   6     0.03  -0.02  -0.01    -0.06   0.03   0.02    -0.04   0.29  -0.15
     2  16     0.00   0.00   0.00     0.00   0.00   0.00     0.00   0.00   0.00
     3   6     0.03   0.04  -0.04    -0.05  -0.05   0.06     0.31  -0.03  -0.19
     4   6     0.06  -0.07   0.01    -0.06   0.08  -0.01    -0.23  -0.01   0.15
     5   6    -0.12   0.07   0.03     0.16  -0.06  -0.06    -0.05  -0.25   0.19
     6   6    -0.01   0.01   0.00     0.02  -0.02   0.00    -0.10   0.05   0.03
     7   1    -0.12  -0.04   0.10     0.15   0.04  -0.12     0.15  -0.13  -0.02
     8   6     0.02   0.01   0.01     0.03  -0.03   0.00    -0.06  -0.12   0.01
     9   6     0.00  -0.01   0.00    -0.02   0.01   0.00     0.04   0.03   0.01
    10   6    -0.01   0.01  -0.01     0.03   0.03   0.00     0.09  -0.07  -0.01
    11   6     0.00   0.01   0.00     0.02   0.00   0.00     0.00   0.01  -0.01
    12   6     0.00  -0.01   0.00    -0.02  -0.01   0.00    -0.05   0.03   0.00
    13   9     0.00   0.00   0.00     0.00   0.00   0.00    -0.01   0.00   0.00
    14   9     0.00   0.00   0.00     0.00   0.00   0.00     0.00   0.00   0.00
    15   9     0.00   0.00   0.00     0.00   0.00   0.00     0.00  -0.01   0.00
    16   9     0.00   0.00   0.00     0.00   0.00   0.00     0.00   0.00   0.00
    17   9     0.00   0.00   0.00     0.00   0.00   0.00     0.00   0.00   0.00
    18   9     0.00   0.00   0.00     0.00   0.00   0.00     0.01   0.00   0.00
    19   6     0.14   0.08  -0.03     0.14   0.06  -0.05     0.04  -0.19  -0.15
    20   6    -0.03  -0.02   0.01    -0.05  -0.02   0.02     0.01   0.21   0.12
    21   6    -0.05   0.01   0.05    -0.06   0.00   0.06    -0.04   0.02   0.04
    22   1     0.33   0.00  -0.07     0.28   0.07  -0.09    -0.08   0.06   0.03
    23   1    -0.11  -0.22  -0.14    -0.09  -0.15  -0.09     0.01   0.06   0.00
    24   1    -0.22   0.02  -0.15    -0.16  -0.02  -0.18     0.11  -0.09  -0.07
    25   6     0.04   0.01  -0.04    -0.06   0.00   0.06     0.05   0.02  -0.05
    26   1     0.10  -0.19   0.13    -0.10   0.17  -0.11    -0.02   0.07  -0.01
    27   1     0.19   0.03   0.12    -0.19   0.01  -0.19    -0.14  -0.12   0.10
    28   1    -0.29  -0.02   0.06     0.31  -0.05  -0.10     0.11   0.09  -0.04
    29   1     0.21  -0.04  -0.10    -0.24   0.04   0.12     0.16  -0.01  -0.10
    30   1    -0.05  -0.05   0.24     0.05   0.06  -0.26    -0.07  -0.02   0.08
    31   1    -0.18  -0.17   0.02     0.20   0.18  -0.03    -0.10  -0.04   0.05
    32  16     0.00   0.00   0.00     0.00   0.00   0.00     0.00   0.00   0.00
    33   6    -0.03   0.04   0.05    -0.04   0.04   0.05    -0.24  -0.02   0.14
    34   6    -0.06  -0.07  -0.01    -0.05  -0.07  -0.01     0.17   0.00  -0.12
    35   6     0.01   0.02   0.00     0.02   0.02   0.00     0.07   0.04  -0.02
    36   1     0.20  -0.19  -0.03     0.17  -0.16  -0.03     0.08  -0.03  -0.04
    37   1     0.05  -0.05  -0.27     0.05  -0.05  -0.23     0.06  -0.01  -0.07
    38   1    -0.23  -0.04   0.11    -0.21  -0.04   0.10    -0.13  -0.01   0.08
    39   1     0.13  -0.04  -0.11     0.13  -0.03  -0.11    -0.11  -0.10   0.01
                     94                     95                     96
                      A                      A                      A
 Frequencies --   1613.9872              1693.0621              1700.5097
 Red. masses --      9.0012                 8.0146                 8.2508
 Frc consts  --     13.8149                13.5356                14.0574
 IR Inten    --    140.7351                 0.8097                11.6807
  Atom  AN      X      Y      Z        X      Y      Z        X      Y      Z
     1   6    -0.07   0.23  -0.09     0.04   0.24  -0.17     0.00  -0.19   0.11
     2  16     0.00   0.00   0.00     0.00   0.00   0.00     0.00   0.00   0.00
     3   6     0.24  -0.02  -0.14    -0.25  -0.04   0.19     0.14   0.03  -0.11
     4   6    -0.19  -0.01   0.13     0.27   0.04  -0.20    -0.16  -0.03   0.12
     5   6     0.00  -0.16   0.10    -0.15  -0.22   0.24     0.09   0.15  -0.15
     6   6    -0.07   0.04   0.03     0.06  -0.02  -0.02    -0.03   0.01   0.01
     7   1     0.16  -0.12  -0.04    -0.35   0.24   0.09     0.20  -0.14  -0.05
     8   6     0.08  -0.14   0.01    -0.08  -0.07   0.00    -0.06   0.09  -0.01
     9   6    -0.02   0.03  -0.01     0.02   0.01   0.01     0.01  -0.01   0.00
    10   6     0.05   0.17   0.03     0.10  -0.02   0.00    -0.01  -0.11  -0.02
    11   6     0.01   0.00   0.00     0.00   0.00   0.00     0.00   0.00   0.00
    12   6    -0.01  -0.04   0.00    -0.03   0.01   0.00    -0.01   0.02   0.00
    13   9     0.00   0.00   0.00     0.00   0.00   0.00     0.00   0.00   0.00
    14   9     0.00   0.00   0.00     0.00   0.00   0.00     0.00   0.00   0.00
    15   9     0.00   0.00   0.00     0.00   0.00   0.00     0.00   0.00   0.00
    16   9     0.00   0.00   0.00     0.00   0.00   0.00     0.00   0.00   0.00
    17   9     0.00   0.00   0.00     0.00   0.00   0.00     0.00   0.00   0.00
    18   9     0.00   0.00   0.00     0.00   0.00   0.00     0.00   0.00   0.00
    19   6    -0.01   0.21   0.14     0.10  -0.14  -0.15     0.15  -0.23  -0.25
    20   6    -0.08  -0.29  -0.13    -0.04   0.14   0.11    -0.02   0.28   0.18
    21   6     0.03  -0.02  -0.04    -0.03   0.02   0.03    -0.05   0.03   0.05
    22   1     0.10  -0.08  -0.03    -0.05   0.04   0.03    -0.10   0.08   0.05
    23   1     0.00  -0.05  -0.03    -0.02   0.02   0.02    -0.02   0.05   0.04
    24   1    -0.08   0.08   0.10     0.04  -0.05  -0.06     0.09  -0.08  -0.10
    25   6     0.02   0.01  -0.03     0.05   0.03  -0.05    -0.03  -0.02   0.03
    26   1     0.01   0.04  -0.03     0.02   0.04  -0.03    -0.01  -0.04   0.03
    27   1    -0.06  -0.06   0.08    -0.08  -0.08   0.09     0.06   0.05  -0.07
    28   1     0.08   0.06  -0.02     0.09   0.07  -0.05    -0.07  -0.05   0.03
    29   1     0.12   0.00  -0.07    -0.11   0.01   0.06     0.06  -0.01  -0.03
    30   1    -0.05  -0.02   0.06     0.06   0.00  -0.06    -0.04   0.01   0.04
    31   1    -0.07  -0.03   0.04     0.09   0.01  -0.03    -0.05   0.00   0.02
    32  16     0.00   0.00   0.00     0.00   0.00   0.00     0.00   0.00   0.00
    33   6     0.33   0.03  -0.19     0.16  -0.02  -0.12     0.23  -0.04  -0.18
    34   6    -0.25   0.01   0.17    -0.17   0.02   0.13    -0.26   0.04   0.19
    35   6    -0.10  -0.05   0.03    -0.04  -0.02   0.01    -0.05  -0.02   0.02
    36   1    -0.09   0.04   0.06    -0.05   0.01   0.02    -0.08   0.01   0.03
    37   1    -0.07   0.02   0.08    -0.04   0.00   0.04    -0.06  -0.01   0.06
    38   1     0.17   0.01  -0.10     0.07   0.01  -0.04     0.10   0.01  -0.05
    39   1     0.20   0.16  -0.04     0.22   0.15  -0.05     0.33   0.23  -0.08
                     97                     98                     99
                      A                      A                      A
 Frequencies --   1786.7164              3092.0362              3092.3364
 Red. masses --     11.9082                 1.0400                 1.0399
 Frc consts  --     22.3979                 5.8582                 5.8591
 IR Inten    --     26.1106                 3.4211                12.7841
  Atom  AN      X      Y      Z        X      Y      Z        X      Y      Z
     1   6    -0.11   0.13  -0.04     0.00   0.00   0.00     0.00   0.00   0.00
     2  16     0.00   0.00   0.00     0.00   0.00   0.00     0.00   0.00   0.00
     3   6    -0.02  -0.02   0.02     0.00   0.00   0.00     0.00   0.00   0.00
     4   6     0.02   0.00  -0.02     0.00   0.00   0.00     0.00   0.00   0.00
     5   6     0.00  -0.04   0.03     0.00   0.00   0.00     0.00   0.00   0.00
     6   6     0.00   0.00   0.00     0.00   0.00   0.00     0.00   0.00   0.00
     7   1    -0.01   0.01   0.00     0.00   0.00   0.00     0.00   0.00   0.00
     8   6     0.66  -0.07   0.10     0.00   0.00   0.00     0.00   0.00   0.00
     9   6    -0.05   0.01   0.00     0.00   0.00   0.00     0.00   0.00   0.00
    10   6    -0.66  -0.10  -0.10     0.00   0.00   0.00     0.00   0.00   0.00
    11   6     0.00   0.03   0.01     0.00   0.00   0.00     0.00   0.00   0.00
    12   6     0.05   0.02   0.00     0.00   0.00   0.00     0.00   0.00   0.00
    13   9     0.00  -0.01   0.00     0.00   0.00   0.00     0.00   0.00   0.00
    14   9     0.00  -0.01   0.00     0.00   0.00   0.00     0.00   0.00   0.00
    15   9     0.00   0.00   0.00     0.00   0.00   0.00     0.00   0.00   0.00
    16   9     0.00   0.00   0.00     0.00   0.00   0.00     0.00   0.00   0.00
    17   9     0.00  -0.01   0.00     0.00   0.00   0.00     0.00   0.00   0.00
    18   9     0.00  -0.01   0.00     0.00   0.00   0.00     0.00   0.00   0.00
    19   6     0.00  -0.04  -0.03     0.00   0.00   0.00     0.00   0.00   0.00
    20   6     0.12   0.14   0.04     0.00   0.00   0.00     0.00   0.00   0.00
    21   6     0.00   0.00   0.01    -0.04   0.02   0.02    -0.02   0.01   0.01
    22   1    -0.02   0.02   0.00    -0.13  -0.21  -0.39    -0.08  -0.13  -0.24
    23   1     0.01  -0.01  -0.01     0.41  -0.33   0.27     0.25  -0.20   0.17
    24   1     0.02  -0.02  -0.04     0.17   0.36  -0.09     0.10   0.22  -0.06
    25   6     0.00   0.00  -0.01     0.02   0.01  -0.01    -0.04  -0.02   0.02
    26   1    -0.01  -0.01   0.01    -0.25  -0.20  -0.16     0.41   0.34   0.27
    27   1    -0.02  -0.02   0.04    -0.10   0.22   0.06     0.17  -0.36  -0.10
    28   1     0.02   0.02   0.00     0.08  -0.13   0.23    -0.14   0.21  -0.39
    29   1    -0.01   0.00   0.01     0.00   0.01   0.00     0.00   0.00   0.00
    30   1     0.01  -0.01   0.00    -0.01  -0.01   0.00     0.00   0.00   0.00
    31   1     0.01   0.00   0.00     0.00   0.00   0.01     0.00   0.00   0.00
    32  16     0.00   0.00   0.00     0.00   0.00   0.00     0.00   0.00   0.00
    33   6     0.02  -0.02  -0.02     0.00   0.00   0.00     0.00   0.00   0.00
    34   6    -0.02   0.00   0.02     0.00   0.00   0.00     0.00   0.00   0.00
    35   6     0.00   0.00   0.00     0.00   0.00   0.00     0.00   0.00   0.00
    36   1    -0.01   0.00   0.00     0.00   0.00  -0.01     0.00   0.00   0.00
    37   1    -0.01  -0.01   0.00     0.01  -0.01   0.00     0.00   0.00   0.00
    38   1     0.01   0.00  -0.01     0.00   0.01   0.00     0.00   0.00   0.00
    39   1     0.01   0.02   0.00     0.00   0.00   0.00     0.00   0.00   0.00
                    100                    101                    102
                      A                      A                      A
 Frequencies --   3097.2215              3097.3744              3189.1893
 Red. masses --      1.0386                 1.0386                 1.1030
 Frc consts  --      5.8700                 5.8707                 6.6095
 IR Inten    --     22.2986                12.8773                 5.0800
  Atom  AN      X      Y      Z        X      Y      Z        X      Y      Z
     1   6     0.00   0.00   0.00     0.00   0.00   0.00     0.00   0.00   0.00
     2  16     0.00   0.00   0.00     0.00   0.00   0.00     0.00   0.00   0.00
     3   6     0.00   0.00   0.00     0.00   0.00   0.00     0.00   0.00   0.00
     4   6     0.00   0.00   0.00     0.00   0.00   0.00     0.00   0.00   0.00
     5   6     0.00   0.00   0.00     0.00   0.00   0.00     0.00   0.00   0.00
     6   6    -0.04   0.02   0.02    -0.01   0.00   0.00     0.00   0.00   0.00
     7   1     0.00   0.00   0.00     0.00   0.00   0.00     0.00   0.00   0.00
     8   6     0.00   0.00   0.00     0.00   0.00   0.00     0.00   0.00   0.00
     9   6     0.00   0.00   0.00     0.00   0.00   0.00     0.00   0.00   0.00
    10   6     0.00   0.00   0.00     0.00   0.00   0.00     0.00   0.00   0.00
    11   6     0.00   0.00   0.00     0.00   0.00   0.00     0.00   0.00   0.00
    12   6     0.00   0.00   0.00     0.00   0.00   0.00     0.00   0.00   0.00
    13   9     0.00   0.00   0.00     0.00   0.00   0.00     0.00   0.00   0.00
    14   9     0.00   0.00   0.00     0.00   0.00   0.00     0.00   0.00   0.00
    15   9     0.00   0.00   0.00     0.00   0.00   0.00     0.00   0.00   0.00
    16   9     0.00   0.00   0.00     0.00   0.00   0.00     0.00   0.00   0.00
    17   9     0.00   0.00   0.00     0.00   0.00   0.00     0.00   0.00   0.00
    18   9     0.00   0.00   0.00     0.00   0.00   0.00     0.00   0.00   0.00
    19   6     0.00   0.00   0.00     0.00   0.00   0.00     0.00   0.00   0.00
    20   6     0.00   0.00   0.00     0.00   0.00   0.00     0.00   0.00   0.00
    21   6     0.00   0.00   0.00     0.00   0.00   0.00    -0.04   0.03  -0.08
    22   1     0.00   0.00   0.00     0.00   0.00  -0.01     0.17   0.30   0.52
    23   1     0.00   0.00   0.00     0.01  -0.01   0.01     0.49  -0.39   0.31
    24   1     0.00   0.00   0.00     0.00   0.01   0.00    -0.15  -0.29   0.07
    25   6     0.00   0.00   0.00     0.00   0.00   0.00     0.00   0.00  -0.01
    26   1    -0.01   0.00   0.00    -0.01  -0.01   0.00     0.04   0.03   0.03
    27   1     0.00   0.00   0.00     0.00   0.01   0.00    -0.01   0.02   0.01
    28   1     0.00   0.00   0.01     0.00   0.00   0.01     0.01  -0.02   0.04
    29   1     0.01  -0.43   0.23     0.00  -0.10   0.06     0.00   0.00   0.00
    30   1     0.48   0.31   0.16     0.11   0.07   0.04     0.00   0.00   0.00
    31   1     0.02  -0.10  -0.59     0.01  -0.02  -0.14     0.00   0.00   0.00
    32  16     0.00   0.00   0.00     0.00   0.00   0.00     0.00   0.00   0.00
    33   6     0.00   0.00   0.00     0.00   0.00   0.00     0.00   0.00   0.00
    34   6     0.00   0.00   0.00     0.00   0.00   0.00     0.00   0.00   0.00
    35   6    -0.01   0.00   0.00     0.04   0.02  -0.02     0.00   0.00   0.00
    36   1     0.01   0.03  -0.14    -0.02  -0.11   0.58     0.00   0.00   0.00
    37   1     0.11  -0.08   0.04    -0.48   0.32  -0.15     0.00   0.00   0.00
    38   1     0.00   0.10   0.06    -0.01  -0.42  -0.24     0.00   0.00   0.00
    39   1     0.00   0.00   0.00     0.00   0.00   0.00     0.00   0.00   0.00
                    103                    104                    105
                      A                      A                      A
 Frequencies --   3189.3850              3194.9686              3195.0987
 Red. masses --      1.1031                 1.1051                 1.1051
 Frc consts  --      6.6111                 6.6463                 6.6468
 IR Inten    --      3.7793                 2.4761                 2.4284
  Atom  AN      X      Y      Z        X      Y      Z        X      Y      Z
     1   6     0.00   0.00   0.00     0.00   0.00   0.00     0.00   0.00   0.00
     2  16     0.00   0.00   0.00     0.00   0.00   0.00     0.00   0.00   0.00
     3   6     0.00   0.00   0.00     0.00   0.00   0.00     0.00   0.00   0.00
     4   6     0.00   0.00   0.00     0.00   0.00   0.00     0.00   0.00   0.00
     5   6     0.00   0.00   0.00     0.00   0.00   0.00     0.00   0.00   0.00
     6   6     0.00   0.00   0.00    -0.04  -0.04  -0.07     0.00   0.00   0.00
     7   1     0.00   0.00   0.00     0.00   0.00   0.00     0.00   0.00   0.00
     8   6     0.00   0.00   0.00     0.00   0.00   0.00     0.00   0.00   0.00
     9   6     0.00   0.00   0.00     0.00   0.00   0.00     0.00   0.00   0.00
    10   6     0.00   0.00   0.00     0.00   0.00   0.00     0.00   0.00   0.00
    11   6     0.00   0.00   0.00     0.00   0.00   0.00     0.00   0.00   0.00
    12   6     0.00   0.00   0.00     0.00   0.00   0.00     0.00   0.00   0.00
    13   9     0.00   0.00   0.00     0.00   0.00   0.00     0.00   0.00   0.00
    14   9     0.00   0.00   0.00     0.00   0.00   0.00     0.00   0.00   0.00
    15   9     0.00   0.00   0.00     0.00   0.00   0.00     0.00   0.00   0.00
    16   9     0.00   0.00   0.00     0.00   0.00   0.00     0.00   0.00   0.00
    17   9     0.00   0.00   0.00     0.00   0.00   0.00     0.00   0.00   0.00
    18   9     0.00   0.00   0.00     0.00   0.00   0.00     0.00   0.00   0.00
    19   6     0.00   0.00   0.00     0.00   0.00   0.00     0.00   0.00   0.00
    20   6     0.00   0.00   0.00     0.00   0.00   0.00     0.00   0.00   0.00
    21   6     0.00   0.00   0.01     0.00   0.00   0.00     0.00   0.00   0.00
    22   1    -0.01  -0.02  -0.04     0.00   0.00   0.00     0.00   0.00   0.00
    23   1    -0.04   0.03  -0.02     0.00   0.00   0.00     0.00   0.00   0.00
    24   1     0.01   0.02  -0.01     0.00   0.00   0.00     0.00   0.00   0.00
    25   6    -0.04  -0.03  -0.08     0.00   0.00   0.00     0.00   0.00   0.00
    26   1     0.48   0.40   0.31     0.00   0.00   0.00     0.00   0.00   0.00
    27   1    -0.14   0.27   0.07     0.00   0.00   0.00     0.00   0.00   0.00
    28   1     0.18  -0.30   0.53     0.00   0.00   0.00     0.00   0.00   0.00
    29   1     0.00   0.00   0.00     0.00  -0.01  -0.01     0.00   0.00   0.00
    30   1     0.00   0.00   0.00     0.57   0.37   0.18     0.00   0.00   0.00
    31   1     0.00   0.00   0.00    -0.04   0.11   0.69     0.00   0.00   0.00
    32  16     0.00   0.00   0.00     0.00   0.00   0.00     0.00   0.00   0.00
    33   6     0.00   0.00   0.00     0.00   0.00   0.00     0.00   0.00   0.00
    34   6     0.00   0.00   0.00     0.00   0.00   0.00     0.00   0.00   0.00
    35   6     0.00   0.00   0.00     0.00   0.00   0.00     0.04  -0.04   0.07
    36   1     0.00   0.00   0.00     0.00   0.00   0.00     0.04   0.13  -0.69
    37   1     0.00   0.00   0.00     0.00   0.00   0.00    -0.57   0.37  -0.17
    38   1     0.00   0.00   0.00     0.00   0.00   0.00     0.00  -0.01   0.00
    39   1     0.00   0.00   0.00     0.00   0.00   0.00     0.00   0.00   0.00
                    106                    107                    108
                      A                      A                      A
 Frequencies --   3217.3996              3217.6763              3218.3397
 Red. masses --      1.1058                 1.1058                 1.1058
 Frc consts  --      6.7445                 6.7452                 6.7483
 IR Inten    --      3.7368                 3.1894                 2.7910
  Atom  AN      X      Y      Z        X      Y      Z        X      Y      Z
     1   6     0.00   0.00   0.00     0.00   0.00   0.00     0.00   0.00   0.00
     2  16     0.00   0.00   0.00     0.00   0.00   0.00     0.00   0.00   0.00
     3   6     0.00   0.00   0.00     0.00   0.00   0.00     0.00   0.00   0.00
     4   6     0.00   0.00   0.00     0.00   0.00   0.00     0.00   0.00   0.00
     5   6     0.00   0.00   0.00     0.00   0.00   0.00     0.00   0.00   0.00
     6   6     0.00   0.00   0.00     0.00   0.00   0.00    -0.02  -0.07   0.05
     7   1     0.00   0.00   0.00     0.00  -0.01   0.01     0.00  -0.01   0.00
     8   6     0.00   0.00   0.00     0.00   0.00   0.00     0.00   0.00   0.00
     9   6     0.00   0.00   0.00     0.00   0.00   0.00     0.00   0.00   0.00
    10   6     0.00   0.00   0.00     0.00   0.00   0.00     0.00   0.00   0.00
    11   6     0.00   0.00   0.00     0.00   0.00   0.00     0.00   0.00   0.00
    12   6     0.00   0.00   0.00     0.00   0.00   0.00     0.00   0.00   0.00
    13   9     0.00   0.00   0.00     0.00   0.00   0.00     0.00   0.00   0.00
    14   9     0.00   0.00   0.00     0.00   0.00   0.00     0.00   0.00   0.00
    15   9     0.00   0.00   0.00     0.00   0.00   0.00     0.00   0.00   0.00
    16   9     0.00   0.00   0.00     0.00   0.00   0.00     0.00   0.00   0.00
    17   9     0.00   0.00   0.00     0.00   0.00   0.00     0.00   0.00   0.00
    18   9     0.00   0.00   0.00     0.00   0.00   0.00     0.00   0.00   0.00
    19   6     0.00   0.00   0.00     0.00   0.00   0.00     0.00   0.00   0.00
    20   6     0.00   0.00   0.00     0.00   0.00   0.00     0.00   0.00   0.00
    21   6    -0.03  -0.08  -0.02    -0.01  -0.02   0.00     0.00   0.00   0.00
    22   1     0.15   0.25   0.47     0.03   0.04   0.08     0.00   0.01   0.01
    23   1    -0.09   0.05  -0.06    -0.02   0.01  -0.01     0.00   0.00   0.00
    24   1     0.34   0.70  -0.19     0.06   0.13  -0.03     0.01   0.01   0.00
    25   6    -0.01   0.02   0.00     0.03  -0.08   0.02     0.00   0.00   0.00
    26   1    -0.02  -0.01  -0.01     0.10   0.06   0.06     0.00   0.00   0.00
    27   1     0.06  -0.13  -0.03    -0.35   0.70   0.19    -0.01   0.02   0.01
    28   1     0.03  -0.04   0.08    -0.16   0.24  -0.45     0.00   0.01  -0.01
    29   1     0.00  -0.01   0.01     0.00  -0.03   0.01    -0.02   0.76  -0.41
    30   1     0.00   0.00   0.00    -0.01  -0.01   0.00     0.29   0.18   0.10
    31   1     0.00   0.00   0.01     0.00   0.00   0.01     0.01  -0.07  -0.34
    32  16     0.00   0.00   0.00     0.00   0.00   0.00     0.00   0.00   0.00
    33   6     0.00   0.00   0.00     0.00   0.00   0.00     0.00   0.00   0.00
    34   6     0.00   0.00   0.00     0.00   0.00   0.00     0.00   0.00   0.00
    35   6     0.00   0.00   0.00     0.00   0.00   0.00     0.00   0.00   0.00
    36   1     0.00   0.00   0.00     0.00   0.00  -0.01     0.00   0.00   0.00
    37   1     0.00   0.00   0.00     0.01   0.00   0.00     0.00   0.00   0.00
    38   1     0.00  -0.01  -0.01     0.00  -0.01  -0.01     0.00  -0.01   0.00
    39   1     0.00  -0.01  -0.01     0.00   0.00   0.00     0.00   0.00   0.00
                    109                    110                    111
                      A                      A                      A
 Frequencies --   3218.6552              3255.7308              3255.9821
 Red. masses --      1.1058                 1.0972                 1.0972
 Frc consts  --      6.7496                 6.8520                 6.8531
 IR Inten    --      2.6936                 3.0236                 2.8853
  Atom  AN      X      Y      Z        X      Y      Z        X      Y      Z
     1   6     0.00   0.00   0.00     0.00   0.00   0.00     0.00   0.00   0.00
     2  16     0.00   0.00   0.00     0.00   0.00   0.00     0.00   0.00   0.00
     3   6     0.00   0.00   0.00     0.00   0.00   0.00     0.00   0.00   0.00
     4   6     0.00   0.00   0.00     0.00  -0.02   0.01     0.00  -0.08   0.05
     5   6     0.00   0.00   0.00     0.00   0.00   0.00     0.00   0.00   0.00
     6   6     0.00   0.00   0.00     0.00   0.00   0.00     0.00   0.00   0.00
     7   1     0.00   0.00   0.00    -0.01   0.18  -0.10    -0.04   0.84  -0.50
     8   6     0.00   0.00   0.00     0.00   0.00   0.00     0.00   0.00   0.00
     9   6     0.00   0.00   0.00     0.00   0.00   0.00     0.00   0.00   0.00
    10   6     0.00   0.00   0.00     0.00   0.00   0.00     0.00   0.00   0.00
    11   6     0.00   0.00   0.00     0.00   0.00   0.00     0.00   0.00   0.00
    12   6     0.00   0.00   0.00     0.00   0.00   0.00     0.00   0.00   0.00
    13   9     0.00   0.00   0.00     0.00   0.00   0.00     0.00   0.00   0.00
    14   9     0.00   0.00   0.00     0.00   0.00   0.00     0.00   0.00   0.00
    15   9     0.00   0.00   0.00     0.00   0.00   0.00     0.00   0.00   0.00
    16   9     0.00   0.00   0.00     0.00   0.00   0.00     0.00   0.00   0.00
    17   9     0.00   0.00   0.00     0.00   0.00   0.00     0.00   0.00   0.00
    18   9     0.00   0.00   0.00     0.00   0.00   0.00     0.00   0.00   0.00
    19   6     0.00   0.00   0.00     0.00   0.00   0.00     0.00   0.00   0.00
    20   6     0.00   0.00   0.00     0.00   0.00   0.00     0.00   0.00   0.00
    21   6     0.00   0.00   0.00     0.00   0.00   0.00     0.00   0.00   0.00
    22   1     0.00   0.00  -0.01     0.00   0.00  -0.01     0.00   0.00   0.00
    23   1     0.00   0.00   0.00     0.00   0.00   0.00     0.00   0.00   0.00
    24   1    -0.01  -0.01   0.00     0.00   0.00   0.00     0.00   0.00   0.00
    25   6     0.00   0.00   0.00     0.00   0.00   0.00     0.00   0.00   0.00
    26   1     0.00   0.00   0.00     0.00   0.00   0.00     0.00   0.00   0.00
    27   1     0.01  -0.01   0.00     0.00   0.00   0.00     0.00   0.00   0.00
    28   1     0.00   0.00   0.01     0.00   0.00   0.00     0.00   0.00  -0.01
    29   1     0.00  -0.01   0.00     0.00   0.00   0.00     0.00   0.01   0.00
    30   1     0.00   0.00   0.00     0.00   0.00   0.00     0.00   0.00   0.00
    31   1     0.00   0.00   0.00     0.00   0.00   0.00     0.00   0.00   0.00
    32  16     0.00   0.00   0.00     0.00   0.00   0.00     0.00   0.00   0.00
    33   6     0.00   0.00   0.00     0.00   0.00   0.00     0.00   0.00   0.00
    34   6     0.00   0.00   0.00     0.00   0.07   0.05     0.00  -0.02  -0.01
    35   6    -0.02   0.07   0.06     0.00   0.00   0.00     0.00   0.00   0.00
    36   1     0.01   0.08  -0.34     0.00   0.00   0.00     0.00   0.00   0.00
    37   1     0.29  -0.18   0.10     0.00   0.00   0.00     0.00   0.00   0.00
    38   1    -0.02  -0.75  -0.43     0.00  -0.01   0.00     0.00   0.00   0.00
    39   1     0.00   0.01   0.00    -0.03  -0.83  -0.51     0.01   0.17   0.11

 -------------------
 - Thermochemistry -
 -------------------
 Temperature   298.150 Kelvin.  Pressure   1.00000 Atm.
 Atom     1 has atomic number  6 and mass  12.00000
 Atom     2 has atomic number 16 and mass  31.97207
 Atom     3 has atomic number  6 and mass  12.00000
 Atom     4 has atomic number  6 and mass  12.00000
 Atom     5 has atomic number  6 and mass  12.00000
 Atom     6 has atomic number  6 and mass  12.00000
 Atom     7 has atomic number  1 and mass   1.00783
 Atom     8 has atomic number  6 and mass  12.00000
 Atom     9 has atomic number  6 and mass  12.00000
 Atom    10 has atomic number  6 and mass  12.00000
 Atom    11 has atomic number  6 and mass  12.00000
 Atom    12 has atomic number  6 and mass  12.00000
 Atom    13 has atomic number  9 and mass  18.99840
 Atom    14 has atomic number  9 and mass  18.99840
 Atom    15 has atomic number  9 and mass  18.99840
 Atom    16 has atomic number  9 and mass  18.99840
 Atom    17 has atomic number  9 and mass  18.99840
 Atom    18 has atomic number  9 and mass  18.99840
 Atom    19 has atomic number  6 and mass  12.00000
 Atom    20 has atomic number  6 and mass  12.00000
 Atom    21 has atomic number  6 and mass  12.00000
 Atom    22 has atomic number  1 and mass   1.00783
 Atom    23 has atomic number  1 and mass   1.00783
 Atom    24 has atomic number  1 and mass   1.00783
 Atom    25 has atomic number  6 and mass  12.00000
 Atom    26 has atomic number  1 and mass   1.00783
 Atom    27 has atomic number  1 and mass   1.00783
 Atom    28 has atomic number  1 and mass   1.00783
 Atom    29 has atomic number  1 and mass   1.00783
 Atom    30 has atomic number  1 and mass   1.00783
 Atom    31 has atomic number  1 and mass   1.00783
 Atom    32 has atomic number 16 and mass  31.97207
 Atom    33 has atomic number  6 and mass  12.00000
 Atom    34 has atomic number  6 and mass  12.00000
 Atom    35 has atomic number  6 and mass  12.00000
 Atom    36 has atomic number  1 and mass   1.00783
 Atom    37 has atomic number  1 and mass   1.00783
 Atom    38 has atomic number  1 and mass   1.00783
 Atom    39 has atomic number  1 and mass   1.00783
 Molecular mass:   396.04411 amu.
 Principal axes and moments of inertia in atomic units:
                           1         2         3
     Eigenvalues --  7909.600478824.26358**********
           X            1.00000   0.00118  -0.00168
           Y           -0.00118   1.00000   0.00065
           Z            0.00168  -0.00064   1.00000
 This molecule is an asymmetric top.
 Rotational symmetry number  1.
 Warning -- assumption of classical behavior for rotation
           may cause significant error
 Rotational temperatures (Kelvin)      0.01095     0.00982     0.00611
 Rotational constants (GHZ):           0.22817     0.20452     0.12732
 Zero-point vibrational energy     741086.1 (Joules/Mol)
                                  177.12383 (Kcal/Mol)
 Warning -- explicit consideration of  40 degrees of freedom as
           vibrations may cause significant error
 Vibrational temperatures:     50.66    63.90    65.49    78.03   100.02
          (Kelvin)            114.38   129.25   132.43   148.90   223.31
                              242.62   248.03   290.68   301.58   306.26
                              326.09   331.37   335.42   343.72   347.72
                              361.85   376.75   411.36   419.26   450.79
                              479.85   514.32   527.42   538.93   592.75
                              604.14   636.29   721.45   763.02   788.92
                              809.30   814.43   835.98   837.83   863.22
                              903.17   926.38   952.92   960.72   991.23
                             1069.77  1074.75  1137.28  1159.32  1231.12
                             1268.19  1268.77  1277.51  1421.51  1424.81
                             1458.92  1458.94  1501.04  1506.92  1507.22
                             1520.69  1521.89  1528.78  1548.05  1625.45
                             1706.62  1707.03  1754.86  1772.55  1781.07
                             1809.94  1820.87  1826.16  1872.49  1983.50
                             1993.75  2007.80  2011.41  2028.31  2030.58
                             2045.42  2070.04  2076.20  2097.71  2099.22
                             2099.39  2106.07  2109.95  2116.13  2117.12
                             2145.15  2150.56  2305.06  2322.16  2435.94
                             2446.65  2570.68  4448.74  4449.18  4456.21
                             4456.43  4588.53  4588.81  4596.84  4597.03
                             4629.11  4629.51  4630.47  4630.92  4684.26
                             4684.63
 
 Zero-point correction=                           0.282265 (Hartree/Particle)
 Thermal correction to Energy=                    0.306173
 Thermal correction to Enthalpy=                  0.307117
 Thermal correction to Gibbs Free Energy=         0.228762
 Sum of electronic and zero-point Energies=          -2049.255137
 Sum of electronic and thermal Energies=             -2049.231229
 Sum of electronic and thermal Enthalpies=           -2049.230285
 Sum of electronic and thermal Free Energies=        -2049.308640
 
                     E (Thermal)             CV                S
                      KCal/Mol        Cal/Mol-Kelvin    Cal/Mol-Kelvin
 Total                  192.126             88.736            164.913
 Electronic               0.000              0.000              0.000
 Translational            0.889              2.981             43.821
 Rotational               0.889              2.981             35.247
 Vibrational            190.349             82.775             85.845
 Vibration     1          0.594              1.982              5.512
 Vibration     2          0.595              1.980              5.052
 Vibration     3          0.595              1.979              5.003
 Vibration     4          0.596              1.976              4.657
 Vibration     5          0.598              1.969              4.167
 Vibration     6          0.600              1.963              3.903
 Vibration     7          0.602              1.956              3.664
 Vibration     8          0.602              1.955              3.616
 Vibration     9          0.605              1.946              3.387
 Vibration    10          0.620              1.897              2.607
 Vibration    11          0.625              1.881              2.451
 Vibration    12          0.626              1.876              2.409
 Vibration    13          0.639              1.837              2.115
 Vibration    14          0.642              1.826              2.047
 Vibration    15          0.644              1.821              2.019
 Vibration    16          0.650              1.800              1.905
 Vibration    17          0.652              1.795              1.876
 Vibration    18          0.654              1.790              1.855
 Vibration    19          0.657              1.781              1.811
 Vibration    20          0.658              1.776              1.790
 Vibration    21          0.663              1.760              1.720
 Vibration    22          0.669              1.743              1.649
 Vibration    23          0.684              1.700              1.498
 Vibration    24          0.687              1.690              1.466
 Vibration    25          0.701              1.648              1.345
 Vibration    26          0.715              1.609              1.243
 Vibration    27          0.733              1.560              1.133
 Vibration    28          0.739              1.541              1.094
 Vibration    29          0.746              1.524              1.061
 Vibration    30          0.776              1.444              0.920
 Vibration    31          0.783              1.427              0.892
 Vibration    32          0.802              1.378              0.820
 Vibration    33          0.857              1.247              0.655
 Vibration    34          0.885              1.183              0.586
 Vibration    35          0.904              1.143              0.548
 Vibration    36          0.918              1.112              0.519
 Vibration    37          0.922              1.105              0.512
 Vibration    38          0.938              1.072              0.483
 Vibration    39          0.939              1.070              0.481
 Vibration    40          0.958              1.032              0.450
                       Q            Log10(Q)             Ln(Q)
 Total Bot       0.598553-105       -105.222898       -242.284676
 Total V=0       0.407022D+25         24.609618         56.665739
 Vib (Bot)       0.171598-120       -120.765489       -278.072814
 Vib (Bot)    1  0.587827D+01          0.769250          1.771263
 Vib (Bot)    2  0.465684D+01          0.668092          1.538338
 Vib (Bot)    3  0.454332D+01          0.657373          1.513658
 Vib (Bot)    4  0.381016D+01          0.580944          1.337672
 Vib (Bot)    5  0.296711D+01          0.472334          1.087588
 Vib (Bot)    6  0.259064D+01          0.413406          0.951903
 Vib (Bot)    7  0.228874D+01          0.359596          0.828000
 Vib (Bot)    8  0.223300D+01          0.348888          0.803344
 Vib (Bot)    9  0.198163D+01          0.297022          0.683919
 Vib (Bot)   10  0.130443D+01          0.115422          0.265770
 Vib (Bot)   11  0.119561D+01          0.077591          0.178660
 Vib (Bot)   12  0.116809D+01          0.067475          0.155366
 Vib (Bot)   13  0.986187D+00         -0.006041         -0.013909
 Vib (Bot)   14  0.947712D+00         -0.023324         -0.053705
 Vib (Bot)   15  0.932008D+00         -0.030580         -0.070414
 Vib (Bot)   16  0.870286D+00         -0.060338         -0.138933
 Vib (Bot)   17  0.855042D+00         -0.068013         -0.156605
 Vib (Bot)   18  0.843698D+00         -0.073813         -0.169961
 Vib (Bot)   19  0.821181D+00         -0.085561         -0.197012
 Vib (Bot)   20  0.810700D+00         -0.091140         -0.209857
 Vib (Bot)   21  0.775494D+00         -0.110422         -0.254255
 Vib (Bot)   22  0.741072D+00         -0.130140         -0.299658
 Vib (Bot)   23  0.670345D+00         -0.173701         -0.399962
 Vib (Bot)   24  0.655749D+00         -0.183262         -0.421977
 Vib (Bot)   25  0.602355D+00         -0.220148         -0.506908
 Vib (Bot)   26  0.559029D+00         -0.252566         -0.581554
 Vib (Bot)   27  0.513605D+00         -0.289371         -0.666300
 Vib (Bot)   28  0.497803D+00         -0.302943         -0.697551
 Vib (Bot)   29  0.484516D+00         -0.314692         -0.724604
 Vib (Bot)   30  0.428800D+00         -0.367745         -0.846764
 Vib (Bot)   31  0.418202D+00         -0.378613         -0.871790
 Vib (Bot)   32  0.390200D+00         -0.408713         -0.941097
 Vib (Bot)   33  0.327348D+00         -0.484991         -1.116732
 Vib (Bot)   34  0.301478D+00         -0.520745         -1.199060
 Vib (Bot)   35  0.286661D+00         -0.542631         -1.249455
 Vib (Bot)   36  0.275639D+00         -0.559659         -1.288661
 Vib (Bot)   37  0.272946D+00         -0.563923         -1.298480
 Vib (Bot)   38  0.261986D+00         -0.581722         -1.339463
 Vib (Bot)   39  0.261069D+00         -0.583244         -1.342970
 Vib (Bot)   40  0.248886D+00         -0.603999         -1.390760
 Vib (V=0)       0.116688D+10          9.067027         20.877600
 Vib (V=0)    1  0.639950D+01          0.806146          1.856220
 Vib (V=0)    2  0.518361D+01          0.714632          1.645502
 Vib (V=0)    3  0.507075D+01          0.705072          1.623489
 Vib (V=0)    4  0.434283D+01          0.637773          1.468526
 Vib (V=0)    5  0.350894D+01          0.545176          1.255315
 Vib (V=0)    6  0.313845D+01          0.496715          1.143728
[truncated: 113,505 more chars]
