# Supplementary material for: Wide-range IR spectra of diarylethene derivatives and their simulation using the density functional theory
Source: Sci Rep. 2022 Oct 7;12:16834. doi: 10.1038/s41598-022-20264-x (PMC9546887; doi:10.1038/s41598-022-20264-x)
Supplement: Supplementary file 1 — Supplementary Information 1. [file 41598_2022_20264_MOESM1_ESM.zip › IR_files/2_0068/open/open_cam-b3lyp_air_D3.log]

 Entering Gaussian System, Link 0=g09
 Input=open_cam-b3lyp_air_D3.gjf
 Output=open_cam-b3lyp_air_D3.log
 AtFile(1): /pbs_home/ewapastorczak/DAE/0068/Def2SVP.gbs
            H     0
            S   3   1.00
                 13.0107010              0.19682158E-01
                  1.9622572              0.13796524
                  0.44453796             0.47831935
            S   1   1.00
                  0.12194962             1.0000000
            P   1   1.00
                  0.8000000              1.0000000
            ****
            C     0
            S   5   1.00
               1238.4016938              0.54568832082E-02
                186.29004992             0.40638409211E-01
                 42.251176346            0.18025593888
                 11.676557932            0.46315121755
                  3.5930506482           0.44087173314
            S   1   1.00
                  0.40245147363          1.0000000
            S   1   1.00
                  0.13090182668          1.0000000
            P   3   1.00
                  9.4680970621           0.38387871728E-01
                  2.0103545142           0.21117025112
                  0.54771004707          0.51328172114
            P   1   1.00
                  0.15268613795          1.0000000
            D   1   1.00
                  0.8000000              1.0000000
            ****
            F     0
            S   5   1.00
               2894.8325990             -0.53408255515E-02
                435.41939120            -0.39904258866E-01
                 98.843328866           -0.17912768038
                 27.485198001           -0.46758090825
                  8.5405498171          -0.44653131020
            S   1   1.00
                  1.0654578038           1.0000000
            S   1   1.00
                  0.33247346748          1.0000000
            P   3   1.00
                 22.696633924           -0.45212874436E-01
                  4.9872339257          -0.23754317067
                  1.3491613954          -0.51287353587
            P   1   1.00
                  0.34829881977          1.0000000
            D   1   1.00
                  1.4000000              1.0000000
            ****
            S     0
            S   5   1.00
               9184.9303010             -0.22294387756E-02
               1381.5105503             -0.16683029937E-01
                313.87147580            -0.75262436116E-01
                 88.053870623           -0.19376827038
                 27.039914905           -0.17718020803
            S   3   1.00
                 45.648731303           -0.10736062573
                  4.9664522326           0.65066293018
                  2.0116242047           0.59712155354
            S   1   1.00
                  0.35661077013          1.0000000
            S   1   1.00
                  0.13507221477          1.0000000
            P   5   1.00
                261.98233439            -0.92729929822E-02
                 61.306894736           -0.66547669241E-01
                 19.103729887           -0.24828595903
                  6.6567720378          -0.48703847402
                  2.3959635161          -0.39337850312
            P   1   1.00
                  0.61776161679          1.0000000
            P   1   1.00
                  0.16993376871          1.0000000
            D   1   1.00
                  0.5500000              1.0000000
            ****
 Initial command:
 /pbs_home/pkowalski/g09d01/g09/l1.exe "/pbs_home/daria/obliczenia/0068/open/CAM-B3LYP/Gau-24995.inp" -scrdir="/pbs_home/daria/obliczenia/0068/open/CAM-B3LYP/"
 Entering Link 1 = /pbs_home/pkowalski/g09d01/g09/l1.exe PID=     24996.
  
 Copyright (c) 1988,1990,1992,1993,1995,1998,2003,2009,2013,
            Gaussian, Inc.  All Rights Reserved.
  
 This is part of the Gaussian(R) 09 program.  It is based on
 the Gaussian(R) 03 system (copyright 2003, Gaussian, Inc.),
 the Gaussian(R) 98 system (copyright 1998, Gaussian, Inc.),
 the Gaussian(R) 94 system (copyright 1995, Gaussian, Inc.),
 the Gaussian 92(TM) system (copyright 1992, Gaussian, Inc.),
 the Gaussian 90(TM) system (copyright 1990, Gaussian, Inc.),
 the Gaussian 88(TM) system (copyright 1988, Gaussian, Inc.),
 the Gaussian 86(TM) system (copyright 1986, Carnegie Mellon
 University), and the Gaussian 82(TM) system (copyright 1983,
 Carnegie Mellon University). Gaussian is a federally registered
 trademark of Gaussian, Inc.
  
 This software contains proprietary and confidential information,
 including trade secrets, belonging to Gaussian, Inc.
  
 This software is provided under written license and may be
 used, copied, transmitted, or stored only in accord with that
 written license.
  
 The following legend is applicable only to US Government
 contracts under FAR:
  
                    RESTRICTED RIGHTS LEGEND
  
 Use, reproduction and disclosure by the US Government is
 subject to restrictions as set forth in subparagraphs (a)
 and (c) of the Commercial Computer Software - Restricted
 Rights clause in FAR 52.227-19.
  
 Gaussian, Inc.
 340 Quinnipiac St., Bldg. 40, Wallingford CT 06492
  
  
 ---------------------------------------------------------------
 Warning -- This program may not be used in any manner that
 competes with the business of Gaussian, Inc. or will provide
 assistance to any competitor of Gaussian, Inc.  The licensee
 of this program is prohibited from giving any competitor of
 Gaussian, Inc. access to this program.  By using this program,
 the user acknowledges that Gaussian, Inc. is engaged in the
 business of creating and licensing software in the field of
 computational chemistry and represents and warrants to the
 licensee that it is not a competitor of Gaussian, Inc. and that
 it will not use this program in any manner prohibited above.
 ---------------------------------------------------------------
  

 Cite this work as:
 Gaussian 09, Revision D.01,
 M. J. Frisch, G. W. Trucks, H. B. Schlegel, G. E. Scuseria, 
 M. A. Robb, J. R. Cheeseman, G. Scalmani, V. Barone, B. Mennucci, 
 G. A. Petersson, H. Nakatsuji, M. Caricato, X. Li, H. P. Hratchian, 
 A. F. Izmaylov, J. Bloino, G. Zheng, J. L. Sonnenberg, M. Hada, 
 M. Ehara, K. Toyota, R. Fukuda, J. Hasegawa, M. Ishida, T. Nakajima, 
 Y. Honda, O. Kitao, H. Nakai, T. Vreven, J. A. Montgomery, Jr., 
 J. E. Peralta, F. Ogliaro, M. Bearpark, J. J. Heyd, E. Brothers, 
 K. N. Kudin, V. N. Staroverov, T. Keith, R. Kobayashi, J. Normand, 
 K. Raghavachari, A. Rendell, J. C. Burant, S. S. Iyengar, J. Tomasi, 
 M. Cossi, N. Rega, J. M. Millam, M. Klene, J. E. Knox, J. B. Cross, 
 V. Bakken, C. Adamo, J. Jaramillo, R. Gomperts, R. E. Stratmann, 
 O. Yazyev, A. J. Austin, R. Cammi, C. Pomelli, J. W. Ochterski, 
 R. L. Martin, K. Morokuma, V. G. Zakrzewski, G. A. Voth, 
 P. Salvador, J. J. Dannenberg, S. Dapprich, A. D. Daniels, 
 O. Farkas, J. B. Foresman, J. V. Ortiz, J. Cioslowski, 
 and D. J. Fox, Gaussian, Inc., Wallingford CT, 2013.
 
 ******************************************
 Gaussian 09:  ES64L-G09RevD.01 24-Apr-2013
                 2-Dec-2018 
 ******************************************
 %chk=dae0068freq_open_cam-b3lyp_air_D3.chk
 %NProcShared=8
 Will use up to    8 processors via shared memory.
 %Mem=4GB
 -------------------------------------------------------
 #P opt freq=Raman CAM-B3LYP/Gen EmpiricalDispersion=GD3
 -------------------------------------------------------
 1/14=-1,18=20,19=15,26=3,38=1/1,3;
 2/9=110,12=2,17=6,18=5,40=1/2;
 3/5=7,11=2,16=1,25=1,30=1,71=1,74=-40,124=31/1,2,3;
 4//1;
 5/5=2,38=5/2;
 6/7=2,8=2,9=2,10=2,28=1/1;
 7//1,2,3,16;
 1/14=-1,18=20,19=15,26=3/3(2);
 2/9=110/2;
 99//99;
 2/9=110/2;
 3/5=7,6=1,11=2,16=1,25=1,30=1,71=1,74=-40,82=7,124=31/1,2,3;
 4/5=5,16=3,69=1/1;
 5/5=2,38=5/2;
 7//1,2,3,16;
 1/14=-1,18=20,19=15,26=3/3(-5);
 2/9=110/2;
 6/7=2,8=2,9=2,10=2,19=2,28=1/1;
 99/9=1/99;
 Leave Link    1 at Sun Dec  2 13:48:05 2018, MaxMem=   536870912 cpu:         0.7
 (Enter /pbs_home/pkowalski/g09d01/g09/l101.exe)
 -------------------
 Title Card Required
 -------------------
 Symbolic Z-matrix:
 Charge =  0 Multiplicity = 1
 C1                   -1.98356  -0.16915  -0.69153 
 S2                   -3.47003   0.69728  -0.33932 
 C3                   -4.43855  -0.60139  -1.03241 
 C4                   -3.72348  -1.63606  -1.50629 
 C5                   -2.30761  -1.42272  -1.3321 
 C6                   -5.92506  -0.4872   -1.05623 
 H7                   -4.13904  -2.52104  -1.96635 
 C8                   -0.72423   0.36946  -0.27501 
 C9                   -0.17002   1.62833  -0.88747 
 C10                   0.36709  -0.26573   0.45638 
 C11                   0.99393   1.96856   0.02697 
 C12                   1.58804   0.59155   0.26527 
 F13                  -1.0505    2.65383  -0.97197 
 F14                   0.26133   1.37865  -2.15308 
 F15                   1.86267   2.85881  -0.49722 
 F16                   0.54242   2.50437   1.19958 
 F17                   2.29633   0.17289  -0.81644 
 F18                   2.44005   0.59487   1.31905 
 C19                  -0.55265  -1.82589   2.34146 
 C20                   0.36872  -1.4277    1.29471 
 C21                  -1.70202  -1.02027   2.82439 
 H22                  -1.89961  -1.21193   3.88453 
 H23                  -2.60677  -1.27362   2.26373 
 H24                  -1.51577   0.05307   2.72034 
 C25                  -1.30765  -2.42557  -1.78189 
 H26                  -1.0991   -3.14113  -0.98074 
 H27                  -0.36685  -1.95239  -2.07999 
 H28                  -1.67459  -2.98764  -2.64736 
 H29                  -6.38737  -1.3673   -1.5158 
 H30                  -6.23629   0.39057  -1.63209 
 H31                  -6.32231  -0.39537  -0.04003 
 S32                   1.62138  -2.6596    1.0694 
 C33                   0.93483  -3.69268   2.30148 
 C34                  -0.23047  -3.11018   2.90674 
 C35                   1.58637  -4.93377   2.78126 
 H36                   2.19197  -5.39787   1.99619 
 H37                   2.23878  -4.71804   3.63334 
 H38                   0.84026  -5.66906   3.09973 
 H39                  -0.77187  -3.56441   3.72261 
 
 NAtoms=     39 NQM=       39 NQMF=       0 NMMI=      0 NMMIF=      0
                NMic=       0 NMicF=      0.
                    Isotopes and Nuclear Properties:
 (Nuclear quadrupole moments (NQMom) in fm**2, nuclear magnetic moments (NMagM)
  in nuclear magnetons)

  Atom         1           2           3           4           5           6           7           8           9          10
 IAtWgt=          12          32          12          12          12          12           1          12          12          12
 AtmWgt=  12.0000000  31.9720718  12.0000000  12.0000000  12.0000000  12.0000000   1.0078250  12.0000000  12.0000000  12.0000000
 NucSpn=           0           0           0           0           0           0           1           0           0           0
 AtZEff=   0.0000000   0.0000000   0.0000000   0.0000000   0.0000000   0.0000000   0.0000000   0.0000000   0.0000000   0.0000000
 NQMom=    0.0000000   0.0000000   0.0000000   0.0000000   0.0000000   0.0000000   0.0000000   0.0000000   0.0000000   0.0000000
 NMagM=    0.0000000   0.0000000   0.0000000   0.0000000   0.0000000   0.0000000   2.7928460   0.0000000   0.0000000   0.0000000
 AtZNuc=   6.0000000  16.0000000   6.0000000   6.0000000   6.0000000   6.0000000   1.0000000   6.0000000   6.0000000   6.0000000

  Atom        11          12          13          14          15          16          17          18          19          20
 IAtWgt=          12          12          19          19          19          19          19          19          12          12
 AtmWgt=  12.0000000  12.0000000  18.9984033  18.9984033  18.9984033  18.9984033  18.9984033  18.9984033  12.0000000  12.0000000
 NucSpn=           0           0           1           1           1           1           1           1           0           0
 AtZEff=   0.0000000   0.0000000   0.0000000   0.0000000   0.0000000   0.0000000   0.0000000   0.0000000   0.0000000   0.0000000
 NQMom=    0.0000000   0.0000000   0.0000000   0.0000000   0.0000000   0.0000000   0.0000000   0.0000000   0.0000000   0.0000000
 NMagM=    0.0000000   0.0000000   2.6288670   2.6288670   2.6288670   2.6288670   2.6288670   2.6288670   0.0000000   0.0000000
 AtZNuc=   6.0000000   6.0000000   9.0000000   9.0000000   9.0000000   9.0000000   9.0000000   9.0000000   6.0000000   6.0000000

  Atom        21          22          23          24          25          26          27          28          29          30
 IAtWgt=          12           1           1           1          12           1           1           1           1           1
 AtmWgt=  12.0000000   1.0078250   1.0078250   1.0078250  12.0000000   1.0078250   1.0078250   1.0078250   1.0078250   1.0078250
 NucSpn=           0           1           1           1           0           1           1           1           1           1
 AtZEff=   0.0000000   0.0000000   0.0000000   0.0000000   0.0000000   0.0000000   0.0000000   0.0000000   0.0000000   0.0000000
 NQMom=    0.0000000   0.0000000   0.0000000   0.0000000   0.0000000   0.0000000   0.0000000   0.0000000   0.0000000   0.0000000
 NMagM=    0.0000000   2.7928460   2.7928460   2.7928460   0.0000000   2.7928460   2.7928460   2.7928460   2.7928460   2.7928460
 AtZNuc=   6.0000000   1.0000000   1.0000000   1.0000000   6.0000000   1.0000000   1.0000000   1.0000000   1.0000000   1.0000000

  Atom        31          32          33          34          35          36          37          38          39
 IAtWgt=           1          32          12          12          12           1           1           1           1
 AtmWgt=   1.0078250  31.9720718  12.0000000  12.0000000  12.0000000   1.0078250   1.0078250   1.0078250   1.0078250
 NucSpn=           1           0           0           0           0           1           1           1           1
 AtZEff=   0.0000000   0.0000000   0.0000000   0.0000000   0.0000000   0.0000000   0.0000000   0.0000000   0.0000000
 NQMom=    0.0000000   0.0000000   0.0000000   0.0000000   0.0000000   0.0000000   0.0000000   0.0000000   0.0000000
 NMagM=    2.7928460   0.0000000   0.0000000   0.0000000   0.0000000   2.7928460   2.7928460   2.7928460   2.7928460
 AtZNuc=   1.0000000  16.0000000   6.0000000   6.0000000   6.0000000   1.0000000   1.0000000   1.0000000   1.0000000
 Leave Link  101 at Sun Dec  2 13:48:06 2018, MaxMem=   536870912 cpu:         2.2
 (Enter /pbs_home/pkowalski/g09d01/g09/l103.exe)

 GradGradGradGradGradGradGradGradGradGradGradGradGradGradGradGradGradGrad
 Berny optimization.
 Initialization pass.
                           ----------------------------
                           !    Initial Parameters    !
                           ! (Angstroms and Degrees)  !
 --------------------------                            --------------------------
 ! Name  Definition              Value          Derivative Info.                !
 --------------------------------------------------------------------------------
 ! R1    R(1,2)                  1.7562         estimate D2E/DX2                !
 ! R2    R(1,5)                  1.4446         estimate D2E/DX2                !
 ! R3    R(1,8)                  1.4316         estimate D2E/DX2                !
 ! R4    R(2,3)                  1.7621         estimate D2E/DX2                !
 ! R5    R(3,4)                  1.344          estimate D2E/DX2                !
 ! R6    R(3,6)                  1.4911         estimate D2E/DX2                !
 ! R7    R(4,5)                  1.4424         estimate D2E/DX2                !
 ! R8    R(4,7)                  1.0805         estimate D2E/DX2                !
 ! R9    R(5,25)                 1.4859         estimate D2E/DX2                !
 ! R10   R(6,29)                 1.0952         estimate D2E/DX2                !
 ! R11   R(6,30)                 1.095          estimate D2E/DX2                !
 ! R12   R(6,31)                 1.0949         estimate D2E/DX2                !
 ! R13   R(8,9)                  1.5057         estimate D2E/DX2                !
 ! R14   R(8,10)                 1.4592         estimate D2E/DX2                !
 ! R15   R(9,11)                 1.5188         estimate D2E/DX2                !
 ! R16   R(9,13)                 1.3543         estimate D2E/DX2                !
 ! R17   R(9,14)                 1.3602         estimate D2E/DX2                !
 ! R18   R(10,12)                1.504          estimate D2E/DX2                !
 ! R19   R(10,20)                1.4328         estimate D2E/DX2                !
 ! R20   R(11,12)                1.5185         estimate D2E/DX2                !
 ! R21   R(11,15)                1.3498         estimate D2E/DX2                !
 ! R22   R(11,16)                1.366          estimate D2E/DX2                !
 ! R23   R(12,17)                1.3591         estimate D2E/DX2                !
 ! R24   R(12,18)                1.3551         estimate D2E/DX2                !
 ! R25   R(19,20)                1.4502         estimate D2E/DX2                !
 ! R26   R(19,21)                1.4844         estimate D2E/DX2                !
 ! R27   R(19,34)                1.4397         estimate D2E/DX2                !
 ! R28   R(20,32)                1.7713         estimate D2E/DX2                !
 ! R29   R(21,22)                1.0953         estimate D2E/DX2                !
 ! R30   R(21,23)                1.0941         estimate D2E/DX2                !
 ! R31   R(21,24)                1.0943         estimate D2E/DX2                !
 ! R32   R(25,26)                1.0942         estimate D2E/DX2                !
 ! R33   R(25,27)                1.0945         estimate D2E/DX2                !
 ! R34   R(25,28)                1.0953         estimate D2E/DX2                !
 ! R35   R(32,33)                1.7483         estimate D2E/DX2                !
 ! R36   R(33,34)                1.4365         estimate D2E/DX2                !
 ! R37   R(33,35)                1.4816         estimate D2E/DX2                !
 ! R38   R(34,39)                1.0794         estimate D2E/DX2                !
 ! R39   R(35,36)                1.0947         estimate D2E/DX2                !
 ! R40   R(35,37)                1.0946         estimate D2E/DX2                !
 ! R41   R(35,38)                1.0949         estimate D2E/DX2                !
 ! A1    A(2,1,5)              109.0976         estimate D2E/DX2                !
 ! A2    A(2,1,8)              120.0388         estimate D2E/DX2                !
 ! A3    A(5,1,8)              130.7551         estimate D2E/DX2                !
 ! A4    A(1,2,3)               91.3029         estimate D2E/DX2                !
 ! A5    A(2,3,4)              114.4321         estimate D2E/DX2                !
 ! A6    A(2,3,6)              119.8547         estimate D2E/DX2                !
 ! A7    A(4,3,6)              125.7131         estimate D2E/DX2                !
 ! A8    A(3,4,5)              111.4572         estimate D2E/DX2                !
 ! A9    A(3,4,7)              125.1704         estimate D2E/DX2                !
 ! A10   A(5,4,7)              123.3718         estimate D2E/DX2                !
 ! A11   A(1,5,4)              113.7093         estimate D2E/DX2                !
 ! A12   A(1,5,25)             124.6761         estimate D2E/DX2                !
 ! A13   A(4,5,25)             121.6145         estimate D2E/DX2                !
 ! A14   A(3,6,29)             111.4682         estimate D2E/DX2                !
 ! A15   A(3,6,30)             110.6806         estimate D2E/DX2                !
 ! A16   A(3,6,31)             110.6892         estimate D2E/DX2                !
 ! A17   A(29,6,30)            107.6686         estimate D2E/DX2                !
 ! A18   A(29,6,31)            107.6792         estimate D2E/DX2                !
 ! A19   A(30,6,31)            108.5262         estimate D2E/DX2                !
 ! A20   A(1,8,9)              121.3325         estimate D2E/DX2                !
 ! A21   A(1,8,10)             129.7867         estimate D2E/DX2                !
 ! A22   A(9,8,10)             107.0101         estimate D2E/DX2                !
 ! A23   A(8,9,11)             102.9717         estimate D2E/DX2                !
 ! A24   A(8,9,13)             114.7832         estimate D2E/DX2                !
 ! A25   A(8,9,14)             109.9827         estimate D2E/DX2                !
 ! A26   A(11,9,13)            111.4806         estimate D2E/DX2                !
 ! A27   A(11,9,14)            110.9961         estimate D2E/DX2                !
 ! A28   A(13,9,14)            106.6858         estimate D2E/DX2                !
 ! A29   A(8,10,12)            107.1764         estimate D2E/DX2                !
 ! A30   A(8,10,20)            130.3241         estimate D2E/DX2                !
 ! A31   A(12,10,20)           122.3882         estimate D2E/DX2                !
 ! A32   A(9,11,12)            101.0215         estimate D2E/DX2                !
 ! A33   A(9,11,15)            114.0264         estimate D2E/DX2                !
 ! A34   A(9,11,16)            110.5735         estimate D2E/DX2                !
 ! A35   A(12,11,15)           114.0293         estimate D2E/DX2                !
 ! A36   A(12,11,16)           110.5056         estimate D2E/DX2                !
 ! A37   A(15,11,16)           106.7019         estimate D2E/DX2                !
 ! A38   A(10,12,11)           102.6622         estimate D2E/DX2                !
 ! A39   A(10,12,17)           110.4029         estimate D2E/DX2                !
 ! A40   A(10,12,18)           114.3923         estimate D2E/DX2                !
 ! A41   A(11,12,17)           110.998          estimate D2E/DX2                !
 ! A42   A(11,12,18)           111.456          estimate D2E/DX2                !
 ! A43   A(17,12,18)           106.9785         estimate D2E/DX2                !
 ! A44   A(20,19,21)           125.293          estimate D2E/DX2                !
 ! A45   A(20,19,34)           112.7159         estimate D2E/DX2                !
 ! A46   A(21,19,34)           121.9843         estimate D2E/DX2                !
 ! A47   A(10,20,19)           130.1099         estimate D2E/DX2                !
 ! A48   A(10,20,32)           119.3665         estimate D2E/DX2                !
 ! A49   A(19,20,32)           110.4965         estimate D2E/DX2                !
 ! A50   A(19,21,22)           111.0768         estimate D2E/DX2                !
 ! A51   A(19,21,23)           110.3595         estimate D2E/DX2                !
 ! A52   A(19,21,24)           111.6915         estimate D2E/DX2                !
 ! A53   A(22,21,23)           107.8354         estimate D2E/DX2                !
 ! A54   A(22,21,24)           107.1193         estimate D2E/DX2                !
 ! A55   A(23,21,24)           108.6105         estimate D2E/DX2                !
 ! A56   A(5,25,26)            110.364          estimate D2E/DX2                !
 ! A57   A(5,25,27)            111.6624         estimate D2E/DX2                !
 ! A58   A(5,25,28)            111.1053         estimate D2E/DX2                !
 ! A59   A(26,25,27)           108.5606         estimate D2E/DX2                !
 ! A60   A(26,25,28)           107.8665         estimate D2E/DX2                !
 ! A61   A(27,25,28)           107.1349         estimate D2E/DX2                !
 ! A62   A(20,32,33)            92.4996         estimate D2E/DX2                !
 ! A63   A(32,33,34)           112.0783         estimate D2E/DX2                !
 ! A64   A(32,33,35)           123.4025         estimate D2E/DX2                !
 ! A65   A(34,33,35)           124.0539         estimate D2E/DX2                !
 ! A66   A(19,34,33)           112.1983         estimate D2E/DX2                !
 ! A67   A(19,34,39)           124.051          estimate D2E/DX2                !
 ! A68   A(33,34,39)           123.6915         estimate D2E/DX2                !
 ! A69   A(33,35,36)           111.4794         estimate D2E/DX2                !
 ! A70   A(33,35,37)           110.4313         estimate D2E/DX2                !
 ! A71   A(33,35,38)           110.9211         estimate D2E/DX2                !
 ! A72   A(36,35,37)           108.1844         estimate D2E/DX2                !
 ! A73   A(36,35,38)           107.5099         estimate D2E/DX2                !
 ! A74   A(37,35,38)           108.1849         estimate D2E/DX2                !
 ! D1    D(5,1,2,3)              0.1172         estimate D2E/DX2                !
 ! D2    D(8,1,2,3)           -176.4906         estimate D2E/DX2                !
 ! D3    D(2,1,5,4)             -0.2663         estimate D2E/DX2                !
 ! D4    D(2,1,5,25)           179.8331         estimate D2E/DX2                !
 ! D5    D(8,1,5,4)            175.8564         estimate D2E/DX2                !
 ! D6    D(8,1,5,25)            -4.0442         estimate D2E/DX2                !
 ! D7    D(2,1,8,9)            -67.7768         estimate D2E/DX2                !
 ! D8    D(2,1,8,10)           129.9201         estimate D2E/DX2                !
 ! D9    D(5,1,8,9)            116.4562         estimate D2E/DX2                !
 ! D10   D(5,1,8,10)           -45.8469         estimate D2E/DX2                !
 ! D11   D(1,2,3,4)              0.0627         estimate D2E/DX2                !
 ! D12   D(1,2,3,6)           -179.8595         estimate D2E/DX2                !
 ! D13   D(2,3,4,5)             -0.2248         estimate D2E/DX2                !
 ! D14   D(2,3,4,7)           -179.9632         estimate D2E/DX2                !
 ! D15   D(6,3,4,5)            179.6922         estimate D2E/DX2                !
 ! D16   D(6,3,4,7)             -0.0462         estimate D2E/DX2                !
 ! D17   D(2,3,6,29)           179.9831         estimate D2E/DX2                !
 ! D18   D(2,3,6,30)            60.1779         estimate D2E/DX2                !
 ! D19   D(2,3,6,31)           -60.1926         estimate D2E/DX2                !
 ! D20   D(4,3,6,29)             0.0702         estimate D2E/DX2                !
 ! D21   D(4,3,6,30)          -119.735          estimate D2E/DX2                !
 ! D22   D(4,3,6,31)           119.8945         estimate D2E/DX2                !
 ! D23   D(3,4,5,1)              0.319          estimate D2E/DX2                !
 ! D24   D(3,4,5,25)          -179.777          estimate D2E/DX2                !
 ! D25   D(7,4,5,1)           -179.9371         estimate D2E/DX2                !
 ! D26   D(7,4,5,25)            -0.0331         estimate D2E/DX2                !
 ! D27   D(1,5,25,26)           90.1542         estimate D2E/DX2                !
 ! D28   D(1,5,25,27)          -30.6935         estimate D2E/DX2                !
 ! D29   D(1,5,25,28)         -150.2386         estimate D2E/DX2                !
 ! D30   D(4,5,25,26)          -89.7389         estimate D2E/DX2                !
 ! D31   D(4,5,25,27)          149.4134         estimate D2E/DX2                !
 ! D32   D(4,5,25,28)           29.8683         estimate D2E/DX2                !
 ! D33   D(1,8,9,11)           168.9255         estimate D2E/DX2                !
 ! D34   D(1,8,9,13)            47.5765         estimate D2E/DX2                !
 ! D35   D(1,8,9,14)           -72.715          estimate D2E/DX2                !
 ! D36   D(10,8,9,11)          -25.2135         estimate D2E/DX2                !
 ! D37   D(10,8,9,13)         -146.5625         estimate D2E/DX2                !
 ! D38   D(10,8,9,14)           93.146          estimate D2E/DX2                !
 ! D39   D(1,8,10,12)          163.1341         estimate D2E/DX2                !
 ! D40   D(1,8,10,20)          -20.7125         estimate D2E/DX2                !
 ! D41   D(9,8,10,12)           -1.1107         estimate D2E/DX2                !
 ! D42   D(9,8,10,20)          175.0428         estimate D2E/DX2                !
 ! D43   D(8,9,11,12)           41.0885         estimate D2E/DX2                !
 ! D44   D(8,9,11,15)          163.8425         estimate D2E/DX2                !
 ! D45   D(8,9,11,16)          -75.9314         estimate D2E/DX2                !
 ! D46   D(13,9,11,12)         164.656          estimate D2E/DX2                !
 ! D47   D(13,9,11,15)         -72.59           estimate D2E/DX2                !
 ! D48   D(13,9,11,16)          47.6361         estimate D2E/DX2                !
 ! D49   D(14,9,11,12)         -76.559          estimate D2E/DX2                !
 ! D50   D(14,9,11,15)          46.195          estimate D2E/DX2                !
 ! D51   D(14,9,11,16)         166.4211         estimate D2E/DX2                !
 ! D52   D(8,10,12,11)          26.9808         estimate D2E/DX2                !
 ! D53   D(8,10,12,17)         -91.4058         estimate D2E/DX2                !
 ! D54   D(8,10,12,18)         147.8798         estimate D2E/DX2                !
 ! D55   D(20,10,12,11)       -149.5469         estimate D2E/DX2                !
 ! D56   D(20,10,12,17)         92.0666         estimate D2E/DX2                !
 ! D57   D(20,10,12,18)        -28.6479         estimate D2E/DX2                !
 ! D58   D(8,10,20,19)         -45.2147         estimate D2E/DX2                !
 ! D59   D(8,10,20,32)         132.6933         estimate D2E/DX2                !
 ! D60   D(12,10,20,19)        130.4324         estimate D2E/DX2                !
 ! D61   D(12,10,20,32)        -51.6596         estimate D2E/DX2                !
 ! D62   D(9,11,12,10)         -41.6858         estimate D2E/DX2                !
 ! D63   D(9,11,12,17)          76.2809         estimate D2E/DX2                !
 ! D64   D(9,11,12,18)        -164.5803         estimate D2E/DX2                !
 ! D65   D(15,11,12,10)       -164.4378         estimate D2E/DX2                !
 ! D66   D(15,11,12,17)        -46.4711         estimate D2E/DX2                !
 ! D67   D(15,11,12,18)         72.6676         estimate D2E/DX2                !
 ! D68   D(16,11,12,10)         75.3839         estimate D2E/DX2                !
 ! D69   D(16,11,12,17)       -166.6494         estimate D2E/DX2                !
 ! D70   D(16,11,12,18)        -47.5107         estimate D2E/DX2                !
 ! D71   D(21,19,20,10)         -3.773          estimate D2E/DX2                !
 ! D72   D(21,19,20,32)        178.1734         estimate D2E/DX2                !
 ! D73   D(34,19,20,10)        177.1667         estimate D2E/DX2                !
 ! D74   D(34,19,20,32)         -0.8869         estimate D2E/DX2                !
 ! D75   D(20,19,21,22)       -149.0995         estimate D2E/DX2                !
 ! D76   D(20,19,21,23)         91.3536         estimate D2E/DX2                !
 ! D77   D(20,19,21,24)        -29.5738         estimate D2E/DX2                !
 ! D78   D(34,19,21,22)         29.8786         estimate D2E/DX2                !
 ! D79   D(34,19,21,23)        -89.6683         estimate D2E/DX2                !
 ! D80   D(34,19,21,24)        149.4043         estimate D2E/DX2                !
 ! D81   D(20,19,34,33)          0.2367         estimate D2E/DX2                !
 ! D82   D(20,19,34,39)        177.525          estimate D2E/DX2                !
 ! D83   D(21,19,34,33)       -178.859          estimate D2E/DX2                !
 ! D84   D(21,19,34,39)         -1.5707         estimate D2E/DX2                !
 ! D85   D(10,20,32,33)       -177.2828         estimate D2E/DX2                !
 ! D86   D(19,20,32,33)          1.0092         estimate D2E/DX2                !
 ! D87   D(20,32,33,34)         -0.8923         estimate D2E/DX2                !
 ! D88   D(20,32,33,35)       -173.3412         estimate D2E/DX2                !
 ! D89   D(32,33,34,19)          0.5356         estimate D2E/DX2                !
 ! D90   D(32,33,34,39)       -176.7641         estimate D2E/DX2                !
 ! D91   D(35,33,34,19)        172.9266         estimate D2E/DX2                !
 ! D92   D(35,33,34,39)         -4.3731         estimate D2E/DX2                !
 ! D93   D(32,33,35,36)        -29.8644         estimate D2E/DX2                !
 ! D94   D(32,33,35,37)         90.4315         estimate D2E/DX2                !
 ! D95   D(32,33,35,38)       -149.638          estimate D2E/DX2                !
 ! D96   D(34,33,35,36)        158.5876         estimate D2E/DX2                !
 ! D97   D(34,33,35,37)        -81.1165         estimate D2E/DX2                !
 ! D98   D(34,33,35,38)         38.814          estimate D2E/DX2                !
 --------------------------------------------------------------------------------
 Trust Radius=3.00D-01 FncErr=1.00D-07 GrdErr=1.00D-06
 Number of steps in this run=    223 maximum allowed number of steps=    234.
 GradGradGradGradGradGradGradGradGradGradGradGradGradGradGradGradGradGrad

 Leave Link  103 at Sun Dec  2 13:48:06 2018, MaxMem=   536870912 cpu:         0.2
 (Enter /pbs_home/pkowalski/g09d01/g09/l202.exe)
                          Input orientation:                          
 ---------------------------------------------------------------------
 Center     Atomic      Atomic             Coordinates (Angstroms)
 Number     Number       Type             X           Y           Z
 ---------------------------------------------------------------------
      1          6           0       -1.983556   -0.169153   -0.691527
      2         16           0       -3.470029    0.697278   -0.339320
      3          6           0       -4.438551   -0.601387   -1.032411
      4          6           0       -3.723476   -1.636060   -1.506289
      5          6           0       -2.307606   -1.422719   -1.332104
      6          6           0       -5.925055   -0.487198   -1.056225
      7          1           0       -4.139036   -2.521037   -1.966354
      8          6           0       -0.724228    0.369456   -0.275012
      9          6           0       -0.170016    1.628331   -0.887473
     10          6           0        0.367088   -0.265727    0.456378
     11          6           0        0.993927    1.968562    0.026973
     12          6           0        1.588035    0.591546    0.265272
     13          9           0       -1.050498    2.653827   -0.971967
     14          9           0        0.261332    1.378654   -2.153077
     15          9           0        1.862675    2.858807   -0.497218
     16          9           0        0.542420    2.504373    1.199584
     17          9           0        2.296330    0.172892   -0.816441
     18          9           0        2.440050    0.594875    1.319053
     19          6           0       -0.552649   -1.825890    2.341459
     20          6           0        0.368719   -1.427696    1.294708
     21          6           0       -1.702020   -1.020268    2.824392
     22          1           0       -1.899608   -1.211931    3.884528
     23          1           0       -2.606774   -1.273625    2.263734
     24          1           0       -1.515770    0.053074    2.720341
     25          6           0       -1.307650   -2.425566   -1.781887
     26          1           0       -1.099099   -3.141132   -0.980737
     27          1           0       -0.366854   -1.952393   -2.079991
     28          1           0       -1.674593   -2.987643   -2.647364
     29          1           0       -6.387368   -1.367299   -1.515802
     30          1           0       -6.236290    0.390574   -1.632093
     31          1           0       -6.322311   -0.395367   -0.040030
     32         16           0        1.621375   -2.659597    1.069405
     33          6           0        0.934833   -3.692677    2.301480
     34          6           0       -0.230475   -3.110185    2.906743
     35          6           0        1.586373   -4.933771    2.781259
     36          1           0        2.191971   -5.397868    1.996186
     37          1           0        2.238776   -4.718036    3.633343
     38          1           0        0.840257   -5.669056    3.099733
     39          1           0       -0.771870   -3.564409    3.722610
 ---------------------------------------------------------------------
                    Distance matrix (angstroms):
                    1          2          3          4          5
     1  C    0.000000
     2  S    1.756233   0.000000
     3  C    2.515955   1.762084   0.000000
     4  C    2.417225   2.621167   1.344039   0.000000
     5  C    1.444567   2.613662   2.303329   1.442408   0.000000
     6  C    3.971092   2.818526   1.491074   2.523765   3.746631
     7  H    3.435496   3.667746   2.155694   1.080525   2.227714
     8  C    1.431605   2.766049   3.913105   3.812300   2.614656
     9  C    2.560912   3.472379   4.817991   4.864797   3.751785
    10  C    2.617736   4.035342   5.042155   4.739472   3.419253
    11  C    3.735167   4.655883   6.102356   6.131728   4.924226
    12  C    3.774969   5.095167   6.279077   6.026011   4.667429
    13  F    2.986380   3.175289   4.698827   5.082661   4.281150
    14  F    3.093761   4.204408   5.221624   5.038405   3.888590
    15  F    4.898958   5.756290   7.208663   7.240658   6.034877
    16  F    4.135770   4.661927   6.279938   6.531677   5.473038
    17  F    4.295349   5.809778   6.782682   6.323469   4.899808
    18  F    4.918786   6.139196   7.367196   7.137834   5.799962
    19  C    3.740491   4.697239   5.289862   4.989524   4.091147
    20  C    3.325997   4.682045   5.404453   4.963372   3.750051
    21  C    3.628408   4.010598   4.747525   4.818743   4.219616
    22  H    4.694115   4.894098   5.567341   5.706776   5.236807
    23  H    3.215871   3.377212   3.830390   3.948602   3.611341
    24  H    3.450949   3.687228   4.801470   5.058808   4.384892
    25  C    2.595598   4.063131   3.700254   2.556460   1.485907
    26  H    3.114251   4.556985   4.195821   3.070635   2.129998
    27  H    2.778759   4.436258   4.416034   3.419958   2.146255
    28  H    3.444508   4.704179   3.992712   2.706797   2.140000
    29  H    4.637731   3.762639   2.148994   2.677432   4.084271
    30  H    4.391322   3.068799   2.139035   3.230682   4.337347
    31  H    4.393224   3.069032   2.139116   3.231590   4.340825
    32  S    4.722152   6.259035   6.736213   6.020736   4.768020
    33  C    5.467203   6.756356   7.038761   6.358351   5.372993
    34  C    4.966941   5.960571   6.286407   5.817986   5.012968
    35  C    6.892476   8.186204   8.343461   7.579741   6.664107
    36  H    7.210984   8.640813   8.725965   7.836520   6.864803
    37  H    7.564715   8.814654   9.127034   8.453569   7.495623
    38  H    7.252345   8.422343   8.403672   7.635978   6.897942
    39  H    5.699171   6.476211   6.695841   6.306497   5.700479
                    6          7          8          9         10
     6  C    0.000000
     7  H    2.855644   0.000000
     8  C    5.328486   4.782939   0.000000
     9  C    6.133874   5.842461   1.505664   0.000000
    10  C    6.475190   5.591173   1.459232   2.383668   0.000000
    11  C    7.421347   7.104728   2.366514   1.518794   2.359950
    12  C    7.704322   6.889679   2.384909   2.344033   1.504045
    13  F    5.799521   6.107954   2.410508   1.354264   3.545915
    14  F    6.554073   5.882661   2.348816   1.360203   3.086167
    15  F    8.494526   8.192778   3.596986   2.407946   3.592887
    16  F    7.474383   7.562667   2.887334   2.372935   2.873421
    17  F    8.251327   7.070608   3.074988   2.864648   2.352537
    18  F    8.762866   7.986687   3.550283   3.570607   2.404582
    19  C    6.496084   5.648243   3.419781   4.743843   2.614107
    20  C    6.784027   5.670077   2.624559   3.793606   1.432820
    21  C    5.759981   5.580556   3.534645   4.810411   3.233888
    22  H    6.414086   6.400126   4.602616   5.816405   4.217277
    23  H    4.759369   4.668780   3.562152   4.928412   3.623017
    24  H    5.830621   5.955895   3.114285   4.160386   2.961810
    25  C    5.060068   2.838994   3.228499   4.304447   3.532632
    26  H    5.508078   3.255330   3.600390   4.860007   3.533123
    27  H    5.838535   3.816494   2.962541   3.779210   3.133159
    28  H    5.181735   2.599033   4.219166   5.164124   4.605487
    29  H    1.095227   2.566926   6.052028   6.929939   7.122193
    30  H    1.094977   3.603843   5.676702   6.235878   6.956798
    31  H    1.094942   3.604981   5.654972   6.531787   6.709045
    32  S    8.135492   6.512862   4.060108   5.042299   2.771219
    33  C    8.282955   6.732851   5.088391   6.301050   3.933284
    34  C    7.417104   6.274633   4.740808   6.070689   3.801620
    35  C    9.535190   7.819298   6.542468   7.720472   5.355592
    36  H    9.965843   8.003720   6.850152   7.953738   5.660396
    37  H   10.321830   8.766977   7.066626   8.155760   5.780949
    38  H    9.481197   7.769724   7.092260   8.376772   6.033836
    39  H    7.672146   6.692589   5.608792   6.969909   4.779833
                   11         12         13         14         15
    11  C    0.000000
    12  C    1.518527   0.000000
    13  F    2.376372   3.570101   0.000000
    14  F    2.374301   2.868465   2.177610   0.000000
    15  F    1.349828   2.407756   2.958712   2.738068   0.000000
    16  F    1.366005   2.371741   2.697287   3.547758   2.178953
    17  F    2.373190   1.359064   4.168991   2.716923   2.739361
    18  F    2.376501   1.355136   4.655317   4.173344   2.959323
    19  C    4.706018   3.838890   5.594149   5.579652   5.986507
    20  C    3.678669   2.573676   4.879634   4.446836   4.880268
    21  C    4.901713   4.468949   5.323138   5.863853   6.227951
    22  H    5.776575   5.339963   6.265031   6.916174   7.065790
    23  H    5.336659   5.006909   5.321338   5.896510   6.683998
    24  H    4.149929   3.993861   4.540213   5.354013   5.444145
    25  C    5.279924   4.656052   5.149984   4.131776   6.294913
    26  H    5.612950   4.765093   5.795170   4.863498   6.708589
    27  H    4.654558   3.974101   4.786685   3.390551   5.533861
    28  H    6.231937   5.651441   5.917992   4.801736   7.163544
    29  H    8.245705   8.403354   6.704282   7.221606   9.325272
    30  H    7.584101   8.053598   5.696536   6.592937   8.542443
    31  H    7.688953   7.977518   6.161015   7.138380   8.820015
    32  S    4.785417   3.349279   6.287971   5.342431   5.741543
    33  C    6.101353   4.788255   7.411822   6.783441   7.184396
    34  C    5.965392   4.897669   6.995761   6.781838   7.183112
    35  C    7.455152   6.071189   8.866310   8.120968   8.458666
    36  H    7.718640   6.263696   9.173513   8.177102   8.631233
    37  H    7.698451   6.321315   9.293684   8.634961   8.637797
    38  H    8.233996   6.912921   9.456431   8.808937   9.311705
    39  H    6.884006   5.898669   7.796355   7.747585   8.124376
                   16         17         18         19         20
    16  F    0.000000
    17  F    3.546316   0.000000
    18  F    2.694709   2.181526   0.000000
    19  C    4.610231   4.699377   3.982670   0.000000
    20  C    3.937053   3.276357   2.895134   1.450229   0.000000
    21  C    4.483370   5.537698   4.693770   1.484353   2.606509
    22  H    5.194549   6.451569   5.355263   2.138295   3.449497
    23  H    5.032207   5.968276   5.463895   2.128489   3.133099
    24  H    3.543687   5.201470   4.231509   2.145147   2.788621
    25  C    6.051134   4.546729   5.725744   4.234574   3.642993
    26  H    6.270575   4.747493   5.636697   3.614617   3.204372
    27  H    5.607598   3.633999   5.091246   4.427160   3.493561
    28  H    7.062322   5.395321   6.745160   5.243737   4.706218
    29  H    8.389584   8.846915   9.476805   7.009473   7.317604
    30  H    7.644439   8.574280   9.166781   7.280495   7.449726
    31  H    7.554447   8.672180   8.922256   6.403662   6.900515
    32  S    5.277090   3.469146   3.365136   2.653219   1.771296
    33  C    6.306472   5.149537   4.649080   2.387278   2.542482
    34  C    5.919039   5.570048   4.835280   1.439707   2.405922
    35  C    7.675775   6.286931   5.782106   3.798390   3.998135
    36  H    8.111782   6.241405   6.035977   4.517874   4.424770
    37  H    7.807944   6.612493   5.798575   4.222028   4.448894
    38  H    8.396679   7.182265   6.705743   4.157535   4.633530
    39  H    6.702472   6.632063   5.778681   2.231162   3.429460
                   21         22         23         24         25
    21  C    0.000000
    22  H    1.095292   0.000000
    23  H    1.094124   1.769424   0.000000
    24  H    1.094340   1.761505   1.777332   0.000000
    25  C    4.831997   5.825082   4.402470   5.143639   0.000000
    26  H    4.397793   5.294661   4.035748   4.906582   1.094244
    27  H    5.167640   6.202669   4.934158   5.327766   1.094466
    28  H    5.814760   6.772695   5.284478   6.171178   1.095275
    29  H    6.396109   7.023368   5.346641   6.610207   5.195600
    30  H    6.512322   7.197773   5.578568   6.429689   5.678430
    31  H    5.471975   5.969023   4.459135   5.560898   5.683537
    32  S    4.100285   4.734763   4.607015   4.463839   4.094365
    33  C    3.790541   4.085854   4.289081   4.495726   4.827855
    34  C    2.557338   2.710247   3.071353   3.419494   4.859245
    35  C    5.111838   5.217409   5.589900   5.873298   5.957245
    36  H    5.917134   6.150523   6.333160   6.632082   5.946071
    37  H    5.464225   5.429741   6.100749   6.139517   6.867115
    38  H    5.305677   5.290437   5.648073   6.199804   6.242111
    39  H    2.853879   2.613841   3.277634   3.826763   5.646549
                   26         27         28         29         30
    26  H    0.000000
    27  H    1.776975   0.000000
    28  H    1.769858   1.761770   0.000000
    29  H    5.603443   6.075132   5.110401   0.000000
    30  H    6.268009   6.335644   5.766472   1.768181   0.000000
    31  H    5.975458   6.484847   5.926159   1.768272   1.777574
    32  S    3.440340   3.791027   4.978493   8.514300   8.851245
    33  C    3.900517   4.890835   5.638903   8.578675   9.141714
    34  C    3.983462   5.121191   5.740087   7.778425   8.302178
    35  C    4.957614   6.027891   6.625048   9.734732  10.441283
    36  H    4.978561   5.918961   6.505541  10.108641  10.849242
    37  H    5.909126   6.861506   7.599736  10.590160  11.209346
    38  H    5.177040   6.488470   6.822285   9.594105  10.449249
    39  H    4.733679   6.035960   6.459423   7.987621   8.612469
                   31         32         33         34         35
    31  H    0.000000
    32  S    8.334251   0.000000
    33  C    8.307892   1.748315   0.000000
    34  C    7.291377   2.647299   1.436518   0.000000
    35  C    9.544845   2.846672   1.481556   2.577236   0.000000
    36  H   10.082867   2.946630   2.140392   3.454107   1.094749
    37  H   10.269924   3.345464   2.127319   3.034852   1.094631
    38  H    9.432512   3.713384   2.133595   2.780563   1.094878
    39  H    7.416717   3.685893   2.224612   1.079383   2.884892
                   36         37         38         39
    36  H    0.000000
    37  H    1.773315   0.000000
    38  H    1.765925   1.773424   0.000000
    39  H    3.889276   3.225339   2.723319   0.000000
 Stoichiometry    C17H14F6S2
 Framework group  C1[X(C17H14F6S2)]
 Deg. of freedom   111
 Full point group                 C1      NOp   1
 Largest Abelian subgroup         C1      NOp   1
 Largest concise Abelian subgroup C1      NOp   1
                         Standard orientation:                         
 ---------------------------------------------------------------------
 Center     Atomic      Atomic             Coordinates (Angstroms)
 Number     Number       Type             X           Y           Z
 ---------------------------------------------------------------------
      1          6           0        1.665454   -0.455943    0.278349
      2         16           0        3.034902   -0.675482   -0.799042
      3          6           0        3.534152   -2.127146    0.066036
      4          6           0        2.744355   -2.455796    1.102690
      5          6           0        1.661148   -1.516298    1.259370
      6          6           0        4.746565   -2.874346   -0.375608
      7          1           0        2.889604   -3.308786    1.749871
      8          6           0        0.735005    0.607229    0.047218
      9          6           0        1.135778    2.048801    0.215367
     10          6           0       -0.722263    0.574461   -0.021008
     11          6           0       -0.034979    2.801299   -0.392752
     12          6           0       -1.206079    1.990198    0.133140
     13          9           0        2.304801    2.386093   -0.379317
     14          9           0        1.270655    2.342691    1.536575
     15          9           0       -0.079355    4.109126   -0.061612
     16          9           0        0.013331    2.743091   -1.756661
     17          9           0       -1.443636    2.269884    1.441726
     18          9           0       -2.346114    2.268926   -0.544373
     19          6           0       -1.552969   -1.565667   -1.271341
     20          6           0       -1.614481   -0.518736   -0.269685
     21          6           0       -0.530985   -1.668327   -2.342935
     22          1           0       -0.946023   -2.142166   -3.238973
     23          1           0        0.315322   -2.273900   -2.005071
     24          1           0       -0.158522   -0.683834   -2.642307
     25          6           0        0.653554   -1.662638    2.341617
     26          1           0       -0.186835   -2.274149    1.999314
     27          1           0        0.267747   -0.691949    2.668374
     28          1           0        1.087511   -2.150093    3.221218
     29          1           0        4.929943   -3.750053    0.256082
     30          1           0        5.634491   -2.235664   -0.324180
     31          1           0        4.630216   -3.226084   -1.405968
     32         16           0       -3.020531   -0.749061    0.782676
     33          6           0       -3.503152   -2.206972   -0.052894
     34          6           0       -2.622250   -2.521171   -1.143249
     35          6           0       -4.769647   -2.924283    0.223621
     36          1           0       -5.083031   -2.797527    1.264870
     37          1           0       -5.570040   -2.549250   -0.422088
     38          1           0       -4.658550   -3.998167    0.041443
     39          1           0       -2.774122   -3.351972   -1.815389
 ---------------------------------------------------------------------
 Rotational constants (GHZ):      0.2249920      0.1882687      0.1255290
 Leave Link  202 at Sun Dec  2 13:48:06 2018, MaxMem=   536870912 cpu:         0.1
 (Enter /pbs_home/pkowalski/g09d01/g09/l301.exe)
 General basis read from cards:  (5D, 7F)
 Centers:       7     22     23     24     26     27     28     29     30     31
 Centers:      36     37     38     39
 S 3 1.00
     Exponent=  1.3010701000D+01 Coefficients=  1.9682158000D-02
     Exponent=  1.9622572000D+00 Coefficients=  1.3796524000D-01
     Exponent=  4.4453796000D-01 Coefficients=  4.7831935000D-01
 S 1 1.00
     Exponent=  1.2194962000D-01 Coefficients=  1.0000000000D+00
 P 1 1.00
     Exponent=  8.0000000000D-01 Coefficients=  1.0000000000D+00
 ****
 Centers:       1      3      4      5      6      8      9     10     11     12
 Centers:      19     20     21     25     33     34     35
 S 5 1.00
     Exponent=  1.2384016938D+03 Coefficients=  5.4568832082D-03
     Exponent=  1.8629004992D+02 Coefficients=  4.0638409211D-02
     Exponent=  4.2251176346D+01 Coefficients=  1.8025593888D-01
     Exponent=  1.1676557932D+01 Coefficients=  4.6315121755D-01
     Exponent=  3.5930506482D+00 Coefficients=  4.4087173314D-01
 S 1 1.00
     Exponent=  4.0245147363D-01 Coefficients=  1.0000000000D+00
 S 1 1.00
     Exponent=  1.3090182668D-01 Coefficients=  1.0000000000D+00
 P 3 1.00
     Exponent=  9.4680970621D+00 Coefficients=  3.8387871728D-02
     Exponent=  2.0103545142D+00 Coefficients=  2.1117025112D-01
     Exponent=  5.4771004707D-01 Coefficients=  5.1328172114D-01
 P 1 1.00
     Exponent=  1.5268613795D-01 Coefficients=  1.0000000000D+00
 D 1 1.00
     Exponent=  8.0000000000D-01 Coefficients=  1.0000000000D+00
 ****
 Centers:      13     14     15     16     17     18
 S 5 1.00
     Exponent=  2.8948325990D+03 Coefficients= -5.3408255515D-03
     Exponent=  4.3541939120D+02 Coefficients= -3.9904258866D-02
     Exponent=  9.8843328866D+01 Coefficients= -1.7912768038D-01
     Exponent=  2.7485198001D+01 Coefficients= -4.6758090825D-01
     Exponent=  8.5405498171D+00 Coefficients= -4.4653131020D-01
 S 1 1.00
     Exponent=  1.0654578038D+00 Coefficients=  1.0000000000D+00
 S 1 1.00
     Exponent=  3.3247346748D-01 Coefficients=  1.0000000000D+00
 P 3 1.00
     Exponent=  2.2696633924D+01 Coefficients= -4.5212874436D-02
     Exponent=  4.9872339257D+00 Coefficients= -2.3754317067D-01
     Exponent=  1.3491613954D+00 Coefficients= -5.1287353587D-01
 P 1 1.00
     Exponent=  3.4829881977D-01 Coefficients=  1.0000000000D+00
 D 1 1.00
     Exponent=  1.4000000000D+00 Coefficients=  1.0000000000D+00
 ****
 Centers:       2     32
 S 5 1.00
     Exponent=  9.1849303010D+03 Coefficients= -2.2294387756D-03
     Exponent=  1.3815105503D+03 Coefficients= -1.6683029937D-02
     Exponent=  3.1387147580D+02 Coefficients= -7.5262436116D-02
     Exponent=  8.8053870623D+01 Coefficients= -1.9376827038D-01
     Exponent=  2.7039914905D+01 Coefficients= -1.7718020803D-01
 S 3 1.00
     Exponent=  4.5648731303D+01 Coefficients= -1.0736062573D-01
     Exponent=  4.9664522326D+00 Coefficients=  6.5066293018D-01
     Exponent=  2.0116242047D+00 Coefficients=  5.9712155354D-01
 S 1 1.00
     Exponent=  3.5661077013D-01 Coefficients=  1.0000000000D+00
 S 1 1.00
     Exponent=  1.3507221477D-01 Coefficients=  1.0000000000D+00
 P 5 1.00
     Exponent=  2.6198233439D+02 Coefficients= -9.2729929822D-03
     Exponent=  6.1306894736D+01 Coefficients= -6.6547669241D-02
     Exponent=  1.9103729887D+01 Coefficients= -2.4828595903D-01
     Exponent=  6.6567720378D+00 Coefficients= -4.8703847402D-01
     Exponent=  2.3959635161D+00 Coefficients= -3.9337850312D-01
 P 1 1.00
     Exponent=  6.1776161679D-01 Coefficients=  1.0000000000D+00
 P 1 1.00
     Exponent=  1.6993376871D-01 Coefficients=  1.0000000000D+00
 D 1 1.00
     Exponent=  5.5000000000D-01 Coefficients=  1.0000000000D+00
 ****
 Ernie: Thresh=  0.10000D-02 Tol=  0.10000D-05 Strict=F.
 There are   453 symmetry adapted cartesian basis functions of A   symmetry.
 There are   428 symmetry adapted basis functions of A   symmetry.
   428 basis functions,   747 primitive gaussians,   453 cartesian basis functions
   101 alpha electrons      101 beta electrons
       nuclear repulsion energy      2793.8147541463 Hartrees.
 IExCor=20419 DFT=T Ex+Corr=CAM-B3LYP ExCW=0 ScaHFX=  1.000000
 ScaDFX=  1.000000  1.000000  1.000000  0.810000 ScalE2=  1.000000  1.000000
 IRadAn=      0 IRanWt=     -1 IRanGd=            0 ICorTp=0 IEmpDi=131
  HFx wShort=  0.000000 wLong=  0.330000 cFull=  0.190000 cShort=  0.000000 cLong=  0.460000
  DFx wShort=  0.000000 wLong=  0.330000 cFull=  0.190000 cShort=  0.000000 cLong=  0.460000
 NAtoms=   39 NActive=   39 NUniq=   39 SFac= 1.00D+00 NAtFMM=   60 NAOKFM=F Big=F
 Integral buffers will be    131072 words long.
 Raffenetti 2 integral format.
 Two-electron integral symmetry is turned on.
 R6Disp:  Grimme-D3 Dispersion energy=       -0.0322858500 Hartrees.
 Nuclear repulsion after empirical dispersion term =     2793.7824682963 Hartrees.
 Leave Link  301 at Sun Dec  2 13:48:06 2018, MaxMem=   536870912 cpu:         1.4
 (Enter /pbs_home/pkowalski/g09d01/g09/l302.exe)
 NPDir=0 NMtPBC=     1 NCelOv=     1 NCel=       1 NClECP=     1 NCelD=      1
         NCelK=      1 NCelE2=     1 NClLst=     1 CellRange=     0.0.
 One-electron integrals computed using PRISM.
 NBasis=   428 RedAO= T EigKep=  3.96D-04  NBF=   428
 NBsUse=   428 1.00D-06 EigRej= -1.00D+00 NBFU=   428
 Precomputing XC quadrature grid using
 IXCGrd= 4 IRadAn=           0 IRanWt=          -1 IRanGd=           0 AccXCQ= 0.00D+00.
 Generated NRdTot=       0 NPtTot=           0 NUsed=           0 NTot=          32
 NSgBfM=   439   440   442   444   444 MxSgAt=    39 MxSgA2=    39.
 Leave Link  302 at Sun Dec  2 13:48:08 2018, MaxMem=   536870912 cpu:         7.8
 (Enter /pbs_home/pkowalski/g09d01/g09/l303.exe)
 DipDrv:  MaxL=1.
 Leave Link  303 at Sun Dec  2 13:48:08 2018, MaxMem=   536870912 cpu:         0.9
 (Enter /pbs_home/pkowalski/g09d01/g09/l401.exe)
 ExpMin= 1.22D-01 ExpMax= 9.18D+03 ExpMxC= 1.38D+03 IAcc=1 IRadAn=         1 AccDes= 0.00D+00
 Harris functional with IExCor=20419 and IRadAn=       1 diagonalized for initial guess.
 HarFok:  IExCor=20419 AccDes= 0.00D+00 IRadAn=         1 IDoV= 1 UseB2=F ITyADJ=14
 ICtDFT=  3500011 ScaDFX=  1.000000  1.000000  1.000000  1.000000
 FoFCou: FMM=F IPFlag=           0 FMFlag=      100000 FMFlg1=           0
         NFxFlg=           0 DoJE=T BraDBF=F KetDBF=T FulRan=T
         wScrn=  0.000000 ICntrl=     500 IOpCl=  0 I1Cent=   200000004 NGrid=           0
         NMat0=    1 NMatS0=      1 NMatT0=    0 NMatD0=    1 NMtDS0=    0 NMtDT0=    0
 Petite list used in FoFCou.
 Harris En= -1994.63105392125    
 JPrj=0 DoOrth=F DoCkMO=F.
 Leave Link  401 at Sun Dec  2 13:48:10 2018, MaxMem=   536870912 cpu:        16.6
 (Enter /pbs_home/pkowalski/g09d01/g09/l502.exe)
 Closed shell SCF:
 Using DIIS extrapolation, IDIIS=  1040.
 Integral symmetry usage will be decided dynamically.
 IVT=      641221 IEndB=      641221 NGot=   536870912 MDV=   536451994
 LenX=   536451994 LenY=   536246332
 Requested convergence on RMS density matrix=1.00D-08 within 128 cycles.
 Requested convergence on MAX density matrix=1.00D-06.
 Requested convergence on             energy=1.00D-06.
 No special actions if energy rises.
 Fock matrices will be formed incrementally for  20 cycles.
 Integral accuracy reduced to 1.0D-05 until final iterations.

 Cycle   1  Pass 0  IDiag  1:
 FoFJK:  IHMeth= 1 ICntrl=       0 DoSepK=T KAlg= 0 I1Cent=   0 FoldK=F
 IRaf=         1 NMat=   1 IRICut=       1 DoRegI=T DoRafI=F ISym2E= 0.
 FoFCou: FMM=F IPFlag=           0 FMFlag=      100000 FMFlg1=           0
         NFxFlg=           0 DoJE=T BraDBF=F KetDBF=F FulRan=T
         wScrn=  0.000000 ICntrl=     500 IOpCl=  0 I1Cent=           0 NGrid=           0
         NMat0=    1 NMatS0=      1 NMatT0=    0 NMatD0=    1 NMtDS0=    0 NMtDT0=    0
 Symmetry not used in FoFCou.
 E= -2049.32697798283    
 DIIS: error= 3.60D-02 at cycle   1 NSaved=   1.
 NSaved= 1 IEnMin= 1 EnMin= -2049.32697798283     IErMin= 1 ErrMin= 3.60D-02
 ErrMax= 3.60D-02  0.00D+00 EMaxC= 1.00D-01 BMatC= 1.12D+00 BMatP= 1.12D+00
 IDIUse=3 WtCom= 6.40D-01 WtEn= 3.60D-01
 Coeff-Com:  0.100D+01
 Coeff-En:   0.100D+01
 Coeff:      0.100D+01
 Gap=     0.334 Goal=   None    Shift=    0.000
 GapD=    0.334 DampG=1.000 DampE=0.500 DampFc=0.5000 IDamp=-1.
 Damping current iteration by 5.00D-01
 RMSDP=6.06D-03 MaxDP=3.60D-01              OVMax= 2.72D-01

 Cycle   2  Pass 0  IDiag  1:
 RMSU=  2.92D-03    CP:  9.59D-01
 E= -2049.63371526443     Delta-E=       -0.306737281600 Rises=F Damp=T
 DIIS: error= 1.39D-02 at cycle   2 NSaved=   2.
 NSaved= 2 IEnMin= 2 EnMin= -2049.63371526443     IErMin= 2 ErrMin= 1.39D-02
 ErrMax= 1.39D-02  0.00D+00 EMaxC= 1.00D-01 BMatC= 1.07D-01 BMatP= 1.12D+00
 IDIUse=3 WtCom= 8.61D-01 WtEn= 1.39D-01
 Coeff-Com: -0.859D-01 0.109D+01
 Coeff-En:   0.309D-01 0.969D+00
 Coeff:     -0.697D-01 0.107D+01
 Gap=     0.230 Goal=   None    Shift=    0.000
 RMSDP=1.92D-03 MaxDP=1.24D-01 DE=-3.07D-01 OVMax= 2.04D-01

 Cycle   3  Pass 0  IDiag  1:
 RMSU=  1.86D-03    CP:  9.41D-01  1.10D+00
 E= -2049.95121070291     Delta-E=       -0.317495438474 Rises=F Damp=F
 DIIS: error= 7.12D-03 at cycle   3 NSaved=   3.
 NSaved= 3 IEnMin= 3 EnMin= -2049.95121070291     IErMin= 3 ErrMin= 7.12D-03
 ErrMax= 7.12D-03  0.00D+00 EMaxC= 1.00D-01 BMatC= 3.78D-02 BMatP= 1.07D-01
 IDIUse=3 WtCom= 9.29D-01 WtEn= 7.12D-02
 Coeff-Com: -0.120D+00 0.409D+00 0.710D+00
 Coeff-En:   0.000D+00 0.000D+00 0.100D+01
 Coeff:     -0.111D+00 0.380D+00 0.731D+00
 Gap=     0.214 Goal=   None    Shift=    0.000
 RMSDP=8.56D-04 MaxDP=2.92D-02 DE=-3.17D-01 OVMax= 7.12D-02

 Cycle   4  Pass 0  IDiag  1:
 RMSU=  5.47D-04    CP:  9.35D-01  1.25D+00  7.50D-01
 E= -2049.98412146162     Delta-E=       -0.032910758713 Rises=F Damp=F
 DIIS: error= 3.63D-03 at cycle   4 NSaved=   4.
 NSaved= 4 IEnMin= 4 EnMin= -2049.98412146162     IErMin= 4 ErrMin= 3.63D-03
 ErrMax= 3.63D-03  0.00D+00 EMaxC= 1.00D-01 BMatC= 6.49D-03 BMatP= 3.78D-02
 IDIUse=3 WtCom= 9.64D-01 WtEn= 3.63D-02
 Coeff-Com: -0.417D-01 0.963D-01 0.363D+00 0.582D+00
 Coeff-En:   0.000D+00 0.000D+00 0.961D-01 0.904D+00
 Coeff:     -0.402D-01 0.928D-01 0.354D+00 0.594D+00
 Gap=     0.218 Goal=   None    Shift=    0.000
 RMSDP=2.72D-04 MaxDP=1.22D-02 DE=-3.29D-02 OVMax= 1.98D-02

 Cycle   5  Pass 0  IDiag  1:
 RMSU=  1.27D-04    CP:  9.34D-01  1.24D+00  8.51D-01  7.37D-01
 E= -2049.99039781729     Delta-E=       -0.006276355673 Rises=F Damp=F
 DIIS: error= 5.04D-04 at cycle   5 NSaved=   5.
 NSaved= 5 IEnMin= 5 EnMin= -2049.99039781729     IErMin= 5 ErrMin= 5.04D-04
 ErrMax= 5.04D-04  0.00D+00 EMaxC= 1.00D-01 BMatC= 3.15D-04 BMatP= 6.49D-03
 IDIUse=3 WtCom= 9.95D-01 WtEn= 5.04D-03
 Coeff-Com: -0.104D-01 0.165D-01 0.130D+00 0.278D+00 0.586D+00
 Coeff-En:   0.000D+00 0.000D+00 0.000D+00 0.000D+00 0.100D+01
 Coeff:     -0.103D-01 0.164D-01 0.129D+00 0.277D+00 0.588D+00
 Gap=     0.217 Goal=   None    Shift=    0.000
 RMSDP=6.63D-05 MaxDP=2.42D-03 DE=-6.28D-03 OVMax= 5.53D-03

 Cycle   6  Pass 0  IDiag  1:
 RMSU=  5.65D-05    CP:  9.35D-01  1.24D+00  8.55D-01  7.50D-01  7.44D-01
 E= -2049.99071173231     Delta-E=       -0.000313915022 Rises=F Damp=F
 DIIS: error= 1.50D-04 at cycle   6 NSaved=   6.
 NSaved= 6 IEnMin= 6 EnMin= -2049.99071173231     IErMin= 6 ErrMin= 1.50D-04
 ErrMax= 1.50D-04  0.00D+00 EMaxC= 1.00D-01 BMatC= 3.13D-05 BMatP= 3.15D-04
 IDIUse=3 WtCom= 9.99D-01 WtEn= 1.50D-03
 Coeff-Com:  0.260D-02-0.836D-02-0.109D-02 0.151D-01 0.230D+00 0.762D+00
 Coeff-En:   0.000D+00 0.000D+00 0.000D+00 0.000D+00 0.000D+00 0.100D+01
 Coeff:      0.259D-02-0.835D-02-0.109D-02 0.151D-01 0.230D+00 0.762D+00
 Gap=     0.218 Goal=   None    Shift=    0.000
 RMSDP=3.04D-05 MaxDP=9.03D-04 DE=-3.14D-04 OVMax= 2.15D-03

 Cycle   7  Pass 0  IDiag  1:
 RMSU=  1.98D-05    CP:  9.34D-01  1.24D+00  8.63D-01  7.68D-01  8.46D-01
                    CP:  9.00D-01
 E= -2049.99075314284     Delta-E=       -0.000041410529 Rises=F Damp=F
 DIIS: error= 8.26D-05 at cycle   7 NSaved=   7.
 NSaved= 7 IEnMin= 7 EnMin= -2049.99075314284     IErMin= 7 ErrMin= 8.26D-05
 ErrMax= 8.26D-05  0.00D+00 EMaxC= 1.00D-01 BMatC= 7.19D-06 BMatP= 3.13D-05
 IDIUse=1 WtCom= 1.00D+00 WtEn= 0.00D+00
 Coeff-Com:  0.300D-02-0.680D-02-0.188D-01-0.343D-01 0.342D-01 0.382D+00
 Coeff-Com:  0.640D+00
 Coeff:      0.300D-02-0.680D-02-0.188D-01-0.343D-01 0.342D-01 0.382D+00
 Coeff:      0.640D+00
 Gap=     0.218 Goal=   None    Shift=    0.000
 RMSDP=1.17D-05 MaxDP=4.04D-04 DE=-4.14D-05 OVMax= 1.30D-03

 Cycle   8  Pass 0  IDiag  1:
 RMSU=  8.58D-06    CP:  9.34D-01  1.23D+00  8.64D-01  7.72D-01  8.69D-01
                    CP:  1.02D+00  9.29D-01
 E= -2049.99076174555     Delta-E=       -0.000008602703 Rises=F Damp=F
 DIIS: error= 3.46D-05 at cycle   8 NSaved=   8.
 NSaved= 8 IEnMin= 8 EnMin= -2049.99076174555     IErMin= 8 ErrMin= 3.46D-05
 ErrMax= 3.46D-05  0.00D+00 EMaxC= 1.00D-01 BMatC= 1.17D-06 BMatP= 7.19D-06
 IDIUse=1 WtCom= 1.00D+00 WtEn= 0.00D+00
 Coeff-Com:  0.114D-02-0.214D-02-0.935D-02-0.209D-01-0.192D-01 0.581D-01
 Coeff-Com:  0.315D+00 0.678D+00
 Coeff:      0.114D-02-0.214D-02-0.935D-02-0.209D-01-0.192D-01 0.581D-01
 Coeff:      0.315D+00 0.678D+00
 Gap=     0.218 Goal=   None    Shift=    0.000
 RMSDP=5.04D-06 MaxDP=1.96D-04 DE=-8.60D-06 OVMax= 6.30D-04

 Initial convergence to 1.0D-05 achieved.  Increase integral accuracy.
 Cycle   9  Pass 1  IDiag  1:
 E= -2049.99099424666     Delta-E=       -0.000232501118 Rises=F Damp=F
 DIIS: error= 1.34D-04 at cycle   1 NSaved=   1.
 NSaved= 1 IEnMin= 1 EnMin= -2049.99099424666     IErMin= 1 ErrMin= 1.34D-04
 ErrMax= 1.34D-04  0.00D+00 EMaxC= 1.00D-01 BMatC= 2.47D-06 BMatP= 2.47D-06
 IDIUse=3 WtCom= 9.99D-01 WtEn= 1.34D-03
 Coeff-Com:  0.100D+01
 Coeff-En:   0.100D+01
 Coeff:      0.100D+01
 Gap=     0.218 Goal=   None    Shift=    0.000
 RMSDP=5.04D-06 MaxDP=1.96D-04 DE=-2.33D-04 OVMax= 3.42D-04

 Cycle  10  Pass 1  IDiag  1:
 RMSU=  6.16D-05    CP:  1.00D+00
 E= -2049.99099661621     Delta-E=       -0.000002369544 Rises=F Damp=F
 DIIS: error= 1.89D-05 at cycle   2 NSaved=   2.
 NSaved= 2 IEnMin= 2 EnMin= -2049.99099661621     IErMin= 2 ErrMin= 1.89D-05
 ErrMax= 1.89D-05  0.00D+00 EMaxC= 1.00D-01 BMatC= 2.86D-07 BMatP= 2.47D-06
 IDIUse=1 WtCom= 1.00D+00 WtEn= 0.00D+00
 Coeff-Com:  0.132D+00 0.868D+00
 Coeff:      0.132D+00 0.868D+00
 Gap=     0.218 Goal=   None    Shift=    0.000
 RMSDP=4.17D-06 MaxDP=1.63D-04 DE=-2.37D-06 OVMax= 2.72D-04

 Cycle  11  Pass 1  IDiag  1:
 RMSU=  3.43D-06    CP:  1.00D+00  1.04D+00
 E= -2049.99099652879     Delta-E=        0.000000087419 Rises=F Damp=F
 DIIS: error= 2.60D-05 at cycle   3 NSaved=   3.
 NSaved= 3 IEnMin= 2 EnMin= -2049.99099661621     IErMin= 2 ErrMin= 1.89D-05
 ErrMax= 2.60D-05  0.00D+00 EMaxC= 1.00D-01 BMatC= 4.05D-07 BMatP= 2.86D-07
 IDIUse=1 WtCom= 1.00D+00 WtEn= 0.00D+00
 Coeff-Com: -0.204D-01 0.550D+00 0.470D+00
 Coeff:     -0.204D-01 0.550D+00 0.470D+00
 Gap=     0.218 Goal=   None    Shift=    0.000
 RMSDP=1.93D-06 MaxDP=9.79D-05 DE= 8.74D-08 OVMax= 1.79D-04

 Cycle  12  Pass 1  IDiag  1:
 RMSU=  8.73D-07    CP:  1.00D+00  1.05D+00  5.22D-01
 E= -2049.99099692813     Delta-E=       -0.000000399335 Rises=F Damp=F
 DIIS: error= 2.14D-06 at cycle   4 NSaved=   4.
 NSaved= 4 IEnMin= 4 EnMin= -2049.99099692813     IErMin= 4 ErrMin= 2.14D-06
 ErrMax= 2.14D-06  0.00D+00 EMaxC= 1.00D-01 BMatC= 6.03D-09 BMatP= 2.86D-07
 IDIUse=1 WtCom= 1.00D+00 WtEn= 0.00D+00
 Coeff-Com: -0.132D-01 0.247D+00 0.226D+00 0.540D+00
 Coeff:     -0.132D-01 0.247D+00 0.226D+00 0.540D+00
 Gap=     0.218 Goal=   None    Shift=    0.000
 RMSDP=2.93D-07 MaxDP=1.15D-05 DE=-3.99D-07 OVMax= 2.63D-05

 Cycle  13  Pass 1  IDiag  1:
 RMSU=  2.83D-07    CP:  1.00D+00  1.05D+00  5.42D-01  1.01D+00
 E= -2049.99099693518     Delta-E=       -0.000000007050 Rises=F Damp=F
 DIIS: error= 8.96D-07 at cycle   5 NSaved=   5.
 NSaved= 5 IEnMin= 5 EnMin= -2049.99099693518     IErMin= 5 ErrMin= 8.96D-07
 ErrMax= 8.96D-07  0.00D+00 EMaxC= 1.00D-01 BMatC= 7.62D-10 BMatP= 6.03D-09
 IDIUse=1 WtCom= 1.00D+00 WtEn= 0.00D+00
 Coeff-Com:  0.116D-02-0.639D-01-0.530D-01 0.175D+00 0.941D+00
 Coeff:      0.116D-02-0.639D-01-0.530D-01 0.175D+00 0.941D+00
 Gap=     0.218 Goal=   None    Shift=    0.000
 RMSDP=2.26D-07 MaxDP=7.59D-06 DE=-7.05D-09 OVMax= 3.20D-05

 Cycle  14  Pass 1  IDiag  1:
 RMSU=  1.35D-07    CP:  1.00D+00  1.05D+00  5.50D-01  1.20D+00  1.12D+00
 E= -2049.99099693742     Delta-E=       -0.000000002248 Rises=F Damp=F
 DIIS: error= 5.24D-07 at cycle   6 NSaved=   6.
 NSaved= 6 IEnMin= 6 EnMin= -2049.99099693742     IErMin= 6 ErrMin= 5.24D-07
 ErrMax= 5.24D-07  0.00D+00 EMaxC= 1.00D-01 BMatC= 2.71D-10 BMatP= 7.62D-10
 IDIUse=1 WtCom= 1.00D+00 WtEn= 0.00D+00
 Coeff-Com:  0.329D-02-0.855D-01-0.765D-01-0.265D-01 0.508D+00 0.677D+00
 Coeff:      0.329D-02-0.855D-01-0.765D-01-0.265D-01 0.508D+00 0.677D+00
 Gap=     0.218 Goal=   None    Shift=    0.000
 RMSDP=9.40D-08 MaxDP=2.59D-06 DE=-2.25D-09 OVMax= 1.11D-05

 Cycle  15  Pass 1  IDiag  1:
 RMSU=  5.43D-08    CP:  1.00D+00  1.05D+00  5.51D-01  1.26D+00  1.33D+00
                    CP:  1.06D+00
 E= -2049.99099693792     Delta-E=       -0.000000000493 Rises=F Damp=F
 DIIS: error= 9.56D-08 at cycle   7 NSaved=   7.
 NSaved= 7 IEnMin= 7 EnMin= -2049.99099693792     IErMin= 7 ErrMin= 9.56D-08
 ErrMax= 9.56D-08  0.00D+00 EMaxC= 1.00D-01 BMatC= 1.06D-11 BMatP= 2.71D-10
 IDIUse=1 WtCom= 1.00D+00 WtEn= 0.00D+00
 Coeff-Com:  0.691D-03-0.146D-01-0.139D-01-0.271D-01 0.293D-01 0.173D+00
 Coeff-Com:  0.853D+00
 Coeff:      0.691D-03-0.146D-01-0.139D-01-0.271D-01 0.293D-01 0.173D+00
 Coeff:      0.853D+00
 Gap=     0.218 Goal=   None    Shift=    0.000
 RMSDP=2.70D-08 MaxDP=8.34D-07 DE=-4.93D-10 OVMax= 3.50D-06

 Cycle  16  Pass 1  IDiag  1:
 RMSU=  1.69D-08    CP:  1.00D+00  1.05D+00  5.50D-01  1.26D+00  1.35D+00
                    CP:  1.18D+00  1.12D+00
 E= -2049.99099693805     Delta-E=       -0.000000000129 Rises=F Damp=F
 DIIS: error= 5.61D-08 at cycle   8 NSaved=   8.
 NSaved= 8 IEnMin= 8 EnMin= -2049.99099693805     IErMin= 8 ErrMin= 5.61D-08
 ErrMax= 5.61D-08  0.00D+00 EMaxC= 1.00D-01 BMatC= 3.07D-12 BMatP= 1.06D-11
 IDIUse=1 WtCom= 1.00D+00 WtEn= 0.00D+00
 Coeff-Com: -0.891D-04 0.410D-02 0.323D-02-0.924D-02-0.518D-01-0.353D-02
 Coeff-Com:  0.412D+00 0.646D+00
 Coeff:     -0.891D-04 0.410D-02 0.323D-02-0.924D-02-0.518D-01-0.353D-02
 Coeff:      0.412D+00 0.646D+00
 Gap=     0.218 Goal=   None    Shift=    0.000
 RMSDP=8.29D-09 MaxDP=2.14D-07 DE=-1.29D-10 OVMax= 9.02D-07

 SCF Done:  E(RCAM-B3LYP) =  -2049.99099694     A.U. after   16 cycles
            NFock= 16  Conv=0.83D-08     -V/T= 2.0063
 KE= 2.037116247952D+03 PE=-1.042189355365D+04 EE= 3.541003840467D+03
 Leave Link  502 at Sun Dec  2 13:52:39 2018, MaxMem=   536870912 cpu:      2135.7
 (Enter /pbs_home/pkowalski/g09d01/g09/l601.exe)
 Copying SCF densities to generalized density rwf, IOpCl= 0 IROHF=0.

 **********************************************************************

            Population analysis using the SCF density.

 **********************************************************************

 Orbital symmetries:
       Occupied  (A) (A) (A) (A) (A) (A) (A) (A) (A) (A) (A) (A)
                 (A) (A) (A) (A) (A) (A) (A) (A) (A) (A) (A) (A)
                 (A) (A) (A) (A) (A) (A) (A) (A) (A) (A) (A) (A)
                 (A) (A) (A) (A) (A) (A) (A) (A) (A) (A) (A) (A)
                 (A) (A) (A) (A) (A) (A) (A) (A) (A) (A) (A) (A)
                 (A) (A) (A) (A) (A) (A) (A) (A) (A) (A) (A) (A)
                 (A) (A) (A) (A) (A) (A) (A) (A) (A) (A) (A) (A)
                 (A) (A) (A) (A) (A) (A) (A) (A) (A) (A) (A) (A)
                 (A) (A) (A) (A) (A)
       Virtual   (A) (A) (A) (A) (A) (A) (A) (A) (A) (A) (A) (A)
                 (A) (A) (A) (A) (A) (A) (A) (A) (A) (A) (A) (A)
                 (A) (A) (A) (A) (A) (A) (A) (A) (A) (A) (A) (A)
                 (A) (A) (A) (A) (A) (A) (A) (A) (A) (A) (A) (A)
                 (A) (A) (A) (A) (A) (A) (A) (A) (A) (A) (A) (A)
                 (A) (A) (A) (A) (A) (A) (A) (A) (A) (A) (A) (A)
                 (A) (A) (A) (A) (A) (A) (A) (A) (A) (A) (A) (A)
                 (A) (A) (A) (A) (A) (A) (A) (A) (A) (A) (A) (A)
                 (A) (A) (A) (A) (A) (A) (A) (A) (A) (A) (A) (A)
                 (A) (A) (A) (A) (A) (A) (A) (A) (A) (A) (A) (A)
                 (A) (A) (A) (A) (A) (A) (A) (A) (A) (A) (A) (A)
                 (A) (A) (A) (A) (A) (A) (A) (A) (A) (A) (A) (A)
                 (A) (A) (A) (A) (A) (A) (A) (A) (A) (A) (A) (A)
                 (A) (A) (A) (A) (A) (A) (A) (A) (A) (A) (A) (A)
                 (A) (A) (A) (A) (A) (A) (A) (A) (A) (A) (A) (A)
                 (A) (A) (A) (A) (A) (A) (A) (A) (A) (A) (A) (A)
                 (A) (A) (A) (A) (A) (A) (A) (A) (A) (A) (A) (A)
                 (A) (A) (A) (A) (A) (A) (A) (A) (A) (A) (A) (A)
                 (A) (A) (A) (A) (A) (A) (A) (A) (A) (A) (A) (A)
                 (A) (A) (A) (A) (A) (A) (A) (A) (A) (A) (A) (A)
                 (A) (A) (A) (A) (A) (A) (A) (A) (A) (A) (A) (A)
                 (A) (A) (A) (A) (A) (A) (A) (A) (A) (A) (A) (A)
                 (A) (A) (A) (A) (A) (A) (A) (A) (A) (A) (A) (A)
                 (A) (A) (A) (A) (A) (A) (A) (A) (A) (A) (A) (A)
                 (A) (A) (A) (A) (A) (A) (A) (A) (A) (A) (A) (A)
                 (A) (A) (A) (A) (A) (A) (A) (A) (A) (A) (A) (A)
                 (A) (A) (A) (A) (A) (A) (A) (A) (A) (A) (A) (A)
                 (A) (A) (A)
 The electronic state is 1-A.
 Alpha  occ. eigenvalues --  -88.95902 -88.94911 -24.79096 -24.78940 -24.78526
 Alpha  occ. eigenvalues --  -24.78472 -24.78461 -24.78117 -10.44345 -10.44333
 Alpha  occ. eigenvalues --  -10.44121 -10.32123 -10.31729 -10.31295 -10.30640
 Alpha  occ. eigenvalues --  -10.30213 -10.30078 -10.29594 -10.29058 -10.28032
 Alpha  occ. eigenvalues --  -10.27644 -10.27597 -10.26727 -10.26585 -10.26247
 Alpha  occ. eigenvalues --   -8.05376  -8.04463  -6.02308  -6.01909  -6.01577
 Alpha  occ. eigenvalues --   -6.01405  -6.01002  -6.00630  -1.35373  -1.33309
 Alpha  occ. eigenvalues --   -1.32403  -1.27904  -1.26807  -1.26617  -0.98315
 Alpha  occ. eigenvalues --   -0.96577  -0.95447  -0.87251  -0.86732  -0.85260
 Alpha  occ. eigenvalues --   -0.84998  -0.81686  -0.81125  -0.77991  -0.77456
 Alpha  occ. eigenvalues --   -0.75194  -0.73327  -0.70540  -0.69468  -0.67591
 Alpha  occ. eigenvalues --   -0.65983  -0.65464  -0.63581  -0.62411  -0.62362
 Alpha  occ. eigenvalues --   -0.62012  -0.61164  -0.60988  -0.59810  -0.56159
 Alpha  occ. eigenvalues --   -0.55468  -0.54585  -0.52934  -0.52512  -0.52071
 Alpha  occ. eigenvalues --   -0.51741  -0.51445  -0.51215  -0.51018  -0.50527
 Alpha  occ. eigenvalues --   -0.50301  -0.49997  -0.49615  -0.49179  -0.49006
 Alpha  occ. eigenvalues --   -0.48752  -0.48501  -0.48317  -0.47387  -0.47173
 Alpha  occ. eigenvalues --   -0.46692  -0.45301  -0.44695  -0.44104  -0.43311
 Alpha  occ. eigenvalues --   -0.42972  -0.42740  -0.41735  -0.41178  -0.40597
 Alpha  occ. eigenvalues --   -0.39058  -0.35836  -0.31456  -0.30999  -0.28994
 Alpha  occ. eigenvalues --   -0.26436
 Alpha virt. eigenvalues --   -0.04635   0.01219   0.03203   0.06799   0.07322
 Alpha virt. eigenvalues --    0.08029   0.09550   0.10031   0.10387   0.11471
 Alpha virt. eigenvalues --    0.12190   0.12626   0.14100   0.15018   0.15150
 Alpha virt. eigenvalues --    0.16219   0.16600   0.16786   0.18071   0.18120
 Alpha virt. eigenvalues --    0.18460   0.18999   0.19534   0.20637   0.21061
 Alpha virt. eigenvalues --    0.22533   0.24876   0.25860   0.26715   0.27317
 Alpha virt. eigenvalues --    0.27960   0.29358   0.30219   0.30780   0.31540
 Alpha virt. eigenvalues --    0.32249   0.33371   0.33886   0.35054   0.35707
 Alpha virt. eigenvalues --    0.36195   0.36644   0.37653   0.38319   0.40880
 Alpha virt. eigenvalues --    0.42042   0.42442   0.43243   0.43688   0.43965
 Alpha virt. eigenvalues --    0.44985   0.45407   0.45748   0.47616   0.47880
 Alpha virt. eigenvalues --    0.48523   0.49051   0.50119   0.50803   0.51207
 Alpha virt. eigenvalues --    0.51386   0.53110   0.54410   0.55167   0.55983
 Alpha virt. eigenvalues --    0.56213   0.56536   0.56940   0.57732   0.57878
 Alpha virt. eigenvalues --    0.59242   0.60132   0.61269   0.62276   0.63312
 Alpha virt. eigenvalues --    0.63530   0.64183   0.65197   0.65846   0.66319
 Alpha virt. eigenvalues --    0.66688   0.67161   0.67695   0.68257   0.68674
 Alpha virt. eigenvalues --    0.69695   0.69806   0.70374   0.70755   0.70941
 Alpha virt. eigenvalues --    0.71179   0.71471   0.72260   0.72499   0.72805
 Alpha virt. eigenvalues --    0.73033   0.73666   0.73932   0.74856   0.75185
 Alpha virt. eigenvalues --    0.75590   0.76064   0.76712   0.77194   0.77342
 Alpha virt. eigenvalues --    0.77624   0.78526   0.78866   0.80288   0.80611
 Alpha virt. eigenvalues --    0.80975   0.82091   0.82844   0.83517   0.85700
 Alpha virt. eigenvalues --    0.85982   0.87758   0.88697   0.90075   0.91390
 Alpha virt. eigenvalues --    0.92843   0.93370   0.93918   0.94821   0.95343
 Alpha virt. eigenvalues --    0.97730   0.98981   1.01483   1.02275   1.02839
 Alpha virt. eigenvalues --    1.04183   1.05010   1.06071   1.07697   1.09085
 Alpha virt. eigenvalues --    1.14262   1.14333   1.16547   1.18278   1.19151
 Alpha virt. eigenvalues --    1.19844   1.21429   1.21750   1.23643   1.24617
 Alpha virt. eigenvalues --    1.25054   1.26190   1.26874   1.27688   1.28602
 Alpha virt. eigenvalues --    1.29322   1.31387   1.32513   1.33879   1.34501
 Alpha virt. eigenvalues --    1.36828   1.38204   1.38774   1.39808   1.41665
 Alpha virt. eigenvalues --    1.43026   1.43739   1.45792   1.46880   1.47272
 Alpha virt. eigenvalues --    1.49462   1.49758   1.51156   1.51461   1.52655
 Alpha virt. eigenvalues --    1.52912   1.53850   1.54941   1.56667   1.57654
 Alpha virt. eigenvalues --    1.57850   1.58325   1.59294   1.59727   1.61034
 Alpha virt. eigenvalues --    1.61614   1.62879   1.64707   1.66765   1.68926
 Alpha virt. eigenvalues --    1.69881   1.70375   1.71748   1.72707   1.76516
 Alpha virt. eigenvalues --    1.77086   1.77926   1.78675   1.80412   1.80694
 Alpha virt. eigenvalues --    1.81489   1.81864   1.82252   1.82473   1.82960
 Alpha virt. eigenvalues --    1.83721   1.84402   1.84776   1.85374   1.85728
 Alpha virt. eigenvalues --    1.86148   1.86652   1.88010   1.88140   1.90030
 Alpha virt. eigenvalues --    1.90461   1.91131   1.92191   1.92288   1.94472
 Alpha virt. eigenvalues --    1.96362   1.96758   1.96924   1.99160   2.00388
 Alpha virt. eigenvalues --    2.00771   2.02250   2.04497   2.05564   2.07091
 Alpha virt. eigenvalues --    2.08260   2.09280   2.10666   2.12283   2.12720
 Alpha virt. eigenvalues --    2.13279   2.14080   2.14442   2.14965   2.16501
 Alpha virt. eigenvalues --    2.17459   2.19267   2.20098   2.20609   2.20615
 Alpha virt. eigenvalues --    2.22752   2.23137   2.24145   2.26949   2.28191
 Alpha virt. eigenvalues --    2.28584   2.30620   2.30980   2.32726   2.33869
 Alpha virt. eigenvalues --    2.35371   2.38123   2.38906   2.39995   2.41596
 Alpha virt. eigenvalues --    2.42505   2.42881   2.44362   2.47850   2.51437
 Alpha virt. eigenvalues --    2.52407   2.52906   2.53225   2.55586   2.55916
 Alpha virt. eigenvalues --    2.57366   2.58610   2.60812   2.61738   2.63175
 Alpha virt. eigenvalues --    2.64902   2.65235   2.68080   2.70799   2.74728
 Alpha virt. eigenvalues --    2.76009   2.78389   2.79817   2.80375   2.81960
 Alpha virt. eigenvalues --    2.84757   2.85700   2.92272   2.92831   2.97968
 Alpha virt. eigenvalues --    2.98236   2.98921   2.99967   3.01594   3.02263
 Alpha virt. eigenvalues --    3.02639   3.03488   3.08857   3.12507   3.12975
 Alpha virt. eigenvalues --    3.13534   3.13780   3.13976   3.14221   3.15527
 Alpha virt. eigenvalues --    3.17507   3.17993   3.19225   3.19466   3.20623
 Alpha virt. eigenvalues --    3.22540   3.23382   3.23651   3.26213   3.26734
 Alpha virt. eigenvalues --    3.30613   3.35726   3.36130   3.41563   3.44208
 Alpha virt. eigenvalues --    3.45967   3.47569   3.50088   3.56272   3.63171
 Alpha virt. eigenvalues --    3.64508   3.76197   3.79586   3.81323   3.94643
 Alpha virt. eigenvalues --    3.97671   3.98302
          Condensed to atoms (all electrons):
               1          2          3          4          5          6
     1  C    5.618754   0.308210  -0.105805  -0.012608   0.491830   0.005688
     2  S    0.308210  15.477289   0.325615  -0.055472  -0.085481  -0.063207
     3  C   -0.105805   0.325615   5.162606   0.482523   0.000333   0.392568
     4  C   -0.012608  -0.055472   0.482523   4.927073   0.371714  -0.055198
     5  C    0.491830  -0.085481   0.000333   0.371714   4.929411   0.011604
     6  C    0.005688  -0.063207   0.392568  -0.055198   0.011604   4.480636
     7  H    0.012815   0.006022  -0.068902   0.447037  -0.054558  -0.012781
     8  C    0.118231  -0.070776   0.007383   0.017039  -0.062719  -0.000203
     9  C   -0.043210   0.003845   0.000334  -0.000168   0.002256  -0.000003
    10  C   -0.091807   0.001022  -0.000118   0.001171  -0.013735  -0.000001
    11  C    0.016405  -0.000570   0.000009   0.000000  -0.000048   0.000000
    12  C    0.006168  -0.000039  -0.000003  -0.000002   0.000564   0.000000
    13  F   -0.012384   0.004876  -0.000017   0.000025  -0.000051  -0.000001
    14  F    0.000476  -0.000111   0.000007  -0.000015   0.000003   0.000000
    15  F   -0.000106   0.000000   0.000000   0.000000   0.000000   0.000000
    16  F   -0.001321   0.000016   0.000000   0.000000  -0.000009   0.000000
    17  F   -0.000578  -0.000001   0.000000   0.000000   0.000035   0.000000
    18  F   -0.000101   0.000000   0.000000   0.000000   0.000000   0.000000
    19  C    0.000427  -0.000542   0.000015   0.000050   0.001940  -0.000001
    20  C   -0.013608   0.000549   0.000041  -0.000429  -0.002203   0.000000
    21  C    0.002247  -0.001268  -0.000107  -0.000145  -0.000190   0.000003
    22  H    0.000094   0.000072   0.000003  -0.000011   0.000029   0.000000
    23  H    0.002014   0.004676   0.000221   0.000447  -0.001405  -0.000068
    24  H   -0.001584   0.001070  -0.000020   0.000014  -0.000133  -0.000002
    25  C   -0.069276   0.005244   0.015032  -0.084008   0.453434  -0.000338
    26  H   -0.005094  -0.000039  -0.000374   0.000210  -0.005603   0.000005
    27  H   -0.019466   0.000082  -0.000707   0.008717   0.002139   0.000012
    28  H    0.009160  -0.000186   0.000942  -0.013314  -0.010178  -0.000003
    29  H   -0.000272   0.004506  -0.004406  -0.016725   0.001054   0.385352
    30  H    0.000136  -0.000292  -0.013162   0.003053  -0.000630   0.376394
    31  H    0.000164  -0.000394  -0.013847   0.002639  -0.000533   0.376411
    32  S    0.000336  -0.000002   0.000000  -0.000002  -0.000432   0.000000
    33  C    0.000033   0.000000   0.000000   0.000001   0.000042   0.000000
    34  C   -0.000402  -0.000001   0.000001   0.000013   0.000024   0.000000
    35  C    0.000000   0.000000   0.000000   0.000000  -0.000001   0.000000
    36  H    0.000000   0.000000   0.000000   0.000000   0.000000   0.000000
    37  H    0.000000   0.000000   0.000000   0.000000   0.000000   0.000000
    38  H    0.000000   0.000000   0.000000   0.000000   0.000000   0.000000
    39  H   -0.000001   0.000000   0.000000   0.000000   0.000001   0.000000
               7          8          9         10         11         12
     1  C    0.012815   0.118231  -0.043210  -0.091807   0.016405   0.006168
     2  S    0.006022  -0.070776   0.003845   0.001022  -0.000570  -0.000039
     3  C   -0.068902   0.007383   0.000334  -0.000118   0.000009  -0.000003
     4  C    0.447037   0.017039  -0.000168   0.001171   0.000000  -0.000002
     5  C   -0.054558  -0.062719   0.002256  -0.013735  -0.000048   0.000564
     6  C   -0.012781  -0.000203  -0.000003  -0.000001   0.000000   0.000000
     7  H    0.690200  -0.000221   0.000000   0.000009   0.000000   0.000000
     8  C   -0.000221   5.964724  -0.104914   0.313680  -0.033198   0.109317
     9  C    0.000000  -0.104914   5.133785   0.095524   0.049331  -0.173272
    10  C    0.000009   0.313680   0.095524   5.910198  -0.007544  -0.127540
    11  C    0.000000  -0.033198   0.049331  -0.007544   4.979511   0.071958
    12  C    0.000000   0.109317  -0.173272  -0.127540   0.071958   5.144658
    13  F    0.000000  -0.045750   0.367397   0.003638  -0.033003   0.005352
    14  F    0.000000  -0.038344   0.334015  -0.011237  -0.031010   0.011234
    15  F    0.000000   0.005634  -0.042759   0.004772   0.376098  -0.042188
    16  F    0.000000   0.003340  -0.040845   0.006862   0.347566  -0.042841
    17  F    0.000000  -0.008641   0.012500  -0.026568  -0.031611   0.319416
    18  F    0.000000   0.002371   0.005552  -0.060316  -0.035043   0.371127
    19  C    0.000003  -0.014793   0.000468  -0.059786  -0.001237   0.004972
    20  C    0.000004  -0.080844   0.014039   0.160154   0.007740  -0.017910
    21  C    0.000000  -0.004508   0.000098  -0.023032  -0.000130   0.000080
    22  H    0.000000   0.000119   0.000003   0.000044   0.000005   0.000014
    23  H   -0.000001  -0.002605  -0.000011   0.003146  -0.000051   0.000073
    24  H    0.000000   0.006634  -0.000498   0.008707   0.000633  -0.000551
    25  C   -0.010448  -0.024509  -0.000536  -0.003521   0.000054  -0.000531
    26  H    0.000620   0.003323   0.000001  -0.002246   0.000030  -0.000286
    27  H    0.000010   0.008068   0.000614   0.004075  -0.000002   0.000379
    28  H    0.004088   0.000002   0.000019   0.000043  -0.000003   0.000024
    29  H    0.004257   0.000007   0.000000   0.000000   0.000000   0.000000
    30  H    0.000262   0.000004  -0.000002   0.000000   0.000000   0.000000
    31  H    0.000267   0.000011   0.000001  -0.000001   0.000000   0.000000
    32  S    0.000000   0.001158  -0.000443  -0.057971   0.000639  -0.001781
    33  C    0.000000  -0.000113   0.000005   0.007394  -0.000004   0.000489
    34  C    0.000000   0.000895  -0.000006   0.015498   0.000014  -0.000470
    35  C    0.000000   0.000000   0.000000  -0.000149   0.000000   0.000000
    36  H    0.000000   0.000000   0.000000   0.000013   0.000000   0.000000
    37  H    0.000000   0.000000   0.000000   0.000000   0.000000  -0.000001
    38  H    0.000000   0.000000   0.000000   0.000006   0.000000   0.000000
    39  H    0.000000   0.000007   0.000000  -0.000330   0.000000  -0.000002
              13         14         15         16         17         18
     1  C   -0.012384   0.000476  -0.000106  -0.001321  -0.000578  -0.000101
     2  S    0.004876  -0.000111   0.000000   0.000016  -0.000001   0.000000
     3  C   -0.000017   0.000007   0.000000   0.000000   0.000000   0.000000
     4  C    0.000025  -0.000015   0.000000   0.000000   0.000000   0.000000
     5  C   -0.000051   0.000003   0.000000  -0.000009   0.000035   0.000000
     6  C   -0.000001   0.000000   0.000000   0.000000   0.000000   0.000000
     7  H    0.000000   0.000000   0.000000   0.000000   0.000000   0.000000
     8  C   -0.045750  -0.038344   0.005634   0.003340  -0.008641   0.002371
     9  C    0.367397   0.334015  -0.042759  -0.040845   0.012500   0.005552
    10  C    0.003638  -0.011237   0.004772   0.006862  -0.026568  -0.060316
    11  C   -0.033003  -0.031010   0.376098   0.347566  -0.031611  -0.035043
    12  C    0.005352   0.011234  -0.042188  -0.042841   0.319416   0.371127
    13  F    8.932257  -0.043262  -0.000041  -0.000825  -0.000004  -0.000001
    14  F   -0.043262   8.961931  -0.000274   0.000264  -0.000866  -0.000003
    15  F   -0.000041  -0.000274   8.910481  -0.043750  -0.000280  -0.000069
    16  F   -0.000825   0.000264  -0.043750   8.957663   0.000271  -0.000720
    17  F   -0.000004  -0.000866  -0.000280   0.000271   8.970211  -0.043347
    18  F   -0.000001  -0.000003  -0.000069  -0.000720  -0.043347   8.928269
    19  C    0.000000   0.000000   0.000000   0.000111  -0.000132  -0.001282
    20  C   -0.000049  -0.000418  -0.000127  -0.001883  -0.009521   0.010007
    21  C   -0.000001   0.000000   0.000000  -0.000311  -0.000002  -0.000040
    22  H    0.000000   0.000000   0.000000   0.000001   0.000000   0.000001
    23  H    0.000002   0.000000   0.000000   0.000006   0.000000   0.000001
    24  H   -0.000004   0.000002   0.000003   0.001356   0.000004   0.000034
    25  C   -0.000005  -0.000616   0.000000   0.000000  -0.000188  -0.000001
    26  H    0.000000   0.000010   0.000000   0.000000   0.000016   0.000000
    27  H    0.000014   0.002034   0.000000   0.000000   0.000910   0.000006
    28  H    0.000000  -0.000001   0.000000   0.000000   0.000000   0.000000
    29  H    0.000000   0.000000   0.000000   0.000000   0.000000   0.000000
    30  H    0.000000   0.000000   0.000000   0.000000   0.000000   0.000000
    31  H    0.000000   0.000000   0.000000   0.000000   0.000000   0.000000
    32  S    0.000000   0.000002   0.000000  -0.000005   0.002634  -0.000286
    33  C    0.000000   0.000000   0.000000   0.000000   0.000011  -0.000037
    34  C    0.000000   0.000000   0.000000   0.000001   0.000002   0.000026
    35  C    0.000000   0.000000   0.000000   0.000000   0.000000   0.000000
    36  H    0.000000   0.000000   0.000000   0.000000   0.000000   0.000000
    37  H    0.000000   0.000000   0.000000   0.000000   0.000000   0.000000
    38  H    0.000000   0.000000   0.000000   0.000000   0.000000   0.000000
    39  H    0.000000   0.000000   0.000000   0.000000   0.000000   0.000000
              19         20         21         22         23         24
     1  C    0.000427  -0.013608   0.002247   0.000094   0.002014  -0.001584
     2  S   -0.000542   0.000549  -0.001268   0.000072   0.004676   0.001070
     3  C    0.000015   0.000041  -0.000107   0.000003   0.000221  -0.000020
     4  C    0.000050  -0.000429  -0.000145  -0.000011   0.000447   0.000014
     5  C    0.001940  -0.002203  -0.000190   0.000029  -0.001405  -0.000133
     6  C   -0.000001   0.000000   0.000003   0.000000  -0.000068  -0.000002
     7  H    0.000003   0.000004   0.000000   0.000000  -0.000001   0.000000
     8  C   -0.014793  -0.080844  -0.004508   0.000119  -0.002605   0.006634
     9  C    0.000468   0.014039   0.000098   0.000003  -0.000011  -0.000498
    10  C   -0.059786   0.160154  -0.023032   0.000044   0.003146   0.008707
    11  C   -0.001237   0.007740  -0.000130   0.000005  -0.000051   0.000633
    12  C    0.004972  -0.017910   0.000080   0.000014   0.000073  -0.000551
    13  F    0.000000  -0.000049  -0.000001   0.000000   0.000002  -0.000004
    14  F    0.000000  -0.000418   0.000000   0.000000   0.000000   0.000002
    15  F    0.000000  -0.000127   0.000000   0.000000   0.000000   0.000003
    16  F    0.000111  -0.001883  -0.000311   0.000001   0.000006   0.001356
    17  F   -0.000132  -0.009521  -0.000002   0.000000   0.000000   0.000004
    18  F   -0.001282   0.010007  -0.000040   0.000001   0.000001   0.000034
    19  C    4.911412   0.454195   0.456887  -0.010083  -0.004743   0.001383
    20  C    0.454195   5.565077  -0.068853   0.008991  -0.003995  -0.019970
    21  C    0.456887  -0.068853   4.512931   0.371162   0.364385   0.364494
    22  H   -0.010083   0.008991   0.371162   0.662561  -0.019531  -0.021341
    23  H   -0.004743  -0.003995   0.364385  -0.019531   0.631433  -0.016758
    24  H    0.001383  -0.019970   0.364494  -0.021341  -0.016758   0.637945
    25  C   -0.000200   0.003124   0.000169   0.000000  -0.000047  -0.000009
    26  H   -0.001538   0.002725  -0.000070  -0.000002   0.000094   0.000017
    27  H   -0.000198  -0.001808  -0.000006   0.000000   0.000014  -0.000006
    28  H    0.000036   0.000073   0.000000   0.000000  -0.000003   0.000000
    29  H    0.000000   0.000000   0.000000   0.000000  -0.000003   0.000000
    30  H    0.000000   0.000000   0.000000   0.000000   0.000001   0.000000
    31  H   -0.000001   0.000000   0.000006   0.000000   0.000007  -0.000001
    32  S   -0.081419   0.313223   0.004435  -0.000154  -0.000084   0.000123
    33  C    0.004551  -0.108244   0.012054   0.000607  -0.000402  -0.000535
    34  C    0.403048  -0.011546  -0.081647  -0.012689   0.000078   0.008371
    35  C    0.008607   0.004564  -0.000222   0.000001   0.000000   0.000010
    36  H   -0.000604   0.000191   0.000007   0.000001   0.000000   0.000000
    37  H   -0.000060   0.000121   0.000007  -0.000008   0.000002  -0.000001
    38  H    0.000858  -0.000200  -0.000004   0.000007  -0.000005   0.000000
    39  H   -0.051863   0.012590  -0.010273   0.004184   0.000580   0.000011
              25         26         27         28         29         30
     1  C   -0.069276  -0.005094  -0.019466   0.009160  -0.000272   0.000136
     2  S    0.005244  -0.000039   0.000082  -0.000186   0.004506  -0.000292
     3  C    0.015032  -0.000374  -0.000707   0.000942  -0.004406  -0.013162
     4  C   -0.084008   0.000210   0.008717  -0.013314  -0.016725   0.003053
     5  C    0.453434  -0.005603   0.002139  -0.010178   0.001054  -0.000630
     6  C   -0.000338   0.000005   0.000012  -0.000003   0.385352   0.376394
     7  H   -0.010448   0.000620   0.000010   0.004088   0.004257   0.000262
     8  C   -0.024509   0.003323   0.008068   0.000002   0.000007   0.000004
     9  C   -0.000536   0.000001   0.000614   0.000019   0.000000  -0.000002
    10  C   -0.003521  -0.002246   0.004075   0.000043   0.000000   0.000000
    11  C    0.000054   0.000030  -0.000002  -0.000003   0.000000   0.000000
    12  C   -0.000531  -0.000286   0.000379   0.000024   0.000000   0.000000
    13  F   -0.000005   0.000000   0.000014   0.000000   0.000000   0.000000
    14  F   -0.000616   0.000010   0.002034  -0.000001   0.000000   0.000000
    15  F    0.000000   0.000000   0.000000   0.000000   0.000000   0.000000
    16  F    0.000000   0.000000   0.000000   0.000000   0.000000   0.000000
    17  F   -0.000188   0.000016   0.000910   0.000000   0.000000   0.000000
    18  F   -0.000001   0.000000   0.000006   0.000000   0.000000   0.000000
    19  C   -0.000200  -0.001538  -0.000198   0.000036   0.000000   0.000000
    20  C    0.003124   0.002725  -0.001808   0.000073   0.000000   0.000000
    21  C    0.000169  -0.000070  -0.000006   0.000000   0.000000   0.000000
    22  H    0.000000  -0.000002   0.000000   0.000000   0.000000   0.000000
    23  H   -0.000047   0.000094   0.000014  -0.000003  -0.000003   0.000001
    24  H   -0.000009   0.000017  -0.000006   0.000000   0.000000   0.000000
    25  C    4.524168   0.363774   0.361502   0.371904  -0.000006   0.000012
    26  H    0.363774   0.636610  -0.016449  -0.020301   0.000000   0.000000
    27  H    0.361502  -0.016449   0.640120  -0.021565   0.000000   0.000000
    28  H    0.371904  -0.020301  -0.021565   0.665501   0.000000  -0.000001
    29  H   -0.000006   0.000000   0.000000   0.000000   0.644563  -0.019042
    30  H    0.000012   0.000000   0.000000  -0.000001  -0.019042   0.632939
    31  H    0.000010  -0.000001   0.000000   0.000001  -0.019779  -0.019595
    32  S   -0.000991   0.004011   0.000810   0.000046   0.000000   0.000000
    33  C   -0.000141   0.000194   0.000005   0.000002   0.000000   0.000000
    34  C   -0.000157   0.000559   0.000019  -0.000009   0.000000   0.000000
    35  C    0.000003  -0.000028  -0.000002   0.000000   0.000000   0.000000
    36  H    0.000000   0.000000   0.000000   0.000000   0.000000   0.000000
    37  H    0.000000   0.000001   0.000000   0.000000   0.000000   0.000000
    38  H    0.000001  -0.000009   0.000000   0.000000   0.000000   0.000000
    39  H    0.000000   0.000000   0.000000   0.000000   0.000000   0.000000
              31         32         33         34         35         36
     1  C    0.000164   0.000336   0.000033  -0.000402   0.000000   0.000000
     2  S   -0.000394  -0.000002   0.000000  -0.000001   0.000000   0.000000
     3  C   -0.013847   0.000000   0.000000   0.000001   0.000000   0.000000
     4  C    0.002639  -0.000002   0.000001   0.000013   0.000000   0.000000
     5  C   -0.000533  -0.000432   0.000042   0.000024  -0.000001   0.000000
     6  C    0.376411   0.000000   0.000000   0.000000   0.000000   0.000000
     7  H    0.000267   0.000000   0.000000   0.000000   0.000000   0.000000
     8  C    0.000011   0.001158  -0.000113   0.000895   0.000000   0.000000
     9  C    0.000001  -0.000443   0.000005  -0.000006   0.000000   0.000000
    10  C   -0.000001  -0.057971   0.007394   0.015498  -0.000149   0.000013
    11  C    0.000000   0.000639  -0.000004   0.000014   0.000000   0.000000
    12  C    0.000000  -0.001781   0.000489  -0.000470   0.000000   0.000000
    13  F    0.000000   0.000000   0.000000   0.000000   0.000000   0.000000
    14  F    0.000000   0.000002   0.000000   0.000000   0.000000   0.000000
    15  F    0.000000   0.000000   0.000000   0.000000   0.000000   0.000000
    16  F    0.000000  -0.000005   0.000000   0.000001   0.000000   0.000000
    17  F    0.000000   0.002634   0.000011   0.000002   0.000000   0.000000
    18  F    0.000000  -0.000286  -0.000037   0.000026   0.000000   0.000000
    19  C   -0.000001  -0.081419   0.004551   0.403048   0.008607  -0.000604
    20  C    0.000000   0.313223  -0.108244  -0.011546   0.004564   0.000191
    21  C    0.000006   0.004435   0.012054  -0.081647  -0.000222   0.000007
    22  H    0.000000  -0.000154   0.000607  -0.012689   0.000001   0.000001
    23  H    0.000007  -0.000084  -0.000402   0.000078   0.000000   0.000000
    24  H   -0.000001   0.000123  -0.000535   0.008371   0.000010   0.000000
    25  C    0.000010  -0.000991  -0.000141  -0.000157   0.000003   0.000000
    26  H   -0.000001   0.004011   0.000194   0.000559  -0.000028   0.000000
    27  H    0.000000   0.000810   0.000005   0.000019  -0.000002   0.000000
    28  H    0.000001   0.000046   0.000002  -0.000009   0.000000   0.000000
    29  H   -0.019779   0.000000   0.000000   0.000000   0.000000   0.000000
    30  H   -0.019595   0.000000   0.000000   0.000000   0.000000   0.000000
    31  H    0.639054   0.000000   0.000000   0.000000   0.000000   0.000000
    32  S    0.000000  15.437462   0.334569  -0.061538  -0.053493  -0.003791
    33  C    0.000000   0.334569   5.191575   0.454471   0.405977  -0.011167
    34  C    0.000000  -0.061538   0.454471   4.930512  -0.053632   0.008750
    35  C    0.000000  -0.053493   0.405977  -0.053632   4.459402   0.373118
    36  H    0.000000  -0.003791  -0.011167   0.008750   0.373118   0.649422
    37  H    0.000000   0.000022  -0.017560  -0.006368   0.387711  -0.019692
    38  H    0.000000   0.004034  -0.009680  -0.012521   0.385697  -0.021545
    39  H    0.000000   0.005635  -0.062323   0.437332  -0.009214   0.000066
              37         38         39
     1  C    0.000000   0.000000  -0.000001
     2  S    0.000000   0.000000   0.000000
     3  C    0.000000   0.000000   0.000000
     4  C    0.000000   0.000000   0.000000
     5  C    0.000000   0.000000   0.000001
     6  C    0.000000   0.000000   0.000000
     7  H    0.000000   0.000000   0.000000
     8  C    0.000000   0.000000   0.000007
     9  C    0.000000   0.000000   0.000000
    10  C    0.000000   0.000006  -0.000330
    11  C    0.000000   0.000000   0.000000
    12  C   -0.000001   0.000000  -0.000002
    13  F    0.000000   0.000000   0.000000
    14  F    0.000000   0.000000   0.000000
    15  F    0.000000   0.000000   0.000000
    16  F    0.000000   0.000000   0.000000
    17  F    0.000000   0.000000   0.000000
    18  F    0.000000   0.000000   0.000000
    19  C   -0.000060   0.000858  -0.051863
    20  C    0.000121  -0.000200   0.012590
    21  C    0.000007  -0.000004  -0.010273
    22  H   -0.000008   0.000007   0.004184
    23  H    0.000002  -0.000005   0.000580
    24  H   -0.000001   0.000000   0.000011
    25  C    0.000000   0.000001   0.000000
    26  H    0.000001  -0.000009   0.000000
    27  H    0.000000   0.000000   0.000000
    28  H    0.000000   0.000000   0.000000
    29  H    0.000000   0.000000   0.000000
    30  H    0.000000   0.000000   0.000000
    31  H    0.000000   0.000000   0.000000
    32  S    0.000022   0.004034   0.005635
    33  C   -0.017560  -0.009680  -0.062323
    34  C   -0.006368  -0.012521   0.437332
    35  C    0.387711   0.385697  -0.009214
    36  H   -0.019692  -0.021545   0.000066
    37  H    0.622057  -0.018962   0.000489
    38  H   -0.018962   0.635210   0.003052
    39  H    0.000489   0.003052   0.687254
 Mulliken charges:
               1
     1  C   -0.215565
     2  S    0.135290
     3  C   -0.180165
     4  C   -0.023629
     5  C   -0.028504
     6  C    0.103132
     7  H   -0.018681
     8  C   -0.069809
     9  C    0.386880
    10  C   -0.050053
    11  C    0.323462
    12  C    0.361590
    13  F   -0.178166
    14  F   -0.183821
    15  F   -0.167392
    16  F   -0.184943
    17  F   -0.184272
    18  F   -0.176151
    19  C   -0.020480
    20  C   -0.215802
    21  C    0.101846
    22  H    0.015921
    23  H    0.042532
    24  H    0.030600
    25  C    0.097100
    26  H    0.039839
    27  H    0.030680
    28  H    0.013724
    29  H    0.020495
    30  H    0.039924
    31  H    0.035579
    32  S    0.153253
    33  C   -0.201773
    34  C   -0.018625
    35  C    0.091649
    36  H    0.025233
    37  H    0.052241
    38  H    0.034060
    39  H   -0.017196
 Sum of Mulliken charges =   0.00000
 Mulliken charges with hydrogens summed into heavy atoms:
               1
     1  C   -0.215565
     2  S    0.135290
     3  C   -0.180165
     4  C   -0.042311
     5  C   -0.028504
     6  C    0.199129
     8  C   -0.069809
     9  C    0.386880
    10  C   -0.050053
    11  C    0.323462
    12  C    0.361590
    13  F   -0.178166
    14  F   -0.183821
    15  F   -0.167392
    16  F   -0.184943
    17  F   -0.184272
    18  F   -0.176151
    19  C   -0.020480
    20  C   -0.215802
    21  C    0.190898
    25  C    0.181343
    32  S    0.153253
    33  C   -0.201773
    34  C   -0.035821
    35  C    0.203183
 Electronic spatial extent (au):  <R**2>=           8807.3217
 Charge=              0.0000 electrons
 Dipole moment (field-independent basis, Debye):
    X=             -0.3402    Y=             -6.5420    Z=             -0.3111  Tot=              6.5582
 Quadrupole moment (field-independent basis, Debye-Ang):
   XX=           -142.3315   YY=           -153.9743   ZZ=           -154.7565
   XY=              0.5707   XZ=             -0.5483   YZ=             -0.0530
 Traceless Quadrupole moment (field-independent basis, Debye-Ang):
   XX=              8.0226   YY=             -3.6203   ZZ=             -4.4024
   XY=              0.5707   XZ=             -0.5483   YZ=             -0.0530
 Octapole moment (field-independent basis, Debye-Ang**2):
  XXX=            -11.6094  YYY=             42.5215  ZZZ=              0.2165  XYY=             -2.1667
  XXY=            -44.9000  XXZ=             -0.0943  XZZ=             -0.8198  YZZ=             14.2705
  YYZ=             -0.8899  XYZ=             -6.8807
 Hexadecapole moment (field-independent basis, Debye-Ang**3):
 XXXX=          -5362.9835 YYYY=          -4102.4191 ZZZZ=          -1228.2239 XXXY=             21.8775
 XXXZ=            -66.8113 YYYX=              2.9443 YYYZ=              1.6744 ZZZX=             -3.8507
 ZZZY=             -0.1828 XXYY=          -1468.1847 XXZZ=          -1177.3540 YYZZ=           -872.3791
 XXYZ=              1.1819 YYXZ=             28.1316 ZZXY=             -2.6920
 N-N= 2.793782468296D+03 E-N=-1.042189357988D+04  KE= 2.037116247952D+03
 No NMR shielding tensors so no spin-rotation constants.
 Leave Link  601 at Sun Dec  2 13:52:40 2018, MaxMem=   536870912 cpu:         4.4
 (Enter /pbs_home/pkowalski/g09d01/g09/l701.exe)
 Compute integral first derivatives.
 ... and contract with generalized density number  0.
 R6Disp: Adding Grimme-D3 dispersion energy 1st derivatives to the gradient.
 Leave Link  701 at Sun Dec  2 13:52:40 2018, MaxMem=   536870912 cpu:         3.8
 (Enter /pbs_home/pkowalski/g09d01/g09/l702.exe)
 L702 exits ... SP integral derivatives will be done elsewhere.
 Leave Link  702 at Sun Dec  2 13:52:40 2018, MaxMem=   536870912 cpu:         0.2
 (Enter /pbs_home/pkowalski/g09d01/g09/l703.exe)
 Compute integral first derivatives, UseDBF=F ICtDFT=           0.
 Integral derivatives from FoFJK, PRISM(SPDF).
 Calling FoFJK, ICntrl=      2127 FMM=F ISym2X=0 I1Cent= 0 IOpClX= 0 NMat=1 NMatS=1 NMatT=0.
 FoFJK:  IHMeth= 1 ICntrl=    2127 DoSepK=T KAlg= 0 I1Cent=   0 FoldK=F
 IRaf=         1 NMat=   1 IRICut=       1 DoRegI=T DoRafI=F ISym2E= 0.
 FoFCou: FMM=F IPFlag=           0 FMFlag=      100000 FMFlg1=         800
         NFxFlg=           0 DoJE=F BraDBF=F KetDBF=F FulRan=T
         wScrn=  0.000000 ICntrl=    2527 IOpCl=  0 I1Cent=           0 NGrid=           0
         NMat0=    1 NMatS0=      1 NMatT0=    0 NMatD0=    1 NMtDS0=    0 NMtDT0=    0
 Symmetry not used in FoFCou.
 Leave Link  703 at Sun Dec  2 13:54:10 2018, MaxMem=   536870912 cpu:       714.3
 (Enter /pbs_home/pkowalski/g09d01/g09/l716.exe)
 Dipole        =-1.33843711D-01-2.57380994D+00-1.22383328D-01
 ***** Axes restored to original set *****
 -------------------------------------------------------------------
 Center     Atomic                   Forces (Hartrees/Bohr)
 Number     Number              X              Y              Z
 -------------------------------------------------------------------
      1        6          -0.037402408   -0.048193869   -0.015146788
      2       16          -0.004309901   -0.019008248   -0.012227763
      3        6          -0.018716436    0.022644250    0.011263926
      4        6           0.039498908    0.011920165    0.006761311
      5        6           0.009327866    0.033999471    0.019735098
      6        6          -0.000455148    0.002927126    0.001254215
      7        1          -0.003200573   -0.004469814   -0.003196919
      8        6           0.073954595   -0.038093959    0.029192805
      9        6          -0.016274375    0.008225515   -0.003742888
     10        6          -0.064538498    0.041042890   -0.035488482
     11        6           0.012385332    0.025158511   -0.000937199
     12        6           0.013135285   -0.010162923    0.015576024
     13        9           0.002248815   -0.006854170    0.002431522
     14        9          -0.000038825    0.005029367    0.006545517
     15        9          -0.006649228   -0.011183282    0.001009645
     16        9           0.003953730   -0.010779260   -0.015220259
     17        9          -0.000058526    0.005146936    0.004003086
     18        9          -0.007449308   -0.000958437   -0.007022468
     19        6           0.034826317   -0.005553562   -0.029284391
     20        6          -0.023110095   -0.035417374    0.033693370
     21        6          -0.000099999    0.004889205   -0.000058230
     22        1          -0.000271319   -0.002148185    0.002369348
     23        1          -0.005006650    0.001494424   -0.003074886
     24        1          -0.000713757    0.003279939   -0.003437543
     25        6           0.004501976    0.001656851   -0.001850066
     26        1           0.003514691   -0.003660094    0.003461343
     27        1           0.003982440    0.001282394    0.002078680
     28        1          -0.002120932   -0.001637475   -0.001568577
     29        1           0.001253613   -0.002596095   -0.001192222
     30        1          -0.002979578    0.003527617   -0.000592775
     31        1          -0.003280210    0.001871348    0.002969747
     32       16          -0.020547164   -0.001805329    0.018310318
     33        6          -0.040959517    0.032663897    0.019760641
     34        6           0.050934377    0.008101642   -0.048091587
     35        6           0.003960732   -0.004847082   -0.007046121
     36        1           0.003081866   -0.002288341   -0.001190757
     37        1           0.003586029   -0.000196731    0.003333475
     38        1          -0.002498933   -0.000933515    0.001535372
     39        1          -0.003465192   -0.004073804    0.005084479
 -------------------------------------------------------------------
 Cartesian Forces:  Max     0.073954595 RMS     0.018622278
 Leave Link  716 at Sun Dec  2 13:54:10 2018, MaxMem=   536870912 cpu:         0.2
 (Enter /pbs_home/pkowalski/g09d01/g09/l103.exe)

 GradGradGradGradGradGradGradGradGradGradGradGradGradGradGradGradGradGrad
 Berny optimization.
 FormGI is forming the generalized inverse of G from B-inverse, IUseBI=4.
 Internal  Forces:  Max     0.074667057 RMS     0.010408749
 Search for a local minimum.
 Step number   1 out of a maximum of  223
 All quantities printed in internal units (Hartrees-Bohrs-Radians)
 RMS Force = .10409D-01 SwitMx=.10000D-02 MixMth= 1
 Mixed Optimization -- RFO/linear search
 Second derivative matrix not updated -- first step.
 ITU=  0
     Eigenvalues ---    0.00813   0.00884   0.00895   0.00952   0.00973
     Eigenvalues ---    0.01010   0.01115   0.01153   0.01183   0.01242
     Eigenvalues ---    0.01296   0.01321   0.01375   0.01409   0.01483
     Eigenvalues ---    0.01512   0.01514   0.01588   0.01655   0.01671
     Eigenvalues ---    0.01941   0.02276   0.04768   0.05411   0.07279
     Eigenvalues ---    0.07287   0.07290   0.07340   0.07347   0.07390
     Eigenvalues ---    0.07406   0.07428   0.07505   0.07996   0.09189
     Eigenvalues ---    0.09976   0.10086   0.10574   0.12289   0.12359
     Eigenvalues ---    0.14109   0.15975   0.16000   0.16000   0.16000
     Eigenvalues ---    0.16000   0.16000   0.16000   0.16000   0.16000
     Eigenvalues ---    0.16000   0.16000   0.16000   0.16000   0.16000
     Eigenvalues ---    0.16766   0.23074   0.23581   0.23610   0.23769
     Eigenvalues ---    0.24108   0.24762   0.24913   0.24940   0.24972
     Eigenvalues ---    0.24985   0.24989   0.24996   0.25000   0.25000
     Eigenvalues ---    0.28160   0.28920   0.28963   0.29358   0.29429
     Eigenvalues ---    0.30163   0.30244   0.31770   0.33332   0.33902
     Eigenvalues ---    0.34076   0.34208   0.34210   0.34216   0.34244
     Eigenvalues ---    0.34248   0.34255   0.34269   0.34283   0.34302
     Eigenvalues ---    0.34316   0.34327   0.34340   0.34392   0.35905
     Eigenvalues ---    0.35931   0.36069   0.36936   0.37668   0.38418
     Eigenvalues ---    0.38475   0.39512   0.40587   0.40760   0.51752
     Eigenvalues ---    0.52906   0.53137   0.53943   0.54024   0.54124
     Eigenvalues ---    0.55058
 RFO step:  Lambda=-6.06207864D-02 EMin= 8.13017360D-03
 Linear search not attempted -- first point.
 Maximum step size (   0.300) exceeded in Quadratic search.
    -- Step size scaled by   0.798
 Iteration  1 RMS(Cart)=  0.16945253 RMS(Int)=  0.00205677
 Iteration  2 RMS(Cart)=  0.00586164 RMS(Int)=  0.00014965
 Iteration  3 RMS(Cart)=  0.00001533 RMS(Int)=  0.00014955
 Iteration  4 RMS(Cart)=  0.00000000 RMS(Int)=  0.00014955
 ITry= 1 IFail=0 DXMaxC= 6.41D-01 DCOld= 1.00D+10 DXMaxT= 3.00D-01 DXLimC= 3.00D+00 Rises=F
 Variable       Old X    -DE/DX   Delta X   Delta X   Delta X     New X
                                 (Linear)    (Quad)   (Total)
    R1        3.31880  -0.00034   0.00000  -0.00287  -0.00272   3.31608
    R2        2.72984  -0.05775   0.00000  -0.10587  -0.10595   2.62389
    R3        2.70534   0.00562   0.00000   0.00958   0.00958   2.71492
    R4        3.32986  -0.02373   0.00000  -0.04961  -0.04947   3.28038
    R5        2.53987   0.02209   0.00000   0.03034   0.03026   2.57012
    R6        2.81772   0.00584   0.00000   0.01184   0.01184   2.82956
    R7        2.72576  -0.00878   0.00000  -0.01634  -0.01653   2.70922
    R8        2.04190   0.00625   0.00000   0.01189   0.01189   2.05379
    R9        2.80796   0.00760   0.00000   0.01518   0.01518   2.82314
   R10        2.06968   0.00206   0.00000   0.00408   0.00408   2.07376
   R11        2.06921   0.00399   0.00000   0.00790   0.00790   2.07710
   R12        2.06914   0.00410   0.00000   0.00812   0.00812   2.07727
   R13        2.84529   0.00349   0.00000   0.00469   0.00470   2.85000
   R14        2.75755  -0.07467   0.00000  -0.14534  -0.14531   2.61224
   R15        2.87010   0.00076   0.00000   0.00889   0.00902   2.87913
   R16        2.55919  -0.00680   0.00000  -0.00903  -0.00903   2.55016
   R17        2.57041  -0.00703   0.00000  -0.00951  -0.00951   2.56090
   R18        2.84223   0.00515   0.00000   0.00876   0.00877   2.85100
   R19        2.70764   0.00080   0.00000   0.00138   0.00138   2.70901
   R20        2.86960   0.00209   0.00000   0.01024   0.01004   2.87964
   R21        2.55080  -0.01205   0.00000  -0.01574  -0.01574   2.53507
   R22        2.58137  -0.01860   0.00000  -0.02569  -0.02569   2.55569
   R23        2.56826  -0.00480   0.00000  -0.00648  -0.00648   2.56178
   R24        2.56084  -0.01015   0.00000  -0.01350  -0.01350   2.54734
   R25        2.74054  -0.05939   0.00000  -0.10756  -0.10752   2.63301
   R26        2.80502   0.00743   0.00000   0.01478   0.01478   2.81980
   R27        2.72065  -0.01677   0.00000  -0.03127  -0.03116   2.68949
   R28        3.34726  -0.01683   0.00000  -0.03666  -0.03675   3.31052
   R29        2.06980   0.00272   0.00000   0.00539   0.00539   2.07519
   R30        2.06759   0.00537   0.00000   0.01061   0.01061   2.07820
   R31        2.06800   0.00342   0.00000   0.00677   0.00677   2.07477
   R32        2.06782   0.00560   0.00000   0.01107   0.01107   2.07889
   R33        2.06824   0.00341   0.00000   0.00675   0.00675   2.07499
   R34        2.06977   0.00279   0.00000   0.00553   0.00553   2.07530
   R35        3.30384  -0.02175   0.00000  -0.04582  -0.04589   3.25794
   R36        2.71462  -0.05133   0.00000  -0.08988  -0.08983   2.62480
   R37        2.79973   0.00941   0.00000   0.01857   0.01857   2.81830
   R38        2.03974   0.00730   0.00000   0.01383   0.01383   2.05356
   R39        2.06878   0.00353   0.00000   0.00698   0.00698   2.07576
   R40        2.06855   0.00469   0.00000   0.00929   0.00929   2.07784
   R41        2.06902   0.00278   0.00000   0.00550   0.00550   2.07452
    A1        1.90411   0.01442   0.00000   0.02877   0.02880   1.93292
    A2        2.09507   0.00534   0.00000   0.01807   0.01806   2.11313
    A3        2.28211  -0.01974   0.00000  -0.04650  -0.04653   2.23557
    A4        1.59354   0.00128   0.00000   0.00561   0.00610   1.59964
    A5        1.99722  -0.02085   0.00000  -0.04642  -0.04640   1.95082
    A6        2.09186   0.00577   0.00000   0.01123   0.01122   2.10308
    A7        2.19411   0.01509   0.00000   0.03518   0.03517   2.22928
    A8        1.94530   0.01237   0.00000   0.03752   0.03723   1.98253
    A9        2.18464  -0.00710   0.00000  -0.02207  -0.02193   2.16271
   A10        2.15324  -0.00527   0.00000  -0.01544  -0.01530   2.13795
   A11        1.98460  -0.00721   0.00000  -0.02545  -0.02573   1.95887
   A12        2.17601  -0.00593   0.00000  -0.01179  -0.01165   2.16436
   A13        2.12257   0.01315   0.00000   0.03724   0.03738   2.15995
   A14        1.94549  -0.00422   0.00000  -0.01536  -0.01532   1.93017
   A15        1.93174   0.00285   0.00000   0.01033   0.01033   1.94207
   A16        1.93189   0.00300   0.00000   0.01091   0.01090   1.94279
   A17        1.87917   0.00063   0.00000   0.00213   0.00217   1.88134
   A18        1.87936   0.00059   0.00000   0.00209   0.00212   1.88148
   A19        1.89414  -0.00297   0.00000  -0.01055  -0.01061   1.88353
   A20        2.11765   0.00500   0.00000   0.01801   0.01813   2.13579
   A21        2.26520  -0.01690   0.00000  -0.04045  -0.04083   2.22438
   A22        1.86768   0.01231   0.00000   0.02962   0.02952   1.89720
   A23        1.79720  -0.00810   0.00000  -0.01120  -0.01129   1.78590
   A24        2.00334   0.00219   0.00000   0.00025   0.00035   2.00369
   A25        1.91956   0.00353   0.00000   0.00906   0.00895   1.92851
   A26        1.94570   0.00378   0.00000   0.00891   0.00881   1.95451
   A27        1.93725  -0.00066   0.00000  -0.01018  -0.00998   1.92727
   A28        1.86202  -0.00076   0.00000   0.00249   0.00248   1.86450
   A29        1.87058   0.01205   0.00000   0.02778   0.02772   1.89830
   A30        2.27458  -0.01647   0.00000  -0.04102  -0.04103   2.23356
   A31        2.13608   0.00450   0.00000   0.01367   0.01373   2.14980
   A32        1.76316  -0.00445   0.00000  -0.00013  -0.00051   1.76265
   A33        1.99014   0.00433   0.00000   0.01160   0.01159   2.00172
   A34        1.92987  -0.00322   0.00000  -0.01918  -0.01928   1.91059
   A35        1.99019   0.00367   0.00000   0.00962   0.00969   1.99988
   A36        1.92869  -0.00344   0.00000  -0.02151  -0.02169   1.90700
   A37        1.86230   0.00244   0.00000   0.01620   0.01633   1.87863
   A38        1.79179  -0.00856   0.00000  -0.01056  -0.01075   1.78105
   A39        1.92689   0.00322   0.00000   0.00703   0.00696   1.93385
   A40        1.99652   0.00377   0.00000   0.00681   0.00682   2.00334
   A41        1.93728  -0.00085   0.00000  -0.01602  -0.01614   1.92114
   A42        1.94527   0.00377   0.00000   0.01252   0.01278   1.95806
   A43        1.86713  -0.00139   0.00000  -0.00063  -0.00064   1.86649
   A44        2.18678  -0.00845   0.00000  -0.01951  -0.01959   2.16719
   A45        1.96726  -0.00237   0.00000  -0.01048  -0.01033   1.95693
   A46        2.12903   0.01083   0.00000   0.03005   0.02998   2.15900
   A47        2.27085  -0.01148   0.00000  -0.02997  -0.02996   2.24089
   A48        2.08334   0.00947   0.00000   0.02392   0.02393   2.10727
   A49        1.92853   0.00199   0.00000   0.00589   0.00586   1.93439
   A50        1.93866  -0.00143   0.00000  -0.00351  -0.00351   1.93515
   A51        1.92614   0.00247   0.00000   0.00776   0.00777   1.93391
   A52        1.94938  -0.00044   0.00000  -0.00207  -0.00207   1.94732
   A53        1.88208  -0.00004   0.00000   0.00079   0.00080   1.88288
   A54        1.86958   0.00219   0.00000   0.01013   0.01013   1.87972
   A55        1.89561  -0.00281   0.00000  -0.01326  -0.01325   1.88236
   A56        1.92622   0.00249   0.00000   0.00792   0.00793   1.93414
   A57        1.94888  -0.00052   0.00000  -0.00231  -0.00231   1.94657
   A58        1.93915  -0.00103   0.00000  -0.00224  -0.00224   1.93691
   A59        1.89474  -0.00260   0.00000  -0.01219  -0.01219   1.88255
   A60        1.88263  -0.00032   0.00000  -0.00034  -0.00034   1.88229
   A61        1.86986   0.00192   0.00000   0.00894   0.00894   1.87880
   A62        1.61442  -0.00370   0.00000  -0.00279  -0.00307   1.61135
   A63        1.95614  -0.00733   0.00000  -0.01914  -0.01920   1.93693
   A64        2.15378  -0.00427   0.00000  -0.01022  -0.01026   2.14352
   A65        2.16515   0.01182   0.00000   0.03143   0.03141   2.19656
   A66        1.95823   0.01143   0.00000   0.02677   0.02690   1.98513
   A67        2.16510  -0.00477   0.00000  -0.00975  -0.00986   2.15524
   A68        2.15882  -0.00660   0.00000  -0.01641  -0.01652   2.14231
   A69        1.94568   0.00260   0.00000   0.00999   0.00999   1.95567
   A70        1.92739   0.00134   0.00000   0.00432   0.00431   1.93170
   A71        1.93594  -0.00188   0.00000  -0.00686  -0.00685   1.92909
   A72        1.88817  -0.00201   0.00000  -0.00717  -0.00719   1.88098
   A73        1.87640   0.00020   0.00000   0.00174   0.00176   1.87816
   A74        1.88818  -0.00036   0.00000  -0.00247  -0.00247   1.88571
    D1        0.00205  -0.00060   0.00000  -0.00573  -0.00586  -0.00381
    D2       -3.08034  -0.00015   0.00000  -0.00926  -0.00966  -3.09000
    D3       -0.00465   0.00094   0.00000   0.00921   0.00912   0.00448
    D4        3.13868   0.00090   0.00000   0.00949   0.00944  -3.13507
    D5        3.06927   0.00179   0.00000   0.01667   0.01650   3.08577
    D6       -0.07059   0.00175   0.00000   0.01695   0.01682  -0.05377
    D7       -1.18293   0.00649   0.00000   0.06283   0.06254  -1.12039
    D8        2.26753   0.00219   0.00000   0.02376   0.02398   2.29152
    D9        2.03254   0.00541   0.00000   0.05472   0.05449   2.08704
   D10       -0.80018   0.00112   0.00000   0.01565   0.01594  -0.78424
   D11        0.00110   0.00017   0.00000   0.00114   0.00107   0.00216
   D12       -3.13914   0.00028   0.00000   0.00282   0.00272  -3.13642
   D13       -0.00392   0.00034   0.00000   0.00390   0.00393   0.00001
   D14       -3.14095   0.00010   0.00000   0.00122   0.00122  -3.13973
   D15        3.13622   0.00021   0.00000   0.00209   0.00211   3.13833
   D16       -0.00081  -0.00003   0.00000  -0.00060  -0.00061  -0.00141
   D17        3.14130  -0.00007   0.00000  -0.00082  -0.00085   3.14045
   D18        1.05030   0.00002   0.00000  -0.00028  -0.00027   1.05003
   D19       -1.05056  -0.00011   0.00000  -0.00103  -0.00109  -1.05165
   D20        0.00123   0.00008   0.00000   0.00113   0.00116   0.00239
   D21       -2.08977   0.00017   0.00000   0.00167   0.00174  -2.08803
   D22        2.09255   0.00005   0.00000   0.00092   0.00091   2.09347
   D23        0.00557  -0.00081   0.00000  -0.00851  -0.00853  -0.00297
   D24       -3.13770  -0.00079   0.00000  -0.00883  -0.00890   3.13658
   D25       -3.14049  -0.00058   0.00000  -0.00591  -0.00589   3.13680
   D26       -0.00058  -0.00057   0.00000  -0.00623  -0.00626  -0.00684
   D27        1.57349  -0.00064   0.00000  -0.00308  -0.00311   1.57038
   D28       -0.53570   0.00130   0.00000   0.00850   0.00847  -0.52723
   D29       -2.62216  -0.00008   0.00000   0.00024   0.00021  -2.62195
   D30       -1.56624  -0.00066   0.00000  -0.00272  -0.00269  -1.56893
   D31        2.60776   0.00128   0.00000   0.00886   0.00889   2.61665
   D32        0.52130  -0.00010   0.00000   0.00060   0.00063   0.52193
   D33        2.94831   0.00134   0.00000  -0.00288  -0.00357   2.94473
   D34        0.83037   0.00100   0.00000  -0.00637  -0.00693   0.82344
   D35       -1.26912  -0.00216   0.00000  -0.01655  -0.01716  -1.28627
   D36       -0.44006   0.00024   0.00000   0.01719   0.01746  -0.42260
   D37       -2.55800  -0.00010   0.00000   0.01370   0.01411  -2.54389
   D38        1.62570  -0.00326   0.00000   0.00353   0.00388   1.62959
   D39        2.84723   0.00408   0.00000   0.03842   0.03789   2.88512
   D40       -0.36150   0.00576   0.00000   0.04715   0.04653  -0.31497
   D41       -0.01938   0.00048   0.00000   0.00334   0.00333  -0.01605
   D42        3.05507   0.00216   0.00000   0.01207   0.01197   3.06704
   D43        0.71713  -0.00667   0.00000  -0.04256  -0.04256   0.67457
   D44        2.85959  -0.00289   0.00000  -0.02499  -0.02495   2.83464
   D45       -1.32525   0.00091   0.00000  -0.01002  -0.01006  -1.33531
   D46        2.87379  -0.00707   0.00000  -0.04448  -0.04452   2.82926
   D47       -1.26693  -0.00329   0.00000  -0.02690  -0.02692  -1.29385
   D48        0.83141   0.00051   0.00000  -0.01194  -0.01202   0.81938
   D49       -1.33621  -0.00599   0.00000  -0.04223  -0.04229  -1.37850
   D50        0.80626  -0.00222   0.00000  -0.02466  -0.02468   0.78157
   D51        2.90460   0.00158   0.00000  -0.00969  -0.00979   2.89480
   D52        0.47090  -0.00135   0.00000  -0.02295  -0.02313   0.44778
   D53       -1.59533   0.00283   0.00000  -0.00182  -0.00173  -1.59706
   D54        2.58099  -0.00041   0.00000  -0.01104  -0.01104   2.56995
   D55       -2.61008  -0.00185   0.00000  -0.02820  -0.02864  -2.63872
   D56        1.60687   0.00233   0.00000  -0.00706  -0.00724   1.59962
   D57       -0.50000  -0.00091   0.00000  -0.01628  -0.01655  -0.51655
   D58       -0.78914   0.00327   0.00000   0.03873   0.03877  -0.75038
   D59        2.31594   0.00266   0.00000   0.03308   0.03314   2.34908
   D60        2.27647   0.00524   0.00000   0.04862   0.04855   2.32502
   D61       -0.90163   0.00463   0.00000   0.04296   0.04293  -0.85870
   D62       -0.72755   0.00755   0.00000   0.04529   0.04518  -0.68238
   D63        1.33135   0.00617   0.00000   0.04029   0.04024   1.37160
   D64       -2.87247   0.00633   0.00000   0.03710   0.03701  -2.83546
   D65       -2.86998   0.00332   0.00000   0.02634   0.02627  -2.84371
   D66       -0.81107   0.00194   0.00000   0.02134   0.02134  -0.78974
   D67        1.26829   0.00210   0.00000   0.01815   0.01810   1.28639
   D68        1.31570   0.00014   0.00000   0.01448   0.01449   1.33018
   D69       -2.90858  -0.00124   0.00000   0.00948   0.00955  -2.89903
   D70       -0.82922  -0.00108   0.00000   0.00628   0.00632  -0.82290
   D71       -0.06585   0.00150   0.00000   0.01453   0.01446  -0.05139
   D72        3.10971   0.00192   0.00000   0.01941   0.01924   3.12895
   D73        3.09214   0.00099   0.00000   0.00953   0.00955   3.10169
   D74       -0.01548   0.00141   0.00000   0.01441   0.01432  -0.00116
   D75       -2.60228  -0.00045   0.00000  -0.00375  -0.00376  -2.60604
   D76        1.59442  -0.00109   0.00000  -0.00755  -0.00757   1.58685
   D77       -0.51616   0.00106   0.00000   0.00533   0.00531  -0.51085
   D78        0.52148  -0.00004   0.00000   0.00127   0.00129   0.52277
   D79       -1.56501  -0.00068   0.00000  -0.00253  -0.00252  -1.56752
   D80        2.60760   0.00147   0.00000   0.01035   0.01036   2.61796
   D81        0.00413  -0.00092   0.00000  -0.00987  -0.00993  -0.00580
   D82        3.09840   0.00025   0.00000   0.00356   0.00359   3.10199
   D83       -3.12168  -0.00121   0.00000  -0.01416  -0.01430  -3.13598
   D84       -0.02741  -0.00004   0.00000  -0.00073  -0.00077  -0.02818
   D85       -3.09417  -0.00034   0.00000  -0.00623  -0.00625  -3.10042
   D86        0.01761  -0.00115   0.00000  -0.01167  -0.01177   0.00584
   D87       -0.01557   0.00078   0.00000   0.00663   0.00652  -0.00905
   D88       -3.02537  -0.00190   0.00000  -0.01261  -0.01236  -3.03773
   D89        0.00935   0.00004   0.00000   0.00079   0.00079   0.01013
   D90       -3.08512  -0.00118   0.00000  -0.01279  -0.01283  -3.09794
   D91        3.01814   0.00130   0.00000   0.01644   0.01649   3.03463
   D92       -0.07633   0.00008   0.00000   0.00286   0.00288  -0.07345
   D93       -0.52123   0.00065   0.00000   0.00712   0.00715  -0.51408
   D94        1.57833   0.00074   0.00000   0.00759   0.00765   1.58598
   D95       -2.61168  -0.00006   0.00000   0.00287   0.00292  -2.60875
   D96        2.76788  -0.00072   0.00000  -0.01014  -0.01020   2.75768
   D97       -1.41575  -0.00064   0.00000  -0.00966  -0.00970  -1.42545
   D98        0.67743  -0.00144   0.00000  -0.01438  -0.01443   0.66301
         Item               Value     Threshold  Converged?
 Maximum Force            0.074667     0.000450     NO 
 RMS     Force            0.010409     0.000300     NO 
 Maximum Displacement     0.641276     0.001800     NO 
 RMS     Displacement     0.170474     0.001200     NO 
 Predicted change in Energy=-3.299259D-02
 Lowest energy point so far.  Saving SCF results.
 GradGradGradGradGradGradGradGradGradGradGradGradGradGradGradGradGradGrad

 Leave Link  103 at Sun Dec  2 13:54:10 2018, MaxMem=   536870912 cpu:         1.1
 (Enter /pbs_home/pkowalski/g09d01/g09/l202.exe)
                          Input orientation:                          
 ---------------------------------------------------------------------
 Center     Atomic      Atomic             Coordinates (Angstroms)
 Number     Number       Type             X           Y           Z
 ---------------------------------------------------------------------
      1          6           0       -1.938869   -0.188121   -0.608551
      2         16           0       -3.440148    0.651851   -0.262284
      3          6           0       -4.380848   -0.673352   -0.872430
      4          6           0       -3.593034   -1.692246   -1.309400
      5          6           0       -2.190014   -1.435180   -1.165065
      6          6           0       -5.876595   -0.604511   -0.877841
      7          1           0       -3.976737   -2.617381   -1.731380
      8          6           0       -0.669702    0.386551   -0.257835
      9          6           0       -0.164287    1.666117   -0.875730
     10          6           0        0.374169   -0.225447    0.410485
     11          6           0        1.033499    2.001225    0.004199
     12          6           0        1.616639    0.613599    0.241974
     13          9           0       -1.063274    2.671988   -0.909818
     14          9           0        0.232904    1.451466   -2.153482
     15          9           0        1.891711    2.883295   -0.529700
     16          9           0        0.600655    2.510732    1.179813
     17          9           0        2.323938    0.213924   -0.843263
     18          9           0        2.461446    0.589522    1.292119
     19          6           0       -0.620207   -1.790007    2.154278
     20          6           0        0.333145   -1.414589    1.210058
     21          6           0       -1.783799   -0.944844    2.552195
     22          1           0       -2.063181   -1.130885    3.597783
     23          1           0       -2.659434   -1.165170    1.924386
     24          1           0       -1.558580    0.125062    2.452161
     25          6           0       -1.123481   -2.401474   -1.565865
     26          1           0       -0.866740   -3.069216   -0.730148
     27          1           0       -0.206654   -1.883492   -1.877006
     28          1           0       -1.454527   -3.026092   -2.406288
     29          1           0       -6.303754   -1.524267   -1.297172
     30          1           0       -6.234767    0.239169   -1.484521
     31          1           0       -6.274635   -0.482530    0.139516
     32         16           0        1.553427   -2.658314    1.028296
     33          6           0        0.792128   -3.674187    2.194787
     34          6           0       -0.348427   -3.071740    2.710018
     35          6           0        1.397084   -4.951064    2.672100
     36          1           0        2.029288   -5.419692    1.905754
     37          1           0        2.020471   -4.776949    3.560963
     38          1           0        0.613542   -5.671021    2.942030
     39          1           0       -0.953572   -3.528170    3.488725
 ---------------------------------------------------------------------
                    Distance matrix (angstroms):
                    1          2          3          4          5
     1  C    0.000000
     2  S    1.754791   0.000000
     3  C    2.503666   1.735903   0.000000
     4  C    2.343042   2.571890   1.360051   0.000000
     5  C    1.388502   2.594908   2.337898   1.433659   0.000000
     6  C    3.968827   2.809561   1.497340   2.565943   3.789906
     7  H    3.363771   3.624093   2.163411   1.086816   2.216008
     8  C    1.436675   2.783123   3.908162   3.738056   2.540300
     9  C    2.580450   3.483721   4.822086   4.819022   3.715552
    10  C    2.527839   3.971307   4.945369   4.565983   3.243585
    11  C    3.742147   4.680313   6.102212   6.063998   4.854595
    12  C    3.742697   5.082010   6.234420   5.904606   4.546192
    13  F    3.006269   3.185872   4.711581   5.060227   4.266559
    14  F    3.129162   4.208007   5.238574   5.023266   3.896181
    15  F    4.910515   5.786153   7.218878   7.185119   5.976069
    16  F    4.114758   4.675806   6.258231   6.438030   5.371825
    17  F    4.288152   5.809819   6.763302   6.233885   4.816520
    18  F    4.855929   6.103185   7.286777   6.973600   5.636777
    19  C    3.455160   4.444605   4.954826   4.565558   3.688934
    20  C    3.158102   4.547054   5.206527   4.673290   3.465251
    21  C    3.253766   3.635137   4.306557   4.329418   3.771401
    22  H    4.312482   4.469262   5.056058   5.170688   4.774243
    23  H    2.808844   2.948322   3.320742   3.406874   3.136553
    24  H    3.100106   3.344550   4.433460   4.646606   3.989660
    25  C    2.545631   4.048341   3.752025   2.582144   1.493940
    26  H    3.076516   4.548369   4.255510   3.108739   2.147156
    27  H    2.735658   4.414835   4.460662   3.438941   2.154428
    28  H    3.394189   4.697521   4.056039   2.748730   2.147691
    29  H    4.616461   3.742556   2.145234   2.715948   4.116824
    30  H    4.405070   3.077997   2.155079   3.277161   4.389250
    31  H    4.409666   3.079381   2.155662   3.279293   4.392448
    32  S    4.580093   6.128506   6.539760   5.734472   4.507798
    33  C    5.241154   6.531766   6.721050   5.952903   5.019455
    34  C    4.675217   5.679652   5.903102   5.346606   4.591953
    35  C    6.676592   7.962542   8.015424   7.167532   6.320803
    36  H    7.031168   8.454511   8.446058   7.472721   6.565727
    37  H    7.356532   8.596944   8.801782   8.046568   7.157579
    38  H    7.013103   8.165705   8.029367   7.183354   6.532266
    39  H    5.377211   6.142125   6.238259   5.775757   5.250443
                    6          7          8          9         10
     6  C    0.000000
     7  H    2.896487   0.000000
     8  C    5.336511   4.704405   0.000000
     9  C    6.147049   5.797867   1.508153   0.000000
    10  C    6.393397   5.407339   1.382338   2.349957   0.000000
    11  C    7.437557   7.031801   2.361509   1.523569   2.357510
    12  C    7.673743   6.754200   2.351322   2.351330   1.508684
    13  F    5.822760   6.094314   2.408984   1.349488   3.493505
    14  F    6.571170   5.869818   2.354191   1.355170   3.066907
    15  F    8.522475   8.132660   3.587266   2.414206   3.584852
    16  F    7.476192   7.464925   2.862303   2.350269   2.851287
    17  F    8.241345   6.964448   3.055225   2.881177   2.359349
    18  F    8.698125   7.802306   3.499663   3.571148   2.407941
    19  C    6.182942   5.200883   3.249330   4.618831   2.545082
    20  C    6.601244   5.354797   2.530715   3.753491   1.433547
    21  C    5.350884   5.094642   3.303044   4.603326   3.124305
    22  H    5.903423   5.854173   4.371520   5.607257   4.113315
    23  H    4.303131   4.148353   3.336010   4.699212   3.518199
    24  H    5.501494   5.556122   2.864011   3.923488   2.833164
    25  C    5.127821   2.866196   3.112867   4.235757   3.299092
    26  H    5.585270   3.298288   3.493455   4.789364   3.305740
    27  H    5.897657   3.843608   2.826522   3.688370   2.884282
    28  H    5.268291   2.642742   4.108276   5.101387   4.372865
    29  H    1.097385   2.607383   6.039370   6.931754   7.014106
    30  H    1.099155   3.649591   5.700564   6.265583   6.890932
    31  H    1.099241   3.652148   5.685813   6.556200   6.659287
    32  S    7.940825   6.180631   3.983421   5.027580   2.773299
    33  C    7.958381   6.266873   4.964061   6.233912   3.905411
    34  C    7.037087   5.753007   4.568495   5.944643   3.729796
    35  C    9.187003   7.329029   6.430106   7.668903   5.337857
    36  H    9.666300   7.560028   6.758559   7.921939   5.652914
    37  H    9.973759   8.284874   6.962901   8.122224   5.775119
    38  H    9.076498   7.227457   6.969937   8.307460   6.010016
    39  H    7.200752   6.100701   5.426079   6.830231   4.706000
                   11         12         13         14         15
    11  C    0.000000
    12  C    1.523842   0.000000
    13  F    2.383654   3.570088   0.000000
    14  F    2.366173   2.890493   2.171740   0.000000
    15  F    1.341501   2.413020   2.986817   2.727351   0.000000
    16  F    1.352413   2.347526   2.676046   3.516837   2.174411
    17  F    2.361752   1.355637   4.185656   2.760544   2.722258
    18  F    2.385514   1.347992   4.648532   4.193031   2.984127
    19  C    4.661654   3.799698   5.430874   5.458181   5.945857
    20  C    3.689495   2.588067   4.810819   4.420149   4.891594
    21  C    4.807159   4.396459   5.058278   5.652680   6.136946
    22  H    5.684487   5.276908   5.981649   6.709515   6.985050
    23  H    5.229811   4.927406   5.030330   5.642819   6.567003
    24  H    4.028819   3.899438   4.246771   5.116709   5.329527
    25  C    5.147953   4.457265   5.116057   4.126769   6.172018
    26  H    5.464388   4.547012   5.747376   4.865353   6.563659
    27  H    4.490873   3.748325   4.735151   3.375144   5.379650
    28  H    6.105295   5.449101   5.904288   4.791644   7.045548
    29  H    8.243661   8.346980   6.724673   7.232991   9.337091
    30  H    7.625537   8.047705   5.743973   6.614222   8.598996
    31  H    7.719856   7.967698   6.181454   7.165630   8.858095
    32  S    4.799001   3.365667   6.246242   5.362629   5.766387
    33  C    6.088287   4.783138   7.304453   6.744812   7.185575
    34  C    5.913218   4.851231   6.826759   6.667156   7.139778
    35  C    7.455482   6.076117   8.774647   8.101478   8.477816
    36  H    7.725123   6.272085   9.108605   8.180294   8.653899
    37  H    7.718052   6.343247   9.218679   8.639643   8.685013
    38  H    8.226212   6.913245   9.340998   8.765782   9.320029
    39  H    6.831148   5.856759   7.602709   7.618333   8.083951
                   16         17         18         19         20
    16  F    0.000000
    17  F    3.512530   0.000000
    18  F    2.676977   2.172519   0.000000
    19  C    4.575635   4.654995   3.987739   0.000000
    20  C    3.934542   3.291114   2.924527   1.393331   0.000000
    21  C    4.417020   5.453933   4.686596   1.492175   2.550186
    22  H    5.118982   6.385782   5.361729   2.144836   3.394716
    23  H    4.969388   5.864791   5.449965   2.145162   3.086747
    24  H    3.460142   5.093296   4.209755   2.153315   2.737146
    25  C    5.885674   4.387158   5.474106   3.803504   3.286556
    26  H    6.077583   4.579544   5.343477   3.164975   2.818140
    27  H    5.413418   3.445530   4.824719   4.053519   3.168788
    28  H    6.909436   5.217043   6.487351   4.798203   4.344038
    29  H    8.371829   8.812741   9.380899   6.654760   7.095538
    30  H    7.679952   8.582731   9.135458   6.991545   7.289248
    31  H    7.570432   8.682532   8.876762   6.143397   6.758517
    32  S    5.258305   3.513712   3.382683   2.597398   1.751850
    33  C    6.270571   5.166585   4.666975   2.355094   2.507218
    34  C    5.865686   5.528374   4.828112   1.423218   2.336786
    35  C    7.651119   6.316165   5.808211   3.785483   3.971925
    36  H    8.090711   6.275472   6.055903   4.500689   4.404741
    37  H    7.797182   6.663191   5.843041   4.227738   4.436135
    38  H    8.369387   7.203226   6.732856   4.147886   4.603864
    39  H    6.649438   6.596321   5.782976   2.216550   3.363806
                   21         22         23         24         25
    21  C    0.000000
    22  H    1.098143   0.000000
    23  H    1.099739   1.776781   0.000000
    24  H    1.097921   1.773267   1.776267   0.000000
    25  C    4.417716   5.400064   4.008672   4.766260   0.000000
    26  H    4.015934   4.890765   3.726351   4.561704   1.100099
    27  H    4.794400   5.829788   4.580687   4.960210   1.098037
    28  H    5.387631   6.325435   4.865138   5.791815   1.098202
    29  H    5.965178   6.488281   4.877341   6.268529   5.260886
    30  H    6.124384   6.716322   5.135739   6.113690   5.753681
    31  H    5.118824   5.487833   4.089185   5.287595   5.755438
    32  S    4.049115   4.692032   4.558581   4.411255   3.736506
    33  C    3.769941   4.073030   4.275695   4.475083   4.408159
    34  C    2.570775   2.737778   3.097254   3.427901   4.396947
    35  C    5.116854   5.236802   5.598876   5.878042   5.551037
    36  H    5.914540   6.164830   6.331305   6.626889   5.576893
    37  H    5.493188   5.474610   6.133910   6.169989   6.466196
    38  H    5.313752   5.311091   5.661331   6.209079   5.833379
    39  H    2.870529   2.643880   3.307702   3.845335   5.181428
                   26         27         28         29         30
    26  H    0.000000
    27  H    1.776777   0.000000
    28  H    1.776738   1.772811   0.000000
    29  H    5.680626   6.135135   5.196212   0.000000
    30  H    6.350606   6.402958   5.861934   1.774701   0.000000
    31  H    6.057441   6.545949   6.015336   1.774863   1.777621
    32  S    3.019631   3.484109   4.580329   8.272192   8.681338
    33  C    3.416588   4.558909   5.161141   8.195576   8.844711
    34  C    3.478993   4.740550   5.234703   7.342899   7.950174
    35  C    4.499061   5.716323   6.134104   9.316704  10.122310
    36  H    4.567242   5.640339   6.038211   9.740260  10.574085
    37  H    5.446648   6.550091   7.123847  10.172224  10.898041
    38  H    4.737670   6.183947   6.314829   9.111278  10.070949
    39  H    4.244651   5.661618   5.937525   7.452844   8.174168
                   31         32         33         34         35
    31  H    0.000000
    32  S    8.173282   0.000000
    33  C    8.021842   1.724029   0.000000
    34  C    6.959270   2.572189   1.388982   0.000000
    35  C    9.232392   2.825462   1.491380   2.565172   0.000000
    36  H    9.820912   2.936253   2.158910   3.437040   1.098444
    37  H    9.947719   3.334838   2.142743   3.040316   1.099547
    38  H    9.067607   3.690821   2.139535   2.781272   1.097787
    39  H    6.986189   3.618757   2.177858   1.086699   2.866546
                   36         37         38         39
    36  H    0.000000
    37  H    1.775644   0.000000
    38  H    1.772391   1.778170   0.000000
    39  H    3.870543   3.226391   2.710448   0.000000
 Stoichiometry    C17H14F6S2
 Framework group  C1[X(C17H14F6S2)]
 Deg. of freedom   111
 Full point group                 C1      NOp   1
 RotChk:  IX=0 Diff= 5.83D-02
 Largest Abelian subgroup         C1      NOp   1
 Largest concise Abelian subgroup C1      NOp   1
                         Standard orientation:                         
 ---------------------------------------------------------------------
 Center     Atomic      Atomic             Coordinates (Angstroms)
 Number     Number       Type             X           Y           Z
 ---------------------------------------------------------------------
      1          6           0        1.580202   -0.448306    0.292003
      2         16           0        2.995955   -0.683751   -0.717702
      3          6           0        3.408524   -2.149618    0.115594
      4          6           0        2.516168   -2.438304    1.100530
      5          6           0        1.459134   -1.476791    1.216934
      6          6           0        4.625284   -2.929562   -0.275828
      7          1           0        2.586427   -3.309794    1.746083
      8          6           0        0.683427    0.651311    0.066898
      9          6           0        1.110935    2.088362    0.230137
     10          6           0       -0.695213    0.606577   -0.023717
     11          6           0       -0.057967    2.847323   -0.385420
     12          6           0       -1.235412    2.009898    0.098770
     13          9           0        2.283358    2.400797   -0.360562
     14          9           0        1.237933    2.399416    1.542997
     15          9           0       -0.121447    4.145103   -0.051714
     16          9           0        0.017048    2.774123   -1.733765
     17          9           0       -1.516868    2.306312    1.391315
     18          9           0       -2.355866    2.248086   -0.611816
     19          6           0       -1.335106   -1.563199   -1.189930
     20          6           0       -1.526465   -0.535327   -0.268935
     21          6           0       -0.206032   -1.616222   -2.164079
     22          1           0       -0.506644   -2.135827   -3.083623
     23          1           0        0.652940   -2.154411   -1.737528
     24          1           0        0.132677   -0.610238   -2.444621
     25          6           0        0.354323   -1.574769    2.217759
     26          1           0       -0.496338   -2.138667    1.807131
     27          1           0       -0.010742   -0.582304    2.513437
     28          1           0        0.692061   -2.089765    3.127023
     29          1           0        4.731214   -3.821572    0.354531
     30          1           0        5.538132   -2.327887   -0.162531
     31          1           0        4.567188   -3.262270   -1.321898
     32         16           0       -2.968132   -0.815043    0.686227
     33          6           0       -3.306459   -2.295556   -0.129795
     34          6           0       -2.352641   -2.554700   -1.105677
     35          6           0       -4.552616   -3.080812    0.104042
     36          1           0       -4.939182   -2.947028    1.123477
     37          1           0       -5.342086   -2.774205   -0.597195
     38          1           0       -4.365402   -4.152589   -0.042185
     39          1           0       -2.403341   -3.419094   -1.762310
 ---------------------------------------------------------------------
 Rotational constants (GHZ):      0.2242965      0.2029274      0.1290185
 Leave Link  202 at Sun Dec  2 13:54:11 2018, MaxMem=   536870912 cpu:         0.0
 (Enter /pbs_home/pkowalski/g09d01/g09/l301.exe)
 Basis read from rwf:  (5D, 7F)
 No pseudopotential information found on rwf file.
 There are   453 symmetry adapted cartesian basis functions of A   symmetry.
 There are   428 symmetry adapted basis functions of A   symmetry.
   428 basis functions,   747 primitive gaussians,   453 cartesian basis functions
   101 alpha electrons      101 beta electrons
       nuclear repulsion energy      2832.6316296635 Hartrees.
 IExCor=20419 DFT=T Ex+Corr=CAM-B3LYP ExCW=0 ScaHFX=  1.000000
 ScaDFX=  1.000000  1.000000  1.000000  0.810000 ScalE2=  1.000000  1.000000
 IRadAn=      0 IRanWt=     -1 IRanGd=            0 ICorTp=0 IEmpDi=131
  HFx wShort=  0.000000 wLong=  0.330000 cFull=  0.190000 cShort=  0.000000 cLong=  0.460000
  DFx wShort=  0.000000 wLong=  0.330000 cFull=  0.190000 cShort=  0.000000 cLong=  0.460000
 NAtoms=   39 NActive=   39 NUniq=   39 SFac= 1.00D+00 NAtFMM=   60 NAOKFM=F Big=F
 Integral buffers will be    131072 words long.
 Raffenetti 2 integral format.
 Two-electron integral symmetry is turned on.
 R6Disp:  Grimme-D3 Dispersion energy=       -0.0348236154 Hartrees.
 Nuclear repulsion after empirical dispersion term =     2832.5968060481 Hartrees.
 No density basis found on file   724.
 Leave Link  301 at Sun Dec  2 13:54:11 2018, MaxMem=   536870912 cpu:         0.6
 (Enter /pbs_home/pkowalski/g09d01/g09/l302.exe)
 NPDir=0 NMtPBC=     1 NCelOv=     1 NCel=       1 NClECP=     1 NCelD=      1
         NCelK=      1 NCelE2=     1 NClLst=     1 CellRange=     0.0.
 One-electron integrals computed using PRISM.
 NBasis=   428 RedAO= T EigKep=  3.52D-04  NBF=   428
 NBsUse=   428 1.00D-06 EigRej= -1.00D+00 NBFU=   428
 Precomputing XC quadrature grid using
 IXCGrd= 4 IRadAn=           0 IRanWt=          -1 IRanGd=           0 AccXCQ= 0.00D+00.
 Generated NRdTot=       0 NPtTot=           0 NUsed=           0 NTot=          32
 NSgBfM=   443   443   443   445   446 MxSgAt=    39 MxSgA2=    39.
 Leave Link  302 at Sun Dec  2 13:54:12 2018, MaxMem=   536870912 cpu:         7.2
 (Enter /pbs_home/pkowalski/g09d01/g09/l303.exe)
 DipDrv:  MaxL=1.
 Leave Link  303 at Sun Dec  2 13:54:12 2018, MaxMem=   536870912 cpu:         0.9
 (Enter /pbs_home/pkowalski/g09d01/g09/l401.exe)
 Initial guess from the checkpoint file:  "dae0068freq_open_cam-b3lyp_air_D3.chk"
 B after Tr=     0.000000    0.000000    0.000000
         Rot=    0.999863    0.001408    0.015550   -0.005431 Ang=   1.89 deg.
 Guess basis will be translated and rotated to current coordinates.
 JPrj=2 DoOrth=T DoCkMO=T.
 Generating alternative initial guess.
 ExpMin= 1.22D-01 ExpMax= 9.18D+03 ExpMxC= 1.38D+03 IAcc=1 IRadAn=         1 AccDes= 0.00D+00
 Harris functional with IExCor=20419 and IRadAn=       1 diagonalized for initial guess.
 HarFok:  IExCor=20419 AccDes= 0.00D+00 IRadAn=         1 IDoV= 1 UseB2=F ITyADJ=14
 ICtDFT=  3500011 ScaDFX=  1.000000  1.000000  1.000000  1.000000
 FoFCou: FMM=F IPFlag=           0 FMFlag=      100000 FMFlg1=           0
         NFxFlg=           0 DoJE=T BraDBF=F KetDBF=T FulRan=T
         wScrn=  0.000000 ICntrl=     500 IOpCl=  0 I1Cent=   200000004 NGrid=           0
         NMat0=    1 NMatS0=      1 NMatT0=    0 NMatD0=    1 NMtDS0=    0 NMtDT0=    0
 Petite list used in FoFCou.
 Harris En= -1994.63191591531    
 Leave Link  401 at Sun Dec  2 13:54:14 2018, MaxMem=   536870912 cpu:        19.6
 (Enter /pbs_home/pkowalski/g09d01/g09/l502.exe)
 Closed shell SCF:
 Using DIIS extrapolation, IDIIS=  1040.
 Integral symmetry usage will be decided dynamically.
 IVT=      641221 IEndB=      641221 NGot=   536870912 MDV=   536451994
 LenX=   536451994 LenY=   536246332
 Requested convergence on RMS density matrix=1.00D-08 within 128 cycles.
 Requested convergence on MAX density matrix=1.00D-06.
 Requested convergence on             energy=1.00D-06.
 No special actions if energy rises.
 Fock matrices will be formed incrementally for  20 cycles.
 Integral accuracy reduced to 1.0D-05 until final iterations.

 Cycle   1  Pass 0  IDiag  1:
 FoFJK:  IHMeth= 1 ICntrl=       0 DoSepK=T KAlg= 0 I1Cent=   0 FoldK=F
 IRaf=         1 NMat=   1 IRICut=       1 DoRegI=T DoRafI=F ISym2E= 0.
 FoFCou: FMM=F IPFlag=           0 FMFlag=      100000 FMFlg1=           0
         NFxFlg=           0 DoJE=T BraDBF=F KetDBF=F FulRan=T
         wScrn=  0.000000 ICntrl=     500 IOpCl=  0 I1Cent=           0 NGrid=           0
         NMat0=    1 NMatS0=      1 NMatT0=    0 NMatD0=    1 NMtDS0=    0 NMtDT0=    0
 Symmetry not used in FoFCou.
 E= -2049.99605770445    
 DIIS: error= 3.32D-03 at cycle   1 NSaved=   1.
 NSaved= 1 IEnMin= 1 EnMin= -2049.99605770445     IErMin= 1 ErrMin= 3.32D-03
 ErrMax= 3.32D-03  0.00D+00 EMaxC= 1.00D-01 BMatC= 2.04D-02 BMatP= 2.04D-02
 IDIUse=3 WtCom= 9.67D-01 WtEn= 3.32D-02
 Coeff-Com:  0.100D+01
 Coeff-En:   0.100D+01
 Coeff:      0.100D+01
 Gap=     0.610 Goal=   None    Shift=    0.000
 GapD=    0.610 DampG=2.000 DampE=1.000 DampFc=2.0000 IDamp=-1.
 RMSDP=8.67D-04 MaxDP=3.79D-02              OVMax= 2.13D-02

 Cycle   2  Pass 0  IDiag  1:
 RMSU=  8.63D-04    CP:  1.00D+00
 E= -2050.02129981564     Delta-E=       -0.025242111187 Rises=F Damp=F
 DIIS: error= 9.00D-04 at cycle   2 NSaved=   2.
 NSaved= 2 IEnMin= 2 EnMin= -2050.02129981564     IErMin= 2 ErrMin= 9.00D-04
 ErrMax= 9.00D-04  0.00D+00 EMaxC= 1.00D-01 BMatC= 1.04D-03 BMatP= 2.04D-02
 IDIUse=3 WtCom= 9.91D-01 WtEn= 9.00D-03
 Coeff-Com: -0.141D-01 0.101D+01
 Coeff-En:   0.000D+00 0.100D+01
 Coeff:     -0.140D-01 0.101D+01
 Gap=     0.235 Goal=   None    Shift=    0.000
 RMSDP=1.91D-04 MaxDP=7.70D-03 DE=-2.52D-02 OVMax= 8.58D-03

 Cycle   3  Pass 0  IDiag  1:
 RMSU=  1.86D-04    CP:  1.00D+00  1.05D+00
 E= -2050.02223260514     Delta-E=       -0.000932789504 Rises=F Damp=F
 DIIS: error= 1.05D-03 at cycle   3 NSaved=   3.
 NSaved= 3 IEnMin= 3 EnMin= -2050.02223260514     IErMin= 2 ErrMin= 9.00D-04
 ErrMax= 1.05D-03  0.00D+00 EMaxC= 1.00D-01 BMatC= 7.38D-04 BMatP= 1.04D-03
 IDIUse=3 WtCom= 9.89D-01 WtEn= 1.05D-02
 Coeff-Com: -0.550D-01 0.478D+00 0.577D+00
 Coeff-En:   0.000D+00 0.852D-01 0.915D+00
 Coeff:     -0.544D-01 0.474D+00 0.580D+00
 Gap=     0.237 Goal=   None    Shift=    0.000
 RMSDP=1.13D-04 MaxDP=4.07D-03 DE=-9.33D-04 OVMax= 4.81D-03

 Cycle   4  Pass 0  IDiag  1:
 RMSU=  6.85D-05    CP:  1.00D+00  1.10D+00  5.69D-01
 E= -2050.02297986938     Delta-E=       -0.000747264243 Rises=F Damp=F
 DIIS: error= 1.57D-04 at cycle   4 NSaved=   4.
 NSaved= 4 IEnMin= 4 EnMin= -2050.02297986938     IErMin= 4 ErrMin= 1.57D-04
 ErrMax= 1.57D-04  0.00D+00 EMaxC= 1.00D-01 BMatC= 3.04D-05 BMatP= 7.38D-04
 IDIUse=3 WtCom= 9.98D-01 WtEn= 1.57D-03
 Coeff-Com: -0.131D-01 0.372D-01 0.170D+00 0.806D+00
 Coeff-En:   0.000D+00 0.000D+00 0.000D+00 0.100D+01
 Coeff:     -0.131D-01 0.371D-01 0.170D+00 0.806D+00
 Gap=     0.236 Goal=   None    Shift=    0.000
 RMSDP=2.98D-05 MaxDP=1.26D-03 DE=-7.47D-04 OVMax= 1.97D-03

 Cycle   5  Pass 0  IDiag  1:
 RMSU=  2.43D-05    CP:  1.00D+00  1.10D+00  6.57D-01  9.27D-01
 E= -2050.02301619528     Delta-E=       -0.000036325899 Rises=F Damp=F
 DIIS: error= 7.48D-05 at cycle   5 NSaved=   5.
 NSaved= 5 IEnMin= 5 EnMin= -2050.02301619528     IErMin= 5 ErrMin= 7.48D-05
 ErrMax= 7.48D-05  0.00D+00 EMaxC= 1.00D-01 BMatC= 6.83D-06 BMatP= 3.04D-05
 IDIUse=1 WtCom= 1.00D+00 WtEn= 0.00D+00
 Coeff-Com: -0.650D-04-0.381D-01 0.142D-01 0.381D+00 0.643D+00
 Coeff:     -0.650D-04-0.381D-01 0.142D-01 0.381D+00 0.643D+00
 Gap=     0.236 Goal=   None    Shift=    0.000
 RMSDP=1.08D-05 MaxDP=4.42D-04 DE=-3.63D-05 OVMax= 7.48D-04

 Cycle   6  Pass 0  IDiag  1:
 RMSU=  6.11D-06    CP:  1.00D+00  1.10D+00  6.61D-01  1.03D+00  7.88D-01
 E= -2050.02302327261     Delta-E=       -0.000007077328 Rises=F Damp=F
 DIIS: error= 2.25D-05 at cycle   6 NSaved=   6.
 NSaved= 6 IEnMin= 6 EnMin= -2050.02302327261     IErMin= 6 ErrMin= 2.25D-05
 ErrMax= 2.25D-05  0.00D+00 EMaxC= 1.00D-01 BMatC= 6.44D-07 BMatP= 6.83D-06
 IDIUse=1 WtCom= 1.00D+00 WtEn= 0.00D+00
 Coeff-Com:  0.136D-02-0.211D-01-0.115D-01 0.903D-01 0.281D+00 0.661D+00
 Coeff:      0.136D-02-0.211D-01-0.115D-01 0.903D-01 0.281D+00 0.661D+00
 Gap=     0.236 Goal=   None    Shift=    0.000
 RMSDP=3.24D-06 MaxDP=1.49D-04 DE=-7.08D-06 OVMax= 3.57D-04

 Initial convergence to 1.0D-05 achieved.  Increase integral accuracy.
 Cycle   7  Pass 1  IDiag  1:
 E= -2050.02305578916     Delta-E=       -0.000032516547 Rises=F Damp=F
 DIIS: error= 9.16D-05 at cycle   1 NSaved=   1.
 NSaved= 1 IEnMin= 1 EnMin= -2050.02305578916     IErMin= 1 ErrMin= 9.16D-05
 ErrMax= 9.16D-05  0.00D+00 EMaxC= 1.00D-01 BMatC= 2.54D-06 BMatP= 2.54D-06
 IDIUse=1 WtCom= 1.00D+00 WtEn= 0.00D+00
 Coeff-Com:  0.100D+01
 Coeff:      0.100D+01
 Gap=     0.236 Goal=   None    Shift=    0.000
 RMSDP=3.24D-06 MaxDP=1.49D-04 DE=-3.25D-05 OVMax= 2.43D-04

 Cycle   8  Pass 1  IDiag  1:
 RMSU=  6.57D-05    CP:  1.00D+00
 E= -2050.02305811031     Delta-E=       -0.000002321153 Rises=F Damp=F
 DIIS: error= 1.59D-05 at cycle   2 NSaved=   2.
 NSaved= 2 IEnMin= 2 EnMin= -2050.02305811031     IErMin= 2 ErrMin= 1.59D-05
 ErrMax= 1.59D-05  0.00D+00 EMaxC= 1.00D-01 BMatC= 2.01D-07 BMatP= 2.54D-06
 IDIUse=1 WtCom= 1.00D+00 WtEn= 0.00D+00
 Coeff-Com:  0.874D-01 0.913D+00
 Coeff:      0.874D-01 0.913D+00
 Gap=     0.236 Goal=   None    Shift=    0.000
 RMSDP=4.25D-06 MaxDP=1.53D-04 DE=-2.32D-06 OVMax= 3.31D-04

 Cycle   9  Pass 1  IDiag  1:
 RMSU=  3.46D-06    CP:  1.00D+00  1.04D+00
 E= -2050.02305795582     Delta-E=        0.000000154490 Rises=F Damp=F
 DIIS: error= 2.36D-05 at cycle   3 NSaved=   3.
 NSaved= 3 IEnMin= 2 EnMin= -2050.02305811031     IErMin= 2 ErrMin= 1.59D-05
 ErrMax= 2.36D-05  0.00D+00 EMaxC= 1.00D-01 BMatC= 3.66D-07 BMatP= 2.01D-07
 IDIUse=1 WtCom= 1.00D+00 WtEn= 0.00D+00
 Coeff-Com: -0.196D-01 0.583D+00 0.437D+00
 Coeff:     -0.196D-01 0.583D+00 0.437D+00
 Gap=     0.236 Goal=   None    Shift=    0.000
 RMSDP=1.99D-06 MaxDP=7.72D-05 DE= 1.54D-07 OVMax= 1.79D-04

 Cycle  10  Pass 1  IDiag  1:
 RMSU=  7.65D-07    CP:  1.00D+00  1.04D+00  4.88D-01
 E= -2050.02305833360     Delta-E=       -0.000000377787 Rises=F Damp=F
 DIIS: error= 1.46D-06 at cycle   4 NSaved=   4.
 NSaved= 4 IEnMin= 4 EnMin= -2050.02305833360     IErMin= 4 ErrMin= 1.46D-06
 ErrMax= 1.46D-06  0.00D+00 EMaxC= 1.00D-01 BMatC= 2.08D-09 BMatP= 2.01D-07
 IDIUse=1 WtCom= 1.00D+00 WtEn= 0.00D+00
 Coeff-Com: -0.981D-02 0.229D+00 0.176D+00 0.605D+00
 Coeff:     -0.981D-02 0.229D+00 0.176D+00 0.605D+00
 Gap=     0.236 Goal=   None    Shift=    0.000
 RMSDP=1.89D-07 MaxDP=8.11D-06 DE=-3.78D-07 OVMax= 1.47D-05

 Cycle  11  Pass 1  IDiag  1:
 RMSU=  1.75D-07    CP:  1.00D+00  1.05D+00  5.03D-01  1.03D+00
 E= -2050.02305833569     Delta-E=       -0.000000002087 Rises=F Damp=F
 DIIS: error= 5.22D-07 at cycle   5 NSaved=   5.
 NSaved= 5 IEnMin= 5 EnMin= -2050.02305833569     IErMin= 5 ErrMin= 5.22D-07
 ErrMax= 5.22D-07  0.00D+00 EMaxC= 1.00D-01 BMatC= 2.81D-10 BMatP= 2.08D-09
 IDIUse=1 WtCom= 1.00D+00 WtEn= 0.00D+00
 Coeff-Com:  0.106D-02-0.472D-01-0.405D-01 0.187D+00 0.900D+00
 Coeff:      0.106D-02-0.472D-01-0.405D-01 0.187D+00 0.900D+00
 Gap=     0.236 Goal=   None    Shift=    0.000
 RMSDP=1.21D-07 MaxDP=3.50D-06 DE=-2.09D-09 OVMax= 1.10D-05

 Cycle  12  Pass 1  IDiag  1:
 RMSU=  7.71D-08    CP:  1.00D+00  1.05D+00  5.01D-01  1.14D+00  1.07D+00
 E= -2050.02305833617     Delta-E=       -0.000000000480 Rises=F Damp=F
 DIIS: error= 1.98D-07 at cycle   6 NSaved=   6.
 NSaved= 6 IEnMin= 6 EnMin= -2050.02305833617     IErMin= 6 ErrMin= 1.98D-07
 ErrMax= 1.98D-07  0.00D+00 EMaxC= 1.00D-01 BMatC= 5.06D-11 BMatP= 2.81D-10
 IDIUse=1 WtCom= 1.00D+00 WtEn= 0.00D+00
 Coeff-Com:  0.159D-02-0.474D-01-0.401D-01 0.107D-01 0.392D+00 0.683D+00
 Coeff:      0.159D-02-0.474D-01-0.401D-01 0.107D-01 0.392D+00 0.683D+00
 Gap=     0.236 Goal=   None    Shift=    0.000
 RMSDP=3.98D-08 MaxDP=1.12D-06 DE=-4.80D-10 OVMax= 4.16D-06

 Cycle  13  Pass 1  IDiag  1:
 RMSU=  3.43D-08    CP:  1.00D+00  1.05D+00  5.01D-01  1.16D+00  1.15D+00
                    CP:  1.04D+00
 E= -2050.02305833636     Delta-E=       -0.000000000186 Rises=F Damp=F
 DIIS: error= 7.17D-08 at cycle   7 NSaved=   7.
 NSaved= 7 IEnMin= 7 EnMin= -2050.02305833636     IErMin= 7 ErrMin= 7.17D-08
 ErrMax= 7.17D-08  0.00D+00 EMaxC= 1.00D-01 BMatC= 5.38D-12 BMatP= 5.06D-11
 IDIUse=1 WtCom= 1.00D+00 WtEn= 0.00D+00
 Coeff-Com:  0.273D-03-0.551D-02-0.573D-02-0.241D-01-0.363D-01 0.194D+00
 Coeff-Com:  0.877D+00
 Coeff:      0.273D-03-0.551D-02-0.573D-02-0.241D-01-0.363D-01 0.194D+00
 Coeff:      0.877D+00
 Gap=     0.236 Goal=   None    Shift=    0.000
 RMSDP=1.85D-08 MaxDP=5.40D-07 DE=-1.86D-10 OVMax= 2.08D-06

 Cycle  14  Pass 1  IDiag  1:
 RMSU=  1.13D-08    CP:  1.00D+00  1.05D+00  5.01D-01  1.16D+00  1.17D+00
                    CP:  1.20D+00  1.11D+00
 E= -2050.02305833639     Delta-E=       -0.000000000034 Rises=F Damp=F
 DIIS: error= 4.51D-08 at cycle   8 NSaved=   8.
 NSaved= 8 IEnMin= 8 EnMin= -2050.02305833639     IErMin= 8 ErrMin= 4.51D-08
 ErrMax= 4.51D-08  0.00D+00 EMaxC= 1.00D-01 BMatC= 1.33D-12 BMatP= 5.38D-12
 IDIUse=1 WtCom= 1.00D+00 WtEn= 0.00D+00
 Coeff-Com: -0.113D-03 0.463D-02 0.313D-02-0.128D-01-0.774D-01-0.113D-01
 Coeff-Com:  0.421D+00 0.673D+00
 Coeff:     -0.113D-03 0.463D-02 0.313D-02-0.128D-01-0.774D-01-0.113D-01
 Coeff:      0.421D+00 0.673D+00
 Gap=     0.236 Goal=   None    Shift=    0.000
 RMSDP=7.04D-09 MaxDP=2.10D-07 DE=-3.37D-11 OVMax= 8.25D-07

 SCF Done:  E(RCAM-B3LYP) =  -2050.02305834     A.U. after   14 cycles
            NFock= 14  Conv=0.70D-08     -V/T= 2.0060
 KE= 2.037700516537D+03 PE=-1.049985689805D+04 EE= 3.579536517131D+03
 Leave Link  502 at Sun Dec  2 13:58:32 2018, MaxMem=   536870912 cpu:      2045.7
 (Enter /pbs_home/pkowalski/g09d01/g09/l701.exe)
 Compute integral first derivatives.
 ... and contract with generalized density number  0.
 R6Disp: Adding Grimme-D3 dispersion energy 1st derivatives to the gradient.
 Leave Link  701 at Sun Dec  2 13:58:32 2018, MaxMem=   536870912 cpu:         3.6
 (Enter /pbs_home/pkowalski/g09d01/g09/l702.exe)
 L702 exits ... SP integral derivatives will be done elsewhere.
 Leave Link  702 at Sun Dec  2 13:58:33 2018, MaxMem=   536870912 cpu:         0.3
 (Enter /pbs_home/pkowalski/g09d01/g09/l703.exe)
 Compute integral first derivatives, UseDBF=F ICtDFT=           0.
 Integral derivatives from FoFJK, PRISM(SPDF).
 Calling FoFJK, ICntrl=      2127 FMM=F ISym2X=0 I1Cent= 0 IOpClX= 0 NMat=1 NMatS=1 NMatT=0.
 FoFJK:  IHMeth= 1 ICntrl=    2127 DoSepK=T KAlg= 0 I1Cent=   0 FoldK=F
 IRaf=         1 NMat=   1 IRICut=       1 DoRegI=T DoRafI=F ISym2E= 0.
 FoFCou: FMM=F IPFlag=           0 FMFlag=      100000 FMFlg1=         800
         NFxFlg=           0 DoJE=F BraDBF=F KetDBF=F FulRan=T
         wScrn=  0.000000 ICntrl=    2527 IOpCl=  0 I1Cent=           0 NGrid=           0
         NMat0=    1 NMatS0=      1 NMatT0=    0 NMatD0=    1 NMtDS0=    0 NMtDT0=    0
 Symmetry not used in FoFCou.
 Leave Link  703 at Sun Dec  2 14:00:08 2018, MaxMem=   536870912 cpu:       757.7
 (Enter /pbs_home/pkowalski/g09d01/g09/l716.exe)
 Dipole        =-4.63847652D-02-2.42788308D+00-1.31620770D-01
 ***** Axes restored to original set *****
 -------------------------------------------------------------------
 Center     Atomic                   Forces (Hartrees/Bohr)
 Number     Number              X              Y              Z
 -------------------------------------------------------------------
      1        6          -0.021536054   -0.010096416    0.000076661
      2       16           0.002548756   -0.005365747   -0.006542654
      3        6          -0.006650421    0.005839979    0.003461401
      4        6           0.012584170    0.003152096    0.001549092
      5        6           0.002136502    0.008502186    0.004878434
      6        6           0.001248129    0.000234845    0.000061107
      7        1          -0.002217239   -0.001630661   -0.001416761
      8        6           0.033563585   -0.013254520    0.004974396
      9        6          -0.011443445    0.006417296   -0.002677910
     10        6          -0.023116001    0.021664757   -0.013323141
     11        6           0.007910993    0.014314503   -0.001284961
     12        6           0.009369164   -0.007382932    0.009158295
     13        9           0.000895162   -0.004589127    0.002814257
     14        9           0.000109532    0.002605067    0.002972709
     15        9          -0.003770341   -0.007664793   -0.000762355
     16        9           0.001346403   -0.002581037   -0.004897499
     17        9           0.000579020    0.001775605    0.001211080
     18        9          -0.005967875   -0.000315414   -0.003008046
     19        6           0.007405848    0.003109738   -0.008751686
     20        6          -0.002028495   -0.020033373    0.009950277
     21        6          -0.001135337    0.000410182    0.002344872
     22        1          -0.000209246   -0.001079192    0.000749734
     23        1          -0.000807790    0.000960576   -0.000461621
     24        1          -0.000584372    0.000228572   -0.001870614
     25        6          -0.000105375   -0.001301094   -0.001962567
     26        1           0.001130100   -0.000483078    0.000352529
     27        1           0.000797665    0.000340868    0.001757582
     28        1          -0.000993003   -0.000602826   -0.000300311
     29        1           0.000788147   -0.000999546   -0.000398734
     30        1          -0.000769806    0.001055746    0.000048328
     31        1          -0.000850787    0.000800497    0.000715793
     32       16          -0.003743147    0.002235832    0.003440725
     33        6          -0.015465904    0.011487817    0.010774538
     34        6           0.017696445   -0.002897658   -0.012457973
     35        6           0.002143655   -0.002842798   -0.004291196
     36        1           0.000765333   -0.000362538   -0.000216900
     37        1           0.001117043   -0.000216473    0.000808092
     38        1          -0.000872060   -0.000024713    0.000864636
     39        1          -0.001868951   -0.001412222    0.001660390
 -------------------------------------------------------------------
 Cartesian Forces:  Max     0.033563585 RMS     0.007230539
 Leave Link  716 at Sun Dec  2 14:00:08 2018, MaxMem=   536870912 cpu:         0.2
 (Enter /pbs_home/pkowalski/g09d01/g09/l103.exe)

 GradGradGradGradGradGradGradGradGradGradGradGradGradGradGradGradGradGrad
 Berny optimization.
 Using GEDIIS/GDIIS optimizer.
 FormGI is forming the generalized inverse of G from B-inverse, IUseBI=4.
 GSVD:  received Info=                   1 from GESDD.
 Internal  Forces:  Max     0.019653804 RMS     0.003089047
 Search for a local minimum.
 Step number   2 out of a maximum of  223
 All quantities printed in internal units (Hartrees-Bohrs-Radians)
 RMS Force = .30890D-02 SwitMx=.10000D-02 MixMth= 1
 Mixed Optimization -- RFO/linear search
 Update second derivatives using D2CorX and points    1    2
 DE= -3.21D-02 DEPred=-3.30D-02 R= 9.72D-01
 TightC=F SS=  1.41D+00  RLast= 3.60D-01 DXNew= 5.0454D-01 1.0790D+00
 Trust test= 9.72D-01 RLast= 3.60D-01 DXMaxT set to 5.05D-01
 ITU=  1  0
 Use linear search instead of GDIIS.
     Eigenvalues ---    0.00795   0.00884   0.00895   0.00952   0.00973
     Eigenvalues ---    0.01010   0.01114   0.01130   0.01180   0.01236
     Eigenvalues ---    0.01260   0.01320   0.01373   0.01405   0.01473
     Eigenvalues ---    0.01499   0.01518   0.01586   0.01663   0.01681
     Eigenvalues ---    0.01949   0.02274   0.04715   0.05349   0.07246
     Eigenvalues ---    0.07280   0.07285   0.07296   0.07339   0.07359
     Eigenvalues ---    0.07381   0.07438   0.07520   0.08171   0.09267
     Eigenvalues ---    0.09993   0.10020   0.10695   0.12133   0.12200
     Eigenvalues ---    0.14048   0.15957   0.15989   0.16000   0.16000
     Eigenvalues ---    0.16000   0.16000   0.16000   0.16000   0.16000
     Eigenvalues ---    0.16000   0.16000   0.16000   0.16000   0.16019
     Eigenvalues ---    0.16710   0.23132   0.23563   0.23592   0.24111
     Eigenvalues ---    0.24216   0.24604   0.24919   0.24964   0.24979
     Eigenvalues ---    0.24987   0.24991   0.24998   0.24999   0.26237
     Eigenvalues ---    0.28160   0.28939   0.29043   0.29128   0.29414
     Eigenvalues ---    0.30253   0.30277   0.31709   0.33322   0.33904
     Eigenvalues ---    0.34048   0.34202   0.34210   0.34215   0.34243
     Eigenvalues ---    0.34247   0.34253   0.34271   0.34280   0.34303
     Eigenvalues ---    0.34316   0.34330   0.34340   0.34375   0.35498
     Eigenvalues ---    0.35958   0.36079   0.37198   0.37796   0.38138
     Eigenvalues ---    0.38498   0.39386   0.40685   0.45594   0.51666
     Eigenvalues ---    0.52872   0.53136   0.53728   0.54056   0.54224
     Eigenvalues ---    0.55047
 RFO step:  Lambda=-6.86669973D-03 EMin= 7.94837686D-03
 Quartic linear search produced a step of  0.26907.
 Iteration  1 RMS(Cart)=  0.14666142 RMS(Int)=  0.00366708
 Iteration  2 RMS(Cart)=  0.00730454 RMS(Int)=  0.00038348
 Iteration  3 RMS(Cart)=  0.00002370 RMS(Int)=  0.00038342
 Iteration  4 RMS(Cart)=  0.00000001 RMS(Int)=  0.00038342
 ITry= 1 IFail=0 DXMaxC= 6.21D-01 DCOld= 1.00D+10 DXMaxT= 5.05D-01 DXLimC= 3.00D+00 Rises=F
 Variable       Old X    -DE/DX   Delta X   Delta X   Delta X     New X
                                 (Linear)    (Quad)   (Total)
    R1        3.31608  -0.00365  -0.00073  -0.01500  -0.01557   3.30050
    R2        2.62389  -0.01137  -0.02851   0.00089  -0.02752   2.59637
    R3        2.71492   0.01016   0.00258   0.02739   0.02996   2.74489
    R4        3.28038  -0.00630  -0.01331  -0.00549  -0.01884   3.26154
    R5        2.57012   0.00533   0.00814   0.00265   0.01062   2.58075
    R6        2.82956  -0.00037   0.00319  -0.00583  -0.00265   2.82692
    R7        2.70922  -0.00337  -0.00445  -0.00475  -0.00929   2.69993
    R8        2.05379   0.00272   0.00320   0.00494   0.00814   2.06193
    R9        2.82314   0.00196   0.00408   0.00140   0.00549   2.82862
   R10        2.07376   0.00068   0.00110   0.00093   0.00203   2.07578
   R11        2.07710   0.00104   0.00212   0.00076   0.00289   2.07999
   R12        2.07727   0.00106   0.00219   0.00076   0.00295   2.08021
   R13        2.85000   0.00187   0.00127   0.00349   0.00499   2.85498
   R14        2.61224  -0.01965  -0.03910  -0.01907  -0.05773   2.55451
   R15        2.87913   0.00274   0.00243   0.01351   0.01530   2.89443
   R16        2.55016  -0.00409  -0.00243  -0.00638  -0.00881   2.54135
   R17        2.56090  -0.00318  -0.00256  -0.00429  -0.00685   2.55405
   R18        2.85100   0.00253   0.00236   0.00336   0.00575   2.85675
   R19        2.70901   0.01001   0.00037   0.02995   0.03032   2.73934
   R20        2.87964   0.00307   0.00270   0.01521   0.01790   2.89755
   R21        2.53507  -0.00715  -0.00423  -0.01092  -0.01515   2.51992
   R22        2.55569  -0.00566  -0.00691  -0.00497  -0.01189   2.54380
   R23        2.56178  -0.00119  -0.00174  -0.00063  -0.00237   2.55941
   R24        2.54734  -0.00608  -0.00363  -0.00950  -0.01313   2.53420
   R25        2.63301  -0.01190  -0.02893   0.00099  -0.02792   2.60509
   R26        2.81980   0.00264   0.00398   0.00397   0.00795   2.82775
   R27        2.68949  -0.00025  -0.00838   0.00986   0.00151   2.69100
   R28        3.31052  -0.00592  -0.00989  -0.00960  -0.01951   3.29101
   R29        2.07519   0.00095   0.00145   0.00140   0.00285   2.07804
   R30        2.07820   0.00071   0.00286  -0.00141   0.00144   2.07965
   R31        2.07477   0.00027   0.00182  -0.00155   0.00027   2.07504
   R32        2.07889   0.00083   0.00298  -0.00118   0.00179   2.08068
   R33        2.07499   0.00033   0.00182  -0.00135   0.00047   2.07546
   R34        2.07530   0.00087   0.00149   0.00106   0.00255   2.07785
   R35        3.25794  -0.00381  -0.01235   0.00246  -0.00992   3.24803
   R36        2.62480  -0.01677  -0.02417  -0.02042  -0.04458   2.58021
   R37        2.81830   0.00332   0.00500   0.00494   0.00994   2.82824
   R38        2.05356   0.00282   0.00372   0.00455   0.00827   2.06184
   R39        2.07576   0.00074   0.00188   0.00006   0.00194   2.07770
   R40        2.07784   0.00125   0.00250   0.00102   0.00352   2.08136
   R41        2.07452   0.00085   0.00148   0.00100   0.00248   2.07700
    A1        1.93292   0.00352   0.00775   0.00277   0.00980   1.94271
    A2        2.11313  -0.00100   0.00486  -0.00933  -0.00554   2.10759
    A3        2.23557  -0.00244  -0.01252   0.01071  -0.00289   2.23268
    A4        1.59964   0.00110   0.00164   0.00262   0.00448   1.60412
    A5        1.95082  -0.00515  -0.01248  -0.00303  -0.01575   1.93506
    A6        2.10308   0.00217   0.00302   0.00451   0.00759   2.11067
    A7        2.22928   0.00298   0.00946  -0.00153   0.00799   2.23727
    A8        1.98253   0.00287   0.01002   0.00093   0.01069   1.99322
    A9        2.16271  -0.00283  -0.00590  -0.00927  -0.01506   2.14765
   A10        2.13795  -0.00004  -0.00412   0.00833   0.00432   2.14226
   A11        1.95887  -0.00233  -0.00692  -0.00309  -0.01000   1.94886
   A12        2.16436   0.00211  -0.00313   0.01639   0.01325   2.17761
   A13        2.15995   0.00023   0.01006  -0.01329  -0.00324   2.15671
   A14        1.93017  -0.00179  -0.00412  -0.00537  -0.00947   1.92069
   A15        1.94207   0.00077   0.00278   0.00032   0.00310   1.94517
   A16        1.94279   0.00088   0.00293   0.00096   0.00389   1.94669
   A17        1.88134   0.00057   0.00058   0.00343   0.00403   1.88537
   A18        1.88148   0.00054   0.00057   0.00334   0.00393   1.88541
   A19        1.88353  -0.00096  -0.00285  -0.00244  -0.00531   1.87822
   A20        2.13579  -0.00455   0.00488  -0.02561  -0.02264   2.11315
   A21        2.22438   0.00091  -0.01099   0.02905   0.01669   2.24106
   A22        1.89720   0.00412   0.00794   0.01630   0.02295   1.92015
   A23        1.78590  -0.00213  -0.00304   0.01136   0.00758   1.79348
   A24        2.00369   0.00008   0.00009  -0.01129  -0.01121   1.99248
   A25        1.92851   0.00088   0.00241   0.00041   0.00327   1.93178
   A26        1.95451   0.00108   0.00237   0.00039   0.00365   1.95816
   A27        1.92727  -0.00045  -0.00269  -0.00680  -0.00993   1.91733
   A28        1.86450   0.00047   0.00067   0.00553   0.00609   1.87059
   A29        1.89830   0.00352   0.00746   0.00741   0.01455   1.91285
   A30        2.23356   0.00252  -0.01104   0.02981   0.01836   2.25192
   A31        2.14980  -0.00596   0.00369  -0.03467  -0.03141   2.11840
   A32        1.76265  -0.00114  -0.00014   0.01402   0.01223   1.77488
   A33        2.00172   0.00117   0.00312  -0.00583  -0.00208   1.99965
   A34        1.91059  -0.00158  -0.00519  -0.00701  -0.01191   1.89867
   A35        1.99988   0.00127   0.00261  -0.00523  -0.00233   1.99754
   A36        1.90700  -0.00178  -0.00584  -0.00610  -0.01130   1.89570
   A37        1.87863   0.00164   0.00439   0.00928   0.01342   1.89204
   A38        1.78105  -0.00212  -0.00289   0.00981   0.00618   1.78723
   A39        1.93385   0.00070   0.00187  -0.00192   0.00002   1.93387
   A40        2.00334   0.00047   0.00183  -0.00861  -0.00646   1.99688
   A41        1.92114  -0.00108  -0.00434  -0.00657  -0.01057   1.91057
   A42        1.95806   0.00165   0.00344   0.00153   0.00508   1.96314
   A43        1.86649   0.00027  -0.00017   0.00531   0.00504   1.87153
   A44        2.16719   0.00231  -0.00527   0.01994   0.01464   2.18182
   A45        1.95693  -0.00197  -0.00278  -0.00616  -0.00886   1.94807
   A46        2.15900  -0.00034   0.00807  -0.01379  -0.00576   2.15325
   A47        2.24089   0.00108  -0.00806   0.01766   0.00923   2.25012
   A48        2.10727  -0.00158   0.00644  -0.01794  -0.01186   2.09541
   A49        1.93439   0.00052   0.00158   0.00197   0.00321   1.93760
   A50        1.93515  -0.00069  -0.00094  -0.00167  -0.00261   1.93253
   A51        1.93391   0.00100   0.00209   0.00167   0.00377   1.93767
   A52        1.94732  -0.00010  -0.00056   0.00044  -0.00012   1.94720
   A53        1.88288  -0.00010   0.00021  -0.00136  -0.00114   1.88174
   A54        1.87972   0.00122   0.00273   0.00763   0.01036   1.89008
   A55        1.88236  -0.00135  -0.00357  -0.00676  -0.01032   1.87204
   A56        1.93414   0.00098   0.00213   0.00161   0.00374   1.93788
   A57        1.94657  -0.00046  -0.00062  -0.00234  -0.00296   1.94361
   A58        1.93691  -0.00059  -0.00060  -0.00147  -0.00207   1.93483
   A59        1.88255  -0.00112  -0.00328  -0.00563  -0.00891   1.87364
   A60        1.88229  -0.00009  -0.00009  -0.00036  -0.00045   1.88184
   A61        1.87880   0.00128   0.00241   0.00831   0.01072   1.88952
   A62        1.61135  -0.00064  -0.00083  -0.00042  -0.00131   1.61004
   A63        1.93693  -0.00113  -0.00517   0.00162  -0.00376   1.93317
   A64        2.14352  -0.00424  -0.00276  -0.01441  -0.01742   2.12609
   A65        2.19656   0.00550   0.00845   0.01615   0.02442   2.22098
   A66        1.98513   0.00321   0.00724   0.00281   0.01007   1.99520
   A67        2.15524  -0.00159  -0.00265  -0.00292  -0.00562   2.14961
   A68        2.14231  -0.00160  -0.00444   0.00035  -0.00416   2.13815
   A69        1.95567   0.00050   0.00269  -0.00089   0.00180   1.95747
   A70        1.93170   0.00055   0.00116   0.00119   0.00235   1.93405
   A71        1.92909  -0.00066  -0.00184  -0.00114  -0.00298   1.92610
   A72        1.88098  -0.00064  -0.00193  -0.00182  -0.00376   1.87723
   A73        1.87816   0.00044   0.00047   0.00384   0.00432   1.88248
   A74        1.88571  -0.00021  -0.00066  -0.00116  -0.00182   1.88390
    D1       -0.00381   0.00045  -0.00158   0.04080   0.03964   0.03583
    D2       -3.09000  -0.00097  -0.00260  -0.03326  -0.03574  -3.12574
    D3        0.00448  -0.00033   0.00246  -0.04023  -0.03785  -0.03337
    D4       -3.13507  -0.00038   0.00254  -0.04333  -0.04093   3.10719
    D5        3.08577   0.00129   0.00444   0.03954   0.04421   3.12998
    D6       -0.05377   0.00124   0.00452   0.03643   0.04113  -0.01264
    D7       -1.12039   0.00554   0.01683   0.17877   0.19510  -0.92529
    D8        2.29152   0.00251   0.00645   0.07533   0.08198   2.37350
    D9        2.08704   0.00364   0.01466   0.09120   0.10567   2.19270
   D10       -0.78424   0.00061   0.00429  -0.01223  -0.00745  -0.79169
   D11        0.00216  -0.00049   0.00029  -0.03126  -0.03074  -0.02857
   D12       -3.13642  -0.00018   0.00073  -0.01564  -0.01486   3.13190
   D13        0.00001   0.00039   0.00106   0.01400   0.01496   0.01497
   D14       -3.13973   0.00053   0.00033   0.02359   0.02376  -3.11597
   D15        3.13833   0.00004   0.00057  -0.00301  -0.00236   3.13596
   D16       -0.00141   0.00018  -0.00016   0.00658   0.00643   0.00502
   D17        3.14045  -0.00018  -0.00023  -0.00836  -0.00860   3.13185
   D18        1.05003  -0.00021  -0.00007  -0.00933  -0.00941   1.04062
   D19       -1.05165  -0.00012  -0.00029  -0.00710  -0.00743  -1.05908
   D20        0.00239   0.00020   0.00031   0.00998   0.01031   0.01270
   D21       -2.08803   0.00017   0.00047   0.00901   0.00951  -2.07853
   D22        2.09347   0.00027   0.00025   0.01124   0.01148   2.10495
   D23       -0.00297  -0.00003  -0.00230   0.01752   0.01519   0.01222
   D24        3.13658   0.00002  -0.00240   0.02066   0.01824  -3.12836
   D25        3.13680  -0.00017  -0.00158   0.00807   0.00640  -3.13999
   D26       -0.00684  -0.00012  -0.00168   0.01120   0.00946   0.00262
   D27        1.57038  -0.00013  -0.00084   0.01187   0.01106   1.58144
   D28       -0.52723   0.00093   0.00228   0.01948   0.02179  -0.50544
   D29       -2.62195   0.00001   0.00006   0.01151   0.01160  -2.61035
   D30       -1.56893  -0.00019  -0.00072   0.00839   0.00764  -1.56130
   D31        2.61665   0.00087   0.00239   0.01601   0.01836   2.63501
   D32        0.52193  -0.00005   0.00017   0.00804   0.00817   0.53010
   D33        2.94473  -0.00113  -0.00096  -0.02820  -0.02794   2.91679
   D34        0.82344  -0.00106  -0.00186  -0.03026  -0.03143   0.79201
   D35       -1.28627  -0.00240  -0.00462  -0.02979  -0.03390  -1.32017
   D36       -0.42260   0.00122   0.00470   0.06137   0.06685  -0.35575
   D37       -2.54389   0.00129   0.00380   0.05930   0.06336  -2.48052
   D38        1.62959  -0.00005   0.00104   0.05978   0.06089   1.69048
   D39        2.88512   0.00146   0.01020   0.05909   0.07049   2.95561
   D40       -0.31497   0.00261   0.01252   0.10638   0.12087  -0.19411
   D41       -0.01605  -0.00017   0.00090  -0.02709  -0.02674  -0.04279
   D42        3.06704   0.00098   0.00322   0.02020   0.02364   3.09068
   D43        0.67457  -0.00356  -0.01145  -0.07368  -0.08484   0.58973
   D44        2.83464  -0.00215  -0.00671  -0.07367  -0.08045   2.75419
   D45       -1.33531  -0.00040  -0.00271  -0.07089  -0.07339  -1.40870
   D46        2.82926  -0.00423  -0.01198  -0.07989  -0.09160   2.73766
   D47       -1.29385  -0.00282  -0.00724  -0.07988  -0.08721  -1.38106
   D48        0.81938  -0.00107  -0.00324  -0.07711  -0.08015   0.73923
   D49       -1.37850  -0.00324  -0.01138  -0.07722  -0.08822  -1.46672
   D50        0.78157  -0.00183  -0.00664  -0.07721  -0.08383   0.69774
   D51        2.89480  -0.00008  -0.00263  -0.07443  -0.07677   2.81803
   D52        0.44778  -0.00103  -0.00622  -0.01841  -0.02485   0.42292
   D53       -1.59706   0.00105  -0.00047  -0.01526  -0.01596  -1.61303
   D54        2.56995  -0.00019  -0.00297  -0.01454  -0.01795   2.55200
   D55       -2.63872  -0.00243  -0.00771  -0.06548  -0.07256  -2.71128
   D56        1.59962  -0.00036  -0.00195  -0.06233  -0.06367   1.53596
   D57       -0.51655  -0.00160  -0.00445  -0.06161  -0.06565  -0.58220
   D58       -0.75038   0.00090   0.01043  -0.02831  -0.01753  -0.76791
   D59        2.34908   0.00162   0.00892   0.02752   0.03669   2.38577
   D60        2.32502   0.00254   0.01306   0.02689   0.03970   2.36472
   D61       -0.85870   0.00326   0.01155   0.08272   0.09392  -0.76479
   D62       -0.68238   0.00353   0.01216   0.05744   0.06972  -0.61265
   D63        1.37160   0.00275   0.01083   0.05754   0.06838   1.43997
   D64       -2.83546   0.00344   0.00996   0.06080   0.07088  -2.76458
   D65       -2.84371   0.00218   0.00707   0.05785   0.06518  -2.77853
   D66       -0.78974   0.00141   0.00574   0.05795   0.06384  -0.72590
   D67        1.28639   0.00209   0.00487   0.06122   0.06634   1.35273
   D68        1.33018   0.00053   0.00390   0.05393   0.05780   1.38798
   D69       -2.89903  -0.00025   0.00257   0.05403   0.05645  -2.84257
   D70       -0.82290   0.00043   0.00170   0.05730   0.05896  -0.76394
   D71       -0.05139   0.00079   0.00389   0.01804   0.02219  -0.02920
   D72        3.12895   0.00017   0.00518  -0.03285  -0.02777   3.10119
   D73        3.10169   0.00066   0.00257   0.01823   0.02109   3.12278
   D74       -0.00116   0.00003   0.00385  -0.03265  -0.02886  -0.03002
   D75       -2.60604  -0.00022  -0.00101   0.00762   0.00661  -2.59943
   D76        1.58685  -0.00030  -0.00204   0.00932   0.00729   1.59414
   D77       -0.51085   0.00080   0.00143   0.01645   0.01789  -0.49296
   D78        0.52277  -0.00007   0.00035   0.00749   0.00783   0.53060
   D79       -1.56752  -0.00015  -0.00068   0.00919   0.00851  -1.55901
   D80        2.61796   0.00094   0.00279   0.01632   0.01911   2.63707
   D81       -0.00580  -0.00012  -0.00267   0.01776   0.01513   0.00933
   D82        3.10199   0.00049   0.00097   0.02556   0.02662   3.12861
   D83       -3.13598  -0.00028  -0.00385   0.01769   0.01390  -3.12208
   D84       -0.02818   0.00033  -0.00021   0.02549   0.02539  -0.00280
   D85       -3.10042  -0.00062  -0.00168  -0.01653  -0.01771  -3.11813
   D86        0.00584   0.00001  -0.00317   0.03073   0.02769   0.03353
   D87       -0.00905  -0.00008   0.00175  -0.02071  -0.01896  -0.02801
   D88       -3.03773  -0.00165  -0.00333  -0.05250  -0.05510  -3.09283
   D89        0.01013   0.00012   0.00021   0.00578   0.00594   0.01608
   D90       -3.09794  -0.00048  -0.00345  -0.00188  -0.00543  -3.10337
   D91        3.03463   0.00097   0.00444   0.03628   0.04107   3.07570
   D92       -0.07345   0.00036   0.00077   0.02863   0.02970  -0.04375
   D93       -0.51408   0.00053   0.00192   0.00712   0.00906  -0.50503
   D94        1.58598   0.00043   0.00206   0.00503   0.00711   1.59309
   D95       -2.60875   0.00010   0.00079   0.00362   0.00442  -2.60433
   D96        2.75768  -0.00071  -0.00274  -0.02812  -0.03089   2.72679
   D97       -1.42545  -0.00082  -0.00261  -0.03021  -0.03283  -1.45828
   D98        0.66301  -0.00114  -0.00388  -0.03163  -0.03552   0.62749
         Item               Value     Threshold  Converged?
 Maximum Force            0.019654     0.000450     NO 
 RMS     Force            0.003089     0.000300     NO 
 Maximum Displacement     0.620979     0.001800     NO 
 RMS     Displacement     0.148606     0.001200     NO 
 Predicted change in Energy=-8.125694D-03
 Lowest energy point so far.  Saving SCF results.
 GradGradGradGradGradGradGradGradGradGradGradGradGradGradGradGradGradGrad

 Leave Link  103 at Sun Dec  2 14:00:08 2018, MaxMem=   536870912 cpu:         0.7
 (Enter /pbs_home/pkowalski/g09d01/g09/l202.exe)
                          Input orientation:                          
 ---------------------------------------------------------------------
 Center     Atomic      Atomic             Coordinates (Angstroms)
 Number     Number       Type             X           Y           Z
 ---------------------------------------------------------------------
      1          6           0       -1.962551   -0.198982   -0.591340
      2         16           0       -3.410183    0.763287   -0.421523
      3          6           0       -4.410247   -0.546128   -0.935475
      4          6           0       -3.655688   -1.639612   -1.251694
      5          6           0       -2.250838   -1.454674   -1.068662
      6          6           0       -5.896249   -0.393497   -1.015088
      7          1           0       -4.084875   -2.571822   -1.622283
      8          6           0       -0.659572    0.356099   -0.268883
      9          6           0       -0.192923    1.656448   -0.880294
     10          6           0        0.348922   -0.217037    0.425230
     11          6           0        1.031270    2.009804   -0.030296
     12          6           0        1.599184    0.621741    0.288786
     13          9           0       -1.117682    2.632800   -0.869712
     14          9           0        0.178905    1.472792   -2.166639
     15          9           0        1.895068    2.837529   -0.619280
     16          9           0        0.613484    2.577205    1.116682
     17          9           0        2.354756    0.193376   -0.750429
     18          9           0        2.384733    0.626574    1.375655
     19          6           0       -0.605489   -1.868404    2.120760
     20          6           0        0.337997   -1.432486    1.215097
     21          6           0       -1.840856   -1.115448    2.502965
     22          1           0       -2.122324   -1.332112    3.543667
     23          1           0       -2.688689   -1.395398    1.859603
     24          1           0       -1.699882   -0.031101    2.402655
     25          6           0       -1.231395   -2.509441   -1.366562
     26          1           0       -1.048938   -3.142946   -0.484695
     27          1           0       -0.269308   -2.065597   -1.655732
     28          1           0       -1.570001   -3.161177   -2.184854
     29          1           0       -6.352259   -1.327696   -1.369961
     30          1           0       -6.181607    0.410448   -1.710609
     31          1           0       -6.331085   -0.153922   -0.032601
     32         16           0        1.657001   -2.563210    1.094249
     33          6           0        0.921391   -3.644384    2.209664
     34          6           0       -0.257902   -3.134593    2.671910
     35          6           0        1.596706   -4.906054    2.647919
     36          1           0        2.271725   -5.304411    1.876884
     37          1           0        2.194852   -4.734455    3.556696
     38          1           0        0.850318   -5.680219    2.875072
     39          1           0       -0.866988   -3.648734    3.416975
 ---------------------------------------------------------------------
                    Distance matrix (angstroms):
                    1          2          3          4          5
     1  C    0.000000
     2  S    1.746551   0.000000
     3  C    2.496028   1.725932   0.000000
     4  C    2.319094   2.554091   1.365673   0.000000
     5  C    1.373939   2.584999   2.346539   1.428743   0.000000
     6  C    3.961234   2.805528   1.495939   2.574665   3.797102
     7  H    3.346262   3.608321   2.163564   1.091124   2.217703
     8  C    1.452531   2.784773   3.914833   3.731687   2.539817
     9  C    2.580252   3.370307   4.758173   4.795070   3.734913
    10  C    2.525202   3.976041   4.960798   4.568664   3.243795
    11  C    3.762508   4.629619   6.079658   6.064456   4.883958
    12  C    3.759543   5.061455   6.243076   5.924565   4.580047
    13  F    2.968212   2.991907   4.577214   4.984063   4.246300
    14  F    3.140419   4.053441   5.162569   5.022777   3.959705
    15  F    4.909419   5.699761   7.162828   7.159303   5.984436
    16  F    4.154577   4.673999   6.261344   6.451091   5.407043
    17  F    4.338017   5.802370   6.807817   6.303693   4.901921
    18  F    4.842467   6.068738   7.272435   6.966006   5.638687
    19  C    3.461801   4.610348   5.056201   4.552966   3.612583
    20  C    3.174470   4.642068   5.287382   4.698667   3.452261
    21  C    3.229464   3.813799   4.329984   4.203073   3.611049
    22  H    4.290430   4.666049   5.090686   5.043932   4.615746
    23  H    2.822376   3.222423   3.390794   3.267246   2.961412
    24  H    3.010180   3.395904   4.330640   4.445982   3.792117
    25  C    2.544361   4.043632   3.761055   2.578175   1.496844
    26  H    3.084313   4.564880   4.271425   3.105390   2.153101
    27  H    2.735736   4.403516   4.469333   3.436899   2.155073
    28  H    3.386441   4.679426   4.057885   2.745184   2.149785
    29  H    4.598890   3.731964   2.137998   2.717127   4.114434
    30  H    4.407335   3.076854   2.157217   3.285365   4.397923
    31  H    4.404352   3.086130   2.158385   3.294119   4.406109
    32  S    4.640252   6.248160   6.708197   5.880574   4.601983
    33  C    5.294670   6.716639   6.922243   6.078631   5.060166
    34  C    4.708762   5.890643   6.079092   5.401351   4.559145
    35  C    6.731837   8.162833   8.242158   7.311926   6.366207
    36  H    7.077190   8.624599   8.671757   7.638911   6.629501
    37  H    7.420291   8.801580   9.019370   8.180922   7.205211
    38  H    7.069101   8.398701   8.279656   7.325352   6.559377
    39  H    5.400706   6.377134   6.412852   5.797403   5.181687
                    6          7          8          9         10
     6  C    0.000000
     7  H    2.897388   0.000000
     8  C    5.342424   4.705009   0.000000
     9  C    6.062043   5.794489   1.510792   0.000000
    10  C    6.411537   5.421796   1.351791   2.346899   0.000000
    11  C    7.398391   7.049869   2.377102   1.531667   2.373168
    12  C    7.675435   6.794082   2.341696   2.376766   1.511727
    13  F    5.658118   6.038102   2.398797   1.344825   3.456786
    14  F    6.458839   5.902122   2.356167   1.351544   3.098744
    15  F    8.443980   8.125688   3.578611   2.413044   3.579377
    16  F    7.466333   7.489258   2.910975   2.342220   2.890655
    17  F    8.276082   7.062244   3.056884   2.940768   2.360928
    18  F    8.679334   7.814934   3.470656   3.576906   2.399898
    19  C    6.324637   5.158613   3.265230   4.647700   2.552006
    20  C    6.702167   5.376858   2.529106   3.770153   1.449595
    21  C    5.417021   4.916738   3.353211   4.673920   3.149485
    22  H    5.992141   5.663526   4.418738   5.676752   4.132203
    23  H    4.422227   3.931518   3.422793   4.801005   3.559922
    24  H    5.424186   5.323869   2.892972   3.987042   2.853486
    25  C    5.134356   2.865594   3.121409   4.320823   3.311047
    26  H    5.597965   3.291991   3.527251   4.891160   3.367925
    27  H    5.904981   3.849147   2.817848   3.802731   2.851277
    28  H    5.267335   2.643561   4.107439   5.177619   4.377529
    29  H    1.098457   2.598567   6.037733   6.861655   7.025817
    30  H    1.100684   3.646645   5.707398   6.173028   6.899519
    31  H    1.100800   3.663167   5.699299   6.455467   6.695976
    32  S    8.136863   6.352068   3.968250   5.012640   2.768246
    33  C    8.212642   6.395068   4.964524   6.236053   3.906229
    34  C    7.273137   5.779492   4.581980   5.964600   3.732016
    35  C    9.482888   7.480884   6.425635   7.662734   5.337058
    36  H    9.959737   7.753552   6.725934   7.882264   5.629017
    37  H   10.257243   8.422219   6.978291   8.138304   5.798328
    38  H    9.412701   7.365084   6.971467   8.307696   6.008284
    39  H    7.452061   6.075249   5.446766   6.860455   4.712273
                   11         12         13         14         15
    11  C    0.000000
    12  C    1.533317   0.000000
    13  F    2.389715   3.573211   0.000000
    14  F    2.361963   2.961518   2.169972   0.000000
    15  F    1.333483   2.412850   3.030065   2.683661   0.000000
    16  F    1.346123   2.341123   2.635486   3.491244   2.173428
    17  F    2.360004   1.354383   4.245332   2.894284   2.687016
    18  F    2.392046   1.341042   4.618822   4.257887   3.017922
    19  C    4.727210   3.797042   5.428268   5.491871   5.992195
    20  C    3.725720   2.582342   4.794995   4.461175   4.901268
    21  C    4.943048   4.444579   5.093848   5.708207   6.271488
    22  H    5.821235   5.316147   6.017287   6.765408   7.131302
    23  H    5.385649   4.992211   5.113081   5.714913   6.713669
    24  H    4.188525   3.972214   4.259543   5.164299   5.503162
    25  C    5.227699   4.533944   5.167439   4.299680   6.238852
    26  H    5.575354   4.667300   5.788972   5.063751   6.667185
    27  H    4.576291   3.807124   4.838646   3.603071   5.458882
    28  H    6.176389   5.520244   5.958554   4.953048   7.102267
    29  H    8.212802   8.353274   6.583052   7.150772   9.269899
    30  H    7.576740   8.036351   5.593683   6.464724   8.503787
    31  H    7.673721   7.974591   5.970439   7.041327   8.772831
    32  S    4.750642   3.285730   6.209229   5.395134   5.671052
    33  C    6.082708   4.727472   7.283090   6.774127   7.139058
    34  C    5.952202   4.820591   6.822399   6.695548   7.150766
    35  C    7.437853   6.010161   8.750768   8.116638   8.409916
    36  H    7.659883   6.172004   9.057106   8.164585   8.524311
    37  H    7.726932   6.302610   9.210994   8.680468   8.652374
    38  H    8.222552   6.853055   9.327524   8.776970   9.265744
    39  H    6.892468   5.839908   7.608955   7.648573   8.123540
                   16         17         18         19         20
    16  F    0.000000
    17  F    3.492960   0.000000
    18  F    2.647517   2.169975   0.000000
    19  C    4.717785   4.610608   3.965037   0.000000
    20  C    4.020348   3.251774   2.907686   1.378555   0.000000
    21  C    4.645562   5.468158   4.707555   1.496381   2.550788
    22  H    5.353285   6.388320   5.371247   2.147805   3.389026
    23  H    5.218989   5.896847   5.482899   2.152129   3.094768
    24  H    3.715999   5.141247   4.262786   2.157045   2.743561
    25  C    5.953490   4.532694   5.516405   3.600569   3.207457
    26  H    6.168321   4.773551   5.427732   2.934195   2.781825
    27  H    5.479161   3.578861   4.845722   3.796550   3.001883
    28  H    6.971139   5.358575   6.531784   4.597810   4.264797
    29  H    8.363804   8.860564   9.364433   6.745581   7.173077
    30  H    7.672136   8.592937   9.107904   7.139023   7.379796
    31  H    7.550294   8.722369   8.863286   6.352863   6.904211
    32  S    5.245312   3.389464   3.283825   2.579795   1.741526
    33  C    6.324364   5.054215   4.591081   2.343794   2.494395
    34  C    5.983534   5.441853   4.776000   1.424015   2.318312
    35  C    7.701336   6.174755   5.731459   3.788784   3.962702
    36  H    8.089965   6.093876   5.953199   4.488204   4.378249
    37  H    7.868593   6.546787   5.790823   4.256533   4.453538
    38  H    8.445890   7.064468   6.661705   4.149493   4.589251
    39  H    6.800401   6.519870   5.746211   2.217686   3.348434
                   21         22         23         24         25
    21  C    0.000000
    22  H    1.099650   0.000000
    23  H    1.100503   1.777877   0.000000
    24  H    1.098064   1.781290   1.770297   0.000000
    25  C    4.157871   5.127397   3.711190   4.535266   0.000000
    26  H    3.696484   4.545215   3.352379   4.294659   1.101049
    27  H    4.546130   5.568251   4.319740   4.759855   1.098284
    28  H    5.121915   6.038749   4.552699   5.555131   1.099553
    29  H    5.949568   6.483526   4.884303   6.128491   5.255453
    30  H    6.238965   6.864525   5.311117   6.099161   5.757492
    31  H    5.245549   5.647255   4.288210   5.233889   5.773626
    32  S    4.039245   4.668892   4.564491   4.403654   3.794907
    33  C    3.756534   4.048502   4.267687   4.468124   4.325734
    34  C    2.571232   2.735867   3.097317   3.432706   4.200924
    35  C    5.119233   5.235133   5.595602   5.890061   5.464244
    36  H    5.903618   6.153454   6.315567   6.622529   5.532057
    37  H    5.522183   5.496738   6.154543   6.214685   6.397525
    38  H    5.312063   5.309393   5.649375   6.216046   5.690239
    39  H    2.863804   2.637927   3.289609   3.848354   4.930822
                   26         27         28         29         30
    26  H    0.000000
    27  H    1.771957   0.000000
    28  H    1.778308   1.781030   0.000000
    29  H    5.674861   6.134204   5.186106   0.000000
    30  H    6.361900   6.410078   5.852207   1.779412   0.000000
    31  H    6.086028   6.560046   6.028573   1.779529   1.776673
    32  S    3.186105   3.394213   4.639357   8.470365   8.840456
    33  C    3.375382   4.341844   5.074673   8.431295   9.069883
    34  C    3.254222   4.457731   5.030951   7.532781   8.177046
    35  C    4.463323   5.483759   6.035588   9.598649  10.380950
    36  H    4.612568   5.424586   5.987489  10.036402  10.816124
    37  H    5.421062   6.353290   7.043772  10.437005  11.152560
    38  H    4.618761   5.903155   6.148688   9.425597  10.371724
    39  H    3.938521   5.347513   5.666782   7.641346   8.426995
                   31         32         33         34         35
    31  H    0.000000
    32  S    8.419263   0.000000
    33  C    8.355207   1.718781   0.000000
    34  C    7.285763   2.546046   1.365390   0.000000
    35  C    9.623816   2.811840   1.496640   2.564804   0.000000
    36  H   10.206959   2.916262   2.165603   3.426250   1.099469
    37  H   10.322594   3.326745   2.150455   3.059151   1.101409
    38  H    9.516673   3.679376   2.142999   2.783816   1.099102
    39  H    7.346403   3.597768   2.157757   1.091076   2.870904
                   36         37         38         39
    36  H    0.000000
    37  H    1.775536   0.000000
    38  H    1.777079   1.779565   0.000000
    39  H    3.868419   3.251642   2.714724   0.000000
 Stoichiometry    C17H14F6S2
 Framework group  C1[X(C17H14F6S2)]
 Deg. of freedom   111
 Full point group                 C1      NOp   1
 RotChk:  IX=0 Diff= 3.25D-02
 Largest Abelian subgroup         C1      NOp   1
 Largest concise Abelian subgroup C1      NOp   1
                         Standard orientation:                         
 ---------------------------------------------------------------------
 Center     Atomic      Atomic             Coordinates (Angstroms)
 Number     Number       Type             X           Y           Z
 ---------------------------------------------------------------------
      1          6           0        1.571646   -0.526289    0.270595
      2         16           0        3.069341   -0.625631   -0.622423
      3          6           0        3.463680   -2.144835    0.095460
      4          6           0        2.507434   -2.520667    0.995131
      5          6           0        1.421092   -1.600332    1.114083
      6          6           0        4.724605   -2.862948   -0.268159
      7          1           0        2.570066   -3.438691    1.581528
      8          6           0        0.675665    0.603417    0.095016
      9          6           0        1.172291    2.022705    0.241571
     10          6           0       -0.669393    0.595421   -0.039497
     11          6           0        0.019707    2.846240   -0.340964
     12          6           0       -1.197923    2.007823    0.065844
     13          9           0        2.337398    2.265598   -0.384592
     14          9           0        1.346865    2.335171    1.544859
     15          9           0       -0.020104    4.113662    0.071630
     16          9           0        0.117139    2.839165   -1.683538
     17          9           0       -1.540179    2.299296    1.343443
     18          9           0       -2.270673    2.256714   -0.699437
     19          6           0       -1.410441   -1.589931   -1.129367
     20          6           0       -1.557731   -0.528154   -0.262563
     21          6           0       -0.264980   -1.774124   -2.074432
     22          1           0       -0.589559   -2.306384   -2.980289
     23          1           0        0.540350   -2.362099   -1.608777
     24          1           0        0.167647   -0.811241   -2.376814
     25          6           0        0.268696   -1.796494    2.048986
     26          1           0       -0.541291   -2.363345    1.564312
     27          1           0       -0.152347   -0.834997    2.372213
     28          1           0        0.580979   -2.354098    2.943734
     29          1           0        4.800495   -3.800972    0.298374
     30          1           0        5.613737   -2.255130   -0.041208
     31          1           0        4.754426   -3.109357   -1.340611
     32         16           0       -3.053801   -0.646134    0.621049
     33          6           0       -3.455048   -2.141626   -0.125085
     34          6           0       -2.499401   -2.502258   -1.031159
     35          6           0       -4.748871   -2.840382    0.153653
     36          1           0       -5.128976   -2.622385    1.162032
     37          1           0       -5.522968   -2.532717   -0.566915
     38          1           0       -4.621455   -3.928824    0.069490
     39          1           0       -2.579941   -3.403383   -1.641024
 ---------------------------------------------------------------------
 Rotational constants (GHZ):      0.2320909      0.1976418      0.1268749
 Leave Link  202 at Sun Dec  2 14:00:08 2018, MaxMem=   536870912 cpu:         0.0
 (Enter /pbs_home/pkowalski/g09d01/g09/l301.exe)
 Basis read from rwf:  (5D, 7F)
 No pseudopotential information found on rwf file.
 There are   453 symmetry adapted cartesian basis functions of A   symmetry.
 There are   428 symmetry adapted basis functions of A   symmetry.
   428 basis functions,   747 primitive gaussians,   453 cartesian basis functions
   101 alpha electrons      101 beta electrons
       nuclear repulsion energy      2834.0394522025 Hartrees.
 IExCor=20419 DFT=T Ex+Corr=CAM-B3LYP ExCW=0 ScaHFX=  1.000000
 ScaDFX=  1.000000  1.000000  1.000000  0.810000 ScalE2=  1.000000  1.000000
 IRadAn=      0 IRanWt=     -1 IRanGd=            0 ICorTp=0 IEmpDi=131
  HFx wShort=  0.000000 wLong=  0.330000 cFull=  0.190000 cShort=  0.000000 cLong=  0.460000
  DFx wShort=  0.000000 wLong=  0.330000 cFull=  0.190000 cShort=  0.000000 cLong=  0.460000
 NAtoms=   39 NActive=   39 NUniq=   39 SFac= 1.00D+00 NAtFMM=   60 NAOKFM=F Big=F
 Integral buffers will be    131072 words long.
 Raffenetti 2 integral format.
 Two-electron integral symmetry is turned on.
 R6Disp:  Grimme-D3 Dispersion energy=       -0.0347618163 Hartrees.
 Nuclear repulsion after empirical dispersion term =     2834.0046903862 Hartrees.
 No density basis found on file   724.
 Leave Link  301 at Sun Dec  2 14:00:08 2018, MaxMem=   536870912 cpu:         0.6
 (Enter /pbs_home/pkowalski/g09d01/g09/l302.exe)
 NPDir=0 NMtPBC=     1 NCelOv=     1 NCel=       1 NClECP=     1 NCelD=      1
         NCelK=      1 NCelE2=     1 NClLst=     1 CellRange=     0.0.
 One-electron integrals computed using PRISM.
 NBasis=   428 RedAO= T EigKep=  3.43D-04  NBF=   428
 NBsUse=   428 1.00D-06 EigRej= -1.00D+00 NBFU=   428
 Precomputing XC quadrature grid using
 IXCGrd= 4 IRadAn=           0 IRanWt=          -1 IRanGd=           0 AccXCQ= 0.00D+00.
 Generated NRdTot=       0 NPtTot=           0 NUsed=           0 NTot=          32
 NSgBfM=   444   444   444   445   446 MxSgAt=    39 MxSgA2=    39.
 Leave Link  302 at Sun Dec  2 14:00:09 2018, MaxMem=   536870912 cpu:         7.3
 (Enter /pbs_home/pkowalski/g09d01/g09/l303.exe)
 DipDrv:  MaxL=1.
 Leave Link  303 at Sun Dec  2 14:00:09 2018, MaxMem=   536870912 cpu:         0.9
 (Enter /pbs_home/pkowalski/g09d01/g09/l401.exe)
 Initial guess from the checkpoint file:  "dae0068freq_open_cam-b3lyp_air_D3.chk"
 B after Tr=     0.000000    0.000000    0.000000
         Rot=    0.999924   -0.003244    0.001884    0.011724 Ang=  -1.41 deg.
 Guess basis will be translated and rotated to current coordinates.
 JPrj=2 DoOrth=T DoCkMO=T.
 Generating alternative initial guess.
 ExpMin= 1.22D-01 ExpMax= 9.18D+03 ExpMxC= 1.38D+03 IAcc=1 IRadAn=         1 AccDes= 0.00D+00
 Harris functional with IExCor=20419 and IRadAn=       1 diagonalized for initial guess.
 HarFok:  IExCor=20419 AccDes= 0.00D+00 IRadAn=         1 IDoV= 1 UseB2=F ITyADJ=14
 ICtDFT=  3500011 ScaDFX=  1.000000  1.000000  1.000000  1.000000
 FoFCou: FMM=F IPFlag=           0 FMFlag=      100000 FMFlg1=           0
         NFxFlg=           0 DoJE=T BraDBF=F KetDBF=T FulRan=T
         wScrn=  0.000000 ICntrl=     500 IOpCl=  0 I1Cent=   200000004 NGrid=           0
         NMat0=    1 NMatS0=      1 NMatT0=    0 NMatD0=    1 NMtDS0=    0 NMtDT0=    0
 Petite list used in FoFCou.
 Harris En= -1994.62778198180    
 Leave Link  401 at Sun Dec  2 14:00:12 2018, MaxMem=   536870912 cpu:        19.5
 (Enter /pbs_home/pkowalski/g09d01/g09/l502.exe)
 Closed shell SCF:
 Using DIIS extrapolation, IDIIS=  1040.
 Integral symmetry usage will be decided dynamically.
 IVT=      641221 IEndB=      641221 NGot=   536870912 MDV=   536451994
 LenX=   536451994 LenY=   536246332
 Requested convergence on RMS density matrix=1.00D-08 within 128 cycles.
 Requested convergence on MAX density matrix=1.00D-06.
 Requested convergence on             energy=1.00D-06.
 No special actions if energy rises.
 Fock matrices will be formed incrementally for  20 cycles.
 Integral accuracy reduced to 1.0D-05 until final iterations.

 Cycle   1  Pass 0  IDiag  1:
 FoFJK:  IHMeth= 1 ICntrl=       0 DoSepK=T KAlg= 0 I1Cent=   0 FoldK=F
 IRaf=         1 NMat=   1 IRICut=       1 DoRegI=T DoRafI=F ISym2E= 0.
 FoFCou: FMM=F IPFlag=           0 FMFlag=      100000 FMFlg1=           0
         NFxFlg=           0 DoJE=T BraDBF=F KetDBF=F FulRan=T
         wScrn=  0.000000 ICntrl=     500 IOpCl=  0 I1Cent=           0 NGrid=           0
         NMat0=    1 NMatS0=      1 NMatT0=    0 NMatD0=    1 NMtDS0=    0 NMtDT0=    0
 Symmetry not used in FoFCou.
 E= -2049.98451718548    
 DIIS: error= 4.49D-03 at cycle   1 NSaved=   1.
 NSaved= 1 IEnMin= 1 EnMin= -2049.98451718548     IErMin= 1 ErrMin= 4.49D-03
 ErrMax= 4.49D-03  0.00D+00 EMaxC= 1.00D-01 BMatC= 2.88D-02 BMatP= 2.88D-02
 IDIUse=3 WtCom= 9.55D-01 WtEn= 4.49D-02
 Coeff-Com:  0.100D+01
 Coeff-En:   0.100D+01
 Coeff:      0.100D+01
 Gap=     0.599 Goal=   None    Shift=    0.000
 GapD=    0.599 DampG=2.000 DampE=1.000 DampFc=2.0000 IDamp=-1.
 RMSDP=9.21D-04 MaxDP=2.89D-02              OVMax= 3.48D-02

 Cycle   2  Pass 0  IDiag  1:
 RMSU=  9.21D-04    CP:  9.99D-01
 E= -2050.02769420291     Delta-E=       -0.043177017436 Rises=F Damp=F
 DIIS: error= 1.21D-03 at cycle   2 NSaved=   2.
 NSaved= 2 IEnMin= 2 EnMin= -2050.02769420291     IErMin= 2 ErrMin= 1.21D-03
 ErrMax= 1.21D-03  0.00D+00 EMaxC= 1.00D-01 BMatC= 9.40D-04 BMatP= 2.88D-02
 IDIUse=3 WtCom= 9.88D-01 WtEn= 1.21D-02
 Coeff-Com: -0.116D+00 0.112D+01
 Coeff-En:   0.000D+00 0.100D+01
 Coeff:     -0.115D+00 0.112D+01
 Gap=     0.243 Goal=   None    Shift=    0.000
 RMSDP=1.79D-04 MaxDP=5.05D-03 DE=-4.32D-02 OVMax= 1.15D-02

 Cycle   3  Pass 0  IDiag  1:
 RMSU=  1.52D-04    CP:  9.99D-01  1.10D+00
 E= -2050.02978253738     Delta-E=       -0.002088334471 Rises=F Damp=F
 DIIS: error= 6.78D-04 at cycle   3 NSaved=   3.
 NSaved= 3 IEnMin= 3 EnMin= -2050.02978253738     IErMin= 3 ErrMin= 6.78D-04
 ErrMax= 6.78D-04  0.00D+00 EMaxC= 1.00D-01 BMatC= 2.95D-04 BMatP= 9.40D-04
 IDIUse=3 WtCom= 9.93D-01 WtEn= 6.78D-03
 Coeff-Com: -0.615D-01 0.421D+00 0.640D+00
 Coeff-En:   0.000D+00 0.000D+00 0.100D+01
 Coeff:     -0.611D-01 0.419D+00 0.643D+00
 Gap=     0.244 Goal=   None    Shift=    0.000
 RMSDP=7.14D-05 MaxDP=1.99D-03 DE=-2.09D-03 OVMax= 3.73D-03

 Cycle   4  Pass 0  IDiag  1:
 RMSU=  6.15D-05    CP:  9.99D-01  1.13D+00  8.10D-01
 E= -2050.03003472141     Delta-E=       -0.000252184022 Rises=F Damp=F
 DIIS: error= 2.95D-04 at cycle   4 NSaved=   4.
 NSaved= 4 IEnMin= 4 EnMin= -2050.03003472141     IErMin= 4 ErrMin= 2.95D-04
 ErrMax= 2.95D-04  0.00D+00 EMaxC= 1.00D-01 BMatC= 4.67D-05 BMatP= 2.95D-04
 IDIUse=3 WtCom= 9.97D-01 WtEn= 2.95D-03
 Coeff-Com: -0.170D-02-0.513D-01 0.258D+00 0.795D+00
 Coeff-En:   0.000D+00 0.000D+00 0.000D+00 0.100D+01
 Coeff:     -0.169D-02-0.512D-01 0.257D+00 0.796D+00
 Gap=     0.244 Goal=   None    Shift=    0.000
 RMSDP=2.72D-05 MaxDP=8.24D-04 DE=-2.52D-04 OVMax= 1.85D-03

 Cycle   5  Pass 0  IDiag  1:
 RMSU=  2.15D-05    CP:  9.99D-01  1.13D+00  9.17D-01  9.52D-01
 E= -2050.03008336039     Delta-E=       -0.000048638989 Rises=F Damp=F
 DIIS: error= 5.16D-05 at cycle   5 NSaved=   5.
 NSaved= 5 IEnMin= 5 EnMin= -2050.03008336039     IErMin= 5 ErrMin= 5.16D-05
 ErrMax= 5.16D-05  0.00D+00 EMaxC= 1.00D-01 BMatC= 4.06D-06 BMatP= 4.67D-05
 IDIUse=1 WtCom= 1.00D+00 WtEn= 0.00D+00
 Coeff-Com:  0.356D-02-0.527D-01 0.652D-01 0.338D+00 0.646D+00
 Coeff:      0.356D-02-0.527D-01 0.652D-01 0.338D+00 0.646D+00
 Gap=     0.244 Goal=   None    Shift=    0.000
 RMSDP=1.06D-05 MaxDP=3.80D-04 DE=-4.86D-05 OVMax= 6.11D-04

 Cycle   6  Pass 0  IDiag  1:
 RMSU=  6.65D-06    CP:  9.99D-01  1.13D+00  9.44D-01  9.97D-01  6.98D-01
 E= -2050.03008812864     Delta-E=       -0.000004768248 Rises=F Damp=F
 DIIS: error= 1.91D-05 at cycle   6 NSaved=   6.
 NSaved= 6 IEnMin= 6 EnMin= -2050.03008812864     IErMin= 6 ErrMin= 1.91D-05
 ErrMax= 1.91D-05  0.00D+00 EMaxC= 1.00D-01 BMatC= 3.74D-07 BMatP= 4.06D-06
 IDIUse=1 WtCom= 1.00D+00 WtEn= 0.00D+00
 Coeff-Com:  0.152D-02-0.147D-01-0.221D-02 0.432D-01 0.236D+00 0.737D+00
 Coeff:      0.152D-02-0.147D-01-0.221D-02 0.432D-01 0.236D+00 0.737D+00
 Gap=     0.244 Goal=   None    Shift=    0.000
 RMSDP=3.22D-06 MaxDP=1.18D-04 DE=-4.77D-06 OVMax= 2.18D-04

 Initial convergence to 1.0D-05 achieved.  Increase integral accuracy.
 Cycle   7  Pass 1  IDiag  1:
 E= -2050.03018762363     Delta-E=       -0.000099494991 Rises=F Damp=F
 DIIS: error= 9.77D-05 at cycle   1 NSaved=   1.
 NSaved= 1 IEnMin= 1 EnMin= -2050.03018762363     IErMin= 1 ErrMin= 9.77D-05
 ErrMax= 9.77D-05  0.00D+00 EMaxC= 1.00D-01 BMatC= 2.59D-06 BMatP= 2.59D-06
 IDIUse=1 WtCom= 1.00D+00 WtEn= 0.00D+00
 Coeff-Com:  0.100D+01
 Coeff:      0.100D+01
 Gap=     0.244 Goal=   None    Shift=    0.000
 RMSDP=3.22D-06 MaxDP=1.18D-04 DE=-9.95D-05 OVMax= 2.11D-04

 Cycle   8  Pass 1  IDiag  1:
 RMSU=  6.97D-05    CP:  1.00D+00
 E= -2050.03019005077     Delta-E=       -0.000002427134 Rises=F Damp=F
 DIIS: error= 1.38D-05 at cycle   2 NSaved=   2.
 NSaved= 2 IEnMin= 2 EnMin= -2050.03019005077     IErMin= 2 ErrMin= 1.38D-05
 ErrMax= 1.38D-05  0.00D+00 EMaxC= 1.00D-01 BMatC= 1.86D-07 BMatP= 2.59D-06
 IDIUse=1 WtCom= 1.00D+00 WtEn= 0.00D+00
 Coeff-Com:  0.804D-01 0.920D+00
 Coeff:      0.804D-01 0.920D+00
 Gap=     0.244 Goal=   None    Shift=    0.000
 RMSDP=3.98D-06 MaxDP=1.33D-04 DE=-2.43D-06 OVMax= 2.14D-04

 Cycle   9  Pass 1  IDiag  1:
 RMSU=  2.95D-06    CP:  1.00D+00  1.04D+00
 E= -2050.03018996655     Delta-E=        0.000000084219 Rises=F Damp=F
 DIIS: error= 1.48D-05 at cycle   3 NSaved=   3.
 NSaved= 3 IEnMin= 2 EnMin= -2050.03019005077     IErMin= 2 ErrMin= 1.38D-05
 ErrMax= 1.48D-05  0.00D+00 EMaxC= 1.00D-01 BMatC= 2.82D-07 BMatP= 1.86D-07
 IDIUse=1 WtCom= 1.00D+00 WtEn= 0.00D+00
 Coeff-Com: -0.196D-01 0.559D+00 0.461D+00
 Coeff:     -0.196D-01 0.559D+00 0.461D+00
 Gap=     0.244 Goal=   None    Shift=    0.000
 RMSDP=1.64D-06 MaxDP=7.08D-05 DE= 8.42D-08 OVMax= 1.30D-04

 Cycle  10  Pass 1  IDiag  1:
 RMSU=  7.42D-07    CP:  1.00D+00  1.04D+00  5.27D-01
 E= -2050.03019022748     Delta-E=       -0.000000260936 Rises=F Damp=F
 DIIS: error= 1.57D-06 at cycle   4 NSaved=   4.
 NSaved= 4 IEnMin= 4 EnMin= -2050.03019022748     IErMin= 4 ErrMin= 1.57D-06
 ErrMax= 1.57D-06  0.00D+00 EMaxC= 1.00D-01 BMatC= 2.00D-09 BMatP= 1.86D-07
 IDIUse=1 WtCom= 1.00D+00 WtEn= 0.00D+00
 Coeff-Com: -0.942D-02 0.220D+00 0.195D+00 0.594D+00
 Coeff:     -0.942D-02 0.220D+00 0.195D+00 0.594D+00
 Gap=     0.244 Goal=   None    Shift=    0.000
 RMSDP=2.14D-07 MaxDP=8.02D-06 DE=-2.61D-07 OVMax= 1.37D-05

 Cycle  11  Pass 1  IDiag  1:
 RMSU=  1.92D-07    CP:  1.00D+00  1.05D+00  5.55D-01  9.91D-01
 E= -2050.03019022945     Delta-E=       -0.000000001965 Rises=F Damp=F
 DIIS: error= 5.08D-07 at cycle   5 NSaved=   5.
 NSaved= 5 IEnMin= 5 EnMin= -2050.03019022945     IErMin= 5 ErrMin= 5.08D-07
 ErrMax= 5.08D-07  0.00D+00 EMaxC= 1.00D-01 BMatC= 2.97D-10 BMatP= 2.00D-09
 IDIUse=1 WtCom= 1.00D+00 WtEn= 0.00D+00
 Coeff-Com:  0.355D-03-0.292D-01-0.189D-01 0.242D+00 0.806D+00
 Coeff:      0.355D-03-0.292D-01-0.189D-01 0.242D+00 0.806D+00
 Gap=     0.244 Goal=   None    Shift=    0.000
 RMSDP=1.06D-07 MaxDP=2.70D-06 DE=-1.97D-09 OVMax= 1.00D-05

 Cycle  12  Pass 1  IDiag  1:
 RMSU=  7.39D-08    CP:  1.00D+00  1.05D+00  5.58D-01  1.08D+00  1.05D+00
 E= -2050.03019022996     Delta-E=       -0.000000000509 Rises=F Damp=F
 DIIS: error= 1.82D-07 at cycle   6 NSaved=   6.
 NSaved= 6 IEnMin= 6 EnMin= -2050.03019022996     IErMin= 6 ErrMin= 1.82D-07
 ErrMax= 1.82D-07  0.00D+00 EMaxC= 1.00D-01 BMatC= 4.85D-11 BMatP= 2.97D-10
 IDIUse=1 WtCom= 1.00D+00 WtEn= 0.00D+00
 Coeff-Com:  0.148D-02-0.444D-01-0.362D-01 0.269D-01 0.361D+00 0.692D+00
 Coeff:      0.148D-02-0.444D-01-0.362D-01 0.269D-01 0.361D+00 0.692D+00
 Gap=     0.244 Goal=   None    Shift=    0.000
 RMSDP=4.35D-08 MaxDP=1.38D-06 DE=-5.09D-10 OVMax= 4.03D-06

 Cycle  13  Pass 1  IDiag  1:
 RMSU=  3.61D-08    CP:  1.00D+00  1.05D+00  5.60D-01  1.11D+00  1.10D+00
                    CP:  9.27D-01
 E= -2050.03019023001     Delta-E=       -0.000000000054 Rises=F Damp=F
 DIIS: error= 6.50D-08 at cycle   7 NSaved=   7.
 NSaved= 7 IEnMin= 7 EnMin= -2050.03019023001     IErMin= 7 ErrMin= 6.50D-08
 ErrMax= 6.50D-08  0.00D+00 EMaxC= 1.00D-01 BMatC= 4.12D-12 BMatP= 4.85D-11
 IDIUse=1 WtCom= 1.00D+00 WtEn= 0.00D+00
 Coeff-Com:  0.423D-03-0.105D-01-0.897D-02-0.195D-01 0.225D-01 0.216D+00
 Coeff-Com:  0.800D+00
 Coeff:      0.423D-03-0.105D-01-0.897D-02-0.195D-01 0.225D-01 0.216D+00
 Coeff:      0.800D+00
 Gap=     0.244 Goal=   None    Shift=    0.000
 RMSDP=1.53D-08 MaxDP=5.05D-07 DE=-5.37D-11 OVMax= 1.86D-06

 Cycle  14  Pass 1  IDiag  1:
 RMSU=  1.13D-08    CP:  1.00D+00  1.05D+00  5.61D-01  1.11D+00  1.11D+00
                    CP:  1.05D+00  1.06D+00
 E= -2050.03019023008     Delta-E=       -0.000000000067 Rises=F Damp=F
 DIIS: error= 3.52D-08 at cycle   8 NSaved=   8.
 NSaved= 8 IEnMin= 8 EnMin= -2050.03019023008     IErMin= 8 ErrMin= 3.52D-08
 ErrMax= 3.52D-08  0.00D+00 EMaxC= 1.00D-01 BMatC= 1.35D-12 BMatP= 4.12D-12
 IDIUse=1 WtCom= 1.00D+00 WtEn= 0.00D+00
 Coeff-Com: -0.103D-03 0.416D-02 0.331D-02-0.156D-01-0.657D-01-0.495D-01
 Coeff-Com:  0.400D+00 0.724D+00
 Coeff:     -0.103D-03 0.416D-02 0.331D-02-0.156D-01-0.657D-01-0.495D-01
 Coeff:      0.400D+00 0.724D+00
 Gap=     0.244 Goal=   None    Shift=    0.000
 RMSDP=7.03D-09 MaxDP=2.14D-07 DE=-6.73D-11 OVMax= 8.92D-07

 SCF Done:  E(RCAM-B3LYP) =  -2050.03019023     A.U. after   14 cycles
            NFock= 14  Conv=0.70D-08     -V/T= 2.0060
 KE= 2.037895375413D+03 PE=-1.050282835796D+04 EE= 3.580898101927D+03
 Leave Link  502 at Sun Dec  2 14:04:27 2018, MaxMem=   536870912 cpu:      2034.2
 (Enter /pbs_home/pkowalski/g09d01/g09/l701.exe)
 Compute integral first derivatives.
 ... and contract with generalized density number  0.
 R6Disp: Adding Grimme-D3 dispersion energy 1st derivatives to the gradient.
 Leave Link  701 at Sun Dec  2 14:04:28 2018, MaxMem=   536870912 cpu:         3.6
 (Enter /pbs_home/pkowalski/g09d01/g09/l702.exe)
 L702 exits ... SP integral derivatives will be done elsewhere.
 Leave Link  702 at Sun Dec  2 14:04:28 2018, MaxMem=   536870912 cpu:         0.2
 (Enter /pbs_home/pkowalski/g09d01/g09/l703.exe)
 Compute integral first derivatives, UseDBF=F ICtDFT=           0.
 Integral derivatives from FoFJK, PRISM(SPDF).
 Calling FoFJK, ICntrl=      2127 FMM=F ISym2X=0 I1Cent= 0 IOpClX= 0 NMat=1 NMatS=1 NMatT=0.
 FoFJK:  IHMeth= 1 ICntrl=    2127 DoSepK=T KAlg= 0 I1Cent=   0 FoldK=F
 IRaf=         1 NMat=   1 IRICut=       1 DoRegI=T DoRafI=F ISym2E= 0.
 FoFCou: FMM=F IPFlag=           0 FMFlag=      100000 FMFlg1=         800
         NFxFlg=           0 DoJE=F BraDBF=F KetDBF=F FulRan=T
         wScrn=  0.000000 ICntrl=    2527 IOpCl=  0 I1Cent=           0 NGrid=           0
         NMat0=    1 NMatS0=      1 NMatT0=    0 NMatD0=    1 NMtDS0=    0 NMtDT0=    0
 Symmetry not used in FoFCou.
 Leave Link  703 at Sun Dec  2 14:06:03 2018, MaxMem=   536870912 cpu:       757.1
 (Enter /pbs_home/pkowalski/g09d01/g09/l716.exe)
 Dipole        =-5.51008126D-02-2.31759845D+00-1.37082641D-01
 ***** Axes restored to original set *****
 -------------------------------------------------------------------
 Center     Atomic                   Forces (Hartrees/Bohr)
 Number     Number              X              Y              Z
 -------------------------------------------------------------------
      1        6          -0.003011572    0.005850961   -0.000174816
      2       16           0.001246766   -0.001653329    0.001113685
      3        6          -0.001031705    0.000981885   -0.000477102
      4        6           0.001395398   -0.000950215   -0.000281600
      5        6           0.000060669   -0.003342440    0.001422836
      6        6           0.000240463   -0.000354749   -0.000145061
      7        1          -0.000500701    0.000195232   -0.000090863
      8        6           0.000000409   -0.000848386   -0.003822223
      9        6          -0.002432393    0.000319366   -0.001150808
     10        6           0.000655424    0.001601672    0.001664409
     11        6           0.001748268    0.004098525    0.000760644
     12        6           0.001745056   -0.002665979    0.001871361
     13        9           0.000222629   -0.000667044    0.002140117
     14        9           0.000033682    0.001538392    0.000512513
     15        9          -0.000480040   -0.003258527   -0.002076889
     16        9           0.000478983    0.000712649   -0.000063855
     17        9           0.001386620    0.000345814    0.000040258
     18        9          -0.002570718    0.000658194   -0.000050849
     19        6          -0.002021778    0.002195699   -0.001963583
     20        6           0.003590291   -0.002627044    0.001718157
     21        6          -0.000544061   -0.000027155    0.000542643
     22        1           0.000257265   -0.000178665   -0.000234474
     23        1          -0.000686023    0.000369903   -0.000682169
     24        1          -0.000267232   -0.000110758   -0.000811589
     25        6          -0.000245880   -0.000852147   -0.000750243
     26        1           0.000539513   -0.000148531    0.000205102
     27        1           0.000090600   -0.000293704    0.000827525
     28        1          -0.000301376    0.000317879    0.000134101
     29        1           0.000132362   -0.000022863   -0.000005126
     30        1          -0.000230597    0.000113430    0.000131580
     31        1          -0.000128167    0.000187998   -0.000096675
     32       16           0.000569516    0.000384078   -0.003348932
     33        6           0.001848472   -0.001056755    0.003409223
     34        6          -0.002105999   -0.000504870    0.001055118
     35        6           0.000901994   -0.000611940   -0.001501177
     36        1          -0.000254633    0.000201949   -0.000055927
     37        1           0.000291272   -0.000236050   -0.000053983
     38        1          -0.000054497    0.000259847    0.000463207
     39        1          -0.000568281    0.000077676   -0.000174537
 -------------------------------------------------------------------
 Cartesian Forces:  Max     0.005850961 RMS     0.001437828
 Leave Link  716 at Sun Dec  2 14:06:03 2018, MaxMem=   536870912 cpu:         0.2
 (Enter /pbs_home/pkowalski/g09d01/g09/l103.exe)

 GradGradGradGradGradGradGradGradGradGradGradGradGradGradGradGradGradGrad
 Berny optimization.
 Using GEDIIS/GDIIS optimizer.
 FormGI is forming the generalized inverse of G from B-inverse, IUseBI=4.
 GSVD:  received Info=                   1 from GESDD.
 Internal  Forces:  Max     0.003643272 RMS     0.000928275
 Search for a local minimum.
 Step number   3 out of a maximum of  223
 All quantities printed in internal units (Hartrees-Bohrs-Radians)
 RMS Force = .92827D-03 SwitMx=.10000D-02 MixMth= 2
 Mixed Optimization -- En-DIIS/RFO-DIIS
 Update second derivatives using D2CorX and points    2    3
 DE= -7.13D-03 DEPred=-8.13D-03 R= 8.78D-01
 TightC=F SS=  1.41D+00  RLast= 5.17D-01 DXNew= 8.4853D-01 1.5510D+00
 Trust test= 8.78D-01 RLast= 5.17D-01 DXMaxT set to 8.49D-01
 ITU=  1  1  0
 Use linear search instead of GDIIS.
     Eigenvalues ---    0.00712   0.00883   0.00884   0.00952   0.00973
     Eigenvalues ---    0.01007   0.01100   0.01116   0.01174   0.01217
     Eigenvalues ---    0.01239   0.01327   0.01373   0.01422   0.01489
     Eigenvalues ---    0.01511   0.01581   0.01586   0.01658   0.01883
     Eigenvalues ---    0.01953   0.02282   0.04691   0.05296   0.07223
     Eigenvalues ---    0.07263   0.07273   0.07298   0.07355   0.07378
     Eigenvalues ---    0.07378   0.07445   0.07493   0.08191   0.09267
     Eigenvalues ---    0.09874   0.10104   0.10892   0.12142   0.12259
     Eigenvalues ---    0.14257   0.15825   0.15996   0.16000   0.16000
     Eigenvalues ---    0.16000   0.16000   0.16000   0.16000   0.16000
     Eigenvalues ---    0.16000   0.16000   0.16000   0.16010   0.16032
     Eigenvalues ---    0.16839   0.22993   0.23589   0.23978   0.24103
     Eigenvalues ---    0.24455   0.24730   0.24969   0.24993   0.24995
     Eigenvalues ---    0.24996   0.24998   0.24998   0.25153   0.27614
     Eigenvalues ---    0.28203   0.28801   0.29053   0.29112   0.29435
     Eigenvalues ---    0.30311   0.30444   0.31650   0.33343   0.33877
     Eigenvalues ---    0.34018   0.34209   0.34213   0.34215   0.34242
     Eigenvalues ---    0.34247   0.34254   0.34271   0.34279   0.34299
     Eigenvalues ---    0.34313   0.34330   0.34353   0.34379   0.35865
     Eigenvalues ---    0.36025   0.36257   0.37206   0.37909   0.38378
     Eigenvalues ---    0.39082   0.39548   0.40687   0.47563   0.51666
     Eigenvalues ---    0.52817   0.53168   0.53506   0.54067   0.54248
     Eigenvalues ---    0.54979
 RFO step:  Lambda=-4.51679436D-03 EMin= 7.11553558D-03
 Quartic linear search produced a step of  0.22130.
 Iteration  1 RMS(Cart)=  0.15453821 RMS(Int)=  0.00362954
 Iteration  2 RMS(Cart)=  0.00896545 RMS(Int)=  0.00036990
 Iteration  3 RMS(Cart)=  0.00002598 RMS(Int)=  0.00036977
 Iteration  4 RMS(Cart)=  0.00000000 RMS(Int)=  0.00036977
 ITry= 1 IFail=0 DXMaxC= 7.52D-01 DCOld= 1.00D+10 DXMaxT= 8.49D-01 DXLimC= 3.00D+00 Rises=F
 Variable       Old X    -DE/DX   Delta X   Delta X   Delta X     New X
                                 (Linear)    (Quad)   (Total)
    R1        3.30050  -0.00156  -0.00345  -0.00533  -0.00879   3.29172
    R2        2.59637   0.00330  -0.00609   0.01689   0.01078   2.60715
    R3        2.74489   0.00115   0.00663   0.00193   0.00856   2.75344
    R4        3.26154   0.00030  -0.00417   0.00445   0.00030   3.26184
    R5        2.58075   0.00103   0.00235   0.00003   0.00240   2.58315
    R6        2.82692  -0.00001  -0.00059  -0.00072  -0.00130   2.82561
    R7        2.69993  -0.00018  -0.00206   0.00085  -0.00121   2.69872
    R8        2.06193   0.00006   0.00180  -0.00073   0.00107   2.06300
    R9        2.82862   0.00066   0.00121   0.00114   0.00236   2.83098
   R10        2.07578  -0.00003   0.00045  -0.00041   0.00003   2.07582
   R11        2.07999   0.00006   0.00064  -0.00036   0.00028   2.08027
   R12        2.08021   0.00001   0.00065  -0.00055   0.00010   2.08031
   R13        2.85498   0.00069   0.00110   0.00061   0.00200   2.85699
   R14        2.55451   0.00201  -0.01277   0.01359   0.00141   2.55593
   R15        2.89443   0.00176   0.00339   0.00804   0.01097   2.90540
   R16        2.54135  -0.00062  -0.00195  -0.00059  -0.00254   2.53881
   R17        2.55405  -0.00069  -0.00152  -0.00078  -0.00230   2.55175
   R18        2.85675  -0.00006   0.00127  -0.00160  -0.00021   2.85654
   R19        2.73934   0.00067   0.00671   0.00108   0.00779   2.74713
   R20        2.89755   0.00137   0.00396   0.00684   0.01033   2.90788
   R21        2.51992  -0.00142  -0.00335  -0.00169  -0.00505   2.51487
   R22        2.54380   0.00010  -0.00263   0.00198  -0.00065   2.54315
   R23        2.55941   0.00063  -0.00052   0.00179   0.00126   2.56068
   R24        2.53420  -0.00154  -0.00291  -0.00219  -0.00510   2.52910
   R25        2.60509  -0.00032  -0.00618   0.00610  -0.00023   2.60487
   R26        2.82775   0.00074   0.00176   0.00138   0.00314   2.83089
   R27        2.69100   0.00184   0.00033   0.00732   0.00770   2.69870
   R28        3.29101  -0.00022  -0.00432   0.00156  -0.00290   3.28811
   R29        2.07804  -0.00025   0.00063  -0.00124  -0.00061   2.07743
   R30        2.07965   0.00083   0.00032   0.00207   0.00239   2.08204
   R31        2.07504  -0.00007   0.00006  -0.00066  -0.00060   2.07444
   R32        2.08068   0.00034   0.00040   0.00040   0.00079   2.08147
   R33        2.07546  -0.00026   0.00010  -0.00128  -0.00117   2.07428
   R34        2.07785  -0.00020   0.00056  -0.00105  -0.00049   2.07737
   R35        3.24803   0.00223  -0.00219   0.01140   0.00929   3.25731
   R36        2.58021   0.00364  -0.00987   0.01707   0.00737   2.58758
   R37        2.82824   0.00039   0.00220  -0.00009   0.00211   2.83035
   R38        2.06184   0.00016   0.00183  -0.00053   0.00130   2.06313
   R39        2.07770  -0.00019   0.00043  -0.00110  -0.00067   2.07703
   R40        2.08136   0.00007   0.00078  -0.00041   0.00037   2.08173
   R41        2.07700  -0.00005   0.00055  -0.00056  -0.00002   2.07699
    A1        1.94271   0.00012   0.00217  -0.00041   0.00084   1.94355
    A2        2.10759   0.00140  -0.00123   0.00532   0.00371   2.11130
    A3        2.23268  -0.00150  -0.00064  -0.00365  -0.00467   2.22801
    A4        1.60412   0.00048   0.00099   0.00160   0.00212   1.60624
    A5        1.93506  -0.00001  -0.00349   0.00345  -0.00037   1.93469
    A6        2.11067   0.00037   0.00168   0.00088   0.00267   2.11333
    A7        2.23727  -0.00036   0.00177  -0.00400  -0.00212   2.23515
    A8        1.99322   0.00012   0.00237  -0.00157   0.00047   1.99369
    A9        2.14765  -0.00060  -0.00333  -0.00248  -0.00566   2.14199
   A10        2.14226   0.00048   0.00096   0.00408   0.00520   2.14746
   A11        1.94886  -0.00066  -0.00221  -0.00005  -0.00264   1.94622
   A12        2.17761   0.00121   0.00293   0.00541   0.00850   2.18611
   A13        2.15671  -0.00055  -0.00072  -0.00538  -0.00594   2.15078
   A14        1.92069  -0.00024  -0.00210  -0.00010  -0.00219   1.91850
   A15        1.94517   0.00030   0.00069   0.00122   0.00190   1.94707
   A16        1.94669   0.00019   0.00086   0.00028   0.00115   1.94783
   A17        1.88537   0.00001   0.00089  -0.00001   0.00089   1.88626
   A18        1.88541   0.00005   0.00087   0.00021   0.00109   1.88650
   A19        1.87822  -0.00032  -0.00117  -0.00167  -0.00285   1.87538
   A20        2.11315   0.00264  -0.00501   0.01049   0.00449   2.11764
   A21        2.24106  -0.00213   0.00369  -0.00817  -0.00544   2.23562
   A22        1.92015  -0.00038   0.00508   0.00420   0.00779   1.92794
   A23        1.79348  -0.00009   0.00168   0.01351   0.01381   1.80729
   A24        1.99248   0.00011  -0.00248  -0.00519  -0.00718   1.98530
   A25        1.93178   0.00046   0.00072   0.00375   0.00487   1.93665
   A26        1.95816  -0.00052   0.00081  -0.01084  -0.00944   1.94872
   A27        1.91733  -0.00051  -0.00220  -0.00365  -0.00572   1.91161
   A28        1.87059   0.00049   0.00135   0.00242   0.00354   1.87413
   A29        1.91285   0.00097   0.00322   0.00926   0.01186   1.92470
   A30        2.25192  -0.00224   0.00406  -0.01138  -0.00721   2.24471
   A31        2.11840   0.00127  -0.00695   0.00217  -0.00468   2.11372
   A32        1.77488   0.00075   0.00271   0.02058   0.02105   1.79593
   A33        1.99965  -0.00043  -0.00046  -0.01165  -0.01123   1.98842
   A34        1.89867  -0.00046  -0.00264  -0.00079  -0.00297   1.89571
   A35        1.99754  -0.00048  -0.00052  -0.01179  -0.01150   1.98605
   A36        1.89570  -0.00047  -0.00250  -0.00108  -0.00304   1.89266
   A37        1.89204   0.00101   0.00297   0.00556   0.00809   1.90014
   A38        1.78723  -0.00040   0.00137   0.01382   0.01360   1.80083
   A39        1.93387   0.00023   0.00000   0.00076   0.00112   1.93499
   A40        1.99688   0.00024  -0.00143  -0.00522  -0.00604   1.99084
   A41        1.91057  -0.00034  -0.00234  -0.00313  -0.00516   1.90541
   A42        1.96314  -0.00014   0.00112  -0.00801  -0.00631   1.95683
   A43        1.87153   0.00036   0.00112   0.00183   0.00269   1.87422
   A44        2.18182  -0.00041   0.00324  -0.00119   0.00236   2.18418
   A45        1.94807  -0.00069  -0.00196  -0.00165  -0.00426   1.94380
   A46        2.15325   0.00110  -0.00127   0.00292   0.00195   2.15520
   A47        2.25012  -0.00349   0.00204  -0.01376  -0.01186   2.23826
   A48        2.09541   0.00134  -0.00262   0.00509   0.00231   2.09772
   A49        1.93760   0.00216   0.00071   0.00932   0.00866   1.94626
   A50        1.93253  -0.00027  -0.00058  -0.00014  -0.00072   1.93181
   A51        1.93767   0.00037   0.00083   0.00117   0.00200   1.93967
   A52        1.94720  -0.00011  -0.00003  -0.00128  -0.00131   1.94589
   A53        1.88174   0.00016  -0.00025   0.00234   0.00208   1.88382
   A54        1.89008   0.00047   0.00229   0.00372   0.00601   1.89609
   A55        1.87204  -0.00062  -0.00228  -0.00577  -0.00805   1.86399
   A56        1.93788   0.00041   0.00083   0.00153   0.00236   1.94024
   A57        1.94361   0.00029  -0.00066   0.00207   0.00142   1.94503
   A58        1.93483  -0.00057  -0.00046  -0.00291  -0.00337   1.93147
   A59        1.87364  -0.00068  -0.00197  -0.00525  -0.00722   1.86642
   A60        1.88184   0.00015  -0.00010   0.00149   0.00139   1.88323
   A61        1.88952   0.00039   0.00237   0.00304   0.00541   1.89493
   A62        1.61004  -0.00062  -0.00029  -0.00283  -0.00403   1.60601
   A63        1.93317  -0.00017  -0.00083   0.00276   0.00098   1.93415
   A64        2.12609  -0.00191  -0.00386  -0.00667  -0.01105   2.11504
   A65        2.22098   0.00215   0.00541   0.00800   0.01289   2.23388
   A66        1.99520  -0.00062   0.00223  -0.00391  -0.00210   1.99310
   A67        2.14961  -0.00015  -0.00124  -0.00129  -0.00245   2.14716
   A68        2.13815   0.00077  -0.00092   0.00561   0.00477   2.14292
   A69        1.95747  -0.00039   0.00040  -0.00347  -0.00307   1.95439
   A70        1.93405   0.00050   0.00052   0.00304   0.00356   1.93761
   A71        1.92610  -0.00014  -0.00066  -0.00036  -0.00102   1.92508
   A72        1.87723  -0.00007  -0.00083   0.00011  -0.00072   1.87651
   A73        1.88248   0.00031   0.00096   0.00207   0.00303   1.88550
   A74        1.88390  -0.00021  -0.00040  -0.00133  -0.00174   1.88216
    D1        0.03583  -0.00103   0.00877  -0.06846  -0.05963  -0.02379
    D2       -3.12574  -0.00014  -0.00791  -0.00647  -0.01419  -3.13992
    D3       -0.03337   0.00106  -0.00838   0.06896   0.06058   0.02720
    D4        3.10719   0.00094  -0.00906   0.05759   0.04848  -3.12752
    D5        3.12998   0.00006   0.00978   0.00129   0.01124   3.14122
    D6       -0.01264  -0.00007   0.00910  -0.01007  -0.00086  -0.01350
    D7       -0.92529   0.00113   0.04318   0.03548   0.07845  -0.84684
    D8        2.37350  -0.00003   0.01814  -0.02270  -0.00442   2.36908
    D9        2.19270   0.00220   0.02338   0.10876   0.13200   2.32470
   D10       -0.79169   0.00104  -0.00165   0.05057   0.04913  -0.74256
   D11       -0.02857   0.00070  -0.00680   0.04897   0.04231   0.01374
   D12        3.13190   0.00047  -0.00329   0.03206   0.02885  -3.12244
   D13        0.01497  -0.00025   0.00331  -0.01900  -0.01564  -0.00067
   D14       -3.11597  -0.00039   0.00526  -0.02206  -0.01677  -3.13274
   D15        3.13596   0.00001  -0.00052  -0.00046  -0.00093   3.13503
   D16        0.00502  -0.00013   0.00142  -0.00353  -0.00206   0.00296
   D17        3.13185   0.00015  -0.00190   0.01027   0.00836   3.14021
   D18        1.04062   0.00010  -0.00208   0.00956   0.00747   1.04810
   D19       -1.05908   0.00017  -0.00164   0.01066   0.00901  -1.05007
   D20        0.01270  -0.00013   0.00228  -0.00994  -0.00765   0.00505
   D21       -2.07853  -0.00017   0.00210  -0.01065  -0.00854  -2.08706
   D22        2.10495  -0.00010   0.00254  -0.00955  -0.00700   2.09795
   D23        0.01222  -0.00055   0.00336  -0.03310  -0.02966  -0.01744
   D24       -3.12836  -0.00043   0.00404  -0.02190  -0.01785   3.13697
   D25       -3.13999  -0.00042   0.00142  -0.03009  -0.02860   3.11460
   D26        0.00262  -0.00030   0.00209  -0.01889  -0.01679  -0.01417
   D27        1.58144   0.00005   0.00245   0.01394   0.01640   1.59784
   D28       -0.50544   0.00044   0.00482   0.01817   0.02300  -0.48243
   D29       -2.61035   0.00014   0.00257   0.01490   0.01748  -2.59287
   D30       -1.56130  -0.00009   0.00169   0.00127   0.00295  -1.55835
   D31        2.63501   0.00030   0.00406   0.00550   0.00955   2.64456
   D32        0.53010   0.00000   0.00181   0.00223   0.00402   0.53412
   D33        2.91679  -0.00007  -0.00618  -0.00129  -0.00736   2.90943
   D34        0.79201   0.00057  -0.00695   0.00577  -0.00106   0.79096
   D35       -1.32017  -0.00050  -0.00750   0.00348  -0.00420  -1.32438
   D36       -0.35575   0.00069   0.01479   0.04600   0.06117  -0.29458
   D37       -2.48052   0.00133   0.01402   0.05306   0.06747  -2.41306
   D38        1.69048   0.00026   0.01347   0.05076   0.06432   1.75480
   D39        2.95561   0.00134   0.01560   0.05707   0.07283   3.02844
   D40       -0.19411   0.00147   0.02675   0.06499   0.09207  -0.10204
   D41       -0.04279   0.00004  -0.00592   0.00345  -0.00261  -0.04540
   D42        3.09068   0.00017   0.00523   0.01138   0.01663   3.10731
   D43        0.58973  -0.00091  -0.01877  -0.07341  -0.09227   0.49746
   D44        2.75419  -0.00122  -0.01780  -0.08022  -0.09830   2.65590
   D45       -1.40870  -0.00055  -0.01624  -0.08153  -0.09762  -1.50632
   D46        2.73766  -0.00111  -0.02027  -0.07690  -0.09731   2.64036
   D47       -1.38106  -0.00142  -0.01930  -0.08371  -0.10333  -1.48439
   D48        0.73923  -0.00076  -0.01774  -0.08502  -0.10266   0.63657
   D49       -1.46672  -0.00116  -0.01952  -0.08324  -0.10262  -1.56934
   D50        0.69774  -0.00147  -0.01855  -0.09005  -0.10864   0.58910
   D51        2.81803  -0.00081  -0.01699  -0.09136  -0.10797   2.71006
   D52        0.42292  -0.00077  -0.00550  -0.05150  -0.05720   0.36572
   D53       -1.61303  -0.00026  -0.00353  -0.05561  -0.05907  -1.67210
   D54        2.55200  -0.00108  -0.00397  -0.05484  -0.05911   2.49289
   D55       -2.71128  -0.00086  -0.01606  -0.05863  -0.07474  -2.78601
   D56        1.53596  -0.00036  -0.01409  -0.06275  -0.07661   1.45935
   D57       -0.58220  -0.00118  -0.01453  -0.06197  -0.07664  -0.65884
   D58       -0.76791   0.00186  -0.00388   0.09416   0.09038  -0.67753
   D59        2.38577   0.00068   0.00812   0.01908   0.02739   2.41316
   D60        2.36472   0.00200   0.00879   0.10293   0.11152   2.47624
   D61       -0.76479   0.00082   0.02078   0.02784   0.04853  -0.71625
   D62       -0.61265   0.00109   0.01543   0.07570   0.09134  -0.52132
   D63        1.43997   0.00100   0.01513   0.08232   0.09737   1.53734
   D64       -2.76458   0.00113   0.01569   0.07744   0.09335  -2.67123
   D65       -2.77853   0.00136   0.01442   0.08244   0.09721  -2.68132
   D66       -0.72590   0.00128   0.01413   0.08906   0.10324  -0.62266
   D67        1.35273   0.00141   0.01468   0.08418   0.09922   1.45195
   D68        1.38798   0.00074   0.01279   0.08398   0.09669   1.48467
   D69       -2.84257   0.00066   0.01249   0.09060   0.10272  -2.73985
   D70       -0.76394   0.00078   0.01305   0.08572   0.09870  -0.66524
   D71       -0.02920   0.00036   0.00491   0.02079   0.02591  -0.00329
   D72        3.10119   0.00145  -0.00614   0.09040   0.08440  -3.09760
   D73        3.12278   0.00015   0.00467   0.01166   0.01650   3.13928
   D74       -0.03002   0.00125  -0.00639   0.08127   0.07500   0.04498
   D75       -2.59943  -0.00005   0.00146   0.00008   0.00152  -2.59791
   D76        1.59414  -0.00032   0.00161  -0.00352  -0.00193   1.59221
   D77       -0.49296   0.00029   0.00396   0.00384   0.00777  -0.48519
   D78        0.53060   0.00016   0.00173   0.01022   0.01198   0.54258
   D79       -1.55901  -0.00011   0.00188   0.00662   0.00853  -1.55048
   D80        2.63707   0.00050   0.00423   0.01398   0.01824   2.65531
   D81        0.00933  -0.00056   0.00335  -0.02915  -0.02554  -0.01621
   D82        3.12861  -0.00008   0.00589  -0.00919  -0.00310   3.12551
   D83       -3.12208  -0.00074   0.00308  -0.03808  -0.03476   3.12635
   D84       -0.00280  -0.00027   0.00562  -0.01812  -0.01232  -0.01512
   D85       -3.11813  -0.00033  -0.00392  -0.02562  -0.02901   3.13605
   D86        0.03353  -0.00128   0.00613  -0.08805  -0.08204  -0.04851
   D87       -0.02801   0.00101  -0.00420   0.07109   0.06675   0.03873
   D88       -3.09283   0.00002  -0.01219   0.01734   0.00581  -3.08702
   D89        0.01608  -0.00046   0.00131  -0.03775  -0.03643  -0.02035
   D90       -3.10337  -0.00092  -0.00120  -0.05747  -0.05870   3.12111
   D91        3.07570   0.00037   0.00909   0.01881   0.02835   3.10405
   D92       -0.04375  -0.00009   0.00657  -0.00091   0.00608  -0.03767
   D93       -0.50503   0.00025   0.00200   0.01229   0.01422  -0.49081
   D94        1.59309   0.00024   0.00157   0.01218   0.01368   1.60677
   D95       -2.60433   0.00021   0.00098   0.01223   0.01313  -2.59120
   D96        2.72679  -0.00076  -0.00684  -0.05046  -0.05722   2.66957
   D97       -1.45828  -0.00077  -0.00727  -0.05057  -0.05776  -1.51604
   D98        0.62749  -0.00080  -0.00786  -0.05052  -0.05831   0.56918
         Item               Value     Threshold  Converged?
 Maximum Force            0.003643     0.000450     NO 
 RMS     Force            0.000928     0.000300     NO 
 Maximum Displacement     0.751751     0.001800     NO 
 RMS     Displacement     0.156619     0.001200     NO 
 Predicted change in Energy=-3.188038D-03
 Lowest energy point so far.  Saving SCF results.
 GradGradGradGradGradGradGradGradGradGradGradGradGradGradGradGradGradGrad

 Leave Link  103 at Sun Dec  2 14:06:03 2018, MaxMem=   536870912 cpu:         0.9
 (Enter /pbs_home/pkowalski/g09d01/g09/l202.exe)
                          Input orientation:                          
 ---------------------------------------------------------------------
 Center     Atomic      Atomic             Coordinates (Angstroms)
 Number     Number       Type             X           Y           Z
 ---------------------------------------------------------------------
      1          6           0       -1.948860   -0.168569   -0.560433
      2         16           0       -3.375600    0.819271   -0.409429
      3          6           0       -4.403829   -0.486875   -0.874320
      4          6           0       -3.675291   -1.618904   -1.111538
      5          6           0       -2.268359   -1.460293   -0.924832
      6          6           0       -5.883846   -0.303506   -0.982465
      7          1           0       -4.131734   -2.559505   -1.425737
      8          6           0       -0.626523    0.376790   -0.282889
      9          6           0       -0.179008    1.693688   -0.875518
     10          6           0        0.378283   -0.189677    0.423397
     11          6           0        1.085095    2.039448   -0.071582
     12          6           0        1.627627    0.655845    0.327365
     13          9           0       -1.101773    2.666470   -0.790996
     14          9           0        0.140185    1.552766   -2.179986
     15          9           0        1.960807    2.787729   -0.738114
     16          9           0        0.717892    2.691452    1.046977
     17          9           0        2.445377    0.199226   -0.651894
     18          9           0        2.343633    0.701934    1.457133
     19          6           0       -0.643888   -1.938173    1.970032
     20          6           0        0.366780   -1.429137    1.182937
     21          6           0       -1.970152   -1.281401    2.201995
     22          1           0       -2.354504   -1.525263    3.202658
     23          1           0       -2.714268   -1.616498    1.461793
     24          1           0       -1.900014   -0.189805    2.109540
     25          6           0       -1.283341   -2.571279   -1.124145
     26          1           0       -1.132272   -3.140639   -0.193425
     27          1           0       -0.300782   -2.186876   -1.426927
     28          1           0       -1.638146   -3.270794   -1.894368
     29          1           0       -6.356257   -1.246103   -1.290663
     30          1           0       -6.142810    0.467022   -1.724799
     31          1           0       -6.325668    0.002066   -0.021581
     32         16           0        1.724072   -2.515144    1.105978
     33          6           0        0.977902   -3.622203    2.196291
     34          6           0       -0.271515   -3.188487    2.550976
     35          6           0        1.689976   -4.857211    2.655620
     36          1           0        2.416760   -5.213574    1.912085
     37          1           0        2.238381   -4.671591    3.592812
     38          1           0        0.969315   -5.665929    2.841710
     39          1           0       -0.924866   -3.751711    3.220198
 ---------------------------------------------------------------------
                    Distance matrix (angstroms):
                    1          2          3          4          5
     1  C    0.000000
     2  S    1.741901   0.000000
     3  C    2.495340   1.726093   0.000000
     4  C    2.321153   2.554891   1.366942   0.000000
     5  C    1.379643   2.586124   2.347409   1.428102   0.000000
     6  C    3.959853   2.807186   1.495249   2.573840   3.796476
     7  H    3.351158   3.608427   2.161918   1.091692   2.220662
     8  C    1.457059   2.787334   3.919662   3.736902   2.546093
     9  C    2.588369   3.346647   4.754364   4.822133   3.783572
    10  C    2.526650   3.975326   4.963970   4.564008   3.230619
    11  C    3.784072   4.636893   6.095490   6.093138   4.921573
    12  C    3.776122   5.059828   6.255263   5.946920   4.607031
    13  F    2.967855   2.954324   4.566630   5.009009   4.290572
    14  F    3.154370   4.004202   5.149074   5.075325   4.056478
    15  F    4.904770   5.697378   7.158924   7.164040   5.997200
    16  F    4.227890   4.731052   6.326545   6.522147   5.481123
    17  F    4.410551   5.858927   6.887078   6.401519   5.004778
    18  F    4.822223   6.017262   7.237208   6.943471   5.623117
    19  C    3.352268   4.552756   4.932927   4.334444   3.353731
    20  C    3.160785   4.647190   5.280046   4.651770   3.374555
    21  C    2.978231   3.634232   4.002221   3.741778   3.146105
    22  H    4.020699   4.425680   4.679715   4.512818   4.128900
    23  H    2.602258   3.141942   3.096465   2.746926   2.432944
    24  H    2.670505   3.088818   3.906503   3.945792   3.310171
    25  C    2.556111   4.047740   3.760931   2.574607   1.498091
    26  H    3.103983   4.556322   4.267221   3.102507   2.156204
    27  H    2.746004   4.418906   4.475531   3.436477   2.156706
    28  H    3.391124   4.685342   4.054591   2.737064   2.148274
    29  H    4.595592   3.731844   2.135823   2.712682   4.109820
    30  H    4.398743   3.084108   2.158074   3.288742   4.400666
    31  H    4.413154   3.085636   2.158632   3.292423   4.406372
    32  S    4.666237   6.278650   6.751787   5.905399   4.601783
    33  C    5.300288   6.743104   6.944204   6.050383   4.995345
    34  C    4.649113   5.870389   6.008942   5.240542   4.365236
    35  C    6.750369   8.202258   8.288231   7.311921   6.326698
    36  H    7.115059   8.679636   8.753638   7.692661   6.639696
    37  H    7.420218   8.813869   9.032501   8.149927   7.143686
    38  H    7.093045   8.456123   8.336796   7.319763   6.508206
    39  H    5.308544   6.330416   6.287084   5.556765   4.923093
                    6          7          8          9         10
     6  C    0.000000
     7  H    2.890661   0.000000
     8  C    5.347117   4.713219   0.000000
     9  C    6.045279   5.832361   1.511853   0.000000
    10  C    6.419008   5.419929   1.352538   2.354743   0.000000
    11  C    7.408461   7.085154   2.395563   1.537472   2.390311
    12  C    7.684936   6.825106   2.351908   2.405821   1.511618
    13  F    5.632552   6.074074   2.393046   1.343482   3.438443
    14  F    6.416288   5.977370   2.360029   1.350326   3.141718
    15  F    8.435285   8.135404   3.565689   2.407201   3.566292
    16  F    7.528038   7.563446   2.988922   2.344344   2.967337
    17  F    8.350927   7.174107   3.099075   3.028337   2.362282
    18  F    8.640252   7.802454   3.457632   3.576108   2.392944
    19  C    6.232699   4.907379   3.230326   4.637206   2.548363
    20  C    6.710167   5.321610   2.529164   3.779836   1.453718
    21  C    5.139462   4.412077   3.275605   4.640090   3.141723
    22  H    5.609296   5.064606   4.330446   5.632579   4.120219
    23  H    4.212431   3.352059   3.372802   4.779947   3.560612
    24  H    5.044239   4.805646   2.768849   3.926828   2.834381
    25  C    5.131035   2.864339   3.135321   4.412631   3.290579
    26  H    5.590113   3.294401   3.554729   4.974403   3.372006
    27  H    5.908912   3.849032   2.826184   3.921436   2.806000
    28  H    5.259500   2.635057   4.114015   5.273825   4.351012
    29  H    1.098475   2.586845   6.039805   6.853694   7.029087
    30  H    1.100833   3.646056   5.702338   6.147595   6.897147
    31  H    1.100853   3.653306   5.717426   6.432125   6.721438
    32  S    8.193495   6.379812   3.977126   5.026162   2.772159
    33  C    8.258440   6.352700   4.971163   6.247651   3.909595
    34  C    7.232329   5.577737   4.568153   5.965320   3.733858
    35  C    9.556918   7.471896   6.433955   7.673090   5.337531
    36  H   10.069124   7.814596   6.732879   7.887903   5.622378
    37  H   10.294849   8.380042   6.979605   8.144109   5.795922
    38  H    9.505036   7.340413   6.987437   8.324686   6.015555
    39  H    7.358259   5.769754   5.422651   6.854455   4.712577
                   11         12         13         14         15
    11  C    0.000000
    12  C    1.538785   0.000000
    13  F    2.386023   3.569730   0.000000
    14  F    2.361161   3.050206   2.170735   0.000000
    15  F    1.330813   2.406489   3.065436   2.630360   0.000000
    16  F    1.345779   2.342895   2.586493   3.470395   2.177306
    17  F    2.360836   1.355052   4.323068   3.079131   2.634880
    18  F    2.389525   1.338343   4.558981   4.336787   3.052246
    19  C    4.793646   3.819301   5.388476   5.479422   6.037603
    20  C    3.757776   2.582419   4.777767   4.500260   4.900339
    21  C    5.052893   4.495683   5.029688   5.629190   6.376089
    22  H    5.937900   5.374188   5.923617   6.683606   7.263161
    23  H    5.491115   5.030160   5.100884   5.608448   6.789193
    24  H    4.317145   4.041722   4.148326   5.059545   5.646308
    25  C    5.289253   4.582024   5.251474   4.488761   6.276344
    26  H    5.636033   4.722452   5.837854   5.252963   6.708903
    27  H    4.649671   3.857119   4.959936   3.840113   5.507808
    28  H    6.239974   5.569548   6.062692   5.148861   7.141085
    29  H    8.225250   8.365274   6.570198   7.129398   9.260166
    30  H    7.579463   8.039074   5.578675   6.392344   8.486922
    31  H    7.685886   7.987746   5.914400   6.990754   8.771489
    32  S    4.747552   3.266605   6.199439   5.463895   5.619359
    33  C    6.099920   4.713461   7.266109   6.828899   7.117870
    34  C    6.004124   4.830121   6.792542   6.710512   7.177502
    35  C    7.440929   5.984851   8.733774   8.177575   8.368745
    36  H    7.636400   6.130591   9.043330   8.228681   8.441109
    37  H    7.732781   6.278354   9.177230   8.744726   8.629915
    38  H    8.238539   6.835212   9.322813   8.832578   9.233772
    39  H    6.957965   5.857495   7.570603   7.644200   8.170657
                   16         17         18         19         20
    16  F    0.000000
    17  F    3.475854   0.000000
    18  F    2.601815   2.170498   0.000000
    19  C    4.913237   4.581105   4.019765   0.000000
    20  C    4.137755   3.215391   2.919691   1.378436   0.000000
    21  C    4.933883   5.462036   4.805952   1.498043   2.553734
    22  H    5.645109   6.392987   5.484501   2.148504   3.390265
    23  H    5.523606   5.863997   5.563947   2.155981   3.099310
    24  H    4.035357   5.163263   4.385130   2.157338   2.744611
    25  C    6.034488   4.669268   5.525564   3.222368   3.057780
    26  H    6.242995   4.915737   5.437980   2.522893   2.659092
    27  H    5.563810   3.719617   4.863739   3.423289   2.798428
    28  H    7.053425   5.500904   6.547495   4.206901   4.108678
    29  H    8.426890   8.942358   9.329164   6.613792   7.165991
    30  H    7.726581   8.659087   9.066398   7.048041   7.377337
    31  H    7.614877   8.795874   8.822312   6.325636   6.948962
    32  S    5.303256   3.313337   3.294960   2.585869   1.739993
    33  C    6.422676   4.986878   4.594533   2.348905   2.491966
    34  C    6.149359   5.395969   4.813613   1.428090   2.318246
    35  C    7.779138   6.089157   5.724311   3.799702   3.958703
    36  H    8.131667   5.989425   5.933428   4.483211   4.365322
    37  H    7.937731   6.464150   5.783336   4.290975   4.452403
    38  H    8.551614   6.984559   6.659991   4.154325   4.589660
    39  H    6.995419   6.477772   5.798831   2.220537   3.348601
                   21         22         23         24         25
    21  C    0.000000
    22  H    1.099328   0.000000
    23  H    1.101770   1.779990   0.000000
    24  H    1.097747   1.784633   1.765797   0.000000
    25  C    3.633002   4.578511   3.105839   4.063056   0.000000
    26  H    3.145925   3.954323   2.750539   3.821060   1.101469
    27  H    4.095822   5.107696   3.807224   4.364910   1.097664
    28  H    4.565972   5.435045   3.893398   5.058888   1.099296
    29  H    5.606944   6.023445   4.580097   5.703968   5.245788
    30  H    5.990640   6.526890   5.123507   5.756292   5.762508
    31  H    5.055897   5.338408   4.226389   4.915782   5.767392
    32  S    4.046068   4.691557   4.542359   4.421350   3.744480
    33  C    3.764361   4.063848   4.265496   4.480098   4.152464
    34  C    2.577621   2.744056   3.102339   3.440780   3.861509
    35  C    5.136996   5.268676   5.596857   5.913620   5.324727
    36  H    5.898392   6.167185   6.282449   6.626596   5.467281
    37  H    5.580279   5.580877   6.197061   6.277962   6.250082
    38  H    5.317310   5.321952   5.645427   6.225516   5.511744
    39  H    2.869110   2.645986   3.294401   3.856378   4.516109
                   26         27         28         29         30
    26  H    0.000000
    27  H    1.767079   0.000000
    28  H    1.779342   1.783795   0.000000
    29  H    5.664205   6.129633   5.169565   0.000000
    30  H    6.361274   6.423488   5.855938   1.780121   0.000000
    31  H    6.072684   6.562448   6.015962   1.780289   1.774985
    32  S    3.199749   3.259356   4.569201   8.523266   8.876623
    33  C    3.224202   4.101573   4.868335   8.461358   9.099519
    34  C    2.876617   4.102169   4.651402   7.453531   8.131242
    35  C    4.362196   5.268870   5.856236   9.662045  10.434944
    36  H    4.617993   5.262598   5.891158  10.147130  10.897813
    37  H    5.295348   6.149710   6.862859  10.461840  11.177061
    38  H    4.472784   5.651391   5.913202   9.501335  10.442624
    39  H    3.474082   4.943072   5.186408   7.491725   8.335324
                   31         32         33         34         35
    31  H    0.000000
    32  S    8.509174   0.000000
    33  C    8.449640   1.723696   0.000000
    34  C    7.310981   2.554168   1.369290   0.000000
    35  C    9.748360   2.808528   1.497757   2.577409   0.000000
    36  H   10.362047   2.900198   2.164150   3.425782   1.099115
    37  H   10.404319   3.331534   2.154134   3.095901   1.101604
    38  H    9.671679   3.675577   2.143235   2.786020   1.099094
    39  H    7.332710   3.607754   2.164645   1.091763   2.894525
                   36         37         38         39
    36  H    0.000000
    37  H    1.774939   0.000000
    38  H    1.778742   1.778593   0.000000
    39  H    3.874876   3.315291   2.719449   0.000000
 Stoichiometry    C17H14F6S2
 Framework group  C1[X(C17H14F6S2)]
 Deg. of freedom   111
 Full point group                 C1      NOp   1
 RotChk:  IX=0 Diff= 3.26D-02
 Largest Abelian subgroup         C1      NOp   1
 Largest concise Abelian subgroup C1      NOp   1
                         Standard orientation:                         
 ---------------------------------------------------------------------
 Center     Atomic      Atomic             Coordinates (Angstroms)
 Number     Number       Type             X           Y           Z
 ---------------------------------------------------------------------
      1          6           0        1.570751   -0.503802    0.271736
      2         16           0        3.088946   -0.547179   -0.581156
      3          6           0        3.494004   -2.083645    0.093083
      4          6           0        2.497008   -2.533198    0.913102
      5          6           0        1.381138   -1.648221    1.018574
      6          6           0        4.792028   -2.751158   -0.231463
      7          1           0        2.555767   -3.483320    1.447524
      8          6           0        0.661604    0.625617    0.127216
      9          6           0        1.151261    2.050291    0.254652
     10          6           0       -0.679460    0.600315   -0.046752
     11          6           0       -0.017479    2.883532   -0.296326
     12          6           0       -1.241516    2.002443    0.009083
     13          9           0        2.291189    2.292471   -0.413821
     14          9           0        1.365703    2.373521    1.548065
     15          9           0       -0.096259    4.108669    0.217380
     16          9           0        0.115430    2.979377   -1.632092
     17          9           0       -1.698033    2.290308    1.252020
     18          9           0       -2.246629    2.222022   -0.846894
     19          6           0       -1.300635   -1.682036   -0.994996
     20          6           0       -1.546406   -0.548826   -0.249666
     21          6           0       -0.046225   -1.949962   -1.768821
     22          1           0       -0.261364   -2.558835   -2.658489
     23          1           0        0.690320   -2.493535   -1.155692
     24          1           0        0.435087   -1.017140   -2.090117
     25          6           0        0.175548   -1.943516    1.857401
     26          1           0       -0.583253   -2.497261    1.282230
     27          1           0       -0.302221   -1.021121    2.212069
     28          1           0        0.449896   -2.553500    2.729813
     29          1           0        4.860054   -3.713074    0.294595
     30          1           0        5.651393   -2.134038    0.072655
     31          1           0        4.889744   -2.944226   -1.310839
     32         16           0       -3.084733   -0.637890    0.558538
     33          6           0       -3.445000   -2.160644   -0.164343
     34          6           0       -2.403313   -2.588069   -0.943542
     35          6           0       -4.759729   -2.838723    0.070121
     36          1           0       -5.194483   -2.568108    1.042649
     37          1           0       -5.490109   -2.564143   -0.707493
     38          1           0       -4.635512   -3.930485    0.044949
     39          1           0       -2.416819   -3.539821   -1.478268
 ---------------------------------------------------------------------
 Rotational constants (GHZ):      0.2332777      0.2002106      0.1252565
 Leave Link  202 at Sun Dec  2 14:06:03 2018, MaxMem=   536870912 cpu:         0.0
 (Enter /pbs_home/pkowalski/g09d01/g09/l301.exe)
 Basis read from rwf:  (5D, 7F)
 No pseudopotential information found on rwf file.
 There are   453 symmetry adapted cartesian basis functions of A   symmetry.
 There are   428 symmetry adapted basis functions of A   symmetry.
   428 basis functions,   747 primitive gaussians,   453 cartesian basis functions
   101 alpha electrons      101 beta electrons
       nuclear repulsion energy      2839.9091174057 Hartrees.
 IExCor=20419 DFT=T Ex+Corr=CAM-B3LYP ExCW=0 ScaHFX=  1.000000
 ScaDFX=  1.000000  1.000000  1.000000  0.810000 ScalE2=  1.000000  1.000000
 IRadAn=      0 IRanWt=     -1 IRanGd=            0 ICorTp=0 IEmpDi=131
  HFx wShort=  0.000000 wLong=  0.330000 cFull=  0.190000 cShort=  0.000000 cLong=  0.460000
  DFx wShort=  0.000000 wLong=  0.330000 cFull=  0.190000 cShort=  0.000000 cLong=  0.460000
 NAtoms=   39 NActive=   39 NUniq=   39 SFac= 1.00D+00 NAtFMM=   60 NAOKFM=F Big=F
 Integral buffers will be    131072 words long.
 Raffenetti 2 integral format.
 Two-electron integral symmetry is turned on.
 R6Disp:  Grimme-D3 Dispersion energy=       -0.0359252768 Hartrees.
 Nuclear repulsion after empirical dispersion term =     2839.8731921290 Hartrees.
 No density basis found on file   724.
 Leave Link  301 at Sun Dec  2 14:06:03 2018, MaxMem=   536870912 cpu:         0.6
 (Enter /pbs_home/pkowalski/g09d01/g09/l302.exe)
 NPDir=0 NMtPBC=     1 NCelOv=     1 NCel=       1 NClECP=     1 NCelD=      1
         NCelK=      1 NCelE2=     1 NClLst=     1 CellRange=     0.0.
 One-electron integrals computed using PRISM.
 NBasis=   428 RedAO= T EigKep=  3.36D-04  NBF=   428
 NBsUse=   428 1.00D-06 EigRej= -1.00D+00 NBFU=   428
 Precomputing XC quadrature grid using
 IXCGrd= 4 IRadAn=           0 IRanWt=          -1 IRanGd=           0 AccXCQ= 0.00D+00.
 Generated NRdTot=       0 NPtTot=           0 NUsed=           0 NTot=          32
 NSgBfM=   445   445   445   445   446 MxSgAt=    39 MxSgA2=    39.
 Leave Link  302 at Sun Dec  2 14:06:04 2018, MaxMem=   536870912 cpu:         7.3
 (Enter /pbs_home/pkowalski/g09d01/g09/l303.exe)
 DipDrv:  MaxL=1.
 Leave Link  303 at Sun Dec  2 14:06:05 2018, MaxMem=   536870912 cpu:         0.9
 (Enter /pbs_home/pkowalski/g09d01/g09/l401.exe)
 Initial guess from the checkpoint file:  "dae0068freq_open_cam-b3lyp_air_D3.chk"
 B after Tr=     0.000000    0.000000    0.000000
         Rot=    0.999947   -0.000915    0.007686   -0.006807 Ang=  -1.18 deg.
 Guess basis will be translated and rotated to current coordinates.
 JPrj=2 DoOrth=T DoCkMO=T.
 Generating alternative initial guess.
 ExpMin= 1.22D-01 ExpMax= 9.18D+03 ExpMxC= 1.38D+03 IAcc=1 IRadAn=         1 AccDes= 0.00D+00
 Harris functional with IExCor=20419 and IRadAn=       1 diagonalized for initial guess.
 HarFok:  IExCor=20419 AccDes= 0.00D+00 IRadAn=         1 IDoV= 1 UseB2=F ITyADJ=14
 ICtDFT=  3500011 ScaDFX=  1.000000  1.000000  1.000000  1.000000
 FoFCou: FMM=F IPFlag=           0 FMFlag=      100000 FMFlg1=           0
         NFxFlg=           0 DoJE=T BraDBF=F KetDBF=T FulRan=T
         wScrn=  0.000000 ICntrl=     500 IOpCl=  0 I1Cent=   200000004 NGrid=           0
         NMat0=    1 NMatS0=      1 NMatT0=    0 NMatD0=    1 NMtDS0=    0 NMtDT0=    0
 Petite list used in FoFCou.
 Harris En= -1994.62660387922    
 Leave Link  401 at Sun Dec  2 14:06:07 2018, MaxMem=   536870912 cpu:        19.5
 (Enter /pbs_home/pkowalski/g09d01/g09/l502.exe)
 Closed shell SCF:
 Using DIIS extrapolation, IDIIS=  1040.
 Integral symmetry usage will be decided dynamically.
 IVT=      641221 IEndB=      641221 NGot=   536870912 MDV=   536451994
 LenX=   536451994 LenY=   536246332
 Requested convergence on RMS density matrix=1.00D-08 within 128 cycles.
 Requested convergence on MAX density matrix=1.00D-06.
 Requested convergence on             energy=1.00D-06.
 No special actions if energy rises.
 Fock matrices will be formed incrementally for  20 cycles.
 Integral accuracy reduced to 1.0D-05 until final iterations.

 Cycle   1  Pass 0  IDiag  1:
 FoFJK:  IHMeth= 1 ICntrl=       0 DoSepK=T KAlg= 0 I1Cent=   0 FoldK=F
 IRaf=         1 NMat=   1 IRICut=       1 DoRegI=T DoRafI=F ISym2E= 0.
 FoFCou: FMM=F IPFlag=           0 FMFlag=      100000 FMFlg1=           0
         NFxFlg=           0 DoJE=T BraDBF=F KetDBF=F FulRan=T
         wScrn=  0.000000 ICntrl=     500 IOpCl=  0 I1Cent=           0 NGrid=           0
         NMat0=    1 NMatS0=      1 NMatT0=    0 NMatD0=    1 NMtDS0=    0 NMtDT0=    0
 Symmetry not used in FoFCou.
 E= -2049.97740507474    
 DIIS: error= 6.31D-03 at cycle   1 NSaved=   1.
 NSaved= 1 IEnMin= 1 EnMin= -2049.97740507474     IErMin= 1 ErrMin= 6.31D-03
 ErrMax= 6.31D-03  0.00D+00 EMaxC= 1.00D-01 BMatC= 3.41D-02 BMatP= 3.41D-02
 IDIUse=3 WtCom= 9.37D-01 WtEn= 6.31D-02
 Coeff-Com:  0.100D+01
 Coeff-En:   0.100D+01
 Coeff:      0.100D+01
 Gap=     0.611 Goal=   None    Shift=    0.000
 GapD=    0.611 DampG=2.000 DampE=1.000 DampFc=2.0000 IDamp=-1.
 RMSDP=1.01D-03 MaxDP=4.19D-02              OVMax= 2.62D-02

 Cycle   2  Pass 0  IDiag  1:
 RMSU=  1.01D-03    CP:  9.99D-01
 E= -2050.02629838872     Delta-E=       -0.048893313974 Rises=F Damp=F
 DIIS: error= 1.65D-03 at cycle   2 NSaved=   2.
 NSaved= 2 IEnMin= 2 EnMin= -2050.02629838872     IErMin= 2 ErrMin= 1.65D-03
 ErrMax= 1.65D-03  0.00D+00 EMaxC= 1.00D-01 BMatC= 1.01D-03 BMatP= 3.41D-02
 IDIUse=3 WtCom= 9.83D-01 WtEn= 1.65D-02
 Coeff-Com: -0.121D+00 0.112D+01
 Coeff-En:   0.000D+00 0.100D+01
 Coeff:     -0.119D+00 0.112D+01
 Gap=     0.243 Goal=   None    Shift=    0.000
 RMSDP=1.82D-04 MaxDP=5.66D-03 DE=-4.89D-02 OVMax= 1.03D-02

 Cycle   3  Pass 0  IDiag  1:
 RMSU=  1.41D-04    CP:  9.99D-01  1.11D+00
 E= -2050.02868491262     Delta-E=       -0.002386523901 Rises=F Damp=F
 DIIS: error= 7.00D-04 at cycle   3 NSaved=   3.
 NSaved= 3 IEnMin= 3 EnMin= -2050.02868491262     IErMin= 3 ErrMin= 7.00D-04
 ErrMax= 7.00D-04  0.00D+00 EMaxC= 1.00D-01 BMatC= 2.90D-04 BMatP= 1.01D-03
 IDIUse=3 WtCom= 9.93D-01 WtEn= 7.00D-03
 Coeff-Com: -0.591D-01 0.413D+00 0.646D+00
 Coeff-En:   0.000D+00 0.000D+00 0.100D+01
 Coeff:     -0.587D-01 0.410D+00 0.649D+00
 Gap=     0.243 Goal=   None    Shift=    0.000
 RMSDP=5.93D-05 MaxDP=2.74D-03 DE=-2.39D-03 OVMax= 2.66D-03

 Cycle   4  Pass 0  IDiag  1:
 RMSU=  5.74D-05    CP:  9.99D-01  1.13D+00  9.36D-01
 E= -2050.02890267370     Delta-E=       -0.000217761076 Rises=F Damp=F
 DIIS: error= 2.81D-04 at cycle   4 NSaved=   4.
 NSaved= 4 IEnMin= 4 EnMin= -2050.02890267370     IErMin= 4 ErrMin= 2.81D-04
 ErrMax= 2.81D-04  0.00D+00 EMaxC= 1.00D-01 BMatC= 5.49D-05 BMatP= 2.90D-04
 IDIUse=3 WtCom= 9.97D-01 WtEn= 2.81D-03
 Coeff-Com:  0.392D-02-0.961D-01 0.276D+00 0.816D+00
 Coeff-En:   0.000D+00 0.000D+00 0.000D+00 0.100D+01
 Coeff:      0.390D-02-0.958D-01 0.276D+00 0.816D+00
 Gap=     0.243 Goal=   None    Shift=    0.000
 RMSDP=2.49D-05 MaxDP=9.31D-04 DE=-2.18D-04 OVMax= 2.14D-03

 Cycle   5  Pass 0  IDiag  1:
 RMSU=  1.53D-05    CP:  9.99D-01  1.13D+00  1.07D+00  9.42D-01
 E= -2050.02895888151     Delta-E=       -0.000056207811 Rises=F Damp=F
 DIIS: error= 3.72D-05 at cycle   5 NSaved=   5.
 NSaved= 5 IEnMin= 5 EnMin= -2050.02895888151     IErMin= 5 ErrMin= 3.72D-05
 ErrMax= 3.72D-05  0.00D+00 EMaxC= 1.00D-01 BMatC= 1.77D-06 BMatP= 5.49D-05
 IDIUse=1 WtCom= 1.00D+00 WtEn= 0.00D+00
 Coeff-Com:  0.332D-02-0.464D-01 0.656D-01 0.264D+00 0.713D+00
 Coeff:      0.332D-02-0.464D-01 0.656D-01 0.264D+00 0.713D+00
 Gap=     0.243 Goal=   None    Shift=    0.000
 RMSDP=7.29D-06 MaxDP=2.86D-04 DE=-5.62D-05 OVMax= 5.54D-04

 Initial convergence to 1.0D-05 achieved.  Increase integral accuracy.
 Cycle   6  Pass 1  IDiag  1:
 E= -2050.02915413494     Delta-E=       -0.000195253439 Rises=F Damp=F
 DIIS: error= 1.24D-04 at cycle   1 NSaved=   1.
 NSaved= 1 IEnMin= 1 EnMin= -2050.02915413494     IErMin= 1 ErrMin= 1.24D-04
 ErrMax= 1.24D-04  0.00D+00 EMaxC= 1.00D-01 BMatC= 3.03D-06 BMatP= 3.03D-06
 IDIUse=3 WtCom= 9.99D-01 WtEn= 1.24D-03
 Coeff-Com:  0.100D+01
 Coeff-En:   0.100D+01
 Coeff:      0.100D+01
 Gap=     0.243 Goal=   None    Shift=    0.000
 RMSDP=7.29D-06 MaxDP=2.86D-04 DE=-1.95D-04 OVMax= 5.95D-04

 Cycle   7  Pass 1  IDiag  1:
 RMSU=  7.13D-05    CP:  1.00D+00
 E= -2050.02915649123     Delta-E=       -0.000002356286 Rises=F Damp=F
 DIIS: error= 2.80D-05 at cycle   2 NSaved=   2.
 NSaved= 2 IEnMin= 2 EnMin= -2050.02915649123     IErMin= 2 ErrMin= 2.80D-05
 ErrMax= 2.80D-05  0.00D+00 EMaxC= 1.00D-01 BMatC= 8.65D-07 BMatP= 3.03D-06
 IDIUse=1 WtCom= 1.00D+00 WtEn= 0.00D+00
 Coeff-Com:  0.275D+00 0.725D+00
 Coeff:      0.275D+00 0.725D+00
 Gap=     0.243 Goal=   None    Shift=    0.000
 RMSDP=5.86D-06 MaxDP=2.64D-04 DE=-2.36D-06 OVMax= 4.83D-04

 Cycle   8  Pass 1  IDiag  1:
 RMSU=  5.53D-06    CP:  1.00D+00  1.03D+00
 E= -2050.02915677847     Delta-E=       -0.000000287244 Rises=F Damp=F
 DIIS: error= 2.22D-05 at cycle   3 NSaved=   3.
 NSaved= 3 IEnMin= 3 EnMin= -2050.02915677847     IErMin= 3 ErrMin= 2.22D-05
 ErrMax= 2.22D-05  0.00D+00 EMaxC= 1.00D-01 BMatC= 6.06D-07 BMatP= 8.65D-07
 IDIUse=1 WtCom= 1.00D+00 WtEn= 0.00D+00
 Coeff-Com: -0.191D-01 0.457D+00 0.562D+00
 Coeff:     -0.191D-01 0.457D+00 0.562D+00
 Gap=     0.243 Goal=   None    Shift=    0.000
 RMSDP=2.74D-06 MaxDP=1.17D-04 DE=-2.87D-07 OVMax= 2.43D-04

 Cycle   9  Pass 1  IDiag  1:
 RMSU=  9.74D-07    CP:  1.00D+00  1.04D+00  5.87D-01
 E= -2050.02915740615     Delta-E=       -0.000000627674 Rises=F Damp=F
 DIIS: error= 2.24D-06 at cycle   4 NSaved=   4.
 NSaved= 4 IEnMin= 4 EnMin= -2050.02915740615     IErMin= 4 ErrMin= 2.24D-06
 ErrMax= 2.24D-06  0.00D+00 EMaxC= 1.00D-01 BMatC= 6.34D-09 BMatP= 6.06D-07
 IDIUse=1 WtCom= 1.00D+00 WtEn= 0.00D+00
 Coeff-Com: -0.125D-01 0.192D+00 0.251D+00 0.570D+00
 Coeff:     -0.125D-01 0.192D+00 0.251D+00 0.570D+00
 Gap=     0.243 Goal=   None    Shift=    0.000
 RMSDP=3.43D-07 MaxDP=1.24D-05 DE=-6.28D-07 OVMax= 2.09D-05

 Cycle  10  Pass 1  IDiag  1:
 RMSU=  3.28D-07    CP:  1.00D+00  1.04D+00  6.00D-01  9.46D-01
 E= -2050.02915741344     Delta-E=       -0.000000007288 Rises=F Damp=F
 DIIS: error= 8.06D-07 at cycle   5 NSaved=   5.
 NSaved= 5 IEnMin= 5 EnMin= -2050.02915741344     IErMin= 5 ErrMin= 8.06D-07
 ErrMax= 8.06D-07  0.00D+00 EMaxC= 1.00D-01 BMatC= 6.78D-10 BMatP= 6.34D-09
 IDIUse=1 WtCom= 1.00D+00 WtEn= 0.00D+00
 Coeff-Com:  0.114D-02-0.569D-01-0.622D-01 0.143D+00 0.975D+00
 Coeff:      0.114D-02-0.569D-01-0.622D-01 0.143D+00 0.975D+00
 Gap=     0.243 Goal=   None    Shift=    0.000
 RMSDP=2.29D-07 MaxDP=7.73D-06 DE=-7.29D-09 OVMax= 2.35D-05

 Cycle  11  Pass 1  IDiag  1:
 RMSU=  1.41D-07    CP:  1.00D+00  1.04D+00  6.10D-01  1.12D+00  1.07D+00
 E= -2050.02915741487     Delta-E=       -0.000000001434 Rises=F Damp=F
 DIIS: error= 3.80D-07 at cycle   6 NSaved=   6.
 NSaved= 6 IEnMin= 6 EnMin= -2050.02915741487     IErMin= 6 ErrMin= 3.80D-07
 ErrMax= 3.80D-07  0.00D+00 EMaxC= 1.00D-01 BMatC= 2.17D-10 BMatP= 6.78D-10
 IDIUse=1 WtCom= 1.00D+00 WtEn= 0.00D+00
 Coeff-Com:  0.243D-02-0.581D-01-0.688D-01-0.730D-02 0.519D+00 0.613D+00
 Coeff:      0.243D-02-0.581D-01-0.688D-01-0.730D-02 0.519D+00 0.613D+00
 Gap=     0.243 Goal=   None    Shift=    0.000
 RMSDP=6.79D-08 MaxDP=2.52D-06 DE=-1.43D-09 OVMax= 8.80D-06

 Cycle  12  Pass 1  IDiag  1:
 RMSU=  4.84D-08    CP:  1.00D+00  1.04D+00  6.11D-01  1.14D+00  1.19D+00
                    CP:  9.20D-01
 E= -2050.02915741526     Delta-E=       -0.000000000392 Rises=F Damp=F
 DIIS: error= 9.95D-08 at cycle   7 NSaved=   7.
 NSaved= 7 IEnMin= 7 EnMin= -2050.02915741526     IErMin= 7 ErrMin= 9.95D-08
 ErrMax= 9.95D-08  0.00D+00 EMaxC= 1.00D-01 BMatC= 9.34D-12 BMatP= 2.17D-10
 IDIUse=1 WtCom= 1.00D+00 WtEn= 0.00D+00
 Coeff-Com:  0.677D-03-0.140D-01-0.167D-01-0.147D-01 0.857D-01 0.202D+00
 Coeff-Com:  0.757D+00
 Coeff:      0.677D-03-0.140D-01-0.167D-01-0.147D-01 0.857D-01 0.202D+00
 Coeff:      0.757D+00
 Gap=     0.243 Goal=   None    Shift=    0.000
 RMSDP=1.95D-08 MaxDP=8.07D-07 DE=-3.92D-10 OVMax= 2.33D-06

 Cycle  13  Pass 1  IDiag  1:
 RMSU=  1.45D-08    CP:  1.00D+00  1.04D+00  6.12D-01  1.15D+00  1.20D+00
                    CP:  9.90D-01  1.07D+00
 E= -2050.02915741523     Delta-E=        0.000000000035 Rises=F Damp=F
 DIIS: error= 5.03D-08 at cycle   8 NSaved=   8.
 NSaved= 8 IEnMin= 7 EnMin= -2050.02915741526     IErMin= 8 ErrMin= 5.03D-08
 ErrMax= 5.03D-08  0.00D+00 EMaxC= 1.00D-01 BMatC= 2.44D-12 BMatP= 9.34D-12
 IDIUse=1 WtCom= 1.00D+00 WtEn= 0.00D+00
 Coeff-Com: -0.854D-04 0.310D-02 0.377D-02-0.634D-02-0.486D-01-0.347D-02
 Coeff-Com:  0.373D+00 0.678D+00
 Coeff:     -0.854D-04 0.310D-02 0.377D-02-0.634D-02-0.486D-01-0.347D-02
 Coeff:      0.373D+00 0.678D+00
 Gap=     0.243 Goal=   None    Shift=    0.000
 RMSDP=7.68D-09 MaxDP=2.75D-07 DE= 3.46D-11 OVMax= 9.35D-07

 SCF Done:  E(RCAM-B3LYP) =  -2050.02915742     A.U. after   13 cycles
            NFock= 13  Conv=0.77D-08     -V/T= 2.0060
 KE= 2.037868318390D+03 PE=-1.051448007044D+04 EE= 3.586709402509D+03
 Leave Link  502 at Sun Dec  2 14:10:19 2018, MaxMem=   536870912 cpu:      2005.4
 (Enter /pbs_home/pkowalski/g09d01/g09/l701.exe)
 Compute integral first derivatives.
 ... and contract with generalized density number  0.
 R6Disp: Adding Grimme-D3 dispersion energy 1st derivatives to the gradient.
 Leave Link  701 at Sun Dec  2 14:10:20 2018, MaxMem=   536870912 cpu:         3.6
 (Enter /pbs_home/pkowalski/g09d01/g09/l702.exe)
 L702 exits ... SP integral derivatives will be done elsewhere.
 Leave Link  702 at Sun Dec  2 14:10:20 2018, MaxMem=   536870912 cpu:         0.2
 (Enter /pbs_home/pkowalski/g09d01/g09/l703.exe)
 Compute integral first derivatives, UseDBF=F ICtDFT=           0.
 Integral derivatives from FoFJK, PRISM(SPDF).
 Calling FoFJK, ICntrl=      2127 FMM=F ISym2X=0 I1Cent= 0 IOpClX= 0 NMat=1 NMatS=1 NMatT=0.
 FoFJK:  IHMeth= 1 ICntrl=    2127 DoSepK=T KAlg= 0 I1Cent=   0 FoldK=F
 IRaf=         1 NMat=   1 IRICut=       1 DoRegI=T DoRafI=F ISym2E= 0.
 FoFCou: FMM=F IPFlag=           0 FMFlag=      100000 FMFlg1=         800
         NFxFlg=           0 DoJE=F BraDBF=F KetDBF=F FulRan=T
         wScrn=  0.000000 ICntrl=    2527 IOpCl=  0 I1Cent=           0 NGrid=           0
         NMat0=    1 NMatS0=      1 NMatT0=    0 NMatD0=    1 NMtDS0=    0 NMtDT0=    0
 Symmetry not used in FoFCou.
 Leave Link  703 at Sun Dec  2 14:11:57 2018, MaxMem=   536870912 cpu:       775.8
 (Enter /pbs_home/pkowalski/g09d01/g09/l716.exe)
 Dipole        = 1.47940988D-02-2.36846710D+00-9.69872142D-02
 ***** Axes restored to original set *****
 -------------------------------------------------------------------
 Center     Atomic                   Forces (Hartrees/Bohr)
 Number     Number              X              Y              Z
 -------------------------------------------------------------------
      1        6           0.002568884    0.000332555   -0.003874199
      2       16           0.000442397    0.000282554   -0.003679997
      3        6          -0.000182635   -0.000783343    0.001692668
      4        6          -0.000331308   -0.000021317   -0.000055938
      5        6           0.001657520    0.001472535   -0.004527216
      6        6          -0.000141948   -0.000106123    0.000160628
      7        1           0.000203825    0.000303353   -0.000013964
      8        6          -0.004492406    0.001681932    0.000372777
      9        6           0.001237938   -0.002635209   -0.000367559
     10        6           0.001855021   -0.002226702    0.001195052
     11        6          -0.001647098    0.000715978    0.004032451
     12        6          -0.001127605   -0.001919336   -0.003754827
     13        9          -0.000862149    0.000756877    0.000957744
     14        9          -0.000606665    0.000675447    0.000095452
     15        9           0.000413077   -0.000997614   -0.001722427
     16        9           0.000835990    0.000575496   -0.000602541
     17        9           0.001279676   -0.000248692    0.000416366
     18        9          -0.000956992    0.000293976    0.001092391
     19        6           0.000254571    0.001429934    0.003354800
     20        6           0.000486888    0.002029668   -0.002232910
     21        6           0.001156238   -0.000713945    0.005370181
     22        1           0.000480485   -0.000035244    0.000427088
     23        1           0.000924769   -0.000237571    0.002825474
     24        1          -0.000470582   -0.001282641    0.001041889
     25        6          -0.001499558    0.000000877   -0.002860054
     26        1          -0.000672888   -0.000187690   -0.001283585
     27        1          -0.000303607   -0.000622085    0.000129272
     28        1          -0.000148141    0.000298275   -0.000295289
     29        1          -0.000056179    0.000082964    0.000076963
     30        1           0.000042572   -0.000037577    0.000013783
     31        1          -0.000118444    0.000006132   -0.000026993
     32       16           0.001417317    0.002804675    0.004227944
     33        6          -0.002363300   -0.002020791   -0.001147681
     34        6           0.000741285   -0.000514074   -0.000836628
     35        6          -0.000598154    0.000175732   -0.000484517
     36        1          -0.000171059    0.000001675   -0.000165590
     37        1           0.000221933    0.000138961   -0.000191994
     38        1           0.000078291    0.000027667    0.000374891
     39        1           0.000452042    0.000502691    0.000266096
 -------------------------------------------------------------------
 Cartesian Forces:  Max     0.005370181 RMS     0.001542038
 Leave Link  716 at Sun Dec  2 14:11:57 2018, MaxMem=   536870912 cpu:         0.2
 (Enter /pbs_home/pkowalski/g09d01/g09/l103.exe)

 GradGradGradGradGradGradGradGradGradGradGradGradGradGradGradGradGradGrad
 Berny optimization.
 Using GEDIIS/GDIIS optimizer.
 FormGI is forming the generalized inverse of G from B-inverse, IUseBI=4.
 GSVD:  received Info=                   1 from GESDD.
 Internal  Forces:  Max     0.025261859 RMS     0.004465874
 Search for a local minimum.
 Step number   4 out of a maximum of  223
 All quantities printed in internal units (Hartrees-Bohrs-Radians)
 RMS Force = .44659D-02 SwitMx=.10000D-02 MixMth= 1
 Mixed Optimization -- RFO/linear search
 Update second derivatives using D2CorX and points    2    4    3
 DE=  1.03D-03 DEPred=-3.19D-03 R=-3.24D-01
 Trust test=-3.24D-01 RLast= 5.90D-01 DXMaxT set to 4.24D-01
 ITU= -1  1  1  0
 Use linear search instead of GDIIS.
 Energy rises -- skip Quadratic/GDIIS search.
 Quartic linear search produced a step of -0.53121.
 Iteration  1 RMS(Cart)=  0.08360359 RMS(Int)=  0.00104672
 Iteration  2 RMS(Cart)=  0.00247808 RMS(Int)=  0.00007935
 Iteration  3 RMS(Cart)=  0.00000162 RMS(Int)=  0.00007934
 Iteration  4 RMS(Cart)=  0.00000000 RMS(Int)=  0.00007934
 ITry= 1 IFail=0 DXMaxC= 4.03D-01 DCOld= 1.00D+10 DXMaxT= 4.24D-01 DXLimC= 3.00D+00 Rises=T
 Variable       Old X    -DE/DX   Delta X   Delta X   Delta X     New X
                                 (Linear)    (Quad)   (Total)
    R1        3.29172   0.00031   0.00467   0.00000   0.00468   3.29639
    R2        2.60715   0.00308  -0.00573   0.00000  -0.00571   2.60143
    R3        2.75344   0.00105  -0.00455   0.00000  -0.00455   2.74890
    R4        3.26184  -0.00106  -0.00016   0.00000  -0.00017   3.26167
    R5        2.58315  -0.00127  -0.00127   0.00000  -0.00129   2.58186
    R6        2.82561   0.00025   0.00069   0.00000   0.00069   2.82630
    R7        2.69872   0.00055   0.00064   0.00000   0.00064   2.69936
    R8        2.06300  -0.00034  -0.00057   0.00000  -0.00057   2.06243
    R9        2.83098  -0.00078  -0.00125   0.00000  -0.00125   2.82973
   R10        2.07582  -0.00007  -0.00002   0.00000  -0.00002   2.07580
   R11        2.08027  -0.00004  -0.00015   0.00000  -0.00015   2.08012
   R12        2.08031   0.00003  -0.00005   0.00000  -0.00005   2.08026
   R13        2.85699  -0.00064  -0.00106   0.00000  -0.00112   2.85586
   R14        2.55593   0.01363  -0.00075   0.00000  -0.00087   2.55505
   R15        2.90540  -0.00389  -0.00583   0.00000  -0.00575   2.89965
   R16        2.53881   0.00120   0.00135   0.00000   0.00135   2.54016
   R17        2.55175  -0.00031   0.00122   0.00000   0.00122   2.55297
   R18        2.85654  -0.00026   0.00011   0.00000   0.00008   2.85663
   R19        2.74713   0.00473  -0.00414   0.00000  -0.00414   2.74299
   R20        2.90788  -0.00154  -0.00549   0.00000  -0.00537   2.90251
   R21        2.51487   0.00057   0.00268   0.00000   0.00268   2.51755
   R22        2.54315  -0.00045   0.00035   0.00000   0.00035   2.54350
   R23        2.56068   0.00055  -0.00067   0.00000  -0.00067   2.56001
   R24        2.52910   0.00042   0.00271   0.00000   0.00271   2.53181
   R25        2.60487   0.00863   0.00012   0.00000   0.00016   2.60502
   R26        2.83089  -0.00135  -0.00167   0.00000  -0.00167   2.82922
   R27        2.69870   0.00046  -0.00409   0.00000  -0.00410   2.69460
   R28        3.28811   0.00054   0.00154   0.00000   0.00158   3.28969
   R29        2.07743   0.00023   0.00032   0.00000   0.00032   2.07775
   R30        2.08204  -0.00245  -0.00127   0.00000  -0.00127   2.08077
   R31        2.07444  -0.00140   0.00032   0.00000   0.00032   2.07476
   R32        2.08147  -0.00108  -0.00042   0.00000  -0.00042   2.08105
   R33        2.07428  -0.00052   0.00062   0.00000   0.00062   2.07491
   R34        2.07737   0.00006   0.00026   0.00000   0.00026   2.07763
   R35        3.25731  -0.00179  -0.00493   0.00000  -0.00496   3.25236
   R36        2.58758  -0.00346  -0.00392   0.00000  -0.00396   2.58363
   R37        2.83035  -0.00065  -0.00112   0.00000  -0.00112   2.82923
   R38        2.06313  -0.00037  -0.00069   0.00000  -0.00069   2.06244
   R39        2.07703   0.00000   0.00036   0.00000   0.00036   2.07738
   R40        2.08173  -0.00003  -0.00020   0.00000  -0.00020   2.08153
   R41        2.07699  -0.00001   0.00001   0.00000   0.00001   2.07699
    A1        1.94355  -0.00197  -0.00044   0.00000  -0.00026   1.94329
    A2        2.11130  -0.00582  -0.00197   0.00000  -0.00193   2.10936
    A3        2.22801   0.00788   0.00248   0.00000   0.00251   2.23053
    A4        1.60624   0.00177  -0.00113   0.00000  -0.00100   1.60524
    A5        1.93469  -0.00068   0.00020   0.00000   0.00027   1.93496
    A6        2.11333   0.00031  -0.00142   0.00000  -0.00144   2.11189
    A7        2.23515   0.00037   0.00113   0.00000   0.00111   2.23625
    A8        1.99369   0.00116  -0.00025   0.00000  -0.00018   1.99351
    A9        2.14199  -0.00054   0.00301   0.00000   0.00297   2.14496
   A10        2.14746  -0.00062  -0.00276   0.00000  -0.00280   2.14466
   A11        1.94622  -0.00019   0.00140   0.00000   0.00150   1.94772
   A12        2.18611   0.00575  -0.00452   0.00000  -0.00456   2.18155
   A13        2.15078  -0.00558   0.00315   0.00000   0.00311   2.15389
   A14        1.91850   0.00011   0.00116   0.00000   0.00116   1.91966
   A15        1.94707  -0.00010  -0.00101   0.00000  -0.00101   1.94606
   A16        1.94783   0.00016  -0.00061   0.00000  -0.00061   1.94722
   A17        1.88626  -0.00002  -0.00047   0.00000  -0.00047   1.88579
   A18        1.88650  -0.00013  -0.00058   0.00000  -0.00058   1.88592
   A19        1.87538  -0.00004   0.00151   0.00000   0.00151   1.87689
   A20        2.11764  -0.01857  -0.00238   0.00000  -0.00224   2.11540
   A21        2.23562   0.02135   0.00289   0.00000   0.00305   2.23868
   A22        1.92794  -0.00291  -0.00414   0.00000  -0.00384   1.92410
   A23        1.80729   0.00414  -0.00733   0.00000  -0.00703   1.80026
   A24        1.98530  -0.00148   0.00381   0.00000   0.00369   1.98899
   A25        1.93665  -0.00099  -0.00259   0.00000  -0.00265   1.93399
   A26        1.94872   0.00041   0.00501   0.00000   0.00492   1.95364
   A27        1.91161  -0.00281   0.00304   0.00000   0.00298   1.91459
   A28        1.87413   0.00062  -0.00188   0.00000  -0.00183   1.87230
   A29        1.92470  -0.00434  -0.00630   0.00000  -0.00616   1.91854
   A30        2.24471   0.02526   0.00383   0.00000   0.00378   2.24849
   A31        2.11372  -0.02092   0.00248   0.00000   0.00243   2.11615
   A32        1.79593  -0.00086  -0.01118   0.00000  -0.01072   1.78522
   A33        1.98842  -0.00069   0.00596   0.00000   0.00578   1.99420
   A34        1.89571   0.00111   0.00158   0.00000   0.00148   1.89719
   A35        1.98605  -0.00008   0.00611   0.00000   0.00592   1.99197
   A36        1.89266   0.00056   0.00161   0.00000   0.00152   1.89418
   A37        1.90014   0.00006  -0.00430   0.00000  -0.00421   1.89593
   A38        1.80083   0.00344  -0.00723   0.00000  -0.00687   1.79396
   A39        1.93499  -0.00013  -0.00060   0.00000  -0.00068   1.93432
   A40        1.99084  -0.00192   0.00321   0.00000   0.00307   1.99392
   A41        1.90541   0.00163   0.00274   0.00000   0.00269   1.90809
   A42        1.95683  -0.00336   0.00335   0.00000   0.00321   1.96004
   A43        1.87422   0.00049  -0.00143   0.00000  -0.00137   1.87285
   A44        2.18418   0.01156  -0.00125   0.00000  -0.00133   2.18285
   A45        1.94380  -0.00042   0.00226   0.00000   0.00243   1.94623
   A46        2.15520  -0.01114  -0.00104   0.00000  -0.00111   2.15409
   A47        2.23826   0.01827   0.00630   0.00000   0.00632   2.24458
   A48        2.09772  -0.01361  -0.00122   0.00000  -0.00121   2.09651
   A49        1.94626  -0.00446  -0.00460   0.00000  -0.00428   1.94198
   A50        1.93181  -0.00148   0.00038   0.00000   0.00038   1.93220
   A51        1.93967   0.00086  -0.00106   0.00000  -0.00106   1.93861
   A52        1.94589   0.00113   0.00070   0.00000   0.00070   1.94658
   A53        1.88382  -0.00042  -0.00111   0.00000  -0.00111   1.88271
   A54        1.89609  -0.00045  -0.00319   0.00000  -0.00319   1.89290
   A55        1.86399   0.00036   0.00428   0.00000   0.00428   1.86827
   A56        1.94024   0.00044  -0.00125   0.00000  -0.00126   1.93899
   A57        1.94503   0.00085  -0.00075   0.00000  -0.00075   1.94427
   A58        1.93147  -0.00088   0.00179   0.00000   0.00179   1.93326
   A59        1.86642  -0.00005   0.00384   0.00000   0.00384   1.87025
   A60        1.88323  -0.00020  -0.00074   0.00000  -0.00074   1.88249
   A61        1.89493  -0.00018  -0.00287   0.00000  -0.00287   1.89205
   A62        1.60601   0.00347   0.00214   0.00000   0.00237   1.60838
   A63        1.93415  -0.00072  -0.00052   0.00000  -0.00030   1.93385
   A64        2.11504   0.00010   0.00587   0.00000   0.00600   2.12103
   A65        2.23388   0.00060  -0.00685   0.00000  -0.00673   2.22714
   A66        1.99310   0.00240   0.00111   0.00000   0.00122   1.99432
   A67        2.14716  -0.00122   0.00130   0.00000   0.00128   2.14844
   A68        2.14292  -0.00119  -0.00254   0.00000  -0.00256   2.14036
   A69        1.95439  -0.00024   0.00163   0.00000   0.00163   1.95603
   A70        1.93761  -0.00011  -0.00189   0.00000  -0.00189   1.93572
   A71        1.92508   0.00030   0.00054   0.00000   0.00054   1.92562
   A72        1.87651   0.00006   0.00038   0.00000   0.00038   1.87689
   A73        1.88550   0.00006  -0.00161   0.00000  -0.00161   1.88390
   A74        1.88216  -0.00005   0.00092   0.00000   0.00092   1.88308
    D1       -0.02379   0.00308   0.03167   0.00000   0.03168   0.00789
    D2       -3.13992  -0.00077   0.00754   0.00000   0.00750  -3.13243
    D3        0.02720  -0.00306  -0.03218   0.00000  -0.03218  -0.00498
    D4       -3.12752  -0.00398  -0.02575   0.00000  -0.02574   3.12992
    D5        3.14122   0.00085  -0.00597   0.00000  -0.00599   3.13523
    D6       -0.01350  -0.00008   0.00046   0.00000   0.00045  -0.01305
    D7       -0.84684  -0.00483  -0.04167   0.00000  -0.04165  -0.88849
    D8        2.36908  -0.00198   0.00235   0.00000   0.00232   2.37140
    D9        2.32470  -0.00915  -0.07012   0.00000  -0.07010   2.25461
   D10       -0.74256  -0.00630  -0.02610   0.00000  -0.02612  -0.76869
   D11        0.01374  -0.00226  -0.02248   0.00000  -0.02250  -0.00876
   D12       -3.12244  -0.00141  -0.01533   0.00000  -0.01534  -3.13778
   D13       -0.00067   0.00097   0.00831   0.00000   0.00829   0.00762
   D14       -3.13274   0.00165   0.00891   0.00000   0.00889  -3.12385
   D15        3.13503   0.00005   0.00050   0.00000   0.00049   3.13551
   D16        0.00296   0.00072   0.00110   0.00000   0.00109   0.00404
   D17        3.14021  -0.00050  -0.00444   0.00000  -0.00444   3.13577
   D18        1.04810  -0.00049  -0.00397   0.00000  -0.00397   1.04413
   D19       -1.05007  -0.00048  -0.00479   0.00000  -0.00478  -1.05486
   D20        0.00505   0.00052   0.00406   0.00000   0.00406   0.00911
   D21       -2.08706   0.00053   0.00453   0.00000   0.00453  -2.08253
   D22        2.09795   0.00054   0.00372   0.00000   0.00372   2.10167
   D23       -0.01744   0.00135   0.01575   0.00000   0.01573  -0.00170
   D24        3.13697   0.00216   0.00948   0.00000   0.00948  -3.13673
   D25        3.11460   0.00067   0.01519   0.00000   0.01517   3.12977
   D26       -0.01417   0.00148   0.00892   0.00000   0.00892  -0.00526
   D27        1.59784   0.00134  -0.00871   0.00000  -0.00871   1.58913
   D28       -0.48243   0.00054  -0.01222   0.00000  -0.01222  -0.49465
   D29       -2.59287   0.00080  -0.00929   0.00000  -0.00929  -2.60215
   D30       -1.55835   0.00036  -0.00157   0.00000  -0.00156  -1.55992
   D31        2.64456  -0.00044  -0.00507   0.00000  -0.00507   2.63949
   D32        0.53412  -0.00018  -0.00214   0.00000  -0.00214   0.53199
   D33        2.90943   0.00403   0.00391   0.00000   0.00396   2.91339
   D34        0.79096   0.00160   0.00056   0.00000   0.00058   0.79154
   D35       -1.32438   0.00258   0.00223   0.00000   0.00232  -1.32206
   D36       -0.29458   0.00276  -0.03249   0.00000  -0.03255  -0.32713
   D37       -2.41306   0.00033  -0.03584   0.00000  -0.03593  -2.44898
   D38        1.75480   0.00131  -0.03417   0.00000  -0.03419   1.72061
   D39        3.02844  -0.00729  -0.03869   0.00000  -0.03865   2.98978
   D40       -0.10204  -0.00731  -0.04891   0.00000  -0.04887  -0.15091
   D41       -0.04540  -0.00400   0.00139   0.00000   0.00140  -0.04401
   D42        3.10731  -0.00402  -0.00883   0.00000  -0.00882   3.09849
   D43        0.49746  -0.00018   0.04902   0.00000   0.04906   0.54653
   D44        2.65590  -0.00128   0.05222   0.00000   0.05228   2.70818
   D45       -1.50632  -0.00085   0.05186   0.00000   0.05184  -1.45449
   D46        2.64036   0.00085   0.05169   0.00000   0.05174   2.69210
   D47       -1.48439  -0.00025   0.05489   0.00000   0.05496  -1.42943
   D48        0.63657   0.00018   0.05453   0.00000   0.05452   0.69109
   D49       -1.56934   0.00006   0.05451   0.00000   0.05450  -1.51484
   D50        0.58910  -0.00103   0.05771   0.00000   0.05772   0.64682
   D51        2.71006  -0.00061   0.05735   0.00000   0.05728   2.76734
   D52        0.36572   0.00343   0.03038   0.00000   0.03043   0.39615
   D53       -1.67210  -0.00028   0.03138   0.00000   0.03135  -1.64075
   D54        2.49289   0.00056   0.03140   0.00000   0.03145   2.52434
   D55       -2.78601   0.00378   0.03970   0.00000   0.03976  -2.74626
   D56        1.45935   0.00007   0.04069   0.00000   0.04067   1.50002
   D57       -0.65884   0.00091   0.04071   0.00000   0.04077  -0.61807
   D58       -0.67753  -0.01161  -0.04801   0.00000  -0.04802  -0.72555
   D59        2.41316  -0.00641  -0.01455   0.00000  -0.01458   2.39858
   D60        2.47624  -0.01177  -0.05924   0.00000  -0.05921   2.41703
   D61       -0.71625  -0.00657  -0.02578   0.00000  -0.02577  -0.74203
   D62       -0.52132  -0.00222  -0.04852   0.00000  -0.04857  -0.56989
   D63        1.53734   0.00015  -0.05172   0.00000  -0.05171   1.48564
   D64       -2.67123  -0.00026  -0.04959   0.00000  -0.04964  -2.72087
   D65       -2.68132  -0.00072  -0.05164   0.00000  -0.05171  -2.73303
   D66       -0.62266   0.00165  -0.05484   0.00000  -0.05485  -0.67751
   D67        1.45195   0.00124  -0.05271   0.00000  -0.05278   1.39917
   D68        1.48467  -0.00115  -0.05136   0.00000  -0.05134   1.43333
   D69       -2.73985   0.00122  -0.05456   0.00000  -0.05448  -2.79434
   D70       -0.66524   0.00081  -0.05243   0.00000  -0.05241  -0.71765
   D71       -0.00329  -0.00194  -0.01376   0.00000  -0.01380  -0.01709
   D72       -3.09760  -0.00648  -0.04483   0.00000  -0.04487   3.14071
   D73        3.13928   0.00005  -0.00877   0.00000  -0.00880   3.13049
   D74        0.04498  -0.00449  -0.03984   0.00000  -0.03987   0.00511
   D75       -2.59791   0.00145  -0.00081   0.00000  -0.00080  -2.59871
   D76        1.59221   0.00240   0.00103   0.00000   0.00103   1.59324
   D77       -0.48519   0.00063  -0.00413   0.00000  -0.00412  -0.48931
   D78        0.54258  -0.00078  -0.00636   0.00000  -0.00637   0.53621
   D79       -1.55048   0.00017  -0.00453   0.00000  -0.00454  -1.55502
   D80        2.65531  -0.00160  -0.00969   0.00000  -0.00969   2.64561
   D81       -0.01621   0.00186   0.01357   0.00000   0.01350  -0.00270
   D82        3.12551   0.00057   0.00165   0.00000   0.00160   3.12712
   D83        3.12635   0.00380   0.01846   0.00000   0.01841  -3.13843
   D84       -0.01512   0.00252   0.00654   0.00000   0.00651  -0.00861
   D85        3.13605  -0.00051   0.01541   0.00000   0.01531  -3.13183
   D86       -0.04851   0.00458   0.04358   0.00000   0.04362  -0.00489
   D87        0.03873  -0.00332  -0.03546   0.00000  -0.03542   0.00332
   D88       -3.08702  -0.00196  -0.00309   0.00000  -0.00321  -3.09023
   D89       -0.02035   0.00155   0.01935   0.00000   0.01935  -0.00100
   D90        3.12111   0.00283   0.03118   0.00000   0.03119  -3.13089
   D91        3.10405   0.00007  -0.01506   0.00000  -0.01516   3.08889
   D92       -0.03767   0.00135  -0.00323   0.00000  -0.00332  -0.04099
   D93       -0.49081  -0.00100  -0.00755   0.00000  -0.00754  -0.49834
   D94        1.60677  -0.00117  -0.00727   0.00000  -0.00725   1.59952
   D95       -2.59120  -0.00111  -0.00698   0.00000  -0.00696  -2.59816
   D96        2.66957   0.00063   0.03040   0.00000   0.03038   2.69995
   D97       -1.51604   0.00046   0.03068   0.00000   0.03067  -1.48538
   D98        0.56918   0.00051   0.03097   0.00000   0.03096   0.60013
         Item               Value     Threshold  Converged?
 Maximum Force            0.025262     0.000450     NO 
 RMS     Force            0.004466     0.000300     NO 
 Maximum Displacement     0.402793     0.001800     NO 
 RMS     Displacement     0.083401     0.001200     NO 
 Predicted change in Energy=-1.936190D-03
 GradGradGradGradGradGradGradGradGradGradGradGradGradGradGradGradGradGrad

 Leave Link  103 at Sun Dec  2 14:11:57 2018, MaxMem=   536870912 cpu:         0.6
 (Enter /pbs_home/pkowalski/g09d01/g09/l202.exe)
                          Input orientation:                          
 ---------------------------------------------------------------------
 Center     Atomic      Atomic             Coordinates (Angstroms)
 Number     Number       Type             X           Y           Z
 ---------------------------------------------------------------------
      1          6           0       -1.955514   -0.184549   -0.576982
      2         16           0       -3.393299    0.789938   -0.415744
      3          6           0       -4.406921   -0.517960   -0.906721
      4          6           0       -3.664668   -1.630398   -1.186390
      5          6           0       -2.258669   -1.458349   -1.001963
      6          6           0       -5.890212   -0.350245   -0.999384
      7          1           0       -4.106866   -2.566924   -1.530646
      8          6           0       -0.643281    0.366143   -0.275647
      9          6           0       -0.185941    1.674353   -0.878412
     10          6           0        0.363513   -0.203869    0.424038
     11          6           0        1.057390    2.024497   -0.050158
     12          6           0        1.613580    0.637944    0.306551
     13          9           0       -1.110419    2.649102   -0.832963
     14          9           0        0.161086    1.510644   -2.173750
     15          9           0        1.927281    2.815665   -0.676403
     16          9           0        0.663133    2.632015    1.084345
     17          9           0        2.398623    0.195950   -0.705156
     18          9           0        2.366830    0.661860    1.414272
     19          6           0       -0.624795   -1.900819    2.051255
     20          6           0        0.352059   -1.430670    1.199769
     21          6           0       -1.906081   -1.192715    2.364917
     22          1           0       -2.236149   -1.421380    3.388472
     23          1           0       -2.707349   -1.499827    1.674942
     24          1           0       -1.798761   -0.104245    2.269349
     25          6           0       -1.255417   -2.540951   -1.254450
     26          1           0       -1.087983   -3.145182   -0.349125
     27          1           0       -0.283348   -2.125143   -1.550717
     28          1           0       -1.601724   -3.215386   -2.050667
     29          1           0       -6.354108   -1.288564   -1.332528
     30          1           0       -6.162983    0.438617   -1.716986
     31          1           0       -6.328417   -0.079614   -0.026476
     32         16           0        1.689443   -2.540503    1.098998
     33          6           0        0.949341   -3.634015    2.202888
     34          6           0       -0.264571   -3.159638    2.615933
     35          6           0        1.642346   -4.883401    2.650414
     36          1           0        2.341806   -5.262224    1.891654
     37          1           0        2.217691   -4.705003    3.572615
     38          1           0        0.907685   -5.674000    2.858361
     39          1           0       -0.895552   -3.696592    3.326352
 ---------------------------------------------------------------------
                    Distance matrix (angstroms):
                    1          2          3          4          5
     1  C    0.000000
     2  S    1.744376   0.000000
     3  C    2.495854   1.726003   0.000000
     4  C    2.320144   2.554518   1.366262   0.000000
     5  C    1.376619   2.585697   2.346996   1.428442   0.000000
     6  C    3.960774   2.806284   1.495616   2.574258   3.796841
     7  H    3.348657   3.608421   2.162769   1.091390   2.219071
     8  C    1.454654   2.786005   3.917254   3.734221   2.542791
     9  C    2.584137   3.359076   4.756439   4.808094   3.758363
    10  C    2.525925   3.975741   4.962521   4.566696   3.237753
    11  C    3.772932   4.633186   6.087403   6.078414   4.902285
    12  C    3.767699   5.060993   6.249366   5.935837   4.593580
    13  F    2.968044   2.973568   4.571941   4.996321   4.268278
    14  F    3.146957   4.030341   5.156286   5.047516   4.005399
    15  F    4.907877   5.699129   7.161579   7.162224   5.991274
    16  F    4.189314   4.700868   6.292228   6.484926   5.442490
    17  F    4.372610   5.829489   6.845855   6.350641   4.951280
    18  F    4.833648   6.045200   7.256906   6.956785   5.632826
    19  C    3.409402   4.581579   4.996639   4.449303   3.491055
    20  C    3.167737   4.644210   5.283771   4.676296   3.415303
    21  C    3.110243   3.724890   4.172902   3.986976   3.395698
    22  H    4.163332   4.549833   4.896643   4.797262   4.390649
    23  H    2.714107   3.175613   3.243084   3.020054   2.714563
    24  H    2.851775   3.248360   4.130506   4.213417   3.570238
    25  C    2.549849   4.045836   3.761035   2.576477   1.497428
    26  H    3.093522   4.561150   4.269492   3.104012   2.154556
    27  H    2.740475   4.411083   4.472317   3.436689   2.155838
    28  H    3.388641   4.682449   4.056335   2.741332   2.149078
    29  H    4.597535   3.731897   2.136979   2.715012   4.112264
    30  H    4.403492   3.080228   2.157619   3.286933   4.399250
    31  H    4.408667   3.085866   2.158501   3.293309   4.406283
    32  S    4.652434   6.262630   6.728986   5.892181   4.601379
    33  C    5.297611   6.729570   6.933182   6.065540   5.029505
    34  C    4.680294   5.880404   6.045380   5.325119   4.467660
    35  C    6.740912   8.182042   8.264618   7.312147   6.347343
    36  H    7.095344   8.651252   8.711157   7.664349   6.633766
    37  H    7.420869   8.808211   9.026698   8.167220   7.176721
    38  H    7.080506   8.426192   8.306963   7.322373   6.534494
    39  H    5.356676   6.353815   6.352347   5.683484   5.059854
                    6          7          8          9         10
     6  C    0.000000
     7  H    2.894171   0.000000
     8  C    5.344837   4.708962   0.000000
     9  C    6.054117   5.812701   1.511258   0.000000
    10  C    6.415343   5.421173   1.352075   2.350743   0.000000
    11  C    7.403350   7.067003   2.386056   1.534431   2.381584
    12  C    7.680422   6.809551   2.346541   2.390932   1.511661
    13  F    5.645370   6.055773   2.395980   1.344195   3.448473
    14  F    6.438963   5.937639   2.357899   1.350973   3.119140
    15  F    8.440408   8.130985   3.573311   2.410209   3.574062
    16  F    7.495474   7.524629   2.947961   2.343173   2.927117
    17  F    8.312020   7.115919   3.076788   2.982560   2.361484
    18  F    8.661918   7.810655   3.464685   3.577454   2.396524
    19  C    6.279753   5.039695   3.248681   4.642994   2.550339
    20  C    6.705934   5.350538   2.529050   3.774844   1.451528
    21  C    5.282195   4.680525   3.316215   4.658127   3.145773
    22  H    5.809715   5.386054   4.377012   5.656255   4.126554
    23  H    4.313256   3.656930   3.398090   4.790881   3.560121
    24  H    5.242624   5.082529   2.834326   3.958914   2.844385
    25  C    5.132794   2.864912   3.127933   4.365086   3.301547
    26  H    5.594275   3.293028   3.540136   4.931708   3.369859
    27  H    5.906873   3.849008   2.821677   3.859747   2.830085
    28  H    5.263588   2.639444   4.110554   5.223808   4.365267
    29  H    1.098466   2.592981   6.038923   6.857943   7.027696
    30  H    1.100754   3.646315   5.705244   6.160785   6.898690
    31  H    1.100825   3.658487   5.708025   6.444548   6.708228
    32  S    8.164043   6.364977   3.972385   5.019185   2.770112
    33  C    8.235119   6.375201   4.967982   6.241959   3.908121
    34  C    7.253347   5.684071   4.575564   5.965241   3.733024
    35  C    9.518926   7.476682   6.429901   7.668075   5.337620
    36  H   10.012580   7.782169   6.729521   7.885358   5.626233
    37  H   10.276438   8.403254   6.979312   8.141577   5.797562
    38  H    9.457059   7.352757   6.979315   8.316116   6.012021
    39  H    7.406528   5.931198   5.435425   6.857888   4.712513
                   11         12         13         14         15
    11  C    0.000000
    12  C    1.535942   0.000000
    13  F    2.387951   3.572593   0.000000
    14  F    2.361577   3.003870   2.170373   0.000000
    15  F    1.332231   2.409787   3.046288   2.657926   0.000000
    16  F    1.345962   2.341929   2.611867   3.482055   2.175323
    17  F    2.360405   1.354697   4.283417   2.981906   2.661934
    18  F    2.390809   1.339777   4.592434   4.296468   3.033644
    19  C    4.759599   3.807838   5.408912   5.486926   6.016513
    20  C    3.741389   2.582332   4.787002   4.479781   4.902316
    21  C    4.996519   4.469474   5.061529   5.672815   6.325457
    22  H    5.877554   5.344106   5.971316   6.729176   7.197910
    23  H    5.437839   5.011287   5.104252   5.665976   6.755153
    24  H    4.250794   4.005932   4.204650   5.117616   5.575546
    25  C    5.257634   4.557768   5.209158   4.389421   6.257558
    26  H    5.605139   4.694721   5.814493   5.154236   6.688095
    27  H    4.611807   3.831766   4.898227   3.715460   5.482963
    28  H    6.207197   5.544620   6.009692   5.045593   7.121519
    29  H    8.218950   8.359549   6.576553   7.140796   9.265883
    30  H    7.578068   8.037995   5.585351   6.430530   8.496207
    31  H    7.679712   7.981298   5.943384   7.018073   8.772775
    32  S    4.749660   3.276622   6.205135   5.427573   5.647756
    33  C    6.091523   4.720905   7.275752   6.800282   7.130572
    34  C    5.977531   4.825177   6.808216   6.703267   7.165747
    35  C    7.440048   5.998314   8.743582   8.145582   8.391931
    36  H    7.649619   6.152630   9.051545   8.194803   8.486403
    37  H    7.730262   6.291201   9.196102   8.711177   8.642855
    38  H    8.230963   6.844755   9.325913   8.803333   9.252489
    39  H    6.924280   5.848345   7.590382   7.647412   8.148614
                   16         17         18         19         20
    16  F    0.000000
    17  F    3.485491   0.000000
    18  F    2.625441   2.170267   0.000000
    19  C    4.810432   4.597315   3.990350   0.000000
    20  C    4.076212   3.234665   2.912730   1.378518   0.000000
    21  C    4.782185   5.466646   4.754045   1.497160   2.552135
    22  H    5.490433   6.391766   5.424461   2.148133   3.389591
    23  H    5.364800   5.883153   5.521606   2.153935   3.096862
    24  H    3.866817   5.153235   4.320905   2.157183   2.743981
    25  C    5.992527   4.598300   5.522748   3.425659   3.136861
    26  H    6.204615   4.842143   5.434968   2.743138   2.722563
    27  H    5.519957   3.646288   4.856129   3.625067   2.907097
    28  H    7.010704   5.426821   6.541273   4.416813   4.191398
    29  H    8.393681   8.899869   9.349001   6.682056   7.169756
    30  H    7.697682   8.624603   9.089132   7.095359   7.378853
    31  H    7.580806   8.757726   8.844934   6.337590   6.925157
    32  S    5.273373   3.353518   3.288370   2.582961   1.740827
    33  C    6.371514   5.022527   4.591921   2.346245   2.493536
    34  C    6.062148   5.420536   4.792923   1.425920   2.318422
    35  C    7.739051   6.134461   5.727377   3.794037   3.961131
    36  H    8.111023   6.044694   5.943341   4.486116   4.372482
    37  H    7.901897   6.507796   5.786529   4.272904   4.453340
    38  H    8.496872   7.026939   6.660152   4.151724   4.589716
    39  H    6.892558   6.500502   5.770207   2.219004   3.348624
                   21         22         23         24         25
    21  C    0.000000
    22  H    1.099499   0.000000
    23  H    1.101097   1.778868   0.000000
    24  H    1.097915   1.782860   1.768192   0.000000
    25  C    3.916749   4.875654   3.431236   4.318555   0.000000
    26  H    3.442011   4.273104   3.070242   4.075403   1.101246
    27  H    4.339917   5.357640   4.083097   4.579674   1.097993
    28  H    4.866335   5.762394   4.248024   5.327341   1.099432
    29  H    5.784914   6.266025   4.731633   5.926830   5.250830
    30  H    6.119182   6.704127   5.215759   5.935655   5.759858
    31  H    5.149253   5.496259   4.245463   5.078307   5.770739
    32  S    4.043127   4.680214   4.554833   4.412781   3.769737
    33  C    3.760271   4.055701   4.266717   4.473897   4.243693
    34  C    2.574169   2.739612   3.099613   3.436463   4.042823
    35  C    5.127768   5.251004   5.596424   5.901420   5.397413
    36  H    5.901646   6.160375   6.300521   6.625080   5.499392
    37  H    5.549792   5.536495   6.174976   6.244786   6.328203
    38  H    5.314384   5.315025   5.647360   6.220447   5.604482
    39  H    2.866168   2.641524   3.291737   3.852011   4.738011
                   26         27         28         29         30
    26  H    0.000000
    27  H    1.769673   0.000000
    28  H    1.778793   1.782328   0.000000
    29  H    5.669760   6.132014   5.178177   0.000000
    30  H    6.361626   6.416433   5.853901   1.779744   0.000000
    31  H    6.079799   6.561277   6.022628   1.779886   1.775882
    32  S    3.190109   3.329478   4.605175   8.495786   8.858076
    33  C    3.301881   4.229157   4.977541   8.446341   9.084982
    34  C    3.077302   4.293194   4.854714   7.494913   8.155543
    35  C    4.412860   5.381987   5.950330   9.629639  10.407748
    36  H    4.611551   5.346273   5.939938  10.089808  10.856026
    37  H    5.361023   6.257748   6.959037  10.450274  11.165679
    38  H    4.545941   5.783850   6.036595   9.461989  10.406355
    39  H    3.721587   5.160431   5.444499   7.569649   8.383378
                   31         32         33         34         35
    31  H    0.000000
    32  S    8.462195   0.000000
    33  C    8.400571   1.721073   0.000000
    34  C    7.296513   2.550018   1.367196   0.000000
    35  C    9.683758   2.810388   1.497164   2.570775   0.000000
    36  H   10.281606   2.908891   2.164922   3.426172   1.099303
    37  H   10.362608   3.329097   2.152180   3.076527   1.101500
    38  H    9.590652   3.677678   2.143110   2.784776   1.099098
    39  H    7.337574   3.602755   2.160953   1.091398   2.882071
                   36         37         38         39
    36  H    0.000000
    37  H    1.775255   0.000000
    38  H    1.777859   1.779109   0.000000
    39  H    3.871698   3.281740   2.716767   0.000000
 Stoichiometry    C17H14F6S2
 Framework group  C1[X(C17H14F6S2)]
 Deg. of freedom   111
 Full point group                 C1      NOp   1
 RotChk:  IX=0 Diff= 1.68D-02
 Largest Abelian subgroup         C1      NOp   1
 Largest concise Abelian subgroup C1      NOp   1
                         Standard orientation:                         
 ---------------------------------------------------------------------
 Center     Atomic      Atomic             Coordinates (Angstroms)
 Number     Number       Type             X           Y           Z
 ---------------------------------------------------------------------
      1          6           0        1.570783   -0.515815    0.272198
      2         16           0        3.078819   -0.589253   -0.601462
      3          6           0        3.477542   -2.116655    0.096499
      4          6           0        2.500961   -2.527220    0.959283
      5          6           0        1.400489   -1.623465    1.071693
      6          6           0        4.756467   -2.811010   -0.248590
      7          1           0        2.561006   -3.460550    1.521798
      8          6           0        0.669063    0.614120    0.110435
      9          6           0        1.162834    2.035803    0.247938
     10          6           0       -0.674157    0.598209   -0.043228
     11          6           0        0.003274    2.864514   -0.320511
     12          6           0       -1.218714    2.006012    0.038425
     13          9           0        2.316731    2.277767   -0.397691
     14          9           0        1.355643    2.353402    1.546816
     15          9           0       -0.054252    4.113333    0.139903
     16          9           0        0.118485    2.905335   -1.660911
     17          9           0       -1.615544    2.296519    1.300699
     18          9           0       -2.260372    2.240731   -0.770808
     19          6           0       -1.357350   -1.634660   -1.068788
     20          6           0       -1.552327   -0.537557   -0.257208
     21          6           0       -0.157999   -1.860925   -1.935879
     22          1           0       -0.431049   -2.429550   -2.836438
     23          1           0        0.616995   -2.429833   -1.399088
     24          1           0        0.297797   -0.912339   -2.248693
     25          6           0        0.221600   -1.866578    1.962428
     26          1           0       -0.564854   -2.428359    1.434570
     27          1           0       -0.226123   -0.922878    2.300901
     28          1           0        0.515339   -2.448645    2.847678
     29          1           0        4.828071   -3.760296    0.299457
     30          1           0        5.632076   -2.198210    0.014933
     31          1           0        4.818745   -3.032960   -1.325008
     32         16           0       -3.069027   -0.641121    0.590950
     33          6           0       -3.451381   -2.149560   -0.144244
     34          6           0       -2.453696   -2.543175   -0.992133
     35          6           0       -4.755512   -2.838069    0.114015
     36          1           0       -5.161683   -2.594838    1.106150
     37          1           0       -5.509311   -2.545667   -0.634043
     38          1           0       -4.629339   -3.928458    0.057888
     39          1           0       -2.501828   -3.469041   -1.567983
 ---------------------------------------------------------------------
 Rotational constants (GHZ):      0.2326157      0.1988535      0.1260973
 Leave Link  202 at Sun Dec  2 14:11:57 2018, MaxMem=   536870912 cpu:         0.0
 (Enter /pbs_home/pkowalski/g09d01/g09/l301.exe)
 Basis read from rwf:  (5D, 7F)
 No pseudopotential information found on rwf file.
 There are   453 symmetry adapted cartesian basis functions of A   symmetry.
 There are   428 symmetry adapted basis functions of A   symmetry.
   428 basis functions,   747 primitive gaussians,   453 cartesian basis functions
   101 alpha electrons      101 beta electrons
       nuclear repulsion energy      2836.4136416958 Hartrees.
 IExCor=20419 DFT=T Ex+Corr=CAM-B3LYP ExCW=0 ScaHFX=  1.000000
 ScaDFX=  1.000000  1.000000  1.000000  0.810000 ScalE2=  1.000000  1.000000
 IRadAn=      0 IRanWt=     -1 IRanGd=            0 ICorTp=0 IEmpDi=131
  HFx wShort=  0.000000 wLong=  0.330000 cFull=  0.190000 cShort=  0.000000 cLong=  0.460000
  DFx wShort=  0.000000 wLong=  0.330000 cFull=  0.190000 cShort=  0.000000 cLong=  0.460000
 NAtoms=   39 NActive=   39 NUniq=   39 SFac= 1.00D+00 NAtFMM=   60 NAOKFM=F Big=F
 Integral buffers will be    131072 words long.
 Raffenetti 2 integral format.
 Two-electron integral symmetry is turned on.
 R6Disp:  Grimme-D3 Dispersion energy=       -0.0353890771 Hartrees.
 Nuclear repulsion after empirical dispersion term =     2836.3782526187 Hartrees.
 No density basis found on file   724.
 Leave Link  301 at Sun Dec  2 14:11:57 2018, MaxMem=   536870912 cpu:         0.6
 (Enter /pbs_home/pkowalski/g09d01/g09/l302.exe)
 NPDir=0 NMtPBC=     1 NCelOv=     1 NCel=       1 NClECP=     1 NCelD=      1
         NCelK=      1 NCelE2=     1 NClLst=     1 CellRange=     0.0.
 One-electron integrals computed using PRISM.
 NBasis=   428 RedAO= T EigKep=  3.40D-04  NBF=   428
 NBsUse=   428 1.00D-06 EigRej= -1.00D+00 NBFU=   428
 Precomputing XC quadrature grid using
 IXCGrd= 4 IRadAn=           0 IRanWt=          -1 IRanGd=           0 AccXCQ= 0.00D+00.
 Generated NRdTot=       0 NPtTot=           0 NUsed=           0 NTot=          32
 NSgBfM=   444   444   445   446   447 MxSgAt=    39 MxSgA2=    39.
 Leave Link  302 at Sun Dec  2 14:11:58 2018, MaxMem=   536870912 cpu:         7.2
 (Enter /pbs_home/pkowalski/g09d01/g09/l303.exe)
 DipDrv:  MaxL=1.
 Leave Link  303 at Sun Dec  2 14:11:59 2018, MaxMem=   536870912 cpu:         0.9
 (Enter /pbs_home/pkowalski/g09d01/g09/l401.exe)
 Lowest energy guess from the checkpoint file:  "dae0068freq_open_cam-b3lyp_air_D3.chk"
 B after Tr=     0.000000    0.000000    0.000000
         Rot=    0.999988   -0.000321    0.003878   -0.003111 Ang=  -0.57 deg.
 Guess basis will be translated and rotated to current coordinates.
 B after Tr=     0.000000    0.000000    0.000000
         Rot=    0.999986    0.000586   -0.003818    0.003697 Ang=   0.61 deg.
 Guess basis will be translated and rotated to current coordinates.
 CkInt1:  FT= 4.69D-01
 Max alpha theta=  4.410 degrees.
 JPrj=2 DoOrth=T DoCkMO=T.
 Leave Link  401 at Sun Dec  2 14:12:00 2018, MaxMem=   536870912 cpu:         8.8
 (Enter /pbs_home/pkowalski/g09d01/g09/l502.exe)
 Closed shell SCF:
 Using DIIS extrapolation, IDIIS=  1040.
 Integral symmetry usage will be decided dynamically.
 IVT=      641221 IEndB=      641221 NGot=   536870912 MDV=   536451994
 LenX=   536451994 LenY=   536246332
 Requested convergence on RMS density matrix=1.00D-08 within 128 cycles.
 Requested convergence on MAX density matrix=1.00D-06.
 Requested convergence on             energy=1.00D-06.
 No special actions if energy rises.
 Fock matrices will be formed incrementally for  20 cycles.
 Integral accuracy reduced to 1.0D-05 until final iterations.

 Cycle   1  Pass 0  IDiag  1:
 FoFJK:  IHMeth= 1 ICntrl=       0 DoSepK=T KAlg= 0 I1Cent=   0 FoldK=F
 IRaf=         1 NMat=   1 IRICut=       1 DoRegI=T DoRafI=F ISym2E= 0.
 FoFCou: FMM=F IPFlag=           0 FMFlag=      100000 FMFlg1=           0
         NFxFlg=           0 DoJE=T BraDBF=F KetDBF=F FulRan=T
         wScrn=  0.000000 ICntrl=     500 IOpCl=  0 I1Cent=           0 NGrid=           0
         NMat0=    1 NMatS0=      1 NMatT0=    0 NMatD0=    1 NMtDS0=    0 NMtDT0=    0
 Symmetry not used in FoFCou.
 E= -2050.03126600981    
 DIIS: error= 1.78D-04 at cycle   1 NSaved=   1.
 NSaved= 1 IEnMin= 1 EnMin= -2050.03126600981     IErMin= 1 ErrMin= 1.78D-04
 ErrMax= 1.78D-04  0.00D+00 EMaxC= 1.00D-01 BMatC= 6.10D-05 BMatP= 6.10D-05
 IDIUse=3 WtCom= 9.98D-01 WtEn= 1.78D-03
 Coeff-Com:  0.100D+01
 Coeff-En:   0.100D+01
 Coeff:      0.100D+01
 Gap=    80.012 Goal=   None    Shift=    0.000
 RMSDP=9.50D-05 MaxDP=3.37D-03              OVMax= 1.34D-03

 Cycle   2  Pass 0  IDiag  1:
 RMSU=  9.49D-05    CP:  1.00D+00
 E= -2050.03128895067     Delta-E=       -0.000022940852 Rises=F Damp=F
 DIIS: error= 8.20D-05 at cycle   2 NSaved=   2.
 NSaved= 2 IEnMin= 2 EnMin= -2050.03128895067     IErMin= 2 ErrMin= 8.20D-05
 ErrMax= 8.20D-05  0.00D+00 EMaxC= 1.00D-01 BMatC= 4.71D-06 BMatP= 6.10D-05
 IDIUse=1 WtCom= 1.00D+00 WtEn= 0.00D+00
 Coeff-Com:  0.906D-01 0.909D+00
 Coeff:      0.906D-01 0.909D+00
 Gap=     0.243 Goal=   None    Shift=    0.000
 RMSDP=1.39D-05 MaxDP=6.30D-04 DE=-2.29D-05 OVMax= 6.25D-04

 Cycle   3  Pass 0  IDiag  1:
 RMSU=  1.34D-05    CP:  1.00D+00  1.04D+00
 E= -2050.03128900995     Delta-E=       -0.000000059286 Rises=F Damp=F
 DIIS: error= 9.87D-05 at cycle   3 NSaved=   3.
 NSaved= 3 IEnMin= 3 EnMin= -2050.03128900995     IErMin= 2 ErrMin= 8.20D-05
 ErrMax= 9.87D-05  0.00D+00 EMaxC= 1.00D-01 BMatC= 5.38D-06 BMatP= 4.71D-06
 IDIUse=1 WtCom= 1.00D+00 WtEn= 0.00D+00
 Coeff-Com: -0.190D-01 0.521D+00 0.498D+00
 Coeff:     -0.190D-01 0.521D+00 0.498D+00
 Gap=     0.243 Goal=   None    Shift=    0.000
 RMSDP=6.88D-06 MaxDP=4.11D-04 DE=-5.93D-08 OVMax= 2.64D-04

 Initial convergence to 1.0D-05 achieved.  Increase integral accuracy.
 Cycle   4  Pass 1  IDiag  1:
 E= -2050.03141636583     Delta-E=       -0.000127355876 Rises=F Damp=F
 DIIS: error= 1.23D-04 at cycle   1 NSaved=   1.
 NSaved= 1 IEnMin= 1 EnMin= -2050.03141636583     IErMin= 1 ErrMin= 1.23D-04
 ErrMax= 1.23D-04  0.00D+00 EMaxC= 1.00D-01 BMatC= 2.59D-06 BMatP= 2.59D-06
 IDIUse=3 WtCom= 9.99D-01 WtEn= 1.23D-03
 Coeff-Com:  0.100D+01
 Coeff-En:   0.100D+01
 Coeff:      0.100D+01
 Gap=     0.243 Goal=   None    Shift=    0.000
 RMSDP=6.88D-06 MaxDP=4.11D-04 DE=-1.27D-04 OVMax= 2.12D-04

 Cycle   5  Pass 1  IDiag  1:
 RMSU=  7.03D-05    CP:  1.00D+00
 E= -2050.03141887261     Delta-E=       -0.000002506780 Rises=F Damp=F
 DIIS: error= 7.01D-06 at cycle   2 NSaved=   2.
 NSaved= 2 IEnMin= 2 EnMin= -2050.03141887261     IErMin= 2 ErrMin= 7.01D-06
 ErrMax= 7.01D-06  0.00D+00 EMaxC= 1.00D-01 BMatC= 6.59D-08 BMatP= 2.59D-06
 IDIUse=1 WtCom= 1.00D+00 WtEn= 0.00D+00
 Coeff-Com:  0.101D-01 0.990D+00
 Coeff:      0.101D-01 0.990D+00
 Gap=     0.243 Goal=   None    Shift=    0.000
 RMSDP=3.79D-06 MaxDP=9.21D-05 DE=-2.51D-06 OVMax= 1.61D-04

 Cycle   6  Pass 1  IDiag  1:
 RMSU=  2.34D-06    CP:  1.00D+00  1.04D+00
 E= -2050.03141881735     Delta-E=        0.000000055260 Rises=F Damp=F
 DIIS: error= 9.91D-06 at cycle   3 NSaved=   3.
 NSaved= 3 IEnMin= 2 EnMin= -2050.03141887261     IErMin= 2 ErrMin= 7.01D-06
 ErrMax= 9.91D-06  0.00D+00 EMaxC= 1.00D-01 BMatC= 1.27D-07 BMatP= 6.59D-08
 IDIUse=1 WtCom= 1.00D+00 WtEn= 0.00D+00
 Coeff-Com: -0.191D-01 0.594D+00 0.425D+00
 Coeff:     -0.191D-01 0.594D+00 0.425D+00
 Gap=     0.243 Goal=   None    Shift=    0.000
 RMSDP=1.24D-06 MaxDP=6.15D-05 DE= 5.53D-08 OVMax= 1.09D-04

 Cycle   7  Pass 1  IDiag  1:
 RMSU=  6.41D-07    CP:  1.00D+00  1.04D+00  5.57D-01
 E= -2050.03141893856     Delta-E=       -0.000000121207 Rises=F Damp=F
 DIIS: error= 9.95D-07 at cycle   4 NSaved=   4.
 NSaved= 4 IEnMin= 4 EnMin= -2050.03141893856     IErMin= 4 ErrMin= 9.95D-07
 ErrMax= 9.95D-07  0.00D+00 EMaxC= 1.00D-01 BMatC= 1.05D-09 BMatP= 6.59D-08
 IDIUse=1 WtCom= 1.00D+00 WtEn= 0.00D+00
 Coeff-Com: -0.745D-02 0.194D+00 0.165D+00 0.648D+00
 Coeff:     -0.745D-02 0.194D+00 0.165D+00 0.648D+00
 Gap=     0.243 Goal=   None    Shift=    0.000
 RMSDP=1.73D-07 MaxDP=4.84D-06 DE=-1.21D-07 OVMax= 1.22D-05

 Cycle   8  Pass 1  IDiag  1:
 RMSU=  1.52D-07    CP:  1.00D+00  1.05D+00  5.85D-01  9.86D-01
 E= -2050.03141893953     Delta-E=       -0.000000000970 Rises=F Damp=F
 DIIS: error= 3.40D-07 at cycle   5 NSaved=   5.
 NSaved= 5 IEnMin= 5 EnMin= -2050.03141893953     IErMin= 5 ErrMin= 3.40D-07
 ErrMax= 3.40D-07  0.00D+00 EMaxC= 1.00D-01 BMatC= 1.15D-10 BMatP= 1.05D-09
 IDIUse=1 WtCom= 1.00D+00 WtEn= 0.00D+00
 Coeff-Com: -0.144D-03-0.915D-02 0.492D-02 0.236D+00 0.768D+00
 Coeff:     -0.144D-03-0.915D-02 0.492D-02 0.236D+00 0.768D+00
 Gap=     0.243 Goal=   None    Shift=    0.000
 RMSDP=6.60D-08 MaxDP=1.81D-06 DE=-9.70D-10 OVMax= 5.79D-06

 Cycle   9  Pass 1  IDiag  1:
 RMSU=  4.85D-08    CP:  1.00D+00  1.05D+00  5.94D-01  1.04D+00  1.01D+00
 E= -2050.03141893984     Delta-E=       -0.000000000318 Rises=F Damp=F
 DIIS: error= 1.60D-07 at cycle   6 NSaved=   6.
 NSaved= 6 IEnMin= 6 EnMin= -2050.03141893984     IErMin= 6 ErrMin= 1.60D-07
 ErrMax= 1.60D-07  0.00D+00 EMaxC= 1.00D-01 BMatC= 2.67D-11 BMatP= 1.15D-10
 IDIUse=1 WtCom= 1.00D+00 WtEn= 0.00D+00
 Coeff-Com:  0.805D-03-0.278D-01-0.165D-01 0.397D-01 0.389D+00 0.615D+00
 Coeff:      0.805D-03-0.278D-01-0.165D-01 0.397D-01 0.389D+00 0.615D+00
 Gap=     0.243 Goal=   None    Shift=    0.000
 RMSDP=2.52D-08 MaxDP=7.14D-07 DE=-3.18D-10 OVMax= 2.87D-06

 Cycle  10  Pass 1  IDiag  1:
 RMSU=  1.96D-08    CP:  1.00D+00  1.05D+00  5.97D-01  1.06D+00  1.04D+00
                    CP:  8.36D-01
 E= -2050.03141893976     Delta-E=        0.000000000089 Rises=F Damp=F
 DIIS: error= 3.65D-08 at cycle   7 NSaved=   7.
 NSaved= 7 IEnMin= 6 EnMin= -2050.03141893984     IErMin= 7 ErrMin= 3.65D-08
 ErrMax= 3.65D-08  0.00D+00 EMaxC= 1.00D-01 BMatC= 1.32D-12 BMatP= 2.67D-11
 IDIUse=1 WtCom= 1.00D+00 WtEn= 0.00D+00
 Coeff-Com:  0.192D-03-0.518D-02-0.340D-02-0.184D-01 0.787D-02 0.137D+00
 Coeff-Com:  0.882D+00
 Coeff:      0.192D-03-0.518D-02-0.340D-02-0.184D-01 0.787D-02 0.137D+00
 Coeff:      0.882D+00
 Gap=     0.243 Goal=   None    Shift=    0.000
 RMSDP=9.28D-09 MaxDP=2.24D-07 DE= 8.91D-11 OVMax= 1.42D-06

 SCF Done:  E(RCAM-B3LYP) =  -2050.03141894     A.U. after   10 cycles
            NFock= 10  Conv=0.93D-08     -V/T= 2.0060
 KE= 2.037875042479D+03 PE=-1.050753386395D+04 EE= 3.583249149908D+03
 Leave Link  502 at Sun Dec  2 14:15:22 2018, MaxMem=   536870912 cpu:      1610.1
 (Enter /pbs_home/pkowalski/g09d01/g09/l701.exe)
 Compute integral first derivatives.
 ... and contract with generalized density number  0.
 R6Disp: Adding Grimme-D3 dispersion energy 1st derivatives to the gradient.
 Leave Link  701 at Sun Dec  2 14:15:23 2018, MaxMem=   536870912 cpu:         3.6
 (Enter /pbs_home/pkowalski/g09d01/g09/l702.exe)
 L702 exits ... SP integral derivatives will be done elsewhere.
 Leave Link  702 at Sun Dec  2 14:15:23 2018, MaxMem=   536870912 cpu:         0.2
 (Enter /pbs_home/pkowalski/g09d01/g09/l703.exe)
 Compute integral first derivatives, UseDBF=F ICtDFT=           0.
 Integral derivatives from FoFJK, PRISM(SPDF).
 Calling FoFJK, ICntrl=      2127 FMM=F ISym2X=0 I1Cent= 0 IOpClX= 0 NMat=1 NMatS=1 NMatT=0.
 FoFJK:  IHMeth= 1 ICntrl=    2127 DoSepK=T KAlg= 0 I1Cent=   0 FoldK=F
 IRaf=         1 NMat=   1 IRICut=       1 DoRegI=T DoRafI=F ISym2E= 0.
 FoFCou: FMM=F IPFlag=           0 FMFlag=      100000 FMFlg1=         800
         NFxFlg=           0 DoJE=F BraDBF=F KetDBF=F FulRan=T
         wScrn=  0.000000 ICntrl=    2527 IOpCl=  0 I1Cent=           0 NGrid=           0
         NMat0=    1 NMatS0=      1 NMatT0=    0 NMatD0=    1 NMtDS0=    0 NMtDT0=    0
 Symmetry not used in FoFCou.
 Leave Link  703 at Sun Dec  2 14:16:59 2018, MaxMem=   536870912 cpu:       766.5
 (Enter /pbs_home/pkowalski/g09d01/g09/l716.exe)
 Dipole        =-2.31957092D-02-2.34407046D+00-1.18905212D-01
 ***** Axes restored to original set *****
 -------------------------------------------------------------------
 Center     Atomic                   Forces (Hartrees/Bohr)
 Number     Number              X              Y              Z
 -------------------------------------------------------------------
      1        6          -0.000547318    0.003106081   -0.001464949
      2       16           0.000904640   -0.000754485   -0.001112580
      3        6          -0.000607354    0.000272476    0.000564211
      4        6           0.000748226   -0.000636139    0.000152662
      5        6           0.000652771   -0.001124971   -0.000560551
      6        6           0.000052921   -0.000235076    0.000003639
      7        1          -0.000175552    0.000252558   -0.000067276
      8        6          -0.002031648    0.000354475   -0.001812696
      9        6          -0.000597585   -0.001112061   -0.000750401
     10        6           0.001173508   -0.000031120    0.001454677
     11        6           0.000107721    0.002395550    0.002277481
     12        6           0.000285813   -0.002223985   -0.000783630
     13        9          -0.000249052    0.000003307    0.001554341
     14        9          -0.000215839    0.001119383    0.000338397
     15        9          -0.000081256   -0.002195189   -0.001880949
     16        9           0.000618462    0.000581868   -0.000328855
     17        9           0.001305590    0.000072835    0.000154897
     18        9          -0.001791103    0.000503588    0.000468032
     19        6          -0.000863408    0.001643080    0.000151631
     20        6           0.001991546   -0.000701259   -0.000136946
     21        6           0.000237248   -0.000217176    0.002073031
     22        1           0.000293189   -0.000078855    0.000015725
     23        1           0.000010063    0.000071173    0.000288221
     24        1          -0.000343056   -0.000501105   -0.000173967
     25        6          -0.000660338   -0.000398271   -0.001430521
     26        1           0.000041700   -0.000108762   -0.000242413
     27        1          -0.000051397   -0.000405970    0.000525074
     28        1          -0.000194405    0.000289291   -0.000045972
     29        1           0.000044419    0.000024719    0.000035777
     30        1          -0.000105715    0.000044527    0.000072675
     31        1          -0.000125053    0.000099628   -0.000069173
     32       16           0.001014438    0.001557377    0.000262346
     33        6          -0.000142307   -0.001401137    0.001305525
     34        6          -0.000903135   -0.000512510   -0.000022928
     35        6           0.000227032   -0.000210493   -0.001012389
     36        1          -0.000218091    0.000107143   -0.000106095
     37        1           0.000260445   -0.000059317   -0.000118257
     38        1           0.000006175    0.000150494    0.000419859
     39        1          -0.000072296    0.000258329    0.000002351
 -------------------------------------------------------------------
 Cartesian Forces:  Max     0.003106081 RMS     0.000891534
 Leave Link  716 at Sun Dec  2 14:17:00 2018, MaxMem=   536870912 cpu:         0.3
 (Enter /pbs_home/pkowalski/g09d01/g09/l103.exe)

 GradGradGradGradGradGradGradGradGradGradGradGradGradGradGradGradGradGrad
 Berny optimization.
 Using GEDIIS/GDIIS optimizer.
 FormGI is forming the generalized inverse of G from B-inverse, IUseBI=4.
 GSVD:  received Info=                   1 from GESDD.
 Internal  Forces:  Max     0.006151153 RMS     0.001135212
 Search for a local minimum.
 Step number   5 out of a maximum of  223
 All quantities printed in internal units (Hartrees-Bohrs-Radians)
 RMS Force = .11352D-02 SwitMx=.10000D-02 MixMth= 1
 Mixed Optimization -- RFO/linear search
 Update second derivatives using D2CorX and points    4    3    5
 ITU=  0 -1  1  1  0
 Use linear search instead of GDIIS.
     Eigenvalues ---    0.00476   0.00884   0.00915   0.00950   0.00972
     Eigenvalues ---    0.01005   0.01105   0.01137   0.01188   0.01218
     Eigenvalues ---    0.01286   0.01337   0.01389   0.01430   0.01489
     Eigenvalues ---    0.01512   0.01585   0.01631   0.01879   0.01951
     Eigenvalues ---    0.02271   0.03733   0.04966   0.05385   0.07218
     Eigenvalues ---    0.07254   0.07273   0.07298   0.07356   0.07375
     Eigenvalues ---    0.07380   0.07441   0.07503   0.08142   0.09266
     Eigenvalues ---    0.09792   0.10251   0.11068   0.12140   0.12305
     Eigenvalues ---    0.14359   0.15737   0.15999   0.16000   0.16000
     Eigenvalues ---    0.16000   0.16000   0.16000   0.16000   0.16000
     Eigenvalues ---    0.16000   0.16000   0.16004   0.16011   0.16032
     Eigenvalues ---    0.16956   0.22681   0.23597   0.24114   0.24197
     Eigenvalues ---    0.24523   0.24836   0.24989   0.24998   0.24998
     Eigenvalues ---    0.24999   0.24999   0.25005   0.25236   0.27892
     Eigenvalues ---    0.28691   0.29057   0.29198   0.29382   0.30264
     Eigenvalues ---    0.30520   0.31639   0.33339   0.33752   0.33977
     Eigenvalues ---    0.34192   0.34210   0.34215   0.34233   0.34243
     Eigenvalues ---    0.34247   0.34254   0.34274   0.34279   0.34303
     Eigenvalues ---    0.34313   0.34331   0.34368   0.35156   0.35904
     Eigenvalues ---    0.36046   0.36557   0.37898   0.38127   0.38586
     Eigenvalues ---    0.39493   0.40598   0.42920   0.51258   0.52028
     Eigenvalues ---    0.52787   0.53171   0.53647   0.54124   0.54625
     Eigenvalues ---    0.55049
 RFO step:  Lambda=-2.91056051D-03 EMin= 4.75691169D-03
 Quartic linear search produced a step of -0.00716.
 Iteration  1 RMS(Cart)=  0.06869902 RMS(Int)=  0.00177163
 Iteration  2 RMS(Cart)=  0.00247183 RMS(Int)=  0.00031120
 Iteration  3 RMS(Cart)=  0.00000280 RMS(Int)=  0.00031119
 Iteration  4 RMS(Cart)=  0.00000000 RMS(Int)=  0.00031119
 ITry= 1 IFail=0 DXMaxC= 2.86D-01 DCOld= 1.00D+10 DXMaxT= 4.24D-01 DXLimC= 3.00D+00 Rises=F
 Variable       Old X    -DE/DX   Delta X   Delta X   Delta X     New X
                                 (Linear)    (Quad)   (Total)
    R1        3.29639  -0.00083   0.00003  -0.00654  -0.00651   3.28988
    R2        2.60143   0.00263  -0.00004   0.00897   0.00894   2.61037
    R3        2.74890   0.00061  -0.00003   0.00425   0.00422   2.75312
    R4        3.26167  -0.00030   0.00000  -0.00208  -0.00209   3.25958
    R5        2.58186   0.00018  -0.00001   0.00255   0.00254   2.58440
    R6        2.82630   0.00012   0.00000   0.00053   0.00054   2.82684
    R7        2.69936  -0.00001   0.00000  -0.00083  -0.00082   2.69854
    R8        2.06243  -0.00013   0.00000   0.00030   0.00030   2.06273
    R9        2.82973   0.00007  -0.00001   0.00211   0.00211   2.83184
   R10        2.07580  -0.00005   0.00000  -0.00006  -0.00006   2.07574
   R11        2.08012   0.00001   0.00000   0.00042   0.00042   2.08054
   R12        2.08026   0.00002   0.00000   0.00032   0.00032   2.08058
   R13        2.85586  -0.00014  -0.00001   0.00105   0.00085   2.85672
   R14        2.55505   0.00529   0.00000   0.00856   0.00886   2.56391
   R15        2.89965  -0.00026  -0.00004   0.00692   0.00646   2.90611
   R16        2.54016   0.00023   0.00001  -0.00093  -0.00092   2.53924
   R17        2.55297  -0.00052   0.00001  -0.00221  -0.00220   2.55077
   R18        2.85663  -0.00049   0.00000  -0.00285  -0.00244   2.85418
   R19        2.74299   0.00148  -0.00003   0.00501   0.00498   2.74797
   R20        2.90251   0.00014  -0.00004   0.00658   0.00649   2.90900
   R21        2.51755  -0.00047   0.00002  -0.00340  -0.00339   2.51416
   R22        2.54350  -0.00019   0.00000  -0.00111  -0.00110   2.54239
   R23        2.56001   0.00062   0.00000   0.00166   0.00165   2.56166
   R24        2.53181  -0.00061   0.00002  -0.00375  -0.00373   2.52808
   R25        2.60502   0.00248   0.00000   0.00148   0.00146   2.60648
   R26        2.82922  -0.00006  -0.00001   0.00202   0.00201   2.83124
   R27        2.69460   0.00097  -0.00003   0.00500   0.00498   2.69958
   R28        3.28969  -0.00016   0.00001  -0.00273  -0.00274   3.28695
   R29        2.07775  -0.00006   0.00000  -0.00049  -0.00049   2.07726
   R30        2.08077  -0.00021  -0.00001   0.00159   0.00158   2.08236
   R31        2.07476  -0.00052   0.00000  -0.00125  -0.00125   2.07351
   R32        2.08105  -0.00014   0.00000   0.00072   0.00071   2.08177
   R33        2.07491  -0.00034   0.00000  -0.00121  -0.00121   2.07370
   R34        2.07763  -0.00008   0.00000  -0.00043  -0.00043   2.07719
   R35        3.25236   0.00063  -0.00003   0.00569   0.00567   3.25803
   R36        2.58363   0.00066  -0.00002   0.00514   0.00514   2.58877
   R37        2.82923  -0.00010  -0.00001   0.00127   0.00126   2.83049
   R38        2.06244  -0.00008   0.00000   0.00066   0.00066   2.06310
   R39        2.07738  -0.00010   0.00000  -0.00043  -0.00043   2.07696
   R40        2.08153   0.00002   0.00000   0.00053   0.00053   2.08206
   R41        2.07699  -0.00003   0.00000   0.00000   0.00000   2.07700
    A1        1.94329  -0.00056   0.00000  -0.00019  -0.00021   1.94308
    A2        2.10936  -0.00110  -0.00001   0.00048   0.00044   2.10981
    A3        2.23053   0.00166   0.00002  -0.00031  -0.00032   2.23020
    A4        1.60524   0.00083  -0.00001   0.00381   0.00380   1.60904
    A5        1.93496  -0.00030   0.00000  -0.00313  -0.00314   1.93182
    A6        2.11189   0.00033  -0.00001   0.00292   0.00292   2.11481
    A7        2.23625  -0.00003   0.00001   0.00020   0.00021   2.23646
    A8        1.99351   0.00048   0.00000   0.00337   0.00337   1.99688
    A9        2.14496  -0.00052   0.00002  -0.00584  -0.00582   2.13915
   A10        2.14466   0.00003  -0.00002   0.00246   0.00244   2.14710
   A11        1.94772  -0.00046   0.00001  -0.00380  -0.00382   1.94390
   A12        2.18155   0.00263  -0.00003   0.01211   0.01204   2.19359
   A13        2.15389  -0.00217   0.00002  -0.00841  -0.00843   2.14546
   A14        1.91966  -0.00008   0.00001  -0.00183  -0.00182   1.91785
   A15        1.94606   0.00012  -0.00001   0.00225   0.00224   1.94830
   A16        1.94722   0.00018   0.00000   0.00200   0.00200   1.94922
   A17        1.88579  -0.00001   0.00000   0.00033   0.00032   1.88611
   A18        1.88592  -0.00004   0.00000   0.00031   0.00031   1.88622
   A19        1.87689  -0.00019   0.00001  -0.00317  -0.00316   1.87373
   A20        2.11540  -0.00383  -0.00002  -0.00910  -0.00854   2.10686
   A21        2.23868   0.00492   0.00002   0.00654   0.00717   2.24585
   A22        1.92410  -0.00109  -0.00003   0.00520   0.00364   1.92774
   A23        1.80026   0.00112  -0.00005   0.02176   0.01958   1.81984
   A24        1.98899  -0.00037   0.00003  -0.00632  -0.00547   1.98352
   A25        1.93399   0.00000  -0.00002   0.00231   0.00282   1.93681
   A26        1.95364  -0.00030   0.00003  -0.00881  -0.00806   1.94558
   A27        1.91459  -0.00097   0.00002  -0.01057  -0.01015   1.90444
   A28        1.87230   0.00046  -0.00001   0.00141   0.00101   1.87331
   A29        1.91854  -0.00075  -0.00004   0.00803   0.00714   1.92568
   A30        2.24849   0.00615   0.00002   0.01020   0.01063   2.25912
   A31        2.11615  -0.00540   0.00002  -0.01824  -0.01780   2.09835
   A32        1.78522   0.00016  -0.00007   0.01996   0.01783   1.80305
   A33        1.99420  -0.00054   0.00004  -0.01465  -0.01387   1.98032
   A34        1.89719   0.00015   0.00001   0.00056   0.00102   1.89821
   A35        1.99197  -0.00035   0.00004  -0.01338  -0.01250   1.97946
   A36        1.89418  -0.00005   0.00001  -0.00157  -0.00122   1.89296
   A37        1.89593   0.00063  -0.00003   0.00979   0.00941   1.90534
   A38        1.79396   0.00076  -0.00005   0.01412   0.01280   1.80676
   A39        1.93432   0.00016   0.00000   0.00670   0.00695   1.94126
   A40        1.99392  -0.00050   0.00002  -0.01056  -0.01009   1.98383
   A41        1.90809   0.00033   0.00002   0.00120   0.00137   1.90946
   A42        1.96004  -0.00110   0.00002  -0.01337  -0.01289   1.94716
   A43        1.87285   0.00036  -0.00001   0.00245   0.00227   1.87512
   A44        2.18285   0.00326  -0.00001   0.00948   0.00945   2.19231
   A45        1.94623  -0.00046   0.00001  -0.00378  -0.00376   1.94247
   A46        2.15409  -0.00281  -0.00001  -0.00576  -0.00578   2.14830
   A47        2.24458   0.00352   0.00004   0.00127   0.00131   2.24589
   A48        2.09651  -0.00317  -0.00001  -0.00621  -0.00621   2.09030
   A49        1.94198  -0.00034  -0.00003   0.00493   0.00489   1.94688
   A50        1.93220  -0.00052   0.00000  -0.00333  -0.00332   1.92887
   A51        1.93861   0.00024  -0.00001   0.00266   0.00266   1.94127
   A52        1.94658   0.00038   0.00000   0.00127   0.00128   1.94786
   A53        1.88271   0.00004  -0.00001   0.00131   0.00131   1.88402
   A54        1.89290   0.00010  -0.00002   0.00414   0.00412   1.89701
   A55        1.86827  -0.00025   0.00003  -0.00606  -0.00603   1.86224
   A56        1.93899   0.00026  -0.00001   0.00282   0.00282   1.94181
   A57        1.94427   0.00052   0.00000   0.00405   0.00405   1.94832
   A58        1.93326  -0.00058   0.00001  -0.00517  -0.00516   1.92810
   A59        1.87025  -0.00039   0.00002  -0.00661  -0.00658   1.86367
   A60        1.88249   0.00006   0.00000   0.00073   0.00073   1.88322
   A61        1.89205   0.00013  -0.00002   0.00411   0.00409   1.89615
   A62        1.60838   0.00076   0.00001  -0.00045  -0.00040   1.60798
   A63        1.93385  -0.00037   0.00000  -0.00179  -0.00186   1.93199
   A64        2.12103  -0.00103   0.00004  -0.00949  -0.00962   2.11142
   A65        2.22714   0.00139  -0.00004   0.01264   0.01244   2.23958
   A66        1.99432   0.00041   0.00001   0.00108   0.00113   1.99545
   A67        2.14844  -0.00044   0.00001  -0.00374  -0.00378   2.14466
   A68        2.14036   0.00003  -0.00002   0.00277   0.00271   2.14308
   A69        1.95603  -0.00032   0.00001  -0.00316  -0.00314   1.95288
   A70        1.93572   0.00021  -0.00001   0.00331   0.00330   1.93902
   A71        1.92562   0.00007   0.00000  -0.00032  -0.00031   1.92531
   A72        1.87689  -0.00001   0.00000  -0.00093  -0.00092   1.87596
   A73        1.88390   0.00019  -0.00001   0.00293   0.00292   1.88682
   A74        1.88308  -0.00014   0.00001  -0.00183  -0.00182   1.88126
    D1        0.00789   0.00063   0.00020  -0.00904  -0.00886  -0.00097
    D2       -3.13243   0.00014   0.00005   0.00362   0.00363  -3.12879
    D3       -0.00498  -0.00060  -0.00020   0.01176   0.01154   0.00657
    D4        3.12992  -0.00082  -0.00016  -0.00415  -0.00441   3.12551
    D5        3.13523  -0.00006  -0.00004  -0.00199  -0.00202   3.13321
    D6       -0.01305  -0.00029   0.00000  -0.01791  -0.01798  -0.03103
    D7       -0.88849  -0.00067  -0.00026   0.00263   0.00233  -0.88616
    D8        2.37140  -0.00048   0.00002  -0.02860  -0.02852   2.34288
    D9        2.25461  -0.00125  -0.00044   0.01755   0.01705   2.27166
   D10       -0.76869  -0.00107  -0.00016  -0.01367  -0.01380  -0.78249
   D11       -0.00876  -0.00050  -0.00014   0.00376   0.00364  -0.00512
   D12       -3.13778  -0.00031  -0.00010   0.00435   0.00427  -3.13351
   D13        0.00762   0.00024   0.00005   0.00230   0.00235   0.00997
   D14       -3.12385   0.00039   0.00006   0.00327   0.00330  -3.12056
   D15        3.13551   0.00004   0.00000   0.00168   0.00169   3.13721
   D16        0.00404   0.00019   0.00001   0.00265   0.00264   0.00668
   D17        3.13577  -0.00010  -0.00003   0.00061   0.00058   3.13635
   D18        1.04413  -0.00012  -0.00003  -0.00005  -0.00006   1.04406
   D19       -1.05486  -0.00008  -0.00003   0.00108   0.00105  -1.05381
   D20        0.00911   0.00012   0.00003   0.00133   0.00135   0.01046
   D21       -2.08253   0.00010   0.00003   0.00068   0.00070  -2.08183
   D22        2.10167   0.00014   0.00002   0.00180   0.00182   2.10349
   D23       -0.00170   0.00023   0.00010  -0.00925  -0.00914  -0.01084
   D24       -3.13673   0.00043   0.00006   0.00627   0.00622  -3.13051
   D25        3.12977   0.00008   0.00010  -0.01028  -0.01014   3.11963
   D26       -0.00526   0.00028   0.00006   0.00525   0.00521  -0.00004
   D27        1.58913   0.00040  -0.00006   0.02868   0.02864   1.61777
   D28       -0.49465   0.00037  -0.00008   0.03245   0.03238  -0.46227
   D29       -2.60215   0.00026  -0.00006   0.02803   0.02799  -2.57417
   D30       -1.55992   0.00016  -0.00001   0.01098   0.01096  -1.54895
   D31        2.63949   0.00013  -0.00003   0.01475   0.01470   2.65419
   D32        0.53199   0.00002  -0.00001   0.01033   0.01031   0.54230
   D33        2.91339   0.00087   0.00002   0.07342   0.07363   2.98702
   D34        0.79154   0.00069   0.00000   0.07318   0.07349   0.86503
   D35       -1.32206   0.00036   0.00001   0.07411   0.07397  -1.24810
   D36       -0.32713   0.00114  -0.00021   0.09981   0.09972  -0.22741
   D37       -2.44898   0.00096  -0.00023   0.09957   0.09958  -2.34940
   D38        1.72061   0.00063  -0.00022   0.10050   0.10006   1.82066
   D39        2.98978  -0.00153  -0.00024  -0.02121  -0.02127   2.96852
   D40       -0.15091  -0.00140  -0.00031  -0.01337  -0.01350  -0.16441
   D41       -0.04401  -0.00116   0.00001  -0.04884  -0.04885  -0.09285
   D42        3.09849  -0.00103  -0.00006  -0.04100  -0.04108   3.05741
   D43        0.54653  -0.00046   0.00031  -0.10772  -0.10769   0.43883
   D44        2.70818  -0.00108   0.00033  -0.11876  -0.11879   2.58939
   D45       -1.45449  -0.00053   0.00033  -0.11560  -0.11527  -1.56976
   D46        2.69210  -0.00036   0.00033  -0.10636  -0.10634   2.58576
   D47       -1.42943  -0.00098   0.00035  -0.11739  -0.11744  -1.54687
   D48        0.69109  -0.00043   0.00034  -0.11423  -0.11392   0.57717
   D49       -1.51484  -0.00061   0.00034  -0.11712  -0.11664  -1.63147
   D50        0.64682  -0.00124   0.00036  -0.12815  -0.12773   0.51909
   D51        2.76734  -0.00069   0.00036  -0.12499  -0.12422   2.64312
   D52        0.39615   0.00064   0.00019  -0.02287  -0.02283   0.37332
   D53       -1.64075  -0.00023   0.00020  -0.03487  -0.03467  -1.67542
   D54        2.52434  -0.00047   0.00020  -0.03556  -0.03561   2.48874
   D55       -2.74626   0.00053   0.00025  -0.03000  -0.02976  -2.77602
   D56        1.50002  -0.00034   0.00026  -0.04199  -0.04159   1.45843
   D57       -0.61807  -0.00058   0.00026  -0.04269  -0.04253  -0.66060
   D58       -0.72555  -0.00216  -0.00030  -0.03221  -0.03247  -0.75802
   D59        2.39858  -0.00125  -0.00009  -0.03317  -0.03319   2.36539
   D60        2.41703  -0.00202  -0.00037  -0.02361  -0.02406   2.39298
   D61       -0.74203  -0.00111  -0.00016  -0.02456  -0.02477  -0.76680
   D62       -0.56989  -0.00016  -0.00031   0.08257   0.08234  -0.48755
   D63        1.48564   0.00057  -0.00033   0.09808   0.09768   1.58332
   D64       -2.72087   0.00055  -0.00031   0.09353   0.09337  -2.62750
   D65       -2.73303   0.00059  -0.00033   0.09448   0.09436  -2.63868
   D66       -0.67751   0.00132  -0.00035   0.10998   0.10970  -0.56781
   D67        1.39917   0.00130  -0.00033   0.10543   0.10538   1.50456
   D68        1.43333   0.00006  -0.00032   0.09196   0.09147   1.52480
   D69       -2.79434   0.00078  -0.00035   0.10746   0.10682  -2.68752
   D70       -0.71765   0.00077  -0.00033   0.10291   0.10250  -0.61515
   D71       -0.01709  -0.00045  -0.00009  -0.00939  -0.00950  -0.02659
   D72        3.14071  -0.00127  -0.00028  -0.00841  -0.00875   3.13197
   D73        3.13049  -0.00010  -0.00006   0.00025   0.00019   3.13068
   D74        0.00511  -0.00092  -0.00025   0.00122   0.00094   0.00605
   D75       -2.59871   0.00030  -0.00001   0.01841   0.01841  -2.58031
   D76        1.59324   0.00043   0.00001   0.01721   0.01722   1.61047
   D77       -0.48931   0.00033  -0.00003   0.02224   0.02222  -0.46709
   D78        0.53621  -0.00008  -0.00004   0.00769   0.00765   0.54386
   D79       -1.55502   0.00005  -0.00003   0.00649   0.00646  -1.54856
   D80        2.64561  -0.00005  -0.00006   0.01152   0.01146   2.65707
   D81       -0.00270   0.00036   0.00009  -0.00213  -0.00203  -0.00474
   D82        3.12712   0.00023   0.00001   0.00884   0.00890   3.13601
   D83       -3.13843   0.00068   0.00012   0.00725   0.00731  -3.13112
   D84       -0.00861   0.00055   0.00004   0.01823   0.01824   0.00963
   D85       -3.13183   0.00016   0.00010   0.00072   0.00082  -3.13101
   D86       -0.00489   0.00097   0.00028  -0.00009   0.00021  -0.00468
   D87        0.00332  -0.00075  -0.00022  -0.00113  -0.00137   0.00195
   D88       -3.09023  -0.00075  -0.00002  -0.02971  -0.02946  -3.11970
   D89       -0.00100   0.00037   0.00012   0.00206   0.00218   0.00118
   D90       -3.13089   0.00051   0.00020  -0.00881  -0.00868  -3.13957
   D91        3.08889   0.00028  -0.00009   0.03202   0.03208   3.12098
   D92       -0.04099   0.00042  -0.00002   0.02115   0.02122  -0.01977
   D93       -0.49834  -0.00026  -0.00005  -0.01200  -0.01204  -0.51039
   D94        1.59952  -0.00034  -0.00005  -0.01303  -0.01308   1.58644
   D95       -2.59816  -0.00033  -0.00004  -0.01340  -0.01344  -2.61160
   D96        2.69995  -0.00018   0.00019  -0.04515  -0.04496   2.65499
   D97       -1.48538  -0.00027   0.00019  -0.04619  -0.04600  -1.53138
   D98        0.60013  -0.00026   0.00020  -0.04655  -0.04636   0.55378
         Item               Value     Threshold  Converged?
 Maximum Force            0.006151     0.000450     NO 
 RMS     Force            0.001135     0.000300     NO 
 Maximum Displacement     0.286032     0.001800     NO 
 RMS     Displacement     0.069014     0.001200     NO 
 Predicted change in Energy=-1.898486D-03
 Lowest energy point so far.  Saving SCF results.
 GradGradGradGradGradGradGradGradGradGradGradGradGradGradGradGradGradGrad

 Leave Link  103 at Sun Dec  2 14:17:00 2018, MaxMem=   536870912 cpu:         0.9
 (Enter /pbs_home/pkowalski/g09d01/g09/l202.exe)
                          Input orientation:                          
 ---------------------------------------------------------------------
 Center     Atomic      Atomic             Coordinates (Angstroms)
 Number     Number       Type             X           Y           Z
 ---------------------------------------------------------------------
      1          6           0       -1.966501   -0.192015   -0.598617
      2         16           0       -3.409401    0.765150   -0.417745
      3          6           0       -4.415785   -0.532079   -0.946570
      4          6           0       -3.664428   -1.634082   -1.248891
      5          6           0       -2.260657   -1.464128   -1.049535
      6          6           0       -5.899583   -0.370065   -1.045630
      7          1           0       -4.104365   -2.560885   -1.621680
      8          6           0       -0.657834    0.359036   -0.272641
      9          6           0       -0.218243    1.690558   -0.837507
     10          6           0        0.346394   -0.207290    0.442626
     11          6           0        1.085890    2.008661   -0.087157
     12          6           0        1.604947    0.619516    0.325799
     13          9           0       -1.126518    2.668456   -0.681602
     14          9           0        0.044180    1.592243   -2.157904
     15          9           0        1.957745    2.704860   -0.811893
     16          9           0        0.786188    2.700044    1.027387
     17          9           0        2.420827    0.137197   -0.643366
     18          9           0        2.316689    0.676897    1.457103
     19          6           0       -0.616500   -1.880379    2.115254
     20          6           0        0.342835   -1.427360    1.233837
     21          6           0       -1.882608   -1.162764    2.471171
     22          1           0       -2.167406   -1.376687    3.511102
     23          1           0       -2.714868   -1.475273    1.820061
     24          1           0       -1.779013   -0.077021    2.351207
     25          6           0       -1.260963   -2.543635   -1.333981
     26          1           0       -1.106446   -3.187054   -0.453236
     27          1           0       -0.280547   -2.127584   -1.598308
     28          1           0       -1.607074   -3.179986   -2.160729
     29          1           0       -6.354214   -1.303489   -1.404223
     30          1           0       -6.174168    0.434308   -1.745438
     31          1           0       -6.347943   -0.124351   -0.070546
     32         16           0        1.670234   -2.543983    1.104983
     33          6           0        0.953758   -3.626475    2.239579
     34          6           0       -0.247075   -3.138284    2.682682
     35          6           0        1.646939   -4.892039    2.641264
     36          1           0        2.289839   -5.279698    1.838537
     37          1           0        2.282929   -4.732064    3.526614
     38          1           0        0.909791   -5.667436    2.893040
     39          1           0       -0.868266   -3.666265    3.408812
 ---------------------------------------------------------------------
                    Distance matrix (angstroms):
                    1          2          3          4          5
     1  C    0.000000
     2  S    1.740930   0.000000
     3  C    2.497140   1.724897   0.000000
     4  C    2.320640   2.551893   1.367606   0.000000
     5  C    1.381350   2.586204   2.350297   1.428006   0.000000
     6  C    3.962405   2.807839   1.495900   2.575843   3.799838
     7  H    3.350920   3.604849   2.160742   1.091549   2.220243
     8  C    1.456889   2.785157   3.920518   3.737003   2.548830
     9  C    2.580224   3.349040   4.750933   4.806106   3.764101
    10  C    2.536514   3.973899   4.971288   4.580793   3.256210
    11  C    3.797586   4.675815   6.120652   6.097928   4.917908
    12  C    3.777349   5.071267   6.260536   5.943456   4.601740
    13  F    2.982407   2.983915   4.597054   5.027389   4.301151
    14  F    3.107699   3.954676   5.086390   4.998926   3.985243
    15  F    4.882323   5.720496   7.149671   7.115210   5.935643
    16  F    4.311055   4.840990   6.434567   6.616198   5.562122
    17  F    4.399889   5.868286   6.875982   6.366664   4.964424
    18  F    4.829773   6.025856   7.250205   6.959654   5.640862
    19  C    3.469608   4.605996   5.062337   4.546207   3.590600
    20  C    3.196404   4.649096   5.310383   4.718562   3.463136
    21  C    3.220713   3.793914   4.300663   4.151612   3.553746
    22  H    4.281776   4.643905   5.063538   4.996484   4.562429
    23  H    2.838452   3.241858   3.381861   3.216418   2.905342
    24  H    2.958013   3.321823   4.246762   4.352004   3.704200
    25  C    2.562940   4.050102   3.761562   2.571220   1.498543
    26  H    3.119469   4.574360   4.271299   3.096459   2.157834
    27  H    2.754678   4.421693   4.480022   3.437483   2.159204
    28  H    3.390774   4.674448   4.046535   2.730197   2.146180
    29  H    4.597435   3.731532   2.135890   2.714474   4.112034
    30  H    4.405898   3.084828   2.159630   3.289922   4.404986
    31  H    4.413669   3.089788   2.160300   3.296822   4.411273
    32  S    4.654014   6.250739   6.730249   5.901462   4.610850
    33  C    5.327174   6.736830   6.968416   6.121004   5.081976
    34  C    4.733270   5.903367   6.110803   5.422009   4.559249
    35  C    6.756034   8.180946   8.284831   7.345625   6.375098
    36  H    7.066871   8.608851   8.675373   7.633874   6.603526
    37  H    7.462388   8.841942   9.084163   8.232496   7.229434
    38  H    7.102462   8.425846   8.335242   7.372043   6.577495
    39  H    5.416275   6.382581   6.432525   5.800215   5.163819
                    6          7          8          9         10
     6  C    0.000000
     7  H    2.890386   0.000000
     8  C    5.348367   4.714278   0.000000
     9  C    6.047074   5.813057   1.511709   0.000000
    10  C    6.422899   5.441509   1.356764   2.357835   0.000000
    11  C    7.441360   7.083379   2.407539   1.537849   2.395405
    12  C    7.692727   6.819374   2.355029   2.413387   1.510368
    13  F    5.669857   6.090757   2.391722   1.343709   3.421005
    14  F    6.357368   5.894610   2.359627   1.349808   3.176856
    15  F    8.440817   8.070501   3.554566   2.400914   3.556809
    16  F    7.643461   7.655875   3.042300   2.346438   2.997992
    17  F    8.345558   7.128454   3.108827   3.068438   2.366711
    18  F    8.652567   7.822535   3.455552   3.566318   2.386003
    19  C    6.339022   5.156836   3.273948   4.650699   2.554227
    20  C    6.729162   5.405223   2.542051   3.785061   1.454165
    21  C    5.397439   4.862342   3.368153   4.675352   3.161705
    22  H    5.975470   5.612448   4.428121   5.667242   4.135483
    23  H    4.424486   3.867147   3.460560   4.828901   3.588374
    24  H    5.348222   5.230743   2.886480   3.965884   2.859546
    25  C    5.130726   2.857972   3.148921   4.388865   3.346406
    26  H    5.591110   3.277936   3.578914   4.972692   3.433993
    27  H    5.913366   3.848360   2.843065   3.893701   2.871584
    28  H    5.250212   2.628749   4.121966   5.234689   4.407994
    29  H    1.098435   2.586534   6.040961   6.850958   7.036381
    30  H    1.100974   3.642880   5.710055   6.154311   6.907749
    31  H    1.100995   3.657370   5.714179   6.438582   6.714490
    32  S    8.164140   6.385997   3.968031   5.027022   2.766117
    33  C    8.268318   6.452085   4.979235   6.254030   3.910084
    34  C    7.315339   5.808580   4.597163   5.975808   3.736412
    35  C    9.538942   7.528908   6.432465   7.675372   5.335944
    36  H    9.974445   7.762144   6.703818   7.876304   5.608464
    37  H   10.338566   8.486251   7.000123   8.157909   5.808160
    38  H    9.483820   7.427995   6.985511   8.326436   6.011251
    39  H    7.484727   6.082767   5.458977   6.866536   4.715736
                   11         12         13         14         15
    11  C    0.000000
    12  C    1.539376   0.000000
    13  F    2.383998   3.560044   0.000000
    14  F    2.355113   3.090465   2.169848   0.000000
    15  F    1.330438   2.401556   3.087228   2.590636   0.000000
    16  F    1.345377   2.343329   2.565167   3.453097   2.180715
    17  F    2.365122   1.355571   4.358026   3.171661   2.614526
    18  F    2.381848   1.337803   4.516197   4.366970   3.064281
    19  C    4.782612   3.792948   5.364180   5.545763   6.018251
    20  C    3.755449   2.570439   4.754325   4.550945   4.885508
    21  C    5.041326   4.465668   5.018954   5.721094   6.362809
    22  H    5.915403   5.325564   5.918226   6.770768   7.236310
    23  H    5.497367   5.028097   5.094277   5.731161   6.799559
    24  H    4.301553   4.004826   4.142623   5.142233   5.630934
    25  C    5.271213   4.579719   5.254480   4.414491   6.178944
    26  H    5.651178   4.737987   5.859996   5.203029   6.650756
    27  H    4.610776   3.847574   4.955605   3.775673   5.383393
    28  H    6.202726   5.562024   6.051696   5.049833   7.011327
    29  H    8.249858   8.368941   6.605099   7.063480   9.246966
    30  H    7.611631   8.052264   5.621560   6.338675   8.494405
    31  H    7.733815   7.997430   5.952851   6.939957   8.805594
    32  S    4.742280   3.258698   6.179257   5.513515   5.595304
    33  C    6.098026   4.702663   7.244791   6.884781   7.099667
    34  C    5.994985   4.806864   6.768312   6.774510   7.156508
    35  C    7.441687   5.978325   8.711749   8.224765   8.350675
    36  H    7.634001   6.128472   9.010868   8.260635   8.419515
    37  H    7.741422   6.272501   9.170665   8.793327   8.616044
    38  H    8.236204   6.826400   9.295790   8.886184   9.215209
    39  H    6.945885   5.830066   7.544990   7.711861   8.148124
                   16         17         18         19         20
    16  F    0.000000
    17  F    3.468667   0.000000
    18  F    2.572978   2.171196   0.000000
    19  C    4.912359   4.572303   3.946697   0.000000
    20  C    4.156278   3.207768   2.893760   1.379292   0.000000
    21  C    4.912055   5.468985   4.695401   1.498225   2.560001
    22  H    5.613582   6.372074   5.342586   2.146487   3.389663
    23  H    5.506269   5.919788   5.484536   2.157406   3.113760
    24  H    4.005602   5.162559   4.259411   2.158521   2.752121
    25  C    6.104347   4.606450   5.564312   3.571059   3.226751
    26  H    6.358635   4.850613   5.504304   2.923113   2.836045
    27  H    5.598052   3.652200   4.893494   3.736913   2.983280
    28  H    7.103980   5.434158   6.584844   4.577581   4.289163
    29  H    8.539693   8.925011   9.343109   6.755805   7.198970
    30  H    7.827431   8.670454   9.077982   7.151950   7.403594
    31  H    7.751031   8.791351   8.834679   6.380501   6.940155
    32  S    5.318588   3.287680   3.303931   2.586536   1.739378
    33  C    6.443783   4.962750   4.581360   2.351598   2.494163
    34  C    6.155787   5.376715   4.757156   1.428556   2.318277
    35  C    7.809303   6.056476   5.732700   3.803937   3.960497
    36  H    8.160589   5.959844   5.968856   4.480931   4.358554
    37  H    7.982644   6.412288   5.791448   4.304733   4.465631
    38  H    8.573836   6.962985   6.655212   4.156479   4.588316
    39  H    6.995592   6.457910   5.728540   2.219475   3.348131
                   21         22         23         24         25
    21  C    0.000000
    22  H    1.099240   0.000000
    23  H    1.101936   1.780184   0.000000
    24  H    1.097253   1.784752   1.764384   0.000000
    25  C    4.095415   5.065396   3.633623   4.464658   0.000000
    26  H    3.640375   4.485425   3.268806   4.241410   1.101624
    27  H    4.478631   5.498195   4.246960   4.695624   1.097352
    28  H    5.059604   5.977919   4.469892   5.478642   1.099203
    29  H    5.918931   6.457178   4.865219   6.044829   5.242529
    30  H    6.224782   6.853105   5.322221   6.030037   5.759950
    31  H    5.241931   5.645656   4.312611   5.171291   5.772916
    32  S    4.049311   4.677549   4.569748   4.419986   3.813195
    33  C    3.764103   4.052157   4.273462   4.480973   4.341413
    34  C    2.573399   2.734442   3.098342   3.439192   4.185111
    35  C    5.137521   5.259614   5.601252   5.916560   5.456506
    36  H    5.895650   6.156135   6.286580   6.624669   5.491731
    37  H    5.586194   5.573534   6.204594   6.288909   6.401076
    38  H    5.316722   5.316171   5.644792   6.227037   5.686653
    39  H    2.859297   2.634463   3.276358   3.851060   4.889642
                   26         27         28         29         30
    26  H    0.000000
    27  H    1.765156   0.000000
    28  H    1.779384   1.784248   0.000000
    29  H    5.656082   6.132393   5.160318   0.000000
    30  H    6.361277   6.428041   5.839000   1.780107   0.000000
    31  H    6.082753   6.569649   6.015114   1.780196   1.774137
    32  S    3.248313   3.359570   4.670131   8.498630   8.861701
    33  C    3.418887   4.301111   5.110766   8.489995   9.120177
    34  C    3.251904   4.398807   5.030901   7.574062   8.215965
    35  C    4.479289   5.415845   6.048046   9.657231  10.429901
    36  H    4.600667   5.324904   5.965639  10.052134  10.822853
    37  H    5.451066   6.294405   7.063068  10.519911  11.225347
    38  H    4.627643   5.841204   6.169490   9.501384  10.436917
    39  H    3.898948   5.271072   5.639334   7.670962   8.457753
                   31         32         33         34         35
    31  H    0.000000
    32  S    8.457401   0.000000
    33  C    8.421186   1.724075   0.000000
    34  C    7.340616   2.553116   1.369916   0.000000
    35  C    9.695508   2.806077   1.497833   2.581600   0.000000
    36  H   10.238822   2.899336   2.163122   3.425517   1.099077
    37  H   10.424132   3.320751   2.155338   3.106972   1.101781
    38  H    9.601215   3.678503   2.143471   2.789122   1.099099
    39  H    7.394454   3.607094   2.165285   1.091745   2.901363
                   36         37         38         39
    36  H    0.000000
    37  H    1.774698   0.000000
    38  H    1.779565   1.778158   0.000000
    39  H    3.878474   3.328639   2.726205   0.000000
 Stoichiometry    C17H14F6S2
 Framework group  C1[X(C17H14F6S2)]
 Deg. of freedom   111
 Full point group                 C1      NOp   1
 RotChk:  IX=0 Diff= 1.67D-02
 Largest Abelian subgroup         C1      NOp   1
 Largest concise Abelian subgroup C1      NOp   1
                         Standard orientation:                         
 ---------------------------------------------------------------------
 Center     Atomic      Atomic             Coordinates (Angstroms)
 Number     Number       Type             X           Y           Z
 ---------------------------------------------------------------------
      1          6           0        1.591165   -0.508417    0.280583
      2         16           0        3.079789   -0.589159   -0.618482
      3          6           0        3.511134   -2.095235    0.103284
      4          6           0        2.552456   -2.497201    0.991937
      5          6           0        1.440855   -1.607750    1.103382
      6          6           0        4.792588   -2.782865   -0.247085
      7          1           0        2.639086   -3.416787    1.573603
      8          6           0        0.672235    0.608670    0.106768
      9          6           0        1.165069    2.034984    0.196251
     10          6           0       -0.675066    0.581640   -0.050892
     11          6           0       -0.034837    2.880134   -0.263015
     12          6           0       -1.242988    1.977775    0.046497
     13          9           0        2.253264    2.277273   -0.553870
     14          9           0        1.473617    2.360517    1.469360
     15          9           0       -0.100091    4.071396    0.325800
     16          9           0        0.040006    3.049546   -1.595583
     17          9           0       -1.691129    2.239061    1.298884
     18          9           0       -2.255796    2.205565   -0.797333
     19          6           0       -1.379272   -1.629103   -1.118968
     20          6           0       -1.556403   -0.553247   -0.274216
     21          6           0       -0.211577   -1.836386   -2.034500
     22          1           0       -0.524297   -2.370672   -2.942836
     23          1           0        0.577827   -2.430171   -1.546112
     24          1           0        0.246417   -0.883245   -2.327290
     25          6           0        0.289484   -1.855064    2.030105
     26          1           0       -0.494523   -2.455363    1.541690
     27          1           0       -0.182164   -0.916831    2.348613
     28          1           0        0.625295   -2.400454    2.923429
     29          1           0        4.881781   -3.718810    0.320903
     30          1           0        5.666816   -2.156245   -0.012103
     31          1           0        4.842786   -3.027908   -1.319290
     32         16           0       -3.048011   -0.675733    0.612092
     33          6           0       -3.452326   -2.168991   -0.148924
     34          6           0       -2.476124   -2.540524   -1.035301
     35          6           0       -4.736985   -2.871765    0.166135
     36          1           0       -5.077003   -2.664393    1.190516
     37          1           0       -5.539915   -2.556594   -0.519352
     38          1           0       -4.613011   -3.958762    0.060837
     39          1           0       -2.532830   -3.455665   -1.627930
 ---------------------------------------------------------------------
 Rotational constants (GHZ):      0.2314170      0.1966301      0.1256323
 Leave Link  202 at Sun Dec  2 14:17:00 2018, MaxMem=   536870912 cpu:         0.0
 (Enter /pbs_home/pkowalski/g09d01/g09/l301.exe)
 Basis read from rwf:  (5D, 7F)
 No pseudopotential information found on rwf file.
 There are   453 symmetry adapted cartesian basis functions of A   symmetry.
 There are   428 symmetry adapted basis functions of A   symmetry.
   428 basis functions,   747 primitive gaussians,   453 cartesian basis functions
   101 alpha electrons      101 beta electrons
       nuclear repulsion energy      2828.1664125135 Hartrees.
 IExCor=20419 DFT=T Ex+Corr=CAM-B3LYP ExCW=0 ScaHFX=  1.000000
 ScaDFX=  1.000000  1.000000  1.000000  0.810000 ScalE2=  1.000000  1.000000
 IRadAn=      0 IRanWt=     -1 IRanGd=            0 ICorTp=0 IEmpDi=131
  HFx wShort=  0.000000 wLong=  0.330000 cFull=  0.190000 cShort=  0.000000 cLong=  0.460000
  DFx wShort=  0.000000 wLong=  0.330000 cFull=  0.190000 cShort=  0.000000 cLong=  0.460000
 NAtoms=   39 NActive=   39 NUniq=   39 SFac= 1.00D+00 NAtFMM=   60 NAOKFM=F Big=F
 Integral buffers will be    131072 words long.
 Raffenetti 2 integral format.
 Two-electron integral symmetry is turned on.
 R6Disp:  Grimme-D3 Dispersion energy=       -0.0345073540 Hartrees.
 Nuclear repulsion after empirical dispersion term =     2828.1319051595 Hartrees.
 No density basis found on file   724.
 Leave Link  301 at Sun Dec  2 14:17:01 2018, MaxMem=   536870912 cpu:         0.6
 (Enter /pbs_home/pkowalski/g09d01/g09/l302.exe)
 NPDir=0 NMtPBC=     1 NCelOv=     1 NCel=       1 NClECP=     1 NCelD=      1
         NCelK=      1 NCelE2=     1 NClLst=     1 CellRange=     0.0.
 One-electron integrals computed using PRISM.
 NBasis=   428 RedAO= T EigKep=  3.61D-04  NBF=   428
 NBsUse=   428 1.00D-06 EigRej= -1.00D+00 NBFU=   428
 Precomputing XC quadrature grid using
 IXCGrd= 4 IRadAn=           0 IRanWt=          -1 IRanGd=           0 AccXCQ= 0.00D+00.
 Generated NRdTot=       0 NPtTot=           0 NUsed=           0 NTot=          32
 NSgBfM=   441   443   443   443   446 MxSgAt=    39 MxSgA2=    39.
 Leave Link  302 at Sun Dec  2 14:17:02 2018, MaxMem=   536870912 cpu:         7.2
 (Enter /pbs_home/pkowalski/g09d01/g09/l303.exe)
 DipDrv:  MaxL=1.
 Leave Link  303 at Sun Dec  2 14:17:02 2018, MaxMem=   536870912 cpu:         0.9
 (Enter /pbs_home/pkowalski/g09d01/g09/l401.exe)
 Initial guess from the checkpoint file:  "dae0068freq_open_cam-b3lyp_air_D3.chk"
 B after Tr=     0.000000    0.000000    0.000000
         Rot=    0.999980   -0.002613   -0.004251   -0.003860 Ang=  -0.72 deg.
 Guess basis will be translated and rotated to current coordinates.
 JPrj=2 DoOrth=T DoCkMO=T.
 Generating alternative initial guess.
 ExpMin= 1.22D-01 ExpMax= 9.18D+03 ExpMxC= 1.38D+03 IAcc=1 IRadAn=         1 AccDes= 0.00D+00
 Harris functional with IExCor=20419 and IRadAn=       1 diagonalized for initial guess.
 HarFok:  IExCor=20419 AccDes= 0.00D+00 IRadAn=         1 IDoV= 1 UseB2=F ITyADJ=14
 ICtDFT=  3500011 ScaDFX=  1.000000  1.000000  1.000000  1.000000
 FoFCou: FMM=F IPFlag=           0 FMFlag=      100000 FMFlg1=           0
         NFxFlg=           0 DoJE=T BraDBF=F KetDBF=T FulRan=T
         wScrn=  0.000000 ICntrl=     500 IOpCl=  0 I1Cent=   200000004 NGrid=           0
         NMat0=    1 NMatS0=      1 NMatT0=    0 NMatD0=    1 NMtDS0=    0 NMtDT0=    0
 Petite list used in FoFCou.
 Harris En= -1994.63038474199    
 Leave Link  401 at Sun Dec  2 14:17:04 2018, MaxMem=   536870912 cpu:        19.5
 (Enter /pbs_home/pkowalski/g09d01/g09/l502.exe)
 Closed shell SCF:
 Using DIIS extrapolation, IDIIS=  1040.
 Integral symmetry usage will be decided dynamically.
 IVT=      641221 IEndB=      641221 NGot=   536870912 MDV=   536451994
 LenX=   536451994 LenY=   536246332
 Requested convergence on RMS density matrix=1.00D-08 within 128 cycles.
 Requested convergence on MAX density matrix=1.00D-06.
 Requested convergence on             energy=1.00D-06.
 No special actions if energy rises.
 Fock matrices will be formed incrementally for  20 cycles.
 Integral accuracy reduced to 1.0D-05 until final iterations.

 Cycle   1  Pass 0  IDiag  1:
 FoFJK:  IHMeth= 1 ICntrl=       0 DoSepK=T KAlg= 0 I1Cent=   0 FoldK=F
 IRaf=         1 NMat=   1 IRICut=       1 DoRegI=T DoRafI=F ISym2E= 0.
 FoFCou: FMM=F IPFlag=           0 FMFlag=      100000 FMFlg1=           0
         NFxFlg=           0 DoJE=T BraDBF=F KetDBF=F FulRan=T
         wScrn=  0.000000 ICntrl=     500 IOpCl=  0 I1Cent=           0 NGrid=           0
         NMat0=    1 NMatS0=      1 NMatT0=    0 NMatD0=    1 NMtDS0=    0 NMtDT0=    0
 Symmetry not used in FoFCou.
 E= -2050.00878329045    
 DIIS: error= 5.86D-03 at cycle   1 NSaved=   1.
 NSaved= 1 IEnMin= 1 EnMin= -2050.00878329045     IErMin= 1 ErrMin= 5.86D-03
 ErrMax= 5.86D-03  0.00D+00 EMaxC= 1.00D-01 BMatC= 1.87D-02 BMatP= 1.87D-02
 IDIUse=3 WtCom= 9.41D-01 WtEn= 5.86D-02
 Coeff-Com:  0.100D+01
 Coeff-En:   0.100D+01
 Coeff:      0.100D+01
 Gap=     0.590 Goal=   None    Shift=    0.000
 GapD=    0.590 DampG=2.000 DampE=1.000 DampFc=2.0000 IDamp=-1.
 RMSDP=6.57D-04 MaxDP=3.20D-02              OVMax= 2.47D-02

 Cycle   2  Pass 0  IDiag  1:
 RMSU=  6.51D-04    CP:  9.95D-01
 E= -2050.03132838161     Delta-E=       -0.022545091164 Rises=F Damp=F
 DIIS: error= 9.32D-04 at cycle   2 NSaved=   2.
 NSaved= 2 IEnMin= 2 EnMin= -2050.03132838161     IErMin= 2 ErrMin= 9.32D-04
 ErrMax= 9.32D-04  0.00D+00 EMaxC= 1.00D-01 BMatC= 5.72D-04 BMatP= 1.87D-02
 IDIUse=3 WtCom= 9.91D-01 WtEn= 9.32D-03
 Coeff-Com: -0.102D+00 0.110D+01
 Coeff-En:   0.000D+00 0.100D+01
 Coeff:     -0.101D+00 0.110D+01
 Gap=     0.243 Goal=   None    Shift=    0.000
 RMSDP=1.26D-04 MaxDP=5.33D-03 DE=-2.25D-02 OVMax= 6.85D-03

 Cycle   3  Pass 0  IDiag  1:
 RMSU=  9.71D-05    CP:  9.95D-01  1.12D+00
 E= -2050.03217172511     Delta-E=       -0.000843343501 Rises=F Damp=F
 DIIS: error= 8.17D-04 at cycle   3 NSaved=   3.
 NSaved= 3 IEnMin= 3 EnMin= -2050.03217172511     IErMin= 3 ErrMin= 8.17D-04
 ErrMax= 8.17D-04  0.00D+00 EMaxC= 1.00D-01 BMatC= 3.32D-04 BMatP= 5.72D-04
 IDIUse=3 WtCom= 9.92D-01 WtEn= 8.17D-03
 Coeff-Com: -0.672D-01 0.523D+00 0.544D+00
 Coeff-En:   0.000D+00 0.000D+00 0.100D+01
 Coeff:     -0.667D-01 0.519D+00 0.548D+00
 Gap=     0.243 Goal=   None    Shift=    0.000
 RMSDP=5.28D-05 MaxDP=2.69D-03 DE=-8.43D-04 OVMax= 2.43D-03

 Cycle   4  Pass 0  IDiag  1:
 RMSU=  4.25D-05    CP:  9.95D-01  1.14D+00  6.91D-01
 E= -2050.03239388914     Delta-E=       -0.000222164033 Rises=F Damp=F
 DIIS: error= 1.42D-04 at cycle   4 NSaved=   4.
 NSaved= 4 IEnMin= 4 EnMin= -2050.03239388914     IErMin= 4 ErrMin= 1.42D-04
 ErrMax= 1.42D-04  0.00D+00 EMaxC= 1.00D-01 BMatC= 1.76D-05 BMatP= 3.32D-04
 IDIUse=3 WtCom= 9.99D-01 WtEn= 1.42D-03
 Coeff-Com:  0.162D-02-0.686D-01 0.147D+00 0.920D+00
 Coeff-En:   0.000D+00 0.000D+00 0.000D+00 0.100D+01
 Coeff:      0.161D-02-0.685D-01 0.147D+00 0.920D+00
 Gap=     0.243 Goal=   None    Shift=    0.000
 RMSDP=1.59D-05 MaxDP=5.45D-04 DE=-2.22D-04 OVMax= 1.18D-03

 Cycle   5  Pass 0  IDiag  1:
 RMSU=  1.08D-05    CP:  9.95D-01  1.14D+00  8.03D-01  1.01D+00
 E= -2050.03240937607     Delta-E=       -0.000015486921 Rises=F Damp=F
 DIIS: error= 4.59D-05 at cycle   5 NSaved=   5.
 NSaved= 5 IEnMin= 5 EnMin= -2050.03240937607     IErMin= 5 ErrMin= 4.59D-05
 ErrMax= 4.59D-05  0.00D+00 EMaxC= 1.00D-01 BMatC= 2.06D-06 BMatP= 1.76D-05
 IDIUse=1 WtCom= 1.00D+00 WtEn= 0.00D+00
 Coeff-Com:  0.280D-02-0.513D-01 0.572D-01 0.466D+00 0.526D+00
 Coeff:      0.280D-02-0.513D-01 0.572D-01 0.466D+00 0.526D+00
 Gap=     0.243 Goal=   None    Shift=    0.000
 RMSDP=6.08D-06 MaxDP=2.95D-04 DE=-1.55D-05 OVMax= 4.25D-04

 Initial convergence to 1.0D-05 achieved.  Increase integral accuracy.
 Cycle   6  Pass 1  IDiag  1:
 E= -2050.03259606443     Delta-E=       -0.000186688361 Rises=F Damp=F
 DIIS: error= 9.40D-05 at cycle   1 NSaved=   1.
 NSaved= 1 IEnMin= 1 EnMin= -2050.03259606443     IErMin= 1 ErrMin= 9.40D-05
 ErrMax= 9.40D-05  0.00D+00 EMaxC= 1.00D-01 BMatC= 2.56D-06 BMatP= 2.56D-06
 IDIUse=1 WtCom= 1.00D+00 WtEn= 0.00D+00
 Coeff-Com:  0.100D+01
 Coeff:      0.100D+01
 Gap=     0.243 Goal=   None    Shift=    0.000
 RMSDP=6.08D-06 MaxDP=2.95D-04 DE=-1.87D-04 OVMax= 3.47D-04

 Cycle   7  Pass 1  IDiag  1:
 RMSU=  6.58D-05    CP:  1.00D+00
 E= -2050.03259838558     Delta-E=       -0.000002321152 Rises=F Damp=F
 DIIS: error= 1.69D-05 at cycle   2 NSaved=   2.
 NSaved= 2 IEnMin= 2 EnMin= -2050.03259838558     IErMin= 2 ErrMin= 1.69D-05
 ErrMax= 1.69D-05  0.00D+00 EMaxC= 1.00D-01 BMatC= 2.77D-07 BMatP= 2.56D-06
 IDIUse=1 WtCom= 1.00D+00 WtEn= 0.00D+00
 Coeff-Com:  0.121D+00 0.879D+00
 Coeff:      0.121D+00 0.879D+00
 Gap=     0.243 Goal=   None    Shift=    0.000
 RMSDP=4.72D-06 MaxDP=1.77D-04 DE=-2.32D-06 OVMax= 3.40D-04

 Cycle   8  Pass 1  IDiag  1:
 RMSU=  4.01D-06    CP:  1.00D+00  1.04D+00
 E= -2050.03259824211     Delta-E=        0.000000143467 Rises=F Damp=F
 DIIS: error= 2.14D-05 at cycle   3 NSaved=   3.
 NSaved= 3 IEnMin= 2 EnMin= -2050.03259838558     IErMin= 2 ErrMin= 1.69D-05
 ErrMax= 2.14D-05  0.00D+00 EMaxC= 1.00D-01 BMatC= 4.24D-07 BMatP= 2.77D-07
 IDIUse=1 WtCom= 1.00D+00 WtEn= 0.00D+00
 Coeff-Com: -0.212D-01 0.561D+00 0.461D+00
 Coeff:     -0.212D-01 0.561D+00 0.461D+00
 Gap=     0.243 Goal=   None    Shift=    0.000
 RMSDP=2.18D-06 MaxDP=9.40D-05 DE= 1.43D-07 OVMax= 2.03D-04

 Cycle   9  Pass 1  IDiag  1:
 RMSU=  7.19D-07    CP:  1.00D+00  1.05D+00  5.04D-01
 E= -2050.03259867176     Delta-E=       -0.000000429651 Rises=F Damp=F
 DIIS: error= 1.25D-06 at cycle   4 NSaved=   4.
 NSaved= 4 IEnMin= 4 EnMin= -2050.03259867176     IErMin= 4 ErrMin= 1.25D-06
 ErrMax= 1.25D-06  0.00D+00 EMaxC= 1.00D-01 BMatC= 1.70D-09 BMatP= 2.77D-07
 IDIUse=1 WtCom= 1.00D+00 WtEn= 0.00D+00
 Coeff-Com: -0.930D-02 0.200D+00 0.175D+00 0.634D+00
 Coeff:     -0.930D-02 0.200D+00 0.175D+00 0.634D+00
 Gap=     0.243 Goal=   None    Shift=    0.000
 RMSDP=1.90D-07 MaxDP=5.68D-06 DE=-4.30D-07 OVMax= 1.04D-05

 Cycle  10  Pass 1  IDiag  1:
 RMSU=  1.71D-07    CP:  1.00D+00  1.05D+00  5.21D-01  1.03D+00
 E= -2050.03259867349     Delta-E=       -0.000000001729 Rises=F Damp=F
 DIIS: error= 5.15D-07 at cycle   5 NSaved=   5.
 NSaved= 5 IEnMin= 5 EnMin= -2050.03259867349     IErMin= 5 ErrMin= 5.15D-07
 ErrMax= 5.15D-07  0.00D+00 EMaxC= 1.00D-01 BMatC= 3.28D-10 BMatP= 1.70D-09
 IDIUse=1 WtCom= 1.00D+00 WtEn= 0.00D+00
 Coeff-Com:  0.113D-02-0.498D-01-0.339D-01 0.268D+00 0.815D+00
 Coeff:      0.113D-02-0.498D-01-0.339D-01 0.268D+00 0.815D+00
 Gap=     0.243 Goal=   None    Shift=    0.000
 RMSDP=1.04D-07 MaxDP=3.23D-06 DE=-1.73D-09 OVMax= 1.03D-05

 Cycle  11  Pass 1  IDiag  1:
 RMSU=  7.05D-08    CP:  1.00D+00  1.05D+00  5.26D-01  1.13D+00  1.01D+00
 E= -2050.03259867390     Delta-E=       -0.000000000409 Rises=F Damp=F
 DIIS: error= 1.94D-07 at cycle   6 NSaved=   6.
 NSaved= 6 IEnMin= 6 EnMin= -2050.03259867390     IErMin= 6 ErrMin= 1.94D-07
 ErrMax= 1.94D-07  0.00D+00 EMaxC= 1.00D-01 BMatC= 3.20D-11 BMatP= 3.28D-10
 IDIUse=1 WtCom= 1.00D+00 WtEn= 0.00D+00
 Coeff-Com:  0.128D-02-0.371D-01-0.281D-01 0.298D-01 0.298D+00 0.736D+00
 Coeff:      0.128D-02-0.371D-01-0.281D-01 0.298D-01 0.298D+00 0.736D+00
 Gap=     0.243 Goal=   None    Shift=    0.000
 RMSDP=3.42D-08 MaxDP=1.34D-06 DE=-4.09D-10 OVMax= 4.13D-06

 Cycle  12  Pass 1  IDiag  1:
 RMSU=  2.83D-08    CP:  1.00D+00  1.05D+00  5.28D-01  1.14D+00  1.09D+00
                    CP:  9.97D-01
 E= -2050.03259867396     Delta-E=       -0.000000000063 Rises=F Damp=F
 DIIS: error= 8.86D-08 at cycle   7 NSaved=   7.
 NSaved= 7 IEnMin= 7 EnMin= -2050.03259867396     IErMin= 7 ErrMin= 8.86D-08
 ErrMax= 8.86D-08  0.00D+00 EMaxC= 1.00D-01 BMatC= 5.74D-12 BMatP= 3.20D-11
 IDIUse=1 WtCom= 1.00D+00 WtEn= 0.00D+00
 Coeff-Com:  0.365D-03-0.846D-02-0.643D-02-0.254D-01 0.141D-01 0.313D+00
 Coeff-Com:  0.712D+00
 Coeff:      0.365D-03-0.846D-02-0.643D-02-0.254D-01 0.141D-01 0.313D+00
 Coeff:      0.712D+00
 Gap=     0.243 Goal=   None    Shift=    0.000
 RMSDP=1.43D-08 MaxDP=4.46D-07 DE=-6.28D-11 OVMax= 1.40D-06

 Cycle  13  Pass 1  IDiag  1:
 RMSU=  1.04D-08    CP:  1.00D+00  1.05D+00  5.28D-01  1.15D+00  1.09D+00
                    CP:  1.12D+00  1.04D+00
 E= -2050.03259867389     Delta-E=        0.000000000071 Rises=F Damp=F
 DIIS: error= 2.63D-08 at cycle   8 NSaved=   8.
 NSaved= 8 IEnMin= 7 EnMin= -2050.03259867396     IErMin= 8 ErrMin= 2.63D-08
 ErrMax= 2.63D-08  0.00D+00 EMaxC= 1.00D-01 BMatC= 8.48D-13 BMatP= 5.74D-12
 IDIUse=1 WtCom= 1.00D+00 WtEn= 0.00D+00
 Coeff-Com: -0.660D-04 0.294D-02 0.242D-02-0.177D-01-0.477D-01 0.590D-02
 Coeff-Com:  0.300D+00 0.754D+00
 Coeff:     -0.660D-04 0.294D-02 0.242D-02-0.177D-01-0.477D-01 0.590D-02
 Coeff:      0.300D+00 0.754D+00
 Gap=     0.243 Goal=   None    Shift=    0.000
 RMSDP=5.57D-09 MaxDP=1.82D-07 DE= 7.09D-11 OVMax= 7.86D-07

 SCF Done:  E(RCAM-B3LYP) =  -2050.03259867     A.U. after   13 cycles
            NFock= 13  Conv=0.56D-08     -V/T= 2.0060
 KE= 2.037824684346D+03 PE=-1.049105105805D+04 EE= 3.575061869871D+03
 Leave Link  502 at Sun Dec  2 14:21:08 2018, MaxMem=   536870912 cpu:      1939.2
 (Enter /pbs_home/pkowalski/g09d01/g09/l701.exe)
 Compute integral first derivatives.
 ... and contract with generalized density number  0.
 R6Disp: Adding Grimme-D3 dispersion energy 1st derivatives to the gradient.
 Leave Link  701 at Sun Dec  2 14:21:09 2018, MaxMem=   536870912 cpu:         3.7
 (Enter /pbs_home/pkowalski/g09d01/g09/l702.exe)
 L702 exits ... SP integral derivatives will be done elsewhere.
 Leave Link  702 at Sun Dec  2 14:21:09 2018, MaxMem=   536870912 cpu:         0.2
 (Enter /pbs_home/pkowalski/g09d01/g09/l703.exe)
 Compute integral first derivatives, UseDBF=F ICtDFT=           0.
 Integral derivatives from FoFJK, PRISM(SPDF).
 Calling FoFJK, ICntrl=      2127 FMM=F ISym2X=0 I1Cent= 0 IOpClX= 0 NMat=1 NMatS=1 NMatT=0.
 FoFJK:  IHMeth= 1 ICntrl=    2127 DoSepK=T KAlg= 0 I1Cent=   0 FoldK=F
 IRaf=         1 NMat=   1 IRICut=       1 DoRegI=T DoRafI=F ISym2E= 0.
 FoFCou: FMM=F IPFlag=           0 FMFlag=      100000 FMFlg1=         800
         NFxFlg=           0 DoJE=F BraDBF=F KetDBF=F FulRan=T
         wScrn=  0.000000 ICntrl=    2527 IOpCl=  0 I1Cent=           0 NGrid=           0
         NMat0=    1 NMatS0=      1 NMatT0=    0 NMatD0=    1 NMtDS0=    0 NMtDT0=    0
 Symmetry not used in FoFCou.
 Leave Link  703 at Sun Dec  2 14:22:44 2018, MaxMem=   536870912 cpu:       762.0
 (Enter /pbs_home/pkowalski/g09d01/g09/l716.exe)
 Dipole        = 3.67377582D-03-2.36549815D+00-1.00707063D-01
 ***** Axes restored to original set *****
 -------------------------------------------------------------------
 Center     Atomic                   Forces (Hartrees/Bohr)
 Number     Number              X              Y              Z
 -------------------------------------------------------------------
      1        6           0.000989047   -0.002504607    0.001237483
      2       16          -0.000052318    0.000897241   -0.000977371
      3        6           0.000510973   -0.000436974    0.000279546
      4        6          -0.000645209   -0.000150865    0.000564369
      5        6           0.000407179    0.002103769   -0.000023612
      6        6           0.000063220   -0.000038604    0.000015351
      7        1           0.000210044    0.000063314    0.000071159
      8        6           0.001124011    0.000635279    0.002794923
      9        6           0.002904684   -0.002884617   -0.003089933
     10        6          -0.001243721    0.000865143   -0.001653275
     11        6          -0.002409585   -0.000087769    0.004558893
     12        6          -0.001484678    0.000688142   -0.002325814
     13        9          -0.001680944    0.000171417    0.001180468
     14        9          -0.001089233    0.000125620   -0.001097452
     15        9           0.000574165    0.000251825   -0.001045406
     16        9           0.001252467    0.000401401   -0.001030775
     17        9          -0.000375715   -0.000539252    0.000997965
     18        9           0.000789196   -0.000237990    0.001777633
     19        6           0.001016095   -0.000475964    0.000172216
     20        6          -0.001366898    0.000083502   -0.002634541
     21        6           0.000445679   -0.000297151   -0.000791007
     22        1          -0.000055223    0.000258087   -0.000055481
     23        1           0.000333056   -0.000226035   -0.000165277
     24        1           0.000071274    0.000312096   -0.000021581
     25        6          -0.000028754    0.000819569    0.000700083
     26        1          -0.000228897    0.000137398    0.000341285
     27        1           0.000279276    0.000214118   -0.000014404
     28        1           0.000273638    0.000048527   -0.000055727
     29        1          -0.000078458    0.000060135    0.000044856
     30        1           0.000157824   -0.000118325   -0.000022517
     31        1           0.000092771   -0.000108078   -0.000008103
     32       16           0.000191808    0.000190494    0.001367156
     33        6          -0.001809281   -0.000096121   -0.000274167
     34        6           0.000972116   -0.000955421   -0.001248020
     35        6          -0.000470515    0.000621124    0.000578872
     36        1          -0.000272743   -0.000087808   -0.000171003
     37        1           0.000175665    0.000040842   -0.000212047
     38        1           0.000088408    0.000085670    0.000228033
     39        1           0.000369575    0.000170866    0.000007224
 -------------------------------------------------------------------
 Cartesian Forces:  Max     0.004558893 RMS     0.001059234
 Leave Link  716 at Sun Dec  2 14:22:44 2018, MaxMem=   536870912 cpu:         0.5
 (Enter /pbs_home/pkowalski/g09d01/g09/l103.exe)

 GradGradGradGradGradGradGradGradGradGradGradGradGradGradGradGradGradGrad
 Berny optimization.
 Using GEDIIS/GDIIS optimizer.
 FormGI is forming the generalized inverse of G from B-inverse, IUseBI=4.
 GSVD:  received Info=                   1 from GESDD.
 Internal  Forces:  Max     0.004996051 RMS     0.000984575
 Search for a local minimum.
 Step number   6 out of a maximum of  223
 All quantities printed in internal units (Hartrees-Bohrs-Radians)
 RMS Force = .98458D-03 SwitMx=.10000D-02 MixMth= 2
 Mixed Optimization -- En-DIIS/RFO-DIIS
 Update second derivatives using D2CorX and points    4    5    6
 DE= -1.18D-03 DEPred=-1.90D-03 R= 6.21D-01
 TightC=F SS=  1.41D+00  RLast= 5.40D-01 DXNew= 7.1352D-01 1.6208D+00
 Trust test= 6.21D-01 RLast= 5.40D-01 DXMaxT set to 7.14D-01
 ITU=  1  0 -1  1  1  0
 Use linear search instead of GDIIS.
     Eigenvalues ---    0.00505   0.00884   0.00946   0.00951   0.00971
     Eigenvalues ---    0.01002   0.01114   0.01126   0.01187   0.01230
     Eigenvalues ---    0.01304   0.01335   0.01375   0.01424   0.01487
     Eigenvalues ---    0.01514   0.01585   0.01628   0.01886   0.01956
     Eigenvalues ---    0.02272   0.03854   0.05261   0.05441   0.07200
     Eigenvalues ---    0.07233   0.07280   0.07291   0.07363   0.07366
     Eigenvalues ---    0.07379   0.07395   0.07435   0.08120   0.09249
     Eigenvalues ---    0.09620   0.10490   0.11287   0.12398   0.12587
     Eigenvalues ---    0.14589   0.15800   0.15990   0.16000   0.16000
     Eigenvalues ---    0.16000   0.16000   0.16000   0.16000   0.16000
     Eigenvalues ---    0.16000   0.16000   0.16003   0.16017   0.16051
     Eigenvalues ---    0.17116   0.22969   0.23600   0.24180   0.24415
     Eigenvalues ---    0.24645   0.24894   0.24970   0.24996   0.24997
     Eigenvalues ---    0.24997   0.24999   0.25035   0.25246   0.27886
     Eigenvalues ---    0.28693   0.29099   0.29368   0.29428   0.30261
     Eigenvalues ---    0.30730   0.31599   0.33344   0.33895   0.34017
     Eigenvalues ---    0.34196   0.34209   0.34215   0.34242   0.34246
     Eigenvalues ---    0.34254   0.34260   0.34279   0.34290   0.34311
     Eigenvalues ---    0.34314   0.34331   0.34359   0.35412   0.35899
     Eigenvalues ---    0.36041   0.37029   0.37876   0.38209   0.38647
     Eigenvalues ---    0.39481   0.40682   0.42309   0.51541   0.52716
     Eigenvalues ---    0.53105   0.53410   0.53869   0.54072   0.54859
     Eigenvalues ---    0.66550
 RFO step:  Lambda=-9.21979777D-04 EMin= 5.04973627D-03
 Quartic linear search produced a step of -0.12369.
 Iteration  1 RMS(Cart)=  0.05815237 RMS(Int)=  0.00074139
 Iteration  2 RMS(Cart)=  0.00122180 RMS(Int)=  0.00005655
 Iteration  3 RMS(Cart)=  0.00000105 RMS(Int)=  0.00005655
 Iteration  4 RMS(Cart)=  0.00000000 RMS(Int)=  0.00005655
 ITry= 1 IFail=0 DXMaxC= 2.35D-01 DCOld= 1.00D+10 DXMaxT= 7.14D-01 DXLimC= 3.00D+00 Rises=F
 Variable       Old X    -DE/DX   Delta X   Delta X   Delta X     New X
                                 (Linear)    (Quad)   (Total)
    R1        3.28988   0.00007   0.00081  -0.00137  -0.00059   3.28929
    R2        2.61037  -0.00372  -0.00111  -0.00272  -0.00385   2.60653
    R3        2.75312  -0.00261  -0.00052  -0.00446  -0.00499   2.74813
    R4        3.25958   0.00036   0.00026   0.00143   0.00169   3.26128
    R5        2.58440  -0.00037  -0.00031  -0.00045  -0.00073   2.58367
    R6        2.82684  -0.00026  -0.00007  -0.00053  -0.00059   2.82625
    R7        2.69854  -0.00033   0.00010  -0.00051  -0.00039   2.69815
    R8        2.06273  -0.00016  -0.00004  -0.00069  -0.00072   2.06200
    R9        2.83184  -0.00087  -0.00026  -0.00198  -0.00224   2.82959
   R10        2.07574  -0.00004   0.00001  -0.00022  -0.00021   2.07553
   R11        2.08054  -0.00011  -0.00005  -0.00033  -0.00038   2.08016
   R12        2.08058  -0.00007  -0.00004  -0.00023  -0.00027   2.08031
   R13        2.85672  -0.00184  -0.00011  -0.00531  -0.00533   2.85139
   R14        2.56391  -0.00500  -0.00110  -0.00268  -0.00380   2.56011
   R15        2.90611   0.00136  -0.00080   0.00401   0.00328   2.90939
   R16        2.53924   0.00140   0.00011   0.00228   0.00239   2.54163
   R17        2.55077   0.00085   0.00027   0.00085   0.00112   2.55189
   R18        2.85418  -0.00123   0.00030  -0.00393  -0.00373   2.85046
   R19        2.74797  -0.00143  -0.00062  -0.00114  -0.00176   2.74621
   R20        2.90900   0.00034  -0.00080   0.00242   0.00159   2.91059
   R21        2.51416   0.00108   0.00042   0.00116   0.00158   2.51574
   R22        2.54239  -0.00093   0.00014  -0.00130  -0.00117   2.54123
   R23        2.56166  -0.00075  -0.00020  -0.00044  -0.00064   2.56102
   R24        2.52808   0.00191   0.00046   0.00226   0.00272   2.53080
   R25        2.60648  -0.00181  -0.00018   0.00042   0.00020   2.60669
   R26        2.83124  -0.00090  -0.00025  -0.00222  -0.00247   2.82876
   R27        2.69958  -0.00065  -0.00062   0.00048  -0.00012   2.69946
   R28        3.28695  -0.00002   0.00034   0.00034   0.00064   3.28759
   R29        2.07726  -0.00009   0.00006  -0.00042  -0.00036   2.07690
   R30        2.08236  -0.00009  -0.00020  -0.00046  -0.00066   2.08170
   R31        2.07351   0.00032   0.00015  -0.00005   0.00011   2.07361
   R32        2.08177   0.00016  -0.00009   0.00014   0.00005   2.08182
   R33        2.07370   0.00033   0.00015   0.00020   0.00034   2.07404
   R34        2.07719  -0.00007   0.00005  -0.00040  -0.00035   2.07684
   R35        3.25803   0.00019  -0.00070   0.00261   0.00193   3.25996
   R36        2.58877  -0.00222  -0.00064  -0.00176  -0.00235   2.58642
   R37        2.83049  -0.00066  -0.00016  -0.00182  -0.00197   2.82852
   R38        2.06310  -0.00029  -0.00008  -0.00090  -0.00098   2.06212
   R39        2.07696   0.00000   0.00005  -0.00026  -0.00021   2.07675
   R40        2.08206  -0.00007  -0.00007  -0.00022  -0.00028   2.08178
   R41        2.07700  -0.00007   0.00000  -0.00028  -0.00028   2.07671
    A1        1.94308   0.00084   0.00003   0.00101   0.00087   1.94395
    A2        2.10981   0.00189  -0.00005   0.00437   0.00439   2.11420
    A3        2.23020  -0.00273   0.00004  -0.00532  -0.00520   2.22501
    A4        1.60904  -0.00099  -0.00047  -0.00141  -0.00209   1.60695
    A5        1.93182   0.00019   0.00039   0.00101   0.00132   1.93314
    A6        2.11481  -0.00004  -0.00036   0.00021  -0.00011   2.11470
    A7        2.23646  -0.00015  -0.00003  -0.00130  -0.00130   2.23517
    A8        1.99688  -0.00067  -0.00042  -0.00186  -0.00235   1.99454
    A9        2.13915   0.00050   0.00072   0.00086   0.00162   2.14076
   A10        2.14710   0.00017  -0.00030   0.00102   0.00075   2.14785
   A11        1.94390   0.00063   0.00047   0.00132   0.00157   1.94547
   A12        2.19359  -0.00236  -0.00149  -0.00197  -0.00350   2.19009
   A13        2.14546   0.00174   0.00104   0.00115   0.00215   2.14762
   A14        1.91785   0.00018   0.00022   0.00097   0.00119   1.91904
   A15        1.94830  -0.00019  -0.00028  -0.00065  -0.00092   1.94738
   A16        1.94922  -0.00011  -0.00025  -0.00021  -0.00046   1.94877
   A17        1.88611   0.00000  -0.00004  -0.00006  -0.00010   1.88601
   A18        1.88622  -0.00005  -0.00004  -0.00040  -0.00044   1.88579
   A19        1.87373   0.00017   0.00039   0.00034   0.00073   1.87446
   A20        2.10686   0.00228   0.00106  -0.00144  -0.00060   2.10626
   A21        2.24585  -0.00397  -0.00089  -0.00500  -0.00608   2.23977
   A22        1.92774   0.00166  -0.00045   0.00449   0.00406   1.93180
   A23        1.81984  -0.00125  -0.00242   0.00240   0.00020   1.82003
   A24        1.98352  -0.00064   0.00068  -0.01166  -0.01110   1.97241
   A25        1.93681   0.00016  -0.00035   0.00378   0.00334   1.94015
   A26        1.94558   0.00019   0.00100  -0.00423  -0.00333   1.94224
   A27        1.90444   0.00193   0.00126   0.00927   0.01043   1.91487
   A28        1.87331  -0.00026  -0.00012   0.00125   0.00118   1.87449
   A29        1.92568   0.00067  -0.00088   0.00365   0.00272   1.92840
   A30        2.25912  -0.00393  -0.00132  -0.00246  -0.00379   2.25533
   A31        2.09835   0.00326   0.00220  -0.00130   0.00089   2.09924
   A32        1.80305  -0.00074  -0.00221   0.00428   0.00217   1.80522
   A33        1.98032  -0.00018   0.00172  -0.00881  -0.00714   1.97318
   A34        1.89821   0.00085  -0.00013   0.00770   0.00752   1.90573
   A35        1.97946   0.00030   0.00155  -0.00691  -0.00545   1.97402
   A36        1.89296   0.00027   0.00015   0.00480   0.00491   1.89787
   A37        1.90534  -0.00044  -0.00116   0.00014  -0.00098   1.90436
   A38        1.80676  -0.00052  -0.00158   0.00703   0.00541   1.81217
   A39        1.94126  -0.00057  -0.00086  -0.00330  -0.00416   1.93710
   A40        1.98383   0.00010   0.00125  -0.00454  -0.00329   1.98054
   A41        1.90946   0.00057  -0.00017   0.00348   0.00335   1.91281
   A42        1.94716   0.00072   0.00159  -0.00137   0.00023   1.94739
   A43        1.87512  -0.00025  -0.00028  -0.00090  -0.00121   1.87391
   A44        2.19231  -0.00191  -0.00117   0.00022  -0.00088   2.19142
   A45        1.94247   0.00090   0.00047   0.00203   0.00231   1.94478
   A46        2.14830   0.00101   0.00072  -0.00212  -0.00133   2.14697
   A47        2.24589  -0.00200  -0.00016  -0.00028  -0.00037   2.24552
   A48        2.09030   0.00260   0.00077   0.00228   0.00313   2.09343
   A49        1.94688  -0.00060  -0.00061  -0.00180  -0.00265   1.94423
   A50        1.92887   0.00043   0.00041   0.00063   0.00104   1.92991
   A51        1.94127  -0.00067  -0.00033  -0.00259  -0.00291   1.93835
   A52        1.94786  -0.00003  -0.00016   0.00094   0.00078   1.94864
   A53        1.88402   0.00018  -0.00016   0.00100   0.00084   1.88486
   A54        1.89701  -0.00014  -0.00051  -0.00018  -0.00069   1.89632
   A55        1.86224   0.00024   0.00075   0.00023   0.00098   1.86321
   A56        1.94181  -0.00062  -0.00035  -0.00253  -0.00288   1.93893
   A57        1.94832  -0.00013  -0.00050   0.00098   0.00048   1.94880
   A58        1.92810   0.00045   0.00064   0.00064   0.00128   1.92937
   A59        1.86367   0.00023   0.00081  -0.00068   0.00013   1.86380
   A60        1.88322   0.00018  -0.00009   0.00123   0.00114   1.88436
   A61        1.89615  -0.00009  -0.00051   0.00039  -0.00012   1.89602
   A62        1.60798  -0.00024   0.00005   0.00071   0.00052   1.60850
   A63        1.93199   0.00011   0.00023  -0.00029  -0.00022   1.93177
   A64        2.11142   0.00046   0.00119  -0.00089   0.00026   2.11167
   A65        2.23958  -0.00057  -0.00154   0.00076  -0.00082   2.23876
   A66        1.99545  -0.00016  -0.00014  -0.00043  -0.00067   1.99477
   A67        2.14466   0.00021   0.00047  -0.00012   0.00038   2.14505
   A68        2.14308  -0.00005  -0.00034   0.00054   0.00024   2.14332
   A69        1.95288  -0.00019   0.00039  -0.00242  -0.00203   1.95086
   A70        1.93902   0.00005  -0.00041   0.00110   0.00070   1.93971
   A71        1.92531   0.00010   0.00004   0.00088   0.00092   1.92623
   A72        1.87596   0.00006   0.00011   0.00019   0.00030   1.87626
   A73        1.88682   0.00000  -0.00036   0.00051   0.00015   1.88697
   A74        1.88126  -0.00002   0.00023  -0.00023   0.00000   1.88126
    D1       -0.00097   0.00028   0.00110   0.03369   0.03476   0.03379
    D2       -3.12879   0.00043  -0.00045   0.02937   0.02885  -3.09994
    D3        0.00657  -0.00028  -0.00143  -0.03394  -0.03540  -0.02883
    D4        3.12551   0.00025   0.00055  -0.00939  -0.00888   3.11662
    D5        3.13321  -0.00040   0.00025  -0.02915  -0.02893   3.10428
    D6       -0.03103   0.00014   0.00222  -0.00459  -0.00242  -0.03345
    D7       -0.88616   0.00111  -0.00029   0.01435   0.01413  -0.87203
    D8        2.34288   0.00138   0.00353   0.04512   0.04861   2.39149
    D9        2.27166   0.00124  -0.00211   0.00919   0.00713   2.27878
   D10       -0.78249   0.00152   0.00171   0.03996   0.04161  -0.74088
   D11       -0.00512  -0.00019  -0.00045  -0.02410  -0.02454  -0.02965
   D12       -3.13351  -0.00017  -0.00053  -0.01857  -0.01908   3.13059
   D13        0.00997   0.00006  -0.00029   0.00911   0.00883   0.01881
   D14       -3.12056  -0.00001  -0.00041   0.00692   0.00650  -3.11406
   D15        3.13721   0.00004  -0.00021   0.00311   0.00292   3.14012
   D16        0.00668  -0.00003  -0.00033   0.00092   0.00058   0.00726
   D17        3.13635   0.00000  -0.00007  -0.00213  -0.00220   3.13415
   D18        1.04406   0.00001   0.00001  -0.00228  -0.00227   1.04179
   D19       -1.05381  -0.00001  -0.00013  -0.00212  -0.00225  -1.05605
   D20        0.01046   0.00002  -0.00017   0.00443   0.00426   0.01472
   D21       -2.08183   0.00003  -0.00009   0.00427   0.00418  -2.07764
   D22        2.10349   0.00001  -0.00022   0.00444   0.00421   2.10769
   D23       -0.01084   0.00015   0.00113   0.01636   0.01748   0.00664
   D24       -3.13051  -0.00030  -0.00077  -0.00736  -0.00819  -3.13871
   D25        3.11963   0.00022   0.00125   0.01856   0.01983   3.13946
   D26       -0.00004  -0.00023  -0.00064  -0.00516  -0.00584  -0.00589
   D27        1.61777  -0.00032  -0.00354  -0.00061  -0.00414   1.61362
   D28       -0.46227  -0.00010  -0.00401   0.00130  -0.00270  -0.46497
   D29       -2.57417  -0.00021  -0.00346  -0.00029  -0.00375  -2.57791
   D30       -1.54895   0.00025  -0.00136   0.02663   0.02528  -1.52368
   D31        2.65419   0.00047  -0.00182   0.02854   0.02672   2.68091
   D32        0.54230   0.00036  -0.00128   0.02695   0.02567   0.56797
   D33        2.98702  -0.00081  -0.00911   0.03038   0.02134   3.00836
   D34        0.86503   0.00015  -0.00909   0.04060   0.03151   0.89654
   D35       -1.24810   0.00083  -0.00915   0.04445   0.03539  -1.21271
   D36       -0.22741  -0.00132  -0.01233   0.00436  -0.00799  -0.23539
   D37       -2.34940  -0.00036  -0.01232   0.01458   0.00218  -2.34721
   D38        1.82066   0.00032  -0.01238   0.01843   0.00606   1.82672
   D39        2.96852   0.00100   0.00263  -0.00737  -0.00470   2.96382
   D40       -0.16441   0.00120   0.00167   0.00742   0.00909  -0.15531
   D41       -0.09285   0.00119   0.00604   0.02105   0.02712  -0.06573
   D42        3.05741   0.00140   0.00508   0.03584   0.04092   3.09832
   D43        0.43883   0.00054   0.01332  -0.02756  -0.01420   0.42463
   D44        2.58939   0.00031   0.01469  -0.03817  -0.02343   2.56596
   D45       -1.56976   0.00024   0.01426  -0.03833  -0.02407  -1.59383
   D46        2.58576  -0.00092   0.01315  -0.04253  -0.02932   2.55644
   D47       -1.54687  -0.00114   0.01453  -0.05314  -0.03856  -1.58542
   D48        0.57717  -0.00122   0.01409  -0.05330  -0.03920   0.53797
   D49       -1.63147   0.00010   0.01443  -0.03767  -0.02326  -1.65473
   D50        0.51909  -0.00013   0.01580  -0.04828  -0.03249   0.48660
   D51        2.64312  -0.00020   0.01536  -0.04844  -0.03313   2.60999
   D52        0.37332  -0.00053   0.00282  -0.03746  -0.03461   0.33871
   D53       -1.67542  -0.00063   0.00429  -0.04393  -0.03960  -1.71502
   D54        2.48874   0.00006   0.00440  -0.03698  -0.03257   2.45616
   D55       -2.77602  -0.00075   0.00368  -0.05068  -0.04701  -2.82303
   D56        1.45843  -0.00085   0.00514  -0.05715  -0.05200   1.40643
   D57       -0.66060  -0.00016   0.00526  -0.05021  -0.04497  -0.70558
   D58       -0.75802   0.00096   0.00402  -0.02258  -0.01855  -0.77657
   D59        2.36539   0.00077   0.00410  -0.00746  -0.00334   2.36205
   D60        2.39298   0.00119   0.00298  -0.00656  -0.00359   2.38938
   D61       -0.76680   0.00101   0.00306   0.00857   0.01162  -0.75518
   D62       -0.48755   0.00009  -0.01018   0.03838   0.02819  -0.45935
   D63        1.58332  -0.00059  -0.01208   0.03992   0.02784   1.61116
   D64       -2.62750  -0.00009  -0.01155   0.04020   0.02865  -2.59885
   D65       -2.63868   0.00063  -0.01167   0.05024   0.03856  -2.60012
   D66       -0.56781  -0.00004  -0.01357   0.05178   0.03820  -0.52961
   D67        1.50456   0.00045  -0.01304   0.05206   0.03901   1.54357
   D68        1.52480   0.00081  -0.01131   0.05119   0.03990   1.56470
   D69       -2.68752   0.00013  -0.01321   0.05273   0.03954  -2.64798
   D70       -0.61515   0.00063  -0.01268   0.05301   0.04035  -0.57480
   D71       -0.02659   0.00010   0.00118  -0.01234  -0.01117  -0.03776
   D72        3.13197   0.00025   0.00108  -0.02649  -0.02538   3.10659
   D73        3.13068  -0.00025  -0.00002  -0.02125  -0.02130   3.10937
   D74        0.00605  -0.00011  -0.00012  -0.03540  -0.03551  -0.02946
   D75       -2.58031  -0.00017  -0.00228   0.00357   0.00129  -2.57901
   D76        1.61047  -0.00024  -0.00213   0.00359   0.00146   1.61193
   D77       -0.46709  -0.00007  -0.00275   0.00440   0.00166  -0.46544
   D78        0.54386   0.00022  -0.00095   0.01352   0.01257   0.55642
   D79       -1.54856   0.00015  -0.00080   0.01354   0.01274  -1.53582
   D80        2.65707   0.00032  -0.00142   0.01435   0.01293   2.67000
   D81       -0.00474   0.00003   0.00025   0.01227   0.01254   0.00781
   D82        3.13601  -0.00005  -0.00110   0.00454   0.00345   3.13946
   D83       -3.13112  -0.00028  -0.00090   0.00360   0.00271  -3.12841
   D84        0.00963  -0.00037  -0.00226  -0.00413  -0.00638   0.00325
   D85       -3.13101   0.00030  -0.00010   0.02588   0.02573  -3.10528
   D86       -0.00468   0.00012  -0.00003   0.03857   0.03850   0.03382
   D87        0.00195  -0.00010   0.00017  -0.03108  -0.03094  -0.02899
   D88       -3.11970   0.00014   0.00364  -0.01057  -0.00697  -3.12667
   D89        0.00118   0.00005  -0.00027   0.01672   0.01645   0.01763
   D90       -3.13957   0.00014   0.00107   0.02444   0.02553  -3.11403
   D91        3.12098  -0.00019  -0.00397  -0.00572  -0.00970   3.11128
   D92       -0.01977  -0.00011  -0.00262   0.00201  -0.00062  -0.02039
   D93       -0.51039  -0.00042   0.00149  -0.04118  -0.03969  -0.55008
   D94        1.58644  -0.00044   0.00162  -0.04182  -0.04021   1.54623
   D95       -2.61160  -0.00036   0.00166  -0.04082  -0.03916  -2.65076
   D96        2.65499  -0.00015   0.00556  -0.01670  -0.01114   2.64385
   D97       -1.53138  -0.00016   0.00569  -0.01735  -0.01165  -1.54303
   D98        0.55378  -0.00009   0.00573  -0.01635  -0.01061   0.54317
         Item               Value     Threshold  Converged?
 Maximum Force            0.004996     0.000450     NO 
 RMS     Force            0.000985     0.000300     NO 
 Maximum Displacement     0.234843     0.001800     NO 
 RMS     Displacement     0.058072     0.001200     NO 
 Predicted change in Energy=-5.423841D-04
 Lowest energy point so far.  Saving SCF results.
 GradGradGradGradGradGradGradGradGradGradGradGradGradGradGradGradGradGrad

 Leave Link  103 at Sun Dec  2 14:22:45 2018, MaxMem=   536870912 cpu:         1.0
 (Enter /pbs_home/pkowalski/g09d01/g09/l202.exe)
                          Input orientation:                          
 ---------------------------------------------------------------------
 Center     Atomic      Atomic             Coordinates (Angstroms)
 Number     Number       Type             X           Y           Z
 ---------------------------------------------------------------------
      1          6           0       -1.958789   -0.172519   -0.598552
      2         16           0       -3.407250    0.786989   -0.493427
      3          6           0       -4.400372   -0.549277   -0.947809
      4          6           0       -3.638037   -1.655571   -1.201275
      5          6           0       -2.236623   -1.458851   -1.011670
      6          6           0       -5.886085   -0.410380   -1.048510
      7          1           0       -4.067117   -2.603885   -1.528742
      8          6           0       -0.659447    0.388226   -0.263710
      9          6           0       -0.212278    1.702172   -0.855600
     10          6           0        0.339785   -0.177495    0.455213
     11          6           0        1.095499    2.028380   -0.111541
     12          6           0        1.598055    0.647792    0.350717
     13          9           0       -1.119043    2.683609   -0.702251
     14          9           0        0.033666    1.582608   -2.178022
     15          9           0        1.977180    2.678921   -0.867667
     16          9           0        0.813320    2.770956    0.973508
     17          9           0        2.438915    0.135075   -0.580266
     18          9           0        2.278453    0.731229    1.501223
     19          6           0       -0.627537   -1.868356    2.105784
     20          6           0        0.332491   -1.407582    1.228984
     21          6           0       -1.881895   -1.143616    2.482745
     22          1           0       -2.164453   -1.374129    3.519535
     23          1           0       -2.719205   -1.435177    1.828986
     24          1           0       -1.766844   -0.056857    2.383726
     25          6           0       -1.222746   -2.537415   -1.237122
     26          1           0       -1.081421   -3.144791   -0.328963
     27          1           0       -0.240540   -2.122182   -1.496808
     28          1           0       -1.545798   -3.207426   -2.046173
     29          1           0       -6.331791   -1.365709   -1.356739
     30          1           0       -6.172055    0.353787   -1.787410
     31          1           0       -6.333222   -0.120458   -0.085239
     32         16           0        1.663587   -2.520653    1.103005
     33          6           0        0.915030   -3.639572    2.181727
     34          6           0       -0.279071   -3.148340    2.635685
     35          6           0        1.592527   -4.920928    2.555229
     36          1           0        2.221539   -5.302543    1.738869
     37          1           0        2.239467   -4.785995    3.436621
     38          1           0        0.847126   -5.690278    2.800516
     39          1           0       -0.906243   -3.685199    3.349278
 ---------------------------------------------------------------------
                    Distance matrix (angstroms):
                    1          2          3          4          5
     1  C    0.000000
     2  S    1.740616   0.000000
     3  C    2.495045   1.725793   0.000000
     4  C    2.320042   2.553510   1.367219   0.000000
     5  C    1.379315   2.585100   2.348023   1.427799   0.000000
     6  C    3.960137   2.808279   1.495585   2.574404   3.797265
     7  H    3.349902   3.606290   2.161008   1.091166   2.220175
     8  C    1.454250   2.786072   3.916812   3.732042   2.541382
     9  C    2.575042   3.343138   4.755802   4.809340   3.756913
    10  C    2.528614   3.983769   4.957396   4.555407   3.229783
    11  C    3.796026   4.686324   6.127663   6.096342   4.906531
    12  C    3.771626   5.077896   6.253020   5.927126   4.582444
    13  F    2.978824   2.979373   4.612913   5.042107   4.301709
    14  F    3.089510   3.912898   5.071395   4.992118   3.970524
    15  F    4.867750   5.719401   7.148486   7.101393   5.907455
    16  F    4.338203   4.888889   6.472866   6.643675   5.579817
    17  F    4.408486   5.883041   6.883259   6.365643   4.958564
    18  F    4.814565   6.025691   7.228011   6.928576   5.612218
    19  C    3.458544   4.640426   5.029779   4.477168   3.532049
    20  C    3.180446   4.665673   5.279688   4.661840   3.409326
    21  C    3.231615   3.861547   4.297053   4.113167   3.526492
    22  H    4.294741   4.724282   5.063287   4.953454   4.532572
[truncated: 1,072,918 more chars]
