# Supplementary material for: Wide-range IR spectra of diarylethene derivatives and their simulation using the density functional theory
Source: Sci Rep. 2022 Oct 7;12:16834. doi: 10.1038/s41598-022-20264-x (PMC9546887; doi:10.1038/s41598-022-20264-x)
Supplement: Supplementary file 1 — Supplementary Information 1. [file 41598_2022_20264_MOESM1_ESM.zip › IR_files/2_0068/open/open_b3lyp_air.log]

 Entering Gaussian System, Link 0=g09
 Input=open_b3lyp_air.gjf
 Output=open_b3lyp_air.log
 AtFile(1): /pbs_home/ewapastorczak/DAE/0068/Def2SVP.gbs
            H     0
            S   3   1.00
                 13.0107010              0.19682158E-01
                  1.9622572              0.13796524
                  0.44453796             0.47831935
            S   1   1.00
                  0.12194962             1.0000000
            P   1   1.00
                  0.8000000              1.0000000
            ****
            C     0
            S   5   1.00
               1238.4016938              0.54568832082E-02
                186.29004992             0.40638409211E-01
                 42.251176346            0.18025593888
                 11.676557932            0.46315121755
                  3.5930506482           0.44087173314
            S   1   1.00
                  0.40245147363          1.0000000
            S   1   1.00
                  0.13090182668          1.0000000
            P   3   1.00
                  9.4680970621           0.38387871728E-01
                  2.0103545142           0.21117025112
                  0.54771004707          0.51328172114
            P   1   1.00
                  0.15268613795          1.0000000
            D   1   1.00
                  0.8000000              1.0000000
            ****
            F     0
            S   5   1.00
               2894.8325990             -0.53408255515E-02
                435.41939120            -0.39904258866E-01
                 98.843328866           -0.17912768038
                 27.485198001           -0.46758090825
                  8.5405498171          -0.44653131020
            S   1   1.00
                  1.0654578038           1.0000000
            S   1   1.00
                  0.33247346748          1.0000000
            P   3   1.00
                 22.696633924           -0.45212874436E-01
                  4.9872339257          -0.23754317067
                  1.3491613954          -0.51287353587
            P   1   1.00
                  0.34829881977          1.0000000
            D   1   1.00
                  1.4000000              1.0000000
            ****
            S     0
            S   5   1.00
               9184.9303010             -0.22294387756E-02
               1381.5105503             -0.16683029937E-01
                313.87147580            -0.75262436116E-01
                 88.053870623           -0.19376827038
                 27.039914905           -0.17718020803
            S   3   1.00
                 45.648731303           -0.10736062573
                  4.9664522326           0.65066293018
                  2.0116242047           0.59712155354
            S   1   1.00
                  0.35661077013          1.0000000
            S   1   1.00
                  0.13507221477          1.0000000
            P   5   1.00
                261.98233439            -0.92729929822E-02
                 61.306894736           -0.66547669241E-01
                 19.103729887           -0.24828595903
                  6.6567720378          -0.48703847402
                  2.3959635161          -0.39337850312
            P   1   1.00
                  0.61776161679          1.0000000
            P   1   1.00
                  0.16993376871          1.0000000
            D   1   1.00
                  0.5500000              1.0000000
            ****
 Initial command:
 /pbs_home/pkowalski/g09d01/g09/l1.exe "/pbs_home/daria/obliczenia/0068/open/B3LYP/Gau-41122.inp" -scrdir="/pbs_home/daria/obliczenia/0068/open/B3LYP/"
 Entering Link 1 = /pbs_home/pkowalski/g09d01/g09/l1.exe PID=     41123.
  
 Copyright (c) 1988,1990,1992,1993,1995,1998,2003,2009,2013,
            Gaussian, Inc.  All Rights Reserved.
  
 This is part of the Gaussian(R) 09 program.  It is based on
 the Gaussian(R) 03 system (copyright 2003, Gaussian, Inc.),
 the Gaussian(R) 98 system (copyright 1998, Gaussian, Inc.),
 the Gaussian(R) 94 system (copyright 1995, Gaussian, Inc.),
 the Gaussian 92(TM) system (copyright 1992, Gaussian, Inc.),
 the Gaussian 90(TM) system (copyright 1990, Gaussian, Inc.),
 the Gaussian 88(TM) system (copyright 1988, Gaussian, Inc.),
 the Gaussian 86(TM) system (copyright 1986, Carnegie Mellon
 University), and the Gaussian 82(TM) system (copyright 1983,
 Carnegie Mellon University). Gaussian is a federally registered
 trademark of Gaussian, Inc.
  
 This software contains proprietary and confidential information,
 including trade secrets, belonging to Gaussian, Inc.
  
 This software is provided under written license and may be
 used, copied, transmitted, or stored only in accord with that
 written license.
  
 The following legend is applicable only to US Government
 contracts under FAR:
  
                    RESTRICTED RIGHTS LEGEND
  
 Use, reproduction and disclosure by the US Government is
 subject to restrictions as set forth in subparagraphs (a)
 and (c) of the Commercial Computer Software - Restricted
 Rights clause in FAR 52.227-19.
  
 Gaussian, Inc.
 340 Quinnipiac St., Bldg. 40, Wallingford CT 06492
  
  
 ---------------------------------------------------------------
 Warning -- This program may not be used in any manner that
 competes with the business of Gaussian, Inc. or will provide
 assistance to any competitor of Gaussian, Inc.  The licensee
 of this program is prohibited from giving any competitor of
 Gaussian, Inc. access to this program.  By using this program,
 the user acknowledges that Gaussian, Inc. is engaged in the
 business of creating and licensing software in the field of
 computational chemistry and represents and warrants to the
 licensee that it is not a competitor of Gaussian, Inc. and that
 it will not use this program in any manner prohibited above.
 ---------------------------------------------------------------
  

 Cite this work as:
 Gaussian 09, Revision D.01,
 M. J. Frisch, G. W. Trucks, H. B. Schlegel, G. E. Scuseria, 
 M. A. Robb, J. R. Cheeseman, G. Scalmani, V. Barone, B. Mennucci, 
 G. A. Petersson, H. Nakatsuji, M. Caricato, X. Li, H. P. Hratchian, 
 A. F. Izmaylov, J. Bloino, G. Zheng, J. L. Sonnenberg, M. Hada, 
 M. Ehara, K. Toyota, R. Fukuda, J. Hasegawa, M. Ishida, T. Nakajima, 
 Y. Honda, O. Kitao, H. Nakai, T. Vreven, J. A. Montgomery, Jr., 
 J. E. Peralta, F. Ogliaro, M. Bearpark, J. J. Heyd, E. Brothers, 
 K. N. Kudin, V. N. Staroverov, T. Keith, R. Kobayashi, J. Normand, 
 K. Raghavachari, A. Rendell, J. C. Burant, S. S. Iyengar, J. Tomasi, 
 M. Cossi, N. Rega, J. M. Millam, M. Klene, J. E. Knox, J. B. Cross, 
 V. Bakken, C. Adamo, J. Jaramillo, R. Gomperts, R. E. Stratmann, 
 O. Yazyev, A. J. Austin, R. Cammi, C. Pomelli, J. W. Ochterski, 
 R. L. Martin, K. Morokuma, V. G. Zakrzewski, G. A. Voth, 
 P. Salvador, J. J. Dannenberg, S. Dapprich, A. D. Daniels, 
 O. Farkas, J. B. Foresman, J. V. Ortiz, J. Cioslowski, 
 and D. J. Fox, Gaussian, Inc., Wallingford CT, 2013.
 
 ******************************************
 Gaussian 09:  ES64L-G09RevD.01 24-Apr-2013
                 2-Dec-2018 
 ******************************************
 %chk=dae0068freq_open_b3lyp_air.chk
 %NProcShared=8
 Will use up to    8 processors via shared memory.
 %Mem=4GB
 ---------------------------
 #P opt freq=Raman B3LYP/Gen
 ---------------------------
 1/14=-1,18=20,19=15,26=3,38=1/1,3;
 2/9=110,12=2,17=6,18=5,40=1/2;
 3/5=7,11=2,16=1,25=1,30=1,71=1,74=-5/1,2,3;
 4//1;
 5/5=2,38=5/2;
 6/7=2,8=2,9=2,10=2,28=1/1;
 7//1,2,3,16;
 1/14=-1,18=20,19=15,26=3/3(2);
 2/9=110/2;
 99//99;
 2/9=110/2;
 3/5=7,6=1,11=2,16=1,25=1,30=1,71=1,74=-5,82=7/1,2,3;
 4/5=5,16=3,69=1/1;
 5/5=2,38=5/2;
 7//1,2,3,16;
 1/14=-1,18=20,19=15,26=3/3(-5);
 2/9=110/2;
 6/7=2,8=2,9=2,10=2,19=2,28=1/1;
 99/9=1/99;
 Leave Link    1 at Sun Dec  2 13:46:47 2018, MaxMem=   536870912 cpu:         0.7
 (Enter /pbs_home/pkowalski/g09d01/g09/l101.exe)
 -------------------
 Title Card Required
 -------------------
 Symbolic Z-matrix:
 Charge =  0 Multiplicity = 1
 C1                   -1.98356  -0.16915  -0.69153 
 S2                   -3.47003   0.69728  -0.33932 
 C3                   -4.43855  -0.60139  -1.03241 
 C4                   -3.72348  -1.63606  -1.50629 
 C5                   -2.30761  -1.42272  -1.3321 
 C6                   -5.92506  -0.4872   -1.05623 
 H7                   -4.13904  -2.52104  -1.96635 
 C8                   -0.72423   0.36946  -0.27501 
 C9                   -0.17002   1.62833  -0.88747 
 C10                   0.36709  -0.26573   0.45638 
 C11                   0.99393   1.96856   0.02697 
 C12                   1.58804   0.59155   0.26527 
 F13                  -1.0505    2.65383  -0.97197 
 F14                   0.26133   1.37865  -2.15308 
 F15                   1.86267   2.85881  -0.49722 
 F16                   0.54242   2.50437   1.19958 
 F17                   2.29633   0.17289  -0.81644 
 F18                   2.44005   0.59487   1.31905 
 C19                  -0.55265  -1.82589   2.34146 
 C20                   0.36872  -1.4277    1.29471 
 C21                  -1.70202  -1.02027   2.82439 
 H22                  -1.89961  -1.21193   3.88453 
 H23                  -2.60677  -1.27362   2.26373 
 H24                  -1.51577   0.05307   2.72034 
 C25                  -1.30765  -2.42557  -1.78189 
 H26                  -1.0991   -3.14113  -0.98074 
 H27                  -0.36685  -1.95239  -2.07999 
 H28                  -1.67459  -2.98764  -2.64736 
 H29                  -6.38737  -1.3673   -1.5158 
 H30                  -6.23629   0.39057  -1.63209 
 H31                  -6.32231  -0.39537  -0.04003 
 S32                   1.62138  -2.6596    1.0694 
 C33                   0.93483  -3.69268   2.30148 
 C34                  -0.23047  -3.11018   2.90674 
 C35                   1.58637  -4.93377   2.78126 
 H36                   2.19197  -5.39787   1.99619 
 H37                   2.23878  -4.71804   3.63334 
 H38                   0.84026  -5.66906   3.09973 
 H39                  -0.77187  -3.56441   3.72261 
 
 NAtoms=     39 NQM=       39 NQMF=       0 NMMI=      0 NMMIF=      0
                NMic=       0 NMicF=      0.
                    Isotopes and Nuclear Properties:
 (Nuclear quadrupole moments (NQMom) in fm**2, nuclear magnetic moments (NMagM)
  in nuclear magnetons)

  Atom         1           2           3           4           5           6           7           8           9          10
 IAtWgt=          12          32          12          12          12          12           1          12          12          12
 AtmWgt=  12.0000000  31.9720718  12.0000000  12.0000000  12.0000000  12.0000000   1.0078250  12.0000000  12.0000000  12.0000000
 NucSpn=           0           0           0           0           0           0           1           0           0           0
 AtZEff=   0.0000000   0.0000000   0.0000000   0.0000000   0.0000000   0.0000000   0.0000000   0.0000000   0.0000000   0.0000000
 NQMom=    0.0000000   0.0000000   0.0000000   0.0000000   0.0000000   0.0000000   0.0000000   0.0000000   0.0000000   0.0000000
 NMagM=    0.0000000   0.0000000   0.0000000   0.0000000   0.0000000   0.0000000   2.7928460   0.0000000   0.0000000   0.0000000
 AtZNuc=   6.0000000  16.0000000   6.0000000   6.0000000   6.0000000   6.0000000   1.0000000   6.0000000   6.0000000   6.0000000

  Atom        11          12          13          14          15          16          17          18          19          20
 IAtWgt=          12          12          19          19          19          19          19          19          12          12
 AtmWgt=  12.0000000  12.0000000  18.9984033  18.9984033  18.9984033  18.9984033  18.9984033  18.9984033  12.0000000  12.0000000
 NucSpn=           0           0           1           1           1           1           1           1           0           0
 AtZEff=   0.0000000   0.0000000   0.0000000   0.0000000   0.0000000   0.0000000   0.0000000   0.0000000   0.0000000   0.0000000
 NQMom=    0.0000000   0.0000000   0.0000000   0.0000000   0.0000000   0.0000000   0.0000000   0.0000000   0.0000000   0.0000000
 NMagM=    0.0000000   0.0000000   2.6288670   2.6288670   2.6288670   2.6288670   2.6288670   2.6288670   0.0000000   0.0000000
 AtZNuc=   6.0000000   6.0000000   9.0000000   9.0000000   9.0000000   9.0000000   9.0000000   9.0000000   6.0000000   6.0000000

  Atom        21          22          23          24          25          26          27          28          29          30
 IAtWgt=          12           1           1           1          12           1           1           1           1           1
 AtmWgt=  12.0000000   1.0078250   1.0078250   1.0078250  12.0000000   1.0078250   1.0078250   1.0078250   1.0078250   1.0078250
 NucSpn=           0           1           1           1           0           1           1           1           1           1
 AtZEff=   0.0000000   0.0000000   0.0000000   0.0000000   0.0000000   0.0000000   0.0000000   0.0000000   0.0000000   0.0000000
 NQMom=    0.0000000   0.0000000   0.0000000   0.0000000   0.0000000   0.0000000   0.0000000   0.0000000   0.0000000   0.0000000
 NMagM=    0.0000000   2.7928460   2.7928460   2.7928460   0.0000000   2.7928460   2.7928460   2.7928460   2.7928460   2.7928460
 AtZNuc=   6.0000000   1.0000000   1.0000000   1.0000000   6.0000000   1.0000000   1.0000000   1.0000000   1.0000000   1.0000000

  Atom        31          32          33          34          35          36          37          38          39
 IAtWgt=           1          32          12          12          12           1           1           1           1
 AtmWgt=   1.0078250  31.9720718  12.0000000  12.0000000  12.0000000   1.0078250   1.0078250   1.0078250   1.0078250
 NucSpn=           1           0           0           0           0           1           1           1           1
 AtZEff=   0.0000000   0.0000000   0.0000000   0.0000000   0.0000000   0.0000000   0.0000000   0.0000000   0.0000000
 NQMom=    0.0000000   0.0000000   0.0000000   0.0000000   0.0000000   0.0000000   0.0000000   0.0000000   0.0000000
 NMagM=    2.7928460   0.0000000   0.0000000   0.0000000   0.0000000   2.7928460   2.7928460   2.7928460   2.7928460
 AtZNuc=   1.0000000  16.0000000   6.0000000   6.0000000   6.0000000   1.0000000   1.0000000   1.0000000   1.0000000
 Leave Link  101 at Sun Dec  2 13:46:48 2018, MaxMem=   536870912 cpu:         2.7
 (Enter /pbs_home/pkowalski/g09d01/g09/l103.exe)

 GradGradGradGradGradGradGradGradGradGradGradGradGradGradGradGradGradGrad
 Berny optimization.
 Initialization pass.
                           ----------------------------
                           !    Initial Parameters    !
                           ! (Angstroms and Degrees)  !
 --------------------------                            --------------------------
 ! Name  Definition              Value          Derivative Info.                !
 --------------------------------------------------------------------------------
 ! R1    R(1,2)                  1.7562         estimate D2E/DX2                !
 ! R2    R(1,5)                  1.4446         estimate D2E/DX2                !
 ! R3    R(1,8)                  1.4316         estimate D2E/DX2                !
 ! R4    R(2,3)                  1.7621         estimate D2E/DX2                !
 ! R5    R(3,4)                  1.344          estimate D2E/DX2                !
 ! R6    R(3,6)                  1.4911         estimate D2E/DX2                !
 ! R7    R(4,5)                  1.4424         estimate D2E/DX2                !
 ! R8    R(4,7)                  1.0805         estimate D2E/DX2                !
 ! R9    R(5,25)                 1.4859         estimate D2E/DX2                !
 ! R10   R(6,29)                 1.0952         estimate D2E/DX2                !
 ! R11   R(6,30)                 1.095          estimate D2E/DX2                !
 ! R12   R(6,31)                 1.0949         estimate D2E/DX2                !
 ! R13   R(8,9)                  1.5057         estimate D2E/DX2                !
 ! R14   R(8,10)                 1.4592         estimate D2E/DX2                !
 ! R15   R(9,11)                 1.5188         estimate D2E/DX2                !
 ! R16   R(9,13)                 1.3543         estimate D2E/DX2                !
 ! R17   R(9,14)                 1.3602         estimate D2E/DX2                !
 ! R18   R(10,12)                1.504          estimate D2E/DX2                !
 ! R19   R(10,20)                1.4328         estimate D2E/DX2                !
 ! R20   R(11,12)                1.5185         estimate D2E/DX2                !
 ! R21   R(11,15)                1.3498         estimate D2E/DX2                !
 ! R22   R(11,16)                1.366          estimate D2E/DX2                !
 ! R23   R(12,17)                1.3591         estimate D2E/DX2                !
 ! R24   R(12,18)                1.3551         estimate D2E/DX2                !
 ! R25   R(19,20)                1.4502         estimate D2E/DX2                !
 ! R26   R(19,21)                1.4844         estimate D2E/DX2                !
 ! R27   R(19,34)                1.4397         estimate D2E/DX2                !
 ! R28   R(20,32)                1.7713         estimate D2E/DX2                !
 ! R29   R(21,22)                1.0953         estimate D2E/DX2                !
 ! R30   R(21,23)                1.0941         estimate D2E/DX2                !
 ! R31   R(21,24)                1.0943         estimate D2E/DX2                !
 ! R32   R(25,26)                1.0942         estimate D2E/DX2                !
 ! R33   R(25,27)                1.0945         estimate D2E/DX2                !
 ! R34   R(25,28)                1.0953         estimate D2E/DX2                !
 ! R35   R(32,33)                1.7483         estimate D2E/DX2                !
 ! R36   R(33,34)                1.4365         estimate D2E/DX2                !
 ! R37   R(33,35)                1.4816         estimate D2E/DX2                !
 ! R38   R(34,39)                1.0794         estimate D2E/DX2                !
 ! R39   R(35,36)                1.0947         estimate D2E/DX2                !
 ! R40   R(35,37)                1.0946         estimate D2E/DX2                !
 ! R41   R(35,38)                1.0949         estimate D2E/DX2                !
 ! A1    A(2,1,5)              109.0976         estimate D2E/DX2                !
 ! A2    A(2,1,8)              120.0388         estimate D2E/DX2                !
 ! A3    A(5,1,8)              130.7551         estimate D2E/DX2                !
 ! A4    A(1,2,3)               91.3029         estimate D2E/DX2                !
 ! A5    A(2,3,4)              114.4321         estimate D2E/DX2                !
 ! A6    A(2,3,6)              119.8547         estimate D2E/DX2                !
 ! A7    A(4,3,6)              125.7131         estimate D2E/DX2                !
 ! A8    A(3,4,5)              111.4572         estimate D2E/DX2                !
 ! A9    A(3,4,7)              125.1704         estimate D2E/DX2                !
 ! A10   A(5,4,7)              123.3718         estimate D2E/DX2                !
 ! A11   A(1,5,4)              113.7093         estimate D2E/DX2                !
 ! A12   A(1,5,25)             124.6761         estimate D2E/DX2                !
 ! A13   A(4,5,25)             121.6145         estimate D2E/DX2                !
 ! A14   A(3,6,29)             111.4682         estimate D2E/DX2                !
 ! A15   A(3,6,30)             110.6806         estimate D2E/DX2                !
 ! A16   A(3,6,31)             110.6892         estimate D2E/DX2                !
 ! A17   A(29,6,30)            107.6686         estimate D2E/DX2                !
 ! A18   A(29,6,31)            107.6792         estimate D2E/DX2                !
 ! A19   A(30,6,31)            108.5262         estimate D2E/DX2                !
 ! A20   A(1,8,9)              121.3325         estimate D2E/DX2                !
 ! A21   A(1,8,10)             129.7867         estimate D2E/DX2                !
 ! A22   A(9,8,10)             107.0101         estimate D2E/DX2                !
 ! A23   A(8,9,11)             102.9717         estimate D2E/DX2                !
 ! A24   A(8,9,13)             114.7832         estimate D2E/DX2                !
 ! A25   A(8,9,14)             109.9827         estimate D2E/DX2                !
 ! A26   A(11,9,13)            111.4806         estimate D2E/DX2                !
 ! A27   A(11,9,14)            110.9961         estimate D2E/DX2                !
 ! A28   A(13,9,14)            106.6858         estimate D2E/DX2                !
 ! A29   A(8,10,12)            107.1764         estimate D2E/DX2                !
 ! A30   A(8,10,20)            130.3241         estimate D2E/DX2                !
 ! A31   A(12,10,20)           122.3882         estimate D2E/DX2                !
 ! A32   A(9,11,12)            101.0215         estimate D2E/DX2                !
 ! A33   A(9,11,15)            114.0264         estimate D2E/DX2                !
 ! A34   A(9,11,16)            110.5735         estimate D2E/DX2                !
 ! A35   A(12,11,15)           114.0293         estimate D2E/DX2                !
 ! A36   A(12,11,16)           110.5056         estimate D2E/DX2                !
 ! A37   A(15,11,16)           106.7019         estimate D2E/DX2                !
 ! A38   A(10,12,11)           102.6622         estimate D2E/DX2                !
 ! A39   A(10,12,17)           110.4029         estimate D2E/DX2                !
 ! A40   A(10,12,18)           114.3923         estimate D2E/DX2                !
 ! A41   A(11,12,17)           110.998          estimate D2E/DX2                !
 ! A42   A(11,12,18)           111.456          estimate D2E/DX2                !
 ! A43   A(17,12,18)           106.9785         estimate D2E/DX2                !
 ! A44   A(20,19,21)           125.293          estimate D2E/DX2                !
 ! A45   A(20,19,34)           112.7159         estimate D2E/DX2                !
 ! A46   A(21,19,34)           121.9843         estimate D2E/DX2                !
 ! A47   A(10,20,19)           130.1099         estimate D2E/DX2                !
 ! A48   A(10,20,32)           119.3665         estimate D2E/DX2                !
 ! A49   A(19,20,32)           110.4965         estimate D2E/DX2                !
 ! A50   A(19,21,22)           111.0768         estimate D2E/DX2                !
 ! A51   A(19,21,23)           110.3595         estimate D2E/DX2                !
 ! A52   A(19,21,24)           111.6915         estimate D2E/DX2                !
 ! A53   A(22,21,23)           107.8354         estimate D2E/DX2                !
 ! A54   A(22,21,24)           107.1193         estimate D2E/DX2                !
 ! A55   A(23,21,24)           108.6105         estimate D2E/DX2                !
 ! A56   A(5,25,26)            110.364          estimate D2E/DX2                !
 ! A57   A(5,25,27)            111.6624         estimate D2E/DX2                !
 ! A58   A(5,25,28)            111.1053         estimate D2E/DX2                !
 ! A59   A(26,25,27)           108.5606         estimate D2E/DX2                !
 ! A60   A(26,25,28)           107.8665         estimate D2E/DX2                !
 ! A61   A(27,25,28)           107.1349         estimate D2E/DX2                !
 ! A62   A(20,32,33)            92.4996         estimate D2E/DX2                !
 ! A63   A(32,33,34)           112.0783         estimate D2E/DX2                !
 ! A64   A(32,33,35)           123.4025         estimate D2E/DX2                !
 ! A65   A(34,33,35)           124.0539         estimate D2E/DX2                !
 ! A66   A(19,34,33)           112.1983         estimate D2E/DX2                !
 ! A67   A(19,34,39)           124.051          estimate D2E/DX2                !
 ! A68   A(33,34,39)           123.6915         estimate D2E/DX2                !
 ! A69   A(33,35,36)           111.4794         estimate D2E/DX2                !
 ! A70   A(33,35,37)           110.4313         estimate D2E/DX2                !
 ! A71   A(33,35,38)           110.9211         estimate D2E/DX2                !
 ! A72   A(36,35,37)           108.1844         estimate D2E/DX2                !
 ! A73   A(36,35,38)           107.5099         estimate D2E/DX2                !
 ! A74   A(37,35,38)           108.1849         estimate D2E/DX2                !
 ! D1    D(5,1,2,3)              0.1172         estimate D2E/DX2                !
 ! D2    D(8,1,2,3)           -176.4906         estimate D2E/DX2                !
 ! D3    D(2,1,5,4)             -0.2663         estimate D2E/DX2                !
 ! D4    D(2,1,5,25)           179.8331         estimate D2E/DX2                !
 ! D5    D(8,1,5,4)            175.8564         estimate D2E/DX2                !
 ! D6    D(8,1,5,25)            -4.0442         estimate D2E/DX2                !
 ! D7    D(2,1,8,9)            -67.7768         estimate D2E/DX2                !
 ! D8    D(2,1,8,10)           129.9201         estimate D2E/DX2                !
 ! D9    D(5,1,8,9)            116.4562         estimate D2E/DX2                !
 ! D10   D(5,1,8,10)           -45.8469         estimate D2E/DX2                !
 ! D11   D(1,2,3,4)              0.0627         estimate D2E/DX2                !
 ! D12   D(1,2,3,6)           -179.8595         estimate D2E/DX2                !
 ! D13   D(2,3,4,5)             -0.2248         estimate D2E/DX2                !
 ! D14   D(2,3,4,7)           -179.9632         estimate D2E/DX2                !
 ! D15   D(6,3,4,5)            179.6922         estimate D2E/DX2                !
 ! D16   D(6,3,4,7)             -0.0462         estimate D2E/DX2                !
 ! D17   D(2,3,6,29)           179.9831         estimate D2E/DX2                !
 ! D18   D(2,3,6,30)            60.1779         estimate D2E/DX2                !
 ! D19   D(2,3,6,31)           -60.1926         estimate D2E/DX2                !
 ! D20   D(4,3,6,29)             0.0702         estimate D2E/DX2                !
 ! D21   D(4,3,6,30)          -119.735          estimate D2E/DX2                !
 ! D22   D(4,3,6,31)           119.8945         estimate D2E/DX2                !
 ! D23   D(3,4,5,1)              0.319          estimate D2E/DX2                !
 ! D24   D(3,4,5,25)          -179.777          estimate D2E/DX2                !
 ! D25   D(7,4,5,1)           -179.9371         estimate D2E/DX2                !
 ! D26   D(7,4,5,25)            -0.0331         estimate D2E/DX2                !
 ! D27   D(1,5,25,26)           90.1542         estimate D2E/DX2                !
 ! D28   D(1,5,25,27)          -30.6935         estimate D2E/DX2                !
 ! D29   D(1,5,25,28)         -150.2386         estimate D2E/DX2                !
 ! D30   D(4,5,25,26)          -89.7389         estimate D2E/DX2                !
 ! D31   D(4,5,25,27)          149.4134         estimate D2E/DX2                !
 ! D32   D(4,5,25,28)           29.8683         estimate D2E/DX2                !
 ! D33   D(1,8,9,11)           168.9255         estimate D2E/DX2                !
 ! D34   D(1,8,9,13)            47.5765         estimate D2E/DX2                !
 ! D35   D(1,8,9,14)           -72.715          estimate D2E/DX2                !
 ! D36   D(10,8,9,11)          -25.2135         estimate D2E/DX2                !
 ! D37   D(10,8,9,13)         -146.5625         estimate D2E/DX2                !
 ! D38   D(10,8,9,14)           93.146          estimate D2E/DX2                !
 ! D39   D(1,8,10,12)          163.1341         estimate D2E/DX2                !
 ! D40   D(1,8,10,20)          -20.7125         estimate D2E/DX2                !
 ! D41   D(9,8,10,12)           -1.1107         estimate D2E/DX2                !
 ! D42   D(9,8,10,20)          175.0428         estimate D2E/DX2                !
 ! D43   D(8,9,11,12)           41.0885         estimate D2E/DX2                !
 ! D44   D(8,9,11,15)          163.8425         estimate D2E/DX2                !
 ! D45   D(8,9,11,16)          -75.9314         estimate D2E/DX2                !
 ! D46   D(13,9,11,12)         164.656          estimate D2E/DX2                !
 ! D47   D(13,9,11,15)         -72.59           estimate D2E/DX2                !
 ! D48   D(13,9,11,16)          47.6361         estimate D2E/DX2                !
 ! D49   D(14,9,11,12)         -76.559          estimate D2E/DX2                !
 ! D50   D(14,9,11,15)          46.195          estimate D2E/DX2                !
 ! D51   D(14,9,11,16)         166.4211         estimate D2E/DX2                !
 ! D52   D(8,10,12,11)          26.9808         estimate D2E/DX2                !
 ! D53   D(8,10,12,17)         -91.4058         estimate D2E/DX2                !
 ! D54   D(8,10,12,18)         147.8798         estimate D2E/DX2                !
 ! D55   D(20,10,12,11)       -149.5469         estimate D2E/DX2                !
 ! D56   D(20,10,12,17)         92.0666         estimate D2E/DX2                !
 ! D57   D(20,10,12,18)        -28.6479         estimate D2E/DX2                !
 ! D58   D(8,10,20,19)         -45.2147         estimate D2E/DX2                !
 ! D59   D(8,10,20,32)         132.6933         estimate D2E/DX2                !
 ! D60   D(12,10,20,19)        130.4324         estimate D2E/DX2                !
 ! D61   D(12,10,20,32)        -51.6596         estimate D2E/DX2                !
 ! D62   D(9,11,12,10)         -41.6858         estimate D2E/DX2                !
 ! D63   D(9,11,12,17)          76.2809         estimate D2E/DX2                !
 ! D64   D(9,11,12,18)        -164.5803         estimate D2E/DX2                !
 ! D65   D(15,11,12,10)       -164.4378         estimate D2E/DX2                !
 ! D66   D(15,11,12,17)        -46.4711         estimate D2E/DX2                !
 ! D67   D(15,11,12,18)         72.6676         estimate D2E/DX2                !
 ! D68   D(16,11,12,10)         75.3839         estimate D2E/DX2                !
 ! D69   D(16,11,12,17)       -166.6494         estimate D2E/DX2                !
 ! D70   D(16,11,12,18)        -47.5107         estimate D2E/DX2                !
 ! D71   D(21,19,20,10)         -3.773          estimate D2E/DX2                !
 ! D72   D(21,19,20,32)        178.1734         estimate D2E/DX2                !
 ! D73   D(34,19,20,10)        177.1667         estimate D2E/DX2                !
 ! D74   D(34,19,20,32)         -0.8869         estimate D2E/DX2                !
 ! D75   D(20,19,21,22)       -149.0995         estimate D2E/DX2                !
 ! D76   D(20,19,21,23)         91.3536         estimate D2E/DX2                !
 ! D77   D(20,19,21,24)        -29.5738         estimate D2E/DX2                !
 ! D78   D(34,19,21,22)         29.8786         estimate D2E/DX2                !
 ! D79   D(34,19,21,23)        -89.6683         estimate D2E/DX2                !
 ! D80   D(34,19,21,24)        149.4043         estimate D2E/DX2                !
 ! D81   D(20,19,34,33)          0.2367         estimate D2E/DX2                !
 ! D82   D(20,19,34,39)        177.525          estimate D2E/DX2                !
 ! D83   D(21,19,34,33)       -178.859          estimate D2E/DX2                !
 ! D84   D(21,19,34,39)         -1.5707         estimate D2E/DX2                !
 ! D85   D(10,20,32,33)       -177.2828         estimate D2E/DX2                !
 ! D86   D(19,20,32,33)          1.0092         estimate D2E/DX2                !
 ! D87   D(20,32,33,34)         -0.8923         estimate D2E/DX2                !
 ! D88   D(20,32,33,35)       -173.3412         estimate D2E/DX2                !
 ! D89   D(32,33,34,19)          0.5356         estimate D2E/DX2                !
 ! D90   D(32,33,34,39)       -176.7641         estimate D2E/DX2                !
 ! D91   D(35,33,34,19)        172.9266         estimate D2E/DX2                !
 ! D92   D(35,33,34,39)         -4.3731         estimate D2E/DX2                !
 ! D93   D(32,33,35,36)        -29.8644         estimate D2E/DX2                !
 ! D94   D(32,33,35,37)         90.4315         estimate D2E/DX2                !
 ! D95   D(32,33,35,38)       -149.638          estimate D2E/DX2                !
 ! D96   D(34,33,35,36)        158.5876         estimate D2E/DX2                !
 ! D97   D(34,33,35,37)        -81.1165         estimate D2E/DX2                !
 ! D98   D(34,33,35,38)         38.814          estimate D2E/DX2                !
 --------------------------------------------------------------------------------
 Trust Radius=3.00D-01 FncErr=1.00D-07 GrdErr=1.00D-06
 Number of steps in this run=    223 maximum allowed number of steps=    234.
 GradGradGradGradGradGradGradGradGradGradGradGradGradGradGradGradGradGrad

 Leave Link  103 at Sun Dec  2 13:46:48 2018, MaxMem=   536870912 cpu:         0.3
 (Enter /pbs_home/pkowalski/g09d01/g09/l202.exe)
                          Input orientation:                          
 ---------------------------------------------------------------------
 Center     Atomic      Atomic             Coordinates (Angstroms)
 Number     Number       Type             X           Y           Z
 ---------------------------------------------------------------------
      1          6           0       -1.983556   -0.169153   -0.691527
      2         16           0       -3.470029    0.697278   -0.339320
      3          6           0       -4.438551   -0.601387   -1.032411
      4          6           0       -3.723476   -1.636060   -1.506289
      5          6           0       -2.307606   -1.422719   -1.332104
      6          6           0       -5.925055   -0.487198   -1.056225
      7          1           0       -4.139036   -2.521037   -1.966354
      8          6           0       -0.724228    0.369456   -0.275012
      9          6           0       -0.170016    1.628331   -0.887473
     10          6           0        0.367088   -0.265727    0.456378
     11          6           0        0.993927    1.968562    0.026973
     12          6           0        1.588035    0.591546    0.265272
     13          9           0       -1.050498    2.653827   -0.971967
     14          9           0        0.261332    1.378654   -2.153077
     15          9           0        1.862675    2.858807   -0.497218
     16          9           0        0.542420    2.504373    1.199584
     17          9           0        2.296330    0.172892   -0.816441
     18          9           0        2.440050    0.594875    1.319053
     19          6           0       -0.552649   -1.825890    2.341459
     20          6           0        0.368719   -1.427696    1.294708
     21          6           0       -1.702020   -1.020268    2.824392
     22          1           0       -1.899608   -1.211931    3.884528
     23          1           0       -2.606774   -1.273625    2.263734
     24          1           0       -1.515770    0.053074    2.720341
     25          6           0       -1.307650   -2.425566   -1.781887
     26          1           0       -1.099099   -3.141132   -0.980737
     27          1           0       -0.366854   -1.952393   -2.079991
     28          1           0       -1.674593   -2.987643   -2.647364
     29          1           0       -6.387368   -1.367299   -1.515802
     30          1           0       -6.236290    0.390574   -1.632093
     31          1           0       -6.322311   -0.395367   -0.040030
     32         16           0        1.621375   -2.659597    1.069405
     33          6           0        0.934833   -3.692677    2.301480
     34          6           0       -0.230475   -3.110185    2.906743
     35          6           0        1.586373   -4.933771    2.781259
     36          1           0        2.191971   -5.397868    1.996186
     37          1           0        2.238776   -4.718036    3.633343
     38          1           0        0.840257   -5.669056    3.099733
     39          1           0       -0.771870   -3.564409    3.722610
 ---------------------------------------------------------------------
                    Distance matrix (angstroms):
                    1          2          3          4          5
     1  C    0.000000
     2  S    1.756233   0.000000
     3  C    2.515955   1.762084   0.000000
     4  C    2.417225   2.621167   1.344039   0.000000
     5  C    1.444567   2.613662   2.303329   1.442408   0.000000
     6  C    3.971092   2.818526   1.491074   2.523765   3.746631
     7  H    3.435496   3.667746   2.155694   1.080525   2.227714
     8  C    1.431605   2.766049   3.913105   3.812300   2.614656
     9  C    2.560912   3.472379   4.817991   4.864797   3.751785
    10  C    2.617736   4.035342   5.042155   4.739472   3.419253
    11  C    3.735167   4.655883   6.102356   6.131728   4.924226
    12  C    3.774969   5.095167   6.279077   6.026011   4.667429
    13  F    2.986380   3.175289   4.698827   5.082661   4.281150
    14  F    3.093761   4.204408   5.221624   5.038405   3.888590
    15  F    4.898958   5.756290   7.208663   7.240658   6.034877
    16  F    4.135770   4.661927   6.279938   6.531677   5.473038
    17  F    4.295349   5.809778   6.782682   6.323469   4.899808
    18  F    4.918786   6.139196   7.367196   7.137834   5.799962
    19  C    3.740491   4.697239   5.289862   4.989524   4.091147
    20  C    3.325997   4.682045   5.404453   4.963372   3.750051
    21  C    3.628408   4.010598   4.747525   4.818743   4.219616
    22  H    4.694115   4.894098   5.567341   5.706776   5.236807
    23  H    3.215871   3.377212   3.830390   3.948602   3.611341
    24  H    3.450949   3.687228   4.801470   5.058808   4.384892
    25  C    2.595598   4.063131   3.700254   2.556460   1.485907
    26  H    3.114251   4.556985   4.195821   3.070635   2.129998
    27  H    2.778759   4.436258   4.416034   3.419958   2.146255
    28  H    3.444508   4.704179   3.992712   2.706797   2.140000
    29  H    4.637731   3.762639   2.148994   2.677432   4.084271
    30  H    4.391322   3.068799   2.139035   3.230682   4.337347
    31  H    4.393224   3.069032   2.139116   3.231590   4.340825
    32  S    4.722152   6.259035   6.736213   6.020736   4.768020
    33  C    5.467203   6.756356   7.038761   6.358351   5.372993
    34  C    4.966941   5.960571   6.286407   5.817986   5.012968
    35  C    6.892476   8.186204   8.343461   7.579741   6.664107
    36  H    7.210984   8.640813   8.725965   7.836520   6.864803
    37  H    7.564715   8.814654   9.127034   8.453569   7.495623
    38  H    7.252345   8.422343   8.403672   7.635978   6.897942
    39  H    5.699171   6.476211   6.695841   6.306497   5.700479
                    6          7          8          9         10
     6  C    0.000000
     7  H    2.855644   0.000000
     8  C    5.328486   4.782939   0.000000
     9  C    6.133874   5.842461   1.505664   0.000000
    10  C    6.475190   5.591173   1.459232   2.383668   0.000000
    11  C    7.421347   7.104728   2.366514   1.518794   2.359950
    12  C    7.704322   6.889679   2.384909   2.344033   1.504045
    13  F    5.799521   6.107954   2.410508   1.354264   3.545915
    14  F    6.554073   5.882661   2.348816   1.360203   3.086167
    15  F    8.494526   8.192778   3.596986   2.407946   3.592887
    16  F    7.474383   7.562667   2.887334   2.372935   2.873421
    17  F    8.251327   7.070608   3.074988   2.864648   2.352537
    18  F    8.762866   7.986687   3.550283   3.570607   2.404582
    19  C    6.496084   5.648243   3.419781   4.743843   2.614107
    20  C    6.784027   5.670077   2.624559   3.793606   1.432820
    21  C    5.759981   5.580556   3.534645   4.810411   3.233888
    22  H    6.414086   6.400126   4.602616   5.816405   4.217277
    23  H    4.759369   4.668780   3.562152   4.928412   3.623017
    24  H    5.830621   5.955895   3.114285   4.160386   2.961810
    25  C    5.060068   2.838994   3.228499   4.304447   3.532632
    26  H    5.508078   3.255330   3.600390   4.860007   3.533123
    27  H    5.838535   3.816494   2.962541   3.779210   3.133159
    28  H    5.181735   2.599033   4.219166   5.164124   4.605487
    29  H    1.095227   2.566926   6.052028   6.929939   7.122193
    30  H    1.094977   3.603843   5.676702   6.235878   6.956798
    31  H    1.094942   3.604981   5.654972   6.531787   6.709045
    32  S    8.135492   6.512862   4.060108   5.042299   2.771219
    33  C    8.282955   6.732851   5.088391   6.301050   3.933284
    34  C    7.417104   6.274633   4.740808   6.070689   3.801620
    35  C    9.535190   7.819298   6.542468   7.720472   5.355592
    36  H    9.965843   8.003720   6.850152   7.953738   5.660396
    37  H   10.321830   8.766977   7.066626   8.155760   5.780949
    38  H    9.481197   7.769724   7.092260   8.376772   6.033836
    39  H    7.672146   6.692589   5.608792   6.969909   4.779833
                   11         12         13         14         15
    11  C    0.000000
    12  C    1.518527   0.000000
    13  F    2.376372   3.570101   0.000000
    14  F    2.374301   2.868465   2.177610   0.000000
    15  F    1.349828   2.407756   2.958712   2.738068   0.000000
    16  F    1.366005   2.371741   2.697287   3.547758   2.178953
    17  F    2.373190   1.359064   4.168991   2.716923   2.739361
    18  F    2.376501   1.355136   4.655317   4.173344   2.959323
    19  C    4.706018   3.838890   5.594149   5.579652   5.986507
    20  C    3.678669   2.573676   4.879634   4.446836   4.880268
    21  C    4.901713   4.468949   5.323138   5.863853   6.227951
    22  H    5.776575   5.339963   6.265031   6.916174   7.065790
    23  H    5.336659   5.006909   5.321338   5.896510   6.683998
    24  H    4.149929   3.993861   4.540213   5.354013   5.444145
    25  C    5.279924   4.656052   5.149984   4.131776   6.294913
    26  H    5.612950   4.765093   5.795170   4.863498   6.708589
    27  H    4.654558   3.974101   4.786685   3.390551   5.533861
    28  H    6.231937   5.651441   5.917992   4.801736   7.163544
    29  H    8.245705   8.403354   6.704282   7.221606   9.325272
    30  H    7.584101   8.053598   5.696536   6.592937   8.542443
    31  H    7.688953   7.977518   6.161015   7.138380   8.820015
    32  S    4.785417   3.349279   6.287971   5.342431   5.741543
    33  C    6.101353   4.788255   7.411822   6.783441   7.184396
    34  C    5.965392   4.897669   6.995761   6.781838   7.183112
    35  C    7.455152   6.071189   8.866310   8.120968   8.458666
    36  H    7.718640   6.263696   9.173513   8.177102   8.631233
    37  H    7.698451   6.321315   9.293684   8.634961   8.637797
    38  H    8.233996   6.912921   9.456431   8.808937   9.311705
    39  H    6.884006   5.898669   7.796355   7.747585   8.124376
                   16         17         18         19         20
    16  F    0.000000
    17  F    3.546316   0.000000
    18  F    2.694709   2.181526   0.000000
    19  C    4.610231   4.699377   3.982670   0.000000
    20  C    3.937053   3.276357   2.895134   1.450229   0.000000
    21  C    4.483370   5.537698   4.693770   1.484353   2.606509
    22  H    5.194549   6.451569   5.355263   2.138295   3.449497
    23  H    5.032207   5.968276   5.463895   2.128489   3.133099
    24  H    3.543687   5.201470   4.231509   2.145147   2.788621
    25  C    6.051134   4.546729   5.725744   4.234574   3.642993
    26  H    6.270575   4.747493   5.636697   3.614617   3.204372
    27  H    5.607598   3.633999   5.091246   4.427160   3.493561
    28  H    7.062322   5.395321   6.745160   5.243737   4.706218
    29  H    8.389584   8.846915   9.476805   7.009473   7.317604
    30  H    7.644439   8.574280   9.166781   7.280495   7.449726
    31  H    7.554447   8.672180   8.922256   6.403662   6.900515
    32  S    5.277090   3.469146   3.365136   2.653219   1.771296
    33  C    6.306472   5.149537   4.649080   2.387278   2.542482
    34  C    5.919039   5.570048   4.835280   1.439707   2.405922
    35  C    7.675775   6.286931   5.782106   3.798390   3.998135
    36  H    8.111782   6.241405   6.035977   4.517874   4.424770
    37  H    7.807944   6.612493   5.798575   4.222028   4.448894
    38  H    8.396679   7.182265   6.705743   4.157535   4.633530
    39  H    6.702472   6.632063   5.778681   2.231162   3.429460
                   21         22         23         24         25
    21  C    0.000000
    22  H    1.095292   0.000000
    23  H    1.094124   1.769424   0.000000
    24  H    1.094340   1.761505   1.777332   0.000000
    25  C    4.831997   5.825082   4.402470   5.143639   0.000000
    26  H    4.397793   5.294661   4.035748   4.906582   1.094244
    27  H    5.167640   6.202669   4.934158   5.327766   1.094466
    28  H    5.814760   6.772695   5.284478   6.171178   1.095275
    29  H    6.396109   7.023368   5.346641   6.610207   5.195600
    30  H    6.512322   7.197773   5.578568   6.429689   5.678430
    31  H    5.471975   5.969023   4.459135   5.560898   5.683537
    32  S    4.100285   4.734763   4.607015   4.463839   4.094365
    33  C    3.790541   4.085854   4.289081   4.495726   4.827855
    34  C    2.557338   2.710247   3.071353   3.419494   4.859245
    35  C    5.111838   5.217409   5.589900   5.873298   5.957245
    36  H    5.917134   6.150523   6.333160   6.632082   5.946071
    37  H    5.464225   5.429741   6.100749   6.139517   6.867115
    38  H    5.305677   5.290437   5.648073   6.199804   6.242111
    39  H    2.853879   2.613841   3.277634   3.826763   5.646549
                   26         27         28         29         30
    26  H    0.000000
    27  H    1.776975   0.000000
    28  H    1.769858   1.761770   0.000000
    29  H    5.603443   6.075132   5.110401   0.000000
    30  H    6.268009   6.335644   5.766472   1.768181   0.000000
    31  H    5.975458   6.484847   5.926159   1.768272   1.777574
    32  S    3.440340   3.791027   4.978493   8.514300   8.851245
    33  C    3.900517   4.890835   5.638903   8.578675   9.141714
    34  C    3.983462   5.121191   5.740087   7.778425   8.302178
    35  C    4.957614   6.027891   6.625048   9.734732  10.441283
    36  H    4.978561   5.918961   6.505541  10.108641  10.849242
    37  H    5.909126   6.861506   7.599736  10.590160  11.209346
    38  H    5.177040   6.488470   6.822285   9.594105  10.449249
    39  H    4.733679   6.035960   6.459423   7.987621   8.612469
                   31         32         33         34         35
    31  H    0.000000
    32  S    8.334251   0.000000
    33  C    8.307892   1.748315   0.000000
    34  C    7.291377   2.647299   1.436518   0.000000
    35  C    9.544845   2.846672   1.481556   2.577236   0.000000
    36  H   10.082867   2.946630   2.140392   3.454107   1.094749
    37  H   10.269924   3.345464   2.127319   3.034852   1.094631
    38  H    9.432512   3.713384   2.133595   2.780563   1.094878
    39  H    7.416717   3.685893   2.224612   1.079383   2.884892
                   36         37         38         39
    36  H    0.000000
    37  H    1.773315   0.000000
    38  H    1.765925   1.773424   0.000000
    39  H    3.889276   3.225339   2.723319   0.000000
 Stoichiometry    C17H14F6S2
 Framework group  C1[X(C17H14F6S2)]
 Deg. of freedom   111
 Full point group                 C1      NOp   1
 Largest Abelian subgroup         C1      NOp   1
 Largest concise Abelian subgroup C1      NOp   1
                         Standard orientation:                         
 ---------------------------------------------------------------------
 Center     Atomic      Atomic             Coordinates (Angstroms)
 Number     Number       Type             X           Y           Z
 ---------------------------------------------------------------------
      1          6           0        1.665454   -0.455943    0.278349
      2         16           0        3.034902   -0.675482   -0.799042
      3          6           0        3.534152   -2.127146    0.066036
      4          6           0        2.744355   -2.455796    1.102690
      5          6           0        1.661148   -1.516298    1.259370
      6          6           0        4.746565   -2.874346   -0.375608
      7          1           0        2.889604   -3.308786    1.749871
      8          6           0        0.735005    0.607229    0.047218
      9          6           0        1.135778    2.048801    0.215367
     10          6           0       -0.722263    0.574461   -0.021008
     11          6           0       -0.034979    2.801299   -0.392752
     12          6           0       -1.206079    1.990198    0.133140
     13          9           0        2.304801    2.386093   -0.379317
     14          9           0        1.270655    2.342691    1.536575
     15          9           0       -0.079355    4.109126   -0.061612
     16          9           0        0.013331    2.743091   -1.756661
     17          9           0       -1.443636    2.269884    1.441726
     18          9           0       -2.346114    2.268926   -0.544373
     19          6           0       -1.552969   -1.565667   -1.271341
     20          6           0       -1.614481   -0.518736   -0.269685
     21          6           0       -0.530985   -1.668327   -2.342935
     22          1           0       -0.946023   -2.142166   -3.238973
     23          1           0        0.315322   -2.273900   -2.005071
     24          1           0       -0.158522   -0.683834   -2.642307
     25          6           0        0.653554   -1.662638    2.341617
     26          1           0       -0.186835   -2.274149    1.999314
     27          1           0        0.267747   -0.691949    2.668374
     28          1           0        1.087511   -2.150093    3.221218
     29          1           0        4.929943   -3.750053    0.256082
     30          1           0        5.634491   -2.235664   -0.324180
     31          1           0        4.630216   -3.226084   -1.405968
     32         16           0       -3.020531   -0.749061    0.782676
     33          6           0       -3.503152   -2.206972   -0.052894
     34          6           0       -2.622250   -2.521171   -1.143249
     35          6           0       -4.769647   -2.924283    0.223621
     36          1           0       -5.083031   -2.797527    1.264870
     37          1           0       -5.570040   -2.549250   -0.422088
     38          1           0       -4.658550   -3.998167    0.041443
     39          1           0       -2.774122   -3.351972   -1.815389
 ---------------------------------------------------------------------
 Rotational constants (GHZ):      0.2249920      0.1882687      0.1255290
 Leave Link  202 at Sun Dec  2 13:46:48 2018, MaxMem=   536870912 cpu:         0.1
 (Enter /pbs_home/pkowalski/g09d01/g09/l301.exe)
 General basis read from cards:  (5D, 7F)
 Centers:       7     22     23     24     26     27     28     29     30     31
 Centers:      36     37     38     39
 S 3 1.00
     Exponent=  1.3010701000D+01 Coefficients=  1.9682158000D-02
     Exponent=  1.9622572000D+00 Coefficients=  1.3796524000D-01
     Exponent=  4.4453796000D-01 Coefficients=  4.7831935000D-01
 S 1 1.00
     Exponent=  1.2194962000D-01 Coefficients=  1.0000000000D+00
 P 1 1.00
     Exponent=  8.0000000000D-01 Coefficients=  1.0000000000D+00
 ****
 Centers:       1      3      4      5      6      8      9     10     11     12
 Centers:      19     20     21     25     33     34     35
 S 5 1.00
     Exponent=  1.2384016938D+03 Coefficients=  5.4568832082D-03
     Exponent=  1.8629004992D+02 Coefficients=  4.0638409211D-02
     Exponent=  4.2251176346D+01 Coefficients=  1.8025593888D-01
     Exponent=  1.1676557932D+01 Coefficients=  4.6315121755D-01
     Exponent=  3.5930506482D+00 Coefficients=  4.4087173314D-01
 S 1 1.00
     Exponent=  4.0245147363D-01 Coefficients=  1.0000000000D+00
 S 1 1.00
     Exponent=  1.3090182668D-01 Coefficients=  1.0000000000D+00
 P 3 1.00
     Exponent=  9.4680970621D+00 Coefficients=  3.8387871728D-02
     Exponent=  2.0103545142D+00 Coefficients=  2.1117025112D-01
     Exponent=  5.4771004707D-01 Coefficients=  5.1328172114D-01
 P 1 1.00
     Exponent=  1.5268613795D-01 Coefficients=  1.0000000000D+00
 D 1 1.00
     Exponent=  8.0000000000D-01 Coefficients=  1.0000000000D+00
 ****
 Centers:      13     14     15     16     17     18
 S 5 1.00
     Exponent=  2.8948325990D+03 Coefficients= -5.3408255515D-03
     Exponent=  4.3541939120D+02 Coefficients= -3.9904258866D-02
     Exponent=  9.8843328866D+01 Coefficients= -1.7912768038D-01
     Exponent=  2.7485198001D+01 Coefficients= -4.6758090825D-01
     Exponent=  8.5405498171D+00 Coefficients= -4.4653131020D-01
 S 1 1.00
     Exponent=  1.0654578038D+00 Coefficients=  1.0000000000D+00
 S 1 1.00
     Exponent=  3.3247346748D-01 Coefficients=  1.0000000000D+00
 P 3 1.00
     Exponent=  2.2696633924D+01 Coefficients= -4.5212874436D-02
     Exponent=  4.9872339257D+00 Coefficients= -2.3754317067D-01
     Exponent=  1.3491613954D+00 Coefficients= -5.1287353587D-01
 P 1 1.00
     Exponent=  3.4829881977D-01 Coefficients=  1.0000000000D+00
 D 1 1.00
     Exponent=  1.4000000000D+00 Coefficients=  1.0000000000D+00
 ****
 Centers:       2     32
 S 5 1.00
     Exponent=  9.1849303010D+03 Coefficients= -2.2294387756D-03
     Exponent=  1.3815105503D+03 Coefficients= -1.6683029937D-02
     Exponent=  3.1387147580D+02 Coefficients= -7.5262436116D-02
     Exponent=  8.8053870623D+01 Coefficients= -1.9376827038D-01
     Exponent=  2.7039914905D+01 Coefficients= -1.7718020803D-01
 S 3 1.00
     Exponent=  4.5648731303D+01 Coefficients= -1.0736062573D-01
     Exponent=  4.9664522326D+00 Coefficients=  6.5066293018D-01
     Exponent=  2.0116242047D+00 Coefficients=  5.9712155354D-01
 S 1 1.00
     Exponent=  3.5661077013D-01 Coefficients=  1.0000000000D+00
 S 1 1.00
     Exponent=  1.3507221477D-01 Coefficients=  1.0000000000D+00
 P 5 1.00
     Exponent=  2.6198233439D+02 Coefficients= -9.2729929822D-03
     Exponent=  6.1306894736D+01 Coefficients= -6.6547669241D-02
     Exponent=  1.9103729887D+01 Coefficients= -2.4828595903D-01
     Exponent=  6.6567720378D+00 Coefficients= -4.8703847402D-01
     Exponent=  2.3959635161D+00 Coefficients= -3.9337850312D-01
 P 1 1.00
     Exponent=  6.1776161679D-01 Coefficients=  1.0000000000D+00
 P 1 1.00
     Exponent=  1.6993376871D-01 Coefficients=  1.0000000000D+00
 D 1 1.00
     Exponent=  5.5000000000D-01 Coefficients=  1.0000000000D+00
 ****
 Ernie: Thresh=  0.10000D-02 Tol=  0.10000D-05 Strict=F.
 There are   453 symmetry adapted cartesian basis functions of A   symmetry.
 There are   428 symmetry adapted basis functions of A   symmetry.
   428 basis functions,   747 primitive gaussians,   453 cartesian basis functions
   101 alpha electrons      101 beta electrons
       nuclear repulsion energy      2793.8147541463 Hartrees.
 IExCor=  402 DFT=T Ex+Corr=B3LYP ExCW=0 ScaHFX=  0.200000
 ScaDFX=  0.800000  0.720000  1.000000  0.810000 ScalE2=  1.000000  1.000000
 IRadAn=      0 IRanWt=     -1 IRanGd=            0 ICorTp=0 IEmpDi=  4
 NAtoms=   39 NActive=   39 NUniq=   39 SFac= 1.00D+00 NAtFMM=   60 NAOKFM=F Big=F
 Integral buffers will be    131072 words long.
 Raffenetti 2 integral format.
 Two-electron integral symmetry is turned on.
 Leave Link  301 at Sun Dec  2 13:46:49 2018, MaxMem=   536870912 cpu:         1.5
 (Enter /pbs_home/pkowalski/g09d01/g09/l302.exe)
 NPDir=0 NMtPBC=     1 NCelOv=     1 NCel=       1 NClECP=     1 NCelD=      1
         NCelK=      1 NCelE2=     1 NClLst=     1 CellRange=     0.0.
 One-electron integrals computed using PRISM.
 NBasis=   428 RedAO= T EigKep=  3.96D-04  NBF=   428
 NBsUse=   428 1.00D-06 EigRej= -1.00D+00 NBFU=   428
 Precomputing XC quadrature grid using
 IXCGrd= 4 IRadAn=           0 IRanWt=          -1 IRanGd=           0 AccXCQ= 0.00D+00.
 Generated NRdTot=       0 NPtTot=           0 NUsed=           0 NTot=          32
 NSgBfM=   439   440   442   444   444 MxSgAt=    39 MxSgA2=    39.
 Leave Link  302 at Sun Dec  2 13:46:50 2018, MaxMem=   536870912 cpu:         7.8
 (Enter /pbs_home/pkowalski/g09d01/g09/l303.exe)
 DipDrv:  MaxL=1.
 Leave Link  303 at Sun Dec  2 13:46:50 2018, MaxMem=   536870912 cpu:         1.6
 (Enter /pbs_home/pkowalski/g09d01/g09/l401.exe)
 ExpMin= 1.22D-01 ExpMax= 9.18D+03 ExpMxC= 1.38D+03 IAcc=1 IRadAn=         1 AccDes= 0.00D+00
 Harris functional with IExCor=  402 and IRadAn=       1 diagonalized for initial guess.
 HarFok:  IExCor=  402 AccDes= 0.00D+00 IRadAn=         1 IDoV= 1 UseB2=F ITyADJ=14
 ICtDFT=  3500011 ScaDFX=  1.000000  1.000000  1.000000  1.000000
 FoFCou: FMM=F IPFlag=           0 FMFlag=      100000 FMFlg1=           0
         NFxFlg=           0 DoJE=T BraDBF=F KetDBF=T FulRan=T
         wScrn=  0.000000 ICntrl=     500 IOpCl=  0 I1Cent=   200000004 NGrid=           0
         NMat0=    1 NMatS0=      1 NMatT0=    0 NMatD0=    1 NMtDS0=    0 NMtDT0=    0
 Petite list used in FoFCou.
 Harris En= -2050.34835745960    
 JPrj=0 DoOrth=F DoCkMO=F.
 Leave Link  401 at Sun Dec  2 13:46:53 2018, MaxMem=   536870912 cpu:        14.0
 (Enter /pbs_home/pkowalski/g09d01/g09/l502.exe)
 Closed shell SCF:
 Using DIIS extrapolation, IDIIS=  1040.
 Integral symmetry usage will be decided dynamically.
 IVT=      641221 IEndB=      641221 NGot=   536870912 MDV=   536451994
 LenX=   536451994 LenY=   536246332
 Requested convergence on RMS density matrix=1.00D-08 within 128 cycles.
 Requested convergence on MAX density matrix=1.00D-06.
 Requested convergence on             energy=1.00D-06.
 No special actions if energy rises.
 Fock matrices will be formed incrementally for  20 cycles.
 Integral accuracy reduced to 1.0D-05 until final iterations.

 Cycle   1  Pass 0  IDiag  1:
 FoFJK:  IHMeth= 1 ICntrl=       0 DoSepK=F KAlg= 0 I1Cent=   0 FoldK=F
 IRaf= 780000000 NMat=   1 IRICut=       1 DoRegI=T DoRafI=F ISym2E= 0.
 FoFCou: FMM=F IPFlag=           0 FMFlag=      100000 FMFlg1=           0
         NFxFlg=           0 DoJE=F BraDBF=F KetDBF=F FulRan=T
         wScrn=  0.000000 ICntrl=       0 IOpCl=  0 I1Cent=           0 NGrid=           0
         NMat0=    1 NMatS0=      1 NMatT0=    0 NMatD0=    1 NMtDS0=    0 NMtDT0=    0
 Symmetry not used in FoFCou.
 E= -2049.82853344696    
 DIIS: error= 2.28D-02 at cycle   1 NSaved=   1.
 NSaved= 1 IEnMin= 1 EnMin= -2049.82853344696     IErMin= 1 ErrMin= 2.28D-02
 ErrMax= 2.28D-02  0.00D+00 EMaxC= 1.00D-01 BMatC= 6.15D-01 BMatP= 6.15D-01
 IDIUse=3 WtCom= 7.72D-01 WtEn= 2.28D-01
 Coeff-Com:  0.100D+01
 Coeff-En:   0.100D+01
 Coeff:      0.100D+01
 Gap=     0.073 Goal=   None    Shift=    0.000
 GapD=    0.073 DampG=0.500 DampE=0.500 DampFc=0.2500 IDamp=-1.
 Damping current iteration by 2.50D-01
 RMSDP=6.20D-03 MaxDP=2.33D-01              OVMax= 3.82D-01

 Cycle   2  Pass 0  IDiag  1:
 RMSU=  1.55D-03    CP:  9.97D-01
 E= -2050.06466839951     Delta-E=       -0.236134952545 Rises=F Damp=T
 DIIS: error= 1.01D-02 at cycle   2 NSaved=   2.
 NSaved= 2 IEnMin= 2 EnMin= -2050.06466839951     IErMin= 2 ErrMin= 1.01D-02
 ErrMax= 1.01D-02  0.00D+00 EMaxC= 1.00D-01 BMatC= 1.08D-01 BMatP= 6.15D-01
 IDIUse=3 WtCom= 8.99D-01 WtEn= 1.01D-01
 Coeff-Com: -0.546D+00 0.155D+01
 Coeff-En:   0.000D+00 0.100D+01
 Coeff:     -0.491D+00 0.149D+01
 Gap=     0.161 Goal=   None    Shift=    0.000
 RMSDP=1.94D-03 MaxDP=5.44D-02 DE=-2.36D-01 OVMax= 3.43D-01

 Cycle   3  Pass 0  IDiag  1:
 RMSU=  1.92D-03    CP:  9.83D-01  9.44D-01
 E= -2050.41231912071     Delta-E=       -0.347650721204 Rises=F Damp=F
 DIIS: error= 7.75D-03 at cycle   3 NSaved=   3.
 NSaved= 3 IEnMin= 3 EnMin= -2050.41231912071     IErMin= 3 ErrMin= 7.75D-03
 ErrMax= 7.75D-03  0.00D+00 EMaxC= 1.00D-01 BMatC= 5.31D-02 BMatP= 1.08D-01
 IDIUse=3 WtCom= 9.22D-01 WtEn= 7.75D-02
 Coeff-Com: -0.347D+00 0.899D+00 0.448D+00
 Coeff-En:   0.000D+00 0.000D+00 0.100D+01
 Coeff:     -0.320D+00 0.829D+00 0.491D+00
 Gap=     0.129 Goal=   None    Shift=    0.000
 RMSDP=1.07D-03 MaxDP=3.46D-02 DE=-3.48D-01 OVMax= 1.22D-01

 Cycle   4  Pass 0  IDiag  1:
 RMSU=  8.17D-04    CP:  9.86D-01  1.21D+00  7.11D-01
 E= -2050.46177903647     Delta-E=       -0.049459915759 Rises=F Damp=F
 DIIS: error= 3.09D-03 at cycle   4 NSaved=   4.
 NSaved= 4 IEnMin= 4 EnMin= -2050.46177903647     IErMin= 4 ErrMin= 3.09D-03
 ErrMax= 3.09D-03  0.00D+00 EMaxC= 1.00D-01 BMatC= 9.98D-03 BMatP= 5.31D-02
 IDIUse=3 WtCom= 9.69D-01 WtEn= 3.09D-02
 Coeff-Com: -0.957D-01 0.241D+00 0.306D+00 0.549D+00
 Coeff-En:   0.000D+00 0.000D+00 0.178D+00 0.822D+00
 Coeff:     -0.927D-01 0.233D+00 0.302D+00 0.558D+00
 Gap=     0.128 Goal=   None    Shift=    0.000
 RMSDP=4.17D-04 MaxDP=1.64D-02 DE=-4.95D-02 OVMax= 4.77D-02

 Cycle   5  Pass 0  IDiag  1:
 RMSU=  2.90D-04    CP:  9.85D-01  1.19D+00  7.54D-01  6.52D-01
 E= -2050.47065276794     Delta-E=       -0.008873731471 Rises=F Damp=F
 DIIS: error= 1.52D-03 at cycle   5 NSaved=   5.
 NSaved= 5 IEnMin= 5 EnMin= -2050.47065276794     IErMin= 5 ErrMin= 1.52D-03
 ErrMax= 1.52D-03  0.00D+00 EMaxC= 1.00D-01 BMatC= 1.84D-03 BMatP= 9.98D-03
 IDIUse=3 WtCom= 9.85D-01 WtEn= 1.52D-02
 Coeff-Com: -0.214D-01 0.521D-01 0.150D+00 0.378D+00 0.441D+00
 Coeff-En:   0.000D+00 0.000D+00 0.000D+00 0.151D+00 0.849D+00
 Coeff:     -0.211D-01 0.513D-01 0.147D+00 0.375D+00 0.448D+00
 Gap=     0.128 Goal=   None    Shift=    0.000
 RMSDP=1.67D-04 MaxDP=5.66D-03 DE=-8.87D-03 OVMax= 2.03D-02

 Cycle   6  Pass 0  IDiag  1:
 RMSU=  8.02D-05    CP:  9.85D-01  1.17D+00  7.61D-01  7.31D-01  5.61D-01
 E= -2050.47248891353     Delta-E=       -0.001836145589 Rises=F Damp=F
 DIIS: error= 4.46D-04 at cycle   6 NSaved=   6.
 NSaved= 6 IEnMin= 6 EnMin= -2050.47248891353     IErMin= 6 ErrMin= 4.46D-04
 ErrMax= 4.46D-04  0.00D+00 EMaxC= 1.00D-01 BMatC= 1.82D-04 BMatP= 1.84D-03
 IDIUse=3 WtCom= 9.96D-01 WtEn= 4.46D-03
 Coeff-Com:  0.154D-02-0.311D-02 0.498D-01 0.153D+00 0.283D+00 0.516D+00
 Coeff-En:   0.000D+00 0.000D+00 0.000D+00 0.000D+00 0.850D-01 0.915D+00
 Coeff:      0.154D-02-0.310D-02 0.496D-01 0.152D+00 0.282D+00 0.518D+00
 Gap=     0.128 Goal=   None    Shift=    0.000
 RMSDP=4.69D-05 MaxDP=2.44D-03 DE=-1.84D-03 OVMax= 5.59D-03

 Cycle   7  Pass 0  IDiag  1:
 RMSU=  2.68D-05    CP:  9.85D-01  1.17D+00  7.66D-01  7.20D-01  6.02D-01
                    CP:  5.77D-01
 E= -2050.47267858402     Delta-E=       -0.000189670493 Rises=F Damp=F
 DIIS: error= 1.81D-04 at cycle   7 NSaved=   7.
 NSaved= 7 IEnMin= 7 EnMin= -2050.47267858402     IErMin= 7 ErrMin= 1.81D-04
 ErrMax= 1.81D-04  0.00D+00 EMaxC= 1.00D-01 BMatC= 1.63D-05 BMatP= 1.82D-04
 IDIUse=3 WtCom= 9.98D-01 WtEn= 1.81D-03
 Coeff-Com:  0.320D-02-0.723D-02 0.130D-01 0.450D-01 0.112D+00 0.298D+00
 Coeff-Com:  0.536D+00
 Coeff-En:   0.000D+00 0.000D+00 0.000D+00 0.000D+00 0.000D+00 0.136D-01
 Coeff-En:   0.986D+00
 Coeff:      0.320D-02-0.722D-02 0.130D-01 0.450D-01 0.112D+00 0.297D+00
 Coeff:      0.537D+00
 Gap=     0.128 Goal=   None    Shift=    0.000
 RMSDP=1.34D-05 MaxDP=7.84D-04 DE=-1.90D-04 OVMax= 1.36D-03

 Cycle   8  Pass 0  IDiag  1:
 RMSU=  8.99D-06    CP:  9.85D-01  1.17D+00  7.67D-01  7.24D-01  6.03D-01
                    CP:  6.34D-01  7.09D-01
 E= -2050.47269556130     Delta-E=       -0.000016977279 Rises=F Damp=F
 DIIS: error= 3.64D-05 at cycle   8 NSaved=   8.
 NSaved= 8 IEnMin= 8 EnMin= -2050.47269556130     IErMin= 8 ErrMin= 3.64D-05
 ErrMax= 3.64D-05  0.00D+00 EMaxC= 1.00D-01 BMatC= 1.03D-06 BMatP= 1.63D-05
 IDIUse=1 WtCom= 1.00D+00 WtEn= 0.00D+00
 Coeff-Com:  0.145D-02-0.326D-02 0.264D-02 0.900D-02 0.310D-01 0.991D-01
 Coeff-Com:  0.264D+00 0.596D+00
 Coeff:      0.145D-02-0.326D-02 0.264D-02 0.900D-02 0.310D-01 0.991D-01
 Coeff:      0.264D+00 0.596D+00
 Gap=     0.128 Goal=   None    Shift=    0.000
 RMSDP=4.58D-06 MaxDP=2.02D-04 DE=-1.70D-05 OVMax= 3.80D-04

 Initial convergence to 1.0D-05 achieved.  Increase integral accuracy.
 Cycle   9  Pass 1  IDiag  1:
 E= -2050.47298551119     Delta-E=       -0.000289949892 Rises=F Damp=F
 DIIS: error= 1.25D-04 at cycle   1 NSaved=   1.
 NSaved= 1 IEnMin= 1 EnMin= -2050.47298551119     IErMin= 1 ErrMin= 1.25D-04
 ErrMax= 1.25D-04  0.00D+00 EMaxC= 1.00D-01 BMatC= 2.98D-06 BMatP= 2.98D-06
 IDIUse=3 WtCom= 9.99D-01 WtEn= 1.25D-03
 Coeff-Com:  0.100D+01
 Coeff-En:   0.100D+01
 Coeff:      0.100D+01
 Gap=     0.128 Goal=   None    Shift=    0.000
 RMSDP=4.58D-06 MaxDP=2.02D-04 DE=-2.90D-04 OVMax= 4.79D-04

 Cycle  10  Pass 1  IDiag  1:
 RMSU=  7.30D-05    CP:  1.00D+00
 E= -2050.47298793472     Delta-E=       -0.000002423529 Rises=F Damp=F
 DIIS: error= 3.74D-05 at cycle   2 NSaved=   2.
 NSaved= 2 IEnMin= 2 EnMin= -2050.47298793472     IErMin= 2 ErrMin= 3.74D-05
 ErrMax= 3.74D-05  0.00D+00 EMaxC= 1.00D-01 BMatC= 8.09D-07 BMatP= 2.98D-06
 IDIUse=1 WtCom= 1.00D+00 WtEn= 0.00D+00
 Coeff-Com:  0.257D+00 0.743D+00
 Coeff:      0.257D+00 0.743D+00
 Gap=     0.128 Goal=   None    Shift=    0.000
 RMSDP=6.56D-06 MaxDP=3.12D-04 DE=-2.42D-06 OVMax= 7.31D-04

 Cycle  11  Pass 1  IDiag  1:
 RMSU=  6.54D-06    CP:  1.00D+00  1.01D+00
 E= -2050.47298707811     Delta-E=        0.000000856615 Rises=F Damp=F
 DIIS: error= 5.63D-05 at cycle   3 NSaved=   3.
 NSaved= 3 IEnMin= 2 EnMin= -2050.47298793472     IErMin= 2 ErrMin= 3.74D-05
 ErrMax= 5.63D-05  0.00D+00 EMaxC= 1.00D-01 BMatC= 1.58D-06 BMatP= 8.09D-07
 IDIUse=1 WtCom= 1.00D+00 WtEn= 0.00D+00
 Coeff-Com: -0.155D-02 0.584D+00 0.417D+00
 Coeff:     -0.155D-02 0.584D+00 0.417D+00
 Gap=     0.128 Goal=   None    Shift=    0.000
 RMSDP=3.99D-06 MaxDP=2.25D-04 DE= 8.57D-07 OVMax= 4.40D-04

 Cycle  12  Pass 1  IDiag  1:
 RMSU=  1.06D-06    CP:  1.00D+00  1.02D+00  4.19D-01
 E= -2050.47298879483     Delta-E=       -0.000001716722 Rises=F Damp=F
 DIIS: error= 7.92D-06 at cycle   4 NSaved=   4.
 NSaved= 4 IEnMin= 4 EnMin= -2050.47298879483     IErMin= 4 ErrMin= 7.92D-06
 ErrMax= 7.92D-06  0.00D+00 EMaxC= 1.00D-01 BMatC= 3.60D-08 BMatP= 8.09D-07
 IDIUse=1 WtCom= 1.00D+00 WtEn= 0.00D+00
 Coeff-Com: -0.614D-02 0.374D+00 0.277D+00 0.355D+00
 Coeff:     -0.614D-02 0.374D+00 0.277D+00 0.355D+00
 Gap=     0.128 Goal=   None    Shift=    0.000
 RMSDP=6.47D-07 MaxDP=3.47D-05 DE=-1.72D-06 OVMax= 6.71D-05

 Cycle  13  Pass 1  IDiag  1:
 RMSU=  3.66D-07    CP:  1.00D+00  1.02D+00  4.30D-01  5.04D-01
 E= -2050.47298883125     Delta-E=       -0.000000036423 Rises=F Damp=F
 DIIS: error= 1.50D-06 at cycle   5 NSaved=   5.
 NSaved= 5 IEnMin= 5 EnMin= -2050.47298883125     IErMin= 5 ErrMin= 1.50D-06
 ErrMax= 1.50D-06  0.00D+00 EMaxC= 1.00D-01 BMatC= 1.23D-09 BMatP= 3.60D-08
 IDIUse=1 WtCom= 1.00D+00 WtEn= 0.00D+00
 Coeff-Com: -0.353D-02 0.181D+00 0.135D+00 0.211D+00 0.477D+00
 Coeff:     -0.353D-02 0.181D+00 0.135D+00 0.211D+00 0.477D+00
 Gap=     0.128 Goal=   None    Shift=    0.000
 RMSDP=1.37D-07 MaxDP=6.03D-06 DE=-3.64D-08 OVMax= 1.36D-05

 Cycle  14  Pass 1  IDiag  1:
 RMSU=  1.20D-07    CP:  1.00D+00  1.02D+00  4.29D-01  5.04D-01  8.17D-01
 E= -2050.47298883253     Delta-E=       -0.000000001281 Rises=F Damp=F
 DIIS: error= 3.07D-07 at cycle   6 NSaved=   6.
 NSaved= 6 IEnMin= 6 EnMin= -2050.47298883253     IErMin= 6 ErrMin= 3.07D-07
 ErrMax= 3.07D-07  0.00D+00 EMaxC= 1.00D-01 BMatC= 9.41D-11 BMatP= 1.23D-09
 IDIUse=1 WtCom= 1.00D+00 WtEn= 0.00D+00
 Coeff-Com: -0.824D-03 0.330D-01 0.249D-01 0.511D-01 0.244D+00 0.648D+00
 Coeff:     -0.824D-03 0.330D-01 0.249D-01 0.511D-01 0.244D+00 0.648D+00
 Gap=     0.128 Goal=   None    Shift=    0.000
 RMSDP=4.26D-08 MaxDP=1.64D-06 DE=-1.28D-09 OVMax= 3.44D-06

 Cycle  15  Pass 1  IDiag  1:
 RMSU=  3.38D-08    CP:  1.00D+00  1.02D+00  4.29D-01  5.11D-01  8.54D-01
                    CP:  8.31D-01
 E= -2050.47298883260     Delta-E=       -0.000000000071 Rises=F Damp=F
 DIIS: error= 1.06D-07 at cycle   7 NSaved=   7.
 NSaved= 7 IEnMin= 7 EnMin= -2050.47298883260     IErMin= 7 ErrMin= 1.06D-07
 ErrMax= 1.06D-07  0.00D+00 EMaxC= 1.00D-01 BMatC= 1.85D-11 BMatP= 9.41D-11
 IDIUse=1 WtCom= 1.00D+00 WtEn= 0.00D+00
 Coeff-Com: -0.720D-04-0.125D-02-0.909D-03 0.543D-02 0.864D-01 0.380D+00
 Coeff-Com:  0.530D+00
 Coeff:     -0.720D-04-0.125D-02-0.909D-03 0.543D-02 0.864D-01 0.380D+00
 Coeff:      0.530D+00
 Gap=     0.128 Goal=   None    Shift=    0.000
 RMSDP=1.87D-08 MaxDP=8.42D-07 DE=-7.09D-11 OVMax= 1.22D-06

 Cycle  16  Pass 1  IDiag  1:
 RMSU=  1.04D-08    CP:  1.00D+00  1.02D+00  4.29D-01  5.14D-01  8.67D-01
                    CP:  8.72D-01  6.08D-01
 E= -2050.47298883261     Delta-E=       -0.000000000002 Rises=F Damp=F
 DIIS: error= 4.13D-08 at cycle   8 NSaved=   8.
 NSaved= 8 IEnMin= 8 EnMin= -2050.47298883261     IErMin= 8 ErrMin= 4.13D-08
 ErrMax= 4.13D-08  0.00D+00 EMaxC= 1.00D-01 BMatC= 1.58D-12 BMatP= 1.85D-11
 IDIUse=1 WtCom= 1.00D+00 WtEn= 0.00D+00
 Coeff-Com:  0.312D-04-0.385D-02-0.294D-02-0.188D-02 0.262D-01 0.157D+00
 Coeff-Com:  0.298D+00 0.528D+00
 Coeff:      0.312D-04-0.385D-02-0.294D-02-0.188D-02 0.262D-01 0.157D+00
 Coeff:      0.298D+00 0.528D+00
 Gap=     0.128 Goal=   None    Shift=    0.000
 RMSDP=5.23D-09 MaxDP=1.93D-07 DE=-1.82D-12 OVMax= 5.33D-07

 SCF Done:  E(RB3LYP) =  -2050.47298883     A.U. after   16 cycles
            NFock= 16  Conv=0.52D-08     -V/T= 2.0062
 KE= 2.037769565005D+03 PE=-1.042305228083D+04 EE= 3.540994972843D+03
 Leave Link  502 at Sun Dec  2 13:49:03 2018, MaxMem=   536870912 cpu:      1038.8
 (Enter /pbs_home/pkowalski/g09d01/g09/l601.exe)
 Copying SCF densities to generalized density rwf, IOpCl= 0 IROHF=0.

 **********************************************************************

            Population analysis using the SCF density.

 **********************************************************************

 Orbital symmetries:
       Occupied  (A) (A) (A) (A) (A) (A) (A) (A) (A) (A) (A) (A)
                 (A) (A) (A) (A) (A) (A) (A) (A) (A) (A) (A) (A)
                 (A) (A) (A) (A) (A) (A) (A) (A) (A) (A) (A) (A)
                 (A) (A) (A) (A) (A) (A) (A) (A) (A) (A) (A) (A)
                 (A) (A) (A) (A) (A) (A) (A) (A) (A) (A) (A) (A)
                 (A) (A) (A) (A) (A) (A) (A) (A) (A) (A) (A) (A)
                 (A) (A) (A) (A) (A) (A) (A) (A) (A) (A) (A) (A)
                 (A) (A) (A) (A) (A) (A) (A) (A) (A) (A) (A) (A)
                 (A) (A) (A) (A) (A)
       Virtual   (A) (A) (A) (A) (A) (A) (A) (A) (A) (A) (A) (A)
                 (A) (A) (A) (A) (A) (A) (A) (A) (A) (A) (A) (A)
                 (A) (A) (A) (A) (A) (A) (A) (A) (A) (A) (A) (A)
                 (A) (A) (A) (A) (A) (A) (A) (A) (A) (A) (A) (A)
                 (A) (A) (A) (A) (A) (A) (A) (A) (A) (A) (A) (A)
                 (A) (A) (A) (A) (A) (A) (A) (A) (A) (A) (A) (A)
                 (A) (A) (A) (A) (A) (A) (A) (A) (A) (A) (A) (A)
                 (A) (A) (A) (A) (A) (A) (A) (A) (A) (A) (A) (A)
                 (A) (A) (A) (A) (A) (A) (A) (A) (A) (A) (A) (A)
                 (A) (A) (A) (A) (A) (A) (A) (A) (A) (A) (A) (A)
                 (A) (A) (A) (A) (A) (A) (A) (A) (A) (A) (A) (A)
                 (A) (A) (A) (A) (A) (A) (A) (A) (A) (A) (A) (A)
                 (A) (A) (A) (A) (A) (A) (A) (A) (A) (A) (A) (A)
                 (A) (A) (A) (A) (A) (A) (A) (A) (A) (A) (A) (A)
                 (A) (A) (A) (A) (A) (A) (A) (A) (A) (A) (A) (A)
                 (A) (A) (A) (A) (A) (A) (A) (A) (A) (A) (A) (A)
                 (A) (A) (A) (A) (A) (A) (A) (A) (A) (A) (A) (A)
                 (A) (A) (A) (A) (A) (A) (A) (A) (A) (A) (A) (A)
                 (A) (A) (A) (A) (A) (A) (A) (A) (A) (A) (A) (A)
                 (A) (A) (A) (A) (A) (A) (A) (A) (A) (A) (A) (A)
                 (A) (A) (A) (A) (A) (A) (A) (A) (A) (A) (A) (A)
                 (A) (A) (A) (A) (A) (A) (A) (A) (A) (A) (A) (A)
                 (A) (A) (A) (A) (A) (A) (A) (A) (A) (A) (A) (A)
                 (A) (A) (A) (A) (A) (A) (A) (A) (A) (A) (A) (A)
                 (A) (A) (A) (A) (A) (A) (A) (A) (A) (A) (A) (A)
                 (A) (A) (A) (A) (A) (A) (A) (A) (A) (A) (A) (A)
                 (A) (A) (A) (A) (A) (A) (A) (A) (A) (A) (A) (A)
                 (A) (A) (A)
 The electronic state is 1-A.
 Alpha  occ. eigenvalues --  -88.88638 -88.87689 -24.71504 -24.71370 -24.70929
 Alpha  occ. eigenvalues --  -24.70903 -24.70891 -24.70557 -10.36627 -10.36614
 Alpha  occ. eigenvalues --  -10.36406 -10.24308 -10.23960 -10.23755 -10.23250
 Alpha  occ. eigenvalues --  -10.22791 -10.22579 -10.22121 -10.21572 -10.20859
 Alpha  occ. eigenvalues --  -10.20417 -10.20405 -10.19484 -10.19392 -10.19041
 Alpha  occ. eigenvalues --   -7.98082  -7.97207  -5.94902  -5.94524  -5.94200
 Alpha  occ. eigenvalues --   -5.94035  -5.93653  -5.93293  -1.27059  -1.25096
 Alpha  occ. eigenvalues --   -1.24241  -1.19838  -1.18793  -1.18614  -0.89778
 Alpha  occ. eigenvalues --   -0.88192  -0.87050  -0.79044  -0.78572  -0.77152
 Alpha  occ. eigenvalues --   -0.76901  -0.73714  -0.73172  -0.70169  -0.69655
 Alpha  occ. eigenvalues --   -0.67451  -0.65656  -0.62980  -0.61849  -0.60133
 Alpha  occ. eigenvalues --   -0.58611  -0.58014  -0.56206  -0.55246  -0.55179
 Alpha  occ. eigenvalues --   -0.54870  -0.53949  -0.53941  -0.52592  -0.49277
 Alpha  occ. eigenvalues --   -0.48572  -0.47190  -0.45826  -0.45503  -0.45291
 Alpha  occ. eigenvalues --   -0.44747  -0.44387  -0.44156  -0.43914  -0.43638
 Alpha  occ. eigenvalues --   -0.43302  -0.43142  -0.42863  -0.42508  -0.42329
 Alpha  occ. eigenvalues --   -0.42177  -0.41731  -0.41228  -0.40733  -0.40463
 Alpha  occ. eigenvalues --   -0.39950  -0.38759  -0.38432  -0.37883  -0.36993
 Alpha  occ. eigenvalues --   -0.36616  -0.36495  -0.35535  -0.35116  -0.34567
 Alpha  occ. eigenvalues --   -0.32565  -0.29920  -0.26110  -0.25711  -0.23763
 Alpha  occ. eigenvalues --   -0.21606
 Alpha virt. eigenvalues --   -0.08762  -0.03435  -0.01726   0.01582   0.02077
 Alpha virt. eigenvalues --    0.02842   0.04313   0.05442   0.05709   0.06490
 Alpha virt. eigenvalues --    0.07555   0.08139   0.09357   0.09628   0.10096
 Alpha virt. eigenvalues --    0.11213   0.11859   0.11985   0.13192   0.13298
 Alpha virt. eigenvalues --    0.13583   0.14054   0.14340   0.15124   0.15968
 Alpha virt. eigenvalues --    0.16797   0.19313   0.19949   0.21267   0.21841
 Alpha virt. eigenvalues --    0.22546   0.23897   0.24363   0.25069   0.25653
 Alpha virt. eigenvalues --    0.26543   0.27741   0.28308   0.29200   0.29882
 Alpha virt. eigenvalues --    0.30615   0.30938   0.31954   0.32837   0.34994
 Alpha virt. eigenvalues --    0.36330   0.36917   0.37704   0.37931   0.38350
 Alpha virt. eigenvalues --    0.39157   0.39640   0.39944   0.41921   0.42097
 Alpha virt. eigenvalues --    0.42719   0.43223   0.44259   0.44933   0.45215
 Alpha virt. eigenvalues --    0.45699   0.47239   0.48555   0.49288   0.49992
 Alpha virt. eigenvalues --    0.50194   0.50511   0.50862   0.51752   0.52023
 Alpha virt. eigenvalues --    0.53237   0.54009   0.55250   0.56203   0.57154
 Alpha virt. eigenvalues --    0.57604   0.58253   0.59157   0.59564   0.60177
 Alpha virt. eigenvalues --    0.60442   0.60985   0.61461   0.61884   0.62491
 Alpha virt. eigenvalues --    0.63318   0.63642   0.64099   0.64572   0.64729
 Alpha virt. eigenvalues --    0.64925   0.65281   0.65939   0.66216   0.66482
 Alpha virt. eigenvalues --    0.66911   0.67431   0.67671   0.68607   0.68876
 Alpha virt. eigenvalues --    0.69191   0.69789   0.70451   0.70948   0.71008
 Alpha virt. eigenvalues --    0.71444   0.72329   0.72776   0.73957   0.74368
 Alpha virt. eigenvalues --    0.74960   0.75896   0.76518   0.77157   0.79436
 Alpha virt. eigenvalues --    0.79702   0.81309   0.82241   0.83631   0.84923
 Alpha virt. eigenvalues --    0.86516   0.86956   0.87624   0.88415   0.88934
 Alpha virt. eigenvalues --    0.91339   0.92538   0.95218   0.96001   0.96462
 Alpha virt. eigenvalues --    0.97747   0.98602   0.99783   1.01185   1.02575
 Alpha virt. eigenvalues --    1.07589   1.07681   1.09863   1.11570   1.12502
 Alpha virt. eigenvalues --    1.13191   1.14553   1.14952   1.16936   1.17794
 Alpha virt. eigenvalues --    1.18396   1.19469   1.20135   1.21072   1.22000
 Alpha virt. eigenvalues --    1.22614   1.24760   1.25883   1.27347   1.27852
 Alpha virt. eigenvalues --    1.30200   1.31601   1.32139   1.33079   1.34824
 Alpha virt. eigenvalues --    1.36243   1.36880   1.39111   1.39843   1.40406
 Alpha virt. eigenvalues --    1.42431   1.42855   1.44369   1.44497   1.45757
 Alpha virt. eigenvalues --    1.45893   1.46924   1.48081   1.49747   1.50762
 Alpha virt. eigenvalues --    1.51091   1.51393   1.51883   1.52345   1.53885
 Alpha virt. eigenvalues --    1.54446   1.55754   1.57459   1.59888   1.61670
 Alpha virt. eigenvalues --    1.62947   1.63054   1.64873   1.65793   1.69537
 Alpha virt. eigenvalues --    1.69983   1.70873   1.71565   1.73329   1.73546
 Alpha virt. eigenvalues --    1.74392   1.74739   1.75150   1.75324   1.75891
 Alpha virt. eigenvalues --    1.76744   1.77306   1.77593   1.78161   1.78529
 Alpha virt. eigenvalues --    1.79084   1.79491   1.80799   1.80960   1.82800
 Alpha virt. eigenvalues --    1.83205   1.84001   1.85030   1.85251   1.87684
 Alpha virt. eigenvalues --    1.89120   1.89605   1.89877   1.92348   1.93161
 Alpha virt. eigenvalues --    1.93586   1.95153   1.97348   1.98444   1.99976
 Alpha virt. eigenvalues --    2.01234   2.02203   2.03354   2.05065   2.05488
 Alpha virt. eigenvalues --    2.06058   2.06713   2.07583   2.08009   2.09227
 Alpha virt. eigenvalues --    2.10430   2.12285   2.12744   2.13306   2.13630
 Alpha virt. eigenvalues --    2.15664   2.15987   2.17063   2.19819   2.20900
 Alpha virt. eigenvalues --    2.21275   2.23489   2.23695   2.25425   2.26611
 Alpha virt. eigenvalues --    2.28162   2.30688   2.31719   2.32549   2.34323
 Alpha virt. eigenvalues --    2.35078   2.35561   2.36969   2.40613   2.43948
 Alpha virt. eigenvalues --    2.45046   2.45553   2.45730   2.48114   2.48598
 Alpha virt. eigenvalues --    2.50053   2.51351   2.53501   2.54260   2.55777
 Alpha virt. eigenvalues --    2.57487   2.57820   2.60582   2.63342   2.67423
 Alpha virt. eigenvalues --    2.68622   2.70933   2.72312   2.72855   2.74511
 Alpha virt. eigenvalues --    2.77299   2.78225   2.84816   2.85381   2.90496
 Alpha virt. eigenvalues --    2.90726   2.91401   2.92492   2.94091   2.94760
 Alpha virt. eigenvalues --    2.95138   2.95981   3.01364   3.04881   3.05350
 Alpha virt. eigenvalues --    3.05904   3.06153   3.06361   3.06590   3.07902
 Alpha virt. eigenvalues --    3.09952   3.10395   3.11635   3.11878   3.13064
 Alpha virt. eigenvalues --    3.14995   3.15822   3.16100   3.18677   3.19207
 Alpha virt. eigenvalues --    3.23055   3.28113   3.28571   3.33946   3.36648
 Alpha virt. eigenvalues --    3.38385   3.39993   3.42496   3.48687   3.55612
 Alpha virt. eigenvalues --    3.56955   3.68638   3.72041   3.73775   3.87142
 Alpha virt. eigenvalues --    3.90179   3.90851
          Condensed to atoms (all electrons):
               1          2          3          4          5          6
     1  C    5.628534   0.299060  -0.104852  -0.004277   0.467602   0.005950
     2  S    0.299060  15.506734   0.314304  -0.054606  -0.088399  -0.066531
     3  C   -0.104852   0.314304   5.180072   0.451551   0.012402   0.400430
     4  C   -0.004277  -0.054606   0.451551   4.970804   0.349804  -0.057763
     5  C    0.467602  -0.088399   0.012402   0.349804   4.956778   0.012601
     6  C    0.005950  -0.066531   0.400430  -0.057763   0.012601   4.479797
     7  H    0.013578   0.006634  -0.073444   0.446758  -0.058402  -0.013496
     8  C    0.125392  -0.073450   0.007225   0.018090  -0.063700  -0.000211
     9  C   -0.041326   0.003545   0.000352  -0.000185   0.002060  -0.000003
    10  C   -0.090745   0.001397  -0.000117   0.001186  -0.014939  -0.000001
    11  C    0.015594  -0.000571   0.000008   0.000001  -0.000037   0.000000
    12  C    0.007686  -0.000049  -0.000002  -0.000003   0.000508   0.000000
    13  F   -0.011750   0.005238  -0.000015   0.000025  -0.000084  -0.000001
    14  F    0.000847  -0.000119   0.000008  -0.000016   0.000019   0.000000
    15  F   -0.000110   0.000000   0.000000   0.000000   0.000000   0.000000
    16  F   -0.001296   0.000018   0.000000   0.000000  -0.000010   0.000000
    17  F   -0.000622  -0.000001   0.000000   0.000000   0.000040   0.000000
    18  F   -0.000105   0.000000   0.000000   0.000000   0.000000   0.000000
    19  C    0.000895  -0.000504   0.000012   0.000049   0.001983  -0.000001
    20  C   -0.015812   0.000454   0.000038  -0.000422  -0.001779   0.000000
    21  C    0.002315  -0.001293  -0.000110  -0.000149  -0.000154   0.000002
    22  H    0.000096   0.000068   0.000003  -0.000012   0.000035   0.000000
    23  H    0.002301   0.005016   0.000206   0.000466  -0.001432  -0.000071
    24  H   -0.001509   0.001102  -0.000018   0.000012  -0.000129  -0.000002
    25  C   -0.074430   0.006175   0.016154  -0.089185   0.462621  -0.000430
    26  H   -0.004986  -0.000051  -0.000404   0.000727  -0.004895   0.000006
    27  H   -0.019258   0.000067  -0.000756   0.009033   0.004764   0.000015
    28  H    0.009503  -0.000214   0.000946  -0.013771  -0.007870   0.000000
    29  H   -0.000264   0.004805  -0.001452  -0.017523   0.000968   0.379250
    30  H    0.000133  -0.000085  -0.012203   0.003508  -0.000670   0.370394
    31  H    0.000158  -0.000157  -0.013053   0.002961  -0.000555   0.370663
    32  S    0.000224  -0.000003   0.000000  -0.000002  -0.000405   0.000000
    33  C    0.000035   0.000000   0.000000   0.000001   0.000040   0.000000
    34  C   -0.000400   0.000000   0.000001   0.000012   0.000023   0.000000
    35  C    0.000000   0.000000   0.000000   0.000000  -0.000001   0.000000
    36  H    0.000000   0.000000   0.000000   0.000000   0.000000   0.000000
    37  H    0.000000   0.000000   0.000000   0.000000   0.000000   0.000000
    38  H    0.000000   0.000000   0.000000   0.000000   0.000000   0.000000
    39  H    0.000000   0.000000   0.000000   0.000000   0.000002   0.000000
               7          8          9         10         11         12
     1  C    0.013578   0.125392  -0.041326  -0.090745   0.015594   0.007686
     2  S    0.006634  -0.073450   0.003545   0.001397  -0.000571  -0.000049
     3  C   -0.073444   0.007225   0.000352  -0.000117   0.000008  -0.000002
     4  C    0.446758   0.018090  -0.000185   0.001186   0.000001  -0.000003
     5  C   -0.058402  -0.063700   0.002060  -0.014939  -0.000037   0.000508
     6  C   -0.013496  -0.000211  -0.000003  -0.000001   0.000000   0.000000
     7  H    0.705982  -0.000235   0.000001   0.000009   0.000000   0.000000
     8  C   -0.000235   5.969433  -0.081244   0.296690  -0.040481   0.102496
     9  C    0.000001  -0.081244   5.099253   0.088665   0.075875  -0.176662
    10  C    0.000009   0.296690   0.088665   5.910607  -0.016452  -0.101705
    11  C    0.000000  -0.040481   0.075875  -0.016452   4.945221   0.097579
    12  C    0.000000   0.102496  -0.176662  -0.101705   0.097579   5.112771
    13  F    0.000000  -0.044153   0.352423   0.003560  -0.030947   0.005123
    14  F    0.000000  -0.036709   0.320894  -0.011221  -0.030714   0.011507
    15  F    0.000000   0.005553  -0.040862   0.004636   0.362134  -0.040217
    16  F    0.000000   0.004130  -0.040604   0.007409   0.336438  -0.042143
    17  F    0.000000  -0.008359   0.012707  -0.024536  -0.030749   0.304785
    18  F    0.000000   0.002226   0.005350  -0.058179  -0.032876   0.356419
    19  C    0.000003  -0.015801   0.000484  -0.061125  -0.001274   0.005179
    20  C    0.000005  -0.079990   0.014466   0.171917   0.008379  -0.020845
    21  C    0.000001  -0.004319   0.000072  -0.024388  -0.000110   0.000025
    22  H    0.000000   0.000117   0.000005   0.000041   0.000004   0.000018
    23  H   -0.000003  -0.002730  -0.000021   0.003368  -0.000050   0.000074
    24  H    0.000000   0.007012  -0.000504   0.009300   0.000631  -0.000579
    25  C   -0.010666  -0.026011  -0.000510  -0.003306   0.000044  -0.000516
    26  H    0.000652   0.003534   0.000007  -0.002309   0.000030  -0.000309
    27  H   -0.000006   0.008557   0.000589   0.004279   0.000007   0.000372
    28  H    0.004518   0.000007   0.000020   0.000030  -0.000003   0.000027
    29  H    0.004854   0.000008   0.000000   0.000000   0.000000   0.000000
    30  H    0.000273   0.000004  -0.000002   0.000001   0.000000   0.000000
    31  H    0.000286   0.000011   0.000001  -0.000002   0.000000   0.000000
    32  S    0.000000   0.001604  -0.000471  -0.059955   0.000623  -0.002470
    33  C    0.000000  -0.000121   0.000005   0.007324  -0.000003   0.000500
    34  C    0.000000   0.000902  -0.000005   0.016518   0.000013  -0.000472
    35  C    0.000000   0.000000   0.000000  -0.000157   0.000000  -0.000001
    36  H    0.000000  -0.000001   0.000000   0.000014   0.000000   0.000000
    37  H    0.000000   0.000000   0.000000   0.000000   0.000000  -0.000001
    38  H    0.000000   0.000000   0.000000   0.000007   0.000000   0.000000
    39  H    0.000000   0.000007   0.000000  -0.000351   0.000000  -0.000001
              13         14         15         16         17         18
     1  C   -0.011750   0.000847  -0.000110  -0.001296  -0.000622  -0.000105
     2  S    0.005238  -0.000119   0.000000   0.000018  -0.000001   0.000000
     3  C   -0.000015   0.000008   0.000000   0.000000   0.000000   0.000000
     4  C    0.000025  -0.000016   0.000000   0.000000   0.000000   0.000000
     5  C   -0.000084   0.000019   0.000000  -0.000010   0.000040   0.000000
     6  C   -0.000001   0.000000   0.000000   0.000000   0.000000   0.000000
     7  H    0.000000   0.000000   0.000000   0.000000   0.000000   0.000000
     8  C   -0.044153  -0.036709   0.005553   0.004130  -0.008359   0.002226
     9  C    0.352423   0.320894  -0.040862  -0.040604   0.012707   0.005350
    10  C    0.003560  -0.011221   0.004636   0.007409  -0.024536  -0.058179
    11  C   -0.030947  -0.030714   0.362134   0.336438  -0.030749  -0.032876
    12  C    0.005123   0.011507  -0.040217  -0.042143   0.304785   0.356419
    13  F    8.950864  -0.042953  -0.000017  -0.000741  -0.000004  -0.000001
    14  F   -0.042953   8.979978  -0.000213   0.000267  -0.000761  -0.000003
    15  F   -0.000017  -0.000213   8.928668  -0.043447  -0.000242  -0.000039
    16  F   -0.000741   0.000267  -0.043447   8.974513   0.000273  -0.000653
    17  F   -0.000004  -0.000761  -0.000242   0.000273   8.989039  -0.043011
    18  F   -0.000001  -0.000003  -0.000039  -0.000653  -0.043011   8.946897
    19  C    0.000000  -0.000001   0.000000   0.000119  -0.000137  -0.001288
    20  C   -0.000053  -0.000411  -0.000130  -0.001940  -0.009271   0.010149
    21  C   -0.000001   0.000000   0.000000  -0.000316  -0.000002  -0.000039
    22  H    0.000000   0.000000   0.000000   0.000001   0.000000   0.000001
    23  H    0.000002   0.000000   0.000000   0.000006   0.000000   0.000001
    24  H   -0.000005   0.000002   0.000003   0.001390   0.000004   0.000033
    25  C   -0.000005  -0.000620   0.000000   0.000000  -0.000193  -0.000001
    26  H    0.000000   0.000010   0.000000   0.000000   0.000017   0.000000
    27  H    0.000014   0.002068   0.000000   0.000000   0.000930   0.000006
    28  H    0.000000  -0.000001   0.000000   0.000000   0.000000   0.000000
    29  H    0.000000   0.000000   0.000000   0.000000   0.000000   0.000000
    30  H    0.000000   0.000000   0.000000   0.000000   0.000000   0.000000
    31  H    0.000000   0.000000   0.000000   0.000000   0.000000   0.000000
    32  S    0.000000   0.000002   0.000000  -0.000005   0.002820  -0.000021
    33  C    0.000000   0.000000   0.000000   0.000000   0.000012  -0.000038
    34  C    0.000000   0.000000   0.000000   0.000001   0.000002   0.000024
    35  C    0.000000   0.000000   0.000000   0.000000   0.000000   0.000000
    36  H    0.000000   0.000000   0.000000   0.000000   0.000000   0.000000
    37  H    0.000000   0.000000   0.000000   0.000000   0.000000   0.000000
    38  H    0.000000   0.000000   0.000000   0.000000   0.000000   0.000000
    39  H    0.000000   0.000000   0.000000   0.000000   0.000000   0.000000
              19         20         21         22         23         24
     1  C    0.000895  -0.015812   0.002315   0.000096   0.002301  -0.001509
     2  S   -0.000504   0.000454  -0.001293   0.000068   0.005016   0.001102
     3  C    0.000012   0.000038  -0.000110   0.000003   0.000206  -0.000018
     4  C    0.000049  -0.000422  -0.000149  -0.000012   0.000466   0.000012
     5  C    0.001983  -0.001779  -0.000154   0.000035  -0.001432  -0.000129
     6  C   -0.000001   0.000000   0.000002   0.000000  -0.000071  -0.000002
     7  H    0.000003   0.000005   0.000001   0.000000  -0.000003   0.000000
     8  C   -0.015801  -0.079990  -0.004319   0.000117  -0.002730   0.007012
     9  C    0.000484   0.014466   0.000072   0.000005  -0.000021  -0.000504
    10  C   -0.061125   0.171917  -0.024388   0.000041   0.003368   0.009300
    11  C   -0.001274   0.008379  -0.000110   0.000004  -0.000050   0.000631
    12  C    0.005179  -0.020845   0.000025   0.000018   0.000074  -0.000579
    13  F    0.000000  -0.000053  -0.000001   0.000000   0.000002  -0.000005
    14  F   -0.000001  -0.000411   0.000000   0.000000   0.000000   0.000002
    15  F    0.000000  -0.000130   0.000000   0.000000   0.000000   0.000003
    16  F    0.000119  -0.001940  -0.000316   0.000001   0.000006   0.001390
    17  F   -0.000137  -0.009271  -0.000002   0.000000   0.000000   0.000004
    18  F   -0.001288   0.010149  -0.000039   0.000001   0.000001   0.000033
    19  C    4.939567   0.429760   0.467196  -0.007733  -0.004102   0.004057
    20  C    0.429760   5.572588  -0.073645   0.009317  -0.003826  -0.019912
    21  C    0.467196  -0.073645   4.518169   0.364015   0.358537   0.357006
    22  H   -0.007733   0.009317   0.364015   0.674221  -0.020414  -0.021617
    23  H   -0.004102  -0.003826   0.358537  -0.020414   0.641554  -0.017388
    24  H    0.004057  -0.019912   0.357006  -0.021617  -0.017388   0.647336
    25  C   -0.000158   0.003198   0.000178   0.000000  -0.000062  -0.000011
    26  H   -0.001570   0.003023  -0.000086  -0.000002   0.000098   0.000020
    27  H   -0.000200  -0.001725  -0.000006   0.000000   0.000017  -0.000007
    28  H    0.000041   0.000072   0.000000   0.000000  -0.000004   0.000000
    29  H    0.000000   0.000000   0.000000   0.000000  -0.000003   0.000000
    30  H    0.000000   0.000000   0.000000   0.000000   0.000001   0.000000
    31  H   -0.000001   0.000000   0.000007   0.000000   0.000012  -0.000001
    32  S   -0.084211   0.302299   0.005229  -0.000179  -0.000098   0.000118
    33  C    0.014131  -0.106182   0.013091   0.000611  -0.000449  -0.000578
    34  C    0.382852  -0.003821  -0.087076  -0.013127   0.000643   0.008696
    35  C    0.009407   0.004719  -0.000285   0.000005   0.000001   0.000012
    36  H   -0.000616   0.000158   0.000008   0.000001   0.000000   0.000000
    37  H   -0.000085   0.000141   0.000009  -0.000009   0.000002  -0.000001
    38  H    0.000805  -0.000188  -0.000005   0.000008  -0.000006   0.000000
    39  H   -0.055364   0.013379  -0.010579   0.004610   0.000618  -0.000001
              25         26         27         28         29         30
     1  C   -0.074430  -0.004986  -0.019258   0.009503  -0.000264   0.000133
     2  S    0.006175  -0.000051   0.000067  -0.000214   0.004805  -0.000085
     3  C    0.016154  -0.000404  -0.000756   0.000946  -0.001452  -0.012203
     4  C   -0.089185   0.000727   0.009033  -0.013771  -0.017523   0.003508
     5  C    0.462621  -0.004895   0.004764  -0.007870   0.000968  -0.000670
     6  C   -0.000430   0.000006   0.000015   0.000000   0.379250   0.370394
     7  H   -0.010666   0.000652  -0.000006   0.004518   0.004854   0.000273
     8  C   -0.026011   0.003534   0.008557   0.000007   0.000008   0.000004
     9  C   -0.000510   0.000007   0.000589   0.000020   0.000000  -0.000002
    10  C   -0.003306  -0.002309   0.004279   0.000030   0.000000   0.000001
    11  C    0.000044   0.000030   0.000007  -0.000003   0.000000   0.000000
    12  C   -0.000516  -0.000309   0.000372   0.000027   0.000000   0.000000
    13  F   -0.000005   0.000000   0.000014   0.000000   0.000000   0.000000
    14  F   -0.000620   0.000010   0.002068  -0.000001   0.000000   0.000000
    15  F    0.000000   0.000000   0.000000   0.000000   0.000000   0.000000
    16  F    0.000000   0.000000   0.000000   0.000000   0.000000   0.000000
    17  F   -0.000193   0.000017   0.000930   0.000000   0.000000   0.000000
    18  F   -0.000001   0.000000   0.000006   0.000000   0.000000   0.000000
    19  C   -0.000158  -0.001570  -0.000200   0.000041   0.000000   0.000000
    20  C    0.003198   0.003023  -0.001725   0.000072   0.000000   0.000000
    21  C    0.000178  -0.000086  -0.000006   0.000000   0.000000   0.000000
    22  H    0.000000  -0.000002   0.000000   0.000000   0.000000   0.000000
    23  H   -0.000062   0.000098   0.000017  -0.000004  -0.000003   0.000001
    24  H   -0.000011   0.000020  -0.000007   0.000000   0.000000   0.000000
    25  C    4.530731   0.357601   0.354093   0.364808  -0.000007   0.000014
    26  H    0.357601   0.647258  -0.017136  -0.021241   0.000000   0.000000
    27  H    0.354093  -0.017136   0.649576  -0.021868   0.000000   0.000000
    28  H    0.364808  -0.021241  -0.021868   0.677259   0.000000  -0.000002
    29  H   -0.000007   0.000000   0.000000   0.000000   0.654800  -0.019606
    30  H    0.000014   0.000000   0.000000  -0.000002  -0.019606   0.644409
    31  H    0.000011  -0.000001  -0.000001   0.000002  -0.020418  -0.020559
    32  S   -0.001030   0.004358   0.000836   0.000043   0.000000   0.000000
    33  C   -0.000143   0.000157   0.000010   0.000003   0.000000   0.000000
    34  C   -0.000166   0.000582   0.000018  -0.000010   0.000000   0.000000
    35  C    0.000002  -0.000026  -0.000002   0.000000   0.000000   0.000000
    36  H    0.000000   0.000000   0.000000   0.000000   0.000000   0.000000
    37  H    0.000000   0.000001   0.000000   0.000000   0.000000   0.000000
    38  H    0.000001  -0.000010   0.000000   0.000000   0.000000   0.000000
    39  H    0.000000   0.000000   0.000000   0.000000   0.000000   0.000000
              31         32         33         34         35         36
     1  C    0.000158   0.000224   0.000035  -0.000400   0.000000   0.000000
     2  S   -0.000157  -0.000003   0.000000   0.000000   0.000000   0.000000
     3  C   -0.013053   0.000000   0.000000   0.000001   0.000000   0.000000
     4  C    0.002961  -0.000002   0.000001   0.000012   0.000000   0.000000
     5  C   -0.000555  -0.000405   0.000040   0.000023  -0.000001   0.000000
     6  C    0.370663   0.000000   0.000000   0.000000   0.000000   0.000000
     7  H    0.000286   0.000000   0.000000   0.000000   0.000000   0.000000
     8  C    0.000011   0.001604  -0.000121   0.000902   0.000000  -0.000001
     9  C    0.000001  -0.000471   0.000005  -0.000005   0.000000   0.000000
    10  C   -0.000002  -0.059955   0.007324   0.016518  -0.000157   0.000014
    11  C    0.000000   0.000623  -0.000003   0.000013   0.000000   0.000000
    12  C    0.000000  -0.002470   0.000500  -0.000472  -0.000001   0.000000
    13  F    0.000000   0.000000   0.000000   0.000000   0.000000   0.000000
    14  F    0.000000   0.000002   0.000000   0.000000   0.000000   0.000000
    15  F    0.000000   0.000000   0.000000   0.000000   0.000000   0.000000
    16  F    0.000000  -0.000005   0.000000   0.000001   0.000000   0.000000
    17  F    0.000000   0.002820   0.000012   0.000002   0.000000   0.000000
    18  F    0.000000  -0.000021  -0.000038   0.000024   0.000000   0.000000
    19  C   -0.000001  -0.084211   0.014131   0.382852   0.009407  -0.000616
    20  C    0.000000   0.302299  -0.106182  -0.003821   0.004719   0.000158
    21  C    0.000007   0.005229   0.013091  -0.087076  -0.000285   0.000008
    22  H    0.000000  -0.000179   0.000611  -0.013127   0.000005   0.000001
    23  H    0.000012  -0.000098  -0.000449   0.000643   0.000001   0.000000
    24  H   -0.000001   0.000118  -0.000578   0.008696   0.000012   0.000000
    25  C    0.000011  -0.001030  -0.000143  -0.000166   0.000002   0.000000
    26  H   -0.000001   0.004358   0.000157   0.000582  -0.000026   0.000000
    27  H   -0.000001   0.000836   0.000010   0.000018  -0.000002   0.000000
    28  H    0.000002   0.000043   0.000003  -0.000010   0.000000   0.000000
    29  H   -0.020418   0.000000   0.000000   0.000000   0.000000   0.000000
    30  H   -0.020559   0.000000   0.000000   0.000000   0.000000   0.000000
    31  H    0.650490   0.000000   0.000000   0.000000   0.000000   0.000000
    32  S    0.000000  15.470195   0.321636  -0.060507  -0.056015  -0.003543
    33  C    0.000000   0.321636   5.207096   0.428567   0.414762  -0.009289
    34  C    0.000000  -0.060507   0.428567   4.966551  -0.055416   0.008935
    35  C    0.000000  -0.056015   0.414762  -0.055416   4.455572   0.367165
    36  H    0.000000  -0.003543  -0.009289   0.008935   0.367165   0.659957
    37  H    0.000000   0.000112  -0.017486  -0.005910   0.382145  -0.020670
    38  H    0.000000   0.004287  -0.008196  -0.012708   0.380125  -0.021861
    39  H    0.000000   0.006191  -0.066350   0.436416  -0.009679   0.000054
              37         38         39
     1  C    0.000000   0.000000   0.000000
     2  S    0.000000   0.000000   0.000000
     3  C    0.000000   0.000000   0.000000
     4  C    0.000000   0.000000   0.000000
     5  C    0.000000   0.000000   0.000002
     6  C    0.000000   0.000000   0.000000
     7  H    0.000000   0.000000   0.000000
     8  C    0.000000   0.000000   0.000007
     9  C    0.000000   0.000000   0.000000
    10  C    0.000000   0.000007  -0.000351
    11  C    0.000000   0.000000   0.000000
    12  C   -0.000001   0.000000  -0.000001
    13  F    0.000000   0.000000   0.000000
    14  F    0.000000   0.000000   0.000000
    15  F    0.000000   0.000000   0.000000
    16  F    0.000000   0.000000   0.000000
    17  F    0.000000   0.000000   0.000000
    18  F    0.000000   0.000000   0.000000
    19  C   -0.000085   0.000805  -0.055364
    20  C    0.000141  -0.000188   0.013379
    21  C    0.000009  -0.000005  -0.010579
    22  H   -0.000009   0.000008   0.004610
    23  H    0.000002  -0.000006   0.000618
    24  H   -0.000001   0.000000  -0.000001
    25  C    0.000000   0.000001   0.000000
    26  H    0.000001  -0.000010   0.000000
    27  H    0.000000   0.000000   0.000000
    28  H    0.000000   0.000000   0.000000
    29  H    0.000000   0.000000   0.000000
    30  H    0.000000   0.000000   0.000000
    31  H    0.000000   0.000000   0.000000
    32  S    0.000112   0.004287   0.006191
    33  C   -0.017486  -0.008196  -0.066350
    34  C   -0.005910  -0.012708   0.436416
    35  C    0.382145   0.380125  -0.009679
    36  H   -0.020670  -0.021861   0.000054
    37  H    0.634919  -0.020266   0.000548
    38  H   -0.020266   0.646224   0.003438
    39  H    0.000548   0.003438   0.702438
 Mulliken charges:
               1
     1  C   -0.208161
     2  S    0.131415
     3  C   -0.177286
     4  C   -0.017074
     5  C   -0.028789
     6  C    0.119400
     7  H   -0.027302
     8  C   -0.075486
     9  C    0.405628
    10  C   -0.057472
    11  C    0.341685
    12  C    0.380907
    13  F   -0.186520
    14  F   -0.191860
    15  F   -0.175715
    16  F   -0.193408
    17  F   -0.192740
    18  F   -0.184853
    19  C   -0.022370
    20  C   -0.204108
    21  C    0.116704
    22  H    0.009918
    23  H    0.037736
    24  H    0.025526
    25  C    0.111818
    26  H    0.034942
    27  H    0.025716
    28  H    0.007705
    29  H    0.014589
    30  H    0.034390
    31  H    0.030143
    32  S    0.148336
    33  C   -0.199148
    34  C   -0.011138
    35  C    0.107666
    36  H    0.019688
    37  H    0.046551
    38  H    0.028343
    39  H   -0.025374
 Sum of Mulliken charges =   0.00000
 Mulliken charges with hydrogens summed into heavy atoms:
               1
     1  C   -0.208161
     2  S    0.131415
     3  C   -0.177286
     4  C   -0.044376
     5  C   -0.028789
     6  C    0.198521
     8  C   -0.075486
     9  C    0.405628
    10  C   -0.057472
    11  C    0.341685
    12  C    0.380907
    13  F   -0.186520
    14  F   -0.191860
    15  F   -0.175715
    16  F   -0.193408
    17  F   -0.192740
    18  F   -0.184853
    19  C   -0.022370
    20  C   -0.204108
    21  C    0.189883
    25  C    0.180181
    32  S    0.148336
    33  C   -0.199148
    34  C   -0.036512
    35  C    0.202248
 Electronic spatial extent (au):  <R**2>=           8806.6336
 Charge=              0.0000 electrons
 Dipole moment (field-independent basis, Debye):
    X=             -0.3379    Y=             -6.5405    Z=             -0.3169  Tot=              6.5569
 Quadrupole moment (field-independent basis, Debye-Ang):
   XX=           -141.9620   YY=           -153.7343   ZZ=           -154.4404
   XY=              0.5945   XZ=             -0.5128   YZ=             -0.0193
 Traceless Quadrupole moment (field-independent basis, Debye-Ang):
   XX=              8.0836   YY=             -3.6887   ZZ=             -4.3949
   XY=              0.5945   XZ=             -0.5128   YZ=             -0.0193
 Octapole moment (field-independent basis, Debye-Ang**2):
  XXX=            -11.5149  YYY=             42.9503  ZZZ=              0.1654  XYY=             -2.2042
  XXY=            -43.5775  XXZ=             -0.1111  XZZ=             -0.8245  YZZ=             14.6700
  YYZ=             -0.8946  XYZ=             -6.8564
 Hexadecapole moment (field-independent basis, Debye-Ang**3):
 XXXX=          -5358.6288 YYYY=          -4092.8336 ZZZZ=          -1225.6396 XXXY=             21.7354
 XXXZ=            -64.7899 YYYX=              3.1294 YYYZ=              1.7938 ZZZX=             -4.0124
 ZZZY=             -0.1337 XXYY=          -1468.3477 XXZZ=          -1174.1789 YYZZ=           -871.0718
 XXYZ=              1.2479 YYXZ=             27.8937 ZZXY=             -2.4574
 N-N= 2.793814754146D+03 E-N=-1.042305228751D+04  KE= 2.037769565005D+03
 No NMR shielding tensors so no spin-rotation constants.
 Leave Link  601 at Sun Dec  2 13:49:05 2018, MaxMem=   536870912 cpu:         4.4
 (Enter /pbs_home/pkowalski/g09d01/g09/l701.exe)
 Compute integral first derivatives.
 ... and contract with generalized density number  0.
 Leave Link  701 at Sun Dec  2 13:49:05 2018, MaxMem=   536870912 cpu:         4.5
 (Enter /pbs_home/pkowalski/g09d01/g09/l702.exe)
 L702 exits ... SP integral derivatives will be done elsewhere.
 Leave Link  702 at Sun Dec  2 13:49:06 2018, MaxMem=   536870912 cpu:         0.4
 (Enter /pbs_home/pkowalski/g09d01/g09/l703.exe)
 Compute integral first derivatives, UseDBF=F ICtDFT=           0.
 Integral derivatives from FoFJK, PRISM(SPDF).
 Calling FoFJK, ICntrl=      2127 FMM=F ISym2X=0 I1Cent= 0 IOpClX= 0 NMat=1 NMatS=1 NMatT=0.
 FoFJK:  IHMeth= 1 ICntrl=    2127 DoSepK=F KAlg= 0 I1Cent=   0 FoldK=F
 IRaf=         0 NMat=   1 IRICut=       1 DoRegI=T DoRafI=F ISym2E= 0.
 FoFCou: FMM=F IPFlag=           0 FMFlag=      100000 FMFlg1=         800
         NFxFlg=           0 DoJE=F BraDBF=F KetDBF=F FulRan=T
         wScrn=  0.000000 ICntrl=    2127 IOpCl=  0 I1Cent=           0 NGrid=           0
         NMat0=    1 NMatS0=      1 NMatT0=    0 NMatD0=    1 NMtDS0=    0 NMtDT0=    0
 Symmetry not used in FoFCou.
 Leave Link  703 at Sun Dec  2 13:49:33 2018, MaxMem=   536870912 cpu:       215.0
 (Enter /pbs_home/pkowalski/g09d01/g09/l716.exe)
 Dipole        =-1.32932862D-01-2.57323253D+00-1.24668002D-01
 ***** Axes restored to original set *****
 -------------------------------------------------------------------
 Center     Atomic                   Forces (Hartrees/Bohr)
 Number     Number              X              Y              Z
 -------------------------------------------------------------------
      1        6          -0.028597127   -0.042938694   -0.012805129
      2       16          -0.006871536   -0.011835882   -0.009672085
      3        6          -0.025247449    0.023552022    0.011261949
      4        6           0.041710248    0.006733664    0.004195401
      5        6           0.006811491    0.026871376    0.016255989
      6        6          -0.001037729    0.003012965    0.001269810
      7        1          -0.003373902   -0.004893018   -0.003512860
      8        6           0.062181447   -0.034612918    0.024741732
      9        6          -0.016016194    0.006673690   -0.000045924
     10        6          -0.056878168    0.032828854   -0.028889033
     11        6           0.011473881    0.022509107   -0.002202369
     12        6           0.009684259   -0.010469825    0.015692861
     13        9          -0.002315298   -0.000755102    0.001289480
     14        9           0.001635037    0.004291666   -0.001358461
     15        9          -0.001714715   -0.005664333   -0.001447447
     16        9           0.001889745   -0.007000250   -0.008669233
     17        9           0.005265363    0.002696990   -0.001968166
     18        9          -0.002182534   -0.000684729   -0.001507418
     19        6           0.029874540   -0.008117253   -0.023541982
     20        6          -0.022178607   -0.026631128    0.027900890
     21        6          -0.000477470    0.005515500    0.000891187
     22        1          -0.000757489   -0.002146668    0.003326712
     23        1          -0.006149237    0.001406109   -0.002810825
     24        1          -0.001057559    0.003956816   -0.002850096
     25        6           0.004981344    0.001190371   -0.002859205
     26        1           0.003800113   -0.004848703    0.003511189
     27        1           0.004594713    0.000907933    0.001422798
     28        1          -0.002191895   -0.002388613   -0.002338071
     29        1           0.000634776   -0.003161052   -0.001491899
     30        1          -0.003886529    0.004367358   -0.001039884
     31        1          -0.004311771    0.002065488    0.003830505
     32       16          -0.013245723   -0.003230165    0.014249092
     33        6          -0.037348883    0.025735839    0.020355267
     34        6           0.045283851    0.009823826   -0.044275249
     35        6           0.004185557   -0.005073479   -0.007339373
     36        1           0.003764944   -0.002926017   -0.001550615
     37        1           0.004572012   -0.000602906    0.004499066
     38        1          -0.002872703   -0.001889283    0.001968045
     39        1          -0.003630805   -0.004269555    0.005513348
 -------------------------------------------------------------------
 Cartesian Forces:  Max     0.062181447 RMS     0.016227998
 Leave Link  716 at Sun Dec  2 13:49:33 2018, MaxMem=   536870912 cpu:         0.4
 (Enter /pbs_home/pkowalski/g09d01/g09/l103.exe)

 GradGradGradGradGradGradGradGradGradGradGradGradGradGradGradGradGradGrad
 Berny optimization.
 FormGI is forming the generalized inverse of G from B-inverse, IUseBI=4.
 Internal  Forces:  Max     0.057360220 RMS     0.008704144
 Search for a local minimum.
 Step number   1 out of a maximum of  223
 All quantities printed in internal units (Hartrees-Bohrs-Radians)
 RMS Force = .87041D-02 SwitMx=.10000D-02 MixMth= 1
 Mixed Optimization -- RFO/linear search
 Second derivative matrix not updated -- first step.
 ITU=  0
     Eigenvalues ---    0.00813   0.00884   0.00895   0.00952   0.00973
     Eigenvalues ---    0.01010   0.01115   0.01153   0.01183   0.01242
     Eigenvalues ---    0.01296   0.01321   0.01375   0.01409   0.01483
     Eigenvalues ---    0.01512   0.01514   0.01588   0.01655   0.01671
     Eigenvalues ---    0.01941   0.02276   0.04768   0.05411   0.07279
     Eigenvalues ---    0.07287   0.07290   0.07340   0.07347   0.07390
     Eigenvalues ---    0.07406   0.07428   0.07505   0.07996   0.09189
     Eigenvalues ---    0.09976   0.10086   0.10574   0.12289   0.12359
     Eigenvalues ---    0.14109   0.15975   0.16000   0.16000   0.16000
     Eigenvalues ---    0.16000   0.16000   0.16000   0.16000   0.16000
     Eigenvalues ---    0.16000   0.16000   0.16000   0.16000   0.16000
     Eigenvalues ---    0.16766   0.23074   0.23581   0.23610   0.23769
     Eigenvalues ---    0.24108   0.24762   0.24913   0.24940   0.24972
     Eigenvalues ---    0.24985   0.24989   0.24996   0.25000   0.25000
     Eigenvalues ---    0.28160   0.28920   0.28963   0.29358   0.29429
     Eigenvalues ---    0.30163   0.30244   0.31770   0.33332   0.33902
     Eigenvalues ---    0.34076   0.34208   0.34210   0.34216   0.34244
     Eigenvalues ---    0.34248   0.34255   0.34269   0.34283   0.34302
     Eigenvalues ---    0.34316   0.34327   0.34340   0.34392   0.35905
     Eigenvalues ---    0.35931   0.36069   0.36936   0.37668   0.38418
     Eigenvalues ---    0.38475   0.39512   0.40587   0.40760   0.51752
     Eigenvalues ---    0.52906   0.53137   0.53943   0.54024   0.54124
     Eigenvalues ---    0.55058
 RFO step:  Lambda=-4.58299445D-02 EMin= 8.13017360D-03
 Linear search not attempted -- first point.
 Maximum step size (   0.300) exceeded in Quadratic search.
    -- Step size scaled by   0.901
 Iteration  1 RMS(Cart)=  0.13029577 RMS(Int)=  0.00160663
 Iteration  2 RMS(Cart)=  0.00443024 RMS(Int)=  0.00018118
 Iteration  3 RMS(Cart)=  0.00000982 RMS(Int)=  0.00018115
 Iteration  4 RMS(Cart)=  0.00000000 RMS(Int)=  0.00018115
 ITry= 1 IFail=0 DXMaxC= 5.61D-01 DCOld= 1.00D+10 DXMaxT= 3.00D-01 DXLimC= 3.00D+00 Rises=F
 Variable       Old X    -DE/DX   Delta X   Delta X   Delta X     New X
                                 (Linear)    (Quad)   (Total)
    R1        3.31880   0.00722   0.00000   0.01608   0.01618   3.33498
    R2        2.72984  -0.04477   0.00000  -0.09663  -0.09681   2.63303
    R3        2.70534   0.00960   0.00000   0.01908   0.01908   2.72442
    R4        3.32986  -0.01791   0.00000  -0.04324  -0.04301   3.28684
    R5        2.53987   0.02970   0.00000   0.04646   0.04645   2.58632
    R6        2.81772   0.00901   0.00000   0.02142   0.02142   2.83915
    R7        2.72576  -0.00526   0.00000  -0.01153  -0.01176   2.71400
    R8        2.04190   0.00680   0.00000   0.01513   0.01513   2.05703
    R9        2.80796   0.01108   0.00000   0.02595   0.02595   2.83391
   R10        2.06968   0.00290   0.00000   0.00674   0.00674   2.07642
   R11        2.06921   0.00515   0.00000   0.01196   0.01196   2.08117
   R12        2.06914   0.00529   0.00000   0.01228   0.01228   2.08142
   R13        2.84529   0.00899   0.00000   0.01948   0.01952   2.86481
   R14        2.75755  -0.05736   0.00000  -0.13166  -0.13166   2.62589
   R15        2.87010   0.00658   0.00000   0.02433   0.02445   2.89455
   R16        2.55919   0.00085   0.00000   0.00131   0.00131   2.56050
   R17        2.57041   0.00100   0.00000   0.00156   0.00156   2.57197
   R18        2.84223   0.01079   0.00000   0.02440   0.02436   2.86660
   R19        2.70764   0.00470   0.00000   0.00939   0.00939   2.71702
   R20        2.86960   0.00822   0.00000   0.02741   0.02729   2.89689
   R21        2.55080  -0.00428   0.00000  -0.00646  -0.00646   2.54434
   R22        2.58137  -0.01081   0.00000  -0.01730  -0.01730   2.56407
   R23        2.56826   0.00348   0.00000   0.00543   0.00543   2.57369
   R24        2.56084  -0.00255   0.00000  -0.00392  -0.00392   2.55692
   R25        2.74054  -0.04663   0.00000  -0.09849  -0.09846   2.64207
   R26        2.80502   0.01081   0.00000   0.02521   0.02521   2.83023
   R27        2.72065  -0.01305   0.00000  -0.02870  -0.02853   2.69212
   R28        3.34726  -0.00867   0.00000  -0.02103  -0.02119   3.32608
   R29        2.06980   0.00373   0.00000   0.00867   0.00867   2.07847
   R30        2.06759   0.00620   0.00000   0.01436   0.01436   2.08195
   R31        2.06800   0.00397   0.00000   0.00921   0.00921   2.07721
   R32        2.06782   0.00647   0.00000   0.01498   0.01498   2.08280
   R33        2.06824   0.00395   0.00000   0.00917   0.00917   2.07741
   R34        2.06977   0.00381   0.00000   0.00885   0.00885   2.07862
   R35        3.30384  -0.01568   0.00000  -0.03873  -0.03882   3.26501
   R36        2.71462  -0.04298   0.00000  -0.08807  -0.08796   2.62666
   R37        2.79973   0.01225   0.00000   0.02832   0.02832   2.82805
   R38        2.03974   0.00779   0.00000   0.01726   0.01726   2.05700
   R39        2.06878   0.00443   0.00000   0.01028   0.01028   2.07906
   R40        2.06855   0.00611   0.00000   0.01417   0.01417   2.08272
   R41        2.06902   0.00380   0.00000   0.00882   0.00882   2.07784
    A1        1.90411   0.01177   0.00000   0.02590   0.02573   1.92985
    A2        2.09507   0.00284   0.00000   0.01420   0.01420   2.10927
    A3        2.28211  -0.01453   0.00000  -0.03880  -0.03884   2.24327
    A4        1.59354   0.00369   0.00000   0.01251   0.01311   1.60665
    A5        1.99722  -0.02207   0.00000  -0.05891  -0.05872   1.93850
    A6        2.09186   0.00618   0.00000   0.01466   0.01456   2.10642
    A7        2.19411   0.01589   0.00000   0.04425   0.04415   2.23826
    A8        1.94530   0.01387   0.00000   0.05038   0.05014   1.99544
    A9        2.18464  -0.00781   0.00000  -0.02904  -0.02892   2.15571
   A10        2.15324  -0.00606   0.00000  -0.02134  -0.02122   2.13202
   A11        1.98460  -0.00725   0.00000  -0.02984  -0.03026   1.95435
   A12        2.17601  -0.00330   0.00000  -0.00616  -0.00596   2.17005
   A13        2.12257   0.01055   0.00000   0.03601   0.03621   2.15878
   A14        1.94549  -0.00410   0.00000  -0.01813  -0.01806   1.92743
   A15        1.93174   0.00350   0.00000   0.01539   0.01536   1.94710
   A16        1.93189   0.00374   0.00000   0.01649   0.01646   1.94835
   A17        1.87917   0.00019   0.00000   0.00056   0.00063   1.87980
   A18        1.87936   0.00012   0.00000   0.00040   0.00047   1.87983
   A19        1.89414  -0.00365   0.00000  -0.01562  -0.01574   1.87840
   A20        2.11765   0.00107   0.00000   0.00853   0.00850   2.12615
   A21        2.26520  -0.01128   0.00000  -0.03014  -0.03060   2.23461
   A22        1.86768   0.01072   0.00000   0.03235   0.03200   1.89968
   A23        1.79720  -0.00689   0.00000  -0.00780  -0.00804   1.78916
   A24        2.00334   0.00211   0.00000   0.00123   0.00128   2.00462
   A25        1.91956   0.00334   0.00000   0.01032   0.01036   1.92992
   A26        1.94570   0.00337   0.00000   0.00948   0.00953   1.95524
   A27        1.93725  -0.00059   0.00000  -0.01198  -0.01184   1.92540
   A28        1.86202  -0.00132   0.00000  -0.00173  -0.00177   1.86025
   A29        1.87058   0.01030   0.00000   0.02891   0.02868   1.89926
   A30        2.27458  -0.01095   0.00000  -0.03233  -0.03225   2.24233
   A31        2.13608   0.00071   0.00000   0.00385   0.00399   2.14007
   A32        1.76316  -0.00319   0.00000   0.00437   0.00373   1.76689
   A33        1.99014   0.00384   0.00000   0.01364   0.01366   2.00380
   A34        1.92987  -0.00314   0.00000  -0.02299  -0.02308   1.90679
   A35        1.99019   0.00322   0.00000   0.01131   0.01127   2.00146
   A36        1.92869  -0.00346   0.00000  -0.02638  -0.02642   1.90227
   A37        1.86230   0.00212   0.00000   0.01629   0.01645   1.87875
   A38        1.79179  -0.00759   0.00000  -0.00898  -0.00918   1.78261
   A39        1.92689   0.00361   0.00000   0.01180   0.01173   1.93862
   A40        1.99652   0.00353   0.00000   0.00786   0.00789   2.00442
   A41        1.93728  -0.00086   0.00000  -0.01720  -0.01732   1.91996
   A42        1.94527   0.00319   0.00000   0.01074   0.01104   1.95632
   A43        1.86713  -0.00187   0.00000  -0.00479  -0.00484   1.86229
   A44        2.18678  -0.00589   0.00000  -0.01562  -0.01573   2.17105
   A45        1.96726  -0.00228   0.00000  -0.01160  -0.01139   1.95588
   A46        2.12903   0.00817   0.00000   0.02721   0.02711   2.15614
   A47        2.27085  -0.00645   0.00000  -0.02022  -0.02018   2.25067
   A48        2.08334   0.00716   0.00000   0.02126   0.02131   2.10464
   A49        1.92853  -0.00070   0.00000  -0.00086  -0.00096   1.92756
   A50        1.93866  -0.00143   0.00000  -0.00464  -0.00463   1.93402
   A51        1.92614   0.00329   0.00000   0.01307   0.01308   1.93921
   A52        1.94938   0.00040   0.00000   0.00146   0.00146   1.95085
   A53        1.88208  -0.00076   0.00000  -0.00278  -0.00277   1.87931
   A54        1.86958   0.00154   0.00000   0.00922   0.00922   1.87880
   A55        1.89561  -0.00319   0.00000  -0.01697  -0.01696   1.87865
   A56        1.92622   0.00335   0.00000   0.01347   0.01348   1.93969
   A57        1.94888   0.00037   0.00000   0.00141   0.00142   1.95029
   A58        1.93915  -0.00104   0.00000  -0.00317  -0.00317   1.93598
   A59        1.89474  -0.00305   0.00000  -0.01594  -0.01593   1.87881
   A60        1.88263  -0.00106   0.00000  -0.00426  -0.00426   1.87837
   A61        1.86986   0.00125   0.00000   0.00773   0.00773   1.87759
   A62        1.61442  -0.00130   0.00000   0.00296   0.00255   1.61698
   A63        1.95614  -0.00862   0.00000  -0.02728  -0.02732   1.92882
   A64        2.15378  -0.00393   0.00000  -0.01068  -0.01079   2.14299
   A65        2.16515   0.01275   0.00000   0.04051   0.04045   2.20560
   A66        1.95823   0.01292   0.00000   0.03699   0.03724   1.99547
   A67        2.16510  -0.00547   0.00000  -0.01390  -0.01408   2.15102
   A68        2.15882  -0.00741   0.00000  -0.02243  -0.02261   2.13621
   A69        1.94568   0.00293   0.00000   0.01364   0.01361   1.95929
   A70        1.92739   0.00216   0.00000   0.00874   0.00871   1.93610
   A71        1.93594  -0.00150   0.00000  -0.00667  -0.00666   1.92928
   A72        1.88817  -0.00261   0.00000  -0.01123  -0.01129   1.87689
   A73        1.87640  -0.00021   0.00000   0.00043   0.00044   1.87684
   A74        1.88818  -0.00097   0.00000  -0.00580  -0.00579   1.88239
    D1        0.00205  -0.00019   0.00000  -0.00238  -0.00233  -0.00029
    D2       -3.08034  -0.00087   0.00000  -0.02123  -0.02195  -3.10229
    D3       -0.00465   0.00048   0.00000   0.00653   0.00635   0.00170
    D4        3.13868   0.00002   0.00000   0.00012   0.00015   3.13883
    D5        3.06927   0.00222   0.00000   0.03090   0.03057   3.09984
    D6       -0.07059   0.00175   0.00000   0.02449   0.02437  -0.04621
    D7       -1.18293   0.00640   0.00000   0.08746   0.08705  -1.09587
    D8        2.26753   0.00210   0.00000   0.03181   0.03203   2.29957
    D9        2.03254   0.00433   0.00000   0.06078   0.06056   2.09310
   D10       -0.80018   0.00002   0.00000   0.00514   0.00554  -0.79464
   D11        0.00110  -0.00013   0.00000  -0.00237  -0.00235  -0.00126
   D12       -3.13914   0.00013   0.00000   0.00212   0.00199  -3.13715
   D13       -0.00392   0.00041   0.00000   0.00637   0.00642   0.00250
   D14       -3.14095   0.00044   0.00000   0.00636   0.00634  -3.13461
   D15        3.13622   0.00012   0.00000   0.00154   0.00163   3.13785
   D16       -0.00081   0.00015   0.00000   0.00153   0.00155   0.00074
   D17        3.14130  -0.00016   0.00000  -0.00233  -0.00239   3.13891
   D18        1.05030  -0.00003   0.00000  -0.00136  -0.00136   1.04895
   D19       -1.05056  -0.00022   0.00000  -0.00275  -0.00290  -1.05346
   D20        0.00123   0.00016   0.00000   0.00280   0.00287   0.00409
   D21       -2.08977   0.00029   0.00000   0.00376   0.00390  -2.08587
   D22        2.09255   0.00011   0.00000   0.00237   0.00236   2.09491
   D23        0.00557  -0.00056   0.00000  -0.00828  -0.00833  -0.00276
   D24       -3.13770  -0.00012   0.00000  -0.00214  -0.00222  -3.13993
   D25       -3.14049  -0.00059   0.00000  -0.00830  -0.00828   3.13441
   D26       -0.00058  -0.00016   0.00000  -0.00215  -0.00217  -0.00275
   D27        1.57349  -0.00007   0.00000   0.00270   0.00271   1.57620
   D28       -0.53570   0.00125   0.00000   0.01274   0.01275  -0.52295
   D29       -2.62216   0.00012   0.00000   0.00414   0.00415  -2.61801
   D30       -1.56624  -0.00055   0.00000  -0.00412  -0.00413  -1.57037
   D31        2.60776   0.00077   0.00000   0.00591   0.00591   2.61367
   D32        0.52130  -0.00036   0.00000  -0.00268  -0.00269   0.51861
   D33        2.94831   0.00091   0.00000  -0.00293  -0.00355   2.94476
   D34        0.83037   0.00028   0.00000  -0.00998  -0.01051   0.81986
   D35       -1.26912  -0.00195   0.00000  -0.01628  -0.01690  -1.28602
   D36       -0.44006   0.00112   0.00000   0.03218   0.03267  -0.40739
   D37       -2.55800   0.00049   0.00000   0.02513   0.02571  -2.53229
   D38        1.62570  -0.00175   0.00000   0.01883   0.01931   1.64501
   D39        2.84723   0.00284   0.00000   0.04311   0.04269   2.88992
   D40       -0.36150   0.00407   0.00000   0.05130   0.05081  -0.31069
   D41       -0.01938  -0.00022   0.00000  -0.00476  -0.00486  -0.02424
   D42        3.05507   0.00101   0.00000   0.00343   0.00326   3.05833
   D43        0.71713  -0.00638   0.00000  -0.05868  -0.05854   0.65859
   D44        2.85959  -0.00258   0.00000  -0.03504  -0.03493   2.82466
   D45       -1.32525   0.00052   0.00000  -0.02134  -0.02131  -1.34656
   D46        2.87379  -0.00633   0.00000  -0.05698  -0.05695   2.81684
   D47       -1.26693  -0.00253   0.00000  -0.03334  -0.03334  -1.30027
   D48        0.83141   0.00057   0.00000  -0.01964  -0.01971   0.81169
   D49       -1.33621  -0.00618   0.00000  -0.06086  -0.06082  -1.39702
   D50        0.80626  -0.00238   0.00000  -0.03723  -0.03721   0.76904
   D51        2.90460   0.00072   0.00000  -0.02353  -0.02359   2.88101
   D52        0.47090  -0.00117   0.00000  -0.02536  -0.02567   0.44523
   D53       -1.59533   0.00232   0.00000  -0.00590  -0.00585  -1.60118
   D54        2.58099  -0.00043   0.00000  -0.01402  -0.01409   2.56690
   D55       -2.61008  -0.00169   0.00000  -0.03094  -0.03142  -2.64151
   D56        1.60687   0.00180   0.00000  -0.01148  -0.01160   1.59526
   D57       -0.50000  -0.00095   0.00000  -0.01959  -0.01984  -0.51984
   D58       -0.78914   0.00217   0.00000   0.03712   0.03714  -0.75201
   D59        2.31594   0.00252   0.00000   0.04411   0.04421   2.36015
   D60        2.27647   0.00377   0.00000   0.04688   0.04678   2.32325
   D61       -0.90163   0.00413   0.00000   0.05388   0.05385  -0.84778
   D62       -0.72755   0.00683   0.00000   0.05674   0.05673  -0.67083
   D63        1.33135   0.00643   0.00000   0.05763   0.05759   1.38894
   D64       -2.87247   0.00561   0.00000   0.04726   0.04719  -2.82528
   D65       -2.86998   0.00260   0.00000   0.03149   0.03150  -2.83848
   D66       -0.81107   0.00220   0.00000   0.03238   0.03236  -0.77871
   D67        1.26829   0.00138   0.00000   0.02200   0.02196   1.29025
   D68        1.31570   0.00016   0.00000   0.02191   0.02199   1.33769
   D69       -2.90858  -0.00024   0.00000   0.02280   0.02285  -2.88573
   D70       -0.82922  -0.00106   0.00000   0.01242   0.01246  -0.81676
   D71       -0.06585   0.00146   0.00000   0.02027   0.02016  -0.04570
   D72        3.10971   0.00099   0.00000   0.01335   0.01323   3.12294
   D73        3.09214   0.00142   0.00000   0.02023   0.02007   3.11221
   D74       -0.01548   0.00095   0.00000   0.01331   0.01314  -0.00234
   D75       -2.60228  -0.00024   0.00000  -0.00150  -0.00152  -2.60379
   D76        1.59442  -0.00052   0.00000  -0.00357  -0.00359   1.59083
   D77       -0.51616   0.00101   0.00000   0.00802   0.00800  -0.50816
   D78        0.52148  -0.00031   0.00000  -0.00184  -0.00182   0.51966
   D79       -1.56501  -0.00058   0.00000  -0.00391  -0.00389  -1.56890
   D80        2.60760   0.00094   0.00000   0.00767   0.00770   2.61529
   D81        0.00413  -0.00063   0.00000  -0.00985  -0.00999  -0.00586
   D82        3.09840   0.00024   0.00000   0.00468   0.00471   3.10310
   D83       -3.12168  -0.00052   0.00000  -0.00945  -0.00962  -3.13130
   D84       -0.02741   0.00035   0.00000   0.00508   0.00508  -0.02234
   D85       -3.09417  -0.00086   0.00000  -0.01533  -0.01554  -3.10971
   D86        0.01761  -0.00073   0.00000  -0.01012  -0.01016   0.00745
   D87       -0.01557   0.00050   0.00000   0.00507   0.00494  -0.01064
   D88       -3.02537  -0.00208   0.00000  -0.01867  -0.01823  -3.04360
   D89        0.00935   0.00007   0.00000   0.00196   0.00203   0.01138
   D90       -3.08512  -0.00085   0.00000  -0.01277  -0.01278  -3.09789
   D91        3.01814   0.00117   0.00000   0.02129   0.02140   3.03954
   D92       -0.07633   0.00025   0.00000   0.00656   0.00659  -0.06974
   D93       -0.52123   0.00052   0.00000   0.00850   0.00856  -0.51267
   D94        1.57833   0.00062   0.00000   0.00923   0.00935   1.58768
   D95       -2.61168  -0.00016   0.00000   0.00336   0.00345  -2.60823
   D96        2.76788  -0.00056   0.00000  -0.01240  -0.01251   2.75536
   D97       -1.41575  -0.00046   0.00000  -0.01167  -0.01173  -1.42748
   D98        0.67743  -0.00124   0.00000  -0.01754  -0.01763   0.65980
         Item               Value     Threshold  Converged?
 Maximum Force            0.057360     0.000450     NO 
 RMS     Force            0.008704     0.000300     NO 
 Maximum Displacement     0.561137     0.001800     NO 
 RMS     Displacement     0.130725     0.001200     NO 
 Predicted change in Energy=-2.620967D-02
 Lowest energy point so far.  Saving SCF results.
 GradGradGradGradGradGradGradGradGradGradGradGradGradGradGradGradGradGrad

 Leave Link  103 at Sun Dec  2 13:49:34 2018, MaxMem=   536870912 cpu:         2.3
 (Enter /pbs_home/pkowalski/g09d01/g09/l202.exe)
                          Input orientation:                          
 ---------------------------------------------------------------------
 Center     Atomic      Atomic             Coordinates (Angstroms)
 Number     Number       Type             X           Y           Z
 ---------------------------------------------------------------------
      1          6           0       -1.952595   -0.194035   -0.619598
      2         16           0       -3.452661    0.675554   -0.290781
      3          6           0       -4.419143   -0.629976   -0.912673
      4          6           0       -3.631656   -1.662681   -1.344532
      5          6           0       -2.222010   -1.438260   -1.185913
      6          6           0       -5.918154   -0.531377   -0.934630
      7          1           0       -4.027194   -2.579794   -1.777382
      8          6           0       -0.675977    0.372577   -0.262240
      9          6           0       -0.174568    1.664398   -0.877079
     10          6           0        0.371731   -0.237703    0.416541
     11          6           0        1.034903    2.001864    0.000134
     12          6           0        1.620446    0.607480    0.250775
     13          9           0       -1.080246    2.671854   -0.903255
     14          9           0        0.217432    1.460870   -2.164447
     15          9           0        1.896209    2.884342   -0.540419
     16          9           0        0.602943    2.517725    1.178412
     17          9           0        2.344353    0.204895   -0.830318
     18          9           0        2.462171    0.591974    1.310036
     19          6           0       -0.602652   -1.817123    2.178811
     20          6           0        0.342036   -1.426198    1.225138
     21          6           0       -1.786360   -0.993852    2.583958
     22          1           0       -2.052948   -1.183062    3.634132
     23          1           0       -2.666776   -1.234198    1.966793
     24          1           0       -1.589683    0.082497    2.478803
     25          6           0       -1.171298   -2.428889   -1.590359
     26          1           0       -0.931226   -3.114361   -0.761339
     27          1           0       -0.238387   -1.932327   -1.893015
     28          1           0       -1.513039   -3.039530   -2.439026
     29          1           0       -6.356400   -1.443898   -1.361935
     30          1           0       -6.258821    0.320670   -1.543596
     31          1           0       -6.331562   -0.403777    0.078277
     32         16           0        1.590864   -2.655081    1.057280
     33          6           0        0.852454   -3.680648    2.235481
     34          6           0       -0.298658   -3.089481    2.742906
     35          6           0        1.485868   -4.947871    2.717733
     36          1           0        2.125804   -5.411481    1.952250
     37          1           0        2.111692   -4.762095    3.605721
     38          1           0        0.716281   -5.682466    2.995408
     39          1           0       -0.894392   -3.551978    3.527806
 ---------------------------------------------------------------------
                    Distance matrix (angstroms):
                    1          2          3          4          5
     1  C    0.000000
     2  S    1.764796   0.000000
     3  C    2.521864   1.739323   0.000000
     4  C    2.345570   2.570948   1.368619   0.000000
     5  C    1.393339   2.604607   2.356985   1.436186   0.000000
     6  C    3.992331   2.819553   1.502411   2.583785   3.814062
     7  H    3.366938   3.624549   2.168671   1.088533   2.216218
     8  C    1.441703   2.793311   3.929309   3.748290   2.553923
     9  C    2.584850   3.473824   4.825126   4.820729   3.730132
    10  C    2.545188   3.995036   4.987300   4.599897   3.276688
    11  C    3.759146   4.688492   6.124248   6.083896   4.883507
    12  C    3.763854   5.102385   6.273878   5.939968   4.584058
    13  F    3.009115   3.160489   4.695786   5.049021   4.275109
    14  F    3.135966   4.194869   5.237977   5.024372   3.913229
    15  F    4.929093   5.792363   7.236897   7.202729   6.005104
    16  F    4.137300   4.690421   6.285062   6.463194   5.405572
    17  F    4.320568   5.841061   6.815326   6.282113   4.866012
    18  F    4.881747   6.128200   7.333899   7.018898   5.682707
    19  C    3.505403   4.520495   5.052939   4.648942   3.753294
    20  C    3.191647   4.595117   5.279492   4.738076   3.519608
    21  C    3.306072   3.718548   4.392081   4.391524   3.820892
    22  H    4.368348   4.562740   5.155406   5.244945   4.829756
    23  H    2.877745   3.059642   3.424500   3.475554   3.190457
    24  H    3.131815   3.390133   4.473876   4.672600   4.017796
    25  C    2.558784   4.065844   3.774102   2.588604   1.499639
    26  H    3.097029   4.576299   4.284931   3.120868   2.157707
    27  H    2.753499   4.438440   4.487305   3.447872   2.163066
    28  H    3.405932   4.709452   4.071995   2.753574   2.153368
    29  H    4.637534   3.751153   2.148783   2.733568   4.138140
    30  H    4.434217   3.093545   2.164765   3.297773   4.417876
    31  H    4.439186   3.096648   2.165754   3.301320   4.422302
    32  S    4.628690   6.192540   6.640930   5.833377   4.588090
    33  C    5.308130   6.625142   6.856180   6.082428   5.117281
    34  C    4.735562   5.772909   6.032480   5.463679   4.675620
    35  C    6.749798   8.066173   8.166592   7.313244   6.426833
    36  H    7.104187   8.555843   8.596912   7.620408   6.673681
    37  H    7.432289   8.701309   8.952212   8.191302   7.265577
    38  H    7.093239   8.282725   8.195934   7.341547   6.643062
    39  H    5.440270   6.244868   6.378074   5.899301   5.333809
                    6          7          8          9         10
     6  C    0.000000
     7  H    2.912383   0.000000
     8  C    5.361872   4.716228   0.000000
     9  C    6.149270   5.802278   1.515994   0.000000
    10  C    6.440075   5.445110   1.389560   2.364293   0.000000
    11  C    7.458961   7.055209   2.377083   1.531732   2.372520
    12  C    7.715742   6.794701   2.364724   2.368798   1.516938
    13  F    5.802330   6.085097   2.420952   1.354956   3.509361
    14  F    6.567108   5.873128   2.366632   1.361030   3.093615
    15  F    8.537377   8.153131   3.605895   2.426874   3.603743
    16  F    7.502445   7.493969   2.883188   2.357485   2.868150
    17  F    8.295903   7.017694   3.077860   2.911580   2.375245
    18  F    8.748160   7.855197   3.516839   3.589701   2.420049
    19  C    6.292950   5.287779   3.280075   4.652172   2.559216
    20  C    6.682462   5.425503   2.546416   3.773324   1.437787
    21  C    5.446657   5.153429   3.346778   4.652197   3.150685
    22  H    6.019809   5.927308   4.415629   5.655737   4.138317
    23  H    4.414032   4.204785   3.393169   4.764511   3.553704
    24  H    5.546533   5.580713   2.903847   3.970757   2.864018
    25  C    5.153948   2.865989   3.139659   4.272849   3.348116
    26  H    5.618834   3.301988   3.531712   4.839676   3.370499
    27  H    5.927978   3.845470   2.857183   3.737997   2.928830
    28  H    5.287635   2.640096   4.132982   5.134016   4.422313
    29  H    1.098792   2.624511   6.064332   6.936255   7.062976
    30  H    1.101307   3.667084   5.728239   6.266418   6.936724
    31  H    1.101439   3.672687   5.718769   6.564955   6.713876
    32  S    8.053769   6.293135   4.005798   5.051375   2.782185
    33  C    8.112253   6.412948   5.000334   6.269953   3.923456
    34  C    7.186578   5.881731   4.599904   5.976541   3.740860
    35  C    9.362945   7.497180   6.470006   7.707257   5.359335
    36  H    9.841481   7.732269   6.797740   7.960205   5.674782
    37  H   10.148508   8.451400   7.006931   8.162248   5.802453
    38  H    9.273330   7.409902   7.015283   8.352614   6.034461
    39  H    7.367195   6.237356   5.460247   6.865256   4.718841
                   11         12         13         14         15
    11  C    0.000000
    12  C    1.532967   0.000000
    13  F    2.395590   3.589869   0.000000
    14  F    2.376203   2.920620   2.177395   0.000000
    15  F    1.346407   2.426135   3.006008   2.735329   0.000000
    16  F    1.356850   2.354752   2.681458   3.527076   2.182046
    17  F    2.373480   1.361939   4.221265   2.807342   2.732089
    18  F    2.395982   1.353061   4.666184   4.226803   2.999908
    19  C    4.691788   3.812897   5.466090   5.502877   5.978485
    20  C    3.705713   2.592211   4.831870   4.454208   4.910539
    21  C    4.859010   4.428806   5.108488   5.708606   6.193821
    22  H    5.734503   5.305371   6.032778   6.765243   7.040348
    23  H    5.295495   4.971596   5.100147   5.713947   6.638472
    24  H    4.088548   3.942670   4.289827   5.169656   5.396062
    25  C    5.198900   4.516984   5.147619   4.169937   6.224339
    26  H    5.533648   4.624663   5.789873   4.921470   6.635332
    27  H    4.547871   3.808112   4.784018   3.434419   5.439330
    28  H    6.152817   5.509486   5.930076   4.829443   7.093654
    29  H    8.268002   8.392798   6.707280   7.231664   9.354897
    30  H    7.642508   8.086091   5.723264   6.605102   8.607165
    31  H    7.749710   8.017906   6.164352   7.169103   8.882045
    32  S    4.807680   3.360897   6.273337   5.404340   5.773308
    33  C    6.109092   4.787161   7.344472   6.796898   7.203758
    34  C    5.934894   4.853987   6.862823   6.712239   7.161300
    35  C    7.475796   6.079960   8.817976   8.155769   8.492791
    36  H    7.743288   6.275213   9.152757   8.235186   8.665263
    37  H    7.740212   6.350537   9.261908   8.695307   8.700857
    38  H    8.253612   6.921990   9.392643   8.826109   9.342617
    39  H    6.856516   5.862118   7.642312   7.665934   8.109508
                   16         17         18         19         20
    16  F    0.000000
    17  F    3.523732   0.000000
    18  F    2.680032   2.178262   0.000000
    19  C    4.609247   4.672071   3.993953   0.000000
    20  C    3.952820   3.300702   2.928344   1.398124   0.000000
    21  C    4.473868   5.491544   4.710386   1.497693   2.561910
    22  H    5.174954   6.418255   5.379450   2.150198   3.405630
    23  H    5.038802   5.916606   5.483824   2.155309   3.104814
    24  H    3.525474   5.142169   4.247718   2.161662   2.753067
    25  C    5.939951   4.458058   5.544366   3.860603   3.350014
    26  H    6.151154   4.663865   5.435316   3.230366   2.901237
    27  H    5.472153   3.516758   4.891282   4.089710   3.211843
    28  H    6.960339   5.290908   6.560913   4.862869   4.412509
    29  H    8.401206   8.871541   9.436705   6.766224   7.180690
    30  H    7.701960   8.633469   9.180007   7.100614   7.368090
    31  H    7.604790   8.744571   8.935238   6.263401   6.848178
    32  S    5.267692   3.508594   3.371413   2.602214   1.760085
    33  C    6.292811   5.169364   4.658641   2.365010   2.522670
    34  C    5.890779   5.532300   4.819585   1.424609   2.341072
    35  C    7.673603   6.314797   5.798677   3.801834   3.992289
    36  H    8.111118   6.271692   6.047070   4.518320   4.426398
    37  H    7.820737   6.663600   5.836014   4.251659   4.463975
    38  H    8.399848   7.207483   6.727348   4.165008   4.624903
    39  H    6.678545   6.602788   5.775583   2.216895   3.368973
                   21         22         23         24         25
    21  C    0.000000
    22  H    1.099880   0.000000
    23  H    1.101721   1.777475   0.000000
    24  H    1.099211   1.775117   1.776504   0.000000
    25  C    4.456742   5.442857   4.039440   4.800019   0.000000
    26  H    4.052014   4.930348   3.740301   4.599129   1.102171
    27  H    4.829104   5.865440   4.613305   4.999831   1.099317
    28  H    5.430457   6.373478   4.899140   5.825630   1.099956
    29  H    6.054575   6.599122   4.973704   6.308941   5.282771
    30  H    6.226361   6.838088   5.257684   6.167436   5.783179
    31  H    5.223551   5.617644   4.205562   5.337077   5.789106
    32  S    4.061535   4.699401   4.579697   4.430682   3.832844
    33  C    3.782017   4.078666   4.294448   4.492716   4.505499
    34  C    2.574914   2.739753   3.106832   3.434813   4.469347
    35  C    5.134164   5.247551   5.621364   5.900907   5.653801
    36  H    5.934604   6.178205   6.357572   6.653262   5.684787
    37  H    5.517107   5.491312   6.161647   6.200016   6.574277
    38  H    5.330629   5.321769   5.682447   6.230501   5.931102
    39  H    2.868879   2.639189   3.309110   3.846199   5.247249
                   26         27         28         29         30
    26  H    0.000000
    27  H    1.777055   0.000000
    28  H    1.777284   1.774475   0.000000
    29  H    5.708211   6.160413   5.211940   0.000000
    30  H    6.387068   6.437679   5.883468   1.776576   0.000000
    31  H    6.100479   6.584013   6.041703   1.776704   1.777804
    32  S    3.143128   3.545811   4.691073   8.395152   8.788471
    33  C    3.533146   4.614222   5.278030   8.361341   8.992341
    34  C    3.560967   4.778536   5.322558   7.500259   8.094861
    35  C    4.616064   5.772830   6.263176   9.509085  10.290611
    36  H    4.688896   5.699121   6.176619   9.933444  10.741528
    37  H    5.571857   6.615630   7.255678  10.363234  11.064152
    38  H    4.839688   6.234711   6.441121   9.326023  10.261201
    39  H    4.311569   5.695518   6.020666   7.628047   8.336284
                   31         32         33         34         35
    31  H    0.000000
    32  S    8.294073   0.000000
    33  C    8.185444   1.727771   0.000000
    34  C    7.121037   2.569111   1.389971   0.000000
    35  C    9.419540   2.832846   1.496541   2.576583   0.000000
    36  H   10.005793   2.947011   2.167354   3.448889   1.100189
    37  H   10.135400   3.347435   2.152387   3.058084   1.102130
    38  H    9.276114   3.699499   2.145532   2.795967   1.099544
    39  H    7.167513   3.617240   2.176725   1.088518   2.875826
                   36         37         38         39
    36  H    0.000000
    37  H    1.776476   0.000000
    38  H    1.774363   1.779533   0.000000
    39  H    3.880942   3.241450   2.723361   0.000000
 Stoichiometry    C17H14F6S2
 Framework group  C1[X(C17H14F6S2)]
 Deg. of freedom   111
 Full point group                 C1      NOp   1
 RotChk:  IX=0 Diff= 4.80D-02
 Largest Abelian subgroup         C1      NOp   1
 Largest concise Abelian subgroup C1      NOp   1
                         Standard orientation:                         
 ---------------------------------------------------------------------
 Center     Atomic      Atomic             Coordinates (Angstroms)
 Number     Number       Type             X           Y           Z
 ---------------------------------------------------------------------
      1          6           0        1.594632   -0.465091    0.290855
      2         16           0        3.022444   -0.676611   -0.724584
      3          6           0        3.470499   -2.139969    0.101900
      4          6           0        2.575971   -2.438399    1.093806
      5          6           0        1.496722   -1.499222    1.219500
      6          6           0        4.705157   -2.898004   -0.295896
      7          1           0        2.665624   -3.308091    1.742266
      8          6           0        0.687234    0.633469    0.071073
      9          6           0        1.127258    2.076243    0.222790
     10          6           0       -0.698836    0.594104   -0.019126
     11          6           0       -0.050611    2.847570   -0.380438
     12          6           0       -1.237526    2.006841    0.103706
     13          9           0        2.299143    2.381216   -0.385145
     14          9           0        1.277181    2.394884    1.537473
     15          9           0       -0.107513    4.148942   -0.039843
     16          9           0        0.016030    2.779217   -1.733925
     17          9           0       -1.525505    2.310201    1.399823
     18          9           0       -2.359744    2.251546   -0.611502
     19          6           0       -1.383092   -1.578267   -1.186251
     20          6           0       -1.547505   -0.540360   -0.264044
     21          6           0       -0.257748   -1.664852   -2.170724
     22          1           0       -0.579531   -2.179876   -3.087752
     23          1           0        0.592894   -2.226421   -1.752586
     24          1           0        0.109480   -0.669660   -2.458824
     25          6           0        0.401681   -1.621692    2.236752
     26          1           0       -0.445230   -2.205358    1.840701
     27          1           0        0.015689   -0.638061    2.540027
     28          1           0        0.762244   -2.130780    3.142693
     29          1           0        4.828145   -3.789118    0.335081
     30          1           0        5.611369   -2.281952   -0.185721
     31          1           0        4.655514   -3.233750   -1.343741
     32         16           0       -3.005307   -0.790832    0.689885
     33          6           0       -3.380753   -2.267667   -0.124482
     34          6           0       -2.427677   -2.542932   -1.098081
     35          6           0       -4.647805   -3.026622    0.116770
     36          1           0       -5.031296   -2.883544    1.137985
     37          1           0       -5.437505   -2.706840   -0.582376
     38          1           0       -4.485465   -4.104414   -0.028167
     39          1           0       -2.498068   -3.408014   -1.755006
 ---------------------------------------------------------------------
 Rotational constants (GHZ):      0.2248026      0.1974363      0.1270938
 Leave Link  202 at Sun Dec  2 13:49:34 2018, MaxMem=   536870912 cpu:         0.0
 (Enter /pbs_home/pkowalski/g09d01/g09/l301.exe)
 Basis read from rwf:  (5D, 7F)
 No pseudopotential information found on rwf file.
 There are   453 symmetry adapted cartesian basis functions of A   symmetry.
 There are   428 symmetry adapted basis functions of A   symmetry.
   428 basis functions,   747 primitive gaussians,   453 cartesian basis functions
   101 alpha electrons      101 beta electrons
       nuclear repulsion energy      2816.5072308127 Hartrees.
 IExCor=  402 DFT=T Ex+Corr=B3LYP ExCW=0 ScaHFX=  0.200000
 ScaDFX=  0.800000  0.720000  1.000000  0.810000 ScalE2=  1.000000  1.000000
 IRadAn=      0 IRanWt=     -1 IRanGd=            0 ICorTp=0 IEmpDi=  4
 NAtoms=   39 NActive=   39 NUniq=   39 SFac= 1.00D+00 NAtFMM=   60 NAOKFM=F Big=F
 Integral buffers will be    131072 words long.
 Raffenetti 2 integral format.
 Two-electron integral symmetry is turned on.
 No density basis found on file   724.
 Leave Link  301 at Sun Dec  2 13:49:34 2018, MaxMem=   536870912 cpu:         0.8
 (Enter /pbs_home/pkowalski/g09d01/g09/l302.exe)
 NPDir=0 NMtPBC=     1 NCelOv=     1 NCel=       1 NClECP=     1 NCelD=      1
         NCelK=      1 NCelE2=     1 NClLst=     1 CellRange=     0.0.
 One-electron integrals computed using PRISM.
 NBasis=   428 RedAO= T EigKep=  3.71D-04  NBF=   428
 NBsUse=   428 1.00D-06 EigRej= -1.00D+00 NBFU=   428
 Precomputing XC quadrature grid using
 IXCGrd= 4 IRadAn=           0 IRanWt=          -1 IRanGd=           0 AccXCQ= 0.00D+00.
 Generated NRdTot=       0 NPtTot=           0 NUsed=           0 NTot=          32
 NSgBfM=   446   446   446   446   446 MxSgAt=    39 MxSgA2=    39.
 Leave Link  302 at Sun Dec  2 13:49:35 2018, MaxMem=   536870912 cpu:         6.7
 (Enter /pbs_home/pkowalski/g09d01/g09/l303.exe)
 DipDrv:  MaxL=1.
 Leave Link  303 at Sun Dec  2 13:49:35 2018, MaxMem=   536870912 cpu:         1.2
 (Enter /pbs_home/pkowalski/g09d01/g09/l401.exe)
 Initial guess from the checkpoint file:  "dae0068freq_open_b3lyp_air.chk"
 B after Tr=     0.000000    0.000000    0.000000
         Rot=    0.999908    0.001387    0.012960   -0.003872 Ang=   1.56 deg.
 Guess basis will be translated and rotated to current coordinates.
 JPrj=2 DoOrth=T DoCkMO=T.
 Generating alternative initial guess.
 ExpMin= 1.22D-01 ExpMax= 9.18D+03 ExpMxC= 1.38D+03 IAcc=1 IRadAn=         1 AccDes= 0.00D+00
 Harris functional with IExCor=  402 and IRadAn=       1 diagonalized for initial guess.
 HarFok:  IExCor=  402 AccDes= 0.00D+00 IRadAn=         1 IDoV= 1 UseB2=F ITyADJ=14
 ICtDFT=  3500011 ScaDFX=  1.000000  1.000000  1.000000  1.000000
 FoFCou: FMM=F IPFlag=           0 FMFlag=      100000 FMFlg1=           0
         NFxFlg=           0 DoJE=T BraDBF=F KetDBF=T FulRan=T
         wScrn=  0.000000 ICntrl=     500 IOpCl=  0 I1Cent=   200000004 NGrid=           0
         NMat0=    1 NMatS0=      1 NMatT0=    0 NMatD0=    1 NMtDS0=    0 NMtDT0=    0
 Petite list used in FoFCou.
 Harris En= -2050.37389905750    
 Leave Link  401 at Sun Dec  2 13:49:37 2018, MaxMem=   536870912 cpu:        16.0
 (Enter /pbs_home/pkowalski/g09d01/g09/l502.exe)
 Closed shell SCF:
 Using DIIS extrapolation, IDIIS=  1040.
 Integral symmetry usage will be decided dynamically.
 IVT=      641221 IEndB=      641221 NGot=   536870912 MDV=   536451994
 LenX=   536451994 LenY=   536246332
 Requested convergence on RMS density matrix=1.00D-08 within 128 cycles.
 Requested convergence on MAX density matrix=1.00D-06.
 Requested convergence on             energy=1.00D-06.
 No special actions if energy rises.
 Fock matrices will be formed incrementally for  20 cycles.
 Integral accuracy reduced to 1.0D-05 until final iterations.

 Cycle   1  Pass 0  IDiag  1:
 FoFJK:  IHMeth= 1 ICntrl=       0 DoSepK=F KAlg= 0 I1Cent=   0 FoldK=F
 IRaf= 790000000 NMat=   1 IRICut=       1 DoRegI=T DoRafI=F ISym2E= 0.
 FoFCou: FMM=F IPFlag=           0 FMFlag=      100000 FMFlg1=           0
         NFxFlg=           0 DoJE=F BraDBF=F KetDBF=F FulRan=T
         wScrn=  0.000000 ICntrl=       0 IOpCl=  0 I1Cent=           0 NGrid=           0
         NMat0=    1 NMatS0=      1 NMatT0=    0 NMatD0=    1 NMtDS0=    0 NMtDT0=    0
 Symmetry not used in FoFCou.
 E= -2050.47633049000    
 DIIS: error= 2.59D-03 at cycle   1 NSaved=   1.
 NSaved= 1 IEnMin= 1 EnMin= -2050.47633049000     IErMin= 1 ErrMin= 2.59D-03
 ErrMax= 2.59D-03  0.00D+00 EMaxC= 1.00D-01 BMatC= 1.64D-02 BMatP= 1.64D-02
 IDIUse=3 WtCom= 9.74D-01 WtEn= 2.59D-02
 Coeff-Com:  0.100D+01
 Coeff-En:   0.100D+01
 Coeff:      0.100D+01
 Gap=     0.509 Goal=   None    Shift=    0.000
 GapD=    0.509 DampG=2.000 DampE=1.000 DampFc=2.0000 IDamp=-1.
 RMSDP=8.47D-04 MaxDP=3.34D-02              OVMax= 2.60D-02

 Cycle   2  Pass 0  IDiag  1:
 RMSU=  8.46D-04    CP:  1.00D+00
 E= -2050.49707384661     Delta-E=       -0.020743356605 Rises=F Damp=F
 DIIS: error= 9.59D-04 at cycle   2 NSaved=   2.
 NSaved= 2 IEnMin= 2 EnMin= -2050.49707384661     IErMin= 2 ErrMin= 9.59D-04
 ErrMax= 9.59D-04  0.00D+00 EMaxC= 1.00D-01 BMatC= 1.12D-03 BMatP= 1.64D-02
 IDIUse=3 WtCom= 9.90D-01 WtEn= 9.59D-03
 Coeff-Com:  0.708D-01 0.929D+00
 Coeff-En:   0.000D+00 0.100D+01
 Coeff:      0.701D-01 0.930D+00
 Gap=     0.141 Goal=   None    Shift=    0.000
 RMSDP=2.29D-04 MaxDP=1.00D-02 DE=-2.07D-02 OVMax= 1.46D-02

 Cycle   3  Pass 0  IDiag  1:
 RMSU=  2.27D-04    CP:  1.00D+00  9.71D-01
 E= -2050.49657919653     Delta-E=        0.000494650071 Rises=F Damp=F
 DIIS: error= 1.44D-03 at cycle   3 NSaved=   3.
 NSaved= 3 IEnMin= 2 EnMin= -2050.49707384661     IErMin= 2 ErrMin= 9.59D-04
 ErrMax= 1.44D-03  0.00D+00 EMaxC= 1.00D-01 BMatC= 1.63D-03 BMatP= 1.12D-03
 IDIUse=3 WtCom= 2.08D-01 WtEn= 7.92D-01
 Coeff-Com: -0.193D-01 0.555D+00 0.464D+00
 Coeff-En:   0.000D+00 0.581D+00 0.419D+00
 Coeff:     -0.401D-02 0.576D+00 0.428D+00
 Gap=     0.143 Goal=   None    Shift=    0.000
 RMSDP=1.45D-04 MaxDP=6.02D-03 DE= 4.95D-04 OVMax= 1.07D-02

 Cycle   4  Pass 0  IDiag  1:
 RMSU=  5.67D-05    CP:  1.00D+00  1.01D+00  4.33D-01
 E= -2050.49821867102     Delta-E=       -0.001639474482 Rises=F Damp=F
 DIIS: error= 1.49D-04 at cycle   4 NSaved=   4.
 NSaved= 4 IEnMin= 4 EnMin= -2050.49821867102     IErMin= 4 ErrMin= 1.49D-04
 ErrMax= 1.49D-04  0.00D+00 EMaxC= 1.00D-01 BMatC= 3.88D-05 BMatP= 1.12D-03
 IDIUse=3 WtCom= 9.99D-01 WtEn= 1.49D-03
 Coeff-Com: -0.130D-01 0.234D+00 0.210D+00 0.569D+00
 Coeff-En:   0.000D+00 0.000D+00 0.000D+00 0.100D+01
 Coeff:     -0.130D-01 0.233D+00 0.210D+00 0.570D+00
 Gap=     0.142 Goal=   None    Shift=    0.000
 RMSDP=3.36D-05 MaxDP=1.36D-03 DE=-1.64D-03 OVMax= 2.58D-03

 Cycle   5  Pass 0  IDiag  1:
 RMSU=  2.37D-05    CP:  1.00D+00  1.02D+00  4.52D-01  5.97D-01
 E= -2050.49825468218     Delta-E=       -0.000036011164 Rises=F Damp=F
 DIIS: error= 8.56D-05 at cycle   5 NSaved=   5.
 NSaved= 5 IEnMin= 5 EnMin= -2050.49825468218     IErMin= 5 ErrMin= 8.56D-05
 ErrMax= 8.56D-05  0.00D+00 EMaxC= 1.00D-01 BMatC= 9.91D-06 BMatP= 3.88D-05
 IDIUse=1 WtCom= 1.00D+00 WtEn= 0.00D+00
 Coeff-Com: -0.496D-02 0.648D-01 0.650D-01 0.344D+00 0.531D+00
 Coeff:     -0.496D-02 0.648D-01 0.650D-01 0.344D+00 0.531D+00
 Gap=     0.143 Goal=   None    Shift=    0.000
 RMSDP=1.33D-05 MaxDP=5.80D-04 DE=-3.60D-05 OVMax= 1.37D-03

 Cycle   6  Pass 0  IDiag  1:
 RMSU=  8.86D-06    CP:  1.00D+00  1.02D+00  4.49D-01  6.61D-01  6.19D-01
 E= -2050.49826358873     Delta-E=       -0.000008906547 Rises=F Damp=F
 DIIS: error= 4.70D-05 at cycle   6 NSaved=   6.
 NSaved= 6 IEnMin= 6 EnMin= -2050.49826358873     IErMin= 6 ErrMin= 4.70D-05
 ErrMax= 4.70D-05  0.00D+00 EMaxC= 1.00D-01 BMatC= 1.42D-06 BMatP= 9.91D-06
 IDIUse=1 WtCom= 1.00D+00 WtEn= 0.00D+00
 Coeff-Com: -0.170D-02 0.130D-01 0.166D-01 0.150D+00 0.332D+00 0.490D+00
 Coeff:     -0.170D-02 0.130D-01 0.166D-01 0.150D+00 0.332D+00 0.490D+00
 Gap=     0.143 Goal=   None    Shift=    0.000
 RMSDP=4.72D-06 MaxDP=1.90D-04 DE=-8.91D-06 OVMax= 4.85D-04

 Initial convergence to 1.0D-05 achieved.  Increase integral accuracy.
 Cycle   7  Pass 1  IDiag  1:
 E= -2050.49832842519     Delta-E=       -0.000064836464 Rises=F Damp=F
 DIIS: error= 1.02D-04 at cycle   1 NSaved=   1.
 NSaved= 1 IEnMin= 1 EnMin= -2050.49832842519     IErMin= 1 ErrMin= 1.02D-04
 ErrMax= 1.02D-04  0.00D+00 EMaxC= 1.00D-01 BMatC= 2.84D-06 BMatP= 2.84D-06
 IDIUse=3 WtCom= 9.99D-01 WtEn= 1.02D-03
 Coeff-Com:  0.100D+01
 Coeff-En:   0.100D+01
 Coeff:      0.100D+01
 Gap=     0.143 Goal=   None    Shift=    0.000
 RMSDP=4.72D-06 MaxDP=1.90D-04 DE=-6.48D-05 OVMax= 5.40D-04

 Cycle   8  Pass 1  IDiag  1:
 RMSU=  7.29D-05    CP:  1.00D+00
 E= -2050.49833070553     Delta-E=       -0.000002280343 Rises=F Damp=F
 DIIS: error= 3.59D-05 at cycle   2 NSaved=   2.
 NSaved= 2 IEnMin= 2 EnMin= -2050.49833070553     IErMin= 2 ErrMin= 3.59D-05
 ErrMax= 3.59D-05  0.00D+00 EMaxC= 1.00D-01 BMatC= 7.81D-07 BMatP= 2.84D-06
 IDIUse=1 WtCom= 1.00D+00 WtEn= 0.00D+00
 Coeff-Com:  0.257D+00 0.743D+00
 Coeff:      0.257D+00 0.743D+00
 Gap=     0.143 Goal=   None    Shift=    0.000
 RMSDP=6.99D-06 MaxDP=2.55D-04 DE=-2.28D-06 OVMax= 8.31D-04

 Cycle   9  Pass 1  IDiag  1:
 RMSU=  6.96D-06    CP:  1.00D+00  1.01D+00
 E= -2050.49832960213     Delta-E=        0.000001103404 Rises=F Damp=F
 DIIS: error= 5.80D-05 at cycle   3 NSaved=   3.
 NSaved= 3 IEnMin= 2 EnMin= -2050.49833070553     IErMin= 2 ErrMin= 3.59D-05
 ErrMax= 5.80D-05  0.00D+00 EMaxC= 1.00D-01 BMatC= 1.76D-06 BMatP= 7.81D-07
 IDIUse=1 WtCom= 1.00D+00 WtEn= 0.00D+00
 Coeff-Com: -0.488D-02 0.603D+00 0.402D+00
 Coeff:     -0.488D-02 0.603D+00 0.402D+00
 Gap=     0.143 Goal=   None    Shift=    0.000
 RMSDP=4.39D-06 MaxDP=1.67D-04 DE= 1.10D-06 OVMax= 5.25D-04

 Cycle  10  Pass 1  IDiag  1:
 RMSU=  9.02D-07    CP:  1.00D+00  1.02D+00  3.88D-01
 E= -2050.49833154301     Delta-E=       -0.000001940882 Rises=F Damp=F
 DIIS: error= 3.79D-06 at cycle   4 NSaved=   4.
 NSaved= 4 IEnMin= 4 EnMin= -2050.49833154301     IErMin= 4 ErrMin= 3.79D-06
 ErrMax= 3.79D-06  0.00D+00 EMaxC= 1.00D-01 BMatC= 1.73D-08 BMatP= 7.81D-07
 IDIUse=1 WtCom= 1.00D+00 WtEn= 0.00D+00
 Coeff-Com: -0.631D-02 0.363D+00 0.250D+00 0.393D+00
 Coeff:     -0.631D-02 0.363D+00 0.250D+00 0.393D+00
 Gap=     0.143 Goal=   None    Shift=    0.000
 RMSDP=4.85D-07 MaxDP=2.53D-05 DE=-1.94D-06 OVMax= 5.90D-05

 Cycle  11  Pass 1  IDiag  1:
 RMSU=  3.13D-07    CP:  1.00D+00  1.02D+00  4.03D-01  6.09D-01
 E= -2050.49833156094     Delta-E=       -0.000000017933 Rises=F Damp=F
 DIIS: error= 6.07D-07 at cycle   5 NSaved=   5.
 NSaved= 5 IEnMin= 5 EnMin= -2050.49833156094     IErMin= 5 ErrMin= 6.07D-07
 ErrMax= 6.07D-07  0.00D+00 EMaxC= 1.00D-01 BMatC= 4.76D-10 BMatP= 1.73D-08
 IDIUse=1 WtCom= 1.00D+00 WtEn= 0.00D+00
 Coeff-Com: -0.275D-02 0.132D+00 0.931D-01 0.192D+00 0.585D+00
 Coeff:     -0.275D-02 0.132D+00 0.931D-01 0.192D+00 0.585D+00
 Gap=     0.143 Goal=   None    Shift=    0.000
 RMSDP=9.33D-08 MaxDP=3.83D-06 DE=-1.79D-08 OVMax= 1.14D-05

 Cycle  12  Pass 1  IDiag  1:
 RMSU=  7.06D-08    CP:  1.00D+00  1.02D+00  4.06D-01  6.55D-01  8.82D-01
 E= -2050.49833156146     Delta-E=       -0.000000000518 Rises=F Damp=F
 DIIS: error= 2.72D-07 at cycle   6 NSaved=   6.
 NSaved= 6 IEnMin= 6 EnMin= -2050.49833156146     IErMin= 6 ErrMin= 2.72D-07
 ErrMax= 2.72D-07  0.00D+00 EMaxC= 1.00D-01 BMatC= 8.15D-11 BMatP= 4.76D-10
 IDIUse=1 WtCom= 1.00D+00 WtEn= 0.00D+00
 Coeff-Com: -0.576D-03 0.202D-01 0.152D-01 0.479D-01 0.327D+00 0.590D+00
 Coeff:     -0.576D-03 0.202D-01 0.152D-01 0.479D-01 0.327D+00 0.590D+00
 Gap=     0.143 Goal=   None    Shift=    0.000
 RMSDP=3.22D-08 MaxDP=1.45D-06 DE=-5.18D-10 OVMax= 2.57D-06

 Cycle  13  Pass 1  IDiag  1:
 RMSU=  2.23D-08    CP:  1.00D+00  1.02D+00  4.06D-01  6.53D-01  9.34D-01
                    CP:  7.69D-01
 E= -2050.49833156143     Delta-E=        0.000000000035 Rises=F Damp=F
 DIIS: error= 9.69D-08 at cycle   7 NSaved=   7.
 NSaved= 7 IEnMin= 6 EnMin= -2050.49833156146     IErMin= 7 ErrMin= 9.69D-08
 ErrMax= 9.69D-08  0.00D+00 EMaxC= 1.00D-01 BMatC= 8.16D-12 BMatP= 8.15D-11
 IDIUse=1 WtCom= 1.00D+00 WtEn= 0.00D+00
 Coeff-Com: -0.850D-04-0.466D-03 0.237D-03 0.930D-02 0.132D+00 0.324D+00
 Coeff-Com:  0.535D+00
 Coeff:     -0.850D-04-0.466D-03 0.237D-03 0.930D-02 0.132D+00 0.324D+00
 Coeff:      0.535D+00
 Gap=     0.143 Goal=   None    Shift=    0.000
 RMSDP=1.26D-08 MaxDP=4.51D-07 DE= 3.46D-11 OVMax= 1.18D-06

 Cycle  14  Pass 1  IDiag  1:
 RMSU=  9.31D-09    CP:  1.00D+00  1.02D+00  4.06D-01  6.56D-01  9.36D-01
                    CP:  8.11D-01  6.68D-01
 E= -2050.49833156146     Delta-E=       -0.000000000031 Rises=F Damp=F
 DIIS: error= 3.67D-08 at cycle   8 NSaved=   8.
 NSaved= 8 IEnMin= 6 EnMin= -2050.49833156146     IErMin= 8 ErrMin= 3.67D-08
 ErrMax= 3.67D-08  0.00D+00 EMaxC= 1.00D-01 BMatC= 1.74D-12 BMatP= 8.16D-12
 IDIUse=1 WtCom= 1.00D+00 WtEn= 0.00D+00
 Coeff-Com:  0.326D-04-0.332D-02-0.211D-02-0.161D-02 0.345D-01 0.112D+00
 Coeff-Com:  0.346D+00 0.514D+00
 Coeff:      0.326D-04-0.332D-02-0.211D-02-0.161D-02 0.345D-01 0.112D+00
 Coeff:      0.346D+00 0.514D+00
 Gap=     0.143 Goal=   None    Shift=    0.000
 RMSDP=5.10D-09 MaxDP=1.73D-07 DE=-3.09D-11 OVMax= 4.95D-07

 SCF Done:  E(RB3LYP) =  -2050.49833156     A.U. after   14 cycles
            NFock= 14  Conv=0.51D-08     -V/T= 2.0061
 KE= 2.037997199773D+03 PE=-1.046850438067D+04 EE= 3.563501618521D+03
 Leave Link  502 at Sun Dec  2 13:51:36 2018, MaxMem=   536870912 cpu:       951.9
 (Enter /pbs_home/pkowalski/g09d01/g09/l701.exe)
 Compute integral first derivatives.
 ... and contract with generalized density number  0.
 Leave Link  701 at Sun Dec  2 13:51:37 2018, MaxMem=   536870912 cpu:         3.8
 (Enter /pbs_home/pkowalski/g09d01/g09/l702.exe)
 L702 exits ... SP integral derivatives will be done elsewhere.
 Leave Link  702 at Sun Dec  2 13:51:37 2018, MaxMem=   536870912 cpu:         0.2
 (Enter /pbs_home/pkowalski/g09d01/g09/l703.exe)
 Compute integral first derivatives, UseDBF=F ICtDFT=           0.
 Integral derivatives from FoFJK, PRISM(SPDF).
 Calling FoFJK, ICntrl=      2127 FMM=F ISym2X=0 I1Cent= 0 IOpClX= 0 NMat=1 NMatS=1 NMatT=0.
 FoFJK:  IHMeth= 1 ICntrl=    2127 DoSepK=F KAlg= 0 I1Cent=   0 FoldK=F
 IRaf=         0 NMat=   1 IRICut=       1 DoRegI=T DoRafI=F ISym2E= 0.
 FoFCou: FMM=F IPFlag=           0 FMFlag=      100000 FMFlg1=         800
         NFxFlg=           0 DoJE=F BraDBF=F KetDBF=F FulRan=T
         wScrn=  0.000000 ICntrl=    2127 IOpCl=  0 I1Cent=           0 NGrid=           0
         NMat0=    1 NMatS0=      1 NMatT0=    0 NMatD0=    1 NMtDS0=    0 NMtDT0=    0
 Symmetry not used in FoFCou.
 Leave Link  703 at Sun Dec  2 13:52:05 2018, MaxMem=   536870912 cpu:       223.5
 (Enter /pbs_home/pkowalski/g09d01/g09/l716.exe)
 Dipole        =-5.22068728D-02-2.45416017D+00-1.33426918D-01
 ***** Axes restored to original set *****
 -------------------------------------------------------------------
 Center     Atomic                   Forces (Hartrees/Bohr)
 Number     Number              X              Y              Z
 -------------------------------------------------------------------
      1        6          -0.014558839   -0.005995231    0.001509972
      2       16           0.002185500   -0.000829220   -0.004202042
      3        6          -0.006326885    0.003377472    0.001827008
      4        6           0.010543224    0.000461091    0.000291555
      5        6          -0.000983190    0.004536260    0.003243101
      6        6           0.002014941   -0.000171489   -0.000047381
      7        1          -0.002112800   -0.001370994   -0.001311338
      8        6           0.025191292   -0.009719213    0.002542721
      9        6          -0.008878650    0.004697041   -0.000734030
     10        6          -0.016804844    0.016244854   -0.009854275
     11        6           0.006130898    0.010806336   -0.001578833
     12        6           0.006501282   -0.005799186    0.007333490
     13        9          -0.000152938   -0.002761128    0.002696248
     14        9           0.000346933    0.002067656    0.000396711
     15        9          -0.002459716   -0.005922207   -0.001216433
     16        9           0.000859632   -0.000409248   -0.002068818
     17        9           0.001635508    0.000784266   -0.000447528
     18        9          -0.004461035   -0.000224974   -0.001269860
     19        6           0.003561991    0.001922942   -0.005333738
     20        6          -0.001389494   -0.013794629    0.005956654
     21        6          -0.000751584    0.000482027    0.002456796
     22        1          -0.000252373   -0.000908531    0.000665364
     23        1          -0.000681067    0.000824548   -0.000098745
     24        1          -0.000358009   -0.000100916   -0.001219174
     25        6          -0.000408443   -0.000997705   -0.002060518
     26        1           0.000802862   -0.000470919   -0.000022658
     27        1           0.000289732    0.000276854    0.001262380
     28        1          -0.000858168   -0.000542777   -0.000254051
     29        1           0.000545883   -0.000915801   -0.000357337
     30        1          -0.000489170    0.000852504    0.000038946
     31        1          -0.000577550    0.000646178    0.000541391
     32       16           0.001275807    0.001823538    0.000015528
     33        6          -0.011368541    0.006620096    0.010037070
     34        6           0.011191103   -0.002074986   -0.007498548
     35        6           0.001798914   -0.001999188   -0.003931794
     36        1           0.000483115   -0.000014701   -0.000193426
     37        1           0.000898149   -0.000247280    0.000646862
     38        1          -0.000709682   -0.000079968    0.000830092
     39        1          -0.001673787   -0.001073372    0.001408636
 -------------------------------------------------------------------
 Cartesian Forces:  Max     0.025191292 RMS     0.005176190
 Leave Link  716 at Sun Dec  2 13:52:05 2018, MaxMem=   536870912 cpu:         0.3
 (Enter /pbs_home/pkowalski/g09d01/g09/l103.exe)

 GradGradGradGradGradGradGradGradGradGradGradGradGradGradGradGradGradGrad
 Berny optimization.
 Using GEDIIS/GDIIS optimizer.
 FormGI is forming the generalized inverse of G from B-inverse, IUseBI=4.
 GSVD:  received Info=                   1 from GESDD.
 Internal  Forces:  Max     0.012321010 RMS     0.002183803
 Search for a local minimum.
 Step number   2 out of a maximum of  223
 All quantities printed in internal units (Hartrees-Bohrs-Radians)
 RMS Force = .21838D-02 SwitMx=.10000D-02 MixMth= 1
 Mixed Optimization -- RFO/linear search
 Update second derivatives using D2CorX and points    1    2
 DE= -2.53D-02 DEPred=-2.62D-02 R= 9.67D-01
 TightC=F SS=  1.41D+00  RLast= 3.92D-01 DXNew= 5.0454D-01 1.1760D+00
 Trust test= 9.67D-01 RLast= 3.92D-01 DXMaxT set to 5.05D-01
 ITU=  1  0
 Use linear search instead of GDIIS.
     Eigenvalues ---    0.00787   0.00884   0.00895   0.00952   0.00973
     Eigenvalues ---    0.01010   0.01113   0.01131   0.01179   0.01234
     Eigenvalues ---    0.01260   0.01319   0.01371   0.01403   0.01468
     Eigenvalues ---    0.01496   0.01518   0.01586   0.01662   0.01698
     Eigenvalues ---    0.01952   0.02273   0.04709   0.05308   0.07194
     Eigenvalues ---    0.07242   0.07246   0.07258   0.07332   0.07337
     Eigenvalues ---    0.07361   0.07415   0.07496   0.08182   0.09270
     Eigenvalues ---    0.09988   0.10028   0.10762   0.12129   0.12233
     Eigenvalues ---    0.14074   0.15925   0.15990   0.16000   0.16000
     Eigenvalues ---    0.16000   0.16000   0.16000   0.16000   0.16000
     Eigenvalues ---    0.16000   0.16000   0.16000   0.16000   0.16044
     Eigenvalues ---    0.16767   0.22901   0.23580   0.23645   0.24184
     Eigenvalues ---    0.24296   0.24592   0.24932   0.24978   0.24984
     Eigenvalues ---    0.24993   0.24995   0.24997   0.24998   0.26287
     Eigenvalues ---    0.28161   0.29008   0.29034   0.29174   0.29486
     Eigenvalues ---    0.30305   0.30320   0.31677   0.33285   0.33929
     Eigenvalues ---    0.34038   0.34191   0.34209   0.34214   0.34242
     Eigenvalues ---    0.34247   0.34252   0.34272   0.34278   0.34305
     Eigenvalues ---    0.34316   0.34333   0.34347   0.34438   0.34928
     Eigenvalues ---    0.35943   0.36069   0.37198   0.37687   0.38144
     Eigenvalues ---    0.38709   0.39339   0.40684   0.43581   0.51717
     Eigenvalues ---    0.52913   0.53127   0.53696   0.54062   0.54342
     Eigenvalues ---    0.55287
 RFO step:  Lambda=-6.75497246D-03 EMin= 7.87489665D-03
 Quartic linear search produced a step of  0.20125.
 Iteration  1 RMS(Cart)=  0.13989409 RMS(Int)=  0.00251861
 Iteration  2 RMS(Cart)=  0.00524011 RMS(Int)=  0.00046906
 Iteration  3 RMS(Cart)=  0.00000981 RMS(Int)=  0.00046905
 Iteration  4 RMS(Cart)=  0.00000001 RMS(Int)=  0.00046905
 ITry= 1 IFail=0 DXMaxC= 5.29D-01 DCOld= 1.00D+10 DXMaxT= 5.05D-01 DXLimC= 3.00D+00 Rises=F
 Variable       Old X    -DE/DX   Delta X   Delta X   Delta X     New X
                                 (Linear)    (Quad)   (Total)
    R1        3.33498  -0.00173   0.00326  -0.01066  -0.00719   3.32779
    R2        2.63303  -0.00441  -0.01948   0.00485  -0.01444   2.61859
    R3        2.72442   0.00913   0.00384   0.02234   0.02618   2.75061
    R4        3.28684  -0.00203  -0.00866   0.00178  -0.00699   3.27985
    R5        2.58632   0.00424   0.00935   0.00083   0.00994   2.59625
    R6        2.83915  -0.00147   0.00431  -0.00941  -0.00509   2.83405
    R7        2.71400  -0.00366  -0.00237  -0.00866  -0.01109   2.70291
    R8        2.05703   0.00244   0.00305   0.00490   0.00795   2.06498
    R9        2.83391   0.00132   0.00522  -0.00069   0.00454   2.83844
   R10        2.07642   0.00068   0.00136   0.00097   0.00232   2.07874
   R11        2.08117   0.00079   0.00241   0.00029   0.00270   2.08387
   R12        2.08142   0.00079   0.00247   0.00021   0.00268   2.08410
   R13        2.86481   0.00212   0.00393   0.00236   0.00641   2.87123
   R14        2.62589  -0.01232  -0.02650  -0.01892  -0.04501   2.58088
   R15        2.89455   0.00256   0.00492   0.01023   0.01447   2.90903
   R16        2.56050  -0.00200   0.00026  -0.00456  -0.00430   2.55620
   R17        2.57197  -0.00058   0.00031  -0.00157  -0.00126   2.57071
   R18        2.86660   0.00257   0.00490   0.00121   0.00620   2.87280
   R19        2.71702   0.00919   0.00189   0.02451   0.02639   2.74342
   R20        2.89689   0.00327   0.00549   0.01287   0.01846   2.91535
   R21        2.54434  -0.00497  -0.00130  -0.00934  -0.01065   2.53370
   R22        2.56407  -0.00223  -0.00348  -0.00182  -0.00531   2.55877
   R23        2.57369   0.00099   0.00109   0.00118   0.00227   2.57597
   R24        2.55692  -0.00377  -0.00079  -0.00743  -0.00821   2.54870
   R25        2.64207  -0.00479  -0.01982   0.00508  -0.01467   2.62740
   R26        2.83023   0.00227   0.00507   0.00269   0.00776   2.83799
   R27        2.69212   0.00063  -0.00574   0.00705   0.00133   2.69345
   R28        3.32608  -0.00204  -0.00426  -0.00295  -0.00719   3.31888
   R29        2.07847   0.00085   0.00175   0.00116   0.00290   2.08137
   R30        2.08195   0.00042   0.00289  -0.00144   0.00145   2.08340
   R31        2.07721  -0.00005   0.00185  -0.00199  -0.00014   2.07707
   R32        2.08280   0.00045   0.00301  -0.00146   0.00155   2.08436
   R33        2.07741   0.00002   0.00184  -0.00175   0.00010   2.07750
   R34        2.07862   0.00076   0.00178   0.00082   0.00260   2.08122
   R35        3.26501   0.00027  -0.00781   0.00873   0.00086   3.26588
   R36        2.62666  -0.01023  -0.01770  -0.01332  -0.03107   2.59560
   R37        2.82805   0.00217   0.00570   0.00168   0.00738   2.83543
   R38        2.05700   0.00239   0.00347   0.00428   0.00775   2.06475
   R39        2.07906   0.00042   0.00207  -0.00064   0.00143   2.08049
   R40        2.08272   0.00099   0.00285   0.00052   0.00337   2.08610
   R41        2.07784   0.00076   0.00177   0.00082   0.00259   2.08043
    A1        1.92985   0.00166   0.00518   0.00092   0.00511   1.93495
    A2        2.10927  -0.00188   0.00286  -0.00939  -0.00834   2.10093
    A3        2.24327   0.00030  -0.00782   0.01214   0.00249   2.24576
    A4        1.60665   0.00033   0.00264  -0.00134   0.00170   1.60835
    A5        1.93850  -0.00273  -0.01182   0.00176  -0.01030   1.92820
    A6        2.10642   0.00151   0.00293   0.00294   0.00591   2.11233
    A7        2.23826   0.00122   0.00889  -0.00479   0.00414   2.24240
    A8        1.99544   0.00140   0.01009  -0.00315   0.00679   2.00223
    A9        2.15571  -0.00208  -0.00582  -0.00726  -0.01305   2.14267
   A10        2.13202   0.00067  -0.00427   0.01035   0.00611   2.13813
   A11        1.95435  -0.00065  -0.00609   0.00183  -0.00404   1.95030
   A12        2.17005   0.00238  -0.00120   0.01305   0.01161   2.18165
   A13        2.15878  -0.00173   0.00729  -0.01497  -0.00791   2.15087
   A14        1.92743  -0.00134  -0.00363  -0.00464  -0.00825   1.91918
   A15        1.94710   0.00046   0.00309  -0.00077   0.00231   1.94941
   A16        1.94835   0.00060   0.00331  -0.00001   0.00330   1.95165
   A17        1.87980   0.00051   0.00013   0.00372   0.00386   1.88366
   A18        1.87983   0.00047   0.00010   0.00362   0.00373   1.88356
   A19        1.87840  -0.00067  -0.00317  -0.00155  -0.00474   1.87366
   A20        2.12615  -0.00585   0.00171  -0.02662  -0.02640   2.09975
   A21        2.23461   0.00343  -0.00616   0.02791   0.02085   2.25545
   A22        1.89968   0.00280   0.00644   0.01615   0.02074   1.92042
   A23        1.78916  -0.00098  -0.00162   0.01721   0.01410   1.80326
   A24        2.00462  -0.00012   0.00026  -0.01186  -0.01148   1.99314
   A25        1.92992   0.00043   0.00208  -0.00100   0.00185   1.93177
   A26        1.95524   0.00060   0.00192  -0.00104   0.00214   1.95738
   A27        1.92540  -0.00048  -0.00238  -0.00841  -0.01118   1.91422
   A28        1.86025   0.00049  -0.00036   0.00467   0.00408   1.86434
   A29        1.89926   0.00212   0.00577   0.00683   0.01204   1.91130
   A30        2.24233   0.00478  -0.00649   0.02820   0.02174   2.26407
   A31        2.14007  -0.00684   0.00080  -0.03330  -0.03252   2.10754
   A32        1.76689  -0.00106   0.00075   0.01545   0.01397   1.78086
   A33        2.00380   0.00082   0.00275  -0.00760  -0.00398   1.99982
   A34        1.90679  -0.00094  -0.00464  -0.00424  -0.00848   1.89832
   A35        2.00146   0.00100   0.00227  -0.00682  -0.00414   1.99732
   A36        1.90227  -0.00119  -0.00532  -0.00431  -0.00875   1.89352
   A37        1.87875   0.00108   0.00331   0.00723   0.01016   1.88891
   A38        1.78261  -0.00107  -0.00185   0.01301   0.01015   1.79276
   A39        1.93862   0.00038   0.00236  -0.00156   0.00093   1.93955
   A40        2.00442   0.00006   0.00159  -0.01073  -0.00868   1.99573
   A41        1.91996  -0.00065  -0.00349  -0.00440  -0.00757   1.91240
   A42        1.95632   0.00080   0.00222  -0.00212   0.00038   1.95670
   A43        1.86229   0.00041  -0.00097   0.00554   0.00441   1.86670
   A44        2.17105   0.00275  -0.00316   0.01619   0.01288   2.18393
   A45        1.95588  -0.00121  -0.00229  -0.00356  -0.00568   1.95019
   A46        2.15614  -0.00155   0.00546  -0.01288  -0.00757   2.14857
   A47        2.25067   0.00247  -0.00406   0.01568   0.01081   2.26148
   A48        2.10464  -0.00274   0.00429  -0.01726  -0.01374   2.09090
   A49        1.92756   0.00029  -0.00019   0.00316   0.00246   1.93002
   A50        1.93402  -0.00058  -0.00093  -0.00172  -0.00264   1.93138
   A51        1.93921   0.00114   0.00263   0.00357   0.00621   1.94542
   A52        1.95085  -0.00023   0.00029  -0.00202  -0.00172   1.94913
   A53        1.87931  -0.00027  -0.00056  -0.00122  -0.00178   1.87754
   A54        1.87880   0.00092   0.00186   0.00658   0.00843   1.88723
   A55        1.87865  -0.00100  -0.00341  -0.00516  -0.00857   1.87008
   A56        1.93969   0.00108   0.00271   0.00318   0.00589   1.94559
   A57        1.95029  -0.00058   0.00028  -0.00453  -0.00424   1.94605
   A58        1.93598  -0.00056  -0.00064  -0.00197  -0.00261   1.93337
   A59        1.87881  -0.00074  -0.00321  -0.00350  -0.00670   1.87211
   A60        1.87837  -0.00023  -0.00086  -0.00046  -0.00131   1.87705
   A61        1.87759   0.00104   0.00156   0.00751   0.00907   1.88665
   A62        1.61698  -0.00099   0.00051  -0.00448  -0.00387   1.61311
   A63        1.92882  -0.00007  -0.00550   0.00508  -0.00067   1.92815
   A64        2.14299  -0.00438  -0.00217  -0.01586  -0.01836   2.12463
   A65        2.20560   0.00455   0.00814   0.01459   0.02248   2.22808
   A66        1.99547   0.00196   0.00749  -0.00039   0.00719   2.00265
   A67        2.15102  -0.00116  -0.00283  -0.00204  -0.00494   2.14609
   A68        2.13621  -0.00080  -0.00455   0.00256  -0.00205   2.13416
   A69        1.95929   0.00001   0.00274  -0.00294  -0.00021   1.95909
   A70        1.93610   0.00060   0.00175   0.00137   0.00312   1.93923
   A71        1.92928  -0.00040  -0.00134  -0.00077  -0.00211   1.92717
   A72        1.87689  -0.00044  -0.00227  -0.00105  -0.00333   1.87356
   A73        1.87684   0.00049   0.00009   0.00472   0.00481   1.88165
   A74        1.88239  -0.00028  -0.00117  -0.00119  -0.00236   1.88004
    D1       -0.00029   0.00063  -0.00047   0.03511   0.03485   0.03456
    D2       -3.10229  -0.00139  -0.00442  -0.05529  -0.05940   3.12149
    D3        0.00170  -0.00056   0.00128  -0.03427  -0.03310  -0.03141
    D4        3.13883  -0.00103   0.00003  -0.05649  -0.05671   3.08212
    D5        3.09984   0.00160   0.00615   0.06429   0.07076  -3.11258
    D6       -0.04621   0.00113   0.00491   0.04207   0.04715   0.00094
    D7       -1.09587   0.00436   0.01752   0.16326   0.18036  -0.91551
    D8        2.29957   0.00199   0.00645   0.06575   0.07233   2.37189
    D9        2.09310   0.00192   0.01219   0.05548   0.06754   2.16064
   D10       -0.79464  -0.00045   0.00111  -0.04203  -0.04050  -0.83514
   D11       -0.00126  -0.00054  -0.00047  -0.02682  -0.02711  -0.02837
   D12       -3.13715  -0.00019   0.00040  -0.01067  -0.01025   3.13579
   D13        0.00250   0.00032   0.00129   0.01212   0.01332   0.01582
   D14       -3.13461   0.00068   0.00128   0.02658   0.02767  -3.10694
   D15        3.13785  -0.00006   0.00033  -0.00552  -0.00513   3.13271
   D16        0.00074   0.00030   0.00031   0.00894   0.00921   0.00995
   D17        3.13891  -0.00021  -0.00048  -0.00878  -0.00927   3.12964
   D18        1.04895  -0.00025  -0.00027  -0.00985  -0.01012   1.03883
   D19       -1.05346  -0.00013  -0.00058  -0.00733  -0.00794  -1.06140
   D20        0.00409   0.00022   0.00058   0.01038   0.01096   0.01505
   D21       -2.08587   0.00018   0.00079   0.00930   0.01011  -2.07576
   D22        2.09491   0.00030   0.00047   0.01182   0.01228   2.10720
   D23       -0.00276   0.00016  -0.00168   0.01487   0.01323   0.01047
   D24       -3.13993   0.00062  -0.00045   0.03684   0.03629  -3.10363
   D25        3.13441  -0.00020  -0.00167   0.00058  -0.00113   3.13328
   D26       -0.00275   0.00025  -0.00044   0.02255   0.02193   0.01918
   D27        1.57620   0.00020   0.00054   0.01801   0.01861   1.59480
   D28       -0.52295   0.00079   0.00257   0.02336   0.02599  -0.49696
   D29       -2.61801   0.00025   0.00083   0.01822   0.01911  -2.59890
   D30       -1.57037  -0.00033  -0.00083  -0.00670  -0.00759  -1.57796
   D31        2.61367   0.00027   0.00119  -0.00135  -0.00021   2.61346
   D32        0.51861  -0.00028  -0.00054  -0.00649  -0.00709   0.51152
   D33        2.94476  -0.00086  -0.00071  -0.00235  -0.00156   2.94320
   D34        0.81986  -0.00087  -0.00211  -0.00631  -0.00743   0.81243
   D35       -1.28602  -0.00175  -0.00340  -0.00325  -0.00604  -1.29206
   D36       -0.40739   0.00146   0.00657   0.08146   0.08891  -0.31848
   D37       -2.53229   0.00145   0.00517   0.07750   0.08304  -2.44925
   D38        1.64501   0.00057   0.00389   0.08057   0.08443   1.72944
   D39        2.88992   0.00032   0.00859   0.03961   0.04976   2.93968
   D40       -0.31069   0.00104   0.01023   0.07148   0.08365  -0.22704
   D41       -0.02424  -0.00073  -0.00098  -0.04227  -0.04375  -0.06799
   D42        3.05833  -0.00001   0.00066  -0.01040  -0.00986   3.04847
   D43        0.65859  -0.00297  -0.01178  -0.09074  -0.10213   0.55646
   D44        2.82466  -0.00202  -0.00703  -0.09264  -0.09977   2.72489
   D45       -1.34656  -0.00076  -0.00429  -0.09164  -0.09564  -1.44220
   D46        2.81684  -0.00341  -0.01146  -0.09467  -0.10583   2.71101
   D47       -1.30027  -0.00246  -0.00671  -0.09658  -0.10346  -1.40374
   D48        0.81169  -0.00120  -0.00397  -0.09558  -0.09934   0.71236
   D49       -1.39702  -0.00273  -0.01224  -0.09505  -0.10673  -1.50376
   D50        0.76904  -0.00178  -0.00749  -0.09695  -0.10437   0.66468
   D51        2.88101  -0.00052  -0.00475  -0.09595  -0.10024   2.78077
   D52        0.44523  -0.00043  -0.00517  -0.01457  -0.02008   0.42515
   D53       -1.60118   0.00074  -0.00118  -0.01587  -0.01727  -1.61845
   D54        2.56690  -0.00013  -0.00283  -0.01415  -0.01747   2.54943
   D55       -2.64151  -0.00155  -0.00632  -0.04659  -0.05245  -2.69395
   D56        1.59526  -0.00038  -0.00234  -0.04788  -0.04963   1.54563
   D57       -0.51984  -0.00125  -0.00399  -0.04616  -0.04983  -0.56967
   D58       -0.75201  -0.00034   0.00747  -0.04494  -0.03713  -0.78913
   D59        2.36015   0.00111   0.00890   0.03003   0.03915   2.39930
   D60        2.32325   0.00081   0.00941  -0.00754   0.00165   2.32490
   D61       -0.84778   0.00226   0.01084   0.06743   0.07792  -0.76986
   D62       -0.67083   0.00260   0.01142   0.06637   0.07802  -0.59280
   D63        1.38894   0.00219   0.01159   0.06951   0.08109   1.47003
   D64       -2.82528   0.00278   0.00950   0.07219   0.08186  -2.74342
   D65       -2.83848   0.00178   0.00634   0.06883   0.07557  -2.76291
   D66       -0.77871   0.00136   0.00651   0.07196   0.07864  -0.70008
   D67        1.29025   0.00195   0.00442   0.07465   0.07941   1.36966
   D68        1.33769   0.00059   0.00443   0.06727   0.07170   1.40938
   D69       -2.88573   0.00018   0.00460   0.07041   0.07476  -2.81097
   D70       -0.81676   0.00077   0.00251   0.07309   0.07553  -0.74123
   D71       -0.04570   0.00066   0.00406   0.02232   0.02667  -0.01903
   D72        3.12294  -0.00063   0.00266  -0.04624  -0.04379   3.07915
   D73        3.11221   0.00097   0.00404   0.03888   0.04331  -3.12766
   D74       -0.00234  -0.00031   0.00265  -0.02968  -0.02714  -0.02948
   D75       -2.60379   0.00003  -0.00031   0.01000   0.00973  -2.59407
   D76        1.59083   0.00000  -0.00072   0.01033   0.00964   1.60047
   D77       -0.50816   0.00064   0.00161   0.01582   0.01746  -0.49070
   D78        0.51966  -0.00031  -0.00037  -0.00828  -0.00868   0.51098
   D79       -1.56890  -0.00034  -0.00078  -0.00796  -0.00877  -1.57767
   D80        2.61529   0.00030   0.00155  -0.00247  -0.00094   2.61435
   D81       -0.00586   0.00014  -0.00201   0.01792   0.01601   0.01015
   D82        3.10310   0.00042   0.00095   0.02242   0.02353   3.12663
   D83       -3.13130   0.00040  -0.00194   0.03401   0.03203  -3.09927
   D84       -0.02234   0.00068   0.00102   0.03850   0.03956   0.01722
   D85       -3.10971  -0.00095  -0.00313  -0.03568  -0.03816   3.13532
   D86        0.00745   0.00030  -0.00205   0.02681   0.02483   0.03228
   D87       -0.01064  -0.00023   0.00099  -0.01679  -0.01577  -0.02641
   D88       -3.04360  -0.00152  -0.00367  -0.05359  -0.05646  -3.10007
   D89        0.01138   0.00010   0.00041   0.00272   0.00305   0.01443
   D90       -3.09789  -0.00017  -0.00257  -0.00164  -0.00436  -3.10225
   D91        3.03954   0.00074   0.00431   0.03878   0.04349   3.08303
   D92       -0.06974   0.00047   0.00133   0.03442   0.03609  -0.03365
   D93       -0.51267   0.00047   0.00172   0.00993   0.01165  -0.50102
   D94        1.58768   0.00033   0.00188   0.00755   0.00944   1.59711
   D95       -2.60823   0.00011   0.00069   0.00644   0.00713  -2.60110
   D96        2.75536  -0.00061  -0.00252  -0.03184  -0.03437   2.72099
   D97       -1.42748  -0.00075  -0.00236  -0.03423  -0.03659  -1.46406
   D98        0.65980  -0.00097  -0.00355  -0.03534  -0.03889   0.62091
         Item               Value     Threshold  Converged?
 Maximum Force            0.012321     0.000450     NO 
 RMS     Force            0.002184     0.000300     NO 
 Maximum Displacement     0.528628     0.001800     NO 
 RMS     Displacement     0.140081     0.001200     NO 
 Predicted change in Energy=-5.907547D-03
 Lowest energy point so far.  Saving SCF results.
 GradGradGradGradGradGradGradGradGradGradGradGradGradGradGradGradGradGrad

 Leave Link  103 at Sun Dec  2 13:52:06 2018, MaxMem=   536870912 cpu:         0.9
 (Enter /pbs_home/pkowalski/g09d01/g09/l202.exe)
                          Input orientation:                          
 ---------------------------------------------------------------------
 Center     Atomic      Atomic             Coordinates (Angstroms)
 Number     Number       Type             X           Y           Z
 ---------------------------------------------------------------------
      1          6           0       -1.995060   -0.222850   -0.599022
      2         16           0       -3.443655    0.760439   -0.409807
      3          6           0       -4.462994   -0.508690   -1.012008
      4          6           0       -3.710394   -1.601632   -1.367828
      5          6           0       -2.304473   -1.456879   -1.148199
      6          6           0       -5.947386   -0.323167   -1.118353
      7          1           0       -4.147057   -2.504453   -1.801782
      8          6           0       -0.687623    0.320035   -0.260588
      9          6           0       -0.232060    1.645015   -0.848321
     10          6           0        0.336020   -0.261201    0.431925
     11          6           0        1.026181    1.982816   -0.028292
     12          6           0        1.592234    0.582087    0.284084
     13          9           0       -1.159996    2.627291   -0.786535
     14          9           0        0.100884    1.499966   -2.159313
     15          9           0        1.888473    2.805090   -0.643103
     16          9           0        0.645483    2.561416    1.135203
     17          9           0        2.351915    0.152610   -0.763100
     18          9           0        2.389369    0.587718    1.372006
     19          6           0       -0.569146   -1.894290    2.200022
     20          6           0        0.342079   -1.466648    1.240907
     21          6           0       -1.795177   -1.138250    2.625060
     22          1           0       -2.027214   -1.337474    3.683164
     23          1           0       -2.676071   -1.430987    2.030243
     24          1           0       -1.666538   -0.053687    2.501440
     25          6           0       -1.301230   -2.513744   -1.512429
     26          1           0       -1.128579   -3.211920   -0.676165
     27          1           0       -0.329060   -2.072918   -1.775425
     28          1           0       -1.652227   -3.105796   -2.372202
     29          1           0       -6.410750   -1.231506   -1.530976
     30          1           0       -6.206393    0.520393   -1.779674
     31          1           0       -6.407069   -0.124039   -0.135838
     32         16           0        1.682527   -2.594579    1.116478
     33          6           0        0.997108   -3.653317    2.298021
     34          6           0       -0.181268   -3.137379    2.779500
     35          6           0        1.705146   -4.897125    2.748529
     36          1           0        2.359127   -5.311239    1.965649
     37          1           0        2.335560   -4.697690    3.632516
     38          1           0        0.976756   -5.674942    3.025056
     39          1           0       -0.758661   -3.633912    3.563011
 ---------------------------------------------------------------------
                    Distance matrix (angstroms):
                    1          2          3          4          5
     1  C    0.000000
     2  S    1.760990   0.000000
     3  C    2.518524   1.735623   0.000000
     4  C    2.331196   2.562876   1.373877   0.000000
     5  C    1.385699   2.599896   2.361531   1.430316   0.000000
     6  C    3.987562   2.818671   1.499716   2.588599   3.815365
     7  H    3.359083   3.618271   2.169477   1.092738   2.218040
     8  C    1.455559   2.794984   3.937619   3.749124   2.561148
     9  C    2.580550   3.359927   4.750373   4.786378   3.742535
    10  C    2.549168   4.004773   5.017642   4.627022   3.301309
    11  C    3.783991   4.649644   6.107892   6.089151   4.917209
    12  C    3.781068   5.086598   6.287721   5.967856   4.625272
    13  F    2.975869   2.973577   4.560155   4.972547   4.256885
    14  F    3.129789   4.021371   5.116639   4.977168   3.943479
    15  F    4.924651   5.715472   7.173449   7.161825   6.000025
    16  F    4.210955   4.727751   6.335030   6.524554   5.482961
    17  F    4.366243   5.838056   6.851442   6.339925   4.941731
    18  F    4.874955   6.101546   7.337610   7.036125   5.706484
    19  C    3.558313   4.703360   5.234413   4.762630   3.796481
    20  C    3.224064   4.692180   5.392776   4.821437   3.565412
    21  C    3.357472   3.941183   4.554323   4.452633   3.820785
    22  H    4.424991   4.812480   5.353928   5.330610   4.840786
    23  H    2.972609   3.368290   3.646781   3.556098   3.200196
    24  H    3.122404   3.506609   4.513481   4.641629   3.961790
    25  C    2.562013   4.065223   3.777224   2.580103   1.502040
    26  H    3.113082   4.605448   4.305644   3.120448   2.164650
    27  H    2.753585   4.426457   4.485424   3.438265   2.162215
    28  H    3.401923   4.691266   4.061465   2.739950   2.154654
    29  H    4.624310   3.745466   2.141388   2.730483   4.130233
    30  H    4.436404   3.093037   2.165124   3.301912   4.419655
    31  H    4.437356   3.104704   2.166808   3.312573   4.430873
    32  S    4.700286   6.313750   6.829994   6.020077   4.724330
    33  C    5.395742   6.821580   7.117421   6.309392   5.253685
    34  C    4.816506   6.000652   6.294339   5.658054   4.770628
    35  C    6.837139   8.276066   8.452571   7.558620   6.564817
    36  H    7.171345   8.728135   8.858457   7.855720   6.804506
    37  H    7.528903   8.918008   9.237947   8.434606   7.408644
    38  H    7.189641   8.529504   8.519326   7.606488   6.780455
    39  H    5.521463   6.504060   6.664825   6.095578   5.415211
                    6          7          8          9         10
     6  C    0.000000
     7  H    2.909685   0.000000
     8  C    5.367921   4.724479   0.000000
     9  C    6.050753   5.783976   1.519388   0.000000
    10  C    6.472124   5.488133   1.365743   2.365461   0.000000
    11  C    7.425390   7.074124   2.399151   1.539392   2.392432
    12  C    7.722188   6.842297   2.358620   2.395873   1.520219
    13  F    5.633330   6.023957   2.413128   1.352682   3.473628
    14  F    6.402264   5.848778   2.370472   1.360364   3.141896
    15  F    8.450594   8.121663   3.599734   2.425809   3.601102
    16  F    7.540906   7.566859   2.957903   2.354621   2.925327
    17  F    8.320515   7.097569   3.085343   2.985207   2.379739
    18  F    8.748319   7.896792   3.493550   3.594387   2.412604
    19  C    6.511951   5.402609   3.312381   4.683236   2.571472
    20  C    6.814031   5.521534   2.550884   3.791696   1.451755
    21  C    5.649632   5.195650   3.417636   4.717444   3.181361
    22  H    6.281014   5.995016   4.482747   5.714208   4.160985
    23  H    4.673587   4.242705   3.502557   4.870432   3.604957
    24  H    5.612591   5.538678   2.954106   4.020475   2.887247
    25  C    5.151766   2.860515   3.158152   4.345048   3.396329
    26  H    5.635719   3.298293   3.583553   4.941983   3.475579
    27  H    5.921061   3.842398   2.854737   3.833009   2.932071
    28  H    5.269113   2.628910   4.138320   5.187417   4.461835
    29  H    1.100020   2.611137   6.064268   6.849569   7.093192
    30  H    1.102735   3.659378   5.727529   6.150191   6.950196
    31  H    1.102858   3.680950   5.738016   6.462811   6.768340
    32  S    8.268577   6.519848   4.001112   5.049776   2.779631
    33  C    8.425408   6.677627   5.017203   6.283522   3.927570
    34  C    7.507406   6.092308   4.631656   6.002912   3.748479
    35  C    9.717773   7.789640   6.480655   7.712956   5.360313
    36  H   10.168092   8.025087   6.778648   7.938649   5.652270
    37  H   10.503066   8.738776   7.033737   8.179271   5.824464
    38  H    9.682617   7.720351   7.036004   8.369352   6.036842
    39  H    7.732986   6.444991   5.500787   6.899582   4.730455
                   11         12         13         14         15
    11  C    0.000000
    12  C    1.542736   0.000000
    13  F    2.402009   3.592193   0.000000
    14  F    2.372881   3.006129   2.178347   0.000000
    15  F    1.340774   2.426762   3.057016   2.682856   0.000000
    16  F    1.354042   2.353399   2.637645   3.503869   2.183294
    17  F    2.376376   1.363143   4.296290   2.971855   2.695334
    18  F    2.401128   1.348714   4.627866   4.305760   3.037811
    19  C    4.747883   3.804579   5.450992   5.565403   6.017260
    20  C    3.738671   2.583741   4.809063   4.518902   4.918188
    21  C    4.974072   4.462543   5.120717   5.783205   6.308732
    22  H    5.841443   5.323427   6.037354   6.834794   7.156118
    23  H    5.440430   5.031895   5.167431   5.818448   6.776886
    24  H    4.218723   3.992553   4.272588   5.221134   5.540655
    25  C    5.276225   4.602582   5.193949   4.300495   6.262582
    26  H    5.661095   4.766486   5.840338   5.090498   6.731129
    27  H    4.619321   3.870659   4.874456   3.619078   5.476729
    28  H    6.209811   5.584162   5.968661   4.932724   7.103866
    29  H    8.240016   8.404244   6.558576   7.089226   9.271436
    30  H    7.583940   8.067310   5.558010   6.394172   8.487550
    31  H    7.726811   8.041381   5.960286   7.006090   8.812102
    32  S    4.763804   3.285155   6.242541   5.477016   5.682866
    33  C    6.097423   4.727448   7.322132   6.872217   7.152326
    34  C    5.963055   4.817348   6.848790   6.780593   7.163168
    35  C    7.450189   6.008994   8.793324   8.220909   8.417891
    36  H    7.678267   6.176333   9.109281   8.276926   8.538261
    37  H    7.729498   6.296077   9.241335   8.772115   8.647110
    38  H    8.244187   6.858728   9.381951   8.895175   9.284264
    39  H    6.901504   5.835471   7.634284   7.735665   8.133847
                   16         17         18         19         20
    16  F    0.000000
    17  F    3.509674   0.000000
    18  F    2.644371   2.179311   0.000000
    19  C    4.739460   4.637077   3.949530   0.000000
    20  C    4.040858   3.267642   2.903275   1.390362   0.000000
    21  C    4.675899   5.508568   4.696758   1.501801   2.567409
    22  H    5.369987   6.416104   5.343597   2.153073   3.405122
    23  H    5.270019   5.965835   5.492461   2.163934   3.119864
    24  H    3.748441   5.181481   4.258803   2.164011   2.760425
    25  C    6.046230   4.584365   5.617789   3.834313   3.373090
    26  H    6.305534   4.841637   5.568501   3.212719   2.980599
    27  H    5.558646   3.628416   4.937120   3.986693   3.149008
    28  H    7.049728   5.407363   6.632921   4.852427   4.440566
    29  H    8.443056   8.904477   9.443462   6.963043   7.303378
    30  H    7.720783   8.626316   9.155586   7.310761   7.480289
    31  H    7.652824   8.785773   8.953073   6.532333   7.017765
    32  S    5.259287   3.395282   3.269852   2.595092   1.756278
    33  C    6.332354   5.068633   4.558758   2.357314   2.515566
    34  C    5.988614   5.458118   4.739785   1.425312   2.330773
    35  C    7.704255   6.184632   5.696182   3.806610   3.987361
    36  H    8.099687   6.107354   5.928830   4.506135   4.401661
    37  H    7.860506   6.545771   5.748769   4.283504   4.487025
    38  H    8.456884   7.085305   6.629401   4.166992   4.614730
    39  H    6.800586   6.536717   5.703750   2.218094   3.361671
                   21         22         23         24         25
    21  C    0.000000
    22  H    1.101415   0.000000
    23  H    1.102487   1.778176   0.000000
    24  H    1.099140   1.781760   1.771479   0.000000
    25  C    4.388027   5.376324   3.951339   4.721915   0.000000
    26  H    3.955066   4.829581   3.590418   4.512318   1.102993
    27  H    4.731530   5.763749   4.517040   4.915050   1.099368
    28  H    5.372551   6.319418   4.820246   5.750475   1.101333
    29  H    6.211670   6.812773   5.164291   6.336812   5.267987
    30  H    6.450706   7.124592   5.548560   6.266402   5.773910
    31  H    5.469985   5.936357   4.507811   5.425202   5.803042
    32  S    4.060928   4.682988   4.602857   4.426115   3.977498
    33  C    3.772184   4.053181   4.301477   4.482603   4.593529
    34  C    2.573921   2.731993   3.114033   3.434021   4.479273
    35  C    5.137766   5.241677   5.632505   5.906624   5.733634
    36  H    5.925108   6.162845   6.357181   6.643411   5.772453
    37  H    5.545049   5.507033   6.193148   6.234010   6.668307
    38  H    5.331527   5.317008   5.687175   6.233754   5.980899
    39  H    2.860497   2.626270   3.298291   3.843070   5.225825
                   26         27         28         29         30
    26  H    0.000000
    27  H    1.773394   0.000000
    28  H    1.778205   1.781503   0.000000
    29  H    5.705618   6.144485   5.183065   0.000000
    30  H    6.397819   6.424043   5.851561   1.781225   0.000000
    31  H    6.139171   6.590036   6.041583   1.781265   1.777009
    32  S    3.390722   3.561140   4.853125   8.623695   8.962467
    33  C    3.682276   4.566108   5.397197   8.683475   9.270268
    34  C    3.583933   4.679985   5.357681   7.811465   8.394491
    35  C    4.753782   5.707916   6.379867   9.880217  10.604083
    36  H    4.852877   5.631049   6.306497  10.285006  11.018326
    37  H    5.724728   6.575367   7.381952  10.731916  11.379154
    38  H    4.919141   6.142015   6.530120   9.750733  10.633214
    39  H    4.276159   5.578545   6.025291   7.979121   8.687941
                   31         32         33         34         35
    31  H    0.000000
    32  S    8.550640   0.000000
    33  C    8.555776   1.728227   0.000000
    34  C    7.505998   2.556170   1.373530   0.000000
    35  C    9.844285   2.822379   1.500445   2.579966   0.000000
    36  H   10.400456   2.925598   2.171237   3.441167   1.100946
    37  H   10.561834   3.343647   2.159409   3.081661   1.103916
    38  H    9.763434   3.691804   2.148478   2.800097   1.100916
    39  H    7.609547   3.609035   2.164094   1.092620   2.886075
                   36         37         38         39
    36  H    0.000000
    37  H    1.776357   0.000000
    38  H    1.779205   1.780555   0.000000
    39  H    3.884017   3.272714   2.732557   0.000000
 Stoichiometry    C17H14F6S2
 Framework group  C1[X(C17H14F6S2)]
 Deg. of freedom   111
 Full point group                 C1      NOp   1
 RotChk:  IX=0 Diff= 2.72D-02
 Largest Abelian subgroup         C1      NOp   1
 Largest concise Abelian subgroup C1      NOp   1
                         Standard orientation:                         
 ---------------------------------------------------------------------
 Center     Atomic      Atomic             Coordinates (Angstroms)
 Number     Number       Type             X           Y           Z
 ---------------------------------------------------------------------
      1          6           0        1.598763   -0.542586    0.256676
      2         16           0        3.084759   -0.621326   -0.684972
      3          6           0        3.569339   -2.101159    0.081620
      4          6           0        2.647997   -2.475537    1.029517
      5          6           0        1.524125   -1.599094    1.150197
      6          6           0        4.853333   -2.780495   -0.291218
      7          1           0        2.770961   -3.362427    1.655920
      8          6           0        0.678727    0.572635    0.087946
      9          6           0        1.179948    2.002995    0.194655
     10          6           0       -0.682902    0.560682   -0.017297
     11          6           0       -0.005744    2.834169   -0.327849
     12          6           0       -1.214215    1.979577    0.107242
     13          9           0        2.316778    2.245225   -0.497219
     14          9           0        1.431410    2.328506    1.491343
     15          9           0       -0.035341    4.100760    0.110953
     16          9           0        0.040094    2.855696   -1.680944
     17          9           0       -1.538450    2.271250    1.398736
     18          9           0       -2.308880    2.230944   -0.639452
     19          6           0       -1.491823   -1.598501   -1.155737
     20          6           0       -1.586160   -0.553001   -0.244069
     21          6           0       -0.384778   -1.776688   -2.154791
     22          1           0       -0.758812   -2.270920   -3.065258
     23          1           0        0.429069   -2.399517   -1.748325
     24          1           0        0.058387   -0.813849   -2.445743
     25          6           0        0.427936   -1.799914    2.157255
     26          1           0       -0.388124   -2.418777    1.747805
     27          1           0       -0.013465   -0.842430    2.468699
     28          1           0        0.811361   -2.308256    3.055870
     29          1           0        4.985196   -3.691126    0.311615
     30          1           0        5.725231   -2.128421   -0.116243
     31          1           0        4.868972   -3.072304   -1.354656
     32         16           0       -3.081747   -0.663891    0.669953
     33          6           0       -3.545033   -2.126768   -0.125110
     34          6           0       -2.608033   -2.480196   -1.065166
     35          6           0       -4.853772   -2.801476    0.163516
     36          1           0       -5.204978   -2.608538    1.188948
     37          1           0       -5.641964   -2.451570   -0.525650
     38          1           0       -4.759677   -3.891303    0.039255
     39          1           0       -2.727103   -3.356382   -1.706990
 ---------------------------------------------------------------------
 Rotational constants (GHZ):      0.2328227      0.1891053      0.1247879
 Leave Link  202 at Sun Dec  2 13:52:06 2018, MaxMem=   536870912 cpu:         0.0
 (Enter /pbs_home/pkowalski/g09d01/g09/l301.exe)
 Basis read from rwf:  (5D, 7F)
 No pseudopotential information found on rwf file.
 There are   453 symmetry adapted cartesian basis functions of A   symmetry.
 There are   428 symmetry adapted basis functions of A   symmetry.
   428 basis functions,   747 primitive gaussians,   453 cartesian basis functions
   101 alpha electrons      101 beta electrons
       nuclear repulsion energy      2809.9701183961 Hartrees.
 IExCor=  402 DFT=T Ex+Corr=B3LYP ExCW=0 ScaHFX=  0.200000
 ScaDFX=  0.800000  0.720000  1.000000  0.810000 ScalE2=  1.000000  1.000000
 IRadAn=      0 IRanWt=     -1 IRanGd=            0 ICorTp=0 IEmpDi=  4
 NAtoms=   39 NActive=   39 NUniq=   39 SFac= 1.00D+00 NAtFMM=   60 NAOKFM=F Big=F
 Integral buffers will be    131072 words long.
 Raffenetti 2 integral format.
 Two-electron integral symmetry is turned on.
 No density basis found on file   724.
 Leave Link  301 at Sun Dec  2 13:52:06 2018, MaxMem=   536870912 cpu:         0.8
 (Enter /pbs_home/pkowalski/g09d01/g09/l302.exe)
 NPDir=0 NMtPBC=     1 NCelOv=     1 NCel=       1 NClECP=     1 NCelD=      1
         NCelK=      1 NCelE2=     1 NClLst=     1 CellRange=     0.0.
 One-electron integrals computed using PRISM.
 NBasis=   428 RedAO= T EigKep=  3.74D-04  NBF=   428
 NBsUse=   428 1.00D-06 EigRej= -1.00D+00 NBFU=   428
 Precomputing XC quadrature grid using
 IXCGrd= 4 IRadAn=           0 IRanWt=          -1 IRanGd=           0 AccXCQ= 0.00D+00.
 Generated NRdTot=       0 NPtTot=           0 NUsed=           0 NTot=          32
 NSgBfM=   442   442   445   445   446 MxSgAt=    39 MxSgA2=    39.
 Leave Link  302 at Sun Dec  2 13:52:07 2018, MaxMem=   536870912 cpu:         6.4
 (Enter /pbs_home/pkowalski/g09d01/g09/l303.exe)
 DipDrv:  MaxL=1.
 Leave Link  303 at Sun Dec  2 13:52:07 2018, MaxMem=   536870912 cpu:         1.3
 (Enter /pbs_home/pkowalski/g09d01/g09/l401.exe)
 Initial guess from the checkpoint file:  "dae0068freq_open_b3lyp_air.chk"
 B after Tr=     0.000000    0.000000    0.000000
         Rot=    0.999954   -0.003739   -0.003880    0.007961 Ang=  -1.10 deg.
 Guess basis will be translated and rotated to current coordinates.
 JPrj=2 DoOrth=T DoCkMO=T.
 Generating alternative initial guess.
 ExpMin= 1.22D-01 ExpMax= 9.18D+03 ExpMxC= 1.38D+03 IAcc=1 IRadAn=         1 AccDes= 0.00D+00
 Harris functional with IExCor=  402 and IRadAn=       1 diagonalized for initial guess.
 HarFok:  IExCor=  402 AccDes= 0.00D+00 IRadAn=         1 IDoV= 1 UseB2=F ITyADJ=14
 ICtDFT=  3500011 ScaDFX=  1.000000  1.000000  1.000000  1.000000
 FoFCou: FMM=F IPFlag=           0 FMFlag=      100000 FMFlg1=           0
         NFxFlg=           0 DoJE=T BraDBF=F KetDBF=T FulRan=T
         wScrn=  0.000000 ICntrl=     500 IOpCl=  0 I1Cent=   200000004 NGrid=           0
         NMat0=    1 NMatS0=      1 NMatT0=    0 NMatD0=    1 NMtDS0=    0 NMtDT0=    0
 Petite list used in FoFCou.
 Harris En= -2050.37967725579    
 Leave Link  401 at Sun Dec  2 13:52:09 2018, MaxMem=   536870912 cpu:        16.1
 (Enter /pbs_home/pkowalski/g09d01/g09/l502.exe)
 Closed shell SCF:
 Using DIIS extrapolation, IDIIS=  1040.
 Integral symmetry usage will be decided dynamically.
 IVT=      641221 IEndB=      641221 NGot=   536870912 MDV=   536451994
 LenX=   536451994 LenY=   536246332
 Requested convergence on RMS density matrix=1.00D-08 within 128 cycles.
 Requested convergence on MAX density matrix=1.00D-06.
 Requested convergence on             energy=1.00D-06.
 No special actions if energy rises.
 Fock matrices will be formed incrementally for  20 cycles.
 Integral accuracy reduced to 1.0D-05 until final iterations.

 Cycle   1  Pass 0  IDiag  1:
 FoFJK:  IHMeth= 1 ICntrl=       0 DoSepK=F KAlg= 0 I1Cent=   0 FoldK=F
 IRaf= 780000000 NMat=   1 IRICut=       1 DoRegI=T DoRafI=F ISym2E= 0.
 FoFCou: FMM=F IPFlag=           0 FMFlag=      100000 FMFlg1=           0
         NFxFlg=           0 DoJE=F BraDBF=F KetDBF=F FulRan=T
         wScrn=  0.000000 ICntrl=       0 IOpCl=  0 I1Cent=           0 NGrid=           0
         NMat0=    1 NMatS0=      1 NMatT0=    0 NMatD0=    1 NMtDS0=    0 NMtDT0=    0
 Symmetry not used in FoFCou.
 E= -2050.46869202416    
 DIIS: error= 3.89D-03 at cycle   1 NSaved=   1.
 NSaved= 1 IEnMin= 1 EnMin= -2050.46869202416     IErMin= 1 ErrMin= 3.89D-03
 ErrMax= 3.89D-03  0.00D+00 EMaxC= 1.00D-01 BMatC= 2.36D-02 BMatP= 2.36D-02
 IDIUse=3 WtCom= 9.61D-01 WtEn= 3.89D-02
 Coeff-Com:  0.100D+01
 Coeff-En:   0.100D+01
 Coeff:      0.100D+01
 Gap=     0.500 Goal=   None    Shift=    0.000
 GapD=    0.500 DampG=2.000 DampE=1.000 DampFc=2.0000 IDamp=-1.
 RMSDP=8.67D-04 MaxDP=3.80D-02              OVMax= 3.30D-02

 Cycle   2  Pass 0  IDiag  1:
 RMSU=  8.66D-04    CP:  9.98D-01
 E= -2050.50300046718     Delta-E=       -0.034308443016 Rises=F Damp=F
 DIIS: error= 6.20D-04 at cycle   2 NSaved=   2.
 NSaved= 2 IEnMin= 2 EnMin= -2050.50300046718     IErMin= 2 ErrMin= 6.20D-04
 ErrMax= 6.20D-04  0.00D+00 EMaxC= 1.00D-01 BMatC= 4.19D-04 BMatP= 2.36D-02
 IDIUse=3 WtCom= 9.94D-01 WtEn= 6.20D-03
 Coeff-Com: -0.382D-01 0.104D+01
 Coeff-En:   0.000D+00 0.100D+01
 Coeff:     -0.379D-01 0.104D+01
 Gap=     0.147 Goal=   None    Shift=    0.000
 RMSDP=1.52D-04 MaxDP=4.27D-03 DE=-3.43D-02 OVMax= 7.77D-03

 Cycle   3  Pass 0  IDiag  1:
 RMSU=  1.51D-04    CP:  9.97D-01  1.01D+00
 E= -2050.50306790364     Delta-E=       -0.000067436463 Rises=F Damp=F
 DIIS: error= 1.05D-03 at cycle   3 NSaved=   3.
 NSaved= 3 IEnMin= 3 EnMin= -2050.50306790364     IErMin= 2 ErrMin= 6.20D-04
 ErrMax= 1.05D-03  0.00D+00 EMaxC= 1.00D-01 BMatC= 5.90D-04 BMatP= 4.19D-04
 IDIUse=3 WtCom= 2.36D-01 WtEn= 7.64D-01
 Coeff-Com: -0.345D-01 0.587D+00 0.447D+00
 Coeff-En:   0.000D+00 0.454D+00 0.546D+00
 Coeff:     -0.814D-02 0.486D+00 0.522D+00
 Gap=     0.147 Goal=   None    Shift=    0.000
 RMSDP=1.05D-04 MaxDP=3.09D-03 DE=-6.74D-05 OVMax= 7.70D-03

 Cycle   4  Pass 0  IDiag  1:
 RMSU=  5.21D-05    CP:  9.97D-01  1.04D+00  4.20D-01
 E= -2050.50345953782     Delta-E=       -0.000391634178 Rises=F Damp=F
 DIIS: error= 3.98D-04 at cycle   4 NSaved=   4.
 NSaved= 4 IEnMin= 4 EnMin= -2050.50345953782     IErMin= 4 ErrMin= 3.98D-04
 ErrMax= 3.98D-04  0.00D+00 EMaxC= 1.00D-01 BMatC= 1.12D-04 BMatP= 4.19D-04
 IDIUse=3 WtCom= 9.96D-01 WtEn= 3.98D-03
 Coeff-Com: -0.129D-01 0.182D+00 0.324D+00 0.507D+00
 Coeff-En:   0.000D+00 0.000D+00 0.184D+00 0.816D+00
 Coeff:     -0.129D-01 0.182D+00 0.323D+00 0.508D+00
 Gap=     0.147 Goal=   None    Shift=    0.000
 RMSDP=3.80D-05 MaxDP=1.57D-03 DE=-3.92D-04 OVMax= 3.52D-03

 Cycle   5  Pass 0  IDiag  1:
 RMSU=  2.24D-05    CP:  9.97D-01  1.04D+00  5.33D-01  5.12D-01
 E= -2050.50355135327     Delta-E=       -0.000091815454 Rises=F Damp=F
 DIIS: error= 1.15D-04 at cycle   5 NSaved=   5.
 NSaved= 5 IEnMin= 5 EnMin= -2050.50355135327     IErMin= 5 ErrMin= 1.15D-04
 ErrMax= 1.15D-04  0.00D+00 EMaxC= 1.00D-01 BMatC= 1.11D-05 BMatP= 1.12D-04
 IDIUse=3 WtCom= 9.99D-01 WtEn= 1.15D-03
 Coeff-Com: -0.319D-02 0.301D-01 0.151D+00 0.347D+00 0.476D+00
 Coeff-En:   0.000D+00 0.000D+00 0.000D+00 0.607D-01 0.939D+00
 Coeff:     -0.319D-02 0.301D-01 0.151D+00 0.346D+00 0.476D+00
 Gap=     0.147 Goal=   None    Shift=    0.000
 RMSDP=1.23D-05 MaxDP=5.83D-04 DE=-9.18D-05 OVMax= 1.27D-03

 Cycle   6  Pass 0  IDiag  1:
 RMSU=  6.16D-06    CP:  9.97D-01  1.04D+00  5.35D-01  6.31D-01  6.12D-01
 E= -2050.50356189752     Delta-E=       -0.000010544248 Rises=F Damp=F
 DIIS: error= 3.09D-05 at cycle   6 NSaved=   6.
 NSaved= 6 IEnMin= 6 EnMin= -2050.50356189752     IErMin= 6 ErrMin= 3.09D-05
 ErrMax= 3.09D-05  0.00D+00 EMaxC= 1.00D-01 BMatC= 8.40D-07 BMatP= 1.11D-05
 IDIUse=1 WtCom= 1.00D+00 WtEn= 0.00D+00
 Coeff-Com: -0.294D-03-0.621D-02 0.480D-01 0.140D+00 0.281D+00 0.537D+00
 Coeff:     -0.294D-03-0.621D-02 0.480D-01 0.140D+00 0.281D+00 0.537D+00
 Gap=     0.147 Goal=   None    Shift=    0.000
 RMSDP=4.25D-06 MaxDP=1.59D-04 DE=-1.05D-05 OVMax= 3.89D-04

 Initial convergence to 1.0D-05 achieved.  Increase integral accuracy.
 Cycle   7  Pass 1  IDiag  1:
 E= -2050.50363405519     Delta-E=       -0.000072157672 Rises=F Damp=F
 DIIS: error= 1.24D-04 at cycle   1 NSaved=   1.
 NSaved= 1 IEnMin= 1 EnMin= -2050.50363405519     IErMin= 1 ErrMin= 1.24D-04
 ErrMax= 1.24D-04  0.00D+00 EMaxC= 1.00D-01 BMatC= 2.59D-06 BMatP= 2.59D-06
 IDIUse=3 WtCom= 9.99D-01 WtEn= 1.24D-03
 Coeff-Com:  0.100D+01
 Coeff-En:   0.100D+01
 Coeff:      0.100D+01
 Gap=     0.147 Goal=   None    Shift=    0.000
 RMSDP=4.25D-06 MaxDP=1.59D-04 DE=-7.22D-05 OVMax= 4.31D-04

 Cycle   8  Pass 1  IDiag  1:
 RMSU=  6.84D-05    CP:  1.00D+00
 E= -2050.50363640460     Delta-E=       -0.000002349414 Rises=F Damp=F
 DIIS: error= 2.24D-05 at cycle   2 NSaved=   2.
 NSaved= 2 IEnMin= 2 EnMin= -2050.50363640460     IErMin= 2 ErrMin= 2.24D-05
 ErrMax= 2.24D-05  0.00D+00 EMaxC= 1.00D-01 BMatC= 4.20D-07 BMatP= 2.59D-06
 IDIUse=1 WtCom= 1.00D+00 WtEn= 0.00D+00
 Coeff-Com:  0.172D+00 0.828D+00
 Coeff:      0.172D+00 0.828D+00
 Gap=     0.147 Goal=   None    Shift=    0.000
 RMSDP=5.98D-06 MaxDP=1.87D-04 DE=-2.35D-06 OVMax= 7.05D-04

 Cycle   9  Pass 1  IDiag  1:
 RMSU=  5.92D-06    CP:  1.00D+00  1.01D+00
 E= -2050.50363549122     Delta-E=        0.000000913386 Rises=F Damp=F
 DIIS: error= 3.71D-05 at cycle   3 NSaved=   3.
 NSaved= 3 IEnMin= 2 EnMin= -2050.50363640460     IErMin= 2 ErrMin= 2.24D-05
 ErrMax= 3.71D-05  0.00D+00 EMaxC= 1.00D-01 BMatC= 1.22D-06 BMatP= 4.20D-07
 IDIUse=1 WtCom= 1.00D+00 WtEn= 0.00D+00
 Coeff-Com: -0.595D-02 0.635D+00 0.371D+00
 Coeff:     -0.595D-02 0.635D+00 0.371D+00
 Gap=     0.147 Goal=   None    Shift=    0.000
 RMSDP=3.77D-06 MaxDP=1.24D-04 DE= 9.13D-07 OVMax= 4.62D-04

 Cycle  10  Pass 1  IDiag  1:
 RMSU=  8.62D-07    CP:  1.00D+00  1.02D+00  3.83D-01
 E= -2050.50363687494     Delta-E=       -0.000001383719 Rises=F Damp=F
 DIIS: error= 3.09D-06 at cycle   4 NSaved=   4.
 NSaved= 4 IEnMin= 4 EnMin= -2050.50363687494     IErMin= 4 ErrMin= 3.09D-06
 ErrMax= 3.09D-06  0.00D+00 EMaxC= 1.00D-01 BMatC= 1.21D-08 BMatP= 4.20D-07
 IDIUse=1 WtCom= 1.00D+00 WtEn= 0.00D+00
 Coeff-Com: -0.629D-02 0.373D+00 0.225D+00 0.408D+00
 Coeff:     -0.629D-02 0.373D+00 0.225D+00 0.408D+00
 Gap=     0.147 Goal=   None    Shift=    0.000
 RMSDP=4.43D-07 MaxDP=1.79D-05 DE=-1.38D-06 OVMax= 3.70D-05

 Cycle  11  Pass 1  IDiag  1:
 RMSU=  2.90D-07    CP:  1.00D+00  1.02D+00  3.87D-01  6.14D-01
 E= -2050.50363688586     Delta-E=       -0.000000010925 Rises=F Damp=F
 DIIS: error= 7.80D-07 at cycle   5 NSaved=   5.
 NSaved= 5 IEnMin= 5 EnMin= -2050.50363688586     IErMin= 5 ErrMin= 7.80D-07
 ErrMax= 7.80D-07  0.00D+00 EMaxC= 1.00D-01 BMatC= 7.00D-10 BMatP= 1.21D-08
 IDIUse=1 WtCom= 1.00D+00 WtEn= 0.00D+00
 Coeff-Com: -0.312D-02 0.161D+00 0.973D-01 0.239D+00 0.507D+00
 Coeff:     -0.312D-02 0.161D+00 0.973D-01 0.239D+00 0.507D+00
 Gap=     0.147 Goal=   None    Shift=    0.000
 RMSDP=1.20D-07 MaxDP=4.84D-06 DE=-1.09D-08 OVMax= 1.08D-05

 Cycle  12  Pass 1  IDiag  1:
 RMSU=  1.07D-07    CP:  1.00D+00  1.02D+00  3.86D-01  6.32D-01  8.25D-01
 E= -2050.50363688647     Delta-E=       -0.000000000606 Rises=F Damp=F
 DIIS: error= 2.20D-07 at cycle   6 NSaved=   6.
 NSaved= 6 IEnMin= 6 EnMin= -2050.50363688647     IErMin= 6 ErrMin= 2.20D-07
 ErrMax= 2.20D-07  0.00D+00 EMaxC= 1.00D-01 BMatC= 6.53D-11 BMatP= 7.00D-10
 IDIUse=1 WtCom= 1.00D+00 WtEn= 0.00D+00
 Coeff-Com: -0.456D-03 0.154D-01 0.961D-02 0.487D-01 0.265D+00 0.662D+00
 Coeff:     -0.456D-03 0.154D-01 0.961D-02 0.487D-01 0.265D+00 0.662D+00
 Gap=     0.147 Goal=   None    Shift=    0.000
 RMSDP=3.41D-08 MaxDP=1.53D-06 DE=-6.06D-10 OVMax= 2.76D-06

 Cycle  13  Pass 1  IDiag  1:
 RMSU=  2.05D-08    CP:  1.00D+00  1.02D+00  3.87D-01  6.42D-01  8.87D-01
                    CP:  8.31D-01
 E= -2050.50363688656     Delta-E=       -0.000000000098 Rises=F Damp=F
 DIIS: error= 7.31D-08 at cycle   7 NSaved=   7.
 NSaved= 7 IEnMin= 7 EnMin= -2050.50363688656     IErMin= 7 ErrMin= 7.31D-08
 ErrMax= 7.31D-08  0.00D+00 EMaxC= 1.00D-01 BMatC= 8.63D-12 BMatP= 6.53D-11
 IDIUse=1 WtCom= 1.00D+00 WtEn= 0.00D+00
 Coeff-Com: -0.277D-04-0.353D-02-0.203D-02 0.978D-02 0.113D+00 0.379D+00
 Coeff-Com:  0.504D+00
 Coeff:     -0.277D-04-0.353D-02-0.203D-02 0.978D-02 0.113D+00 0.379D+00
 Coeff:      0.504D+00
 Gap=     0.147 Goal=   None    Shift=    0.000
 RMSDP=1.14D-08 MaxDP=4.20D-07 DE=-9.82D-11 OVMax= 7.91D-07

 Cycle  14  Pass 1  IDiag  1:
 RMSU=  7.31D-09    CP:  1.00D+00  1.02D+00  3.87D-01  6.45D-01  8.85D-01
                    CP:  8.28D-01  6.14D-01
 E= -2050.50363688661     Delta-E=       -0.000000000045 Rises=F Damp=F
 DIIS: error= 1.86D-08 at cycle   8 NSaved=   8.
 NSaved= 8 IEnMin= 8 EnMin= -2050.50363688661     IErMin= 8 ErrMin= 1.86D-08
 ErrMax= 1.86D-08  0.00D+00 EMaxC= 1.00D-01 BMatC= 5.45D-13 BMatP= 8.63D-12
 IDIUse=1 WtCom= 1.00D+00 WtEn= 0.00D+00
 Coeff-Com:  0.299D-04-0.326D-02-0.197D-02 0.410D-03 0.298D-01 0.122D+00
 Coeff-Com:  0.253D+00 0.600D+00
 Coeff:      0.299D-04-0.326D-02-0.197D-02 0.410D-03 0.298D-01 0.122D+00
 Coeff:      0.253D+00 0.600D+00
 Gap=     0.147 Goal=   None    Shift=    0.000
 RMSDP=3.40D-09 MaxDP=1.32D-07 DE=-4.55D-11 OVMax= 3.91D-07

 SCF Done:  E(RB3LYP) =  -2050.50363689     A.U. after   14 cycles
            NFock= 14  Conv=0.34D-08     -V/T= 2.0061
 KE= 2.038059128850D+03 PE=-1.045552733390D+04 EE= 3.556994449769D+03
 Leave Link  502 at Sun Dec  2 13:54:08 2018, MaxMem=   536870912 cpu:       945.3
 (Enter /pbs_home/pkowalski/g09d01/g09/l701.exe)
 Compute integral first derivatives.
 ... and contract with generalized density number  0.
 Leave Link  701 at Sun Dec  2 13:54:09 2018, MaxMem=   536870912 cpu:         3.6
 (Enter /pbs_home/pkowalski/g09d01/g09/l702.exe)
 L702 exits ... SP integral derivatives will be done elsewhere.
 Leave Link  702 at Sun Dec  2 13:54:09 2018, MaxMem=   536870912 cpu:         0.3
 (Enter /pbs_home/pkowalski/g09d01/g09/l703.exe)
 Compute integral first derivatives, UseDBF=F ICtDFT=           0.
 Integral derivatives from FoFJK, PRISM(SPDF).
 Calling FoFJK, ICntrl=      2127 FMM=F ISym2X=0 I1Cent= 0 IOpClX= 0 NMat=1 NMatS=1 NMatT=0.
 FoFJK:  IHMeth= 1 ICntrl=    2127 DoSepK=F KAlg= 0 I1Cent=   0 FoldK=F
 IRaf=         0 NMat=   1 IRICut=       1 DoRegI=T DoRafI=F ISym2E= 0.
 FoFCou: FMM=F IPFlag=           0 FMFlag=      100000 FMFlg1=         800
         NFxFlg=           0 DoJE=F BraDBF=F KetDBF=F FulRan=T
         wScrn=  0.000000 ICntrl=    2127 IOpCl=  0 I1Cent=           0 NGrid=           0
         NMat0=    1 NMatS0=      1 NMatT0=    0 NMatD0=    1 NMtDS0=    0 NMtDT0=    0
 Symmetry not used in FoFCou.
 Leave Link  703 at Sun Dec  2 13:54:36 2018, MaxMem=   536870912 cpu:       220.3
 (Enter /pbs_home/pkowalski/g09d01/g09/l716.exe)
 Dipole        =-5.04916860D-02-2.34804657D+00-1.31117200D-01
 ***** Axes restored to original set *****
 -------------------------------------------------------------------
 Center     Atomic                   Forces (Hartrees/Bohr)
 Number     Number              X              Y              Z
 -------------------------------------------------------------------
      1        6          -0.001633071    0.004099174    0.000312784
      2       16           0.000825238   -0.000967342    0.000821849
      3        6          -0.000597695    0.000517948   -0.000772146
      4        6           0.000426481   -0.001186063   -0.000638553
      5        6          -0.000412505   -0.001780982    0.001039778
      6        6           0.000459188   -0.000541094   -0.000083779
      7        1          -0.000353012    0.000362217    0.000198448
      8        6          -0.000469170    0.000339230   -0.002334626
      9        6          -0.001229863   -0.000566109   -0.002259040
     10        6           0.000940070    0.001554661    0.001154949
     11        6           0.000952314    0.003443827    0.001804738
     12        6           0.001401923   -0.001874959    0.001648395
     13        9           0.000480990   -0.000574159    0.002183991
     14        9          -0.000171533    0.001292529   -0.000018659
     15        9          -0.000821077   -0.003152413   -0.001704997
     16        9           0.000712064    0.000857875   -0.000118152
     17        9           0.000955926    0.000245279    0.000065729
     18        9          -0.002137419    0.000670917   -0.000215559
     19        6          -0.001283072    0.002221141   -0.002045045
     20        6           0.001804282   -0.002399753    0.000598543
     21        6          -0.000436092   -0.000109309    0.000260295
     22        1           0.000183521   -0.000131948   -0.000419538
     23        1          -0.000422777    0.000173848   -0.000319413
     24        1          -0.000159894   -0.000021864   -0.000417030
     25        6           0.000030295   -0.000573085   -0.000221310
     26        1           0.000313593   -0.000094399    0.000084551
     27        1           0.000111160   -0.000219902    0.000462312
     28        1          -0.000145386    0.000308764    0.000336800
     29        1           0.000002046    0.000115060    0.000052766
     30        1          -0.000121900   -0.000014918    0.000151197
     31        1          -0.000058224    0.000081088   -0.000146528
     32       16           0.000876044    0.000175347   -0.003056007
     33        6           0.001365511   -0.001255506    0.003269957
     34        6          -0.001549814   -0.001122698    0.001660828
     35        6           0.000660131   -0.000412741   -0.001167480
     36        1          -0.000356800    0.000287929   -0.000017350
     37        1           0.000158253   -0.000218279   -0.000163309
     38        1           0.000108023    0.000259018    0.000367403
     39        1          -0.000407750    0.000211672   -0.000356792
 -------------------------------------------------------------------
 Cartesian Forces:  Max     0.004099174 RMS     0.001152789
 Leave Link  716 at Sun Dec  2 13:54:36 2018, MaxMem=   536870912 cpu:         0.4
 (Enter /pbs_home/pkowalski/g09d01/g09/l103.exe)

 GradGradGradGradGradGradGradGradGradGradGradGradGradGradGradGradGradGrad
 Berny optimization.
 Using GEDIIS/GDIIS optimizer.
 FormGI is forming the generalized inverse of G from B-inverse, IUseBI=4.
 GSVD:  received Info=                   1 from GESDD.
 Internal  Forces:  Max     0.002743493 RMS     0.000796926
 Search for a local minimum.
 Step number   3 out of a maximum of  223
 All quantities printed in internal units (Hartrees-Bohrs-Radians)
 RMS Force = .79693D-03 SwitMx=.10000D-02 MixMth= 2
 Mixed Optimization -- En-DIIS/RFO-DIIS
 Update second derivatives using D2CorX and points    2    3
 DE= -5.31D-03 DEPred=-5.91D-03 R= 8.98D-01
 TightC=F SS=  1.41D+00  RLast= 5.49D-01 DXNew= 8.4853D-01 1.6460D+00
 Trust test= 8.98D-01 RLast= 5.49D-01 DXMaxT set to 8.49D-01
 ITU=  1  1  0
 Use linear search instead of GDIIS.
     Eigenvalues ---    0.00652   0.00884   0.00886   0.00952   0.00973
     Eigenvalues ---    0.01007   0.01094   0.01128   0.01174   0.01208
     Eigenvalues ---    0.01231   0.01331   0.01373   0.01429   0.01488
     Eigenvalues ---    0.01511   0.01582   0.01606   0.01659   0.01894
     Eigenvalues ---    0.01984   0.02301   0.04699   0.05268   0.07177
     Eigenvalues ---    0.07233   0.07245   0.07262   0.07326   0.07347
     Eigenvalues ---    0.07366   0.07414   0.07452   0.08167   0.09254
     Eigenvalues ---    0.09795   0.10179   0.10986   0.12189   0.12360
     Eigenvalues ---    0.14374   0.15780   0.15995   0.15998   0.16000
     Eigenvalues ---    0.16000   0.16000   0.16000   0.16000   0.16000
     Eigenvalues ---    0.16000   0.16000   0.16000   0.16019   0.16055
     Eigenvalues ---    0.16945   0.23017   0.23585   0.24036   0.24174
     Eigenvalues ---    0.24503   0.24792   0.24955   0.24975   0.24984
     Eigenvalues ---    0.24985   0.24988   0.24990   0.25139   0.27967
     Eigenvalues ---    0.28343   0.28926   0.29120   0.29187   0.29560
     Eigenvalues ---    0.30261   0.30506   0.31637   0.33318   0.33932
     Eigenvalues ---    0.34019   0.34209   0.34213   0.34221   0.34244
     Eigenvalues ---    0.34249   0.34255   0.34272   0.34285   0.34303
     Eigenvalues ---    0.34315   0.34332   0.34373   0.34426   0.35432
     Eigenvalues ---    0.35949   0.36075   0.37366   0.37664   0.38524
     Eigenvalues ---    0.38789   0.39365   0.40686   0.43482   0.51708
     Eigenvalues ---    0.52908   0.53110   0.53515   0.54064   0.54345
     Eigenvalues ---    0.55161
 RFO step:  Lambda=-3.74647654D-03 EMin= 6.52384631D-03
 Quartic linear search produced a step of  0.25456.
 Iteration  1 RMS(Cart)=  0.14963799 RMS(Int)=  0.00314441
 Iteration  2 RMS(Cart)=  0.00773568 RMS(Int)=  0.00035439
 Iteration  3 RMS(Cart)=  0.00001400 RMS(Int)=  0.00035435
 Iteration  4 RMS(Cart)=  0.00000000 RMS(Int)=  0.00035435
 ITry= 1 IFail=0 DXMaxC= 6.62D-01 DCOld= 1.00D+10 DXMaxT= 8.49D-01 DXLimC= 3.00D+00 Rises=F
 Variable       Old X    -DE/DX   Delta X   Delta X   Delta X     New X
                                 (Linear)    (Quad)   (Total)
    R1        3.32779  -0.00103  -0.00183  -0.00531  -0.00714   3.32065
    R2        2.61859   0.00186  -0.00368   0.01093   0.00726   2.62585
    R3        2.75061   0.00062   0.00667   0.00169   0.00836   2.75897
    R4        3.27985   0.00080  -0.00178   0.00543   0.00364   3.28350
    R5        2.59625   0.00032   0.00253  -0.00173   0.00079   2.59704
    R6        2.83405  -0.00032  -0.00130  -0.00265  -0.00395   2.83010
    R7        2.70291  -0.00012  -0.00282  -0.00001  -0.00283   2.70007
    R8        2.06498  -0.00024   0.00202  -0.00136   0.00066   2.06563
    R9        2.83844   0.00045   0.00116   0.00014   0.00130   2.83974
   R10        2.07874  -0.00011   0.00059  -0.00070  -0.00011   2.07862
   R11        2.08387  -0.00007   0.00069  -0.00087  -0.00019   2.08368
   R12        2.08410  -0.00009   0.00068  -0.00096  -0.00028   2.08382
   R13        2.87123   0.00031   0.00163  -0.00113   0.00074   2.87197
   R14        2.58088   0.00157  -0.01146   0.00887  -0.00207   2.57881
   R15        2.90903   0.00147   0.00368   0.00657   0.00982   2.91885
   R16        2.55620  -0.00065  -0.00109  -0.00165  -0.00274   2.55346
   R17        2.57071  -0.00016  -0.00032  -0.00051  -0.00083   2.56989
   R18        2.87280  -0.00022   0.00158  -0.00242  -0.00073   2.87207
   R19        2.74342   0.00095   0.00672   0.00324   0.00996   2.75338
   R20        2.91535   0.00079   0.00470   0.00437   0.00872   2.92406
   R21        2.53370  -0.00168  -0.00271  -0.00362  -0.00633   2.52737
   R22        2.55877   0.00007  -0.00135   0.00097  -0.00038   2.55839
   R23        2.57597   0.00040   0.00058   0.00065   0.00123   2.57720
   R24        2.54870  -0.00143  -0.00209  -0.00320  -0.00529   2.54341
   R25        2.62740  -0.00055  -0.00373   0.00360  -0.00029   2.62712
   R26        2.83799   0.00038   0.00198   0.00007   0.00204   2.84004
   R27        2.69345   0.00215   0.00034   0.00826   0.00863   2.70208
   R28        3.31888   0.00032  -0.00183   0.00194  -0.00003   3.31886
   R29        2.08137  -0.00042   0.00074  -0.00183  -0.00109   2.08028
   R30        2.08340   0.00047   0.00037   0.00075   0.00112   2.08451
   R31        2.07707   0.00000  -0.00003  -0.00056  -0.00059   2.07648
   R32        2.08436   0.00017   0.00040  -0.00028   0.00012   2.08447
   R33        2.07750  -0.00010   0.00002  -0.00089  -0.00087   2.07664
   R34        2.08122  -0.00038   0.00066  -0.00173  -0.00107   2.08015
   R35        3.26588   0.00237   0.00022   0.01147   0.01178   3.27765
   R36        2.59560   0.00274  -0.00791   0.01229   0.00455   2.60015
   R37        2.83543   0.00005   0.00188  -0.00129   0.00059   2.83602
   R38        2.06475  -0.00014   0.00197  -0.00118   0.00079   2.06555
   R39        2.08049  -0.00031   0.00036  -0.00161  -0.00124   2.07924
   R40        2.08610  -0.00008   0.00086  -0.00101  -0.00015   2.08595
   R41        2.08043  -0.00016   0.00066  -0.00099  -0.00033   2.08010
    A1        1.93495  -0.00007   0.00130  -0.00060   0.00006   1.93501
    A2        2.10093   0.00229  -0.00212   0.01001   0.00752   2.10846
    A3        2.24576  -0.00218   0.00063  -0.00688  -0.00663   2.23912
    A4        1.60835   0.00012   0.00043  -0.00022  -0.00005   1.60829
    A5        1.92820   0.00026  -0.00262   0.00478   0.00191   1.93011
    A6        2.11233   0.00035   0.00151   0.00103   0.00258   2.11491
    A7        2.24240  -0.00061   0.00105  -0.00536  -0.00426   2.23814
    A8        2.00223  -0.00038   0.00173  -0.00443  -0.00290   1.99933
    A9        2.14267  -0.00030  -0.00332  -0.00132  -0.00456   2.13811
   A10        2.13813   0.00068   0.00155   0.00587   0.00751   2.14564
   A11        1.95030   0.00011  -0.00103   0.00284   0.00161   1.95191
   A12        2.18165   0.00002   0.00295   0.00068   0.00370   2.18535
   A13        2.15087  -0.00014  -0.00201  -0.00351  -0.00546   2.14541
   A14        1.91918   0.00004  -0.00210   0.00137  -0.00073   1.91845
   A15        1.94941   0.00016   0.00059   0.00014   0.00073   1.95014
   A16        1.95165   0.00011   0.00084  -0.00032   0.00053   1.95218
   A17        1.88366  -0.00006   0.00098  -0.00007   0.00092   1.88457
   A18        1.88356  -0.00006   0.00095  -0.00019   0.00077   1.88433
   A19        1.87366  -0.00021  -0.00121  -0.00099  -0.00220   1.87145
   A20        2.09975   0.00270  -0.00672   0.00901   0.00187   2.10162
   A21        2.25545  -0.00246   0.00531  -0.01060  -0.00564   2.24982
   A22        1.92042  -0.00020   0.00528   0.00437   0.00834   1.92876
   A23        1.80326  -0.00025   0.00359   0.01011   0.01211   1.81537
   A24        1.99314   0.00016  -0.00292  -0.00712  -0.00955   1.98359
   A25        1.93177   0.00046   0.00047   0.00607   0.00699   1.93876
   A26        1.95738  -0.00082   0.00055  -0.01365  -0.01234   1.94504
   A27        1.91422   0.00000  -0.00285   0.00106  -0.00173   1.91249
   A28        1.86434   0.00043   0.00104   0.00373   0.00453   1.86887
   A29        1.91130   0.00062   0.00307   0.00830   0.01046   1.92176
   A30        2.26407  -0.00183   0.00553  -0.00867  -0.00299   2.26108
   A31        2.10754   0.00121  -0.00828   0.00090  -0.00723   2.10031
   A32        1.78086   0.00052   0.00356   0.01718   0.01837   1.79923
   A33        1.99982  -0.00061  -0.00101  -0.01366  -0.01377   1.98605
   A34        1.89832   0.00002  -0.00216   0.00346   0.00176   1.90008
   A35        1.99732  -0.00047  -0.00106  -0.01311  -0.01336   1.98396
   A36        1.89352  -0.00021  -0.00223   0.00224   0.00057   1.89409
   A37        1.88891   0.00074   0.00259   0.00521   0.00738   1.89629
   A38        1.79276  -0.00022   0.00258   0.01405   0.01498   1.80774
   A39        1.93955   0.00004   0.00024  -0.00217  -0.00152   1.93803
   A40        1.99573   0.00031  -0.00221  -0.00316  -0.00476   1.99097
   A41        1.91240  -0.00036  -0.00193  -0.00502  -0.00659   1.90581
   A42        1.95670  -0.00018   0.00010  -0.00607  -0.00539   1.95132
   A43        1.86670   0.00035   0.00112   0.00210   0.00294   1.86964
   A44        2.18393  -0.00036   0.00328  -0.00029   0.00325   2.18718
   A45        1.95019  -0.00016  -0.00145   0.00015  -0.00182   1.94837
   A46        2.14857   0.00053  -0.00193   0.00027  -0.00141   2.14716
   A47        2.26148  -0.00245   0.00275  -0.00894  -0.00613   2.25535
   A48        2.09090   0.00106  -0.00350   0.00371   0.00028   2.09118
   A49        1.93002   0.00141   0.00063   0.00684   0.00651   1.93654
   A50        1.93138  -0.00023  -0.00067  -0.00077  -0.00144   1.92994
   A51        1.94542   0.00023   0.00158   0.00055   0.00213   1.94755
   A52        1.94913  -0.00002  -0.00044  -0.00048  -0.00092   1.94821
   A53        1.87754   0.00006  -0.00045   0.00085   0.00040   1.87793
   A54        1.88723   0.00029   0.00215   0.00274   0.00489   1.89212
   A55        1.87008  -0.00033  -0.00218  -0.00282  -0.00500   1.86508
   A56        1.94559   0.00025   0.00150   0.00059   0.00209   1.94768
   A57        1.94605   0.00025  -0.00108   0.00151   0.00044   1.94649
   A58        1.93337  -0.00040  -0.00066  -0.00226  -0.00292   1.93045
   A59        1.87211  -0.00043  -0.00171  -0.00317  -0.00488   1.86723
   A60        1.87705   0.00008  -0.00033   0.00077   0.00044   1.87749
   A61        1.88665   0.00025   0.00231   0.00258   0.00489   1.89155
   A62        1.61311  -0.00036  -0.00098  -0.00224  -0.00391   1.60920
   A63        1.92815  -0.00021  -0.00017   0.00261   0.00167   1.92982
   A64        2.12463  -0.00167  -0.00467  -0.00721  -0.01244   2.11219
   A65        2.22808   0.00192   0.00572   0.00787   0.01304   2.24113
   A66        2.00265  -0.00064   0.00183  -0.00427  -0.00270   1.99995
   A67        2.14609  -0.00014  -0.00126  -0.00132  -0.00253   2.14356
   A68        2.13416   0.00079  -0.00052   0.00599   0.00551   2.13967
   A69        1.95909  -0.00052  -0.00005  -0.00474  -0.00480   1.95429
   A70        1.93923   0.00042   0.00079   0.00255   0.00334   1.94257
   A71        1.92717   0.00004  -0.00054   0.00078   0.00024   1.92742
   A72        1.87356   0.00001  -0.00085   0.00048  -0.00037   1.87319
   A73        1.88165   0.00027   0.00122   0.00209   0.00332   1.88497
   A74        1.88004  -0.00022  -0.00060  -0.00105  -0.00165   1.87839
    D1        0.03456  -0.00082   0.00887  -0.05557  -0.04659  -0.01203
    D2        3.12149  -0.00027  -0.01512  -0.01109  -0.02590   3.09559
    D3       -0.03141   0.00083  -0.00843   0.05496   0.04656   0.01516
    D4        3.08212   0.00087  -0.01444   0.05546   0.04097   3.12309
    D5       -3.11258   0.00004   0.01801   0.00509   0.02333  -3.08925
    D6        0.00094   0.00008   0.01200   0.00559   0.01774   0.01868
    D7       -0.91551   0.00110   0.04591   0.05167   0.09740  -0.81811
    D8        2.37189   0.00062   0.01841   0.02446   0.04297   2.41487
    D9        2.16064   0.00187   0.01719   0.10530   0.12239   2.28303
   D10       -0.83514   0.00139  -0.01031   0.07809   0.06796  -0.76717
   D11       -0.02837   0.00056  -0.00690   0.04072   0.03394   0.00558
   D12        3.13579   0.00030  -0.00261   0.02151   0.01893  -3.12846
   D13        0.01582  -0.00020   0.00339  -0.01703  -0.01367   0.00215
   D14       -3.10694  -0.00044   0.00704  -0.02444  -0.01740  -3.12435
   D15        3.13271   0.00009  -0.00131   0.00411   0.00281   3.13552
   D16        0.00995  -0.00014   0.00235  -0.00330  -0.00093   0.00902
   D17        3.12964   0.00017  -0.00236   0.01129   0.00893   3.13857
   D18        1.03883   0.00011  -0.00257   0.01037   0.00780   1.04663
   D19       -1.06140   0.00019  -0.00202   0.01177   0.00975  -1.05165
   D20        0.01505  -0.00015   0.00279  -0.01186  -0.00907   0.00598
   D21       -2.07576  -0.00021   0.00257  -0.01278  -0.01021  -2.08597
   D22        2.10720  -0.00013   0.00313  -0.01138  -0.00825   2.09894
   D23        0.01047  -0.00043   0.00337  -0.02534  -0.02191  -0.01144
   D24       -3.10363  -0.00047   0.00924  -0.02590  -0.01664  -3.12027
   D25        3.13328  -0.00020  -0.00029  -0.01803  -0.01830   3.11498
   D26        0.01918  -0.00024   0.00558  -0.01860  -0.01303   0.00615
   D27        1.59480  -0.00002   0.00474   0.00393   0.00869   1.60350
   D28       -0.49696   0.00018   0.00662   0.00654   0.01318  -0.48379
   D29       -2.59890  -0.00003   0.00487   0.00379   0.00867  -2.59023
   D30       -1.57796   0.00002  -0.00193   0.00460   0.00264  -1.57532
   D31        2.61346   0.00023  -0.00005   0.00720   0.00713   2.62058
   D32        0.51152   0.00002  -0.00180   0.00445   0.00262   0.51414
   D33        2.94320  -0.00007  -0.00040   0.00940   0.00938   2.95258
   D34        0.81243   0.00103  -0.00189   0.02334   0.02176   0.83419
   D35       -1.29206   0.00001  -0.00154   0.01897   0.01741  -1.27465
   D36       -0.31848   0.00009   0.02263   0.03052   0.05357  -0.26491
   D37       -2.44925   0.00119   0.02114   0.04446   0.06595  -2.38330
   D38        1.72944   0.00018   0.02149   0.04009   0.06161   1.79105
   D39        2.93968   0.00108   0.01267   0.04286   0.05592   2.99560
   D40       -0.22704   0.00134   0.02130   0.06822   0.09006  -0.13698
   D41       -0.06799   0.00042  -0.01114   0.01740   0.00613  -0.06187
   D42        3.04847   0.00067  -0.00251   0.04276   0.04027   3.08874
   D43        0.55646  -0.00040  -0.02600  -0.06338  -0.08940   0.46706
   D44        2.72489  -0.00097  -0.02540  -0.07539  -0.10106   2.62383
   D45       -1.44220  -0.00041  -0.02435  -0.07533  -0.09953  -1.54173
   D46        2.71101  -0.00082  -0.02694  -0.07305  -0.10005   2.61096
   D47       -1.40374  -0.00139  -0.02634  -0.08506  -0.11171  -1.51545
   D48        0.71236  -0.00083  -0.02529  -0.08500  -0.11019   0.60217
   D49       -1.50376  -0.00080  -0.02717  -0.07626  -0.10321  -1.60696
   D50        0.66468  -0.00138  -0.02657  -0.08827  -0.11487   0.54980
   D51        2.78077  -0.00082  -0.02552  -0.08822  -0.11335   2.66742
   D52        0.42515  -0.00072  -0.00511  -0.05784  -0.06319   0.36196
   D53       -1.61845  -0.00020  -0.00440  -0.05875  -0.06309  -1.68153
   D54        2.54943  -0.00092  -0.00445  -0.05756  -0.06235   2.48708
   D55       -2.69395  -0.00090  -0.01335  -0.08037  -0.09373  -2.78769
   D56        1.54563  -0.00038  -0.01263  -0.08127  -0.09363   1.45200
   D57       -0.56967  -0.00110  -0.01269  -0.08009  -0.09289  -0.66257
   D58       -0.78913   0.00118  -0.00945   0.05859   0.04933  -0.73980
   D59        2.39930   0.00044   0.00997   0.01029   0.02045   2.41975
   D60        2.32490   0.00145   0.00042   0.08648   0.08670   2.41160
   D61       -0.76986   0.00071   0.01984   0.03818   0.05782  -0.71203
   D62       -0.59280   0.00068   0.01986   0.07261   0.09264  -0.50017
   D63        1.47003   0.00046   0.02064   0.07524   0.09576   1.56579
   D64       -2.74342   0.00054   0.02084   0.07077   0.09180  -2.65162
   D65       -2.76291   0.00135   0.01924   0.08501   0.10459  -2.65832
   D66       -0.70008   0.00112   0.02002   0.08764   0.10771  -0.59236
   D67        1.36966   0.00121   0.02021   0.08317   0.10376   1.47342
   D68        1.40938   0.00086   0.01825   0.08538   0.10355   1.51293
   D69       -2.81097   0.00063   0.01903   0.08801   0.10667  -2.70430
   D70       -0.74123   0.00072   0.01923   0.08354   0.10271  -0.63852
   D71       -0.01903   0.00043   0.00679   0.03012   0.03706   0.01803
   D72        3.07915   0.00112  -0.01115   0.07487   0.06379  -3.14024
   D73       -3.12766   0.00032   0.01103   0.02541   0.03657  -3.09109
   D74       -0.02948   0.00100  -0.00691   0.07016   0.06330   0.03382
   D75       -2.59407  -0.00008   0.00248  -0.00106   0.00141  -2.59266
   D76        1.60047  -0.00015   0.00245  -0.00198   0.00047   1.60094
   D77       -0.49070   0.00013   0.00445   0.00157   0.00601  -0.48469
   D78        0.51098   0.00004  -0.00221   0.00416   0.00196   0.51294
   D79       -1.57767  -0.00003  -0.00223   0.00325   0.00102  -1.57665
   D80        2.61435   0.00024  -0.00024   0.00679   0.00656   2.62091
   D81        0.01015  -0.00045   0.00407  -0.02472  -0.02043  -0.01029
   D82        3.12663  -0.00006   0.00599  -0.00668  -0.00050   3.12613
   D83       -3.09927  -0.00054   0.00815  -0.02931  -0.02102  -3.12028
   D84        0.01722  -0.00016   0.01007  -0.01127  -0.00108   0.01613
   D85        3.13532  -0.00053  -0.00971  -0.03714  -0.04652   3.08880
   D86        0.03228  -0.00104   0.00632  -0.07651  -0.07018  -0.03790
   D87       -0.02641   0.00082  -0.00401   0.06230   0.05818   0.03178
   D88       -3.10007   0.00004  -0.01437   0.01418   0.00052  -3.09955
   D89        0.01443  -0.00037   0.00078  -0.03362  -0.03287  -0.01844
   D90       -3.10225  -0.00074  -0.00111  -0.05140  -0.05262   3.12832
   D91        3.08303   0.00027   0.01107   0.01733   0.02890   3.11193
   D92       -0.03365  -0.00009   0.00919  -0.00046   0.00915  -0.02450
   D93       -0.50102   0.00018   0.00297   0.00980   0.01269  -0.48832
   D94        1.59711   0.00014   0.00240   0.00895   0.01127   1.60838
   D95       -2.60110   0.00017   0.00182   0.00979   0.01153  -2.58957
   D96        2.72099  -0.00061  -0.00875  -0.04678  -0.05545   2.66554
   D97       -1.46406  -0.00065  -0.00931  -0.04764  -0.05688  -1.52094
   D98        0.62091  -0.00062  -0.00990  -0.04680  -0.05662   0.56429
         Item               Value     Threshold  Converged?
 Maximum Force            0.002743     0.000450     NO 
 RMS     Force            0.000797     0.000300     NO 
 Maximum Displacement     0.662374     0.001800     NO 
 RMS     Displacement     0.150729     0.001200     NO 
 Predicted change in Energy=-2.532786D-03
 Lowest energy point so far.  Saving SCF results.
 GradGradGradGradGradGradGradGradGradGradGradGradGradGradGradGradGradGrad

 Leave Link  103 at Sun Dec  2 13:54:37 2018, MaxMem=   536870912 cpu:         1.0
 (Enter /pbs_home/pkowalski/g09d01/g09/l202.exe)
                          Input orientation:                          
 ---------------------------------------------------------------------
 Center     Atomic      Atomic             Coordinates (Angstroms)
 Number     Number       Type             X           Y           Z
 ---------------------------------------------------------------------
      1          6           0       -1.998797   -0.180343   -0.560098
      2         16           0       -3.424541    0.840554   -0.446895
      3          6           0       -4.463448   -0.436628   -1.002382
      4          6           0       -3.737670   -1.577409   -1.248465
      5          6           0       -2.336648   -1.455849   -0.995722
      6          6           0       -5.936205   -0.221240   -1.168151
      7          1           0       -4.196732   -2.496641   -1.621442
      8          6           0       -0.672769    0.351172   -0.258947
      9          6           0       -0.227801    1.683345   -0.839504
     10          6           0        0.346382   -0.231485    0.436831
     11          6           0        1.074477    2.008168   -0.075103
     12          6           0        1.606589    0.610086    0.320509
     13          9           0       -1.141956    2.668411   -0.698823
     14          9           0        0.039238    1.573106   -2.168388
     15          9           0        1.947471    2.735000   -0.781010
     16          9           0        0.761604    2.684883    1.054965
     17          9           0        2.418082    0.142200   -0.670699
     18          9           0        2.342329    0.655515    1.446610
     19          6           0       -0.598965   -1.970715    2.079589
     20          6           0        0.357150   -1.470844    1.202856
     21          6           0       -1.906376   -1.307150    2.409761
     22          1           0       -2.206571   -1.536775    3.443686
     23          1           0       -2.715534   -1.650744    1.743439
     24          1           0       -1.845395   -0.215480    2.300418
     25          6           0       -1.364619   -2.578320   -1.226819
     26          1           0       -1.244014   -3.202885   -0.325652
     27          1           0       -0.367276   -2.200051   -1.491049
     28          1           0       -1.714397   -3.232430   -2.040134
     29          1           0       -6.411662   -1.144875   -1.529743
     30          1           0       -6.152529    0.579737   -1.894405
     31          1           0       -6.419344    0.060432   -0.217778
     32         16           0        1.737595   -2.551341    1.096267
     33          6           0        1.064608   -3.635309    2.271193
     34          6           0       -0.173582   -3.196484    2.680496
     35          6           0        1.819057   -4.851399    2.723083
     36          1           0        2.504902   -5.222423    1.946816
     37          1           0        2.424046   -4.637201    3.621172
     38          1           0        1.121407   -5.664003    2.977240
     39          1           0       -0.779327   -3.740024    3.410135
 ---------------------------------------------------------------------
                    Distance matrix (angstroms):
                    1          2          3          4          5
     1  C    0.000000
     2  S    1.757212   0.000000
     3  C    2.517102   1.737551   0.000000
     4  C    2.334378   2.566536   1.374297   0.000000
     5  C    1.389542   2.599651   2.358418   1.428817   0.000000
     6  C    3.984292   2.820650   1.497626   2.584415   3.809304
     7  H    3.364908   3.621147   2.167493   1.093086   2.221416
     8  C    1.459983   2.801262   3.942406   3.753956   2.564498
     9  C    2.586084   3.329202   4.739358   4.808216   3.784993
    10  C    2.548793   4.018719   5.024727   4.618573   3.278708
    11  C    3.803922   4.662909   6.124173   6.114728   4.948003
    12  C    3.794609   5.094536   6.300079   5.983971   4.642162
    13  F    2.978056   2.935085   4.556942   5.006677   4.304062
    14  F    3.132853   3.936742   5.066831   5.003702   4.024245
    15  F    4.911320   5.706056   7.155984   7.150958   5.996915
    16  F    4.293922   4.814660   6.424771   6.611837   5.563285
    17  F    4.430021   5.888466   6.913791   6.417488   5.026615
    18  F    4.854988   6.072594   7.314981   7.015395   5.684687
    19  C    3.483232   4.719135   5.175538   4.591525   3.569617
    20  C    3.213080   4.729210   5.401004   4.773665   3.477142
    21  C    3.177782   3.883033   4.351914   4.099914   3.435777
    22  H    4.232418   4.719297   5.106010   4.935808   4.442050
    23  H    2.825256   3.392170   3.474020   3.162535   2.772100
    24  H    2.864841   3.340155   4.220378   4.246189   3.555894
    25  C    2.568461   4.066972   3.773587   2.575589   1.502727
    26  H    3.124167   4.595519   4.298243   3.116420   2.166790
    27  H    2.758215   4.436486   4.486322   3.435999   2.162779
    28  H    3.403913   4.695977   4.055949   2.731203   2.152728
    29  H    4.619947   3.746648   2.138986   2.723313   4.121604
    30  H    4.428497   3.099229   2.163722   3.301827   4.417260
    31  H    4.440314   3.103212   2.165225   3.306995   4.424106
    32  S    4.725018   6.366628   6.879627   6.035299   4.709137
    33  C    5.416405   6.897377   7.176856   6.299589   5.195317
    34  C    4.788524   6.053676   6.291530   5.546248   4.606869
    35  C    6.868336   8.363158   8.534586   7.574260   6.529100
    36  H    7.210444   8.811802   8.953185   7.903522   6.803398
    37  H    7.543748   8.986709   9.298368   8.428668   7.355333
    38  H    7.233184   8.642893   8.622845   7.626760   6.741745
    39  H    5.470026   6.546414   6.629893   5.927162   5.201373
                    6          7          8          9         10
     6  C    0.000000
     7  H    2.899774   0.000000
     8  C    5.371970   4.731252   0.000000
     9  C    6.026718   5.816883   1.519779   0.000000
    10  C    6.484363   5.477892   1.364648   2.371769   0.000000
    11  C    7.437384   7.104233   2.415017   1.544587   2.410030
    12  C    7.733107   6.863050   2.366068   2.421260   1.519833
    13  F    5.617399   6.071297   2.404833   1.351231   3.451702
    14  F    6.318708   5.899613   2.376140   1.359925   3.184030
    15  F    8.428616   8.113423   3.580621   2.416859   3.584223
    16  F    7.632067   7.654831   3.038092   2.360300   3.009933
    17  F    8.376972   7.184926   3.125151   3.066646   2.378698
    18  F    8.725812   7.880885   3.477408   3.590030   2.406289
    19  C    6.488035   5.188271   3.296264   4.691590   2.572403
    20  C    6.840285   5.455892   2.552909   3.802934   1.457026
    21  C    5.497288   4.786566   3.375474   4.724235   3.181890
    22  H    6.075347   5.526084   4.430167   5.712304   4.154819
    23  H    4.570947   3.772521   3.491433   4.896586   3.618957
    24  H    5.363369   5.110133   2.871671   4.010144   2.876994
    25  C    5.143799   2.860640   3.161860   4.427658   3.347073
    26  H    5.622870   3.300969   3.600290   5.017168   3.455425
    27  H    5.918862   3.843138   2.849585   3.940142   2.846275
    28  H    5.258449   2.622724   4.135192   5.274118   4.403163
    29  H    1.099959   2.596457   6.065308   6.834866   7.097383
    30  H    1.102635   3.655646   5.723175   6.118265   6.951876
    31  H    1.102711   3.667274   5.754072   6.430831   6.803585
    32  S    8.333316   6.527263   4.008870   5.053964   2.784252
    33  C    8.514478   6.643107   5.031115   6.295620   3.932779
    34  C    7.541352   5.931458   4.634153   6.017148   3.754413
    35  C    9.834844   7.785210   6.493723   7.719101   5.360907
    36  H   10.294034   8.066862   6.784390   7.932268   5.643468
    37  H   10.598685   8.712158   7.037716   8.177972   5.819541
    38  H    9.829436   7.711204   7.062174   8.388767   6.047032
    39  H    7.741830   6.208174   5.496490   6.912058   4.734724
                   11         12         13         14         15
    11  C    0.000000
    12  C    1.547348   0.000000
    13  F    2.395312   3.581932   0.000000
    14  F    2.375466   3.094932   2.180489   0.000000
    15  F    1.337426   2.417604   3.091237   2.629860   0.000000
    16  F    1.353841   2.357585   2.588356   3.485379   2.186229
    17  F    2.375257   1.363793   4.365364   3.154277   2.637472
    18  F    2.398485   1.345913   4.560140   4.383424   3.072859
    19  C    4.824378   3.823527   5.434694   5.568777   6.067217
    20  C    3.775085   2.582616   4.795532   4.553239   4.914670
    21  C    5.104055   4.514608   5.104186   5.748107   6.432118
    22  H    5.976100   5.376191   5.998113   6.797822   7.304258
    23  H    5.573053   5.081026   5.205371   5.769260   6.881221
    24  H    4.371884   4.064208   4.219845   5.169246   5.708447
    25  C    5.320857   4.624742   5.277930   4.482378   6.276947
    26  H    5.709050   4.804395   5.884028   5.277547   6.756583
    27  H    4.668261   3.882621   4.992962   3.854965   5.496993
    28  H    6.253242   5.600581   6.078382   5.117115   7.113712
    29  H    8.252269   8.414016   6.557544   7.029182   9.246033
    30  H    7.588141   8.069118   5.558580   6.276928   8.455459
    31  H    7.744120   8.062721   5.906249   6.914213   8.801939
    32  S    4.754046   3.257849   6.225750   5.527517   5.613699
    33  C    6.111795   4.703433   7.309363   6.920177   7.118724
    34  C    6.019916   4.819597   6.837729   6.804848   7.187725
    35  C    7.445663   5.970370   8.776364   8.268525   8.357548
    36  H    7.643018   6.121275   9.086487   8.318270   8.430442
    37  H    7.723000   6.252730   9.206014   8.818970   8.599750
    38  H    8.257191   6.830652   9.384314   8.945631   9.238510
    39  H    6.973177   5.844814   7.621225   7.747214   8.180897
                   16         17         18         19         20
    16  F    0.000000
    17  F    3.490999   0.000000
    18  F    2.602002   2.179960   0.000000
    19  C    4.957377   4.596854   3.993615   0.000000
    20  C    4.177981   3.218627   2.919205   1.390211   0.000000
    21  C    4.988979   5.503707   4.778202   1.502882   2.570401
    22  H    5.686690   6.413621   5.430188   2.152547   3.405632
    23  H    5.600191   5.949514   5.566769   2.166851   3.125057
    24  H    4.093861   5.208906   4.361726   2.164071   2.762568
    25  C    6.117898   4.692476   5.598784   3.447861   3.177155
    26  H    6.371375   4.971881   5.557879   2.778402   2.810699
    27  H    5.623089   3.730594   4.911828   3.585489   2.883342
    28  H    7.122135   5.508254   6.612906   4.450644   4.232195
    29  H    8.532497   8.964312   9.419790   6.891787   7.306857
    30  H    7.806129   8.668579   9.128567   7.289684   7.494920
    31  H    7.750718   8.849402   8.938190   6.578774   7.091113
    32  S    5.326565   3.292475   3.282128   2.600685   1.756264
    33  C    6.443278   4.975559   4.552326   2.361157   2.515302
    34  C    6.173119   5.393889   4.763421   1.429878   2.333008
    35  C    7.790787   6.067340   5.677085   3.815659   3.984521
    36  H    8.146163   5.969766   5.901423   4.497247   4.386418
    37  H    7.934862   6.423618   5.722608   4.315695   4.488444
    38  H    8.574875   6.978596   6.615873   4.172030   4.616828
    39  H    7.014323   6.476751   5.737677   2.221113   3.363456
                   21         22         23         24         25
    21  C    0.000000
    22  H    1.100838   0.000000
    23  H    1.103077   1.778447   0.000000
    24  H    1.098826   1.784189   1.768431   0.000000
    25  C    3.890256   4.858736   3.392315   4.272653   0.000000
    26  H    3.393379   4.232062   2.975844   4.022747   1.103054
    27  H    4.287472   5.307971   4.034596   4.527535   1.098909
    28  H    4.852332   5.761056   4.221307   5.287678   1.100766
    29  H    5.986955   6.524674   4.962961   6.031973   5.255394
    30  H    6.333719   6.967454   5.479223   6.064677   5.774346
    31  H    5.398252   5.805588   4.526887   5.228618   5.790632
    32  S    4.068390   4.700656   4.589146   4.443427   3.875718
    33  C    3.777071   4.059458   4.301918   4.490457   4.387991
    34  C    2.577878   2.733155   3.119120   3.438867   4.131321
    35  C    5.151574   5.264188   5.636170   5.924407   5.559173
    36  H    5.916338   6.166247   6.328603   6.642259   5.660074
    37  H    5.595472   5.575550   6.233786   6.286823   6.488143
    38  H    5.335885   5.322314   5.687762   6.240705   5.777186
    39  H    2.861794   2.625349   3.300283   3.845827   4.815960
                   26         27         28         29         30
    26  H    0.000000
    27  H    1.769886   0.000000
    28  H    1.778084   1.783827   0.000000
    29  H    5.691205   6.135918   5.165529   0.000000
    30  H    6.392396   6.431102   5.852425   1.781689   0.000000
    31  H    6.119225   6.584720   6.024986   1.781593   1.775371
    32  S    3.366950   3.353817   4.713506   8.676661   9.000101
    33  C    3.501476   4.273725   5.145165   8.748942   9.338409
    34  C    3.191049   4.293272   4.965859   7.800567   8.422432
    35  C    4.625450   5.437702   6.147730   9.978455  10.694139
    36  H    4.826699   5.403985   6.136638  10.402787  11.107257
    37  H    5.575782   6.313952   7.151956  10.807312  11.454068
    38  H    4.749886   5.846430   6.255267   9.873324  10.753016
    39  H    3.802704   5.153922   5.553147   7.928454   8.698838
                   31         32         33         34         35
    31  H    0.000000
    32  S    8.665086   0.000000
    33  C    8.709938   1.734459   0.000000
    34  C    7.616892   2.564876   1.375940   0.000000
    35  C   10.032248   2.818410   1.500757   2.590592   0.000000
    36  H   10.594159   2.906351   2.167626   3.437586   1.100288
    37  H   10.724311   3.346218   2.162014   3.115800   1.103837
    38  H    9.992008   3.688687   2.148797   2.802446   1.100743
    39  H    7.708114   3.619648   2.169851   1.093040   2.908401
                   36         37         38         39
    36  H    0.000000
    37  H    1.775526   0.000000
    38  H    1.780681   1.779280   0.000000
    39  H    3.889084   3.333326   2.738957   0.000000
 Stoichiometry    C17H14F6S2
 Framework group  C1[X(C17H14F6S2)]
 Deg. of freedom   111
 Full point group                 C1      NOp   1
 RotChk:  IX=0 Diff= 2.38D-02
 Largest Abelian subgroup         C1      NOp   1
 Largest concise Abelian subgroup C1      NOp   1
                         Standard orientation:                         
 ---------------------------------------------------------------------
 Center     Atomic      Atomic             Coordinates (Angstroms)
 Number     Number       Type             X           Y           Z
 ---------------------------------------------------------------------
      1          6           0        1.599719   -0.542130    0.232959
      2         16           0        3.132817   -0.561333   -0.625547
      3          6           0        3.596540   -2.069089    0.102956
      4          6           0        2.612094   -2.519798    0.949370
      5          6           0        1.465414   -1.671332    1.031515
      6          6           0        4.916447   -2.705768   -0.205866
      7          1           0        2.708844   -3.445379    1.522761
      8          6           0        0.678561    0.581924    0.093243
      9          6           0        1.186255    2.010465    0.199279
     10          6           0       -0.679646    0.565714   -0.038191
     11          6           0       -0.007421    2.867858   -0.275866
     12          6           0       -1.230443    1.979224    0.054034
     13          9           0        2.291460    2.249292   -0.540525
     14          9           0        1.491026    2.327057    1.486244
     15          9           0       -0.057860    4.080719    0.285499
     16          9           0        0.067011    3.015495   -1.619574
     17          9           0       -1.658026    2.256558    1.319020
     18          9           0       -2.262555    2.221468   -0.775148
     19          6           0       -1.433104   -1.675244   -1.051930
     20          6           0       -1.579799   -0.563872   -0.229727
     21          6           0       -0.247948   -1.953649   -1.933152
     22          1           0       -0.557043   -2.504711   -2.834615
     23          1           0        0.510114   -2.563321   -1.413132
     24          1           0        0.249945   -1.025823   -2.247255
     25          6           0        0.290515   -1.969763    1.919625
     26          1           0       -0.471720   -2.571106    1.396066
     27          1           0       -0.203910   -1.048329    2.257418
     28          1           0        0.609925   -2.537544    2.806917
     29          1           0        5.019167   -3.646382    0.355030
     30          1           0        5.759936   -2.051289    0.069797
     31          1           0        5.019578   -2.936802   -1.279159
     32         16           0       -3.107549   -0.619390    0.634773
     33          6           0       -3.575749   -2.092556   -0.151941
     34          6           0       -2.581033   -2.526067   -0.998002
     35          6           0       -4.913212   -2.719610    0.113146
     36          1           0       -5.289509   -2.477378    1.118312
     37          1           0       -5.669210   -2.373819   -0.613044
     38          1           0       -4.847344   -3.815189    0.029471
     39          1           0       -2.665732   -3.444506   -1.584545
 ---------------------------------------------------------------------
 Rotational constants (GHZ):      0.2350086      0.1902277      0.1229917
 Leave Link  202 at Sun Dec  2 13:54:37 2018, MaxMem=   536870912 cpu:         0.0
 (Enter /pbs_home/pkowalski/g09d01/g09/l301.exe)
 Basis read from rwf:  (5D, 7F)
 No pseudopotential information found on rwf file.
 There are   453 symmetry adapted cartesian basis functions of A   symmetry.
 There are   428 symmetry adapted basis functions of A   symmetry.
   428 basis functions,   747 primitive gaussians,   453 cartesian basis functions
   101 alpha electrons      101 beta electrons
       nuclear repulsion energy      2813.3988100077 Hartrees.
 IExCor=  402 DFT=T Ex+Corr=B3LYP ExCW=0 ScaHFX=  0.200000
 ScaDFX=  0.800000  0.720000  1.000000  0.810000 ScalE2=  1.000000  1.000000
 IRadAn=      0 IRanWt=     -1 IRanGd=            0 ICorTp=0 IEmpDi=  4
 NAtoms=   39 NActive=   39 NUniq=   39 SFac= 1.00D+00 NAtFMM=   60 NAOKFM=F Big=F
 Integral buffers will be    131072 words long.
 Raffenetti 2 integral format.
 Two-electron integral symmetry is turned on.
 No density basis found on file   724.
 Leave Link  301 at Sun Dec  2 13:54:37 2018, MaxMem=   536870912 cpu:         0.8
 (Enter /pbs_home/pkowalski/g09d01/g09/l302.exe)
 NPDir=0 NMtPBC=     1 NCelOv=     1 NCel=       1 NClECP=     1 NCelD=      1
         NCelK=      1 NCelE2=     1 NClLst=     1 CellRange=     0.0.
 One-electron integrals computed using PRISM.
 NBasis=   428 RedAO= T EigKep=  3.66D-04  NBF=   428
 NBsUse=   428 1.00D-06 EigRej= -1.00D+00 NBFU=   428
 Precomputing XC quadrature grid using
 IXCGrd= 4 IRadAn=           0 IRanWt=          -1 IRanGd=           0 AccXCQ= 0.00D+00.
 Generated NRdTot=       0 NPtTot=           0 NUsed=           0 NTot=          32
 NSgBfM=   439   443   443   443   446 MxSgAt=    39 MxSgA2=    39.
 Leave Link  302 at Sun Dec  2 13:54:38 2018, MaxMem=   536870912 cpu:         6.4
 (Enter /pbs_home/pkowalski/g09d01/g09/l303.exe)
 DipDrv:  MaxL=1.
 Leave Link  303 at Sun Dec  2 13:54:38 2018, MaxMem=   536870912 cpu:         1.1
 (Enter /pbs_home/pkowalski/g09d01/g09/l401.exe)
 Initial guess from the checkpoint file:  "dae0068freq_open_b3lyp_air.chk"
 B after Tr=     0.000000    0.000000    0.000000
         Rot=    0.999975   -0.002362    0.006634   -0.000511 Ang=  -0.81 deg.
 Guess basis will be translated and rotated to current coordinates.
 JPrj=2 DoOrth=T DoCkMO=T.
 Generating alternative initial guess.
 ExpMin= 1.22D-01 ExpMax= 9.18D+03 ExpMxC= 1.38D+03 IAcc=1 IRadAn=         1 AccDes= 0.00D+00
 Harris functional with IExCor=  402 and IRadAn=       1 diagonalized for initial guess.
 HarFok:  IExCor=  402 AccDes= 0.00D+00 IRadAn=         1 IDoV= 1 UseB2=F ITyADJ=14
 ICtDFT=  3500011 ScaDFX=  1.000000  1.000000  1.000000  1.000000
 FoFCou: FMM=F IPFlag=           0 FMFlag=      100000 FMFlg1=           0
         NFxFlg=           0 DoJE=T BraDBF=F KetDBF=T FulRan=T
         wScrn=  0.000000 ICntrl=     500 IOpCl=  0 I1Cent=   200000004 NGrid=           0
         NMat0=    1 NMatS0=      1 NMatT0=    0 NMatD0=    1 NMtDS0=    0 NMtDT0=    0
 Petite list used in FoFCou.
 Harris En= -2050.37890977483    
 Leave Link  401 at Sun Dec  2 13:54:40 2018, MaxMem=   536870912 cpu:        15.9
 (Enter /pbs_home/pkowalski/g09d01/g09/l502.exe)
 Closed shell SCF:
 Using DIIS extrapolation, IDIIS=  1040.
 Integral symmetry usage will be decided dynamically.
 IVT=      641221 IEndB=      641221 NGot=   536870912 MDV=   536451994
 LenX=   536451994 LenY=   536246332
 Requested convergence on RMS density matrix=1.00D-08 within 128 cycles.
 Requested convergence on MAX density matrix=1.00D-06.
 Requested convergence on             energy=1.00D-06.
 No special actions if energy rises.
 Fock matrices will be formed incrementally for  20 cycles.
 Integral accuracy reduced to 1.0D-05 until final iterations.

 Cycle   1  Pass 0  IDiag  1:
 FoFJK:  IHMeth= 1 ICntrl=       0 DoSepK=F KAlg= 0 I1Cent=   0 FoldK=F
 IRaf= 780000000 NMat=   1 IRICut=       1 DoRegI=T DoRafI=F ISym2E= 0.
 FoFCou: FMM=F IPFlag=           0 FMFlag=      100000 FMFlg1=           0
         NFxFlg=           0 DoJE=F BraDBF=F KetDBF=F FulRan=T
         wScrn=  0.000000 ICntrl=       0 IOpCl=  0 I1Cent=           0 NGrid=           0
         NMat0=    1 NMatS0=      1 NMatT0=    0 NMatD0=    1 NMtDS0=    0 NMtDT0=    0
 Symmetry not used in FoFCou.
 E= -2050.45594947010    
 DIIS: error= 6.30D-03 at cycle   1 NSaved=   1.
 NSaved= 1 IEnMin= 1 EnMin= -2050.45594947010     IErMin= 1 ErrMin= 6.30D-03
 ErrMax= 6.30D-03  0.00D+00 EMaxC= 1.00D-01 BMatC= 3.17D-02 BMatP= 3.17D-02
 IDIUse=3 WtCom= 9.37D-01 WtEn= 6.30D-02
 Coeff-Com:  0.100D+01
 Coeff-En:   0.100D+01
 Coeff:      0.100D+01
 Gap=     0.488 Goal=   None    Shift=    0.000
 GapD=    0.488 DampG=2.000 DampE=1.000 DampFc=2.0000 IDamp=-1.
 RMSDP=9.73D-04 MaxDP=3.15D-02              OVMax= 3.37D-02

 Cycle   2  Pass 0  IDiag  1:
 RMSU=  9.73D-04    CP:  9.99D-01
 E= -2050.50374676226     Delta-E=       -0.047797292164 Rises=F Damp=F
 DIIS: error= 8.66D-04 at cycle   2 NSaved=   2.
 NSaved= 2 IEnMin= 2 EnMin= -2050.50374676226     IErMin= 2 ErrMin= 8.66D-04
 ErrMax= 8.66D-04  0.00D+00 EMaxC= 1.00D-01 BMatC= 4.62D-04 BMatP= 3.17D-02
 IDIUse=3 WtCom= 9.91D-01 WtEn= 8.66D-03
 Coeff-Com: -0.500D-01 0.105D+01
 Coeff-En:   0.000D+00 0.100D+01
 Coeff:     -0.496D-01 0.105D+01
 Gap=     0.147 Goal=   None    Shift=    0.000
 RMSDP=1.38D-04 MaxDP=5.44D-03 DE=-4.78D-02 OVMax= 5.39D-03

 Cycle   3  Pass 0  IDiag  1:
 RMSU=  1.32D-04    CP:  9.98D-01  1.04D+00
 E= -2050.50400498131     Delta-E=       -0.000258219046 Rises=F Damp=F
 DIIS: error= 9.55D-04 at cycle   3 NSaved=   3.
 NSaved= 3 IEnMin= 3 EnMin= -2050.50400498131     IErMin= 2 ErrMin= 8.66D-04
 ErrMax= 9.55D-04  0.00D+00 EMaxC= 1.00D-01 BMatC= 6.06D-04 BMatP= 4.62D-04
 IDIUse=3 WtCom= 2.45D-01 WtEn= 7.55D-01
 Coeff-Com: -0.376D-01 0.595D+00 0.443D+00
 Coeff-En:   0.000D+00 0.285D+00 0.715D+00
 Coeff:     -0.918D-02 0.361D+00 0.648D+00
 Gap=     0.146 Goal=   None    Shift=    0.000
 RMSDP=1.10D-04 MaxDP=5.38D-03 DE=-2.58D-04 OVMax= 5.15D-03

 Cycle   4  Pass 0  IDiag  1:
 RMSU=  6.43D-05    CP:  9.99D-01  1.05D+00  3.30D-01
 E= -2050.50420266720     Delta-E=       -0.000197685897 Rises=F Damp=F
 DIIS: error= 7.26D-04 at cycle   4 NSaved=   4.
 NSaved= 4 IEnMin= 4 EnMin= -2050.50420266720     IErMin= 4 ErrMin= 7.26D-04
 ErrMax= 7.26D-04  0.00D+00 EMaxC= 1.00D-01 BMatC= 3.22D-04 BMatP= 4.62D-04
 IDIUse=3 WtCom= 9.93D-01 WtEn= 7.26D-03
 Coeff-Com: -0.753D-02 0.933D-01 0.417D+00 0.497D+00
 Coeff-En:   0.000D+00 0.000D+00 0.376D+00 0.624D+00
 Coeff:     -0.747D-02 0.927D-01 0.417D+00 0.498D+00
 Gap=     0.146 Goal=   None    Shift=    0.000
 RMSDP=5.16D-05 MaxDP=2.41D-03 DE=-1.98D-04 OVMax= 3.76D-03

 Cycle   5  Pass 0  IDiag  1:
 RMSU=  1.94D-05    CP:  9.98D-01  1.05D+00  6.03D-01  5.19D-01
 E= -2050.50442661284     Delta-E=       -0.000223945638 Rises=F Damp=F
 DIIS: error= 1.39D-04 at cycle   5 NSaved=   5.
 NSaved= 5 IEnMin= 5 EnMin= -2050.50442661284     IErMin= 5 ErrMin= 1.39D-04
 ErrMax= 1.39D-04  0.00D+00 EMaxC= 1.00D-01 BMatC= 1.13D-05 BMatP= 3.22D-04
 IDIUse=3 WtCom= 9.99D-01 WtEn= 1.39D-03
 Coeff-Com: -0.182D-02 0.954D-02 0.248D+00 0.343D+00 0.402D+00
 Coeff-En:   0.000D+00 0.000D+00 0.000D+00 0.000D+00 0.100D+01
 Coeff:     -0.182D-02 0.953D-02 0.247D+00 0.342D+00 0.402D+00
 Gap=     0.146 Goal=   None    Shift=    0.000
 RMSDP=1.30D-05 MaxDP=5.85D-04 DE=-2.24D-04 OVMax= 1.44D-03

 Cycle   6  Pass 0  IDiag  1:
 RMSU=  6.25D-06    CP:  9.98D-01  1.05D+00  5.97D-01  5.85D-01  4.62D-01
 E= -2050.50443838180     Delta-E=       -0.000011768961 Rises=F Damp=F
 DIIS: error= 3.91D-05 at cycle   6 NSaved=   6.
 NSaved= 6 IEnMin= 6 EnMin= -2050.50443838180     IErMin= 6 ErrMin= 3.91D-05
 ErrMax= 3.91D-05  0.00D+00 EMaxC= 1.00D-01 BMatC= 6.28D-07 BMatP= 1.13D-05
 IDIUse=1 WtCom= 1.00D+00 WtEn= 0.00D+00
 Coeff-Com:  0.139D-03-0.113D-01 0.718D-01 0.113D+00 0.229D+00 0.598D+00
 Coeff:      0.139D-03-0.113D-01 0.718D-01 0.113D+00 0.229D+00 0.598D+00
 Gap=     0.146 Goal=   None    Shift=    0.000
 RMSDP=3.75D-06 MaxDP=1.27D-04 DE=-1.18D-05 OVMax= 3.54D-04

 Initial convergence to 1.0D-05 achieved.  Increase integral accuracy.
 Cycle   7  Pass 1  IDiag  1:
 E= -2050.50466962307     Delta-E=       -0.000231241271 Rises=F Damp=F
 DIIS: error= 1.14D-04 at cycle   1 NSaved=   1.
 NSaved= 1 IEnMin= 1 EnMin= -2050.50466962307     IErMin= 1 ErrMin= 1.14D-04
 ErrMax= 1.14D-04  0.00D+00 EMaxC= 1.00D-01 BMatC= 2.83D-06 BMatP= 2.83D-06
 IDIUse=3 WtCom= 9.99D-01 WtEn= 1.14D-03
 Coeff-Com:  0.100D+01
 Coeff-En:   0.100D+01
 Coeff:      0.100D+01
 Gap=     0.146 Goal=   None    Shift=    0.000
 RMSDP=3.75D-06 MaxDP=1.27D-04 DE=-2.31D-04 OVMax= 2.92D-04

 Cycle   8  Pass 1  IDiag  1:
 RMSU=  7.17D-05    CP:  1.00D+00
 E= -2050.50467253216     Delta-E=       -0.000002909086 Rises=F Damp=F
 DIIS: error= 1.32D-05 at cycle   2 NSaved=   2.
 NSaved= 2 IEnMin= 2 EnMin= -2050.50467253216     IErMin= 2 ErrMin= 1.32D-05
 ErrMax= 1.32D-05  0.00D+00 EMaxC= 1.00D-01 BMatC= 1.93D-07 BMatP= 2.83D-06
 IDIUse=1 WtCom= 1.00D+00 WtEn= 0.00D+00
 Coeff-Com:  0.811D-01 0.919D+00
 Coeff:      0.811D-01 0.919D+00
 Gap=     0.146 Goal=   None    Shift=    0.000
 RMSDP=3.84D-06 MaxDP=1.53D-04 DE=-2.91D-06 OVMax= 3.75D-04

 Cycle   9  Pass 1  IDiag  1:
 RMSU=  3.74D-06    CP:  1.00D+00  1.01D+00
 E= -2050.50467213109     Delta-E=        0.000000401066 Rises=F Damp=F
 DIIS: error= 2.64D-05 at cycle   3 NSaved=   3.
 NSaved= 3 IEnMin= 2 EnMin= -2050.50467253216     IErMin= 2 ErrMin= 1.32D-05
 ErrMax= 2.64D-05  0.00D+00 EMaxC= 1.00D-01 BMatC= 5.72D-07 BMatP= 1.93D-07
 IDIUse=1 WtCom= 1.00D+00 WtEn= 0.00D+00
 Coeff-Com: -0.530D-02 0.638D+00 0.368D+00
 Coeff:     -0.530D-02 0.638D+00 0.368D+00
 Gap=     0.146 Goal=   None    Shift=    0.000
 RMSDP=2.50D-06 MaxDP=1.14D-04 DE= 4.01D-07 OVMax= 2.86D-04

 Cycle  10  Pass 1  IDiag  1:
 RMSU=  8.58D-07    CP:  1.00D+00  1.02D+00  3.74D-01
 E= -2050.50467270409     Delta-E=       -0.000000572992 Rises=F Damp=F
 DIIS: error= 4.27D-06 at cycle   4 NSaved=   4.
 NSaved= 4 IEnMin= 4 EnMin= -2050.50467270409     IErMin= 4 ErrMin= 4.27D-06
 ErrMax= 4.27D-06  0.00D+00 EMaxC= 1.00D-01 BMatC= 1.69D-08 BMatP= 1.93D-07
 IDIUse=1 WtCom= 1.00D+00 WtEn= 0.00D+00
 Coeff-Com: -0.622D-02 0.386D+00 0.240D+00 0.380D+00
 Coeff:     -0.622D-02 0.386D+00 0.240D+00 0.380D+00
 Gap=     0.146 Goal=   None    Shift=    0.000
 RMSDP=5.03D-07 MaxDP=2.59D-05 DE=-5.73D-07 OVMax= 4.33D-05

 Cycle  11  Pass 1  IDiag  1:
 RMSU=  2.72D-07    CP:  1.00D+00  1.02D+00  3.99D-01  5.24D-01
 E= -2050.50467272045     Delta-E=       -0.000000016360 Rises=F Damp=F
 DIIS: error= 5.21D-07 at cycle   5 NSaved=   5.
 NSaved= 5 IEnMin= 5 EnMin= -2050.50467272045     IErMin= 5 ErrMin= 5.21D-07
 ErrMax= 5.21D-07  0.00D+00 EMaxC= 1.00D-01 BMatC= 3.95D-10 BMatP= 1.69D-08
 IDIUse=1 WtCom= 1.00D+00 WtEn= 0.00D+00
 Coeff-Com: -0.251D-02 0.135D+00 0.862D-01 0.186D+00 0.595D+00
 Coeff:     -0.251D-02 0.135D+00 0.862D-01 0.186D+00 0.595D+00
 Gap=     0.146 Goal=   None    Shift=    0.000
 RMSDP=1.07D-07 MaxDP=3.57D-06 DE=-1.64D-08 OVMax= 6.63D-06

 Cycle  12  Pass 1  IDiag  1:
 RMSU=  9.68D-08    CP:  1.00D+00  1.02D+00  3.96D-01  5.41D-01  8.51D-01
 E= -2050.50467272081     Delta-E=       -0.000000000368 Rises=F Damp=F
 DIIS: error= 2.73D-07 at cycle   6 NSaved=   6.
 NSaved= 6 IEnMin= 6 EnMin= -2050.50467272081     IErMin= 6 ErrMin= 2.73D-07
 ErrMax= 2.73D-07  0.00D+00 EMaxC= 1.00D-01 BMatC= 6.77D-11 BMatP= 3.95D-10
 IDIUse=1 WtCom= 1.00D+00 WtEn= 0.00D+00
 Coeff-Com: -0.511D-03 0.201D-01 0.136D-01 0.481D-01 0.331D+00 0.587D+00
 Coeff:     -0.511D-03 0.201D-01 0.136D-01 0.481D-01 0.331D+00 0.587D+00
 Gap=     0.146 Goal=   None    Shift=    0.000
 RMSDP=4.03D-08 MaxDP=1.05D-06 DE=-3.68D-10 OVMax= 3.11D-06

 Cycle  13  Pass 1  IDiag  1:
 RMSU=  2.66D-08    CP:  1.00D+00  1.02D+00  3.95D-01  5.49D-01  9.10D-01
                    CP:  7.47D-01
 E= -2050.50467272082     Delta-E=       -0.000000000008 Rises=F Damp=F
 DIIS: error= 1.34D-07 at cycle   7 NSaved=   7.
 NSaved= 7 IEnMin= 7 EnMin= -2050.50467272082     IErMin= 7 ErrMin= 1.34D-07
 ErrMax= 1.34D-07  0.00D+00 EMaxC= 1.00D-01 BMatC= 9.90D-12 BMatP= 6.77D-11
 IDIUse=1 WtCom= 1.00D+00 WtEn= 0.00D+00
 Coeff-Com: -0.467D-04-0.187D-02-0.726D-03 0.959D-02 0.138D+00 0.348D+00
 Coeff-Com:  0.507D+00
 Coeff:     -0.467D-04-0.187D-02-0.726D-03 0.959D-02 0.138D+00 0.348D+00
 Coeff:      0.507D+00
 Gap=     0.146 Goal=   None    Shift=    0.000
 RMSDP=1.39D-08 MaxDP=5.41D-07 DE=-8.19D-12 OVMax= 1.32D-06

 Cycle  14  Pass 1  IDiag  1:
 RMSU=  8.92D-09    CP:  1.00D+00  1.02D+00  3.96D-01  5.50D-01  9.12D-01
                    CP:  7.57D-01  6.11D-01
 E= -2050.50467272084     Delta-E=       -0.000000000018 Rises=F Damp=F
 DIIS: error= 3.87D-08 at cycle   8 NSaved=   8.
 NSaved= 8 IEnMin= 8 EnMin= -2050.50467272084     IErMin= 8 ErrMin= 3.87D-08
 ErrMax= 3.87D-08  0.00D+00 EMaxC= 1.00D-01 BMatC= 1.05D-12 BMatP= 9.90D-12
 IDIUse=1 WtCom= 1.00D+00 WtEn= 0.00D+00
 Coeff-Com:  0.286D-04-0.349D-02-0.202D-02-0.260D-05 0.424D-01 0.135D+00
 Coeff-Com:  0.300D+00 0.529D+00
 Coeff:      0.286D-04-0.349D-02-0.202D-02-0.260D-05 0.424D-01 0.135D+00
 Coeff:      0.300D+00 0.529D+00
 Gap=     0.146 Goal=   None    Shift=    0.000
 RMSDP=3.89D-09 MaxDP=1.50D-07 DE=-1.82D-11 OVMax= 2.89D-07

 SCF Done:  E(RB3LYP) =  -2050.50467272     A.U. after   14 cycles
            NFock= 14  Conv=0.39D-08     -V/T= 2.0061
 KE= 2.038036887122D+03 PE=-1.046233833709D+04 EE= 3.560397967235D+03
 Leave Link  502 at Sun Dec  2 13:56:39 2018, MaxMem=   536870912 cpu:       950.2
 (Enter /pbs_home/pkowalski/g09d01/g09/l701.exe)
 Compute integral first derivatives.
 ... and contract with generalized density number  0.
 Leave Link  701 at Sun Dec  2 13:56:40 2018, MaxMem=   536870912 cpu:         3.5
 (Enter /pbs_home/pkowalski/g09d01/g09/l702.exe)
 L702 exits ... SP integral derivatives will be done elsewhere.
 Leave Link  702 at Sun Dec  2 13:56:40 2018, MaxMem=   536870912 cpu:         0.2
 (Enter /pbs_home/pkowalski/g09d01/g09/l703.exe)
 Compute integral first derivatives, UseDBF=F ICtDFT=           0.
 Integral derivatives from FoFJK, PRISM(SPDF).
 Calling FoFJK, ICntrl=      2127 FMM=F ISym2X=0 I1Cent= 0 IOpClX= 0 NMat=1 NMatS=1 NMatT=0.
 FoFJK:  IHMeth= 1 ICntrl=    2127 DoSepK=F KAlg= 0 I1Cent=   0 FoldK=F
 IRaf=         0 NMat=   1 IRICut=       1 DoRegI=T DoRafI=F ISym2E= 0.
 FoFCou: FMM=F IPFlag=           0 FMFlag=      100000 FMFlg1=         800
         NFxFlg=           0 DoJE=F BraDBF=F KetDBF=F FulRan=T
         wScrn=  0.000000 ICntrl=    2127 IOpCl=  0 I1Cent=           0 NGrid=           0
         NMat0=    1 NMatS0=      1 NMatT0=    0 NMatD0=    1 NMtDS0=    0 NMtDT0=    0
 Symmetry not used in FoFCou.
 Leave Link  703 at Sun Dec  2 13:57:08 2018, MaxMem=   536870912 cpu:       222.1
 (Enter /pbs_home/pkowalski/g09d01/g09/l716.exe)
 Dipole        =-1.85500990D-02-2.39452500D+00-1.08761623D-01
 ***** Axes restored to original set *****
 -------------------------------------------------------------------
 Center     Atomic                   Forces (Hartrees/Bohr)
 Number     Number              X              Y              Z
 -------------------------------------------------------------------
      1        6           0.003052135    0.000636755   -0.001240969
      2       16          -0.000054884   -0.000055108   -0.002867450
      3        6           0.000118831   -0.000240872    0.001277402
      4        6          -0.000767467    0.000132201    0.000394384
      5        6           0.001581633   -0.000417610   -0.001195154
      6        6          -0.000459939    0.000015417    0.000125985
      7        1           0.000380060    0.000409072    0.000145070
      8        6          -0.006144990    0.001819875   -0.000362722
      9        6           0.001291410   -0.002762001   -0.000778945
     10        6           0.003285079   -0.003158638    0.001310067
     11        6          -0.001437020    0.000446362    0.004579157
     12        6          -0.001408922   -0.001466009   -0.003051998
     13        9          -0.000961468    0.001242144    0.000697629
     14        9          -0.000861169    0.000403482    0.000951596
     15        9           0.000601893   -0.000379242   -0.001544804
     16        9           0.000866502    0.000245660   -0.001243059
     17        9           0.001200348   -0.000349407    0.000206395
     18        9          -0.000598281    0.000315518    0.001021982
     19        6           0.000818233    0.001121897    0.001387230
     20        6          -0.000308636    0.001655442   -0.001526879
     21        6           0.001201805    0.000038780    0.002088905
     22        1           0.000094611    0.000087081    0.000151454
     23        1           0.000496285   -0.000115495    0.000141951
     24        1          -0.000366207   -0.000427992    0.000380374
     25        6          -0.000590349    0.000372506   -0.002010700
     26        1          -0.000198298    0.000233897   -0.000250872
     27        1          -0.000290358   -0.000726141   -0.000101822
     28        1          -0.000055761    0.000104154   -0.000226016
     29        1          -0.000111928    0.000161077    0.000068551
     30        1          -0.000106697    0.000001062   -0.000024709
     31        1          -0.000204810   -0.000002646   -0.000005903
     32       16           0.001020513    0.002484973    0.003749660
     33        6          -0.001475249   -0.002086300   -0.001248196
     34        6           0.000291013   -0.000446649   -0.000851228
     35        6          -0.000621112    0.000137060   -0.000163543
     36        1          -0.000091655   -0.000120846   -0.000157889
     37        1           0.000198872    0.000143927   -0.000176144
     38        1           0.000152868   -0.000009183    0.000275023
     39        1           0.000463107    0.000555797    0.000076188
 -------------------------------------------------------------------
 Cartesian Forces:  Max     0.006144990 RMS     0.001316131
 Leave Link  716 at Sun Dec  2 13:57:08 2018, MaxMem=   536870912 cpu:         0.3
 (Enter /pbs_home/pkowalski/g09d01/g09/l103.exe)

 GradGradGradGradGradGradGradGradGradGradGradGradGradGradGradGradGradGrad
 Berny optimization.
 Using GEDIIS/GDIIS optimizer.
 FormGI is forming the generalized inverse of G from B-inverse, IUseBI=4.
 GSVD:  received Info=                   1 from GESDD.
 Internal  Forces:  Max     0.007840729 RMS     0.001559714
 Search for a local minimum.
 Step number   4 out of a maximum of  223
 All quantities printed in internal units (Hartrees-Bohrs-Radians)
 RMS Force = .15597D-02 SwitMx=.10000D-02 MixMth= 1
 Mixed Optimization -- RFO/linear search
 Update second derivatives using D2CorX and points    3    4
 DE= -1.04D-03 DEPred=-2.53D-03 R= 4.09D-01
 Trust test= 4.09D-01 RLast= 5.93D-01 DXMaxT set to 8.49D-01
 ITU=  0  1  1  0
 Use linear search instead of GDIIS.
     Eigenvalues ---    0.00458   0.00884   0.00901   0.00952   0.00973
     Eigenvalues ---    0.01003   0.01115   0.01146   0.01187   0.01215
     Eigenvalues ---    0.01298   0.01334   0.01408   0.01443   0.01486
     Eigenvalues ---    0.01520   0.01585   0.01654   0.01765   0.01951
     Eigenvalues ---    0.02252   0.03254   0.04945   0.05278   0.07175
     Eigenvalues ---    0.07230   0.07258   0.07264   0.07330   0.07343
     Eigenvalues ---    0.07364   0.07397   0.07419   0.08074   0.09239
     Eigenvalues ---    0.09653   0.10436   0.11196   0.12317   0.12453
     Eigenvalues ---    0.14579   0.15745   0.15999   0.16000   0.16000
     Eigenvalues ---    0.16000   0.16000   0.16000   0.16000   0.16000
     Eigenvalues ---    0.16000   0.16000   0.16004   0.16024   0.16061
     Eigenvalues ---    0.17117   0.22897   0.23592   0.24297   0.24379
     Eigenvalues ---    0.24645   0.24906   0.24980   0.24985   0.24991
     Eigenvalues ---    0.24995   0.24998   0.25006   0.25321   0.28073
     Eigenvalues ---    0.28587   0.29060   0.29346   0.29439   0.30214
     Eigenvalues ---    0.30680   0.31560   0.32983   0.33477   0.33949
     Eigenvalues ---    0.34123   0.34209   0.34214   0.34229   0.34244
     Eigenvalues ---    0.34249   0.34254   0.34277   0.34294   0.34307
     Eigenvalues ---    0.34316   0.34333   0.34371   0.34544   0.35877
     Eigenvalues ---    0.36035   0.36463   0.37649   0.37736   0.38595
     Eigenvalues ---    0.39137   0.40539   0.40779   0.44413   0.51725
     Eigenvalues ---    0.52923   0.53094   0.53617   0.54119   0.54344
     Eigenvalues ---    0.55121
 RFO step:  Lambda=-2.38872592D-03 EMin= 4.58048973D-03
 Quartic linear search produced a step of -0.32561.
 Iteration  1 RMS(Cart)=  0.09011858 RMS(Int)=  0.00114764
 Iteration  2 RMS(Cart)=  0.00260849 RMS(Int)=  0.00006420
 Iteration  3 RMS(Cart)=  0.00000179 RMS(Int)=  0.00006420
 Iteration  4 RMS(Cart)=  0.00000000 RMS(Int)=  0.00006420
 ITry= 1 IFail=0 DXMaxC= 3.71D-01 DCOld= 1.00D+10 DXMaxT= 8.49D-01 DXLimC= 3.00D+00 Rises=F
 Variable       Old X    -DE/DX   Delta X   Delta X   Delta X     New X
                                 (Linear)    (Quad)   (Total)
    R1        3.32065   0.00049   0.00232  -0.00219   0.00013   3.32078
    R2        2.62585   0.00196  -0.00236   0.00734   0.00497   2.63083
    R3        2.75897  -0.00109  -0.00272  -0.00014  -0.00287   2.75610
    R4        3.28350  -0.00112  -0.00119  -0.00012  -0.00130   3.28219
    R5        2.59704  -0.00042  -0.00026   0.00029   0.00004   2.59708
    R6        2.83010   0.00088   0.00129   0.00083   0.00212   2.83222
    R7        2.70007   0.00104   0.00092   0.00139   0.00231   2.70238
    R8        2.06563  -0.00056  -0.00021  -0.00153  -0.00174   2.06389
    R9        2.83974  -0.00033  -0.00042   0.00094   0.00052   2.84026
   R10        2.07862  -0.00011   0.00004  -0.00050  -0.00046   2.07816
   R11        2.08368   0.00004   0.00006  -0.00008  -0.00001   2.08366
   R12        2.08382   0.00009   0.00009  -0.00004   0.00005   2.08387
   R13        2.87197  -0.00107  -0.00024  -0.00144  -0.00182   2.87015
   R14        2.57881   0.00733   0.00067   0.01341   0.01406   2.59287
   R15        2.91885  -0.00063  -0.00320   0.00567   0.00243   2.92128
   R16        2.55346   0.00163   0.00089   0.00064   0.00153   2.55499
   R17        2.56989  -0.00113   0.00027  -0.00157  -0.00130   2.56859
   R18        2.87207  -0.00123   0.00024  -0.00381  -0.00344   2.86863
   R19        2.75338  -0.00038  -0.00324   0.00164  -0.00161   2.75177
   R20        2.92406  -0.00064  -0.00284   0.00313   0.00035   2.92442
   R21        2.52737   0.00100   0.00206  -0.00196   0.00010   2.52747
   R22        2.55839  -0.00111   0.00012  -0.00124  -0.00112   2.55727
   R23        2.57720   0.00068  -0.00040   0.00156   0.00116   2.57835
   R24        2.54341   0.00054   0.00172  -0.00205  -0.00032   2.54308
   R25        2.62712   0.00150   0.00009   0.00009   0.00021   2.62733
   R26        2.84004  -0.00083  -0.00066  -0.00018  -0.00084   2.83919
   R27        2.70208   0.00013  -0.00281   0.00552   0.00272   2.70480
   R28        3.31886  -0.00016   0.00001   0.00040   0.00043   3.31929
   R29        2.08028   0.00010   0.00036  -0.00101  -0.00065   2.07963
   R30        2.08451  -0.00041  -0.00036   0.00076   0.00039   2.08491
   R31        2.07648  -0.00049   0.00019  -0.00075  -0.00056   2.07592
   R32        2.08447  -0.00036  -0.00004  -0.00001  -0.00005   2.08442
   R33        2.07664  -0.00049   0.00028  -0.00106  -0.00078   2.07586
   R34        2.08015   0.00012   0.00035  -0.00086  -0.00051   2.07963
   R35        3.27765  -0.00054  -0.00383   0.00641   0.00255   3.28020
   R36        2.60015  -0.00145  -0.00148   0.00449   0.00299   2.60314
   R37        2.83602  -0.00037  -0.00019  -0.00033  -0.00052   2.83550
   R38        2.06555  -0.00048  -0.00026  -0.00111  -0.00137   2.06418
   R39        2.07924   0.00010   0.00041  -0.00064  -0.00024   2.07900
   R40        2.08595  -0.00001   0.00005  -0.00017  -0.00012   2.08583
   R41        2.08010  -0.00003   0.00011  -0.00047  -0.00037   2.07973
    A1        1.93501  -0.00116  -0.00002  -0.00241  -0.00244   1.93258
    A2        2.10846  -0.00300  -0.00245   0.00219  -0.00023   2.10823
    A3        2.23912   0.00412   0.00216   0.00054   0.00274   2.24187
    A4        1.60829   0.00142   0.00002   0.00343   0.00341   1.61170
    A5        1.93011  -0.00074  -0.00062  -0.00164  -0.00227   1.92784
    A6        2.11491   0.00014  -0.00084   0.00208   0.00126   2.11617
    A7        2.23814   0.00059   0.00139  -0.00043   0.00097   2.23911
    A8        1.99933   0.00108   0.00094   0.00151   0.00243   2.00176
    A9        2.13811  -0.00039   0.00148  -0.00315  -0.00165   2.13646
   A10        2.14564  -0.00069  -0.00245   0.00168  -0.00075   2.14489
   A11        1.95191  -0.00057  -0.00052  -0.00068  -0.00123   1.95068
   A12        2.18535   0.00326  -0.00120   0.00740   0.00621   2.19157
   A13        2.14541  -0.00270   0.00178  -0.00679  -0.00500   2.14041
   A14        1.91845   0.00018   0.00024   0.00101   0.00125   1.91970
   A15        1.95014   0.00007  -0.00024   0.00134   0.00110   1.95124
   A16        1.95218   0.00020  -0.00017   0.00142   0.00125   1.95343
   A17        1.88457  -0.00014  -0.00030  -0.00071  -0.00101   1.88357
   A18        1.88433  -0.00021  -0.00025  -0.00111  -0.00136   1.88297
   A19        1.87145  -0.00014   0.00072  -0.00216  -0.00145   1.87001
   A20        2.10162  -0.00593  -0.00061  -0.00657  -0.00695   2.09467
   A21        2.24982   0.00764   0.00184   0.00468   0.00672   2.25653
   A22        1.92876  -0.00175  -0.00272   0.00175  -0.00121   1.92755
   A23        1.81537   0.00163  -0.00394   0.01639   0.01213   1.82750
   A24        1.98359  -0.00036   0.00311  -0.00530  -0.00202   1.98158
   A25        1.93876  -0.00063  -0.00228   0.00201  -0.00025   1.93852
   A26        1.94504  -0.00023   0.00402  -0.01089  -0.00684   1.93820
   A27        1.91249  -0.00061   0.00056  -0.00283  -0.00211   1.91038
   A28        1.86887   0.00017  -0.00148   0.00058  -0.00096   1.86791
   A29        1.92176  -0.00113  -0.00341   0.00605   0.00262   1.92438
   A30        2.26108   0.00784   0.00097   0.00773   0.00878   2.26986
   A31        2.10031  -0.00671   0.00236  -0.01379  -0.01136   2.08895
   A32        1.79923  -0.00004  -0.00598   0.01553   0.00946   1.80869
   A33        1.98605  -0.00041   0.00448  -0.01492  -0.01044   1.97561
   A34        1.90008   0.00034  -0.00057   0.00513   0.00457   1.90465
   A35        1.98396  -0.00032   0.00435  -0.01310  -0.00866   1.97530
   A36        1.89409   0.00044  -0.00018   0.00332   0.00306   1.89715
   A37        1.89629   0.00005  -0.00240   0.00536   0.00297   1.89925
   A38        1.80774   0.00110  -0.00488   0.01320   0.00833   1.81607
   A39        1.93803  -0.00002   0.00050   0.00367   0.00412   1.94215
   A40        1.99097  -0.00067   0.00155  -0.00757  -0.00604   1.98493
   A41        1.90581   0.00095   0.00215   0.00182   0.00391   1.90971
   A42        1.95132  -0.00143   0.00175  -0.01163  -0.00987   1.94145
   A43        1.86964   0.00013  -0.00096   0.00088  -0.00005   1.86959
   A44        2.18718   0.00282  -0.00106   0.00487   0.00386   2.19104
   A45        1.94837   0.00022   0.00059   0.00014   0.00064   1.94901
   A46        2.14716  -0.00305   0.00046  -0.00488  -0.00438   2.14278
   A47        2.25535   0.00454   0.00199   0.00069   0.00269   2.25804
   A48        2.09118  -0.00293  -0.00009  -0.00229  -0.00237   2.08882
   A49        1.93654  -0.00163  -0.00212   0.00143  -0.00080   1.93573
   A50        1.92994  -0.00016   0.00047  -0.00171  -0.00124   1.92870
   A51        1.94755  -0.00053  -0.00069  -0.00088  -0.00158   1.94597
   A52        1.94821   0.00073   0.00030   0.00271   0.00301   1.95121
   A53        1.87793   0.00022  -0.00013   0.00097   0.00084   1.87878
   A54        1.89212  -0.00032  -0.00159   0.00145  -0.00014   1.89199
   A55        1.86508   0.00006   0.00163  -0.00254  -0.00091   1.86417
   A56        1.94768  -0.00028  -0.00068   0.00018  -0.00050   1.94717
   A57        1.94649   0.00096  -0.00014   0.00548   0.00534   1.95183
   A58        1.93045  -0.00038   0.00095  -0.00385  -0.00290   1.92756
   A59        1.86723  -0.00013   0.00159  -0.00331  -0.00173   1.86550
   A60        1.87749   0.00017  -0.00014   0.00046   0.00032   1.87781
   A61        1.89155  -0.00035  -0.00159   0.00093  -0.00066   1.89089
   A62        1.60920   0.00142   0.00127   0.00169   0.00274   1.61195
   A63        1.92982  -0.00078  -0.00054  -0.00243  -0.00299   1.92682
   A64        2.11219   0.00027   0.00405  -0.00628  -0.00197   2.11022
   A65        2.24113   0.00051  -0.00425   0.00880   0.00480   2.24593
   A66        1.99995   0.00088   0.00088   0.00047   0.00122   2.00117
   A67        2.14356  -0.00049   0.00082  -0.00319  -0.00228   2.14128
   A68        2.13967  -0.00040  -0.00179   0.00277   0.00107   2.14073
   A69        1.95429  -0.00010   0.00156  -0.00365  -0.00209   1.95221
   A70        1.94257  -0.00015  -0.00109   0.00196   0.00087   1.94344
   A71        1.92742   0.00034  -0.00008   0.00179   0.00171   1.92912
   A72        1.87319   0.00002   0.00012  -0.00052  -0.00040   1.87279
   A73        1.88497  -0.00006  -0.00108   0.00164   0.00056   1.88553
   A74        1.87839  -0.00004   0.00054  -0.00121  -0.00067   1.87772
    D1       -0.01203   0.00179   0.01517   0.01449   0.02966   0.01763
    D2        3.09559   0.00086   0.00843   0.02367   0.03206   3.12765
    D3        0.01516  -0.00180  -0.01516  -0.01351  -0.02866  -0.01350
    D4        3.12309  -0.00208  -0.01334  -0.01609  -0.02941   3.09368
    D5       -3.08925  -0.00060  -0.00760  -0.02359  -0.03120  -3.12046
    D6        0.01868  -0.00087  -0.00578  -0.02617  -0.03196  -0.01328
    D7       -0.81811  -0.00159  -0.03172  -0.00376  -0.03547  -0.85358
    D8        2.41487  -0.00089  -0.01399  -0.00149  -0.01548   2.39938
    D9        2.28303  -0.00284  -0.03985   0.00712  -0.03273   2.25030
   D10       -0.76717  -0.00215  -0.02213   0.00939  -0.01274  -0.77991
   D11        0.00558  -0.00130  -0.01105  -0.01161  -0.02271  -0.01713
   D12       -3.12846  -0.00089  -0.00616  -0.01277  -0.01897   3.13575
   D13        0.00215   0.00053   0.00445   0.00611   0.01053   0.01269
   D14       -3.12435   0.00085   0.00567   0.00294   0.00859  -3.11575
   D15        3.13552   0.00008  -0.00091   0.00738   0.00645  -3.14121
   D16        0.00902   0.00040   0.00030   0.00422   0.00452   0.01354
   D17        3.13857  -0.00024  -0.00291   0.00069  -0.00222   3.13636
   D18        1.04663  -0.00024  -0.00254   0.00004  -0.00250   1.04413
   D19       -1.05165  -0.00025  -0.00317   0.00090  -0.00228  -1.05393
   D20        0.00598   0.00026   0.00295  -0.00069   0.00227   0.00825
   D21       -2.08597   0.00026   0.00332  -0.00134   0.00199  -2.08398
   D22        2.09894   0.00024   0.00269  -0.00049   0.00220   2.10115
   D23       -0.01144   0.00084   0.00713   0.00493   0.01206   0.00062
   D24       -3.12027   0.00097   0.00542   0.00712   0.01255  -3.10773
   D25        3.11498   0.00052   0.00596   0.00806   0.01400   3.12899
   D26        0.00615   0.00065   0.00424   0.01025   0.01448   0.02064
   D27        1.60350   0.00033  -0.00283   0.00803   0.00520   1.60870
   D28       -0.48379   0.00003  -0.00429   0.00840   0.00411  -0.47968
   D29       -2.59023   0.00010  -0.00282   0.00615   0.00333  -2.58689
   D30       -1.57532   0.00008  -0.00086   0.00533   0.00447  -1.57085
   D31        2.62058  -0.00022  -0.00232   0.00569   0.00337   2.62395
   D32        0.51414  -0.00015  -0.00085   0.00345   0.00260   0.51674
   D33        2.95258   0.00111  -0.00305   0.07743   0.07429   3.02686
   D34        0.83419   0.00051  -0.00708   0.08285   0.07575   0.90994
   D35       -1.27465   0.00102  -0.00567   0.08437   0.07861  -1.19604
   D36       -0.26491   0.00106  -0.01744   0.07578   0.05825  -0.20666
   D37       -2.38330   0.00045  -0.02147   0.08120   0.05971  -2.32359
   D38        1.79105   0.00096  -0.02006   0.08273   0.06257   1.85362
   D39        2.99560  -0.00228  -0.01821  -0.02823  -0.04649   2.94911
   D40       -0.13698  -0.00263  -0.02933  -0.02659  -0.05605  -0.19303
   D41       -0.06187  -0.00141  -0.00199  -0.02577  -0.02773  -0.08959
   D42        3.08874  -0.00175  -0.01311  -0.02413  -0.03729   3.05145
   D43        0.46706  -0.00002   0.02911  -0.09204  -0.06304   0.40402
   D44        2.62383  -0.00068   0.03291  -0.10611  -0.07325   2.55058
   D45       -1.54173  -0.00065   0.03241  -0.10550  -0.07315  -1.61488
   D46        2.61096   0.00044   0.03258  -0.09413  -0.06167   2.54930
   D47       -1.51545  -0.00022   0.03638  -0.10820  -0.07188  -1.58733
   D48        0.60217  -0.00019   0.03588  -0.10760  -0.07177   0.53040
   D49       -1.60696   0.00012   0.03361  -0.10192  -0.06836  -1.67532
   D50        0.54980  -0.00054   0.03740  -0.11599  -0.07857   0.47124
   D51        2.66742  -0.00050   0.03691  -0.11539  -0.07846   2.58896
   D52        0.36196   0.00120   0.02058  -0.03485  -0.01424   0.34772
   D53       -1.68153  -0.00051   0.02054  -0.04603  -0.02549  -1.70702
   D54        2.48708  -0.00019   0.02030  -0.04450  -0.02417   2.46291
   D55       -2.78769   0.00159   0.03052  -0.03620  -0.00570  -2.79339
   D56        1.45200  -0.00012   0.03049  -0.04738  -0.01695   1.43505
   D57       -0.66257   0.00020   0.03025  -0.04585  -0.01563  -0.67819
   D58       -0.73980  -0.00274  -0.01606  -0.02295  -0.03905  -0.77885
   D59        2.41975  -0.00098  -0.00666  -0.00973  -0.01644   2.40331
   D60        2.41160  -0.00315  -0.02823  -0.02126  -0.04945   2.36215
   D61       -0.71203  -0.00139  -0.01883  -0.00805  -0.02684  -0.73887
   D62       -0.50017  -0.00075  -0.03016   0.07871   0.04850  -0.45167
   D63        1.56579   0.00025  -0.03118   0.09074   0.05957   1.62536
   D64       -2.65162   0.00014  -0.02989   0.08588   0.05598  -2.59564
   D65       -2.65832  -0.00003  -0.03406   0.09399   0.05989  -2.59843
   D66       -0.59236   0.00097  -0.03507   0.10602   0.07096  -0.52141
   D67        1.47342   0.00087  -0.03378   0.10116   0.06736   1.54078
   D68        1.51293  -0.00020  -0.03372   0.09337   0.05961   1.57254
   D69       -2.70430   0.00080  -0.03473   0.10540   0.07068  -2.63362
   D70       -0.63852   0.00070  -0.03345   0.10054   0.06709  -0.57143
   D71        0.01803  -0.00086  -0.01207  -0.00544  -0.01750   0.00054
   D72       -3.14024  -0.00252  -0.02077  -0.01775  -0.03854   3.10440
   D73       -3.09109  -0.00063  -0.01191  -0.00973  -0.02161  -3.11270
   D74        0.03382  -0.00229  -0.02061  -0.02203  -0.04265  -0.00883
   D75       -2.59266   0.00004  -0.00046  -0.00138  -0.00182  -2.59448
   D76        1.60094   0.00022  -0.00015  -0.00088  -0.00102   1.59992
   D77       -0.48469   0.00001  -0.00196   0.00112  -0.00082  -0.48551
   D78        0.51294  -0.00014  -0.00064   0.00349   0.00283   0.51577
   D79       -1.57665   0.00005  -0.00033   0.00399   0.00364  -1.57301
   D80        2.62091  -0.00016  -0.00214   0.00598   0.00383   2.62474
   D81       -0.01029   0.00083   0.00665   0.00403   0.01062   0.00034
   D82        3.12613   0.00045   0.00016   0.01387   0.01396   3.14009
   D83       -3.12028   0.00093   0.00684  -0.00035   0.00647  -3.11381
   D84        0.01613   0.00055   0.00035   0.00949   0.00980   0.02594
   D85        3.08880   0.00105   0.01515   0.01565   0.03084   3.11963
   D86       -0.03790   0.00244   0.02285   0.02661   0.04951   0.01161
   D87        0.03178  -0.00193  -0.01895  -0.02417  -0.04306  -0.01128
   D88       -3.09955  -0.00115  -0.00017  -0.03226  -0.03265  -3.13219
   D89       -0.01844   0.00101   0.01070   0.01617   0.02683   0.00840
   D90        3.12832   0.00139   0.01713   0.00637   0.02351  -3.13135
   D91        3.11193   0.00016  -0.00941   0.02490   0.01533   3.12726
   D92       -0.02450   0.00054  -0.00298   0.01511   0.01201  -0.01249
   D93       -0.48832  -0.00063  -0.00413  -0.02299  -0.02710  -0.51543
   D94        1.60838  -0.00078  -0.00367  -0.02480  -0.02844   1.57994
   D95       -2.58957  -0.00071  -0.00375  -0.02386  -0.02759  -2.61716
   D96        2.66554   0.00031   0.01806  -0.03257  -0.01454   2.65100
   D97       -1.52094   0.00016   0.01852  -0.03437  -0.01587  -1.53682
   D98        0.56429   0.00023   0.01844  -0.03344  -0.01503   0.54926
         Item               Value     Threshold  Converged?
 Maximum Force            0.007841     0.000450     NO 
 RMS     Force            0.001560     0.000300     NO 
 Maximum Displacement     0.370782     0.001800     NO 
 RMS     Displacement     0.090622     0.001200     NO 
 Predicted change in Energy=-1.722977D-03
 Lowest energy point so far.  Saving SCF results.
 GradGradGradGradGradGradGradGradGradGradGradGradGradGradGradGradGradGrad

 Leave Link  103 at Sun Dec  2 13:57:08 2018, MaxMem=   536870912 cpu:         0.9
 (Enter /pbs_home/pkowalski/g09d01/g09/l202.exe)
                          Input orientation:                          
 ---------------------------------------------------------------------
 Center     Atomic      Atomic             Coordinates (Angstroms)
 Number     Number       Type             X           Y           Z
 ---------------------------------------------------------------------
      1          6           0       -2.002562   -0.190637   -0.594583
      2         16           0       -3.446355    0.802579   -0.464093
      3          6           0       -4.467399   -0.480887   -1.035823
      4          6           0       -3.719186   -1.596113   -1.327707
      5          6           0       -2.316886   -1.454853   -1.085606
      6          6           0       -5.948204   -0.294186   -1.172217
      7          1           0       -4.163220   -2.511348   -1.725199
      8          6           0       -0.691892    0.348326   -0.249927
      9          6           0       -0.250491    1.689217   -0.810271
     10          6           0        0.329645   -0.235865    0.455630
     11          6           0        1.087602    1.991169   -0.097487
     12          6           0        1.594844    0.593968    0.333091
     13          9           0       -1.145348    2.681536   -0.603991
     14          9           0       -0.042146    1.613690   -2.151320
     15          9           0        1.957676    2.652435   -0.868556
     16          9           0        0.842835    2.725000    1.012856
     17          9           0        2.422696    0.095283   -0.630017
     18          9           0        2.308819    0.664141    1.471658
     19          6           0       -0.584943   -1.921329    2.171727
     20          6           0        0.343170   -1.459168    1.245437
     21          6           0       -1.852725   -1.216776    2.563707
     22          1           0       -2.106585   -1.434760    3.612096
     23          1           0       -2.703694   -1.538708    1.939648
     24          1           0       -1.767094   -0.127842    2.446817
     25          6           0       -1.328894   -2.547864   -1.382614
     26          1           0       -1.188542   -3.214276   -0.514933
     27          1           0       -0.339473   -2.145518   -1.639252
     28          1           0       -1.680153   -3.165522   -2.222974
     29          1           0       -6.410047   -1.216993   -1.552355
     30          1           0       -6.195325    0.521822   -1.871395
     31          1           0       -6.423058   -0.050422   -0.207269
     32         16           0        1.710038   -2.555922    1.126867
     33          6           0        1.032458   -3.641533    2.299623
     34          6           0       -0.174476   -3.160967    2.757805
     35          6           0        1.760573   -4.888865    2.706389
     36          1           0        2.391581   -5.278201    1.893616
     37          1           0        2.418337   -4.705523    3.573596
     38          1           0        1.046990   -5.676892    2.991028
     39          1           0       -0.769786   -3.683638    3.509855
 ---------------------------------------------------------------------
                    Distance matrix (angstroms):
                    1          2          3          4          5
     1  C    0.000000
     2  S    1.757283   0.000000
     3  C    2.520786   1.736862   0.000000
     4  C    2.336586   2.563979   1.374317   0.000000
     5  C    1.392173   2.599610   2.361312   1.430040   0.000000
     6  C    3.989045   2.821982   1.498748   2.586061   3.813282
     7  H    3.366369   3.617512   2.165765   1.092164   2.221308
     8  C    1.458467   2.799871   3.944576   3.755924   2.567182
     9  C    2.578783   3.334593   4.747898   4.805516   3.772397
    10  C    2.558160   4.022739   5.029523   4.628564   3.296281
    11  C    3.815297   4.701480   6.152200   6.122683   4.943884
    12  C    3.797040   5.108102   6.307141   5.982777   4.638103
    13  F    2.997379   2.974002   4.606888   5.044471   4.325988
    14  F    3.085815   3.885006   5.021399   4.949929   3.965620
    15  F    4.882786   5.726177   7.150333   7.105473   5.932015
    16  F    4.379621   4.926889   6.532487   6.705393   5.644338
    17  F    4.434626   5.913844   6.926042   6.408612   5.007406
    18  F    4.856748   6.073576   7.315441   7.020117   5.694461
    19  C    3.557726   4.749200   5.238007   4.709064   3.718527
    20  C    3.239954   4.732704   5.413202   4.810672   3.536902
    21  C    3.324185   3.973037   4.509397   4.332514   3.686408
    22  H    4.388031   4.839007   5.299667   5.198863   4.702449
    23  H    2.954863   3.436734   3.617052   3.422007   3.051035
    24  H    3.051149   3.486976   4.420981   4.495945   3.813298
    25  C    2.575139   4.068512   3.773974   2.573392   1.503003
    26  H    3.132310   4.608190   4.300424   3.111786   2.166655
    27  H    2.771057   4.441282   4.491647   3.438222   2.166496
    28  H    3.406691   4.686038   4.047880   2.724372   2.150680
    29  H    4.625653   3.747860   2.140687   2.726707   4.126548
    30  H    4.440395   3.100993   2.165487   3.303408   4.423460
    31  H    4.439646   3.107142   2.167119   3.309904   4.427702
    32  S    4.726665   6.356026   6.866129   6.035118   4.724776
    33  C    5.431064   6.888252   7.166820   6.318179   5.240176
    34  C    4.837693   6.065931   6.324843   5.630733   4.719381
    35  C    6.865199   8.340059   8.498356   7.559359   6.541967
    36  H    7.168189   8.753066   8.868001   7.827910   6.757471
    37  H    7.569826   9.002040   9.300949   8.447508   7.395766
    38  H    7.228788   8.608806   8.580355   7.617130   6.764630
    39  H    5.528762   6.563720   6.677810   6.038107   5.336596
                    6          7          8          9         10
     6  C    0.000000
     7  H    2.899615   0.000000
     8  C    5.375153   4.733317   0.000000
     9  C    6.043909   5.813028   1.518818   0.000000
    10  C    6.485729   5.488140   1.372089   2.375921   0.000000
    11  C    7.475324   7.105859   2.426678   1.545874   2.416633
    12  C    7.742890   6.858196   2.372638   2.431483   1.518014
    13  F    5.678489   6.109886   2.403093   1.352042   3.436514
    14  F    6.283324   5.846432   2.374576   1.359237   3.217960
    15  F    8.442614   8.053810   3.565365   2.409810   3.570186
    16  F    7.746499   7.744474   3.098159   2.364741   3.056237
    17  F    8.397478   7.167163   3.147881   3.117538   2.380997
    18  F    8.722781   7.886122   3.473882   3.578833   2.399886
    19  C    6.526418   5.323366   3.320720   4.694700   2.573373
    20  C    6.839855   5.499028   2.564079   3.806665   1.456176
    21  C    5.619720   5.040736   3.422516   4.732407   3.188873
    22  H    6.240882   5.820267   4.482853   5.723779   4.163633
    23  H    4.664696   4.062924   3.521717   4.898955   3.619511
    24  H    5.532339   5.369194   2.941977   4.026216   2.893581
    25  C    5.144061   2.855189   3.174377   4.409466   3.387511
    26  H    5.622573   3.287485   3.606802   5.001140   3.481065
    27  H    5.924814   3.842168   2.876401   3.924324   2.912564
    28  H    5.250231   2.615597   4.149301   5.254346   4.449393
    29  H    1.099716   2.598742   6.069913   6.851050   7.100568
    30  H    1.102628   3.653894   5.739951   6.150598   6.968814
    31  H    1.102739   3.669760   5.745179   6.441315   6.787696
    32  S    8.309628   6.529275   4.012416   5.061362   2.781854
    33  C    8.484577   6.668701   5.039103   6.303514   3.936093
    34  C    7.549798   6.035678   4.650732   6.021730   3.756377
    35  C    9.776498   7.770643   6.494810   7.725441   5.363197
    36  H   10.187824   7.982275   6.764643   7.926945   5.634229
    37  H   10.582138   8.729750   7.059337   8.199611   5.836282
    38  H    9.759041   7.707773   7.059090   8.390047   6.045461
    39  H    7.760555   6.347870   5.513508   6.913807   4.735418
                   11         12         13         14         15
    11  C    0.000000
    12  C    1.547534   0.000000
    13  F    2.391489   3.569975   0.000000
    14  F    2.374247   3.145134   2.179811   0.000000
    15  F    1.337478   2.410994   3.114418   2.593022   0.000000
    16  F    1.353248   2.359851   2.562998   3.468459   2.188114
    17  F    2.379169   1.364405   4.406849   3.270377   2.610014
    18  F    2.390521   1.345741   4.506603   4.422064   3.090828
    19  C    4.822280   3.802469   5.404169   5.610679   6.052070
    20  C    3.776566   2.571854   4.772997   4.596616   4.897027
    21  C    5.100822   4.487781   5.072626   5.789750   6.424203
    22  H    5.975017   5.344922   5.970198   6.839000   7.300659
    23  H    5.566317   5.060313   5.168076   5.810118   6.868775
    24  H    4.371840   4.036270   4.193640   5.210686   5.709251
    25  C    5.300361   4.622012   5.290234   4.423252   6.173241
    26  H    5.696643   4.792609   5.896643   5.225058   6.666486
    27  H    4.639586   3.890566   5.002165   3.805556   5.375056
    28  H    6.226525   5.602931   6.090584   5.052629   6.994059
    29  H    8.283942   8.420972   6.619289   6.994404   9.244395
    30  H    7.638505   8.096400   5.636750   6.255569   8.486261
    31  H    7.783968   8.061884   5.956107   6.874928   8.830596
    32  S    4.750000   3.250408   6.211286   5.585904   5.583012
    33  C    6.121806   4.703509   7.290749   6.970153   7.106857
    34  C    6.024121   4.807210   6.810221   6.849406   7.175807
    35  C    7.459858   5.976743   8.758651   8.314466   8.348071
    36  H    7.649091   6.128001   9.061199   8.353603   8.409094
    37  H    7.751992   6.266069   9.204387   8.874744   8.607234
    38  H    8.266785   6.832895   9.359158   8.987911   9.225152
    39  H    6.976119   5.829341   7.588164   7.787172   8.170395
                   16         17         18         19         20
    16  F    0.000000
    17  F    3.480000   0.000000
    18  F    2.570359   2.180277   0.000000
    19  C    4.996990   4.578469   3.943173   0.000000
    20  C    4.220311   3.202823   2.902309   1.390323   0.000000
    21  C    5.020835   5.495507   4.695623   1.502436   2.572653
    22  H    5.723525   6.391474   5.336914   2.151001   3.406313
    23  H    5.622813   5.962632   5.495166   2.165495   3.125962
    24  H    4.123917   5.202983   4.265119   2.165583   2.769288
    25  C    6.185287   4.650489   5.629991   3.685017   3.299652
    26  H    6.460312   4.899741   5.587504   3.042069   2.919836
    27  H    5.670404   3.697204   4.958367   3.825452   3.042780
    28  H    7.178740   5.477565   6.650453   4.696903   4.362952
    29  H    8.644300   8.977200   9.418171   6.949584   7.313838
    30  H    7.918876   8.717410   9.138748   7.334317   7.509386
    31  H    7.873048   8.857048   8.920486   6.575979   7.062348
    32  S    5.352866   3.259357   3.293361   2.600265   1.756490
    33  C    6.498036   4.947660   4.566558   2.364623   2.519750
    34  C    6.222892   5.368966   4.738394   1.431319   2.334809
    35  C    7.853740   6.034214   5.714981   3.820154   3.988262
    36  H    8.199121   5.936667   5.957880   4.495067   4.381910
    37  H    8.015751   6.381075   5.767446   4.328586   4.501718
    38  H    8.634039   6.951441   6.641491   4.175968   4.618619
    39  H    7.064432   6.450637   5.703967   2.220470   3.363707
                   21         22         23         24         25
    21  C    0.000000
    22  H    1.100492   0.000000
    23  H    1.103285   1.778884   0.000000
    24  H    1.098532   1.783581   1.767762   0.000000
    25  C    4.197575   5.175996   3.734421   4.551161   0.000000
    26  H    3.729499   4.587139   3.335893   4.316567   1.103029
    27  H    4.562604   5.586101   4.332008   4.775467   1.098498
    28  H    5.171044   6.101264   4.584930   5.571535   1.100495
    29  H    6.140940   6.725977   5.102415   6.223877   5.255298
    30  H    6.446008   7.114400   5.564290   6.219185   5.774430
    31  H    5.470523   5.927552   4.545098   5.359867   5.793890
    32  S    4.068305   4.690414   4.601779   4.441653   3.941150
    33  C    3.778024   4.055369   4.302358   4.495017   4.508986
    34  C    2.575670   2.728122   3.114170   3.439911   4.341848
    35  C    5.153690   5.263654   5.633926   5.931201   5.634273
    36  H    5.912557   6.161064   6.320424   6.642801   5.659536
    37  H    5.606532   5.583394   6.239688   6.304174   6.577328
    38  H    5.337001   5.322259   5.683098   6.245573   5.879148
    39  H    2.855409   2.618194   3.287290   3.842962   5.053596
                   26         27         28         29         30
    26  H    0.000000
    27  H    1.768405   0.000000
    28  H    1.778050   1.782852   0.000000
    29  H    5.685903   6.141790   5.159302   0.000000
    30  H    6.392675   6.438912   5.840110   1.780834   0.000000
    31  H    6.124115   6.591662   6.021799   1.780538   1.774441
    32  S    3.395689   3.467037   4.804835   8.654868   8.997602
    33  C    3.610694   4.431139   5.295160   8.723933   9.325865
    34  C    3.426658   4.515803   5.203388   7.825527   8.440560
    35  C    4.677440   5.551644   6.253569   9.918598  10.654950
    36  H    4.783114   5.454678   6.163501  10.287701  11.024996
    37  H    5.652386   6.429069   7.264258  10.788215  11.452870
    38  H    4.832582   5.986015   6.397664   9.805123  10.701324
    39  H    4.073644   5.391131   5.827739   7.970123   8.722398
                   31         32         33         34         35
    31  H    0.000000
    32  S    8.614215   0.000000
    33  C    8.646693   1.735806   0.000000
    34  C    7.583662   2.564650   1.377520   0.000000
    35  C    9.943427   2.817813   1.500482   2.594742   0.000000
    36  H   10.461417   2.909159   2.165812   3.437172   1.100161
    37  H   10.683406   3.333010   2.162347   3.126315   1.103773
    38  H    9.883718   3.695292   2.149637   2.806465   1.100548
    39  H    7.679633   3.619379   2.171293   1.092318   2.915620
                   36         37         38         39
    36  H    0.000000
    37  H    1.775109   0.000000
    38  H    1.780784   1.778633   0.000000
    39  H    3.892184   3.348497   2.746437   0.000000
 Stoichiometry    C17H14F6S2
 Framework group  C1[X(C17H14F6S2)]
 Deg. of freedom   111
 Full point group                 C1      NOp   1
 RotChk:  IX=2 Diff= 1.88D-02
 Largest Abelian subgroup         C1      NOp   1
 Largest concise Abelian subgroup C1      NOp   1
                         Standard orientation:                         
 ---------------------------------------------------------------------
 Center     Atomic      Atomic             Coordinates (Angstroms)
 Number     Number       Type             X           Y           Z
 ---------------------------------------------------------------------
      1          6           0        1.617121   -0.532759    0.248159
      2         16           0        3.133438   -0.580359   -0.638725
      3          6           0        3.602463   -2.079263    0.102888
      4          6           0        2.644432   -2.493216    0.997073
      5          6           0        1.508088   -1.630808    1.097009
      6          6           0        4.901436   -2.743459   -0.240272
      7          1           0        2.752730   -3.402928    1.591647
      8          6           0        0.686348    0.576912    0.076646
      9          6           0        1.187727    2.008368    0.156398
     10          6           0       -0.680144    0.553892   -0.045005
     11          6           0       -0.030957    2.873654   -0.238336
     12          6           0       -1.241657    1.959710    0.067891
     13          9           0        2.242230    2.256937   -0.652462
     14          9           0        1.574219    2.320963    1.421480
     15          9           0       -0.077823    4.043614    0.408074
     16          9           0        0.006973    3.111841   -1.569918
     17          9           0       -1.693093    2.212641    1.330361
     18          9           0       -2.262421    2.204362   -0.774254
     19          6           0       -1.469436   -1.641791   -1.130473
     20          6           0       -1.583551   -0.568971   -0.253528
     21          6           0       -0.333845   -1.870631   -2.087229
     22          1           0       -0.689411   -2.388616   -2.990748
     23          1           0        0.457075   -2.492556   -1.634580
     24          1           0        0.139254   -0.927163   -2.391891
     25          6           0        0.375108   -1.890006    2.049998
     26          1           0       -0.411008   -2.509455    1.586340
     27          1           0       -0.104866   -0.957675    2.377234
     28          1           0        0.737198   -2.424422    2.941277
     29          1           0        5.012688   -3.672637    0.337332
     30          1           0        5.764824   -2.096707   -0.012105
     31          1           0        4.962043   -3.000854   -1.310836
     32         16           0       -3.091514   -0.650238    0.643523
     33          6           0       -3.560137   -2.127483   -0.138246
     34          6           0       -2.601432   -2.513908   -1.048808
     35          6           0       -4.865566   -2.791538    0.187844
     36          1           0       -5.179603   -2.591185    1.223022
     37          1           0       -5.673646   -2.436475   -0.474918
     38          1           0       -4.786302   -3.881856    0.060836
     39          1           0       -2.698506   -3.413364   -1.660948
 ---------------------------------------------------------------------
 Rotational constants (GHZ):      0.2326830      0.1886435      0.1231030
 Leave Link  202 at Sun Dec  2 13:57:08 2018, MaxMem=   536870912 cpu:         0.0
 (Enter /pbs_home/pkowalski/g09d01/g09/l301.exe)
 Basis read from rwf:  (5D, 7F)
 No pseudopotential information found on rwf file.
 There are   453 symmetry adapted cartesian basis functions of A   symmetry.
 There are   428 symmetry adapted basis functions of A   symmetry.
   428 basis functions,   747 primitive gaussians,   453 cartesian basis functions
   101 alpha electrons      101 beta electrons
       nuclear repulsion energy      2805.6805488876 Hartrees.
 IExCor=  402 DFT=T Ex+Corr=B3LYP ExCW=0 ScaHFX=  0.200000
 ScaDFX=  0.800000  0.720000  1.000000  0.810000 ScalE2=  1.000000  1.000000
 IRadAn=      0 IRanWt=     -1 IRanGd=            0 ICorTp=0 IEmpDi=  4
 NAtoms=   39 NActive=   39 NUniq=   39 SFac= 1.00D+00 NAtFMM=   60 NAOKFM=F Big=F
 Integral buffers will be    131072 words long.
 Raffenetti 2 integral format.
 Two-electron integral symmetry is turned on.
 No density basis found on file   724.
 Leave Link  301 at Sun Dec  2 13:57:09 2018, MaxMem=   536870912 cpu:         0.8
 (Enter /pbs_home/pkowalski/g09d01/g09/l302.exe)
 NPDir=0 NMtPBC=     1 NCelOv=     1 NCel=       1 NClECP=     1 NCelD=      1
         NCelK=      1 NCelE2=     1 NClLst=     1 CellRange=     0.0.
 One-electron integrals computed using PRISM.
 NBasis=   428 RedAO= T EigKep=  3.85D-04  NBF=   428
 NBsUse=   428 1.00D-06 EigRej= -1.00D+00 NBFU=   428
 Precomputing XC quadrature grid using
 IXCGrd= 4 IRadAn=           0 IRanWt=          -1 IRanGd=           0 AccXCQ= 0.00D+00.
 Generated NRdTot=       0 NPtTot=           0 NUsed=           0 NTot=          32
 NSgBfM=   442   443   446   446   446 MxSgAt=    39 MxSgA2=    39.
 Leave Link  302 at Sun Dec  2 13:57:09 2018, MaxMem=   536870912 cpu:         6.7
 (Enter /pbs_home/pkowalski/g09d01/g09/l303.exe)
 DipDrv:  MaxL=1.
 Leave Link  303 at Sun Dec  2 13:57:10 2018, MaxMem=   536870912 cpu:         1.0
 (Enter /pbs_home/pkowalski/g09d01/g09/l401.exe)
 Initial guess from the checkpoint file:  "dae0068freq_open_b3lyp_air.chk"
 B after Tr=     0.000000    0.000000    0.000000
         Rot=    0.999985   -0.001885   -0.004619   -0.002057 Ang=  -0.62 deg.
 Guess basis will be translated and rotated to current coordinates.
 JPrj=2 DoOrth=T DoCkMO=T.
 Generating alternative initial guess.
 ExpMin= 1.22D-01 ExpMax= 9.18D+03 ExpMxC= 1.38D+03 IAcc=1 IRadAn=         1 AccDes= 0.00D+00
 Harris functional with IExCor=  402 and IRadAn=       1 diagonalized for initial guess.
 HarFok:  IExCor=  402 AccDes= 0.00D+00 IRadAn=         1 IDoV= 1 UseB2=F ITyADJ=14
 ICtDFT=  3500011 ScaDFX=  1.000000  1.000000  1.000000  1.000000
 FoFCou: FMM=F IPFlag=           0 FMFlag=      100000 FMFlg1=           0
         NFxFlg=           0 DoJE=T BraDBF=F KetDBF=T FulRan=T
         wScrn=  0.000000 ICntrl=     500 IOpCl=  0 I1Cent=   200000004 NGrid=           0
         NMat0=    1 NMatS0=      1 NMatT0=    0 NMatD0=    1 NMtDS0=    0 NMtDT0=    0
 Petite list used in FoFCou.
 Harris En= -2050.37922907477    
 Leave Link  401 at Sun Dec  2 13:57:12 2018, MaxMem=   536870912 cpu:        16.0
 (Enter /pbs_home/pkowalski/g09d01/g09/l502.exe)
 Closed shell SCF:
 Using DIIS extrapolation, IDIIS=  1040.
 Integral symmetry usage will be decided dynamically.
 IVT=      641221 IEndB=      641221 NGot=   536870912 MDV=   536451994
 LenX=   536451994 LenY=   536246332
 Requested convergence on RMS density matrix=1.00D-08 within 128 cycles.
 Requested convergence on MAX density matrix=1.00D-06.
 Requested convergence on             energy=1.00D-06.
 No special actions if energy rises.
 Fock matrices will be formed incrementally for  20 cycles.
 Integral accuracy reduced to 1.0D-05 until final iterations.

 Cycle   1  Pass 0  IDiag  1:
 FoFJK:  IHMeth= 1 ICntrl=       0 DoSepK=F KAlg= 0 I1Cent=   0 FoldK=F
 IRaf= 780000000 NMat=   1 IRICut=       1 DoRegI=T DoRafI=F ISym2E= 0.
 FoFCou: FMM=F IPFlag=           0 FMFlag=      100000 FMFlg1=           0
         NFxFlg=           0 DoJE=F BraDBF=F KetDBF=F FulRan=T
         wScrn=  0.000000 ICntrl=       0 IOpCl=  0 I1Cent=           0 NGrid=           0
         NMat0=    1 NMatS0=      1 NMatT0=    0 NMatD0=    1 NMtDS0=    0 NMtDT0=    0
 Symmetry not used in FoFCou.
 E= -2050.48725633971    
 DIIS: error= 4.18D-03 at cycle   1 NSaved=   1.
 NSaved= 1 IEnMin= 1 EnMin= -2050.48725633971     IErMin= 1 ErrMin= 4.18D-03
 ErrMax= 4.18D-03  0.00D+00 EMaxC= 1.00D-01 BMatC= 1.30D-02 BMatP= 1.30D-02
 IDIUse=3 WtCom= 9.58D-01 WtEn= 4.18D-02
 Coeff-Com:  0.100D+01
 Coeff-En:   0.100D+01
 Coeff:      0.100D+01
 Gap=     0.485 Goal=   None    Shift=    0.000
 GapD=    0.485 DampG=2.000 DampE=1.000 DampFc=2.0000 IDamp=-1.
 RMSDP=6.44D-04 MaxDP=2.23D-02              OVMax= 1.96D-02

 Cycle   2  Pass 0  IDiag  1:
 RMSU=  6.40D-04    CP:  9.96D-01
 E= -2050.50546149814     Delta-E=       -0.018205158431 Rises=F Damp=F
 DIIS: error= 5.01D-04 at cycle   2 NSaved=   2.
 NSaved= 2 IEnMin= 2 EnMin= -2050.50546149814     IErMin= 2 ErrMin= 5.01D-04
 ErrMax= 5.01D-04  0.00D+00 EMaxC= 1.00D-01 BMatC= 1.76D-04 BMatP= 1.30D-02
 IDIUse=3 WtCom= 9.95D-01 WtEn= 5.01D-03
 Coeff-Com: -0.485D-01 0.105D+01
 Coeff-En:   0.000D+00 0.100D+01
 Coeff:     -0.483D-01 0.105D+01
 Gap=     0.146 Goal=   None    Shift=    0.000
 RMSDP=8.34D-05 MaxDP=3.11D-03 DE=-1.82D-02 OVMax= 4.23D-03

 Cycle   3  Pass 0  IDiag  1:
 RMSU=  8.01D-05    CP:  9.96D-01  1.04D+00
 E= -2050.50553907398     Delta-E=       -0.000077575840 Rises=F Damp=F
 DIIS: error= 5.25D-04 at cycle   3 NSaved=   3.
 NSaved= 3 IEnMin= 3 EnMin= -2050.50553907398     IErMin= 2 ErrMin= 5.01D-04
 ErrMax= 5.25D-04  0.00D+00 EMaxC= 1.00D-01 BMatC= 2.26D-04 BMatP= 1.76D-04
 IDIUse=3 WtCom= 3.04D-01 WtEn= 6.96D-01
 Coeff-Com: -0.357D-01 0.591D+00 0.444D+00
 Coeff-En:   0.000D+00 0.341D+00 0.659D+00
 Coeff:     -0.108D-01 0.417D+00 0.594D+00
 Gap=     0.146 Goal=   None    Shift=    0.000
 RMSDP=6.67D-05 MaxDP=2.76D-03 DE=-7.76D-05 OVMax= 3.64D-03

 Cycle   4  Pass 0  IDiag  1:
 RMSU=  3.87D-05    CP:  9.96D-01  1.04D+00  3.27D-01
 E= -2050.50564089240     Delta-E=       -0.000101818421 Rises=F Damp=F
 DIIS: error= 3.13D-04 at cycle   4 NSaved=   4.
 NSaved= 4 IEnMin= 4 EnMin= -2050.50564089240     IErMin= 4 ErrMin= 3.13D-04
 ErrMax= 3.13D-04  0.00D+00 EMaxC= 1.00D-01 BMatC= 8.59D-05 BMatP= 1.76D-04
 IDIUse=3 WtCom= 9.97D-01 WtEn= 3.13D-03
 Coeff-Com: -0.800D-02 0.107D+00 0.381D+00 0.520D+00
 Coeff-En:   0.000D+00 0.000D+00 0.322D+00 0.678D+00
 Coeff:     -0.797D-02 0.107D+00 0.381D+00 0.521D+00
 Gap=     0.146 Goal=   None    Shift=    0.000
 RMSDP=3.05D-05 MaxDP=9.50D-04 DE=-1.02D-04 OVMax= 2.51D-03

 Cycle   5  Pass 0  IDiag  1:
 RMSU=  1.19D-05    CP:  9.96D-01  1.04D+00  5.90D-01  5.26D-01
 E= -2050.50570658744     Delta-E=       -0.000065695038 Rises=F Damp=F
 DIIS: error= 7.93D-05 at cycle   5 NSaved=   5.
 NSaved= 5 IEnMin= 5 EnMin= -2050.50570658744     IErMin= 5 ErrMin= 7.93D-05
 ErrMax= 7.93D-05  0.00D+00 EMaxC= 1.00D-01 BMatC= 4.10D-06 BMatP= 8.59D-05
 IDIUse=1 WtCom= 1.00D+00 WtEn= 0.00D+00
 Coeff-Com: -0.170D-02 0.103D-01 0.208D+00 0.348D+00 0.436D+00
 Coeff:     -0.170D-02 0.103D-01 0.208D+00 0.348D+00 0.436D+00
 Gap=     0.146 Goal=   None    Shift=    0.000
 RMSDP=7.80D-06 MaxDP=3.25D-04 DE=-6.57D-05 OVMax= 8.03D-04

 Initial convergence to 1.0D-05 achieved.  Increase integral accuracy.
 Cycle   6  Pass 1  IDiag  1:
 E= -2050.50594189141     Delta-E=       -0.000235303974 Rises=F Damp=F
 DIIS: error= 1.20D-04 at cycle   1 NSaved=   1.
 NSaved= 1 IEnMin= 1 EnMin= -2050.50594189141     IErMin= 1 ErrMin= 1.20D-04
 ErrMax= 1.20D-04  0.00D+00 EMaxC= 1.00D-01 BMatC= 2.92D-06 BMatP= 2.92D-06
 IDIUse=3 WtCom= 9.99D-01 WtEn= 1.20D-03
 Coeff-Com:  0.100D+01
 Coeff-En:   0.100D+01
 Coeff:      0.100D+01
 Gap=     0.146 Goal=   None    Shift=    0.000
 RMSDP=7.80D-06 MaxDP=3.25D-04 DE=-2.35D-04 OVMax= 5.10D-04

 Cycle   7  Pass 1  IDiag  1:
 RMSU=  6.92D-05    CP:  1.00D+00
 E= -2050.50594420141     Delta-E=       -0.000002309996 Rises=F Damp=F
 DIIS: error= 3.24D-05 at cycle   2 NSaved=   2.
 NSaved= 2 IEnMin= 2 EnMin= -2050.50594420141     IErMin= 2 ErrMin= 3.24D-05
 ErrMax= 3.24D-05  0.00D+00 EMaxC= 1.00D-01 BMatC= 7.97D-07 BMatP= 2.92D-06
 IDIUse=1 WtCom= 1.00D+00 WtEn= 0.00D+00
 Coeff-Com:  0.258D+00 0.742D+00
 Coeff:      0.258D+00 0.742D+00
 Gap=     0.146 Goal=   None    Shift=    0.000
 RMSDP=6.83D-06 MaxDP=3.44D-04 DE=-2.31D-06 OVMax= 8.18D-04

 Cycle   8  Pass 1  IDiag  1:
 RMSU=  6.82D-06    CP:  1.00D+00  1.00D+00
 E= -2050.50594325283     Delta-E=        0.000000948579 Rises=F Damp=F
 DIIS: error= 4.86D-05 at cycle   3 NSaved=   3.
 NSaved= 3 IEnMin= 2 EnMin= -2050.50594420141     IErMin= 2 ErrMin= 3.24D-05
 ErrMax= 4.86D-05  0.00D+00 EMaxC= 1.00D-01 BMatC= 1.63D-06 BMatP= 7.97D-07
 IDIUse=1 WtCom= 1.00D+00 WtEn= 0.00D+00
 Coeff-Com:  0.628D-03 0.589D+00 0.410D+00
 Coeff:      0.628D-03 0.589D+00 0.410D+00
 Gap=     0.146 Goal=   None    Shift=    0.000
 RMSDP=4.28D-06 MaxDP=2.01D-04 DE= 9.49D-07 OVMax= 5.22D-04

 Cycle   9  Pass 1  IDiag  1:
 RMSU=  9.75D-07    CP:  1.00D+00  1.01D+00  3.95D-01
 E= -2050.50594504022     Delta-E=       -0.000001787394 Rises=F Damp=F
 DIIS: error= 5.29D-06 at cycle   4 NSaved=   4.
 NSaved= 4 IEnMin= 4 EnMin= -2050.50594504022     IErMin= 4 ErrMin= 5.29D-06
 ErrMax= 5.29D-06  0.00D+00 EMaxC= 1.00D-01 BMatC= 2.42D-08 BMatP= 7.97D-07
 IDIUse=1 WtCom= 1.00D+00 WtEn= 0.00D+00
 Coeff-Com: -0.565D-02 0.337D+00 0.247D+00 0.422D+00
 Coeff:     -0.565D-02 0.337D+00 0.247D+00 0.422D+00
 Gap=     0.146 Goal=   None    Shift=    0.000
 RMSDP=5.29D-07 MaxDP=1.67D-05 DE=-1.79D-06 OVMax= 4.11D-05

 Cycle  10  Pass 1  IDiag  1:
 RMSU=  2.95D-07    CP:  1.00D+00  1.01D+00  4.19D-01  5.86D-01
 E= -2050.50594506098     Delta-E=       -0.000000020752 Rises=F Damp=F
 DIIS: error= 8.71D-07 at cycle   5 NSaved=   5.
 NSaved= 5 IEnMin= 5 EnMin= -2050.50594506098     IErMin= 5 ErrMin= 8.71D-07
 ErrMax= 8.71D-07  0.00D+00 EMaxC= 1.00D-01 BMatC= 9.59D-10 BMatP= 2.42D-08
 IDIUse=1 WtCom= 1.00D+00 WtEn= 0.00D+00
 Coeff-Com: -0.301D-02 0.150D+00 0.112D+00 0.232D+00 0.509D+00
 Coeff:     -0.301D-02 0.150D+00 0.112D+00 0.232D+00 0.509D+00
 Gap=     0.146 Goal=   None    Shift=    0.000
 RMSDP=1.42D-07 MaxDP=5.80D-06 DE=-2.08D-08 OVMax= 1.24D-05

 Cycle  11  Pass 1  IDiag  1:
 RMSU=  1.18D-07    CP:  1.00D+00  1.01D+00  4.18D-01  5.88D-01  7.39D-01
 E= -2050.50594506174     Delta-E=       -0.000000000761 Rises=F Damp=F
 DIIS: error= 4.68D-07 at cycle   6 NSaved=   6.
 NSaved= 6 IEnMin= 6 EnMin= -2050.50594506174     IErMin= 6 ErrMin= 4.68D-07
 ErrMax= 4.68D-07  0.00D+00 EMaxC= 1.00D-01 BMatC= 1.30D-10 BMatP= 9.59D-10
 IDIUse=1 WtCom= 1.00D+00 WtEn= 0.00D+00
 Coeff-Com: -0.106D-02 0.452D-01 0.341D-01 0.815D-01 0.303D+00 0.537D+00
 Coeff:     -0.106D-02 0.452D-01 0.341D-01 0.815D-01 0.303D+00 0.537D+00
 Gap=     0.146 Goal=   None    Shift=    0.000
 RMSDP=5.05D-08 MaxDP=1.45D-06 DE=-7.61D-10 OVMax= 4.07D-06

 Cycle  12  Pass 1  IDiag  1:
 RMSU=  3.89D-08    CP:  1.00D+00  1.01D+00  4.17D-01  5.79D-01  8.10D-01
                    CP:  8.18D-01
 E= -2050.50594506195     Delta-E=       -0.000000000207 Rises=F Damp=F
 DIIS: error= 1.62D-07 at cycle   7 NSaved=   7.
 NSaved= 7 IEnMin= 7 EnMin= -2050.50594506195     IErMin= 7 ErrMin= 1.62D-07
 ErrMax= 1.62D-07  0.00D+00 EMaxC= 1.00D-01 BMatC= 1.92D-11 BMatP= 1.30D-10
 IDIUse=1 WtCom= 1.00D+00 WtEn= 0.00D+00
 Coeff-Com: -0.178D-03 0.358D-02 0.303D-02 0.119D-01 0.102D+00 0.324D+00
 Coeff-Com:  0.556D+00
 Coeff:     -0.178D-03 0.358D-02 0.303D-02 0.119D-01 0.102D+00 0.324D+00
 Coeff:      0.556D+00
 Gap=     0.146 Goal=   None    Shift=    0.000
 RMSDP=1.81D-08 MaxDP=7.01D-07 DE=-2.07D-10 OVMax= 1.40D-06

 Cycle  13  Pass 1  IDiag  1:
 RMSU=  1.10D-08    CP:  1.00D+00  1.01D+00  4.18D-01  5.86D-01  8.14D-01
                    CP:  8.33D-01  6.88D-01
 E= -2050.50594506191     Delta-E=        0.000000000036 Rises=F Damp=F
 DIIS: error= 4.99D-08 at cycle   8 NSaved=   8.
 NSaved= 8 IEnMin= 7 EnMin= -2050.50594506195     IErMin= 8 ErrMin= 4.99D-08
 ErrMax= 4.99D-08  0.00D+00 EMaxC= 1.00D-01 BMatC= 2.03D-12 BMatP= 1.92D-11
 IDIUse=1 WtCom= 1.00D+00 WtEn= 0.00D+00
 Coeff-Com:  0.129D-05-0.231D-02-0.152D-02-0.115D-02 0.280D-01 0.130D+00
 Coeff-Com:  0.319D+00 0.529D+00
 Coeff:      0.129D-05-0.231D-02-0.152D-02-0.115D-02 0.280D-01 0.130D+00
 Coeff:      0.319D+00 0.529D+00
 Gap=     0.146 Goal=   None    Shift=    0.000
 RMSDP=6.15D-09 MaxDP=3.01D-07 DE= 3.64D-11 OVMax= 5.50D-07

 SCF Done:  E(RB3LYP) =  -2050.50594506     A.U. after   13 cycles
            NFock= 13  Conv=0.61D-08     -V/T= 2.0061
 KE= 2.038006064488D+03 PE=-1.044692700403D+04 EE= 3.552734445593D+03
 Leave Link  502 at Sun Dec  2 13:59:04 2018, MaxMem=   536870912 cpu:       893.6
 (Enter /pbs_home/pkowalski/g09d01/g09/l701.exe)
 Compute integral first derivatives.
 ... and contract with generalized density number  0.
 Leave Link  701 at Sun Dec  2 13:59:05 2018, MaxMem=   536870912 cpu:         3.4
 (Enter /pbs_home/pkowalski/g09d01/g09/l702.exe)
 L702 exits ... SP integral derivatives will be done elsewhere.
 Leave Link  702 at Sun Dec  2 13:59:05 2018, MaxMem=   536870912 cpu:         0.3
 (Enter /pbs_home/pkowalski/g09d01/g09/l703.exe)
 Compute integral first derivatives, UseDBF=F ICtDFT=           0.
 Integral derivatives from FoFJK, PRISM(SPDF).
 Calling FoFJK, ICntrl=      2127 FMM=F ISym2X=0 I1Cent= 0 IOpClX= 0 NMat=1 NMatS=1 NMatT=0.
 FoFJK:  IHMeth= 1 ICntrl=    2127 DoSepK=F KAlg= 0 I1Cent=   0 FoldK=F
 IRaf=         0 NMat=   1 IRICut=       1 DoRegI=T DoRafI=F ISym2E= 0.
 FoFCou: FMM=F IPFlag=           0 FMFlag=      100000 FMFlg1=         800
         NFxFlg=           0 DoJE=F BraDBF=F KetDBF=F FulRan=T
         wScrn=  0.000000 ICntrl=    2127 IOpCl=  0 I1Cent=           0 NGrid=           0
         NMat0=    1 NMatS0=      1 NMatT0=    0 NMatD0=    1 NMtDS0=    0 NMtDT0=    0
 Symmetry not used in FoFCou.
 Leave Link  703 at Sun Dec  2 13:59:33 2018, MaxMem=   536870912 cpu:       219.8
 (Enter /pbs_home/pkowalski/g09d01/g09/l716.exe)
 Dipole        =-1.53570196D-02-2.42055443D+00-1.01778778D-01
 ***** Axes restored to original set *****
 -------------------------------------------------------------------
 Center     Atomic                   Forces (Hartrees/Bohr)
 Number     Number              X              Y              Z
 -------------------------------------------------------------------
      1        6           0.000787966   -0.002276445   -0.000093290
      2       16          -0.000277148    0.000375750   -0.000094321
      3        6           0.000412654    0.000284682    0.000179290
      4        6           0.000322795    0.000432524    0.000453333
      5        6           0.000475726    0.001162848    0.000766247
      6        6          -0.000050933    0.000266775   -0.000088974
      7        1           0.000180704   -0.000186950   -0.000092011
      8        6           0.001691746   -0.000457598    0.001683651
      9        6           0.002022276   -0.002527764   -0.002216891
     10        6          -0.001674873    0.001037595   -0.001499989
     11        6          -0.001646049    0.000557278    0.004248942
     12        6          -0.001412142    0.000145055   -0.002359367
     13        9          -0.001997530    0.000626297    0.000681461
     14        9          -0.000972455    0.000148611    0.000348408
     15        9           0.000943433    0.000770125   -0.001053133
     16        9           0.000827234   -0.000496900   -0.001717716
     17        9          -0.000105200   -0.000454428    0.000688688
     18        9           0.000722249   -0.000370385    0.001579404
     19        6           0.000924561   -0.001182384    0.000057608
     20        6          -0.000560190    0.000631283   -0.000588968
     21        6           0.000218771   -0.000170031   -0.000508317
     22        1          -0.000118527    0.000139743    0.000114221
     23        1           0.000079259   -0.000153092   -0.000073162
     24        1           0.000055717    0.000283571    0.000024342
     25        6          -0.000150852    0.000421762    0.000377190
     26        1          -0.000119651   -0.000042920    0.000176876
     27        1           0.000195921    0.000168888   -0.000059925
     28        1           0.000101583   -0.000077543   -0.000166539
     29        1           0.000020446   -0.000059071   -0.000044123
     30        1           0.000001956    0.000027112   -0.000087004
     31        1           0.000072751   -0.000037364    0.000097961
     32       16          -0.000483995   -0.000401569    0.000741372
     33        6          -0.001804487    0.001013975   -0.000022235
     34        6           0.001250428   -0.000112580   -0.002078854
     35        6          -0.000173412    0.000620820    0.000550894
     36        1          -0.000107259   -0.000247351   -0.000208383
     37        1           0.000257950    0.000026902   -0.000060017
     38        1          -0.000059236    0.000097844    0.000174285
     39        1           0.000147815    0.000014933    0.000169044
 -------------------------------------------------------------------
 Cartesian Forces:  Max     0.004248942 RMS     0.000915041
 Leave Link  716 at Sun Dec  2 13:59:33 2018, MaxMem=   536870912 cpu:         0.9
 (Enter /pbs_home/pkowalski/g09d01/g09/l103.exe)

 GradGradGradGradGradGradGradGradGradGradGradGradGradGradGradGradGradGrad
 Berny optimization.
 Using GEDIIS/GDIIS optimizer.
 FormGI is forming the generalized inverse of G from B-inverse, IUseBI=4.
 GSVD:  received Info=                   1 from GESDD.
 Internal  Forces:  Max     0.004553812 RMS     0.000678823
 Search for a local minimum.
 Step number   5 out of a maximum of  223
 All quantities printed in internal units (Hartrees-Bohrs-Radians)
 RMS Force = .67882D-03 SwitMx=.10000D-02 MixMth= 2
 Mixed Optimization -- En-DIIS/RFO-DIIS
 Update second derivatives using D2CorX and points    4    5
 DE= -1.27D-03 DEPred=-1.72D-03 R= 7.38D-01
 TightC=F SS=  1.41D+00  RLast= 3.89D-01 DXNew= 1.4270D+00 1.1667D+00
 Trust test= 7.38D-01 RLast= 3.89D-01 DXMaxT set to 1.17D+00
 ITU=  1  0  1  1  0
 Use linear search instead of GDIIS.
     Eigenvalues ---    0.00450   0.00884   0.00902   0.00952   0.00973
     Eigenvalues ---    0.00999   0.01118   0.01146   0.01188   0.01217
     Eigenvalues ---    0.01297   0.01337   0.01406   0.01446   0.01486
     Eigenvalues ---    0.01515   0.01585   0.01654   0.01787   0.01958
     Eigenvalues ---    0.02258   0.03397   0.05123   0.05279   0.07161
     Eigenvalues ---    0.07202   0.07242   0.07268   0.07328   0.07349
     Eigenvalues ---    0.07350   0.07356   0.07394   0.08022   0.09211
     Eigenvalues ---    0.09512   0.10579   0.11290   0.12462   0.12598
     Eigenvalues ---    0.14717   0.15755   0.15992   0.15999   0.16000
     Eigenvalues ---    0.16000   0.16000   0.16000   0.16000   0.16000
     Eigenvalues ---    0.16000   0.16000   0.16004   0.16027   0.16068
     Eigenvalues ---    0.17213   0.22957   0.23593   0.24316   0.24463
     Eigenvalues ---    0.24711   0.24874   0.24945   0.24981   0.24990
     Eigenvalues ---    0.24994   0.24996   0.25059   0.25343   0.28054
     Eigenvalues ---    0.28499   0.29059   0.29415   0.29440   0.30250
     Eigenvalues ---    0.30782   0.31554   0.32746   0.33488   0.33932
     Eigenvalues ---    0.34053   0.34209   0.34214   0.34224   0.34244
     Eigenvalues ---    0.34249   0.34254   0.34276   0.34291   0.34305
     Eigenvalues ---    0.34314   0.34332   0.34371   0.34456   0.35890
     Eigenvalues ---    0.36035   0.37260   0.37610   0.37855   0.38507
     Eigenvalues ---    0.39053   0.39773   0.40697   0.49463   0.51874
     Eigenvalues ---    0.52899   0.53177   0.53549   0.54046   0.54620
     Eigenvalues ---    0.56121
 RFO step:  Lambda=-3.20140192D-04 EMin= 4.49629442D-03
 Quartic linear search produced a step of -0.11521.
 Iteration  1 RMS(Cart)=  0.01976452 RMS(Int)=  0.00008659
 Iteration  2 RMS(Cart)=  0.00019183 RMS(Int)=  0.00001662
 Iteration  3 RMS(Cart)=  0.00000003 RMS(Int)=  0.00001662
 ITry= 1 IFail=0 DXMaxC= 7.18D-02 DCOld= 1.00D+10 DXMaxT= 1.17D+00 DXLimC= 3.00D+00 Rises=F
 Variable       Old X    -DE/DX   Delta X   Delta X   Delta X     New X
                                 (Linear)    (Quad)   (Total)
    R1        3.32078   0.00014  -0.00002  -0.00004  -0.00005   3.32073
    R2        2.63083  -0.00260  -0.00057  -0.00366  -0.00423   2.62660
    R3        2.75610  -0.00226   0.00033  -0.00498  -0.00465   2.75145
    R4        3.28219  -0.00059   0.00015  -0.00174  -0.00159   3.28060
    R5        2.59708   0.00023   0.00000   0.00013   0.00012   2.59720
    R6        2.83222  -0.00001  -0.00024   0.00013  -0.00011   2.83211
    R7        2.70238  -0.00047  -0.00027  -0.00066  -0.00093   2.70146
    R8        2.06389   0.00012   0.00020  -0.00015   0.00005   2.06394
    R9        2.84026  -0.00040  -0.00006  -0.00122  -0.00128   2.83899
   R10        2.07816   0.00005   0.00005  -0.00001   0.00005   2.07821
   R11        2.08366   0.00008   0.00000   0.00012   0.00012   2.08378
   R12        2.08387   0.00005  -0.00001   0.00008   0.00007   2.08394
   R13        2.87015  -0.00156   0.00021  -0.00529  -0.00507   2.86508
   R14        2.59287  -0.00455  -0.00162  -0.00624  -0.00787   2.58500
   R15        2.92128   0.00101  -0.00028   0.00365   0.00338   2.92466
   R16        2.55499   0.00188  -0.00018   0.00346   0.00328   2.55827
   R17        2.56859  -0.00050   0.00015  -0.00136  -0.00121   2.56738
   R18        2.86863  -0.00089   0.00040  -0.00366  -0.00328   2.86535
   R19        2.75177  -0.00140   0.00018  -0.00259  -0.00240   2.74937
   R20        2.92442   0.00052  -0.00004   0.00210   0.00206   2.92648
   R21        2.52747   0.00160  -0.00001   0.00241   0.00240   2.52987
   R22        2.55727  -0.00183   0.00013  -0.00350  -0.00337   2.55390
   R23        2.57835  -0.00038  -0.00013  -0.00026  -0.00040   2.57796
   R24        2.54308   0.00170   0.00004   0.00252   0.00256   2.54564
   R25        2.62733  -0.00134  -0.00002  -0.00182  -0.00185   2.62548
   R26        2.83919  -0.00027   0.00010  -0.00116  -0.00107   2.83813
   R27        2.70480  -0.00147  -0.00031  -0.00232  -0.00264   2.70216
   R28        3.31929  -0.00034  -0.00005  -0.00071  -0.00076   3.31852
   R29        2.07963   0.00011   0.00008   0.00014   0.00021   2.07984
   R30        2.08491   0.00002  -0.00005  -0.00012  -0.00016   2.08474
   R31        2.07592   0.00028   0.00006   0.00035   0.00041   2.07634
   R32        2.08442   0.00015   0.00001   0.00012   0.00013   2.08455
   R33        2.07586   0.00025   0.00009   0.00022   0.00031   2.07617
   R34        2.07963   0.00014   0.00006   0.00024   0.00030   2.07993
   R35        3.28020  -0.00056  -0.00029  -0.00047  -0.00076   3.27944
   R36        2.60314  -0.00239  -0.00034  -0.00491  -0.00524   2.59789
   R37        2.83550  -0.00033   0.00006  -0.00119  -0.00113   2.83437
   R38        2.06418   0.00003   0.00016  -0.00030  -0.00014   2.06404
   R39        2.07900   0.00018   0.00003   0.00033   0.00036   2.07936
   R40        2.08583   0.00011   0.00001   0.00016   0.00018   2.08601
   R41        2.07973   0.00002   0.00004  -0.00008  -0.00004   2.07969
    A1        1.93258   0.00097   0.00028   0.00185   0.00213   1.93470
    A2        2.10823  -0.00061   0.00003  -0.00360  -0.00359   2.10464
    A3        2.24187  -0.00036  -0.00032   0.00151   0.00117   2.24304
    A4        1.61170  -0.00071  -0.00039  -0.00127  -0.00164   1.61006
    A5        1.92784  -0.00003   0.00026   0.00010   0.00036   1.92820
    A6        2.11617  -0.00022  -0.00014  -0.00064  -0.00079   2.11538
    A7        2.23911   0.00025  -0.00011   0.00050   0.00039   2.23950
    A8        2.00176   0.00000  -0.00028   0.00031   0.00003   2.00179
    A9        2.13646   0.00025   0.00019   0.00089   0.00108   2.13754
   A10        2.14489  -0.00025   0.00009  -0.00125  -0.00117   2.14372
   A11        1.95068  -0.00022   0.00014  -0.00119  -0.00104   1.94964
   A12        2.19157  -0.00061  -0.00072   0.00099   0.00027   2.19183
   A13        2.14041   0.00083   0.00058   0.00026   0.00083   2.14124
   A14        1.91970  -0.00004  -0.00014   0.00010  -0.00004   1.91965
   A15        1.95124   0.00002  -0.00013   0.00021   0.00009   1.95133
   A16        1.95343  -0.00014  -0.00014  -0.00063  -0.00077   1.95265
   A17        1.88357   0.00001   0.00012  -0.00011   0.00001   1.88357
   A18        1.88297   0.00007   0.00016   0.00000   0.00015   1.88312
   A19        1.87001   0.00010   0.00017   0.00044   0.00061   1.87062
   A20        2.09467   0.00013   0.00080  -0.00384  -0.00306   2.09161
   A21        2.25653  -0.00142  -0.00077   0.00045  -0.00034   2.25620
   A22        1.92755   0.00129   0.00014   0.00325   0.00345   1.93099
   A23        1.82750  -0.00069  -0.00140   0.00094  -0.00039   1.82711
   A24        1.98158  -0.00066   0.00023  -0.00879  -0.00859   1.97298
   A25        1.93852   0.00001   0.00003   0.00094   0.00094   1.93946
   A26        1.93820   0.00053   0.00079   0.00020   0.00095   1.93915
   A27        1.91038   0.00120   0.00024   0.00772   0.00793   1.91831
   A28        1.86791  -0.00028   0.00011  -0.00038  -0.00027   1.86763
   A29        1.92438   0.00057  -0.00030   0.00188   0.00159   1.92597
   A30        2.26986  -0.00222  -0.00101  -0.00190  -0.00292   2.26693
   A31        2.08895   0.00165   0.00131   0.00002   0.00132   2.09027
   A32        1.80869  -0.00092  -0.00109  -0.00042  -0.00145   1.80724
   A33        1.97561   0.00015   0.00120  -0.00409  -0.00292   1.97269
   A34        1.90465   0.00046  -0.00053   0.00451   0.00397   1.90862
   A35        1.97530   0.00046   0.00100  -0.00231  -0.00134   1.97395
   A36        1.89715   0.00025  -0.00035   0.00376   0.00340   1.90055
   A37        1.89925  -0.00038  -0.00034  -0.00087  -0.00120   1.89805
   A38        1.81607  -0.00039  -0.00096   0.00254   0.00161   1.81768
   A39        1.94215  -0.00032  -0.00047  -0.00165  -0.00213   1.94002
   A40        1.98493  -0.00015   0.00070  -0.00461  -0.00393   1.98100
   A41        1.90971   0.00072  -0.00045   0.00544   0.00499   1.91471
   A42        1.94145   0.00045   0.00114  -0.00011   0.00102   1.94246
   A43        1.86959  -0.00026   0.00001  -0.00114  -0.00115   1.86844
   A44        2.19104  -0.00090  -0.00044  -0.00052  -0.00098   2.19006
   A45        1.94901   0.00034  -0.00007   0.00115   0.00111   1.95012
   A46        2.14278   0.00056   0.00050  -0.00055  -0.00006   2.14272
   A47        2.25804  -0.00115  -0.00031  -0.00136  -0.00168   2.25637
   A48        2.08882   0.00146   0.00027   0.00267   0.00294   2.09175
   A49        1.93573  -0.00031   0.00009  -0.00149  -0.00137   1.93436
   A50        1.92870   0.00029   0.00014   0.00123   0.00137   1.93007
   A51        1.94597  -0.00029   0.00018  -0.00222  -0.00204   1.94393
   A52        1.95121  -0.00003  -0.00035   0.00076   0.00041   1.95163
   A53        1.87878   0.00002  -0.00010   0.00040   0.00030   1.87908
   A54        1.89199  -0.00013   0.00002  -0.00077  -0.00076   1.89123
   A55        1.86417   0.00014   0.00011   0.00060   0.00071   1.86487
   A56        1.94717  -0.00022   0.00006  -0.00144  -0.00139   1.94579
   A57        1.95183  -0.00012  -0.00062   0.00071   0.00009   1.95193
   A58        1.92756   0.00022   0.00033   0.00038   0.00071   1.92827
   A59        1.86550   0.00014   0.00020   0.00040   0.00060   1.86610
   A60        1.87781   0.00004  -0.00004   0.00051   0.00047   1.87828
   A61        1.89089  -0.00006   0.00008  -0.00054  -0.00046   1.89043
   A62        1.61195  -0.00048  -0.00032  -0.00029  -0.00055   1.61140
   A63        1.92682   0.00028   0.00034   0.00020   0.00056   1.92738
   A64        2.11022   0.00029   0.00023   0.00010   0.00025   2.11047
   A65        2.24593  -0.00057  -0.00055  -0.00069  -0.00132   2.24461
   A66        2.00117   0.00016  -0.00014   0.00029   0.00015   2.00132
   A67        2.14128   0.00002   0.00026  -0.00013   0.00006   2.14134
   A68        2.14073  -0.00018  -0.00012  -0.00019  -0.00039   2.14034
   A69        1.95221   0.00005   0.00024  -0.00057  -0.00033   1.95188
   A70        1.94344   0.00011  -0.00010   0.00082   0.00072   1.94416
   A71        1.92912  -0.00014  -0.00020  -0.00033  -0.00053   1.92860
   A72        1.87279  -0.00002   0.00005   0.00013   0.00018   1.87297
   A73        1.88553  -0.00001  -0.00006  -0.00014  -0.00020   1.88533
   A74        1.87772   0.00003   0.00008   0.00010   0.00017   1.87789
    D1        0.01763  -0.00012  -0.00342   0.01048   0.00706   0.02469
    D2        3.12765  -0.00015  -0.00369   0.00285  -0.00084   3.12682
    D3       -0.01350   0.00009   0.00330  -0.01199  -0.00870  -0.02219
    D4        3.09368   0.00016   0.00339  -0.01036  -0.00698   3.08670
    D5       -3.12046   0.00013   0.00359  -0.00350   0.00010  -3.12036
    D6       -0.01328   0.00019   0.00368  -0.00187   0.00182  -0.01147
    D7       -0.85358   0.00068   0.00409   0.01842   0.02251  -0.83107
    D8        2.39938   0.00055   0.00178   0.01995   0.02173   2.42111
    D9        2.25030   0.00067   0.00377   0.00929   0.01307   2.26337
   D10       -0.77991   0.00054   0.00147   0.01082   0.01229  -0.76763
   D11       -0.01713   0.00014   0.00262  -0.00605  -0.00343  -0.02056
   D12        3.13575   0.00014   0.00219  -0.00271  -0.00052   3.13523
   D13        0.01269  -0.00010  -0.00121   0.00027  -0.00094   0.01174
   D14       -3.11575  -0.00003  -0.00099   0.00433   0.00334  -3.11241
   D15       -3.14121  -0.00010  -0.00074  -0.00338  -0.00412   3.13785
   D16        0.01354  -0.00004  -0.00052   0.00068   0.00016   0.01370
   D17        3.13636   0.00000   0.00026  -0.00247  -0.00221   3.13415
   D18        1.04413   0.00001   0.00029  -0.00253  -0.00225   1.04188
   D19       -1.05393  -0.00003   0.00026  -0.00282  -0.00255  -1.05648
   D20        0.00825   0.00001  -0.00026   0.00152   0.00126   0.00951
   D21       -2.08398   0.00001  -0.00023   0.00146   0.00123  -2.08275
   D22        2.10115  -0.00003  -0.00025   0.00118   0.00092   2.10207
   D23        0.00062   0.00000  -0.00139   0.00777   0.00637   0.00699
   D24       -3.10773  -0.00003  -0.00145   0.00617   0.00473  -3.10300
   D25        3.12899  -0.00006  -0.00161   0.00370   0.00209   3.13108
   D26        0.02064  -0.00009  -0.00167   0.00211   0.00045   0.02108
   D27        1.60870  -0.00001  -0.00060   0.00409   0.00349   1.61219
   D28       -0.47968   0.00004  -0.00047   0.00409   0.00361  -0.47607
   D29       -2.58689   0.00004  -0.00038   0.00403   0.00365  -2.58324
   D30       -1.57085   0.00004  -0.00051   0.00586   0.00535  -1.56551
   D31        2.62395   0.00009  -0.00039   0.00586   0.00547   2.62942
   D32        0.51674   0.00009  -0.00030   0.00580   0.00551   0.52225
   D33        3.02686  -0.00054  -0.00856   0.00641  -0.00212   3.02474
   D34        0.90994  -0.00034  -0.00873   0.01056   0.00184   0.91177
   D35       -1.19604   0.00048  -0.00906   0.01657   0.00753  -1.18851
   D36       -0.20666  -0.00058  -0.00671   0.00508  -0.00162  -0.20828
   D37       -2.32359  -0.00039  -0.00688   0.00923   0.00234  -2.32125
   D38        1.85362   0.00044  -0.00721   0.01523   0.00803   1.86165
   D39        2.94911   0.00043   0.00536   0.00288   0.00824   2.95735
   D40       -0.19303   0.00045   0.00646  -0.00316   0.00332  -0.18971
   D41       -0.08959   0.00035   0.00319   0.00464   0.00784  -0.08176
   D42        3.05145   0.00038   0.00430  -0.00140   0.00291   3.05436
   D43        0.40402   0.00020   0.00726  -0.01323  -0.00596   0.39806
   D44        2.55058   0.00023   0.00844  -0.01866  -0.01021   2.54037
   D45       -1.61488   0.00017   0.00843  -0.01929  -0.01086  -1.62574
   D46        2.54930  -0.00074   0.00710  -0.02316  -0.01605   2.53325
   D47       -1.58733  -0.00071   0.00828  -0.02859  -0.02030  -1.60763
   D48        0.53040  -0.00077   0.00827  -0.02922  -0.02095   0.50945
   D49       -1.67532  -0.00002   0.00788  -0.01870  -0.01082  -1.68615
   D50        0.47124   0.00001   0.00905  -0.02413  -0.01507   0.45616
   D51        2.58896  -0.00005   0.00904  -0.02476  -0.01573   2.57323
   D52        0.34772   0.00002   0.00164  -0.01235  -0.01071   0.33701
   D53       -1.70702  -0.00046   0.00294  -0.01941  -0.01647  -1.72349
   D54        2.46291   0.00023   0.00278  -0.01336  -0.01059   2.45233
   D55       -2.79339   0.00000   0.00066  -0.00703  -0.00635  -2.79974
   D56        1.43505  -0.00048   0.00195  -0.01409  -0.01212   1.42294
   D57       -0.67819   0.00022   0.00180  -0.00804  -0.00623  -0.68443
   D58       -0.77885   0.00059   0.00450   0.00601   0.01050  -0.76835
   D59        2.40331   0.00043   0.00189   0.01221   0.01410   2.41741
   D60        2.36215   0.00061   0.00570  -0.00051   0.00518   2.36734
   D61       -0.73887   0.00045   0.00309   0.00569   0.00878  -0.73009
   D62       -0.45167   0.00004  -0.00559   0.01567   0.01008  -0.44158
   D63        1.62536  -0.00020  -0.00686   0.01775   0.01089   1.63625
   D64       -2.59564   0.00021  -0.00645   0.01971   0.01326  -2.58239
   D65       -2.59843   0.00021  -0.00690   0.02228   0.01537  -2.58305
   D66       -0.52141  -0.00003  -0.00817   0.02436   0.01618  -0.50522
   D67        1.54078   0.00038  -0.00776   0.02631   0.01855   1.55933
   D68        1.57254   0.00022  -0.00687   0.02225   0.01538   1.58793
   D69       -2.63362  -0.00002  -0.00814   0.02432   0.01619  -2.61743
   D70       -0.57143   0.00039  -0.00773   0.02628   0.01856  -0.55288
   D71        0.00054   0.00006   0.00202  -0.00542  -0.00341  -0.00288
   D72        3.10440   0.00024   0.00444  -0.01111  -0.00667   3.09773
   D73       -3.11270  -0.00002   0.00249  -0.00882  -0.00634  -3.11904
   D74       -0.00883   0.00016   0.00491  -0.01451  -0.00959  -0.01843
   D75       -2.59448  -0.00002   0.00021   0.00002   0.00023  -2.59425
   D76        1.59992  -0.00004   0.00012   0.00016   0.00028   1.60020
   D77       -0.48551   0.00000   0.00009   0.00040   0.00049  -0.48502
   D78        0.51577   0.00007  -0.00033   0.00380   0.00347   0.51924
   D79       -1.57301   0.00004  -0.00042   0.00394   0.00352  -1.56949
   D80        2.62474   0.00009  -0.00044   0.00417   0.00373   2.62847
   D81        0.00034   0.00005  -0.00122   0.01129   0.01007   0.01041
   D82        3.14009  -0.00020  -0.00161  -0.00666  -0.00826   3.13183
   D83       -3.11381   0.00000  -0.00075   0.00801   0.00726  -3.10655
   D84        0.02594  -0.00026  -0.00113  -0.00994  -0.01107   0.01487
   D85        3.11963  -0.00015  -0.00355   0.00615   0.00258   3.12222
   D86        0.01161  -0.00026  -0.00570   0.01130   0.00559   0.01720
   D87       -0.01128   0.00028   0.00496  -0.00492   0.00003  -0.01125
   D88       -3.13219   0.00041   0.00376   0.01300   0.01678  -3.11542
   D89        0.00840  -0.00024  -0.00309  -0.00258  -0.00566   0.00273
   D90       -3.13135   0.00001  -0.00271   0.01536   0.01265  -3.11870
   D91        3.12726  -0.00037  -0.00177  -0.02226  -0.02402   3.10324
   D92       -0.01249  -0.00012  -0.00138  -0.00432  -0.00570  -0.01819
   D93       -0.51543  -0.00036   0.00312  -0.03626  -0.03314  -0.54856
   D94        1.57994  -0.00029   0.00328  -0.03592  -0.03264   1.54730
   D95       -2.61716  -0.00028   0.00318  -0.03548  -0.03230  -2.64946
   D96        2.65100  -0.00021   0.00167  -0.01476  -0.01309   2.63791
   D97       -1.53682  -0.00014   0.00183  -0.01442  -0.01259  -1.54941
   D98        0.54926  -0.00013   0.00173  -0.01398  -0.01225   0.53701
         Item               Value     Threshold  Converged?
 Maximum Force            0.004554     0.000450     NO 
 RMS     Force            0.000679     0.000300     NO 
 Maximum Displacement     0.071789     0.001800     NO 
 RMS     Displacement     0.019743     0.001200     NO 
 Predicted change in Energy=-1.966218D-04
 Lowest energy point so far.  Saving SCF results.
 GradGradGradGradGradGradGradGradGradGradGradGradGradGradGradGradGradGrad

 Leave Link  103 at Sun Dec  2 13:59:33 2018, MaxMem=   536870912 cpu:         1.6
 (Enter /pbs_home/pkowalski/g09d01/g09/l202.exe)
                          Input orientation:                          
 ---------------------------------------------------------------------
 Center     Atomic      Atomic             Coordinates (Angstroms)
 Number     Number       Type             X           Y           Z
 ---------------------------------------------------------------------
      1          6           0       -1.998736   -0.191338   -0.586983
      2         16           0       -3.435291    0.814778   -0.477514
      3          6           0       -4.461530   -0.471234   -1.031380
      4          6           0       -3.718895   -1.594579   -1.306180
      5          6           0       -2.316429   -1.456901   -1.065881
      6          6           0       -5.940584   -0.277012   -1.175406
      7          1           0       -4.165868   -2.512698   -1.693681
      8          6           0       -0.689341    0.347291   -0.247411
      9          6           0       -0.256832    1.688189   -0.807401
     10          6           0        0.332376   -0.235917    0.450568
     11          6           0        1.084341    1.995202   -0.098697
     12          6           0        1.593163    0.598531    0.335643
     13          9           0       -1.161053    2.671220   -0.586607
     14          9           0       -0.065120    1.618968   -2.150623
     15          9           0        1.951589    2.650484   -0.880190
     16          9           0        0.847778    2.737638    1.005514
     17          9           0        2.430275    0.097029   -0.617650
     18          9           0        2.297077    0.669030    1.482028
     19          6           0       -0.586342   -1.932575    2.148758
     20          6           0        0.346819   -1.462351    1.233128
     21          6           0       -1.857690   -1.232641    2.535261
     22          1           0       -2.120478   -1.456706    3.580281
     23          1           0       -2.701939   -1.553330    1.901659
     24          1           0       -1.773341   -0.142625    2.425697
     25          6           0       -1.332739   -2.555990   -1.351088
     26          1           0       -1.199914   -3.216099   -0.477341
     27          1           0       -0.340244   -2.160030   -1.606492
     28          1           0       -1.682807   -3.178384   -2.188652
     29          1           0       -6.407069   -1.202141   -1.544130
     30          1           0       -6.180235    0.530705   -1.886804
     31          1           0       -6.416353   -0.017043   -0.215108
     32         16           0        1.720639   -2.550978    1.126620
     33          6           0        1.032215   -3.646537    2.283102
     34          6           0       -0.180975   -3.176094    2.726703
     35          6           0        1.769524   -4.881386    2.708751
     36          1           0        2.400937   -5.280043    1.900566
     37          1           0        2.428289   -4.679798    3.571254
     38          1           0        1.061592   -5.669142    3.007801
     39          1           0       -0.778030   -3.700932    3.475745
 ---------------------------------------------------------------------
                    Distance matrix (angstroms):
                    1          2          3          4          5
     1  C    0.000000
     2  S    1.757255   0.000000
     3  C    2.518171   1.736019   0.000000
     4  C    2.333512   2.563614   1.374381   0.000000
     5  C    1.389936   2.599722   2.360972   1.429549   0.000000
     6  C    3.986446   2.820559   1.498688   2.586307   3.812956
     7  H    3.363027   3.617306   2.166479   1.092193   2.220194
     8  C    1.456003   2.794948   3.938782   3.751006   2.563673
     9  C    2.572049   3.312743   4.732099   4.797001   3.768334
    10  C    2.551976   4.020026   5.023254   4.620057   3.287338
    11  C    3.811134   4.686574   6.140838   6.116831   4.941427
    12  C    3.791684   5.098366   6.298608   5.976895   4.634003
    13  F    2.982609   2.937761   4.578864   5.025673   4.313466
    14  F    3.075882   3.847605   4.995004   4.938627   3.963083
    15  F    4.875140   5.705299   7.134149   7.096226   5.926304
    16  F    4.383787   4.923560   6.529514   6.705709   5.647747
    17  F    4.438495   5.910978   6.927559   6.414663   5.014660
    18  F    4.845105   6.059792   7.300424   7.006422   5.682945
    19  C    3.537095   4.749923   5.221674   4.675867   3.681490
    20  C    3.229536   4.734550   5.406526   4.795372   3.518289
    21  C    3.294330   3.969580   4.481144   4.283895   3.637163
    22  H    4.356841   4.832605   5.264893   5.143097   4.650292
    23  H    2.922816   3.436016   3.587452   3.365432   2.994029
    24  H    3.021492   3.479559   4.391552   4.451995   3.770064
    25  C    2.572739   4.067669   3.773295   2.572950   1.502327
    26  H    3.130385   4.609217   4.298765   3.108306   2.165124
    27  H    2.768707   4.438850   4.490855   3.438779   2.166093
    28  H    3.404055   4.684499   4.048362   2.726325   2.150719
    29  H    4.622906   3.746612   2.140622   2.727069   4.126374
    30  H    4.437997   3.098631   2.165544   3.303354   4.421933
    31  H    4.436667   3.106045   2.166547   3.309885   4.427910
    32  S    4.726318   6.362796   6.870336   6.035044   4.722498
    33  C    5.418712   6.890787   7.158881   6.298137   5.217625
    34  C    4.815966   6.065034   6.305760   5.593051   4.679688
    35  C    6.859897   8.347974   8.500827   7.552848   6.532224
    36  H    7.172164   8.767193   8.877748   7.830595   6.757941
    37  H    7.552202   8.998025   9.293323   8.431833   7.375801
    38  H    7.231487   8.626157   8.592910   7.620075   6.763792
    39  H    5.505735   6.563606   6.656823   5.996016   5.294215
                    6          7          8          9         10
     6  C    0.000000
     7  H    2.901123   0.000000
     8  C    5.369030   4.728369   0.000000
     9  C    6.025154   5.806333   1.516133   0.000000
    10  C    6.480394   5.478662   1.367922   2.373149   0.000000
    11  C    7.461356   7.101396   2.425629   1.547664   2.417650
    12  C    7.733511   6.853053   2.369155   2.432362   1.516277
    13  F    5.646475   6.093237   2.395457   1.353778   3.428922
    14  F    6.250349   5.839143   2.372558   1.358598   3.219440
    15  F    8.422813   8.046334   3.560845   2.410070   3.567083
    16  F    7.741213   7.745213   3.105852   2.368158   3.068490
    17  F    8.397755   7.174791   3.151462   3.128633   2.377630
    18  F    8.707239   7.872622   3.466001   3.578075   2.396432
    19  C    6.516047   5.283360   3.309081   4.685871   2.570319
    20  C    6.836482   5.480308   2.557425   3.801849   1.454905
    21  C    5.599312   4.984996   3.406535   4.718832   3.183675
    22  H    6.213006   5.754425   4.466965   5.710980   4.159558
    23  H    4.646089   3.998744   3.504484   4.881086   3.612244
    24  H    5.509257   5.320781   2.925847   4.013055   2.888578
    25  C    5.143621   2.854097   3.171924   4.412054   3.376583
    26  H    5.621341   3.281942   3.607118   5.005035   3.477127
    27  H    5.924137   3.842834   2.873261   3.931195   2.895881
    28  H    5.251027   2.617962   4.145573   5.255928   4.436728
    29  H    1.099741   2.600559   6.064210   6.835363   7.094543
    30  H    1.102691   3.654760   5.733339   6.131197   6.961690
    31  H    1.102775   3.671397   5.738680   6.418592   6.785011
    32  S    8.316525   6.527368   4.011973   5.061755   2.782774
    33  C    8.481444   6.642324   5.031691   6.298584   3.934499
    34  C    7.536858   5.988261   4.638753   6.013060   3.753526
    35  C    9.784308   7.760217   6.490298   7.721966   5.361452
    36  H   10.201612   7.981212   6.769824   7.934298   5.641334
    37  H   10.580800   8.711991   7.040841   8.181305   5.820619
    38  H    9.777768   7.706712   7.061135   8.391920   6.049060
    39  H    7.746508   6.293831   5.500714   6.903594   4.731915
                   11         12         13         14         15
    11  C    0.000000
    12  C    1.548625   0.000000
    13  F    2.395172   3.568233   0.000000
    14  F    2.381851   3.157960   2.180470   0.000000
    15  F    1.338747   2.411893   3.126525   2.597141   0.000000
    16  F    1.351465   2.362224   2.564110   3.470736   2.186750
    17  F    2.384095   1.364196   4.418717   3.300500   2.611169
    18  F    2.393355   1.347094   4.499630   4.436047   3.102514
    19  C    4.823864   3.800543   5.385856   5.600875   6.051450
    20  C    3.777879   2.570231   4.761462   4.594996   4.894570
    21  C    5.100220   4.483290   5.046929   5.770830   6.422972
    22  H    5.976740   5.342547   5.943334   6.821109   7.303872
    23  H    5.561422   5.052802   5.139321   5.782497   6.860471
    24  H    4.371410   4.031252   4.167325   5.192681   5.710119
    25  C    5.303216   4.621359   5.285606   4.435807   6.173810
    26  H    5.702530   4.797252   5.888461   5.240754   6.671661
    27  H    4.644227   3.888395   5.005485   3.827871   5.377831
    28  H    6.228242   5.600815   6.087417   5.062898   6.992611
    29  H    8.272455   8.413066   6.590939   6.967554   9.227714
    30  H    7.623395   8.085146   5.609324   6.216795   8.463646
    31  H    7.766795   8.051994   5.914639   6.838195   8.807979
    32  S    4.751213   3.249816   6.205695   5.596223   5.579949
    33  C    6.124125   4.704027   7.277342   6.970481   7.106627
    34  C    6.027123   4.807549   6.791881   6.840639   7.176804
    35  C    7.459135   5.974298   8.745829   8.320699   8.345221
    36  H    7.658960   6.136703   9.060706   8.371973   8.415924
    37  H    7.735008   6.247189   9.176527   8.867436   8.589274
    38  H    8.270007   6.834232   9.349949   8.999742   9.226307
    39  H    6.977894   5.828223   7.566619   7.775962   8.171014
                   16         17         18         19         20
    16  F    0.000000
    17  F    3.480198   0.000000
    18  F    2.570344   2.180270   0.000000
    19  C    5.017429   4.568619   3.940429   0.000000
    20  C    4.235880   3.193405   2.899697   1.389344   0.000000
    21  C    5.042102   5.485938   4.689108   1.501872   2.570637
    22  H    5.747390   6.383265   5.332561   2.151577   3.405394
    23  H    5.640565   5.950649   5.486814   2.163478   3.122520
    24  H    4.145251   5.195170   4.256478   2.165545   2.767486
    25  C    6.191181   4.662265   5.621642   3.632447   3.270341
    26  H    6.468298   4.916785   5.582320   2.986687   2.897191
    27  H    5.676366   3.707817   4.949545   3.770172   3.003706
    28  H    7.183722   5.487606   6.641984   4.644071   4.332750
    29  H    8.640333   8.980249   9.403248   6.931942   7.307248
    30  H    7.913850   8.714340   9.123211   7.324285   7.503911
    31  H    7.864209   8.856517   8.903641   6.576181   7.065889
    32  S    5.361531   3.249308   3.290448   2.597951   1.756086
    33  C    6.513366   4.937937   4.567901   2.361237   2.518508
    34  C    6.244441   5.358793   4.740773   1.429924   2.333719
    35  C    7.861307   6.023799   5.708790   3.815649   3.986396
    36  H    8.215633   5.937607   5.964682   4.493437   4.386303
    37  H    8.006209   6.353345   5.743870   4.319575   4.489022
    38  H    8.644583   6.947368   6.635272   4.173197   4.621413
    39  H    7.085229   6.440001   5.703311   2.219172   3.362419
                   21         22         23         24         25
    21  C    0.000000
    22  H    1.100604   0.000000
    23  H    1.103199   1.779101   0.000000
    24  H    1.098750   1.783361   1.768331   0.000000
    25  C    4.138905   5.113448   3.668842   4.503617   0.000000
    26  H    3.666408   4.517433   3.268107   4.266461   1.103095
    27  H    4.507417   5.528698   4.272331   4.730987   1.098663
    28  H    5.111932   6.036249   4.517751   5.524151   1.100652
    29  H    6.110582   6.685750   5.071961   6.193023   5.255378
    30  H    6.430276   7.093691   5.549253   6.202560   5.771733
    31  H    5.461100   5.910342   4.542880   5.342956   5.794812
    32  S    4.065307   4.687437   4.599477   4.437980   3.932198
    33  C    3.773861   4.051852   4.297781   4.490978   4.470977
    34  C    2.573914   2.728839   3.109553   3.439210   4.282460
    35  C    5.147827   5.255484   5.632169   5.923501   5.613715
    36  H    5.909332   6.154880   6.318840   6.640288   5.651023
    37  H    5.596944   5.574915   6.235510   6.289033   6.548690
    38  H    5.331795   5.310171   5.685738   6.238435   5.867235
    39  H    2.853530   2.617182   3.285021   3.841196   4.991684
                   26         27         28         29         30
    26  H    0.000000
    27  H    1.768981   0.000000
    28  H    1.778536   1.782814   0.000000
    29  H    5.684059   6.142296   5.161356   0.000000
    30  H    6.389736   6.436158   5.837406   1.780909   0.000000
    31  H    6.124865   6.591468   6.024568   1.780687   1.774922
    32  S    3.397751   3.445284   4.792505   8.660942   9.000073
    33  C    3.575992   4.384323   5.252341   8.715832   9.319705
    34  C    3.362400   4.453575   5.139670   7.803894   8.427095
    35  C    4.662824   5.520708   6.229234   9.923735  10.658730
    36  H    4.783350   5.435808   6.149442  10.299330  11.033834
    37  H    5.630044   6.389293   7.234077  10.785398  11.447551
    38  H    4.824732   5.964118   6.382689   9.821154  10.716311
    39  H    4.004989   5.328711   5.759953   7.945387   8.709047
                   31         32         33         34         35
    31  H    0.000000
    32  S    8.627381   0.000000
    33  C    8.654216   1.735404   0.000000
    34  C    7.583785   2.562649   1.374747   0.000000
    35  C    9.960892   2.817149   1.499884   2.590905   0.000000
    36  H   10.484267   2.917121   2.165197   3.431527   1.100352
    37  H   10.691376   3.317963   2.162403   3.127723   1.103867
    38  H    9.912266   3.700829   2.148716   2.799692   1.100527
    39  H    7.680111   3.617199   2.168489   1.092243   2.910633
                   36         37         38         39
    36  H    0.000000
    37  H    1.775456   0.000000
    38  H    1.780790   1.778804   0.000000
    39  H    3.883377   3.353772   2.734416   0.000000
 Stoichiometry    C17H14F6S2
 Framework group  C1[X(C17H14F6S2)]
 Deg. of freedom   111
 Full point group                 C1      NOp   1
 RotChk:  IX=2 Diff= 8.83D-03
 Largest Abelian subgroup         C1      NOp   1
 Largest concise Abelian subgroup C1      NOp   1
                         Standard orientation:                         
 ---------------------------------------------------------------------
 Center     Atomic      Atomic             Coordinates (Angstroms)
 Number     Number       Type             X           Y           Z
 ---------------------------------------------------------------------
      1          6           0        1.606129   -0.543055    0.245291
      2         16           0        3.133591   -0.578882   -0.622765
      3          6           0        3.587825   -2.090063    0.100951
      4          6           0        2.618693   -2.513338    0.978759
      5          6           0        1.485865   -1.647365    1.080731
      6          6           0        4.889322   -2.752252   -0.236210
      7          1           0        2.717273   -3.430603    1.563389
      8          6           0        0.684874    0.571958    0.078012
      9          6           0        1.200636    1.995364    0.159038
     10          6           0       -0.677839    0.558932   -0.040535
     11          6           0       -0.010706    2.874608   -0.234464
     12          6           0       -1.229709    1.967332    0.064066
     13          9           0        2.255144    2.224240   -0.658486
     14          9           0        1.602606    2.299384    1.420696
     15          9           0       -0.048705    4.039113    0.424876
     16          9           0        0.031837    3.127827   -1.561313
     17          9           0       -1.695465    2.221524    1.320843
     18          9           0       -2.242558    2.212221   -0.789649
     19          6           0       -1.470655   -1.638313   -1.112961
     20          6           0       -1.585861   -0.559214   -0.245464
     21          6           0       -0.331036   -1.876235   -2.061792
     22          1           0       -0.681656   -2.399881   -2.964117
     23          1           0        0.454890   -2.496725   -1.598801
     24          1           0        0.146230   -0.936016   -2.370754
     25          6           0        0.344719   -1.911701    2.021421
     26          1           0       -0.437584   -2.526348    1.544945
     27          1           0       -0.136757   -0.980972    2.351548
     28          1           0        0.697502   -2.453412    2.912223
     29          1           0        4.991754   -3.689754    0.329499
     30          1           0        5.751409   -2.110753    0.011202
     31          1           0        4.961132   -2.994630   -1.309620
     32         16           0       -3.103295   -0.625733    0.635901
     33          6           0       -3.567159   -2.110021   -0.134388
     34          6           0       -2.601849   -2.508891   -1.028261
     35          6           0       -4.886623   -2.755841    0.168240
     36          1           0       -5.208534   -2.563827    1.202782
     37          1           0       -5.681642   -2.379070   -0.498475
     38          1           0       -4.823535   -3.845571    0.027996
     39          1           0       -2.700714   -3.408805   -1.639306
 ---------------------------------------------------------------------
 Rotational constants (GHZ):      0.2337228      0.1890491      0.1231554
 Leave Link  202 at Sun Dec  2 13:59:34 2018, MaxMem=   536870912 cpu:         0.0
 (Enter /pbs_home/pkowalski/g09d01/g09/l301.exe)
 Basis read from rwf:  (5D, 7F)
 No pseudopotential information found on rwf file.
 There are   453 symmetry adapted cartesian basis functions of A   symmetry.
 There are   428 symmetry adapted basis functions of A   symmetry.
   428 basis functions,   747 primitive gaussians,   453 cartesian basis functions
   101 alpha electrons      101 beta electrons
       nuclear repulsion energy      2808.5770806854 Hartrees.
 IExCor=  402 DFT=T Ex+Corr=B3LYP ExCW=0 ScaHFX=  0.200000
 ScaDFX=  0.800000  0.720000  1.000000  0.810000 ScalE2=  1.000000  1.000000
 IRadAn=      0 IRanWt=     -1 IRanGd=            0 ICorTp=0 IEmpDi=  4
 NAtoms=   39 NActive=   39 NUniq=   39 SFac= 1.00D+00 NAtFMM=   60 NAOKFM=F Big=F
 Integral buffers will be    131072 words long.
 Raffenetti 2 integral format.
 Two-electron integral symmetry is turned on.
 No density basis found on file   724.
 Leave Link  301 at Sun Dec  2 13:59:34 2018, MaxMem=   536870912 cpu:         0.8
 (Enter /pbs_home/pkowalski/g09d01/g09/l302.exe)
 NPDir=0 NMtPBC=     1 NCelOv=     1 NCel=       1 NClECP=     1 NCelD=      1
         NCelK=      1 NCelE2=     1 NClLst=     1 CellRange=     0.0.
 One-electron integrals computed using PRISM.
 NBasis=   428 RedAO= T EigKep=  3.80D-04  NBF=   428
 NBsUse=   428 1.00D-06 EigRej= -1.00D+00 NBFU=   428
 Precomputing XC quadrature grid using
 IXCGrd= 4 IRadAn=           0 IRanWt=          -1 IRanGd=           0 AccXCQ= 0.00D+00.
 Generated NRdTot=       0 NPtTot=           0 NUsed=           0 NTot=          32
 NSgBfM=   444   445   446   446   446 MxSgAt=    39 MxSgA2=    39.
 Leave Link  302 at Sun Dec  2 13:59:35 2018, MaxMem=   536870912 cpu:         6.5
 (Enter /pbs_home/pkowalski/g09d01/g09/l303.exe)
 DipDrv:  MaxL=1.
 Leave Link  303 at Sun Dec  2 13:59:35 2018, MaxMem=   536870912 cpu:         1.2
 (Enter /pbs_home/pkowalski/g09d01/g09/l401.exe)
 Initial guess from the checkpoint file:  "dae0068freq_open_b3lyp_air.chk"
 B after Tr=     0.000000    0.000000    0.000000
         Rot=    0.999995   -0.000612    0.000926    0.002850 Ang=  -0.35 deg.
 Guess basis will be translated and rotated to current coordinates.
 JPrj=2 DoOrth=T DoCkMO=T.
 Generating alternative initial guess.
 ExpMin= 1.22D-01 ExpMax= 9.18D+03 ExpMxC= 1.38D+03 IAcc=1 IRadAn=         1 AccDes= 0.00D+00
 Harris functional with IExCor=  402 and IRadAn=       1 diagonalized for initial guess.
 HarFok:  IExCor=  402 AccDes= 0.00D+00 IRadAn=         1 IDoV= 1 UseB2=F ITyADJ=14
 ICtDFT=  3500011 ScaDFX=  1.000000  1.000000  1.000000  1.000000
 FoFCou: FMM=F IPFlag=           0 FMFlag=      100000 FMFlg1=           0
         NFxFlg=           0 DoJE=T BraDBF=F KetDBF=T FulRan=T
         wScrn=  0.000000 ICntrl=     500 IOpCl=  0 I1Cent=   200000004 NGrid=           0
         NMat0=    1 NMatS0=      1 NMatT0=    0 NMatD0=    1 NMtDS0=    0 NMtDT0=    0
 Petite list used in FoFCou.
 Harris En= -2050.38075053167    
 Leave Link  401 at Sun Dec  2 13:59:37 2018, MaxMem=   536870912 cpu:        15.6
 (Enter /pbs_home/pkowalski/g09d01/g09/l502.exe)
 Closed shell SCF:
 Using DIIS extrapolation, IDIIS=  1040.
 Integral symmetry usage will be decided dynamically.
 IVT=      641221 IEndB=      641221 NGot=   536870912 MDV=   536451994
 LenX=   536451994 LenY=   536246332
 Requested convergence on RMS density matrix=1.00D-08 within 128 cycles.
 Requested convergence on MAX density matrix=1.00D-06.
 Requested convergence on             energy=1.00D-06.
 No special actions if energy rises.
 Fock matrices will be formed incrementally for  20 cycles.
 Integral accuracy reduced to 1.0D-05 until final iterations.

 Cycle   1  Pass 0  IDiag  1:
 FoFJK:  IHMeth= 1 ICntrl=       0 DoSepK=F KAlg= 0 I1Cent=   0 FoldK=F
 IRaf= 780000000 NMat=   1 IRICut=       1 DoRegI=T DoRafI=F ISym2E= 0.
 FoFCou: FMM=F IPFlag=           0 FMFlag=      100000 FMFlg1=           0
         NFxFlg=           0 DoJE=F BraDBF=F KetDBF=F FulRan=T
         wScrn=  0.000000 ICntrl=       0 IOpCl=  0 I1Cent=           0 NGrid=           0
         NMat0=    1 NMatS0=      1 NMatT0=    0 NMatD0=    1 NMtDS0=    0 NMtDT0=    0
 Symmetry not used in FoFCou.
 E= -2050.50464999521    
 DIIS: error= 8.12D-04 at cycle   1 NSaved=   1.
 NSaved= 1 IEnMin= 1 EnMin= -2050.50464999521     IErMin= 1 ErrMin= 8.12D-04
 ErrMax= 8.12D-04  0.00D+00 EMaxC= 1.00D-01 BMatC= 7.83D-04 BMatP= 7.83D-04
 IDIUse=3 WtCom= 9.92D-01 WtEn= 8.12D-03
 Coeff-Com:  0.100D+01
 Coeff-En:   0.100D+01
 Coeff:      0.100D+01
 Gap=     0.484 Goal=   None    Shift=    0.000
 RMSDP=1.74D-04 MaxDP=7.88D-03              OVMax= 6.94D-03

 Cycle   2  Pass 0  IDiag  1:
 RMSU=  1.74D-04    CP:  1.00D+00
 E= -2050.50586572324     Delta-E=       -0.001215728029 Rises=F Damp=F
 DIIS: error= 1.43D-04 at cycle   2 NSaved=   2.
 NSaved= 2 IEnMin= 2 EnMin= -2050.50586572324     IErMin= 2 ErrMin= 1.43D-04
 ErrMax= 1.43D-04  0.00D+00 EMaxC= 1.00D-01 BMatC= 1.43D-05 BMatP= 7.83D-04
 IDIUse=3 WtCom= 9.99D-01 WtEn= 1.43D-03
 Coeff-Com: -0.443D-01 0.104D+01
 Coeff-En:   0.000D+00 0.100D+01
 Coeff:     -0.442D-01 0.104D+01
 Gap=     0.146 Goal=   None    Shift=    0.000
 RMSDP=3.19D-05 MaxDP=1.02D-03 DE=-1.22D-03 OVMax= 1.95D-03

 Cycle   3  Pass 0  IDiag  1:
 RMSU=  3.19D-05    CP:  1.00D+00  1.01D+00
 E= -2050.50586691092     Delta-E=       -0.000001187685 Rises=F Damp=F
 DIIS: error= 1.16D-04 at cycle   3 NSaved=   3.
 NSaved= 3 IEnMin= 3 EnMin= -2050.50586691092     IErMin= 3 ErrMin= 1.16D-04
 ErrMax= 1.16D-04  0.00D+00 EMaxC= 1.00D-01 BMatC= 1.96D-05 BMatP= 1.43D-05
 IDIUse=3 WtCom= 4.81D-01 WtEn= 5.19D-01
 Coeff-Com: -0.373D-01 0.590D+00 0.447D+00
 Coeff-En:   0.000D+00 0.480D+00 0.520D+00
 Coeff:     -0.179D-01 0.533D+00 0.485D+00
 Gap=     0.146 Goal=   None    Shift=    0.000
 RMSDP=2.25D-05 MaxDP=9.36D-04 DE=-1.19D-06 OVMax= 1.73D-03

 Cycle   4  Pass 0  IDiag  1:
 RMSU=  1.15D-05    CP:  1.00D+00  1.03D+00  4.14D-01
 E= -2050.50588549891     Delta-E=       -0.000018587985 Rises=F Damp=F
 DIIS: error= 7.75D-05 at cycle   4 NSaved=   4.
 NSaved= 4 IEnMin= 4 EnMin= -2050.50588549891     IErMin= 4 ErrMin= 7.75D-05
 ErrMax= 7.75D-05  0.00D+00 EMaxC= 1.00D-01 BMatC= 3.62D-06 BMatP= 1.43D-05
 IDIUse=1 WtCom= 1.00D+00 WtEn= 0.00D+00
 Coeff-Com: -0.159D-01 0.224D+00 0.318D+00 0.474D+00
 Coeff:     -0.159D-01 0.224D+00 0.318D+00 0.474D+00
 Gap=     0.146 Goal=   None    Shift=    0.000
 RMSDP=7.67D-06 MaxDP=3.22D-04 DE=-1.86D-05 OVMax= 8.04D-04

 Initial convergence to 1.0D-05 achieved.  Increase integral accuracy.
 Cycle   5  Pass 1  IDiag  1:
 E= -2050.50616322803     Delta-E=       -0.000277729127 Rises=F Damp=F
 DIIS: error= 1.20D-04 at cycle   1 NSaved=   1.
 NSaved= 1 IEnMin= 1 EnMin= -2050.50616322803     IErMin= 1 ErrMin= 1.20D-04
 ErrMax= 1.20D-04  0.00D+00 EMaxC= 1.00D-01 BMatC= 3.09D-06 BMatP= 3.09D-06
 IDIUse=3 WtCom= 9.99D-01 WtEn= 1.20D-03
 Coeff-Com:  0.100D+01
 Coeff-En:   0.100D+01
 Coeff:      0.100D+01
 Gap=     0.146 Goal=   None    Shift=    0.000
 RMSDP=7.67D-06 MaxDP=3.22D-04 DE=-2.78D-04 OVMax= 6.45D-04

 Cycle   6  Pass 1  IDiag  1:
 RMSU=  6.93D-05    CP:  1.00D+00
 E= -2050.50616478525     Delta-E=       -0.000001557220 Rises=F Damp=F
 DIIS: error= 5.34D-05 at cycle   2 NSaved=   2.
 NSaved= 2 IEnMin= 2 EnMin= -2050.50616478525     IErMin= 2 ErrMin= 5.34D-05
 ErrMax= 5.34D-05  0.00D+00 EMaxC= 1.00D-01 BMatC= 1.64D-06 BMatP= 3.09D-06
 IDIUse=1 WtCom= 1.00D+00 WtEn= 0.00D+00
 Coeff-Com:  0.381D+00 0.619D+00
 Coeff:      0.381D+00 0.619D+00
 Gap=     0.146 Goal=   None    Shift=    0.000
 RMSDP=8.15D-06 MaxDP=3.58D-04 DE=-1.56D-06 OVMax= 9.51D-04

 Cycle   7  Pass 1  IDiag  1:
 RMSU=  8.15D-06    CP:  1.00D+00  1.00D+00
 E= -2050.50616453638     Delta-E=        0.000000248878 Rises=F Damp=F
 DIIS: error= 5.87D-05 at cycle   3 NSaved=   3.
 NSaved= 3 IEnMin= 2 EnMin= -2050.50616478525     IErMin= 2 ErrMin= 5.34D-05
 ErrMax= 5.87D-05  0.00D+00 EMaxC= 1.00D-01 BMatC= 1.84D-06 BMatP= 1.64D-06
 IDIUse=1 WtCom= 1.00D+00 WtEn= 0.00D+00
 Coeff-Com:  0.522D-02 0.513D+00 0.481D+00
 Coeff:      0.522D-02 0.513D+00 0.481D+00
 Gap=     0.146 Goal=   None    Shift=    0.000
 RMSDP=4.55D-06 MaxDP=2.01D-04 DE= 2.49D-07 OVMax= 5.28D-04

 Cycle   8  Pass 1  IDiag  1:
 RMSU=  1.53D-06    CP:  1.00D+00  1.01D+00  4.82D-01
 E= -2050.50616653505     Delta-E=       -0.000001998676 Rises=F Damp=F
 DIIS: error= 5.18D-06 at cycle   4 NSaved=   4.
 NSaved= 4 IEnMin= 4 EnMin= -2050.50616653505     IErMin= 4 ErrMin= 5.18D-06
 ErrMax= 5.18D-06  0.00D+00 EMaxC= 1.00D-01 BMatC= 3.80D-08 BMatP= 1.64D-06
 IDIUse=1 WtCom= 1.00D+00 WtEn= 0.00D+00
 Coeff-Com: -0.595D-02 0.297D+00 0.293D+00 0.416D+00
 Coeff:     -0.595D-02 0.297D+00 0.293D+00 0.416D+00
 Gap=     0.146 Goal=   None    Shift=    0.000
 RMSDP=8.07D-07 MaxDP=4.60D-05 DE=-2.00D-06 OVMax= 5.12D-05

 Cycle   9  Pass 1  IDiag  1:
 RMSU=  3.03D-07    CP:  1.00D+00  1.01D+00  5.02D-01  5.26D-01
 E= -2050.50616657393     Delta-E=       -0.000000038875 Rises=F Damp=F
 DIIS: error= 8.55D-07 at cycle   5 NSaved=   5.
 NSaved= 5 IEnMin= 5 EnMin= -2050.50616657393     IErMin= 5 ErrMin= 8.55D-07
 ErrMax= 8.55D-07  0.00D+00 EMaxC= 1.00D-01 BMatC= 8.08D-10 BMatP= 3.80D-08
 IDIUse=1 WtCom= 1.00D+00 WtEn= 0.00D+00
 Coeff-Com: -0.343D-02 0.145D+00 0.144D+00 0.224D+00 0.490D+00
 Coeff:     -0.343D-02 0.145D+00 0.144D+00 0.224D+00 0.490D+00
 Gap=     0.146 Goal=   None    Shift=    0.000
 RMSDP=1.28D-07 MaxDP=4.69D-06 DE=-3.89D-08 OVMax= 8.76D-06

 Cycle  10  Pass 1  IDiag  1:
 RMSU=  1.06D-07    CP:  1.00D+00  1.01D+00  5.00D-01  5.20D-01  7.78D-01
 E= -2050.50616657467     Delta-E=       -0.000000000737 Rises=F Damp=F
 DIIS: error= 4.72D-07 at cycle   6 NSaved=   6.
 NSaved= 6 IEnMin= 6 EnMin= -2050.50616657467     IErMin= 6 ErrMin= 4.72D-07
 ErrMax= 4.72D-07  0.00D+00 EMaxC= 1.00D-01 BMatC= 1.06D-10 BMatP= 8.08D-10
 IDIUse=1 WtCom= 1.00D+00 WtEn= 0.00D+00
 Coeff-Com: -0.102D-02 0.374D-01 0.369D-01 0.636D-01 0.279D+00 0.584D+00
 Coeff:     -0.102D-02 0.374D-01 0.369D-01 0.636D-01 0.279D+00 0.584D+00
 Gap=     0.146 Goal=   None    Shift=    0.000
 RMSDP=4.83D-08 MaxDP=2.10D-06 DE=-7.37D-10 OVMax= 4.71D-06

 Cycle  11  Pass 1  IDiag  1:
 RMSU=  4.22D-08    CP:  1.00D+00  1.01D+00  5.00D-01  5.19D-01  8.28D-01
                    CP:  8.37D-01
 E= -2050.50616657474     Delta-E=       -0.000000000073 Rises=F Damp=F
 DIIS: error= 2.84D-07 at cycle   7 NSaved=   7.
 NSaved= 7 IEnMin= 7 EnMin= -2050.50616657474     IErMin= 7 ErrMin= 2.84D-07
 ErrMax= 2.84D-07  0.00D+00 EMaxC= 1.00D-01 BMatC= 3.20D-11 BMatP= 1.06D-10
 IDIUse=1 WtCom= 1.00D+00 WtEn= 0.00D+00
 Coeff-Com: -0.865D-04-0.111D-03-0.319D-03 0.359D-02 0.100D+00 0.402D+00
 Coeff-Com:  0.494D+00
 Coeff:     -0.865D-04-0.111D-03-0.319D-03 0.359D-02 0.100D+00 0.402D+00
 Coeff:      0.494D+00
 Gap=     0.146 Goal=   None    Shift=    0.000
 RMSDP=2.18D-08 MaxDP=7.83D-07 DE=-7.28D-11 OVMax= 1.89D-06

 Cycle  12  Pass 1  IDiag  1:
 RMSU=  1.06D-08    CP:  1.00D+00  1.01D+00  5.00D-01  5.23D-01  8.41D-01
                    CP:  8.61D-01  5.94D-01
 E= -2050.50616657485     Delta-E=       -0.000000000107 Rises=F Damp=F
 DIIS: error= 3.17D-08 at cycle   8 NSaved=   8.
 NSaved= 8 IEnMin= 8 EnMin= -2050.50616657485     IErMin= 8 ErrMin= 3.17D-08
 ErrMax= 3.17D-08  0.00D+00 EMaxC= 1.00D-01 BMatC= 1.29D-12 BMatP= 3.20D-11
 IDIUse=1 WtCom= 1.00D+00 WtEn= 0.00D+00
 Coeff-Com:  0.253D-04-0.278D-02-0.285D-02-0.302D-02 0.303D-01 0.163D+00
 Coeff-Com:  0.257D+00 0.558D+00
 Coeff:      0.253D-04-0.278D-02-0.285D-02-0.302D-02 0.303D-01 0.163D+00
 Coeff:      0.257D+00 0.558D+00
 Gap=     0.146 Goal=   None    Shift=    0.000
 RMSDP=4.70D-09 MaxDP=1.76D-07 DE=-1.07D-10 OVMax= 3.39D-07

 SCF Done:  E(RB3LYP) =  -2050.50616657     A.U. after   12 cycles
            NFock= 12  Conv=0.47D-08     -V/T= 2.0061
 KE= 2.038051374111D+03 PE=-1.045275050159D+04 EE= 3.555615880221D+03
 Leave Link  502 at Sun Dec  2 14:01:26 2018, MaxMem=   536870912 cpu:       868.3
 (Enter /pbs_home/pkowalski/g09d01/g09/l701.exe)
 Compute integral first derivatives.
 ... and contract with generalized density number  0.
 Leave Link  701 at Sun Dec  2 14:01:27 2018, MaxMem=   536870912 cpu:         3.7
 (Enter /pbs_home/pkowalski/g09d01/g09/l702.exe)
 L702 exits ... SP integral derivatives will be done elsewhere.
 Leave Link  702 at Sun Dec  2 14:01:27 2018, MaxMem=   536870912 cpu:         0.2
 (Enter /pbs_home/pkowalski/g09d01/g09/l703.exe)
 Compute integral first derivatives, UseDBF=F ICtDFT=           0.
 Integral derivatives from FoFJK, PRISM(SPDF).
 Calling FoFJK, ICntrl=      2127 FMM=F ISym2X=0 I1Cent= 0 IOpClX= 0 NMat=1 NMatS=1 NMatT=0.
 FoFJK:  IHMeth= 1 ICntrl=    2127 DoSepK=F KAlg= 0 I1Cent=   0 FoldK=F
 IRaf=         0 NMat=   1 IRICut=       1 DoRegI=T DoRafI=F ISym2E= 0.
 FoFCou: FMM=F IPFlag=           0 FMFlag=      100000 FMFlg1=         800
         NFxFlg=           0 DoJE=F BraDBF=F KetDBF=F FulRan=T
         wScrn=  0.000000 ICntrl=    2127 IOpCl=  0 I1Cent=           0 NGrid=           0
         NMat0=    1 NMatS0=      1 NMatT0=    0 NMatD0=    1 NMtDS0=    0 NMtDT0=    0
 Symmetry not used in FoFCou.
 Leave Link  703 at Sun Dec  2 14:01:54 2018, MaxMem=   536870912 cpu:       220.1
 (Enter /pbs_home/pkowalski/g09d01/g09/l716.exe)
 Dipole        =-2.66137558D-02-2.40022439D+00-1.06274679D-01
 ***** Axes restored to original set *****
 -------------------------------------------------------------------
 Center     Atomic                   Forces (Hartrees/Bohr)
 Number     Number              X              Y              Z
 -------------------------------------------------------------------
      1        6           0.000631198   -0.000450517   -0.000686539
      2       16          -0.000660363   -0.000029031    0.000377275
      3        6           0.000158843    0.000097954   -0.000110614
      4        6          -0.000154409    0.000179587   -0.000136089
      5        6          -0.000148476   -0.000065696    0.000653058
      6        6          -0.000097982    0.000086502   -0.000032520
      7        1           0.000048295   -0.000144881   -0.000053158
      8        6          -0.000131014    0.000094527   -0.000143612
      9        6           0.000710982   -0.001577301   -0.001185886
     10        6           0.000379692    0.000103739    0.000421522
     11        6          -0.000755845    0.000550545    0.001901125
     12        6          -0.000598489   -0.000699894   -0.001318992
     13        9          -0.000686610    0.001131053    0.000391572
     14        9          -0.000148870    0.000503729    0.000862634
     15        9           0.000729169    0.000401261   -0.000785927
     16        9           0.000326490   -0.000605083   -0.001187440
     17        9          -0.000018164    0.000326205    0.000423703
     18        9           0.000494181    0.000184275    0.000862174
     19        6          -0.000335113   -0.000735136   -0.000315528
     20        6           0.000265498    0.000540812    0.000245614
     21        6          -0.000118244   -0.000024572   -0.000380358
     22        1          -0.000022704    0.000033797    0.000068962
     23        1          -0.000095500   -0.000017719    0.000053172
     24        1           0.000010774    0.000060765    0.000016787
     25        6           0.000017656    0.000074553    0.000255152
     26        1          -0.000017594   -0.000088559   -0.000000248
     27        1           0.000018128    0.000050715   -0.000009842
     28        1           0.000029222   -0.000019906   -0.000079503
     29        1          -0.000012580   -0.000035775   -0.000033579
     30        1           0.000019085    0.000006246   -0.000028014
     31        1           0.000015451   -0.000010859    0.000035796
     32       16          -0.000169782   -0.000502007   -0.000018242
     33        6           0.000462328    0.000396262    0.000007609
     34        6           0.000022105    0.000429418    0.000005354
     35        6          -0.000162337    0.000023367    0.000034723
     36        1          -0.000071386   -0.000315939   -0.000110045
     37        1           0.000188330    0.000112679   -0.000145703
     38        1          -0.000051033    0.000092233    0.000165025
     39        1          -0.000070932   -0.000157348   -0.000019415
 -------------------------------------------------------------------
 Cartesian Forces:  Max     0.001901125 RMS     0.000454078
 Leave Link  716 at Sun Dec  2 14:01:54 2018, MaxMem=   536870912 cpu:         0.3
 (Enter /pbs_home/pkowalski/g09d01/g09/l103.exe)

 GradGradGradGradGradGradGradGradGradGradGradGradGradGradGradGradGradGrad
 Berny optimization.
 Using GEDIIS/GDIIS optimizer.
 FormGI is forming the generalized inverse of G from B-inverse, IUseBI=4.
 GSVD:  received Info=                   1 from GESDD.
 Internal  Forces:  Max     0.001363997 RMS     0.000244662
 Search for a local minimum.
 Step number   6 out of a maximum of  223
 All quantities printed in internal units (Hartrees-Bohrs-Radians)
 RMS Force = .24466D-03 SwitMx=.10000D-02 MixMth= 2
 Mixed Optimization -- En-DIIS/RFO-DIIS
 Swapping is turned off.
 Update second derivatives using D2CorX and points    4    5    6
 DE= -2.22D-04 DEPred=-1.97D-04 R= 1.13D+00
 TightC=F SS=  1.41D+00  RLast= 1.15D-01 DXNew= 1.9621D+00 3.4390D-01
 Trust test= 1.13D+00 RLast= 1.15D-01 DXMaxT set to 1.17D+00
 ITU=  1  1  0  1  1  0
     Eigenvalues ---    0.00339   0.00882   0.00886   0.00933   0.00955
     Eigenvalues ---    0.00974   0.01115   0.01149   0.01183   0.01238
     Eigenvalues ---    0.01311   0.01344   0.01417   0.01446   0.01486
     Eigenvalues ---    0.01565   0.01626   0.01653   0.01883   0.02008
     Eigenvalues ---    0.02258   0.03532   0.05053   0.05334   0.07165
     Eigenvalues ---    0.07221   0.07247   0.07263   0.07295   0.07347
     Eigenvalues ---    0.07353   0.07356   0.07398   0.08033   0.09175
     Eigenvalues ---    0.09405   0.10579   0.11281   0.12549   0.13376
     Eigenvalues ---    0.14742   0.15683   0.15990   0.15997   0.15999
     Eigenvalues ---    0.16000   0.16000   0.16000   0.16000   0.16000
     Eigenvalues ---    0.16000   0.16004   0.16019   0.16046   0.16127
     Eigenvalues ---    0.17238   0.22795   0.23602   0.24295   0.24472
     Eigenvalues ---    0.24732   0.24832   0.24899   0.24980   0.24986
     Eigenvalues ---    0.24993   0.24999   0.25297   0.25397   0.28127
     Eigenvalues ---    0.28835   0.29076   0.29332   0.29464   0.30135
     Eigenvalues ---    0.30874   0.31801   0.33227   0.33504   0.33949
     Eigenvalues ---    0.34185   0.34209   0.34215   0.34227   0.34245
     Eigenvalues ---    0.34251   0.34256   0.34272   0.34286   0.34303
     Eigenvalues ---    0.34313   0.34331   0.34369   0.34916   0.35896
     Eigenvalues ---    0.36041   0.37440   0.37616   0.37827   0.38651
     Eigenvalues ---    0.38978   0.40257   0.41054   0.46897   0.51570
     Eigenvalues ---    0.52695   0.53179   0.53488   0.53963   0.54581
     Eigenvalues ---    0.54862
 En-DIIS/RFO-DIIS IScMMF=        0 using points:     6    5
 RFO step:  Lambda=-3.27881957D-05.
 NNeg= 0 NP= 2 Switch=  2.50D-03 Rises=F DC=  2.22D-04 SmlDif=  1.00D-05
 RMS Error=  0.1017451028D-02 NUsed= 2 EDIIS=F
 DidBck=F Rises=F RFO-DIIS coefs:    1.18468   -0.18468
 Iteration  1 RMS(Cart)=  0.02285273 RMS(Int)=  0.00036103
 Iteration  2 RMS(Cart)=  0.00044318 RMS(Int)=  0.00002533
 Iteration  3 RMS(Cart)=  0.00000014 RMS(Int)=  0.00002533
 ITry= 1 IFail=0 DXMaxC= 1.39D-01 DCOld= 1.00D+10 DXMaxT= 1.17D+00 DXLimC= 3.00D+00 Rises=F
 Variable       Old X    -DE/DX   Delta X   Delta X   Delta X     New X
                                 (Linear)    (Quad)   (Total)
    R1        3.32073   0.00054  -0.00001   0.00168   0.00167   3.32240
    R2        2.62660  -0.00018  -0.00078  -0.00021  -0.00099   2.62561
    R3        2.75145   0.00024  -0.00086  -0.00057  -0.00143   2.75002
    R4        3.28060  -0.00011  -0.00029  -0.00102  -0.00132   3.27929
    R5        2.59720   0.00002   0.00002  -0.00013  -0.00010   2.59710
    R6        2.83211   0.00009  -0.00002   0.00020   0.00018   2.83229
    R7        2.70146   0.00014  -0.00017   0.00027   0.00010   2.70156
    R8        2.06394   0.00012   0.00001   0.00020   0.00021   2.06416
    R9        2.83899  -0.00002  -0.00024  -0.00060  -0.00083   2.83815
   R10        2.07821   0.00004   0.00001   0.00008   0.00009   2.07830
   R11        2.08378   0.00002   0.00002   0.00006   0.00008   2.08386
   R12        2.08394   0.00003   0.00001   0.00008   0.00009   2.08403
   R13        2.86508   0.00022  -0.00094  -0.00124  -0.00219   2.86289
   R14        2.58500   0.00010  -0.00145   0.00037  -0.00106   2.58394
   R15        2.92466   0.00024   0.00062   0.00305   0.00365   2.92831
   R16        2.55827   0.00134   0.00061   0.00423   0.00484   2.56311
   R17        2.56738  -0.00090  -0.00022  -0.00281  -0.00304   2.56434
   R18        2.86535  -0.00005  -0.00061  -0.00226  -0.00284   2.86251
   R19        2.74937  -0.00016  -0.00044  -0.00055  -0.00099   2.74838
   R20        2.92648   0.00013   0.00038   0.00171   0.00208   2.92856
   R21        2.52987   0.00113   0.00044   0.00294   0.00339   2.53325
   R22        2.55390  -0.00136  -0.00062  -0.00457  -0.00519   2.54871
   R23        2.57796  -0.00042  -0.00007  -0.00082  -0.00089   2.57706
   R24        2.54564   0.00100   0.00047   0.00274   0.00321   2.54885
   R25        2.62548   0.00003  -0.00034   0.00034  -0.00001   2.62547
   R26        2.83813   0.00015  -0.00020  -0.00005  -0.00025   2.83787
   R27        2.70216  -0.00029  -0.00049  -0.00080  -0.00129   2.70088
   R28        3.31852   0.00021  -0.00014   0.00069   0.00054   3.31906
   R29        2.07984   0.00006   0.00004   0.00019   0.00023   2.08007
   R30        2.08474   0.00005  -0.00003   0.00001  -0.00002   2.08472
   R31        2.07634   0.00006   0.00008   0.00008   0.00016   2.07649
   R32        2.08455   0.00005   0.00002   0.00005   0.00007   2.08462
   R33        2.07617   0.00003   0.00006  -0.00008  -0.00002   2.07615
   R34        2.07993   0.00006   0.00005   0.00023   0.00028   2.08021
   R35        3.27944  -0.00025  -0.00014  -0.00021  -0.00035   3.27909
   R36        2.59789   0.00011  -0.00097  -0.00116  -0.00212   2.59578
   R37        2.83437   0.00001  -0.00021  -0.00054  -0.00075   2.83362
   R38        2.06404   0.00010  -0.00003   0.00011   0.00008   2.06412
   R39        2.07936   0.00015   0.00007   0.00054   0.00061   2.07997
   R40        2.08601   0.00002   0.00003   0.00005   0.00008   2.08609
   R41        2.07969   0.00001  -0.00001  -0.00005  -0.00006   2.07964
    A1        1.93470  -0.00020   0.00039  -0.00071  -0.00033   1.93437
    A2        2.10464   0.00026  -0.00066  -0.00083  -0.00149   2.10315
    A3        2.24304  -0.00006   0.00022   0.00174   0.00196   2.24500
    A4        1.61006   0.00006  -0.00030   0.00045   0.00012   1.61018
    A5        1.92820  -0.00001   0.00007   0.00002   0.00008   1.92828
    A6        2.11538  -0.00007  -0.00015  -0.00029  -0.00043   2.11495
    A7        2.23950   0.00008   0.00007   0.00027   0.00035   2.23985
    A8        2.00179   0.00001   0.00001   0.00024   0.00024   2.00203
    A9        2.13754   0.00011   0.00020   0.00064   0.00085   2.13838
   A10        2.14372  -0.00011  -0.00022  -0.00089  -0.00111   2.14261
   A11        1.94964   0.00015  -0.00019   0.00035   0.00014   1.94978
   A12        2.19183  -0.00024   0.00005   0.00085   0.00089   2.19272
   A13        2.14124   0.00009   0.00015  -0.00150  -0.00135   2.13989
   A14        1.91965   0.00001  -0.00001   0.00019   0.00019   1.91984
   A15        1.95133  -0.00003   0.00002  -0.00010  -0.00008   1.95125
   A16        1.95265  -0.00004  -0.00014  -0.00037  -0.00052   1.95214
   A17        1.88357   0.00000   0.00000  -0.00005  -0.00005   1.88352
   A18        1.88312   0.00002   0.00003   0.00010   0.00013   1.88325
   A19        1.87062   0.00004   0.00011   0.00024   0.00036   1.87098
   A20        2.09161   0.00063  -0.00057  -0.00132  -0.00184   2.08977
   A21        2.25620  -0.00054  -0.00006   0.00042   0.00040   2.25660
   A22        1.93099  -0.00008   0.00064   0.00128   0.00181   1.93280
   A23        1.82711  -0.00003  -0.00007   0.00422   0.00398   1.83109
   A24        1.97298   0.00019  -0.00159  -0.00290  -0.00443   1.96855
   A25        1.93946   0.00025   0.00017   0.00310   0.00330   1.94275
   A26        1.93915  -0.00026   0.00018  -0.00417  -0.00394   1.93521
   A27        1.91831  -0.00010   0.00146   0.00116   0.00264   1.92095
   A28        1.86763  -0.00005  -0.00005  -0.00129  -0.00136   1.86628
   A29        1.92597   0.00014   0.00029   0.00182   0.00205   1.92802
   A30        2.26693  -0.00068  -0.00054  -0.00056  -0.00107   2.26587
   A31        2.09027   0.00054   0.00024  -0.00126  -0.00099   2.08928
   A32        1.80724   0.00001  -0.00027   0.00296   0.00251   1.80975
   A33        1.97269   0.00000  -0.00054  -0.00383  -0.00432   1.96838
   A34        1.90862  -0.00002   0.00073   0.00209   0.00286   1.91148
   A35        1.97395   0.00000  -0.00025  -0.00286  -0.00305   1.97090
   A36        1.90055   0.00001   0.00063   0.00195   0.00261   1.90316
   A37        1.89805   0.00000  -0.00022   0.00008  -0.00016   1.89789
   A38        1.81768  -0.00002   0.00030   0.00360   0.00379   1.82147
   A39        1.94002   0.00017  -0.00039   0.00186   0.00147   1.94149
   A40        1.98100   0.00009  -0.00073  -0.00271  -0.00340   1.97759
   A41        1.91471  -0.00007   0.00092   0.00193   0.00285   1.91756
   A42        1.94246  -0.00011   0.00019  -0.00326  -0.00302   1.93944
   A43        1.86844  -0.00006  -0.00021  -0.00120  -0.00143   1.86701
   A44        2.19006  -0.00020  -0.00018   0.00041   0.00023   2.19029
   A45        1.95012  -0.00004   0.00020   0.00021   0.00038   1.95050
   A46        2.14272   0.00023  -0.00001  -0.00081  -0.00082   2.14190
   A47        2.25637  -0.00043  -0.00031  -0.00085  -0.00115   2.25522
   A48        2.09175   0.00043   0.00054   0.00151   0.00206   2.09382
   A49        1.93436   0.00000  -0.00025  -0.00046  -0.00074   1.93362
   A50        1.93007   0.00001   0.00025   0.00006   0.00031   1.93038
   A51        1.94393   0.00012  -0.00038   0.00010  -0.00027   1.94365
   A52        1.95163  -0.00003   0.00008   0.00050   0.00058   1.95220
   A53        1.87908  -0.00006   0.00006  -0.00022  -0.00016   1.87892
   A54        1.89123  -0.00004  -0.00014  -0.00073  -0.00087   1.89035
   A55        1.86487  -0.00001   0.00013   0.00024   0.00037   1.86525
   A56        1.94579   0.00007  -0.00026   0.00013  -0.00013   1.94566
   A57        1.95193  -0.00007   0.00002   0.00035   0.00036   1.95229
   A58        1.92827   0.00003   0.00013  -0.00033  -0.00020   1.92807
   A59        1.86610   0.00003   0.00011   0.00023   0.00034   1.86644
   A60        1.87828  -0.00004   0.00009   0.00005   0.00014   1.87842
   A61        1.89043  -0.00001  -0.00009  -0.00043  -0.00052   1.88991
   A62        1.61140  -0.00007  -0.00010  -0.00005  -0.00017   1.61123
   A63        1.92738   0.00005   0.00010   0.00016   0.00025   1.92764
   A64        2.11047   0.00022   0.00005   0.00019   0.00022   2.11069
   A65        2.24461  -0.00027  -0.00024  -0.00036  -0.00062   2.24399
   A66        2.00132   0.00006   0.00003   0.00043   0.00044   2.00176
   A67        2.14134   0.00004   0.00001  -0.00005  -0.00004   2.14130
   A68        2.14034  -0.00009  -0.00007  -0.00025  -0.00033   2.14001
   A69        1.95188   0.00025  -0.00006   0.00122   0.00116   1.95303
   A70        1.94416  -0.00009   0.00013  -0.00023  -0.00010   1.94406
   A71        1.92860  -0.00013  -0.00010  -0.00089  -0.00099   1.92760
   A72        1.87297  -0.00004   0.00003  -0.00007  -0.00003   1.87294
   A73        1.88533  -0.00007  -0.00004  -0.00035  -0.00039   1.88494
   A74        1.87789   0.00008   0.00003   0.00032   0.00035   1.87824
    D1        0.02469  -0.00030   0.00130  -0.01165  -0.01034   0.01435
    D2        3.12682  -0.00012  -0.00015  -0.00662  -0.00678   3.12004
    D3       -0.02219   0.00031  -0.00161   0.01234   0.01073  -0.01146
    D4        3.08670   0.00024  -0.00129   0.00243   0.00113   3.08783
    D5       -3.12036   0.00011   0.00002   0.00688   0.00690  -3.11345
    D6       -0.01147   0.00004   0.00034  -0.00302  -0.00269  -0.01416
    D7       -0.83107   0.00010   0.00416   0.00943   0.01359  -0.81748
    D8        2.42111   0.00002   0.00401   0.00468   0.00869   2.42980
    D9        2.26337   0.00031   0.00241   0.01537   0.01778   2.28115
   D10       -0.76763   0.00023   0.00227   0.01061   0.01288  -0.75475
   D11       -0.02056   0.00020  -0.00063   0.00777   0.00714  -0.01342
   D12        3.13523   0.00015  -0.00010   0.00710   0.00701  -3.14095
   D13        0.01174  -0.00005  -0.00017  -0.00212  -0.00230   0.00944
   D14       -3.11241  -0.00010   0.00062  -0.00128  -0.00066  -3.11307
   D15        3.13785   0.00000  -0.00076  -0.00140  -0.00216   3.13569
   D16        0.01370  -0.00005   0.00003  -0.00055  -0.00053   0.01317
   D17        3.13415   0.00002  -0.00041  -0.00044  -0.00084   3.13330
   D18        1.04188   0.00003  -0.00041  -0.00044  -0.00085   1.04103
   D19       -1.05648   0.00002  -0.00047  -0.00043  -0.00090  -1.05738
   D20        0.00951  -0.00004   0.00023  -0.00123  -0.00100   0.00851
   D21       -2.08275  -0.00003   0.00023  -0.00124  -0.00101  -2.08376
   D22        2.10207  -0.00003   0.00017  -0.00122  -0.00105   2.10102
   D23        0.00699  -0.00017   0.00118  -0.00676  -0.00559   0.00141
   D24       -3.10300  -0.00009   0.00087   0.00276   0.00362  -3.09938
   D25        3.13108  -0.00012   0.00039  -0.00759  -0.00721   3.12387
   D26        0.02108  -0.00004   0.00008   0.00193   0.00200   0.02309
   D27        1.61219   0.00008   0.00064   0.01247   0.01311   1.62530
   D28       -0.47607   0.00005   0.00067   0.01185   0.01252  -0.46355
   D29       -2.58324   0.00010   0.00067   0.01240   0.01307  -2.57018
   D30       -1.56551   0.00000   0.00099   0.00157   0.00256  -1.56295
   D31        2.62942  -0.00003   0.00101   0.00096   0.00197   2.63139
   D32        0.52225   0.00002   0.00102   0.00150   0.00252   0.52476
   D33        3.02474   0.00001  -0.00039   0.02385   0.02347   3.04822
   D34        0.91177   0.00024   0.00034   0.02782   0.02818   0.93995
   D35       -1.18851   0.00000   0.00139   0.02927   0.03065  -1.15785
   D36       -0.20828   0.00003  -0.00030   0.02777   0.02749  -0.18079
   D37       -2.32125   0.00026   0.00043   0.03174   0.03220  -2.28905
   D38        1.86165   0.00002   0.00148   0.03319   0.03467   1.89633
   D39        2.95735   0.00010   0.00152  -0.00858  -0.00705   2.95031
   D40       -0.18971   0.00011   0.00061  -0.00995  -0.00934  -0.19905
   D41       -0.08176  -0.00001   0.00145  -0.01286  -0.01142  -0.09318
   D42        3.05436   0.00000   0.00054  -0.01423  -0.01371   3.04065
   D43        0.39806  -0.00005  -0.00110  -0.03097  -0.03207   0.36600
   D44        2.54037  -0.00004  -0.00189  -0.03465  -0.03655   2.50382
   D45       -1.62574  -0.00005  -0.00201  -0.03562  -0.03761  -1.66336
   D46        2.53325   0.00002  -0.00296  -0.03415  -0.03712   2.49613
   D47       -1.60763   0.00002  -0.00375  -0.03783  -0.04161  -1.64923
   D48        0.50945   0.00001  -0.00387  -0.03880  -0.04267   0.46677
   D49       -1.68615  -0.00028  -0.00200  -0.03758  -0.03957  -1.72571
   D50        0.45616  -0.00027  -0.00278  -0.04127  -0.04405   0.41211
   D51        2.57323  -0.00028  -0.00290  -0.04223  -0.04512   2.52812
   D52        0.33701  -0.00001  -0.00198  -0.00736  -0.00937   0.32764
   D53       -1.72349   0.00000  -0.00304  -0.01261  -0.01565  -1.73915
   D54        2.45233  -0.00011  -0.00196  -0.01049  -0.01247   2.43986
   D55       -2.79974  -0.00002  -0.00117  -0.00615  -0.00735  -2.80709
   D56        1.42294  -0.00001  -0.00224  -0.01140  -0.01363   1.40931
   D57       -0.68443  -0.00011  -0.00115  -0.00928  -0.01045  -0.69487
   D58       -0.76835   0.00028   0.00194   0.00733   0.00928  -0.75907
   D59        2.41741   0.00004   0.00260   0.00100   0.00361   2.42102
   D60        2.36734   0.00029   0.00096   0.00586   0.00681   2.37415
   D61       -0.73009   0.00004   0.00162  -0.00047   0.00115  -0.72894
   D62       -0.44158   0.00005   0.00186   0.02406   0.02592  -0.41566
   D63        1.63625   0.00020   0.00201   0.02915   0.03115   1.66739
   D64       -2.58239   0.00001   0.00245   0.02687   0.02932  -2.55306
   D65       -2.58305   0.00004   0.00284   0.02839   0.03124  -2.55181
   D66       -0.50522   0.00019   0.00299   0.03348   0.03647  -0.46875
   D67        1.55933   0.00001   0.00343   0.03120   0.03465   1.59397
   D68        1.58793   0.00004   0.00284   0.02879   0.03162   1.61955
   D69       -2.61743   0.00019   0.00299   0.03387   0.03685  -2.58058
   D70       -0.55288   0.00000   0.00343   0.03160   0.03502  -0.51786
   D71       -0.00288   0.00009  -0.00063   0.00173   0.00109  -0.00178
   D72        3.09773   0.00032  -0.00123   0.00764   0.00641   3.10414
   D73       -3.11904   0.00016  -0.00117   0.00993   0.00876  -3.11027
   D74       -0.01843   0.00039  -0.00177   0.01585   0.01407  -0.00436
   D75       -2.59425   0.00009   0.00004   0.00877   0.00881  -2.58544
   D76        1.60020   0.00008   0.00005   0.00894   0.00899   1.60919
   D77       -0.48502   0.00003   0.00009   0.00822   0.00831  -0.47671
   D78        0.51924   0.00001   0.00064  -0.00027   0.00037   0.51961
   D79       -1.56949   0.00000   0.00065  -0.00011   0.00054  -1.56895
   D80        2.62847  -0.00005   0.00069  -0.00082  -0.00013   2.62834
   D81        0.01041  -0.00026   0.00186  -0.01281  -0.01095  -0.00054
   D82        3.13183  -0.00007  -0.00152  -0.00591  -0.00744   3.12439
   D83       -3.10655  -0.00019   0.00134  -0.00488  -0.00355  -3.11010
   D84        0.01487   0.00001  -0.00204   0.00201  -0.00004   0.01483
   D85        3.12222  -0.00015   0.00048  -0.00679  -0.00630   3.11591
   D86        0.01720  -0.00034   0.00103  -0.01201  -0.01097   0.00622
   D87       -0.01125   0.00019   0.00001   0.00478   0.00479  -0.00646
   D88       -3.11542   0.00011   0.00310   0.00523   0.00833  -3.10708
   D89        0.00273   0.00000  -0.00105   0.00353   0.00249   0.00522
   D90       -3.11870  -0.00019   0.00234  -0.00336  -0.00102  -3.11972
   D91        3.10324   0.00011  -0.00444   0.00305  -0.00138   3.10186
   D92       -0.01819  -0.00009  -0.00105  -0.00384  -0.00489  -0.02309
   D93       -0.54856  -0.00020  -0.00612  -0.03991  -0.04602  -0.59459
   D94        1.54730  -0.00015  -0.00603  -0.03932  -0.04534   1.50196
   D95       -2.64946  -0.00019  -0.00597  -0.03967  -0.04563  -2.69509
   D96        2.63791  -0.00030  -0.00242  -0.03938  -0.04180   2.59612
   D97       -1.54941  -0.00025  -0.00232  -0.03879  -0.04112  -1.59052
   D98        0.53701  -0.00029  -0.00226  -0.03914  -0.04140   0.49561
         Item               Value     Threshold  Converged?
 Maximum Force            0.001364     0.000450     NO 
 RMS     Force            0.000245     0.000300     YES
 Maximum Displacement     0.138638     0.001800     NO 
 RMS     Displacement     0.022904     0.001200     NO 
 Predicted change in Energy=-1.104151D-04
 Lowest energy point so far.  Saving SCF results.
 GradGradGradGradGradGradGradGradGradGradGradGradGradGradGradGradGradGrad

 Leave Link  103 at Sun Dec  2 14:01:55 2018, MaxMem=   536870912 cpu:         1.2
 (Enter /pbs_home/pkowalski/g09d01/g09/l202.exe)
                          Input orientation:                          
 ---------------------------------------------------------------------
 Center     Atomic      Atomic             Coordinates (Angstroms)
 Number     Number       Type             X           Y           Z
 ---------------------------------------------------------------------
      1          6           0       -2.000716   -0.193033   -0.581121
      2         16           0       -3.437870    0.813665   -0.470689
      3          6           0       -4.462248   -0.467219   -1.037551
      4          6           0       -3.720531   -1.592055   -1.308420
      5          6           0       -2.319465   -1.458741   -1.057410
      6          6           0       -5.939339   -0.267575   -1.194677
      7          1           0       -4.165948   -2.508421   -1.702131
      8          6           0       -0.692942    0.346549   -0.240062
      9          6           0       -0.271512    1.695953   -0.784722
     10          6           0        0.332276   -0.238854    0.449802
     11          6           0        1.090490    1.991709   -0.107429
     12          6           0        1.592632    0.593210    0.332689
     13          9           0       -1.169260    2.675750   -0.513242
     14          9           0       -0.122622    1.658941   -2.133013
     15          9           0        1.948842    2.622372   -0.921397
     16          9           0        0.893070    2.753230    0.988087
     17          9           0        2.434402    0.084568   -0.612005
     18          9           0        2.291711    0.667866    1.483758
     19          6           0       -0.585287   -1.940351    2.141974
     20          6           0        0.348993   -1.466560    1.229340
     21          6           0       -1.859652   -1.244772    2.525878
     22          1           0       -2.120020   -1.463367    3.572789
     23          1           0       -2.702960   -1.574294    1.895583
     24          1           0       -1.781684   -0.154861    2.409904
     25          6           0       -1.337990   -2.559424   -1.341774
     26          1           0       -1.215330   -3.226033   -0.471437
     27          1           0       -0.341822   -2.166033   -1.586577
     28          1           0       -1.683572   -3.174590   -2.186703
     29          1           0       -6.405576   -1.189741   -1.571197
     30          1           0       -6.169609    0.543600   -1.905304
     31          1           0       -6.422746   -0.009652   -0.237591
[truncated: 1,165,501 more chars]
