# Supplementary material for: Wide-range IR spectra of diarylethene derivatives and their simulation using the density functional theory
Source: Sci Rep. 2022 Oct 7;12:16834. doi: 10.1038/s41598-022-20264-x (PMC9546887; doi:10.1038/s41598-022-20264-x)
Supplement: Supplementary file 1 — Supplementary Information 1. [file 41598_2022_20264_MOESM1_ESM.zip › IR_files/2_0068/open/open_PBE0_air_D3.log]

 Entering Gaussian System, Link 0=g09
 Input=open_PBE0_air_D3.gjf
 Output=open_PBE0_air_D3.log
 AtFile(1): /pbs_home/ewapastorczak/DAE/0068/Def2SVP.gbs
            H     0
            S   3   1.00
                 13.0107010              0.19682158E-01
                  1.9622572              0.13796524
                  0.44453796             0.47831935
            S   1   1.00
                  0.12194962             1.0000000
            P   1   1.00
                  0.8000000              1.0000000
            ****
            C     0
            S   5   1.00
               1238.4016938              0.54568832082E-02
                186.29004992             0.40638409211E-01
                 42.251176346            0.18025593888
                 11.676557932            0.46315121755
                  3.5930506482           0.44087173314
            S   1   1.00
                  0.40245147363          1.0000000
            S   1   1.00
                  0.13090182668          1.0000000
            P   3   1.00
                  9.4680970621           0.38387871728E-01
                  2.0103545142           0.21117025112
                  0.54771004707          0.51328172114
            P   1   1.00
                  0.15268613795          1.0000000
            D   1   1.00
                  0.8000000              1.0000000
            ****
            F     0
            S   5   1.00
               2894.8325990             -0.53408255515E-02
                435.41939120            -0.39904258866E-01
                 98.843328866           -0.17912768038
                 27.485198001           -0.46758090825
                  8.5405498171          -0.44653131020
            S   1   1.00
                  1.0654578038           1.0000000
            S   1   1.00
                  0.33247346748          1.0000000
            P   3   1.00
                 22.696633924           -0.45212874436E-01
                  4.9872339257          -0.23754317067
                  1.3491613954          -0.51287353587
            P   1   1.00
                  0.34829881977          1.0000000
            D   1   1.00
                  1.4000000              1.0000000
            ****
            S     0
            S   5   1.00
               9184.9303010             -0.22294387756E-02
               1381.5105503             -0.16683029937E-01
                313.87147580            -0.75262436116E-01
                 88.053870623           -0.19376827038
                 27.039914905           -0.17718020803
            S   3   1.00
                 45.648731303           -0.10736062573
                  4.9664522326           0.65066293018
                  2.0116242047           0.59712155354
            S   1   1.00
                  0.35661077013          1.0000000
            S   1   1.00
                  0.13507221477          1.0000000
            P   5   1.00
                261.98233439            -0.92729929822E-02
                 61.306894736           -0.66547669241E-01
                 19.103729887           -0.24828595903
                  6.6567720378          -0.48703847402
                  2.3959635161          -0.39337850312
            P   1   1.00
                  0.61776161679          1.0000000
            P   1   1.00
                  0.16993376871          1.0000000
            D   1   1.00
                  0.5500000              1.0000000
            ****
 Initial command:
 /pbs_home/pkowalski/g09d01/g09/l1.exe "/pbs_home/daria/obliczenia/0068/open/pbe0_projekt/air/Gau-13310.inp" -scrdir="/pbs_home/daria/obliczenia/0068/open/pbe0_projekt/air/"
 Entering Link 1 = /pbs_home/pkowalski/g09d01/g09/l1.exe PID=     13311.
  
 Copyright (c) 1988,1990,1992,1993,1995,1998,2003,2009,2013,
            Gaussian, Inc.  All Rights Reserved.
  
 This is part of the Gaussian(R) 09 program.  It is based on
 the Gaussian(R) 03 system (copyright 2003, Gaussian, Inc.),
 the Gaussian(R) 98 system (copyright 1998, Gaussian, Inc.),
 the Gaussian(R) 94 system (copyright 1995, Gaussian, Inc.),
 the Gaussian 92(TM) system (copyright 1992, Gaussian, Inc.),
 the Gaussian 90(TM) system (copyright 1990, Gaussian, Inc.),
 the Gaussian 88(TM) system (copyright 1988, Gaussian, Inc.),
 the Gaussian 86(TM) system (copyright 1986, Carnegie Mellon
 University), and the Gaussian 82(TM) system (copyright 1983,
 Carnegie Mellon University). Gaussian is a federally registered
 trademark of Gaussian, Inc.
  
 This software contains proprietary and confidential information,
 including trade secrets, belonging to Gaussian, Inc.
  
 This software is provided under written license and may be
 used, copied, transmitted, or stored only in accord with that
 written license.
  
 The following legend is applicable only to US Government
 contracts under FAR:
  
                    RESTRICTED RIGHTS LEGEND
  
 Use, reproduction and disclosure by the US Government is
 subject to restrictions as set forth in subparagraphs (a)
 and (c) of the Commercial Computer Software - Restricted
 Rights clause in FAR 52.227-19.
  
 Gaussian, Inc.
 340 Quinnipiac St., Bldg. 40, Wallingford CT 06492
  
  
 ---------------------------------------------------------------
 Warning -- This program may not be used in any manner that
 competes with the business of Gaussian, Inc. or will provide
 assistance to any competitor of Gaussian, Inc.  The licensee
 of this program is prohibited from giving any competitor of
 Gaussian, Inc. access to this program.  By using this program,
 the user acknowledges that Gaussian, Inc. is engaged in the
 business of creating and licensing software in the field of
 computational chemistry and represents and warrants to the
 licensee that it is not a competitor of Gaussian, Inc. and that
 it will not use this program in any manner prohibited above.
 ---------------------------------------------------------------
  

 Cite this work as:
 Gaussian 09, Revision D.01,
 M. J. Frisch, G. W. Trucks, H. B. Schlegel, G. E. Scuseria, 
 M. A. Robb, J. R. Cheeseman, G. Scalmani, V. Barone, B. Mennucci, 
 G. A. Petersson, H. Nakatsuji, M. Caricato, X. Li, H. P. Hratchian, 
 A. F. Izmaylov, J. Bloino, G. Zheng, J. L. Sonnenberg, M. Hada, 
 M. Ehara, K. Toyota, R. Fukuda, J. Hasegawa, M. Ishida, T. Nakajima, 
 Y. Honda, O. Kitao, H. Nakai, T. Vreven, J. A. Montgomery, Jr., 
 J. E. Peralta, F. Ogliaro, M. Bearpark, J. J. Heyd, E. Brothers, 
 K. N. Kudin, V. N. Staroverov, T. Keith, R. Kobayashi, J. Normand, 
 K. Raghavachari, A. Rendell, J. C. Burant, S. S. Iyengar, J. Tomasi, 
 M. Cossi, N. Rega, J. M. Millam, M. Klene, J. E. Knox, J. B. Cross, 
 V. Bakken, C. Adamo, J. Jaramillo, R. Gomperts, R. E. Stratmann, 
 O. Yazyev, A. J. Austin, R. Cammi, C. Pomelli, J. W. Ochterski, 
 R. L. Martin, K. Morokuma, V. G. Zakrzewski, G. A. Voth, 
 P. Salvador, J. J. Dannenberg, S. Dapprich, A. D. Daniels, 
 O. Farkas, J. B. Foresman, J. V. Ortiz, J. Cioslowski, 
 and D. J. Fox, Gaussian, Inc., Wallingford CT, 2013.
 
 ******************************************
 Gaussian 09:  ES64L-G09RevD.01 24-Apr-2013
                31-Oct-2018 
 ******************************************
 %chk=dae0068freq_open_pbe0_air_D3.chk
 %NProcShared=8
 Will use up to    8 processors via shared memory.
 %Mem=4GB
 -----------------------------------------------------
 #P opt freq=Raman PBE1PBE/Gen EmpiricalDispersion=GD3
 -----------------------------------------------------
 1/14=-1,18=20,19=15,26=3,38=1/1,3;
 2/9=110,12=2,17=6,18=5,40=1/2;
 3/5=7,11=2,16=1,25=1,30=1,71=1,74=-13,124=31/1,2,3;
 4//1;
 5/5=2,38=5/2;
 6/7=2,8=2,9=2,10=2,28=1/1;
 7//1,2,3,16;
 1/14=-1,18=20,19=15,26=3/3(2);
 2/9=110/2;
 99//99;
 2/9=110/2;
 3/5=7,6=1,11=2,16=1,25=1,30=1,71=1,74=-13,82=7,124=31/1,2,3;
 4/5=5,16=3,69=1/1;
 5/5=2,38=5/2;
 7//1,2,3,16;
 1/14=-1,18=20,19=15,26=3/3(-5);
 2/9=110/2;
 6/7=2,8=2,9=2,10=2,19=2,28=1/1;
 99/9=1/99;
 Leave Link    1 at Wed Oct 31 15:24:58 2018, MaxMem=   536870912 cpu:         0.8
 (Enter /pbs_home/pkowalski/g09d01/g09/l101.exe)
 -------------------
 Title Card Required
 -------------------
 Symbolic Z-matrix:
 Charge =  0 Multiplicity = 1
 C1                   -1.98356  -0.16915  -0.69153 
 S2                   -3.47003   0.69728  -0.33932 
 C3                   -4.43855  -0.60139  -1.03241 
 C4                   -3.72348  -1.63606  -1.50629 
 C5                   -2.30761  -1.42272  -1.3321 
 C6                   -5.92506  -0.4872   -1.05623 
 H7                   -4.13904  -2.52104  -1.96635 
 C8                   -0.72423   0.36946  -0.27501 
 C9                   -0.17002   1.62833  -0.88747 
 C10                   0.36709  -0.26573   0.45638 
 C11                   0.99393   1.96856   0.02697 
 C12                   1.58804   0.59155   0.26527 
 F13                  -1.0505    2.65383  -0.97197 
 F14                   0.26133   1.37865  -2.15308 
 F15                   1.86267   2.85881  -0.49722 
 F16                   0.54242   2.50437   1.19958 
 F17                   2.29633   0.17289  -0.81644 
 F18                   2.44005   0.59487   1.31905 
 C19                  -0.55265  -1.82589   2.34146 
 C20                   0.36872  -1.4277    1.29471 
 C21                  -1.70202  -1.02027   2.82439 
 H22                  -1.89961  -1.21193   3.88453 
 H23                  -2.60677  -1.27362   2.26373 
 H24                  -1.51577   0.05307   2.72034 
 C25                  -1.30765  -2.42557  -1.78189 
 H26                  -1.0991   -3.14113  -0.98074 
 H27                  -0.36685  -1.95239  -2.07999 
 H28                  -1.67459  -2.98764  -2.64736 
 H29                  -6.38737  -1.3673   -1.5158 
 H30                  -6.23629   0.39057  -1.63209 
 H31                  -6.32231  -0.39537  -0.04003 
 S32                   1.62138  -2.6596    1.0694 
 C33                   0.93483  -3.69268   2.30148 
 C34                  -0.23047  -3.11018   2.90674 
 C35                   1.58637  -4.93377   2.78126 
 H36                   2.19197  -5.39787   1.99619 
 H37                   2.23878  -4.71804   3.63334 
 H38                   0.84026  -5.66906   3.09973 
 H39                  -0.77187  -3.56441   3.72261 
 
 NAtoms=     39 NQM=       39 NQMF=       0 NMMI=      0 NMMIF=      0
                NMic=       0 NMicF=      0.
                    Isotopes and Nuclear Properties:
 (Nuclear quadrupole moments (NQMom) in fm**2, nuclear magnetic moments (NMagM)
  in nuclear magnetons)

  Atom         1           2           3           4           5           6           7           8           9          10
 IAtWgt=          12          32          12          12          12          12           1          12          12          12
 AtmWgt=  12.0000000  31.9720718  12.0000000  12.0000000  12.0000000  12.0000000   1.0078250  12.0000000  12.0000000  12.0000000
 NucSpn=           0           0           0           0           0           0           1           0           0           0
 AtZEff=   0.0000000   0.0000000   0.0000000   0.0000000   0.0000000   0.0000000   0.0000000   0.0000000   0.0000000   0.0000000
 NQMom=    0.0000000   0.0000000   0.0000000   0.0000000   0.0000000   0.0000000   0.0000000   0.0000000   0.0000000   0.0000000
 NMagM=    0.0000000   0.0000000   0.0000000   0.0000000   0.0000000   0.0000000   2.7928460   0.0000000   0.0000000   0.0000000
 AtZNuc=   6.0000000  16.0000000   6.0000000   6.0000000   6.0000000   6.0000000   1.0000000   6.0000000   6.0000000   6.0000000

  Atom        11          12          13          14          15          16          17          18          19          20
 IAtWgt=          12          12          19          19          19          19          19          19          12          12
 AtmWgt=  12.0000000  12.0000000  18.9984033  18.9984033  18.9984033  18.9984033  18.9984033  18.9984033  12.0000000  12.0000000
 NucSpn=           0           0           1           1           1           1           1           1           0           0
 AtZEff=   0.0000000   0.0000000   0.0000000   0.0000000   0.0000000   0.0000000   0.0000000   0.0000000   0.0000000   0.0000000
 NQMom=    0.0000000   0.0000000   0.0000000   0.0000000   0.0000000   0.0000000   0.0000000   0.0000000   0.0000000   0.0000000
 NMagM=    0.0000000   0.0000000   2.6288670   2.6288670   2.6288670   2.6288670   2.6288670   2.6288670   0.0000000   0.0000000
 AtZNuc=   6.0000000   6.0000000   9.0000000   9.0000000   9.0000000   9.0000000   9.0000000   9.0000000   6.0000000   6.0000000

  Atom        21          22          23          24          25          26          27          28          29          30
 IAtWgt=          12           1           1           1          12           1           1           1           1           1
 AtmWgt=  12.0000000   1.0078250   1.0078250   1.0078250  12.0000000   1.0078250   1.0078250   1.0078250   1.0078250   1.0078250
 NucSpn=           0           1           1           1           0           1           1           1           1           1
 AtZEff=   0.0000000   0.0000000   0.0000000   0.0000000   0.0000000   0.0000000   0.0000000   0.0000000   0.0000000   0.0000000
 NQMom=    0.0000000   0.0000000   0.0000000   0.0000000   0.0000000   0.0000000   0.0000000   0.0000000   0.0000000   0.0000000
 NMagM=    0.0000000   2.7928460   2.7928460   2.7928460   0.0000000   2.7928460   2.7928460   2.7928460   2.7928460   2.7928460
 AtZNuc=   6.0000000   1.0000000   1.0000000   1.0000000   6.0000000   1.0000000   1.0000000   1.0000000   1.0000000   1.0000000

  Atom        31          32          33          34          35          36          37          38          39
 IAtWgt=           1          32          12          12          12           1           1           1           1
 AtmWgt=   1.0078250  31.9720718  12.0000000  12.0000000  12.0000000   1.0078250   1.0078250   1.0078250   1.0078250
 NucSpn=           1           0           0           0           0           1           1           1           1
 AtZEff=   0.0000000   0.0000000   0.0000000   0.0000000   0.0000000   0.0000000   0.0000000   0.0000000   0.0000000
 NQMom=    0.0000000   0.0000000   0.0000000   0.0000000   0.0000000   0.0000000   0.0000000   0.0000000   0.0000000
 NMagM=    2.7928460   0.0000000   0.0000000   0.0000000   0.0000000   2.7928460   2.7928460   2.7928460   2.7928460
 AtZNuc=   1.0000000  16.0000000   6.0000000   6.0000000   6.0000000   1.0000000   1.0000000   1.0000000   1.0000000
 Leave Link  101 at Wed Oct 31 15:24:59 2018, MaxMem=   536870912 cpu:         2.1
 (Enter /pbs_home/pkowalski/g09d01/g09/l103.exe)

 GradGradGradGradGradGradGradGradGradGradGradGradGradGradGradGradGradGrad
 Berny optimization.
 Initialization pass.
                           ----------------------------
                           !    Initial Parameters    !
                           ! (Angstroms and Degrees)  !
 --------------------------                            --------------------------
 ! Name  Definition              Value          Derivative Info.                !
 --------------------------------------------------------------------------------
 ! R1    R(1,2)                  1.7562         estimate D2E/DX2                !
 ! R2    R(1,5)                  1.4446         estimate D2E/DX2                !
 ! R3    R(1,8)                  1.4316         estimate D2E/DX2                !
 ! R4    R(2,3)                  1.7621         estimate D2E/DX2                !
 ! R5    R(3,4)                  1.344          estimate D2E/DX2                !
 ! R6    R(3,6)                  1.4911         estimate D2E/DX2                !
 ! R7    R(4,5)                  1.4424         estimate D2E/DX2                !
 ! R8    R(4,7)                  1.0805         estimate D2E/DX2                !
 ! R9    R(5,25)                 1.4859         estimate D2E/DX2                !
 ! R10   R(6,29)                 1.0952         estimate D2E/DX2                !
 ! R11   R(6,30)                 1.095          estimate D2E/DX2                !
 ! R12   R(6,31)                 1.0949         estimate D2E/DX2                !
 ! R13   R(8,9)                  1.5057         estimate D2E/DX2                !
 ! R14   R(8,10)                 1.4592         estimate D2E/DX2                !
 ! R15   R(9,11)                 1.5188         estimate D2E/DX2                !
 ! R16   R(9,13)                 1.3543         estimate D2E/DX2                !
 ! R17   R(9,14)                 1.3602         estimate D2E/DX2                !
 ! R18   R(10,12)                1.504          estimate D2E/DX2                !
 ! R19   R(10,20)                1.4328         estimate D2E/DX2                !
 ! R20   R(11,12)                1.5185         estimate D2E/DX2                !
 ! R21   R(11,15)                1.3498         estimate D2E/DX2                !
 ! R22   R(11,16)                1.366          estimate D2E/DX2                !
 ! R23   R(12,17)                1.3591         estimate D2E/DX2                !
 ! R24   R(12,18)                1.3551         estimate D2E/DX2                !
 ! R25   R(19,20)                1.4502         estimate D2E/DX2                !
 ! R26   R(19,21)                1.4844         estimate D2E/DX2                !
 ! R27   R(19,34)                1.4397         estimate D2E/DX2                !
 ! R28   R(20,32)                1.7713         estimate D2E/DX2                !
 ! R29   R(21,22)                1.0953         estimate D2E/DX2                !
 ! R30   R(21,23)                1.0941         estimate D2E/DX2                !
 ! R31   R(21,24)                1.0943         estimate D2E/DX2                !
 ! R32   R(25,26)                1.0942         estimate D2E/DX2                !
 ! R33   R(25,27)                1.0945         estimate D2E/DX2                !
 ! R34   R(25,28)                1.0953         estimate D2E/DX2                !
 ! R35   R(32,33)                1.7483         estimate D2E/DX2                !
 ! R36   R(33,34)                1.4365         estimate D2E/DX2                !
 ! R37   R(33,35)                1.4816         estimate D2E/DX2                !
 ! R38   R(34,39)                1.0794         estimate D2E/DX2                !
 ! R39   R(35,36)                1.0947         estimate D2E/DX2                !
 ! R40   R(35,37)                1.0946         estimate D2E/DX2                !
 ! R41   R(35,38)                1.0949         estimate D2E/DX2                !
 ! A1    A(2,1,5)              109.0976         estimate D2E/DX2                !
 ! A2    A(2,1,8)              120.0388         estimate D2E/DX2                !
 ! A3    A(5,1,8)              130.7551         estimate D2E/DX2                !
 ! A4    A(1,2,3)               91.3029         estimate D2E/DX2                !
 ! A5    A(2,3,4)              114.4321         estimate D2E/DX2                !
 ! A6    A(2,3,6)              119.8547         estimate D2E/DX2                !
 ! A7    A(4,3,6)              125.7131         estimate D2E/DX2                !
 ! A8    A(3,4,5)              111.4572         estimate D2E/DX2                !
 ! A9    A(3,4,7)              125.1704         estimate D2E/DX2                !
 ! A10   A(5,4,7)              123.3718         estimate D2E/DX2                !
 ! A11   A(1,5,4)              113.7093         estimate D2E/DX2                !
 ! A12   A(1,5,25)             124.6761         estimate D2E/DX2                !
 ! A13   A(4,5,25)             121.6145         estimate D2E/DX2                !
 ! A14   A(3,6,29)             111.4682         estimate D2E/DX2                !
 ! A15   A(3,6,30)             110.6806         estimate D2E/DX2                !
 ! A16   A(3,6,31)             110.6892         estimate D2E/DX2                !
 ! A17   A(29,6,30)            107.6686         estimate D2E/DX2                !
 ! A18   A(29,6,31)            107.6792         estimate D2E/DX2                !
 ! A19   A(30,6,31)            108.5262         estimate D2E/DX2                !
 ! A20   A(1,8,9)              121.3325         estimate D2E/DX2                !
 ! A21   A(1,8,10)             129.7867         estimate D2E/DX2                !
 ! A22   A(9,8,10)             107.0101         estimate D2E/DX2                !
 ! A23   A(8,9,11)             102.9717         estimate D2E/DX2                !
 ! A24   A(8,9,13)             114.7832         estimate D2E/DX2                !
 ! A25   A(8,9,14)             109.9827         estimate D2E/DX2                !
 ! A26   A(11,9,13)            111.4806         estimate D2E/DX2                !
 ! A27   A(11,9,14)            110.9961         estimate D2E/DX2                !
 ! A28   A(13,9,14)            106.6858         estimate D2E/DX2                !
 ! A29   A(8,10,12)            107.1764         estimate D2E/DX2                !
 ! A30   A(8,10,20)            130.3241         estimate D2E/DX2                !
 ! A31   A(12,10,20)           122.3882         estimate D2E/DX2                !
 ! A32   A(9,11,12)            101.0215         estimate D2E/DX2                !
 ! A33   A(9,11,15)            114.0264         estimate D2E/DX2                !
 ! A34   A(9,11,16)            110.5735         estimate D2E/DX2                !
 ! A35   A(12,11,15)           114.0293         estimate D2E/DX2                !
 ! A36   A(12,11,16)           110.5056         estimate D2E/DX2                !
 ! A37   A(15,11,16)           106.7019         estimate D2E/DX2                !
 ! A38   A(10,12,11)           102.6622         estimate D2E/DX2                !
 ! A39   A(10,12,17)           110.4029         estimate D2E/DX2                !
 ! A40   A(10,12,18)           114.3923         estimate D2E/DX2                !
 ! A41   A(11,12,17)           110.998          estimate D2E/DX2                !
 ! A42   A(11,12,18)           111.456          estimate D2E/DX2                !
 ! A43   A(17,12,18)           106.9785         estimate D2E/DX2                !
 ! A44   A(20,19,21)           125.293          estimate D2E/DX2                !
 ! A45   A(20,19,34)           112.7159         estimate D2E/DX2                !
 ! A46   A(21,19,34)           121.9843         estimate D2E/DX2                !
 ! A47   A(10,20,19)           130.1099         estimate D2E/DX2                !
 ! A48   A(10,20,32)           119.3665         estimate D2E/DX2                !
 ! A49   A(19,20,32)           110.4965         estimate D2E/DX2                !
 ! A50   A(19,21,22)           111.0768         estimate D2E/DX2                !
 ! A51   A(19,21,23)           110.3595         estimate D2E/DX2                !
 ! A52   A(19,21,24)           111.6915         estimate D2E/DX2                !
 ! A53   A(22,21,23)           107.8354         estimate D2E/DX2                !
 ! A54   A(22,21,24)           107.1193         estimate D2E/DX2                !
 ! A55   A(23,21,24)           108.6105         estimate D2E/DX2                !
 ! A56   A(5,25,26)            110.364          estimate D2E/DX2                !
 ! A57   A(5,25,27)            111.6624         estimate D2E/DX2                !
 ! A58   A(5,25,28)            111.1053         estimate D2E/DX2                !
 ! A59   A(26,25,27)           108.5606         estimate D2E/DX2                !
 ! A60   A(26,25,28)           107.8665         estimate D2E/DX2                !
 ! A61   A(27,25,28)           107.1349         estimate D2E/DX2                !
 ! A62   A(20,32,33)            92.4996         estimate D2E/DX2                !
 ! A63   A(32,33,34)           112.0783         estimate D2E/DX2                !
 ! A64   A(32,33,35)           123.4025         estimate D2E/DX2                !
 ! A65   A(34,33,35)           124.0539         estimate D2E/DX2                !
 ! A66   A(19,34,33)           112.1983         estimate D2E/DX2                !
 ! A67   A(19,34,39)           124.051          estimate D2E/DX2                !
 ! A68   A(33,34,39)           123.6915         estimate D2E/DX2                !
 ! A69   A(33,35,36)           111.4794         estimate D2E/DX2                !
 ! A70   A(33,35,37)           110.4313         estimate D2E/DX2                !
 ! A71   A(33,35,38)           110.9211         estimate D2E/DX2                !
 ! A72   A(36,35,37)           108.1844         estimate D2E/DX2                !
 ! A73   A(36,35,38)           107.5099         estimate D2E/DX2                !
 ! A74   A(37,35,38)           108.1849         estimate D2E/DX2                !
 ! D1    D(5,1,2,3)              0.1172         estimate D2E/DX2                !
 ! D2    D(8,1,2,3)           -176.4906         estimate D2E/DX2                !
 ! D3    D(2,1,5,4)             -0.2663         estimate D2E/DX2                !
 ! D4    D(2,1,5,25)           179.8331         estimate D2E/DX2                !
 ! D5    D(8,1,5,4)            175.8564         estimate D2E/DX2                !
 ! D6    D(8,1,5,25)            -4.0442         estimate D2E/DX2                !
 ! D7    D(2,1,8,9)            -67.7768         estimate D2E/DX2                !
 ! D8    D(2,1,8,10)           129.9201         estimate D2E/DX2                !
 ! D9    D(5,1,8,9)            116.4562         estimate D2E/DX2                !
 ! D10   D(5,1,8,10)           -45.8469         estimate D2E/DX2                !
 ! D11   D(1,2,3,4)              0.0627         estimate D2E/DX2                !
 ! D12   D(1,2,3,6)           -179.8595         estimate D2E/DX2                !
 ! D13   D(2,3,4,5)             -0.2248         estimate D2E/DX2                !
 ! D14   D(2,3,4,7)           -179.9632         estimate D2E/DX2                !
 ! D15   D(6,3,4,5)            179.6922         estimate D2E/DX2                !
 ! D16   D(6,3,4,7)             -0.0462         estimate D2E/DX2                !
 ! D17   D(2,3,6,29)           179.9831         estimate D2E/DX2                !
 ! D18   D(2,3,6,30)            60.1779         estimate D2E/DX2                !
 ! D19   D(2,3,6,31)           -60.1926         estimate D2E/DX2                !
 ! D20   D(4,3,6,29)             0.0702         estimate D2E/DX2                !
 ! D21   D(4,3,6,30)          -119.735          estimate D2E/DX2                !
 ! D22   D(4,3,6,31)           119.8945         estimate D2E/DX2                !
 ! D23   D(3,4,5,1)              0.319          estimate D2E/DX2                !
 ! D24   D(3,4,5,25)          -179.777          estimate D2E/DX2                !
 ! D25   D(7,4,5,1)           -179.9371         estimate D2E/DX2                !
 ! D26   D(7,4,5,25)            -0.0331         estimate D2E/DX2                !
 ! D27   D(1,5,25,26)           90.1542         estimate D2E/DX2                !
 ! D28   D(1,5,25,27)          -30.6935         estimate D2E/DX2                !
 ! D29   D(1,5,25,28)         -150.2386         estimate D2E/DX2                !
 ! D30   D(4,5,25,26)          -89.7389         estimate D2E/DX2                !
 ! D31   D(4,5,25,27)          149.4134         estimate D2E/DX2                !
 ! D32   D(4,5,25,28)           29.8683         estimate D2E/DX2                !
 ! D33   D(1,8,9,11)           168.9255         estimate D2E/DX2                !
 ! D34   D(1,8,9,13)            47.5765         estimate D2E/DX2                !
 ! D35   D(1,8,9,14)           -72.715          estimate D2E/DX2                !
 ! D36   D(10,8,9,11)          -25.2135         estimate D2E/DX2                !
 ! D37   D(10,8,9,13)         -146.5625         estimate D2E/DX2                !
 ! D38   D(10,8,9,14)           93.146          estimate D2E/DX2                !
 ! D39   D(1,8,10,12)          163.1341         estimate D2E/DX2                !
 ! D40   D(1,8,10,20)          -20.7125         estimate D2E/DX2                !
 ! D41   D(9,8,10,12)           -1.1107         estimate D2E/DX2                !
 ! D42   D(9,8,10,20)          175.0428         estimate D2E/DX2                !
 ! D43   D(8,9,11,12)           41.0885         estimate D2E/DX2                !
 ! D44   D(8,9,11,15)          163.8425         estimate D2E/DX2                !
 ! D45   D(8,9,11,16)          -75.9314         estimate D2E/DX2                !
 ! D46   D(13,9,11,12)         164.656          estimate D2E/DX2                !
 ! D47   D(13,9,11,15)         -72.59           estimate D2E/DX2                !
 ! D48   D(13,9,11,16)          47.6361         estimate D2E/DX2                !
 ! D49   D(14,9,11,12)         -76.559          estimate D2E/DX2                !
 ! D50   D(14,9,11,15)          46.195          estimate D2E/DX2                !
 ! D51   D(14,9,11,16)         166.4211         estimate D2E/DX2                !
 ! D52   D(8,10,12,11)          26.9808         estimate D2E/DX2                !
 ! D53   D(8,10,12,17)         -91.4058         estimate D2E/DX2                !
 ! D54   D(8,10,12,18)         147.8798         estimate D2E/DX2                !
 ! D55   D(20,10,12,11)       -149.5469         estimate D2E/DX2                !
 ! D56   D(20,10,12,17)         92.0666         estimate D2E/DX2                !
 ! D57   D(20,10,12,18)        -28.6479         estimate D2E/DX2                !
 ! D58   D(8,10,20,19)         -45.2147         estimate D2E/DX2                !
 ! D59   D(8,10,20,32)         132.6933         estimate D2E/DX2                !
 ! D60   D(12,10,20,19)        130.4324         estimate D2E/DX2                !
 ! D61   D(12,10,20,32)        -51.6596         estimate D2E/DX2                !
 ! D62   D(9,11,12,10)         -41.6858         estimate D2E/DX2                !
 ! D63   D(9,11,12,17)          76.2809         estimate D2E/DX2                !
 ! D64   D(9,11,12,18)        -164.5803         estimate D2E/DX2                !
 ! D65   D(15,11,12,10)       -164.4378         estimate D2E/DX2                !
 ! D66   D(15,11,12,17)        -46.4711         estimate D2E/DX2                !
 ! D67   D(15,11,12,18)         72.6676         estimate D2E/DX2                !
 ! D68   D(16,11,12,10)         75.3839         estimate D2E/DX2                !
 ! D69   D(16,11,12,17)       -166.6494         estimate D2E/DX2                !
 ! D70   D(16,11,12,18)        -47.5107         estimate D2E/DX2                !
 ! D71   D(21,19,20,10)         -3.773          estimate D2E/DX2                !
 ! D72   D(21,19,20,32)        178.1734         estimate D2E/DX2                !
 ! D73   D(34,19,20,10)        177.1667         estimate D2E/DX2                !
 ! D74   D(34,19,20,32)         -0.8869         estimate D2E/DX2                !
 ! D75   D(20,19,21,22)       -149.0995         estimate D2E/DX2                !
 ! D76   D(20,19,21,23)         91.3536         estimate D2E/DX2                !
 ! D77   D(20,19,21,24)        -29.5738         estimate D2E/DX2                !
 ! D78   D(34,19,21,22)         29.8786         estimate D2E/DX2                !
 ! D79   D(34,19,21,23)        -89.6683         estimate D2E/DX2                !
 ! D80   D(34,19,21,24)        149.4043         estimate D2E/DX2                !
 ! D81   D(20,19,34,33)          0.2367         estimate D2E/DX2                !
 ! D82   D(20,19,34,39)        177.525          estimate D2E/DX2                !
 ! D83   D(21,19,34,33)       -178.859          estimate D2E/DX2                !
 ! D84   D(21,19,34,39)         -1.5707         estimate D2E/DX2                !
 ! D85   D(10,20,32,33)       -177.2828         estimate D2E/DX2                !
 ! D86   D(19,20,32,33)          1.0092         estimate D2E/DX2                !
 ! D87   D(20,32,33,34)         -0.8923         estimate D2E/DX2                !
 ! D88   D(20,32,33,35)       -173.3412         estimate D2E/DX2                !
 ! D89   D(32,33,34,19)          0.5356         estimate D2E/DX2                !
 ! D90   D(32,33,34,39)       -176.7641         estimate D2E/DX2                !
 ! D91   D(35,33,34,19)        172.9266         estimate D2E/DX2                !
 ! D92   D(35,33,34,39)         -4.3731         estimate D2E/DX2                !
 ! D93   D(32,33,35,36)        -29.8644         estimate D2E/DX2                !
 ! D94   D(32,33,35,37)         90.4315         estimate D2E/DX2                !
 ! D95   D(32,33,35,38)       -149.638          estimate D2E/DX2                !
 ! D96   D(34,33,35,36)        158.5876         estimate D2E/DX2                !
 ! D97   D(34,33,35,37)        -81.1165         estimate D2E/DX2                !
 ! D98   D(34,33,35,38)         38.814          estimate D2E/DX2                !
 --------------------------------------------------------------------------------
 Trust Radius=3.00D-01 FncErr=1.00D-07 GrdErr=1.00D-06
 Number of steps in this run=    223 maximum allowed number of steps=    234.
 GradGradGradGradGradGradGradGradGradGradGradGradGradGradGradGradGradGrad

 Leave Link  103 at Wed Oct 31 15:24:59 2018, MaxMem=   536870912 cpu:         0.2
 (Enter /pbs_home/pkowalski/g09d01/g09/l202.exe)
                          Input orientation:                          
 ---------------------------------------------------------------------
 Center     Atomic      Atomic             Coordinates (Angstroms)
 Number     Number       Type             X           Y           Z
 ---------------------------------------------------------------------
      1          6           0       -1.983556   -0.169153   -0.691527
      2         16           0       -3.470029    0.697278   -0.339320
      3          6           0       -4.438551   -0.601387   -1.032411
      4          6           0       -3.723476   -1.636060   -1.506289
      5          6           0       -2.307606   -1.422719   -1.332104
      6          6           0       -5.925055   -0.487198   -1.056225
      7          1           0       -4.139036   -2.521037   -1.966354
      8          6           0       -0.724228    0.369456   -0.275012
      9          6           0       -0.170016    1.628331   -0.887473
     10          6           0        0.367088   -0.265727    0.456378
     11          6           0        0.993927    1.968562    0.026973
     12          6           0        1.588035    0.591546    0.265272
     13          9           0       -1.050498    2.653827   -0.971967
     14          9           0        0.261332    1.378654   -2.153077
     15          9           0        1.862675    2.858807   -0.497218
     16          9           0        0.542420    2.504373    1.199584
     17          9           0        2.296330    0.172892   -0.816441
     18          9           0        2.440050    0.594875    1.319053
     19          6           0       -0.552649   -1.825890    2.341459
     20          6           0        0.368719   -1.427696    1.294708
     21          6           0       -1.702020   -1.020268    2.824392
     22          1           0       -1.899608   -1.211931    3.884528
     23          1           0       -2.606774   -1.273625    2.263734
     24          1           0       -1.515770    0.053074    2.720341
     25          6           0       -1.307650   -2.425566   -1.781887
     26          1           0       -1.099099   -3.141132   -0.980737
     27          1           0       -0.366854   -1.952393   -2.079991
     28          1           0       -1.674593   -2.987643   -2.647364
     29          1           0       -6.387368   -1.367299   -1.515802
     30          1           0       -6.236290    0.390574   -1.632093
     31          1           0       -6.322311   -0.395367   -0.040030
     32         16           0        1.621375   -2.659597    1.069405
     33          6           0        0.934833   -3.692677    2.301480
     34          6           0       -0.230475   -3.110185    2.906743
     35          6           0        1.586373   -4.933771    2.781259
     36          1           0        2.191971   -5.397868    1.996186
     37          1           0        2.238776   -4.718036    3.633343
     38          1           0        0.840257   -5.669056    3.099733
     39          1           0       -0.771870   -3.564409    3.722610
 ---------------------------------------------------------------------
                    Distance matrix (angstroms):
                    1          2          3          4          5
     1  C    0.000000
     2  S    1.756233   0.000000
     3  C    2.515955   1.762084   0.000000
     4  C    2.417225   2.621167   1.344039   0.000000
     5  C    1.444567   2.613662   2.303329   1.442408   0.000000
     6  C    3.971092   2.818526   1.491074   2.523765   3.746631
     7  H    3.435496   3.667746   2.155694   1.080525   2.227714
     8  C    1.431605   2.766049   3.913105   3.812300   2.614656
     9  C    2.560912   3.472379   4.817991   4.864797   3.751785
    10  C    2.617736   4.035342   5.042155   4.739472   3.419253
    11  C    3.735167   4.655883   6.102356   6.131728   4.924226
    12  C    3.774969   5.095167   6.279077   6.026011   4.667429
    13  F    2.986380   3.175289   4.698827   5.082661   4.281150
    14  F    3.093761   4.204408   5.221624   5.038405   3.888590
    15  F    4.898958   5.756290   7.208663   7.240658   6.034877
    16  F    4.135770   4.661927   6.279938   6.531677   5.473038
    17  F    4.295349   5.809778   6.782682   6.323469   4.899808
    18  F    4.918786   6.139196   7.367196   7.137834   5.799962
    19  C    3.740491   4.697239   5.289862   4.989524   4.091147
    20  C    3.325997   4.682045   5.404453   4.963372   3.750051
    21  C    3.628408   4.010598   4.747525   4.818743   4.219616
    22  H    4.694115   4.894098   5.567341   5.706776   5.236807
    23  H    3.215871   3.377212   3.830390   3.948602   3.611341
    24  H    3.450949   3.687228   4.801470   5.058808   4.384892
    25  C    2.595598   4.063131   3.700254   2.556460   1.485907
    26  H    3.114251   4.556985   4.195821   3.070635   2.129998
    27  H    2.778759   4.436258   4.416034   3.419958   2.146255
    28  H    3.444508   4.704179   3.992712   2.706797   2.140000
    29  H    4.637731   3.762639   2.148994   2.677432   4.084271
    30  H    4.391322   3.068799   2.139035   3.230682   4.337347
    31  H    4.393224   3.069032   2.139116   3.231590   4.340825
    32  S    4.722152   6.259035   6.736213   6.020736   4.768020
    33  C    5.467203   6.756356   7.038761   6.358351   5.372993
    34  C    4.966941   5.960571   6.286407   5.817986   5.012968
    35  C    6.892476   8.186204   8.343461   7.579741   6.664107
    36  H    7.210984   8.640813   8.725965   7.836520   6.864803
    37  H    7.564715   8.814654   9.127034   8.453569   7.495623
    38  H    7.252345   8.422343   8.403672   7.635978   6.897942
    39  H    5.699171   6.476211   6.695841   6.306497   5.700479
                    6          7          8          9         10
     6  C    0.000000
     7  H    2.855644   0.000000
     8  C    5.328486   4.782939   0.000000
     9  C    6.133874   5.842461   1.505664   0.000000
    10  C    6.475190   5.591173   1.459232   2.383668   0.000000
    11  C    7.421347   7.104728   2.366514   1.518794   2.359950
    12  C    7.704322   6.889679   2.384909   2.344033   1.504045
    13  F    5.799521   6.107954   2.410508   1.354264   3.545915
    14  F    6.554073   5.882661   2.348816   1.360203   3.086167
    15  F    8.494526   8.192778   3.596986   2.407946   3.592887
    16  F    7.474383   7.562667   2.887334   2.372935   2.873421
    17  F    8.251327   7.070608   3.074988   2.864648   2.352537
    18  F    8.762866   7.986687   3.550283   3.570607   2.404582
    19  C    6.496084   5.648243   3.419781   4.743843   2.614107
    20  C    6.784027   5.670077   2.624559   3.793606   1.432820
    21  C    5.759981   5.580556   3.534645   4.810411   3.233888
    22  H    6.414086   6.400126   4.602616   5.816405   4.217277
    23  H    4.759369   4.668780   3.562152   4.928412   3.623017
    24  H    5.830621   5.955895   3.114285   4.160386   2.961810
    25  C    5.060068   2.838994   3.228499   4.304447   3.532632
    26  H    5.508078   3.255330   3.600390   4.860007   3.533123
    27  H    5.838535   3.816494   2.962541   3.779210   3.133159
    28  H    5.181735   2.599033   4.219166   5.164124   4.605487
    29  H    1.095227   2.566926   6.052028   6.929939   7.122193
    30  H    1.094977   3.603843   5.676702   6.235878   6.956798
    31  H    1.094942   3.604981   5.654972   6.531787   6.709045
    32  S    8.135492   6.512862   4.060108   5.042299   2.771219
    33  C    8.282955   6.732851   5.088391   6.301050   3.933284
    34  C    7.417104   6.274633   4.740808   6.070689   3.801620
    35  C    9.535190   7.819298   6.542468   7.720472   5.355592
    36  H    9.965843   8.003720   6.850152   7.953738   5.660396
    37  H   10.321830   8.766977   7.066626   8.155760   5.780949
    38  H    9.481197   7.769724   7.092260   8.376772   6.033836
    39  H    7.672146   6.692589   5.608792   6.969909   4.779833
                   11         12         13         14         15
    11  C    0.000000
    12  C    1.518527   0.000000
    13  F    2.376372   3.570101   0.000000
    14  F    2.374301   2.868465   2.177610   0.000000
    15  F    1.349828   2.407756   2.958712   2.738068   0.000000
    16  F    1.366005   2.371741   2.697287   3.547758   2.178953
    17  F    2.373190   1.359064   4.168991   2.716923   2.739361
    18  F    2.376501   1.355136   4.655317   4.173344   2.959323
    19  C    4.706018   3.838890   5.594149   5.579652   5.986507
    20  C    3.678669   2.573676   4.879634   4.446836   4.880268
    21  C    4.901713   4.468949   5.323138   5.863853   6.227951
    22  H    5.776575   5.339963   6.265031   6.916174   7.065790
    23  H    5.336659   5.006909   5.321338   5.896510   6.683998
    24  H    4.149929   3.993861   4.540213   5.354013   5.444145
    25  C    5.279924   4.656052   5.149984   4.131776   6.294913
    26  H    5.612950   4.765093   5.795170   4.863498   6.708589
    27  H    4.654558   3.974101   4.786685   3.390551   5.533861
    28  H    6.231937   5.651441   5.917992   4.801736   7.163544
    29  H    8.245705   8.403354   6.704282   7.221606   9.325272
    30  H    7.584101   8.053598   5.696536   6.592937   8.542443
    31  H    7.688953   7.977518   6.161015   7.138380   8.820015
    32  S    4.785417   3.349279   6.287971   5.342431   5.741543
    33  C    6.101353   4.788255   7.411822   6.783441   7.184396
    34  C    5.965392   4.897669   6.995761   6.781838   7.183112
    35  C    7.455152   6.071189   8.866310   8.120968   8.458666
    36  H    7.718640   6.263696   9.173513   8.177102   8.631233
    37  H    7.698451   6.321315   9.293684   8.634961   8.637797
    38  H    8.233996   6.912921   9.456431   8.808937   9.311705
    39  H    6.884006   5.898669   7.796355   7.747585   8.124376
                   16         17         18         19         20
    16  F    0.000000
    17  F    3.546316   0.000000
    18  F    2.694709   2.181526   0.000000
    19  C    4.610231   4.699377   3.982670   0.000000
    20  C    3.937053   3.276357   2.895134   1.450229   0.000000
    21  C    4.483370   5.537698   4.693770   1.484353   2.606509
    22  H    5.194549   6.451569   5.355263   2.138295   3.449497
    23  H    5.032207   5.968276   5.463895   2.128489   3.133099
    24  H    3.543687   5.201470   4.231509   2.145147   2.788621
    25  C    6.051134   4.546729   5.725744   4.234574   3.642993
    26  H    6.270575   4.747493   5.636697   3.614617   3.204372
    27  H    5.607598   3.633999   5.091246   4.427160   3.493561
    28  H    7.062322   5.395321   6.745160   5.243737   4.706218
    29  H    8.389584   8.846915   9.476805   7.009473   7.317604
    30  H    7.644439   8.574280   9.166781   7.280495   7.449726
    31  H    7.554447   8.672180   8.922256   6.403662   6.900515
    32  S    5.277090   3.469146   3.365136   2.653219   1.771296
    33  C    6.306472   5.149537   4.649080   2.387278   2.542482
    34  C    5.919039   5.570048   4.835280   1.439707   2.405922
    35  C    7.675775   6.286931   5.782106   3.798390   3.998135
    36  H    8.111782   6.241405   6.035977   4.517874   4.424770
    37  H    7.807944   6.612493   5.798575   4.222028   4.448894
    38  H    8.396679   7.182265   6.705743   4.157535   4.633530
    39  H    6.702472   6.632063   5.778681   2.231162   3.429460
                   21         22         23         24         25
    21  C    0.000000
    22  H    1.095292   0.000000
    23  H    1.094124   1.769424   0.000000
    24  H    1.094340   1.761505   1.777332   0.000000
    25  C    4.831997   5.825082   4.402470   5.143639   0.000000
    26  H    4.397793   5.294661   4.035748   4.906582   1.094244
    27  H    5.167640   6.202669   4.934158   5.327766   1.094466
    28  H    5.814760   6.772695   5.284478   6.171178   1.095275
    29  H    6.396109   7.023368   5.346641   6.610207   5.195600
    30  H    6.512322   7.197773   5.578568   6.429689   5.678430
    31  H    5.471975   5.969023   4.459135   5.560898   5.683537
    32  S    4.100285   4.734763   4.607015   4.463839   4.094365
    33  C    3.790541   4.085854   4.289081   4.495726   4.827855
    34  C    2.557338   2.710247   3.071353   3.419494   4.859245
    35  C    5.111838   5.217409   5.589900   5.873298   5.957245
    36  H    5.917134   6.150523   6.333160   6.632082   5.946071
    37  H    5.464225   5.429741   6.100749   6.139517   6.867115
    38  H    5.305677   5.290437   5.648073   6.199804   6.242111
    39  H    2.853879   2.613841   3.277634   3.826763   5.646549
                   26         27         28         29         30
    26  H    0.000000
    27  H    1.776975   0.000000
    28  H    1.769858   1.761770   0.000000
    29  H    5.603443   6.075132   5.110401   0.000000
    30  H    6.268009   6.335644   5.766472   1.768181   0.000000
    31  H    5.975458   6.484847   5.926159   1.768272   1.777574
    32  S    3.440340   3.791027   4.978493   8.514300   8.851245
    33  C    3.900517   4.890835   5.638903   8.578675   9.141714
    34  C    3.983462   5.121191   5.740087   7.778425   8.302178
    35  C    4.957614   6.027891   6.625048   9.734732  10.441283
    36  H    4.978561   5.918961   6.505541  10.108641  10.849242
    37  H    5.909126   6.861506   7.599736  10.590160  11.209346
    38  H    5.177040   6.488470   6.822285   9.594105  10.449249
    39  H    4.733679   6.035960   6.459423   7.987621   8.612469
                   31         32         33         34         35
    31  H    0.000000
    32  S    8.334251   0.000000
    33  C    8.307892   1.748315   0.000000
    34  C    7.291377   2.647299   1.436518   0.000000
    35  C    9.544845   2.846672   1.481556   2.577236   0.000000
    36  H   10.082867   2.946630   2.140392   3.454107   1.094749
    37  H   10.269924   3.345464   2.127319   3.034852   1.094631
    38  H    9.432512   3.713384   2.133595   2.780563   1.094878
    39  H    7.416717   3.685893   2.224612   1.079383   2.884892
                   36         37         38         39
    36  H    0.000000
    37  H    1.773315   0.000000
    38  H    1.765925   1.773424   0.000000
    39  H    3.889276   3.225339   2.723319   0.000000
 Stoichiometry    C17H14F6S2
 Framework group  C1[X(C17H14F6S2)]
 Deg. of freedom   111
 Full point group                 C1      NOp   1
 Largest Abelian subgroup         C1      NOp   1
 Largest concise Abelian subgroup C1      NOp   1
                         Standard orientation:                         
 ---------------------------------------------------------------------
 Center     Atomic      Atomic             Coordinates (Angstroms)
 Number     Number       Type             X           Y           Z
 ---------------------------------------------------------------------
      1          6           0        1.665454   -0.455943    0.278349
      2         16           0        3.034902   -0.675482   -0.799042
      3          6           0        3.534152   -2.127146    0.066036
      4          6           0        2.744355   -2.455796    1.102690
      5          6           0        1.661148   -1.516298    1.259370
      6          6           0        4.746565   -2.874346   -0.375608
      7          1           0        2.889604   -3.308786    1.749871
      8          6           0        0.735005    0.607229    0.047218
      9          6           0        1.135778    2.048801    0.215367
     10          6           0       -0.722263    0.574461   -0.021008
     11          6           0       -0.034979    2.801299   -0.392752
     12          6           0       -1.206079    1.990198    0.133140
     13          9           0        2.304801    2.386093   -0.379317
     14          9           0        1.270655    2.342691    1.536575
     15          9           0       -0.079355    4.109126   -0.061612
     16          9           0        0.013331    2.743091   -1.756661
     17          9           0       -1.443636    2.269884    1.441726
     18          9           0       -2.346114    2.268926   -0.544373
     19          6           0       -1.552969   -1.565667   -1.271341
     20          6           0       -1.614481   -0.518736   -0.269685
     21          6           0       -0.530985   -1.668327   -2.342935
     22          1           0       -0.946023   -2.142166   -3.238973
     23          1           0        0.315322   -2.273900   -2.005071
     24          1           0       -0.158522   -0.683834   -2.642307
     25          6           0        0.653554   -1.662638    2.341617
     26          1           0       -0.186835   -2.274149    1.999314
     27          1           0        0.267747   -0.691949    2.668374
     28          1           0        1.087511   -2.150093    3.221218
     29          1           0        4.929943   -3.750053    0.256082
     30          1           0        5.634491   -2.235664   -0.324180
     31          1           0        4.630216   -3.226084   -1.405968
     32         16           0       -3.020531   -0.749061    0.782676
     33          6           0       -3.503152   -2.206972   -0.052894
     34          6           0       -2.622250   -2.521171   -1.143249
     35          6           0       -4.769647   -2.924283    0.223621
     36          1           0       -5.083031   -2.797527    1.264870
     37          1           0       -5.570040   -2.549250   -0.422088
     38          1           0       -4.658550   -3.998167    0.041443
     39          1           0       -2.774122   -3.351972   -1.815389
 ---------------------------------------------------------------------
 Rotational constants (GHZ):      0.2249920      0.1882687      0.1255290
 Leave Link  202 at Wed Oct 31 15:24:59 2018, MaxMem=   536870912 cpu:         0.1
 (Enter /pbs_home/pkowalski/g09d01/g09/l301.exe)
 General basis read from cards:  (5D, 7F)
 Centers:       7     22     23     24     26     27     28     29     30     31
 Centers:      36     37     38     39
 S 3 1.00
     Exponent=  1.3010701000D+01 Coefficients=  1.9682158000D-02
     Exponent=  1.9622572000D+00 Coefficients=  1.3796524000D-01
     Exponent=  4.4453796000D-01 Coefficients=  4.7831935000D-01
 S 1 1.00
     Exponent=  1.2194962000D-01 Coefficients=  1.0000000000D+00
 P 1 1.00
     Exponent=  8.0000000000D-01 Coefficients=  1.0000000000D+00
 ****
 Centers:       1      3      4      5      6      8      9     10     11     12
 Centers:      19     20     21     25     33     34     35
 S 5 1.00
     Exponent=  1.2384016938D+03 Coefficients=  5.4568832082D-03
     Exponent=  1.8629004992D+02 Coefficients=  4.0638409211D-02
     Exponent=  4.2251176346D+01 Coefficients=  1.8025593888D-01
     Exponent=  1.1676557932D+01 Coefficients=  4.6315121755D-01
     Exponent=  3.5930506482D+00 Coefficients=  4.4087173314D-01
 S 1 1.00
     Exponent=  4.0245147363D-01 Coefficients=  1.0000000000D+00
 S 1 1.00
     Exponent=  1.3090182668D-01 Coefficients=  1.0000000000D+00
 P 3 1.00
     Exponent=  9.4680970621D+00 Coefficients=  3.8387871728D-02
     Exponent=  2.0103545142D+00 Coefficients=  2.1117025112D-01
     Exponent=  5.4771004707D-01 Coefficients=  5.1328172114D-01
 P 1 1.00
     Exponent=  1.5268613795D-01 Coefficients=  1.0000000000D+00
 D 1 1.00
     Exponent=  8.0000000000D-01 Coefficients=  1.0000000000D+00
 ****
 Centers:      13     14     15     16     17     18
 S 5 1.00
     Exponent=  2.8948325990D+03 Coefficients= -5.3408255515D-03
     Exponent=  4.3541939120D+02 Coefficients= -3.9904258866D-02
     Exponent=  9.8843328866D+01 Coefficients= -1.7912768038D-01
     Exponent=  2.7485198001D+01 Coefficients= -4.6758090825D-01
     Exponent=  8.5405498171D+00 Coefficients= -4.4653131020D-01
 S 1 1.00
     Exponent=  1.0654578038D+00 Coefficients=  1.0000000000D+00
 S 1 1.00
     Exponent=  3.3247346748D-01 Coefficients=  1.0000000000D+00
 P 3 1.00
     Exponent=  2.2696633924D+01 Coefficients= -4.5212874436D-02
     Exponent=  4.9872339257D+00 Coefficients= -2.3754317067D-01
     Exponent=  1.3491613954D+00 Coefficients= -5.1287353587D-01
 P 1 1.00
     Exponent=  3.4829881977D-01 Coefficients=  1.0000000000D+00
 D 1 1.00
     Exponent=  1.4000000000D+00 Coefficients=  1.0000000000D+00
 ****
 Centers:       2     32
 S 5 1.00
     Exponent=  9.1849303010D+03 Coefficients= -2.2294387756D-03
     Exponent=  1.3815105503D+03 Coefficients= -1.6683029937D-02
     Exponent=  3.1387147580D+02 Coefficients= -7.5262436116D-02
     Exponent=  8.8053870623D+01 Coefficients= -1.9376827038D-01
     Exponent=  2.7039914905D+01 Coefficients= -1.7718020803D-01
 S 3 1.00
     Exponent=  4.5648731303D+01 Coefficients= -1.0736062573D-01
     Exponent=  4.9664522326D+00 Coefficients=  6.5066293018D-01
     Exponent=  2.0116242047D+00 Coefficients=  5.9712155354D-01
 S 1 1.00
     Exponent=  3.5661077013D-01 Coefficients=  1.0000000000D+00
 S 1 1.00
     Exponent=  1.3507221477D-01 Coefficients=  1.0000000000D+00
 P 5 1.00
     Exponent=  2.6198233439D+02 Coefficients= -9.2729929822D-03
     Exponent=  6.1306894736D+01 Coefficients= -6.6547669241D-02
     Exponent=  1.9103729887D+01 Coefficients= -2.4828595903D-01
     Exponent=  6.6567720378D+00 Coefficients= -4.8703847402D-01
     Exponent=  2.3959635161D+00 Coefficients= -3.9337850312D-01
 P 1 1.00
     Exponent=  6.1776161679D-01 Coefficients=  1.0000000000D+00
 P 1 1.00
     Exponent=  1.6993376871D-01 Coefficients=  1.0000000000D+00
 D 1 1.00
     Exponent=  5.5000000000D-01 Coefficients=  1.0000000000D+00
 ****
 Ernie: Thresh=  0.10000D-02 Tol=  0.10000D-05 Strict=F.
 There are   453 symmetry adapted cartesian basis functions of A   symmetry.
 There are   428 symmetry adapted basis functions of A   symmetry.
   428 basis functions,   747 primitive gaussians,   453 cartesian basis functions
   101 alpha electrons      101 beta electrons
       nuclear repulsion energy      2793.8147541463 Hartrees.
 IExCor= 1009 DFT=T Ex+Corr=PBE1PBE ExCW=0 ScaHFX=  0.250000
 ScaDFX=  0.750000  0.750000  1.000000  1.000000 ScalE2=  1.000000  1.000000
 IRadAn=      0 IRanWt=     -1 IRanGd=            0 ICorTp=0 IEmpDi=131
 NAtoms=   39 NActive=   39 NUniq=   39 SFac= 1.00D+00 NAtFMM=   60 NAOKFM=F Big=F
 Integral buffers will be    131072 words long.
 Raffenetti 2 integral format.
 Two-electron integral symmetry is turned on.
 R6Disp:  Grimme-D3 Dispersion energy=       -0.0291101173 Hartrees.
 Nuclear repulsion after empirical dispersion term =     2793.7856440290 Hartrees.
 Leave Link  301 at Wed Oct 31 15:24:59 2018, MaxMem=   536870912 cpu:         1.1
 (Enter /pbs_home/pkowalski/g09d01/g09/l302.exe)
 NPDir=0 NMtPBC=     1 NCelOv=     1 NCel=       1 NClECP=     1 NCelD=      1
         NCelK=      1 NCelE2=     1 NClLst=     1 CellRange=     0.0.
 One-electron integrals computed using PRISM.
 NBasis=   428 RedAO= T EigKep=  3.96D-04  NBF=   428
 NBsUse=   428 1.00D-06 EigRej= -1.00D+00 NBFU=   428
 Precomputing XC quadrature grid using
 IXCGrd= 4 IRadAn=           0 IRanWt=          -1 IRanGd=           0 AccXCQ= 0.00D+00.
 Generated NRdTot=       0 NPtTot=           0 NUsed=           0 NTot=          32
 NSgBfM=   439   440   442   444   444 MxSgAt=    39 MxSgA2=    39.
 Leave Link  302 at Wed Oct 31 15:25:01 2018, MaxMem=   536870912 cpu:         7.7
 (Enter /pbs_home/pkowalski/g09d01/g09/l303.exe)
 DipDrv:  MaxL=1.
 Leave Link  303 at Wed Oct 31 15:25:01 2018, MaxMem=   536870912 cpu:         1.0
 (Enter /pbs_home/pkowalski/g09d01/g09/l401.exe)
 ExpMin= 1.22D-01 ExpMax= 9.18D+03 ExpMxC= 1.38D+03 IAcc=1 IRadAn=         1 AccDes= 0.00D+00
 Harris functional with IExCor= 1009 and IRadAn=       1 diagonalized for initial guess.
 HarFok:  IExCor= 1009 AccDes= 0.00D+00 IRadAn=         1 IDoV= 1 UseB2=F ITyADJ=14
 ICtDFT=  3500011 ScaDFX=  1.000000  1.000000  1.000000  1.000000
 FoFCou: FMM=F IPFlag=           0 FMFlag=      100000 FMFlg1=           0
         NFxFlg=           0 DoJE=T BraDBF=F KetDBF=T FulRan=T
         wScrn=  0.000000 ICntrl=     500 IOpCl=  0 I1Cent=   200000004 NGrid=           0
         NMat0=    1 NMatS0=      1 NMatT0=    0 NMatD0=    1 NMtDS0=    0 NMtDT0=    0
 Petite list used in FoFCou.
 Harris En= -2048.95426565407    
 JPrj=0 DoOrth=F DoCkMO=F.
 Leave Link  401 at Wed Oct 31 15:25:03 2018, MaxMem=   536870912 cpu:        16.5
 (Enter /pbs_home/pkowalski/g09d01/g09/l502.exe)
 Closed shell SCF:
 Using DIIS extrapolation, IDIIS=  1040.
 Integral symmetry usage will be decided dynamically.
 IVT=      641221 IEndB=      641221 NGot=   536870912 MDV=   536451994
 LenX=   536451994 LenY=   536246332
 Requested convergence on RMS density matrix=1.00D-08 within 128 cycles.
 Requested convergence on MAX density matrix=1.00D-06.
 Requested convergence on             energy=1.00D-06.
 No special actions if energy rises.
 Fock matrices will be formed incrementally for  20 cycles.
 Integral accuracy reduced to 1.0D-05 until final iterations.

 Cycle   1  Pass 0  IDiag  1:
 FoFJK:  IHMeth= 1 ICntrl=       0 DoSepK=F KAlg= 0 I1Cent=   0 FoldK=F
 IRaf= 780000000 NMat=   1 IRICut=       1 DoRegI=T DoRafI=F ISym2E= 0.
 FoFCou: FMM=F IPFlag=           0 FMFlag=      100000 FMFlg1=           0
         NFxFlg=           0 DoJE=F BraDBF=F KetDBF=F FulRan=T
         wScrn=  0.000000 ICntrl=       0 IOpCl=  0 I1Cent=           0 NGrid=           0
         NMat0=    1 NMatS0=      1 NMatT0=    0 NMatD0=    1 NMtDS0=    0 NMtDT0=    0
 Symmetry not used in FoFCou.
 E= -2048.29791597703    
 DIIS: error= 2.21D-02 at cycle   1 NSaved=   1.
 NSaved= 1 IEnMin= 1 EnMin= -2048.29791597703     IErMin= 1 ErrMin= 2.21D-02
 ErrMax= 2.21D-02  0.00D+00 EMaxC= 1.00D-01 BMatC= 5.66D-01 BMatP= 5.66D-01
 IDIUse=3 WtCom= 7.79D-01 WtEn= 2.21D-01
 Coeff-Com:  0.100D+01
 Coeff-En:   0.100D+01
 Coeff:      0.100D+01
 Gap=     0.090 Goal=   None    Shift=    0.000
 GapD=    0.090 DampG=0.500 DampE=0.500 DampFc=0.2500 IDamp=-1.
 Damping current iteration by 2.50D-01
 RMSDP=5.59D-03 MaxDP=1.68D-01              OVMax= 3.61D-01

 Cycle   2  Pass 0  IDiag  1:
 RMSU=  1.40D-03    CP:  9.96D-01
 E= -2048.51643518795     Delta-E=       -0.218519210920 Rises=F Damp=T
 DIIS: error= 1.05D-02 at cycle   2 NSaved=   2.
 NSaved= 2 IEnMin= 2 EnMin= -2048.51643518795     IErMin= 2 ErrMin= 1.05D-02
 ErrMax= 1.05D-02  0.00D+00 EMaxC= 1.00D-01 BMatC= 1.12D-01 BMatP= 5.66D-01
 IDIUse=3 WtCom= 8.95D-01 WtEn= 1.05D-01
 Coeff-Com: -0.616D+00 0.162D+01
 Coeff-En:   0.000D+00 0.100D+01
 Coeff:     -0.552D+00 0.155D+01
 Gap=     0.167 Goal=   None    Shift=    0.000
 RMSDP=1.77D-03 MaxDP=4.98D-02 DE=-2.19D-01 OVMax= 3.02D-01

 Cycle   3  Pass 0  IDiag  1:
 RMSU=  1.76D-03    CP:  9.85D-01  1.04D+00
 E= -2048.84488085154     Delta-E=       -0.328445663586 Rises=F Damp=F
 DIIS: error= 6.79D-03 at cycle   3 NSaved=   3.
 NSaved= 3 IEnMin= 3 EnMin= -2048.84488085154     IErMin= 3 ErrMin= 6.79D-03
 ErrMax= 6.79D-03  0.00D+00 EMaxC= 1.00D-01 BMatC= 3.99D-02 BMatP= 1.12D-01
 IDIUse=3 WtCom= 9.32D-01 WtEn= 6.79D-02
 Coeff-Com: -0.361D+00 0.874D+00 0.486D+00
 Coeff-En:   0.000D+00 0.000D+00 0.100D+01
 Coeff:     -0.336D+00 0.815D+00 0.521D+00
 Gap=     0.140 Goal=   None    Shift=    0.000
 RMSDP=9.37D-04 MaxDP=3.16D-02 DE=-3.28D-01 OVMax= 1.01D-01

 Cycle   4  Pass 0  IDiag  1:
 RMSU=  7.21D-04    CP:  9.88D-01  1.30D+00  7.30D-01
 E= -2048.88147758678     Delta-E=       -0.036596735241 Rises=F Damp=F
 DIIS: error= 2.55D-03 at cycle   4 NSaved=   4.
 NSaved= 4 IEnMin= 4 EnMin= -2048.88147758678     IErMin= 4 ErrMin= 2.55D-03
 ErrMax= 2.55D-03  0.00D+00 EMaxC= 1.00D-01 BMatC= 7.52D-03 BMatP= 3.99D-02
 IDIUse=3 WtCom= 9.74D-01 WtEn= 2.55D-02
 Coeff-Com: -0.796D-01 0.184D+00 0.307D+00 0.589D+00
 Coeff-En:   0.000D+00 0.000D+00 0.170D+00 0.830D+00
 Coeff:     -0.775D-01 0.179D+00 0.303D+00 0.595D+00
 Gap=     0.140 Goal=   None    Shift=    0.000
 RMSDP=3.66D-04 MaxDP=1.52D-02 DE=-3.66D-02 OVMax= 3.85D-02

 Cycle   5  Pass 0  IDiag  1:
 RMSU=  2.50D-04    CP:  9.86D-01  1.29D+00  7.81D-01  6.52D-01
 E= -2048.88815368380     Delta-E=       -0.006676097023 Rises=F Damp=F
 DIIS: error= 1.29D-03 at cycle   5 NSaved=   5.
 NSaved= 5 IEnMin= 5 EnMin= -2048.88815368380     IErMin= 5 ErrMin= 1.29D-03
 ErrMax= 1.29D-03  0.00D+00 EMaxC= 1.00D-01 BMatC= 1.33D-03 BMatP= 7.52D-03
 IDIUse=3 WtCom= 9.87D-01 WtEn= 1.29D-02
 Coeff-Com: -0.142D-01 0.310D-01 0.149D+00 0.386D+00 0.448D+00
 Coeff-En:   0.000D+00 0.000D+00 0.000D+00 0.128D+00 0.872D+00
 Coeff:     -0.140D-01 0.306D-01 0.147D+00 0.383D+00 0.453D+00
 Gap=     0.140 Goal=   None    Shift=    0.000
 RMSDP=1.46D-04 MaxDP=4.74D-03 DE=-6.68D-03 OVMax= 1.62D-02

 Cycle   6  Pass 0  IDiag  1:
 RMSU=  6.61D-05    CP:  9.87D-01  1.27D+00  7.89D-01  7.34D-01  5.53D-01
 E= -2048.88949477989     Delta-E=       -0.001341096090 Rises=F Damp=F
 DIIS: error= 3.66D-04 at cycle   6 NSaved=   6.
 NSaved= 6 IEnMin= 6 EnMin= -2048.88949477989     IErMin= 6 ErrMin= 3.66D-04
 ErrMax= 3.66D-04  0.00D+00 EMaxC= 1.00D-01 BMatC= 1.16D-04 BMatP= 1.33D-03
 IDIUse=3 WtCom= 9.96D-01 WtEn= 3.66D-03
 Coeff-Com:  0.315D-02-0.661D-02 0.511D-01 0.152D+00 0.273D+00 0.527D+00
 Coeff-En:   0.000D+00 0.000D+00 0.000D+00 0.000D+00 0.531D-01 0.947D+00
 Coeff:      0.314D-02-0.659D-02 0.509D-01 0.152D+00 0.272D+00 0.529D+00
 Gap=     0.140 Goal=   None    Shift=    0.000
 RMSDP=3.82D-05 MaxDP=1.83D-03 DE=-1.34D-03 OVMax= 4.22D-03

 Cycle   7  Pass 0  IDiag  1:
 RMSU=  2.23D-05    CP:  9.87D-01  1.26D+00  7.94D-01  7.26D-01  5.94D-01
                    CP:  6.01D-01
 E= -2048.88961797629     Delta-E=       -0.000123196401 Rises=F Damp=F
 DIIS: error= 1.36D-04 at cycle   7 NSaved=   7.
 NSaved= 7 IEnMin= 7 EnMin= -2048.88961797629     IErMin= 7 ErrMin= 1.36D-04
 ErrMax= 1.36D-04  0.00D+00 EMaxC= 1.00D-01 BMatC= 9.46D-06 BMatP= 1.16D-04
 IDIUse=3 WtCom= 9.99D-01 WtEn= 1.36D-03
 Coeff-Com:  0.328D-02-0.678D-02 0.127D-01 0.399D-01 0.962D-01 0.282D+00
 Coeff-Com:  0.572D+00
 Coeff-En:   0.000D+00 0.000D+00 0.000D+00 0.000D+00 0.000D+00 0.000D+00
 Coeff-En:   0.100D+01
 Coeff:      0.328D-02-0.677D-02 0.127D-01 0.399D-01 0.961D-01 0.282D+00
 Coeff:      0.573D+00
 Gap=     0.140 Goal=   None    Shift=    0.000
 RMSDP=1.05D-05 MaxDP=6.18D-04 DE=-1.23D-04 OVMax= 1.06D-03

 Cycle   8  Pass 0  IDiag  1:
 RMSU=  7.62D-06    CP:  9.87D-01  1.26D+00  7.95D-01  7.29D-01  5.96D-01
                    CP:  6.64D-01  7.82D-01
 E= -2048.88962807509     Delta-E=       -0.000010098799 Rises=F Damp=F
 DIIS: error= 3.14D-05 at cycle   8 NSaved=   8.
 NSaved= 8 IEnMin= 8 EnMin= -2048.88962807509     IErMin= 8 ErrMin= 3.14D-05
 ErrMax= 3.14D-05  0.00D+00 EMaxC= 1.00D-01 BMatC= 6.72D-07 BMatP= 9.46D-06
 IDIUse=1 WtCom= 1.00D+00 WtEn= 0.00D+00
 Coeff-Com:  0.122D-02-0.244D-02 0.106D-02 0.243D-02 0.146D-01 0.666D-01
 Coeff-Com:  0.255D+00 0.662D+00
 Coeff:      0.122D-02-0.244D-02 0.106D-02 0.243D-02 0.146D-01 0.666D-01
 Coeff:      0.255D+00 0.662D+00
 Gap=     0.140 Goal=   None    Shift=    0.000
 RMSDP=3.84D-06 MaxDP=1.45D-04 DE=-1.01D-05 OVMax= 2.90D-04

 Initial convergence to 1.0D-05 achieved.  Increase integral accuracy.
 Cycle   9  Pass 1  IDiag  1:
 E= -2048.88994647822     Delta-E=       -0.000318403130 Rises=F Damp=F
 DIIS: error= 1.24D-04 at cycle   1 NSaved=   1.
 NSaved= 1 IEnMin= 1 EnMin= -2048.88994647822     IErMin= 1 ErrMin= 1.24D-04
 ErrMax= 1.24D-04  0.00D+00 EMaxC= 1.00D-01 BMatC= 2.83D-06 BMatP= 2.83D-06
 IDIUse=3 WtCom= 9.99D-01 WtEn= 1.24D-03
 Coeff-Com:  0.100D+01
 Coeff-En:   0.100D+01
 Coeff:      0.100D+01
 Gap=     0.140 Goal=   None    Shift=    0.000
 RMSDP=3.84D-06 MaxDP=1.45D-04 DE=-3.18D-04 OVMax= 3.70D-04

 Cycle  10  Pass 1  IDiag  1:
 RMSU=  7.05D-05    CP:  1.00D+00
 E= -2048.88994909082     Delta-E=       -0.000002612596 Rises=F Damp=F
 DIIS: error= 2.98D-05 at cycle   2 NSaved=   2.
 NSaved= 2 IEnMin= 2 EnMin= -2048.88994909082     IErMin= 2 ErrMin= 2.98D-05
 ErrMax= 2.98D-05  0.00D+00 EMaxC= 1.00D-01 BMatC= 4.64D-07 BMatP= 2.83D-06
 IDIUse=1 WtCom= 1.00D+00 WtEn= 0.00D+00
 Coeff-Com:  0.178D+00 0.822D+00
 Coeff:      0.178D+00 0.822D+00
 Gap=     0.140 Goal=   None    Shift=    0.000
 RMSDP=5.38D-06 MaxDP=2.31D-04 DE=-2.61D-06 OVMax= 5.25D-04

 Cycle  11  Pass 1  IDiag  1:
 RMSU=  5.28D-06    CP:  1.00D+00  1.01D+00
 E= -2048.88994846525     Delta-E=        0.000000625567 Rises=F Damp=F
 DIIS: error= 4.80D-05 at cycle   3 NSaved=   3.
 NSaved= 3 IEnMin= 2 EnMin= -2048.88994909082     IErMin= 2 ErrMin= 2.98D-05
 ErrMax= 4.80D-05  0.00D+00 EMaxC= 1.00D-01 BMatC= 1.03D-06 BMatP= 4.64D-07
 IDIUse=1 WtCom= 1.00D+00 WtEn= 0.00D+00
 Coeff-Com: -0.649D-02 0.602D+00 0.404D+00
 Coeff:     -0.649D-02 0.602D+00 0.404D+00
 Gap=     0.140 Goal=   None    Shift=    0.000
 RMSDP=3.27D-06 MaxDP=1.55D-04 DE= 6.26D-07 OVMax= 3.28D-04

 Cycle  12  Pass 1  IDiag  1:
 RMSU=  9.30D-07    CP:  1.00D+00  1.02D+00  4.11D-01
 E= -2048.88994958565     Delta-E=       -0.000001120397 Rises=F Damp=F
 DIIS: error= 4.97D-06 at cycle   4 NSaved=   4.
 NSaved= 4 IEnMin= 4 EnMin= -2048.88994958565     IErMin= 4 ErrMin= 4.97D-06
 ErrMax= 4.97D-06  0.00D+00 EMaxC= 1.00D-01 BMatC= 1.83D-08 BMatP= 4.64D-07
 IDIUse=1 WtCom= 1.00D+00 WtEn= 0.00D+00
 Coeff-Com: -0.764D-02 0.364D+00 0.255D+00 0.388D+00
 Coeff:     -0.764D-02 0.364D+00 0.255D+00 0.388D+00
 Gap=     0.140 Goal=   None    Shift=    0.000
 RMSDP=4.90D-07 MaxDP=2.71D-05 DE=-1.12D-06 OVMax= 4.50D-05

 Cycle  13  Pass 1  IDiag  1:
 RMSU=  3.65D-07    CP:  1.00D+00  1.02D+00  4.22D-01  6.55D-01
 E= -2048.88994960405     Delta-E=       -0.000000018402 Rises=F Damp=F
 DIIS: error= 1.28D-06 at cycle   5 NSaved=   5.
 NSaved= 5 IEnMin= 5 EnMin= -2048.88994960405     IErMin= 5 ErrMin= 1.28D-06
 ErrMax= 1.28D-06  0.00D+00 EMaxC= 1.00D-01 BMatC= 8.22D-10 BMatP= 1.83D-08
 IDIUse=1 WtCom= 1.00D+00 WtEn= 0.00D+00
 Coeff-Com: -0.380D-02 0.157D+00 0.111D+00 0.221D+00 0.516D+00
 Coeff:     -0.380D-02 0.157D+00 0.111D+00 0.221D+00 0.516D+00
 Gap=     0.140 Goal=   None    Shift=    0.000
 RMSDP=1.18D-07 MaxDP=4.72D-06 DE=-1.84D-08 OVMax= 1.11D-05

 Cycle  14  Pass 1  IDiag  1:
 RMSU=  1.11D-07    CP:  1.00D+00  1.02D+00  4.21D-01  6.67D-01  8.94D-01
 E= -2048.88994960492     Delta-E=       -0.000000000875 Rises=F Damp=F
 DIIS: error= 3.12D-07 at cycle   6 NSaved=   6.
 NSaved= 6 IEnMin= 6 EnMin= -2048.88994960492     IErMin= 6 ErrMin= 3.12D-07
 ErrMax= 3.12D-07  0.00D+00 EMaxC= 1.00D-01 BMatC= 8.79D-11 BMatP= 8.22D-10
 IDIUse=1 WtCom= 1.00D+00 WtEn= 0.00D+00
 Coeff-Com: -0.469D-03 0.103D-01 0.781D-02 0.370D-01 0.267D+00 0.678D+00
 Coeff:     -0.469D-03 0.103D-01 0.781D-02 0.370D-01 0.267D+00 0.678D+00
 Gap=     0.140 Goal=   None    Shift=    0.000
 RMSDP=4.41D-08 MaxDP=1.67D-06 DE=-8.75D-10 OVMax= 3.62D-06

 Cycle  15  Pass 1  IDiag  1:
 RMSU=  3.03D-08    CP:  1.00D+00  1.02D+00  4.21D-01  6.84D-01  9.35D-01
                    CP:  7.95D-01
 E= -2048.88994960496     Delta-E=       -0.000000000035 Rises=F Damp=F
 DIIS: error= 9.19D-08 at cycle   7 NSaved=   7.
 NSaved= 7 IEnMin= 7 EnMin= -2048.88994960496     IErMin= 7 ErrMin= 9.19D-08
 ErrMax= 9.19D-08  0.00D+00 EMaxC= 1.00D-01 BMatC= 1.40D-11 BMatP= 8.79D-11
 IDIUse=1 WtCom= 1.00D+00 WtEn= 0.00D+00
 Coeff-Com:  0.882D-04-0.884D-02-0.604D-02-0.622D-03 0.101D+00 0.384D+00
 Coeff-Com:  0.531D+00
 Coeff:      0.882D-04-0.884D-02-0.604D-02-0.622D-03 0.101D+00 0.384D+00
 Coeff:      0.531D+00
 Gap=     0.140 Goal=   None    Shift=    0.000
 RMSDP=1.67D-08 MaxDP=8.60D-07 DE=-3.46D-11 OVMax= 1.04D-06

 Cycle  16  Pass 1  IDiag  1:
 RMSU=  8.75D-09    CP:  1.00D+00  1.02D+00  4.22D-01  6.88D-01  9.51D-01
                    CP:  8.40D-01  6.32D-01
 E= -2048.88994960492     Delta-E=        0.000000000039 Rises=F Damp=F
 DIIS: error= 2.37D-08 at cycle   8 NSaved=   8.
 NSaved= 8 IEnMin= 7 EnMin= -2048.88994960496     IErMin= 8 ErrMin= 2.37D-08
 ErrMax= 2.37D-08  0.00D+00 EMaxC= 1.00D-01 BMatC= 1.01D-12 BMatP= 1.40D-11
 IDIUse=1 WtCom= 1.00D+00 WtEn= 0.00D+00
 Coeff-Com:  0.884D-04-0.597D-02-0.419D-02-0.397D-02 0.334D-01 0.159D+00
 Coeff-Com:  0.284D+00 0.538D+00
 Coeff:      0.884D-04-0.597D-02-0.419D-02-0.397D-02 0.334D-01 0.159D+00
 Coeff:      0.284D+00 0.538D+00
 Gap=     0.140 Goal=   None    Shift=    0.000
 RMSDP=4.00D-09 MaxDP=1.38D-07 DE= 3.91D-11 OVMax= 4.30D-07

 SCF Done:  E(RPBE1PBE) =  -2048.88994960     A.U. after   16 cycles
            NFock= 16  Conv=0.40D-08     -V/T= 2.0058
 KE= 2.036983705966D+03 PE=-1.042161005693D+04 EE= 3.541950757331D+03
 Leave Link  502 at Wed Oct 31 15:28:30 2018, MaxMem=   536870912 cpu:      1645.3
 (Enter /pbs_home/pkowalski/g09d01/g09/l601.exe)
 Copying SCF densities to generalized density rwf, IOpCl= 0 IROHF=0.

 **********************************************************************

            Population analysis using the SCF density.

 **********************************************************************

 Orbital symmetries:
       Occupied  (A) (A) (A) (A) (A) (A) (A) (A) (A) (A) (A) (A)
                 (A) (A) (A) (A) (A) (A) (A) (A) (A) (A) (A) (A)
                 (A) (A) (A) (A) (A) (A) (A) (A) (A) (A) (A) (A)
                 (A) (A) (A) (A) (A) (A) (A) (A) (A) (A) (A) (A)
                 (A) (A) (A) (A) (A) (A) (A) (A) (A) (A) (A) (A)
                 (A) (A) (A) (A) (A) (A) (A) (A) (A) (A) (A) (A)
                 (A) (A) (A) (A) (A) (A) (A) (A) (A) (A) (A) (A)
                 (A) (A) (A) (A) (A) (A) (A) (A) (A) (A) (A) (A)
                 (A) (A) (A) (A) (A)
       Virtual   (A) (A) (A) (A) (A) (A) (A) (A) (A) (A) (A) (A)
                 (A) (A) (A) (A) (A) (A) (A) (A) (A) (A) (A) (A)
                 (A) (A) (A) (A) (A) (A) (A) (A) (A) (A) (A) (A)
                 (A) (A) (A) (A) (A) (A) (A) (A) (A) (A) (A) (A)
                 (A) (A) (A) (A) (A) (A) (A) (A) (A) (A) (A) (A)
                 (A) (A) (A) (A) (A) (A) (A) (A) (A) (A) (A) (A)
                 (A) (A) (A) (A) (A) (A) (A) (A) (A) (A) (A) (A)
                 (A) (A) (A) (A) (A) (A) (A) (A) (A) (A) (A) (A)
                 (A) (A) (A) (A) (A) (A) (A) (A) (A) (A) (A) (A)
                 (A) (A) (A) (A) (A) (A) (A) (A) (A) (A) (A) (A)
                 (A) (A) (A) (A) (A) (A) (A) (A) (A) (A) (A) (A)
                 (A) (A) (A) (A) (A) (A) (A) (A) (A) (A) (A) (A)
                 (A) (A) (A) (A) (A) (A) (A) (A) (A) (A) (A) (A)
                 (A) (A) (A) (A) (A) (A) (A) (A) (A) (A) (A) (A)
                 (A) (A) (A) (A) (A) (A) (A) (A) (A) (A) (A) (A)
                 (A) (A) (A) (A) (A) (A) (A) (A) (A) (A) (A) (A)
                 (A) (A) (A) (A) (A) (A) (A) (A) (A) (A) (A) (A)
                 (A) (A) (A) (A) (A) (A) (A) (A) (A) (A) (A) (A)
                 (A) (A) (A) (A) (A) (A) (A) (A) (A) (A) (A) (A)
                 (A) (A) (A) (A) (A) (A) (A) (A) (A) (A) (A) (A)
                 (A) (A) (A) (A) (A) (A) (A) (A) (A) (A) (A) (A)
                 (A) (A) (A) (A) (A) (A) (A) (A) (A) (A) (A) (A)
                 (A) (A) (A) (A) (A) (A) (A) (A) (A) (A) (A) (A)
                 (A) (A) (A) (A) (A) (A) (A) (A) (A) (A) (A) (A)
                 (A) (A) (A) (A) (A) (A) (A) (A) (A) (A) (A) (A)
                 (A) (A) (A) (A) (A) (A) (A) (A) (A) (A) (A) (A)
                 (A) (A) (A) (A) (A) (A) (A) (A) (A) (A) (A) (A)
                 (A) (A) (A)
 The electronic state is 1-A.
 Alpha  occ. eigenvalues --  -89.05022 -89.04068 -24.80200 -24.80065 -24.79628
 Alpha  occ. eigenvalues --  -24.79584 -24.79572 -24.79243 -10.41512 -10.41455
 Alpha  occ. eigenvalues --  -10.41299 -10.29658 -10.29310 -10.29156 -10.28651
 Alpha  occ. eigenvalues --  -10.28188 -10.27908 -10.27341 -10.26801 -10.25511
 Alpha  occ. eigenvalues --  -10.25416 -10.25068 -10.24424 -10.23998 -10.23649
 Alpha  occ. eigenvalues --   -8.04987  -8.04105  -5.99127  -5.98753  -5.98436
 Alpha  occ. eigenvalues --   -5.98254  -5.97877  -5.97525  -1.30369  -1.28375
 Alpha  occ. eigenvalues --   -1.27508  -1.23037  -1.21985  -1.21802  -0.92557
 Alpha  occ. eigenvalues --   -0.90889  -0.89744  -0.81481  -0.81000  -0.79486
 Alpha  occ. eigenvalues --   -0.79217  -0.75942  -0.75435  -0.72298  -0.71766
 Alpha  occ. eigenvalues --   -0.69503  -0.67716  -0.65043  -0.63773  -0.62070
 Alpha  occ. eigenvalues --   -0.60513  -0.59875  -0.58007  -0.56977  -0.56917
 Alpha  occ. eigenvalues --   -0.56595  -0.55681  -0.55641  -0.54311  -0.50873
 Alpha  occ. eigenvalues --   -0.50155  -0.48907  -0.47399  -0.47098  -0.46731
 Alpha  occ. eigenvalues --   -0.46172  -0.45878  -0.45695  -0.45502  -0.45078
 Alpha  occ. eigenvalues --   -0.44789  -0.44586  -0.44138  -0.43814  -0.43598
 Alpha  occ. eigenvalues --   -0.43434  -0.43151  -0.42822  -0.41985  -0.41952
 Alpha  occ. eigenvalues --   -0.41382  -0.40014  -0.39624  -0.39104  -0.38192
 Alpha  occ. eigenvalues --   -0.37869  -0.37565  -0.36747  -0.36320  -0.35765
 Alpha  occ. eigenvalues --   -0.33717  -0.31158  -0.27179  -0.26758  -0.24763
 Alpha  occ. eigenvalues --   -0.22560
 Alpha virt. eigenvalues --   -0.08522  -0.03027  -0.01242   0.02149   0.02651
 Alpha virt. eigenvalues --    0.03451   0.04940   0.06143   0.06913   0.07595
 Alpha virt. eigenvalues --    0.08648   0.09346   0.10301   0.10513   0.11090
 Alpha virt. eigenvalues --    0.12205   0.12850   0.13041   0.14376   0.14488
 Alpha virt. eigenvalues --    0.14722   0.15224   0.15431   0.16128   0.17051
 Alpha virt. eigenvalues --    0.17815   0.20095   0.20920   0.22065   0.22625
 Alpha virt. eigenvalues --    0.23415   0.24896   0.25438   0.26008   0.26588
 Alpha virt. eigenvalues --    0.27518   0.28614   0.29425   0.30287   0.31046
 Alpha virt. eigenvalues --    0.31569   0.31809   0.32924   0.33816   0.35931
 Alpha virt. eigenvalues --    0.37403   0.38112   0.38930   0.39126   0.39569
 Alpha virt. eigenvalues --    0.40294   0.40888   0.41233   0.43298   0.43489
 Alpha virt. eigenvalues --    0.44233   0.44730   0.45611   0.46330   0.46631
 Alpha virt. eigenvalues --    0.47251   0.48736   0.49960   0.50748   0.51558
 Alpha virt. eigenvalues --    0.51777   0.52086   0.52381   0.53324   0.53591
 Alpha virt. eigenvalues --    0.54709   0.55440   0.56706   0.57767   0.58808
 Alpha virt. eigenvalues --    0.59337   0.59829   0.60805   0.61010   0.61817
 Alpha virt. eigenvalues --    0.62128   0.62498   0.63057   0.63558   0.64255
 Alpha virt. eigenvalues --    0.65068   0.65433   0.65934   0.66391   0.66544
 Alpha virt. eigenvalues --    0.66768   0.67130   0.67725   0.68029   0.68343
 Alpha virt. eigenvalues --    0.68751   0.69306   0.69556   0.70373   0.70827
 Alpha virt. eigenvalues --    0.70917   0.71662   0.72382   0.72544   0.72773
 Alpha virt. eigenvalues --    0.73262   0.73991   0.74571   0.75742   0.76169
 Alpha virt. eigenvalues --    0.76616   0.77628   0.78121   0.78877   0.81095
 Alpha virt. eigenvalues --    0.81393   0.83028   0.83987   0.85287   0.86603
 Alpha virt. eigenvalues --    0.88059   0.88445   0.89207   0.90013   0.90522
 Alpha virt. eigenvalues --    0.92889   0.94135   0.97026   0.97525   0.98194
 Alpha virt. eigenvalues --    0.99415   1.00213   1.01372   1.02622   1.03966
 Alpha virt. eigenvalues --    1.09155   1.09248   1.11729   1.13183   1.14184
 Alpha virt. eigenvalues --    1.14899   1.15705   1.16533   1.18344   1.18848
 Alpha virt. eigenvalues --    1.20134   1.20484   1.21703   1.22694   1.23717
 Alpha virt. eigenvalues --    1.24414   1.26292   1.27609   1.28975   1.29935
 Alpha virt. eigenvalues --    1.31857   1.33463   1.34169   1.35216   1.36420
 Alpha virt. eigenvalues --    1.38073   1.39126   1.40928   1.41175   1.42685
 Alpha virt. eigenvalues --    1.43483   1.44440   1.45895   1.46357   1.46967
 Alpha virt. eigenvalues --    1.47415   1.48564   1.49574   1.51017   1.52329
 Alpha virt. eigenvalues --    1.52509   1.52809   1.52931   1.53334   1.55080
 Alpha virt. eigenvalues --    1.55612   1.56870   1.58430   1.61026   1.62529
 Alpha virt. eigenvalues --    1.63914   1.63947   1.65991   1.66855   1.70774
 Alpha virt. eigenvalues --    1.71141   1.72033   1.72701   1.74484   1.74642
 Alpha virt. eigenvalues --    1.75580   1.75960   1.76265   1.76515   1.77124
 Alpha virt. eigenvalues --    1.77944   1.78537   1.78915   1.79403   1.79772
 Alpha virt. eigenvalues --    1.80382   1.80783   1.82023   1.82131   1.83974
 Alpha virt. eigenvalues --    1.84479   1.85311   1.86255   1.86529   1.88841
 Alpha virt. eigenvalues --    1.90440   1.90896   1.91258   1.94027   1.94552
 Alpha virt. eigenvalues --    1.94885   1.96508   1.98556   1.99677   2.01282
 Alpha virt. eigenvalues --    2.02650   2.03283   2.04689   2.06271   2.06815
 Alpha virt. eigenvalues --    2.07353   2.08005   2.09157   2.09540   2.10547
 Alpha virt. eigenvalues --    2.11918   2.13678   2.14123   2.14655   2.14973
 Alpha virt. eigenvalues --    2.17032   2.17551   2.18479   2.21221   2.22176
 Alpha virt. eigenvalues --    2.22466   2.24861   2.25017   2.26775   2.27986
 Alpha virt. eigenvalues --    2.29521   2.31842   2.33023   2.33787   2.35522
 Alpha virt. eigenvalues --    2.36278   2.36800   2.38171   2.42071   2.45411
 Alpha virt. eigenvalues --    2.46599   2.47141   2.47472   2.49777   2.50088
 Alpha virt. eigenvalues --    2.51546   2.52881   2.54907   2.55503   2.57429
 Alpha virt. eigenvalues --    2.58764   2.59307   2.61810   2.64624   2.69046
 Alpha virt. eigenvalues --    2.70332   2.72720   2.74398   2.75158   2.76294
 Alpha virt. eigenvalues --    2.79284   2.80066   2.86712   2.87318   2.92514
 Alpha virt. eigenvalues --    2.93097   2.93769   2.94821   2.96370   2.97185
 Alpha virt. eigenvalues --    2.97509   2.98286   3.03179   3.06112   3.06577
 Alpha virt. eigenvalues --    3.07146   3.07402   3.07664   3.07850   3.09153
 Alpha virt. eigenvalues --    3.11538   3.11909   3.12914   3.13171   3.14480
 Alpha virt. eigenvalues --    3.16385   3.17178   3.17541   3.19997   3.20583
 Alpha virt. eigenvalues --    3.24897   3.29478   3.30386   3.35262   3.38023
 Alpha virt. eigenvalues --    3.39730   3.41315   3.43813   3.50052   3.56981
 Alpha virt. eigenvalues --    3.58308   3.70408   3.73817   3.75542   3.88989
 Alpha virt. eigenvalues --    3.91970   3.92712
          Condensed to atoms (all electrons):
               1          2          3          4          5          6
     1  C    5.589627   0.316090  -0.110313  -0.019911   0.474381   0.005994
     2  S    0.316090  15.473354   0.319152  -0.054133  -0.095633  -0.061938
     3  C   -0.110313   0.319152   5.239797   0.481468  -0.016107   0.387482
     4  C   -0.019911  -0.054133   0.481468   4.905086   0.396695  -0.055882
     5  C    0.474381  -0.095633  -0.016107   0.396695   4.989466   0.011307
     6  C    0.005994  -0.061938   0.387482  -0.055882   0.011307   4.520497
     7  H    0.012000   0.005783  -0.062820   0.447837  -0.049658  -0.011284
     8  C    0.160711  -0.069225   0.008680   0.015604  -0.057671  -0.000121
     9  C   -0.035331   0.002566   0.000407  -0.000228   0.002272  -0.000002
    10  C   -0.083235   0.001211  -0.000064   0.001096  -0.012966   0.000000
    11  C    0.016298  -0.000548   0.000009   0.000000   0.000001   0.000000
    12  C    0.005705  -0.000027  -0.000003  -0.000002   0.000423   0.000000
    13  F   -0.011555   0.004977  -0.000013   0.000025  -0.000096   0.000000
    14  F    0.001387  -0.000110   0.000007  -0.000015   0.000021   0.000000
    15  F   -0.000111   0.000000   0.000000   0.000000   0.000000   0.000000
    16  F   -0.001285   0.000019   0.000000   0.000000  -0.000010   0.000000
    17  F   -0.000609  -0.000001   0.000000   0.000000   0.000040   0.000000
    18  F   -0.000109   0.000000   0.000000   0.000000   0.000000   0.000000
    19  C    0.000860  -0.000431   0.000006   0.000063   0.001990  -0.000001
    20  C   -0.015239   0.000388   0.000039  -0.000397  -0.001801   0.000000
    21  C    0.001868  -0.001098  -0.000073  -0.000125  -0.000179   0.000003
    22  H    0.000100   0.000062   0.000002  -0.000010   0.000027   0.000000
    23  H    0.001618   0.004345   0.000148   0.000339  -0.001393  -0.000076
    24  H   -0.001724   0.001077  -0.000025   0.000014  -0.000104  -0.000003
    25  C   -0.063795   0.004521   0.014709  -0.079073   0.446865  -0.000272
    26  H   -0.005596  -0.000005  -0.000356  -0.000219  -0.011337   0.000003
    27  H   -0.018927   0.000104  -0.000667   0.008349  -0.002718   0.000012
    28  H    0.009080  -0.000166   0.000842  -0.013243  -0.014248  -0.000012
    29  H   -0.000261   0.004358  -0.008369  -0.015754   0.001019   0.394235
    30  H    0.000122  -0.000612  -0.017884   0.002989  -0.000595   0.384822
    31  H    0.000146  -0.000652  -0.018816   0.002452  -0.000486   0.385349
    32  S    0.000219  -0.000003   0.000000  -0.000002  -0.000356   0.000000
    33  C    0.000034   0.000000   0.000000   0.000001   0.000035   0.000000
    34  C   -0.000380   0.000000   0.000000   0.000012   0.000046   0.000000
    35  C    0.000000   0.000000   0.000000   0.000000  -0.000001   0.000000
    36  H    0.000000   0.000000   0.000000   0.000000   0.000000   0.000000
    37  H    0.000000   0.000000   0.000000   0.000000   0.000000   0.000000
    38  H    0.000000   0.000000   0.000000   0.000000   0.000000   0.000000
    39  H    0.000001   0.000000   0.000000   0.000000   0.000001   0.000000
               7          8          9         10         11         12
     1  C    0.012000   0.160711  -0.035331  -0.083235   0.016298   0.005705
     2  S    0.005783  -0.069225   0.002566   0.001211  -0.000548  -0.000027
     3  C   -0.062820   0.008680   0.000407  -0.000064   0.000009  -0.000003
     4  C    0.447837   0.015604  -0.000228   0.001096   0.000000  -0.000002
     5  C   -0.049658  -0.057671   0.002272  -0.012966   0.000001   0.000423
     6  C   -0.011284  -0.000121  -0.000002   0.000000   0.000000   0.000000
     7  H    0.646582  -0.000201   0.000001   0.000007   0.000000   0.000000
     8  C   -0.000201   5.957481  -0.098827   0.292351  -0.062793   0.116932
     9  C    0.000001  -0.098827   5.147144   0.093055   0.087520  -0.215639
    10  C    0.000007   0.292351   0.093055   5.904637  -0.030007  -0.122062
    11  C    0.000000  -0.062793   0.087520  -0.030007   4.962260   0.109737
    12  C    0.000000   0.116932  -0.215639  -0.122062   0.109737   5.154115
    13  F    0.000000  -0.041742   0.336976   0.003189  -0.030285   0.005518
    14  F    0.000000  -0.036105   0.302010  -0.011019  -0.031135   0.012707
    15  F    0.000000   0.005605  -0.040418   0.004707   0.347952  -0.039587
    16  F    0.000000   0.005056  -0.040883   0.007671   0.319761  -0.042340
    17  F    0.000000  -0.008735   0.014097  -0.023504  -0.031549   0.286559
    18  F    0.000000   0.002002   0.005772  -0.055229  -0.032573   0.341549
    19  C    0.000003  -0.014090   0.000463  -0.054878  -0.001341   0.005607
    20  C    0.000006  -0.073649   0.013492   0.199717   0.008733  -0.013176
    21  C    0.000001  -0.004345   0.000093  -0.018820  -0.000112   0.000192
    22  H    0.000000   0.000098   0.000003  -0.000051   0.000005   0.000016
    23  H   -0.000004  -0.002516  -0.000023   0.002951  -0.000046   0.000057
    24  H    0.000000   0.006007  -0.000421   0.007534   0.000549  -0.000592
    25  C   -0.008936  -0.020742  -0.000321  -0.003506   0.000051  -0.000506
    26  H    0.000504   0.003166  -0.000016  -0.002191   0.000028  -0.000289
    27  H   -0.000018   0.006960   0.000398   0.003510   0.000040   0.000314
    28  H    0.004026  -0.000086   0.000024   0.000022  -0.000003   0.000023
    29  H    0.004299   0.000006   0.000000   0.000000   0.000000   0.000000
    30  H    0.000198   0.000001  -0.000002   0.000001   0.000000   0.000000
    31  H    0.000211   0.000005   0.000001  -0.000001   0.000000   0.000000
    32  S    0.000000   0.001601  -0.000451  -0.056355   0.000568  -0.003056
    33  C    0.000000  -0.000094   0.000004   0.008438  -0.000001   0.000541
    34  C    0.000000   0.000872  -0.000007   0.014210   0.000013  -0.000487
    35  C    0.000000   0.000000   0.000000  -0.000081   0.000000   0.000000
    36  H    0.000000  -0.000001   0.000000   0.000007   0.000000   0.000000
    37  H    0.000000   0.000000   0.000000  -0.000001   0.000000  -0.000001
    38  H    0.000000   0.000000   0.000000   0.000006   0.000000   0.000000
    39  H    0.000000   0.000005   0.000000  -0.000301   0.000000   0.000000
              13         14         15         16         17         18
     1  C   -0.011555   0.001387  -0.000111  -0.001285  -0.000609  -0.000109
     2  S    0.004977  -0.000110   0.000000   0.000019  -0.000001   0.000000
     3  C   -0.000013   0.000007   0.000000   0.000000   0.000000   0.000000
     4  C    0.000025  -0.000015   0.000000   0.000000   0.000000   0.000000
     5  C   -0.000096   0.000021   0.000000  -0.000010   0.000040   0.000000
     6  C    0.000000   0.000000   0.000000   0.000000   0.000000   0.000000
     7  H    0.000000   0.000000   0.000000   0.000000   0.000000   0.000000
     8  C   -0.041742  -0.036105   0.005605   0.005056  -0.008735   0.002002
     9  C    0.336976   0.302010  -0.040418  -0.040883   0.014097   0.005772
    10  C    0.003189  -0.011019   0.004707   0.007671  -0.023504  -0.055229
    11  C   -0.030285  -0.031135   0.347952   0.319761  -0.031549  -0.032573
    12  C    0.005518   0.012707  -0.039587  -0.042340   0.286559   0.341549
    13  F    8.974019  -0.042324   0.000069  -0.000555  -0.000004  -0.000001
    14  F   -0.042324   9.004557  -0.000052   0.000274  -0.000830  -0.000003
    15  F    0.000069  -0.000052   8.952916  -0.042700  -0.000066   0.000040
    16  F   -0.000555   0.000274  -0.042700   8.997853   0.000280  -0.000466
    17  F   -0.000004  -0.000830  -0.000066   0.000280   9.013374  -0.042341
    18  F   -0.000001  -0.000003   0.000040  -0.000466  -0.042341   8.969480
    19  C    0.000000  -0.000001   0.000000   0.000116  -0.000133  -0.001241
    20  C   -0.000055  -0.000418  -0.000135  -0.001878  -0.008948   0.009049
    21  C   -0.000001   0.000000   0.000000  -0.000300  -0.000002  -0.000041
    22  H    0.000000   0.000000   0.000000   0.000000   0.000000   0.000001
    23  H    0.000002   0.000000   0.000000   0.000006   0.000000   0.000001
    24  H   -0.000004   0.000002   0.000003   0.001319   0.000003   0.000033
    25  C   -0.000006  -0.000587   0.000000   0.000000  -0.000186  -0.000001
    26  H    0.000000   0.000010   0.000000   0.000000   0.000016   0.000000
    27  H    0.000014   0.001970   0.000000   0.000000   0.000894   0.000006
    28  H    0.000000  -0.000001   0.000000   0.000000   0.000000   0.000000
    29  H    0.000000   0.000000   0.000000   0.000000   0.000000   0.000000
    30  H    0.000000   0.000000   0.000000   0.000000   0.000000   0.000000
    31  H    0.000000   0.000000   0.000000   0.000000   0.000000   0.000000
    32  S    0.000000   0.000003   0.000000  -0.000005   0.002822   0.000057
    33  C    0.000000   0.000000   0.000000   0.000000   0.000012  -0.000036
    34  C    0.000000   0.000000   0.000000   0.000001   0.000002   0.000024
    35  C    0.000000   0.000000   0.000000   0.000000   0.000000   0.000000
    36  H    0.000000   0.000000   0.000000   0.000000   0.000000   0.000000
    37  H    0.000000   0.000000   0.000000   0.000000   0.000000   0.000000
    38  H    0.000000   0.000000   0.000000   0.000000   0.000000   0.000000
    39  H    0.000000   0.000000   0.000000   0.000000   0.000000   0.000000
              19         20         21         22         23         24
     1  C    0.000860  -0.015239   0.001868   0.000100   0.001618  -0.001724
     2  S   -0.000431   0.000388  -0.001098   0.000062   0.004345   0.001077
     3  C    0.000006   0.000039  -0.000073   0.000002   0.000148  -0.000025
     4  C    0.000063  -0.000397  -0.000125  -0.000010   0.000339   0.000014
     5  C    0.001990  -0.001801  -0.000179   0.000027  -0.001393  -0.000104
     6  C   -0.000001   0.000000   0.000003   0.000000  -0.000076  -0.000003
     7  H    0.000003   0.000006   0.000001   0.000000  -0.000004   0.000000
     8  C   -0.014090  -0.073649  -0.004345   0.000098  -0.002516   0.006007
     9  C    0.000463   0.013492   0.000093   0.000003  -0.000023  -0.000421
    10  C   -0.054878   0.199717  -0.018820  -0.000051   0.002951   0.007534
    11  C   -0.001341   0.008733  -0.000112   0.000005  -0.000046   0.000549
    12  C    0.005607  -0.013176   0.000192   0.000016   0.000057  -0.000592
    13  F    0.000000  -0.000055  -0.000001   0.000000   0.000002  -0.000004
    14  F   -0.000001  -0.000418   0.000000   0.000000   0.000000   0.000002
    15  F    0.000000  -0.000135   0.000000   0.000000   0.000000   0.000003
    16  F    0.000116  -0.001878  -0.000300   0.000000   0.000006   0.001319
    17  F   -0.000133  -0.008948  -0.000002   0.000000   0.000000   0.000003
    18  F   -0.001241   0.009049  -0.000041   0.000001   0.000001   0.000033
    19  C    4.969214   0.439314   0.449878  -0.013985  -0.010577  -0.003504
    20  C    0.439314   5.535738  -0.063670   0.008910  -0.004453  -0.019327
    21  C    0.449878  -0.063670   4.526674   0.381865   0.374711   0.376033
    22  H   -0.013985   0.008910   0.381865   0.629672  -0.020181  -0.021742
    23  H   -0.010577  -0.004453   0.374711  -0.020181   0.600421  -0.016624
    24  H   -0.003504  -0.019327   0.376033  -0.021742  -0.016624   0.604630
    25  C   -0.000157   0.002799   0.000184   0.000000  -0.000057  -0.000010
    26  H   -0.001526   0.002322  -0.000074  -0.000002   0.000114   0.000016
    27  H   -0.000183  -0.001944  -0.000007   0.000000   0.000014  -0.000005
    28  H    0.000033   0.000078   0.000000   0.000000  -0.000003   0.000000
    29  H    0.000000   0.000000   0.000000   0.000000  -0.000003   0.000000
    30  H    0.000000   0.000000   0.000000   0.000000   0.000001   0.000000
    31  H    0.000000   0.000000   0.000006   0.000000   0.000013  -0.000001
    32  S   -0.089169   0.317212   0.003748  -0.000138  -0.000055   0.000149
    33  C   -0.008812  -0.112252   0.011885   0.000574  -0.000394  -0.000510
    34  C    0.423211  -0.018963  -0.076371  -0.012722  -0.000370   0.007996
    35  C    0.008169   0.004869  -0.000179  -0.000006  -0.000001   0.000010
    36  H   -0.000555   0.000168   0.000006   0.000001   0.000000   0.000000
    37  H   -0.000050   0.000117   0.000006  -0.000008   0.000002  -0.000001
    38  H    0.000833  -0.000195  -0.000009   0.000008  -0.000005   0.000000
    39  H   -0.047831   0.011910  -0.008779   0.004099   0.000474  -0.000013
              25         26         27         28         29         30
     1  C   -0.063795  -0.005596  -0.018927   0.009080  -0.000261   0.000122
     2  S    0.004521  -0.000005   0.000104  -0.000166   0.004358  -0.000612
     3  C    0.014709  -0.000356  -0.000667   0.000842  -0.008369  -0.017884
     4  C   -0.079073  -0.000219   0.008349  -0.013243  -0.015754   0.002989
     5  C    0.446865  -0.011337  -0.002718  -0.014248   0.001019  -0.000595
     6  C   -0.000272   0.000003   0.000012  -0.000012   0.394235   0.384822
     7  H   -0.008936   0.000504  -0.000018   0.004026   0.004299   0.000198
     8  C   -0.020742   0.003166   0.006960  -0.000086   0.000006   0.000001
     9  C   -0.000321  -0.000016   0.000398   0.000024   0.000000  -0.000002
    10  C   -0.003506  -0.002191   0.003510   0.000022   0.000000   0.000001
    11  C    0.000051   0.000028   0.000040  -0.000003   0.000000   0.000000
    12  C   -0.000506  -0.000289   0.000314   0.000023   0.000000   0.000000
    13  F   -0.000006   0.000000   0.000014   0.000000   0.000000   0.000000
    14  F   -0.000587   0.000010   0.001970  -0.000001   0.000000   0.000000
    15  F    0.000000   0.000000   0.000000   0.000000   0.000000   0.000000
    16  F    0.000000   0.000000   0.000000   0.000000   0.000000   0.000000
    17  F   -0.000186   0.000016   0.000894   0.000000   0.000000   0.000000
    18  F   -0.000001   0.000000   0.000006   0.000000   0.000000   0.000000
    19  C   -0.000157  -0.001526  -0.000183   0.000033   0.000000   0.000000
    20  C    0.002799   0.002322  -0.001944   0.000078   0.000000   0.000000
    21  C    0.000184  -0.000074  -0.000007   0.000000   0.000000   0.000000
    22  H    0.000000  -0.000002   0.000000   0.000000   0.000000   0.000000
    23  H   -0.000057   0.000114   0.000014  -0.000003  -0.000003   0.000001
    24  H   -0.000010   0.000016  -0.000005   0.000000   0.000000   0.000000
    25  C    4.536785   0.373953   0.373234   0.382814  -0.000015   0.000011
    26  H    0.373953   0.605510  -0.016355  -0.020950   0.000000   0.000000
    27  H    0.373234  -0.016355   0.606897  -0.021980   0.000000   0.000000
    28  H    0.382814  -0.020950  -0.021980   0.632423   0.000000  -0.000001
    29  H   -0.000015   0.000000   0.000000   0.000000   0.611396  -0.019079
    30  H    0.000011   0.000000   0.000000  -0.000001  -0.019079   0.601849
    31  H    0.000009  -0.000001   0.000000   0.000002  -0.019865  -0.019745
    32  S   -0.000837   0.003755   0.000842   0.000039   0.000000   0.000000
    33  C   -0.000121   0.000125   0.000002   0.000002   0.000000   0.000000
    34  C   -0.000144   0.000458   0.000019  -0.000009   0.000000   0.000000
    35  C    0.000003  -0.000030  -0.000002   0.000000   0.000000   0.000000
    36  H    0.000000   0.000000   0.000000   0.000000   0.000000   0.000000
    37  H    0.000000   0.000001   0.000000   0.000000   0.000000   0.000000
    38  H    0.000001  -0.000008   0.000000   0.000000   0.000000   0.000000
    39  H    0.000000  -0.000001   0.000000   0.000000   0.000000   0.000000
              31         32         33         34         35         36
     1  C    0.000146   0.000219   0.000034  -0.000380   0.000000   0.000000
     2  S   -0.000652  -0.000003   0.000000   0.000000   0.000000   0.000000
     3  C   -0.018816   0.000000   0.000000   0.000000   0.000000   0.000000
     4  C    0.002452  -0.000002   0.000001   0.000012   0.000000   0.000000
     5  C   -0.000486  -0.000356   0.000035   0.000046  -0.000001   0.000000
     6  C    0.385349   0.000000   0.000000   0.000000   0.000000   0.000000
     7  H    0.000211   0.000000   0.000000   0.000000   0.000000   0.000000
     8  C    0.000005   0.001601  -0.000094   0.000872   0.000000  -0.000001
     9  C    0.000001  -0.000451   0.000004  -0.000007   0.000000   0.000000
    10  C   -0.000001  -0.056355   0.008438   0.014210  -0.000081   0.000007
    11  C    0.000000   0.000568  -0.000001   0.000013   0.000000   0.000000
    12  C    0.000000  -0.003056   0.000541  -0.000487   0.000000   0.000000
    13  F    0.000000   0.000000   0.000000   0.000000   0.000000   0.000000
    14  F    0.000000   0.000003   0.000000   0.000000   0.000000   0.000000
    15  F    0.000000   0.000000   0.000000   0.000000   0.000000   0.000000
    16  F    0.000000  -0.000005   0.000000   0.000001   0.000000   0.000000
    17  F    0.000000   0.002822   0.000012   0.000002   0.000000   0.000000
    18  F    0.000000   0.000057  -0.000036   0.000024   0.000000   0.000000
    19  C    0.000000  -0.089169  -0.008812   0.423211   0.008169  -0.000555
    20  C    0.000000   0.317212  -0.112252  -0.018963   0.004869   0.000168
    21  C    0.000006   0.003748   0.011885  -0.076371  -0.000179   0.000006
    22  H    0.000000  -0.000138   0.000574  -0.012722  -0.000006   0.000001
    23  H    0.000013  -0.000055  -0.000394  -0.000370  -0.000001   0.000000
    24  H   -0.000001   0.000149  -0.000510   0.007996   0.000010   0.000000
    25  C    0.000009  -0.000837  -0.000121  -0.000144   0.000003   0.000000
    26  H   -0.000001   0.003755   0.000125   0.000458  -0.000030   0.000000
    27  H    0.000000   0.000842   0.000002   0.000019  -0.000002   0.000000
    28  H    0.000002   0.000039   0.000002  -0.000009   0.000000   0.000000
    29  H   -0.019865   0.000000   0.000000   0.000000   0.000000   0.000000
    30  H   -0.019745   0.000000   0.000000   0.000000   0.000000   0.000000
    31  H    0.607845   0.000000   0.000000   0.000000   0.000000   0.000000
    32  S    0.000000  15.437459   0.328185  -0.062097  -0.051818  -0.004011
    33  C    0.000000   0.328185   5.269409   0.444860   0.401737  -0.015474
    34  C    0.000000  -0.062097   0.444860   4.923289  -0.054634   0.008613
    35  C    0.000000  -0.051818   0.401737  -0.054634   4.502971   0.382930
    36  H    0.000000  -0.004011  -0.015474   0.008613   0.382930   0.615872
    37  H    0.000000  -0.000051  -0.022437  -0.006281   0.394124  -0.019664
    38  H    0.000000   0.003929  -0.013443  -0.012433   0.393268  -0.021478
    39  H    0.000000   0.005366  -0.057784   0.440866  -0.008051   0.000034
              37         38         39
     1  C    0.000000   0.000000   0.000001
     2  S    0.000000   0.000000   0.000000
     3  C    0.000000   0.000000   0.000000
     4  C    0.000000   0.000000   0.000000
     5  C    0.000000   0.000000   0.000001
     6  C    0.000000   0.000000   0.000000
     7  H    0.000000   0.000000   0.000000
     8  C    0.000000   0.000000   0.000005
     9  C    0.000000   0.000000   0.000000
    10  C   -0.000001   0.000006  -0.000301
    11  C    0.000000   0.000000   0.000000
    12  C   -0.000001   0.000000   0.000000
    13  F    0.000000   0.000000   0.000000
    14  F    0.000000   0.000000   0.000000
    15  F    0.000000   0.000000   0.000000
    16  F    0.000000   0.000000   0.000000
    17  F    0.000000   0.000000   0.000000
    18  F    0.000000   0.000000   0.000000
    19  C   -0.000050   0.000833  -0.047831
    20  C    0.000117  -0.000195   0.011910
    21  C    0.000006  -0.000009  -0.008779
    22  H   -0.000008   0.000008   0.004099
    23  H    0.000002  -0.000005   0.000474
    24  H   -0.000001   0.000000  -0.000013
    25  C    0.000000   0.000001   0.000000
    26  H    0.000001  -0.000008  -0.000001
    27  H    0.000000   0.000000   0.000000
    28  H    0.000000   0.000000   0.000000
    29  H    0.000000   0.000000   0.000000
    30  H    0.000000   0.000000   0.000000
    31  H    0.000000   0.000000   0.000000
    32  S   -0.000051   0.003929   0.005366
    33  C   -0.022437  -0.013443  -0.057784
    34  C   -0.006281  -0.012433   0.440866
    35  C    0.394124   0.393268  -0.008051
    36  H   -0.019664  -0.021478   0.000034
    37  H    0.593137  -0.019361   0.000416
    38  H   -0.019361   0.604811   0.002972
    39  H    0.000416   0.002972   0.643717
 Mulliken charges:
               1
     1  C   -0.227860
     2  S    0.146575
     3  C   -0.217240
     4  C   -0.023035
     5  C   -0.059228
     6  C    0.039888
     7  H    0.011463
     8  C   -0.092204
     9  C    0.426270
    10  C   -0.070046
    11  C    0.366866
    12  C    0.397773
    13  F   -0.198146
    14  F   -0.200347
    15  F   -0.188221
    16  F   -0.201933
    17  F   -0.201194
    18  F   -0.195973
    19  C   -0.051291
    20  C   -0.218363
    21  C    0.047034
    22  H    0.043403
    23  H    0.071564
    24  H    0.059235
    25  C    0.043331
    26  H    0.068973
    27  H    0.059228
    28  H    0.041294
    29  H    0.048032
    30  H    0.067924
    31  H    0.063528
    32  S    0.162449
    33  C   -0.234484
    34  C   -0.019594
    35  C    0.026721
    36  H    0.053550
    37  H    0.080053
    38  H    0.061104
    39  H    0.012901
 Sum of Mulliken charges =   0.00000
 Mulliken charges with hydrogens summed into heavy atoms:
               1
     1  C   -0.227860
     2  S    0.146575
     3  C   -0.217240
     4  C   -0.011572
     5  C   -0.059228
     6  C    0.219373
     8  C   -0.092204
     9  C    0.426270
    10  C   -0.070046
    11  C    0.366866
    12  C    0.397773
    13  F   -0.198146
    14  F   -0.200347
    15  F   -0.188221
    16  F   -0.201933
    17  F   -0.201194
    18  F   -0.195973
    19  C   -0.051291
    20  C   -0.218363
    21  C    0.221236
    25  C    0.212826
    32  S    0.162449
    33  C   -0.234484
    34  C   -0.006694
    35  C    0.221429
 Electronic spatial extent (au):  <R**2>=           8804.4101
 Charge=              0.0000 electrons
 Dipole moment (field-independent basis, Debye):
    X=             -0.3432    Y=             -6.7650    Z=             -0.3223  Tot=              6.7814
 Quadrupole moment (field-independent basis, Debye-Ang):
   XX=           -140.8680   YY=           -152.4420   ZZ=           -153.8361
   XY=              0.5891   XZ=             -0.5687   YZ=              0.0108
 Traceless Quadrupole moment (field-independent basis, Debye-Ang):
   XX=              8.1807   YY=             -3.3933   ZZ=             -4.7874
   XY=              0.5891   XZ=             -0.5687   YZ=              0.0108
 Octapole moment (field-independent basis, Debye-Ang**2):
  XXX=            -11.8406  YYY=             37.4086  ZZZ=              0.1160  XYY=             -2.1386
  XXY=            -50.4098  XXZ=             -0.3068  XZZ=             -0.8420  YZZ=             12.1174
  YYZ=             -1.0909  XYZ=             -7.7262
 Hexadecapole moment (field-independent basis, Debye-Ang**3):
 XXXX=          -5300.1901 YYYY=          -4065.6688 ZZZZ=          -1213.3181 XXXY=             22.7532
 XXXZ=            -69.1441 YYYX=              2.8945 YYYZ=              1.8027 ZZZX=             -2.7051
 ZZZY=              0.2724 XXYY=          -1440.2429 XXZZ=          -1170.2868 YYZZ=           -862.1454
 XXYZ=              1.6163 YYXZ=             32.4195 ZZXY=             -2.9354
 N-N= 2.793785644029D+03 E-N=-1.042161006111D+04  KE= 2.036983705966D+03
 No NMR shielding tensors so no spin-rotation constants.
 Leave Link  601 at Wed Oct 31 15:28:31 2018, MaxMem=   536870912 cpu:         3.8
 (Enter /pbs_home/pkowalski/g09d01/g09/l701.exe)
 Compute integral first derivatives.
 ... and contract with generalized density number  0.
 R6Disp: Adding Grimme-D3 dispersion energy 1st derivatives to the gradient.
 Leave Link  701 at Wed Oct 31 15:28:32 2018, MaxMem=   536870912 cpu:         3.8
 (Enter /pbs_home/pkowalski/g09d01/g09/l702.exe)
 L702 exits ... SP integral derivatives will be done elsewhere.
 Leave Link  702 at Wed Oct 31 15:28:32 2018, MaxMem=   536870912 cpu:         0.2
 (Enter /pbs_home/pkowalski/g09d01/g09/l703.exe)
 Compute integral first derivatives, UseDBF=F ICtDFT=           0.
 Integral derivatives from FoFJK, PRISM(SPDF).
 Calling FoFJK, ICntrl=      2127 FMM=F ISym2X=0 I1Cent= 0 IOpClX= 0 NMat=1 NMatS=1 NMatT=0.
 FoFJK:  IHMeth= 1 ICntrl=    2127 DoSepK=F KAlg= 0 I1Cent=   0 FoldK=F
 IRaf=         0 NMat=   1 IRICut=       1 DoRegI=T DoRafI=F ISym2E= 0.
 FoFCou: FMM=F IPFlag=           0 FMFlag=      100000 FMFlg1=         800
         NFxFlg=           0 DoJE=F BraDBF=F KetDBF=F FulRan=T
         wScrn=  0.000000 ICntrl=    2127 IOpCl=  0 I1Cent=           0 NGrid=           0
         NMat0=    1 NMatS0=      1 NMatT0=    0 NMatD0=    1 NMtDS0=    0 NMtDT0=    0
 Symmetry not used in FoFCou.
 Leave Link  703 at Wed Oct 31 15:29:22 2018, MaxMem=   536870912 cpu:       400.6
 (Enter /pbs_home/pkowalski/g09d01/g09/l716.exe)
 Dipole        =-1.35041597D-01-2.66155683D+00-1.26811179D-01
 ***** Axes restored to original set *****
 -------------------------------------------------------------------
 Center     Atomic                   Forces (Hartrees/Bohr)
 Number     Number              X              Y              Z
 -------------------------------------------------------------------
      1        6          -0.032488573   -0.043045571   -0.012339609
      2       16          -0.004240837   -0.019440796   -0.012808339
      3        6          -0.023499591    0.026307598    0.012787894
      4        6           0.043983075    0.009066916    0.005589791
      5        6           0.007272096    0.027508232    0.017090266
      6        6           0.002038790    0.003075312    0.001511823
      7        1          -0.003414838   -0.004855830   -0.003482689
      8        6           0.065306915   -0.034940563    0.025683406
      9        6          -0.017159925    0.008546338   -0.005157558
     10        6          -0.058323284    0.035243583   -0.030407751
     11        6           0.012018856    0.026722204    0.000703291
     12        6           0.014729162   -0.012082105    0.014877288
     13        9           0.002823529   -0.007374821    0.002252772
     14        9          -0.000670944    0.005162984    0.007127098
     15        9          -0.006999730   -0.011424749    0.001436543
     16        9           0.004211512   -0.011194402   -0.015947688
     17        9          -0.000023517    0.005351962    0.004492250
     18        9          -0.007950932   -0.000974942   -0.007784950
     19        6           0.030121403   -0.007663648   -0.024625934
     20        6          -0.020948895   -0.030432151    0.028531757
     21        6           0.001900607    0.003918802   -0.000620422
     22        1          -0.000276850   -0.002190647    0.002596092
     23        1          -0.005408638    0.001261450   -0.003413585
     24        1          -0.000577168    0.003658212   -0.003455600
     25        6           0.003110931    0.003432973   -0.001467267
     26        1           0.003542569   -0.003994102    0.003911191
     27        1           0.004304429    0.001455039    0.001956886
     28        1          -0.002214954   -0.001726658   -0.001761409
     29        1           0.001292743   -0.002787242   -0.001277021
     30        1          -0.003155605    0.003852780   -0.000799321
     31        1          -0.003536050    0.001914961    0.003337774
     32       16          -0.020472986   -0.001656338    0.018803233
     33        6          -0.036823196    0.028415373    0.019022151
     34        6           0.047713980    0.011499231   -0.047604893
     35        6           0.003020909   -0.002654964   -0.008333708
     36        1           0.003286833   -0.002432391   -0.001337491
     37        1           0.003925220   -0.000075676    0.003770154
     38        1          -0.002757870   -0.001106801    0.001553802
     39        1          -0.003659178   -0.004339551    0.005589771
 -------------------------------------------------------------------
 Cartesian Forces:  Max     0.065306915 RMS     0.017269133
 Leave Link  716 at Wed Oct 31 15:29:22 2018, MaxMem=   536870912 cpu:         0.2
 (Enter /pbs_home/pkowalski/g09d01/g09/l103.exe)

 GradGradGradGradGradGradGradGradGradGradGradGradGradGradGradGradGradGrad
 Berny optimization.
 FormGI is forming the generalized inverse of G from B-inverse, IUseBI=4.
 Internal  Forces:  Max     0.068070123 RMS     0.009903841
 Search for a local minimum.
 Step number   1 out of a maximum of  223
 All quantities printed in internal units (Hartrees-Bohrs-Radians)
 RMS Force = .99038D-02 SwitMx=.10000D-02 MixMth= 1
 Mixed Optimization -- RFO/linear search
 Second derivative matrix not updated -- first step.
 ITU=  0
     Eigenvalues ---    0.00813   0.00884   0.00895   0.00952   0.00973
     Eigenvalues ---    0.01010   0.01115   0.01153   0.01183   0.01242
     Eigenvalues ---    0.01296   0.01321   0.01375   0.01409   0.01483
     Eigenvalues ---    0.01512   0.01514   0.01588   0.01655   0.01671
     Eigenvalues ---    0.01941   0.02276   0.04768   0.05411   0.07279
     Eigenvalues ---    0.07287   0.07290   0.07340   0.07347   0.07390
     Eigenvalues ---    0.07406   0.07428   0.07505   0.07996   0.09189
     Eigenvalues ---    0.09976   0.10086   0.10574   0.12289   0.12359
     Eigenvalues ---    0.14109   0.15975   0.16000   0.16000   0.16000
     Eigenvalues ---    0.16000   0.16000   0.16000   0.16000   0.16000
     Eigenvalues ---    0.16000   0.16000   0.16000   0.16000   0.16000
     Eigenvalues ---    0.16766   0.23074   0.23581   0.23610   0.23769
     Eigenvalues ---    0.24108   0.24762   0.24913   0.24940   0.24972
     Eigenvalues ---    0.24985   0.24989   0.24996   0.25000   0.25000
     Eigenvalues ---    0.28160   0.28920   0.28963   0.29358   0.29429
     Eigenvalues ---    0.30163   0.30244   0.31770   0.33332   0.33902
     Eigenvalues ---    0.34076   0.34208   0.34210   0.34216   0.34244
     Eigenvalues ---    0.34248   0.34255   0.34269   0.34283   0.34302
     Eigenvalues ---    0.34316   0.34327   0.34340   0.34392   0.35905
     Eigenvalues ---    0.35931   0.36069   0.36936   0.37668   0.38418
     Eigenvalues ---    0.38475   0.39512   0.40587   0.40760   0.51752
     Eigenvalues ---    0.52906   0.53137   0.53943   0.54024   0.54124
     Eigenvalues ---    0.55058
 RFO step:  Lambda=-5.62710373D-02 EMin= 8.13017360D-03
 Linear search not attempted -- first point.
 Maximum step size (   0.300) exceeded in Quadratic search.
    -- Step size scaled by   0.825
 Iteration  1 RMS(Cart)=  0.17489209 RMS(Int)=  0.00227323
 Iteration  2 RMS(Cart)=  0.00656046 RMS(Int)=  0.00016712
 Iteration  3 RMS(Cart)=  0.00001847 RMS(Int)=  0.00016699
 Iteration  4 RMS(Cart)=  0.00000000 RMS(Int)=  0.00016699
 ITry= 1 IFail=0 DXMaxC= 6.92D-01 DCOld= 1.00D+10 DXMaxT= 3.00D-01 DXLimC= 3.00D+00 Rises=F
 Variable       Old X    -DE/DX   Delta X   Delta X   Delta X     New X
                                 (Linear)    (Quad)   (Total)
    R1        3.31880  -0.00059   0.00000  -0.00382  -0.00367   3.31513
    R2        2.72984  -0.05252   0.00000  -0.10089  -0.10098   2.62885
    R3        2.70534   0.00231   0.00000   0.00411   0.00411   2.70945
    R4        3.32986  -0.02415   0.00000  -0.05288  -0.05271   3.27714
    R5        2.53987   0.02692   0.00000   0.03815   0.03808   2.57794
    R6        2.81772   0.00377   0.00000   0.00798   0.00798   2.82570
    R7        2.72576  -0.01032   0.00000  -0.01975  -0.01997   2.70579
    R8        2.04190   0.00677   0.00000   0.01345   0.01345   2.05535
    R9        2.80796   0.00565   0.00000   0.01180   0.01180   2.81975
   R10        2.06968   0.00223   0.00000   0.00462   0.00462   2.07430
   R11        2.06921   0.00441   0.00000   0.00912   0.00912   2.07833
   R12        2.06914   0.00454   0.00000   0.00939   0.00939   2.07853
   R13        2.84529   0.00302   0.00000   0.00398   0.00401   2.84930
   R14        2.75755  -0.06807   0.00000  -0.13861  -0.13855   2.61900
   R15        2.87010   0.00229   0.00000   0.01247   0.01260   2.88270
   R16        2.55919  -0.00756   0.00000  -0.01044  -0.01044   2.54875
   R17        2.57041  -0.00779   0.00000  -0.01098  -0.01098   2.55943
   R18        2.84223   0.00471   0.00000   0.00835   0.00836   2.85059
   R19        2.70764  -0.00249   0.00000  -0.00445  -0.00445   2.70318
   R20        2.86960   0.00384   0.00000   0.01432   0.01409   2.88369
   R21        2.55080  -0.01260   0.00000  -0.01713  -0.01713   2.53368
   R22        2.58137  -0.01947   0.00000  -0.02800  -0.02800   2.55337
   R23        2.56826  -0.00524   0.00000  -0.00735  -0.00735   2.56091
   R24        2.56084  -0.01105   0.00000  -0.01531  -0.01531   2.54552
   R25        2.74054  -0.05451   0.00000  -0.10303  -0.10300   2.63753
   R26        2.80502   0.00540   0.00000   0.01122   0.01122   2.81624
   R27        2.72065  -0.01797   0.00000  -0.03476  -0.03465   2.68600
   R28        3.34726  -0.01671   0.00000  -0.03814  -0.03823   3.30904
   R29        2.06980   0.00295   0.00000   0.00610   0.00610   2.07590
   R30        2.06759   0.00593   0.00000   0.01224   0.01224   2.07984
   R31        2.06800   0.00382   0.00000   0.00789   0.00789   2.07589
   R32        2.06782   0.00615   0.00000   0.01271   0.01271   2.08053
   R33        2.06824   0.00380   0.00000   0.00784   0.00784   2.07609
   R34        2.06977   0.00302   0.00000   0.00625   0.00625   2.07603
   R35        3.30384  -0.02177   0.00000  -0.04804  -0.04810   3.25573
   R36        2.71462  -0.04710   0.00000  -0.08613  -0.08608   2.62855
   R37        2.79973   0.00713   0.00000   0.01470   0.01470   2.81443
   R38        2.03974   0.00789   0.00000   0.01561   0.01561   2.05535
   R39        2.06878   0.00380   0.00000   0.00787   0.00787   2.07665
   R40        2.06855   0.00526   0.00000   0.01088   0.01088   2.07943
   R41        2.06902   0.00308   0.00000   0.00636   0.00636   2.07538
    A1        1.90411   0.01411   0.00000   0.02895   0.02896   1.93307
    A2        2.09507   0.00457   0.00000   0.01709   0.01710   2.11217
    A3        2.28211  -0.01866   0.00000  -0.04562  -0.04565   2.23645
    A4        1.59354   0.00212   0.00000   0.00764   0.00818   1.60172
    A5        1.99722  -0.02102   0.00000  -0.04881  -0.04877   1.94845
    A6        2.09186   0.00527   0.00000   0.01027   0.01025   2.10211
    A7        2.19411   0.01576   0.00000   0.03854   0.03851   2.23262
    A8        1.94530   0.01221   0.00000   0.03944   0.03913   1.98442
    A9        2.18464  -0.00704   0.00000  -0.02328  -0.02312   2.16151
   A10        2.15324  -0.00517   0.00000  -0.01615  -0.01599   2.13725
   A11        1.98460  -0.00742   0.00000  -0.02716  -0.02749   1.95711
   A12        2.17601  -0.00612   0.00000  -0.01290  -0.01274   2.16327
   A13        2.12257   0.01354   0.00000   0.04006   0.04023   2.16280
   A14        1.94549  -0.00446   0.00000  -0.01717  -0.01712   1.92837
   A15        1.93174   0.00294   0.00000   0.01129   0.01127   1.94301
   A16        1.93189   0.00317   0.00000   0.01223   0.01222   1.94411
   A17        1.87917   0.00066   0.00000   0.00229   0.00234   1.88151
   A18        1.87936   0.00060   0.00000   0.00218   0.00223   1.88158
   A19        1.89414  -0.00305   0.00000  -0.01131  -0.01138   1.88276
   A20        2.11765   0.00532   0.00000   0.01977   0.01989   2.13755
   A21        2.26520  -0.01689   0.00000  -0.04255  -0.04300   2.22220
   A22        1.86768   0.01199   0.00000   0.03061   0.03052   1.89820
   A23        1.79720  -0.00835   0.00000  -0.01276  -0.01288   1.78432
   A24        2.00334   0.00213   0.00000   0.00010   0.00023   2.00357
   A25        1.91956   0.00367   0.00000   0.00992   0.00981   1.92937
   A26        1.94570   0.00396   0.00000   0.00953   0.00938   1.95509
   A27        1.93725  -0.00039   0.00000  -0.00906  -0.00880   1.92845
   A28        1.86202  -0.00102   0.00000   0.00171   0.00169   1.86371
   A29        1.87058   0.01165   0.00000   0.02838   0.02832   1.89890
   A30        2.27458  -0.01654   0.00000  -0.04334  -0.04335   2.23124
   A31        2.13608   0.00496   0.00000   0.01539   0.01545   2.15153
   A32        1.76316  -0.00343   0.00000   0.00252   0.00214   1.76530
   A33        1.99014   0.00394   0.00000   0.01152   0.01151   2.00164
   A34        1.92987  -0.00335   0.00000  -0.02042  -0.02052   1.90935
   A35        1.99019   0.00315   0.00000   0.00896   0.00901   1.99920
   A36        1.92869  -0.00353   0.00000  -0.02290  -0.02308   1.90561
   A37        1.86230   0.00257   0.00000   0.01681   0.01695   1.87925
   A38        1.79179  -0.00886   0.00000  -0.01236  -0.01255   1.77925
   A39        1.92689   0.00372   0.00000   0.00956   0.00946   1.93636
   A40        1.99652   0.00359   0.00000   0.00645   0.00648   2.00301
   A41        1.93728  -0.00076   0.00000  -0.01587  -0.01597   1.92131
   A42        1.94527   0.00387   0.00000   0.01272   0.01299   1.95826
   A43        1.86713  -0.00158   0.00000  -0.00129  -0.00131   1.86582
   A44        2.18678  -0.00868   0.00000  -0.02114  -0.02121   2.16556
   A45        1.96726  -0.00257   0.00000  -0.01139  -0.01125   1.95602
   A46        2.12903   0.01126   0.00000   0.03259   0.03252   2.16154
   A47        2.27085  -0.01060   0.00000  -0.02903  -0.02901   2.24183
   A48        2.08334   0.00900   0.00000   0.02379   0.02381   2.10715
   A49        1.92853   0.00159   0.00000   0.00511   0.00506   1.93359
   A50        1.93866  -0.00143   0.00000  -0.00367  -0.00367   1.93499
   A51        1.92614   0.00231   0.00000   0.00754   0.00754   1.93368
   A52        1.94938  -0.00048   0.00000  -0.00236  -0.00235   1.94703
   A53        1.88208   0.00004   0.00000   0.00115   0.00115   1.88324
   A54        1.86958   0.00221   0.00000   0.01084   0.01084   1.88042
   A55        1.89561  -0.00269   0.00000  -0.01361  -0.01361   1.88200
   A56        1.92622   0.00237   0.00000   0.00785   0.00785   1.93406
   A57        1.94888  -0.00050   0.00000  -0.00233  -0.00232   1.94655
   A58        1.93915  -0.00106   0.00000  -0.00243  -0.00243   1.93673
   A59        1.89474  -0.00253   0.00000  -0.01268  -0.01267   1.88206
   A60        1.88263  -0.00026   0.00000  -0.00015  -0.00015   1.88248
   A61        1.86986   0.00192   0.00000   0.00953   0.00953   1.87939
   A62        1.61442  -0.00288   0.00000  -0.00099  -0.00127   1.61316
   A63        1.95614  -0.00761   0.00000  -0.02088  -0.02094   1.93520
   A64        2.15378  -0.00460   0.00000  -0.01158  -0.01164   2.14214
   A65        2.16515   0.01242   0.00000   0.03462   0.03459   2.19974
   A66        1.95823   0.01149   0.00000   0.02840   0.02853   1.98676
   A67        2.16510  -0.00473   0.00000  -0.01008  -0.01019   2.15490
   A68        2.15882  -0.00671   0.00000  -0.01769  -0.01780   2.14102
   A69        1.94568   0.00271   0.00000   0.01101   0.01100   1.95669
   A70        1.92739   0.00133   0.00000   0.00450   0.00449   1.93188
   A71        1.93594  -0.00200   0.00000  -0.00772  -0.00771   1.92823
   A72        1.88817  -0.00206   0.00000  -0.00769  -0.00772   1.88046
   A73        1.87640   0.00020   0.00000   0.00187   0.00189   1.87829
   A74        1.88818  -0.00030   0.00000  -0.00243  -0.00243   1.88575
    D1        0.00205  -0.00058   0.00000  -0.00611  -0.00624  -0.00419
    D2       -3.08034  -0.00025   0.00000  -0.01084  -0.01129  -3.09163
    D3       -0.00465   0.00093   0.00000   0.01005   0.00994   0.00529
    D4        3.13868   0.00083   0.00000   0.00959   0.00955  -3.13496
    D5        3.06927   0.00181   0.00000   0.01879   0.01860   3.08787
    D6       -0.07059   0.00172   0.00000   0.01833   0.01820  -0.05238
    D7       -1.18293   0.00689   0.00000   0.07298   0.07264  -1.11029
    D8        2.26753   0.00256   0.00000   0.03065   0.03091   2.29844
    D9        2.03254   0.00576   0.00000   0.06343   0.06317   2.09571
   D10       -0.80018   0.00143   0.00000   0.02109   0.02143  -0.77875
   D11        0.00110   0.00014   0.00000   0.00096   0.00090   0.00199
   D12       -3.13914   0.00026   0.00000   0.00297   0.00287  -3.13627
   D13       -0.00392   0.00037   0.00000   0.00458   0.00461   0.00069
   D14       -3.14095   0.00016   0.00000   0.00195   0.00196  -3.13899
   D15        3.13622   0.00022   0.00000   0.00240   0.00242   3.13864
   D16       -0.00081   0.00001   0.00000  -0.00023  -0.00023  -0.00104
   D17        3.14130  -0.00009   0.00000  -0.00101  -0.00105   3.14025
   D18        1.05030   0.00005   0.00000  -0.00012  -0.00011   1.05019
   D19       -1.05056  -0.00015   0.00000  -0.00141  -0.00150  -1.05206
   D20        0.00123   0.00009   0.00000   0.00132   0.00136   0.00258
   D21       -2.08977   0.00023   0.00000   0.00221   0.00229  -2.08748
   D22        2.09255   0.00002   0.00000   0.00092   0.00091   2.09346
   D23        0.00557  -0.00083   0.00000  -0.00949  -0.00951  -0.00395
   D24       -3.13770  -0.00075   0.00000  -0.00911  -0.00918   3.13631
   D25       -3.14049  -0.00063   0.00000  -0.00695  -0.00692   3.13577
   D26       -0.00058  -0.00055   0.00000  -0.00657  -0.00659  -0.00717
   D27        1.57349  -0.00059   0.00000  -0.00262  -0.00265   1.57084
   D28       -0.53570   0.00134   0.00000   0.00964   0.00962  -0.52609
   D29       -2.62216  -0.00005   0.00000   0.00076   0.00074  -2.62142
   D30       -1.56624  -0.00067   0.00000  -0.00304  -0.00302  -1.56926
   D31        2.60776   0.00125   0.00000   0.00922   0.00925   2.61700
   D32        0.52130  -0.00014   0.00000   0.00034   0.00037   0.52167
   D33        2.94831   0.00143   0.00000  -0.00326  -0.00408   2.94422
   D34        0.83037   0.00106   0.00000  -0.00637  -0.00700   0.82336
   D35       -1.26912  -0.00183   0.00000  -0.01607  -0.01677  -1.28589
   D36       -0.44006   0.00038   0.00000   0.01888   0.01914  -0.42092
   D37       -2.55800   0.00001   0.00000   0.01577   0.01622  -2.54178
   D38        1.62570  -0.00288   0.00000   0.00607   0.00645   1.63216
   D39        2.84723   0.00405   0.00000   0.04059   0.03997   2.88720
   D40       -0.36150   0.00560   0.00000   0.04935   0.04864  -0.31286
   D41       -0.01938   0.00035   0.00000   0.00241   0.00240  -0.01698
   D42        3.05507   0.00190   0.00000   0.01116   0.01108   3.06615
   D43        0.71713  -0.00619   0.00000  -0.04347  -0.04349   0.67364
   D44        2.85959  -0.00258   0.00000  -0.02500  -0.02495   2.83465
   D45       -1.32525   0.00102   0.00000  -0.01021  -0.01023  -1.33548
   D46        2.87379  -0.00672   0.00000  -0.04620  -0.04629   2.82750
   D47       -1.26693  -0.00312   0.00000  -0.02773  -0.02775  -1.29468
   D48        0.83141   0.00048   0.00000  -0.01294  -0.01303   0.81838
   D49       -1.33621  -0.00566   0.00000  -0.04380  -0.04388  -1.38009
   D50        0.80626  -0.00206   0.00000  -0.02532  -0.02534   0.78091
   D51        2.90460   0.00154   0.00000  -0.01053  -0.01063   2.89397
   D52        0.47090  -0.00134   0.00000  -0.02331  -0.02347   0.44743
   D53       -1.59533   0.00267   0.00000  -0.00253  -0.00240  -1.59773
   D54        2.58099  -0.00058   0.00000  -0.01254  -0.01252   2.56847
   D55       -2.61008  -0.00170   0.00000  -0.02839  -0.02885  -2.63894
   D56        1.60687   0.00231   0.00000  -0.00761  -0.00779   1.59908
   D57       -0.50000  -0.00093   0.00000  -0.01762  -0.01790  -0.51790
   D58       -0.78914   0.00368   0.00000   0.04645   0.04647  -0.74267
   D59        2.31594   0.00315   0.00000   0.04141   0.04146   2.35740
   D60        2.27647   0.00547   0.00000   0.05629   0.05624   2.33271
   D61       -0.90163   0.00495   0.00000   0.05125   0.05123  -0.85040
   D62       -0.72755   0.00697   0.00000   0.04566   0.04559  -0.68196
   D63        1.33135   0.00605   0.00000   0.04268   0.04267   1.37402
   D64       -2.87247   0.00610   0.00000   0.03890   0.03884  -2.83363
   D65       -2.86998   0.00282   0.00000   0.02541   0.02535  -2.84463
   D66       -0.81107   0.00190   0.00000   0.02243   0.02242  -0.78865
   D67        1.26829   0.00195   0.00000   0.01865   0.01860   1.28689
   D68        1.31570  -0.00010   0.00000   0.01423   0.01425   1.32994
   D69       -2.90858  -0.00102   0.00000   0.01125   0.01132  -2.89726
   D70       -0.82922  -0.00097   0.00000   0.00747   0.00750  -0.82172
   D71       -0.06585   0.00148   0.00000   0.01573   0.01565  -0.05020
   D72        3.10971   0.00181   0.00000   0.02004   0.01985   3.12957
   D73        3.09214   0.00103   0.00000   0.01093   0.01093   3.10307
   D74       -0.01548   0.00136   0.00000   0.01524   0.01513  -0.00035
   D75       -2.60228  -0.00042   0.00000  -0.00369  -0.00371  -2.60599
   D76        1.59442  -0.00105   0.00000  -0.00769  -0.00771   1.58671
   D77       -0.51616   0.00109   0.00000   0.00598   0.00596  -0.51020
   D78        0.52148  -0.00007   0.00000   0.00108   0.00109   0.52257
   D79       -1.56501  -0.00071   0.00000  -0.00292  -0.00290  -1.56791
   D80        2.60760   0.00144   0.00000   0.01075   0.01077   2.61837
   D81        0.00413  -0.00092   0.00000  -0.01076  -0.01084  -0.00671
   D82        3.09840   0.00019   0.00000   0.00333   0.00337   3.10177
   D83       -3.12168  -0.00114   0.00000  -0.01482  -0.01498  -3.13666
   D84       -0.02741  -0.00004   0.00000  -0.00073  -0.00077  -0.02818
   D85       -3.09417  -0.00038   0.00000  -0.00717  -0.00721  -3.10138
   D86        0.01761  -0.00109   0.00000  -0.01208  -0.01218   0.00543
   D87       -0.01557   0.00071   0.00000   0.00654   0.00644  -0.00914
   D88       -3.02537  -0.00195   0.00000  -0.01365  -0.01335  -3.03873
   D89        0.00935   0.00008   0.00000   0.00135   0.00136   0.01071
   D90       -3.08512  -0.00108   0.00000  -0.01291  -0.01295  -3.09806
   D91        3.01814   0.00123   0.00000   0.01756   0.01764   3.03578
   D92       -0.07633   0.00007   0.00000   0.00329   0.00333  -0.07300
   D93       -0.52123   0.00063   0.00000   0.00758   0.00761  -0.51362
   D94        1.57833   0.00073   0.00000   0.00818   0.00825   1.58657
   D95       -2.61168  -0.00008   0.00000   0.00307   0.00313  -2.60855
   D96        2.76788  -0.00065   0.00000  -0.01033  -0.01040   2.75748
   D97       -1.41575  -0.00055   0.00000  -0.00973  -0.00977  -1.42552
   D98        0.67743  -0.00136   0.00000  -0.01484  -0.01489   0.66254
         Item               Value     Threshold  Converged?
 Maximum Force            0.068070     0.000450     NO 
 RMS     Force            0.009904     0.000300     NO 
 Maximum Displacement     0.692129     0.001800     NO 
 RMS     Displacement     0.176114     0.001200     NO 
 Predicted change in Energy=-3.112982D-02
 Lowest energy point so far.  Saving SCF results.
 GradGradGradGradGradGradGradGradGradGradGradGradGradGradGradGradGradGrad

 Leave Link  103 at Wed Oct 31 15:29:23 2018, MaxMem=   536870912 cpu:         1.5
 (Enter /pbs_home/pkowalski/g09d01/g09/l202.exe)
                          Input orientation:                          
 ---------------------------------------------------------------------
 Center     Atomic      Atomic             Coordinates (Angstroms)
 Number     Number       Type             X           Y           Z
 ---------------------------------------------------------------------
      1          6           0       -1.936225   -0.188285   -0.606139
      2         16           0       -3.436141    0.656027   -0.267127
      3          6           0       -4.380335   -0.668460   -0.868495
      4          6           0       -3.590913   -1.694206   -1.299387
      5          6           0       -2.188983   -1.441104   -1.155498
      6          6           0       -5.873720   -0.593141   -0.874425
      7          1           0       -3.976796   -2.621525   -1.716688
      8          6           0       -0.669667    0.387466   -0.259632
      9          6           0       -0.166800    1.668239   -0.876205
     10          6           0        0.377398   -0.226137    0.409625
     11          6           0        1.033395    2.001490    0.004424
     12          6           0        1.619770    0.612786    0.241692
     13          9           0       -1.066277    2.672791   -0.906363
     14          9           0        0.227197    1.457579   -2.154785
     15          9           0        1.890497    2.884487   -0.527874
     16          9           0        0.600592    2.507502    1.180152
     17          9           0        2.329447    0.215868   -0.842426
     18          9           0        2.462920    0.588959    1.291943
     19          6           0       -0.626164   -1.794259    2.144844
     20          6           0        0.333980   -1.413551    1.206109
     21          6           0       -1.794005   -0.953664    2.532809
     22          1           0       -2.080972   -1.140394    3.576614
     23          1           0       -2.664482   -1.177147    1.897476
     24          1           0       -1.571145    0.117406    2.433418
     25          6           0       -1.123504   -2.409376   -1.547563
     26          1           0       -0.868538   -3.072302   -0.706344
     27          1           0       -0.205111   -1.893633   -1.859849
     28          1           0       -1.453586   -3.039335   -2.384872
     29          1           0       -6.303227   -1.514572   -1.288397
     30          1           0       -6.229336    0.248323   -1.486832
     31          1           0       -6.272851   -0.463150    0.142237
     32         16           0        1.559121   -2.652586    1.032752
     33          6           0        0.795737   -3.672766    2.192372
     34          6           0       -0.352039   -3.073459    2.700539
     35          6           0        1.403825   -4.945969    2.669133
     36          1           0        2.043091   -5.410444    1.905450
     37          1           0        2.021873   -4.770970    3.562578
     38          1           0        0.621560   -5.670205    2.933118
     39          1           0       -0.960808   -3.533723    3.475474
 ---------------------------------------------------------------------
                    Distance matrix (angstroms):
                    1          2          3          4          5
     1  C    0.000000
     2  S    1.754292   0.000000
     3  C    2.504610   1.734189   0.000000
     4  C    2.342303   2.571597   1.364189   0.000000
     5  C    1.391128   2.596645   2.341233   1.431842   0.000000
     6  C    3.967335   2.805534   1.495295   2.569853   3.791481
     7  H    3.364210   3.624346   2.167196   1.087642   2.214634
     8  C    1.433780   2.779489   3.905732   3.734719   2.540584
     9  C    2.578853   3.476226   4.818101   4.817642   3.719576
    10  C    2.527066   3.972316   4.946237   4.563272   3.242232
    11  C    3.739859   4.675550   6.099106   6.061544   4.855985
    12  C    3.742410   5.081634   6.235011   5.903249   4.547219
    13  F    3.005445   3.176825   4.706205   5.059538   4.271612
    14  F    3.128509   4.198308   5.234877   5.024283   3.903698
    15  F    4.908345   5.779887   7.215454   7.183698   5.978863
    16  F    4.110176   4.670952   6.252465   6.432044   5.369216
    17  F    4.291285   5.810914   6.767857   6.237617   4.822840
    18  F    4.853793   6.101977   7.285515   6.969701   5.634832
    19  C    3.444317   4.440437   4.943827   4.545599   3.668702
    20  C    3.152674   4.546140   5.204220   4.664876   3.455907
    21  C    3.234042   3.623171   4.282443   4.296861   3.741286
    22  H    4.292189   4.453983   5.026806   5.134396   4.742887
    23  H    2.788600   2.939641   3.294465   3.368317   3.101036
    24  H    3.076628   3.325849   4.405878   4.614677   3.961186
    25  C    2.545593   4.047778   3.754846   2.580923   1.492150
    26  H    3.076939   4.548180   4.258810   3.108404   2.146188
    27  H    2.734367   4.413286   4.462771   3.437666   2.153286
    28  H    3.394897   4.697987   4.060334   2.748785   2.146279
    29  H    4.614674   3.738271   2.142367   2.718278   4.117045
    30  H    4.404208   3.075035   2.154446   3.281742   4.391856
    31  H    4.409302   3.076859   2.155308   3.284292   4.395281
    32  S    4.579977   6.131008   6.544359   5.734127   4.506042
    33  C    5.238024   6.534247   6.722089   5.945568   5.009701
    34  C    4.665618   5.676953   5.894844   5.328419   4.572523
    35  C    6.672249   7.964249   8.016757   7.160343   6.310321
    36  H    7.029508   8.458378   8.452312   7.471506   6.560146
    37  H    7.351581   8.597026   8.800753   8.037944   7.146997
    38  H    7.008570   8.168704   8.030483   7.174092   6.519297
    39  H    5.366839   6.139084   6.226794   5.753310   5.228133
                    6          7          8          9         10
     6  C    0.000000
     7  H    2.902081   0.000000
     8  C    5.331202   4.702567   0.000000
     9  C    6.138630   5.798669   1.507785   0.000000
    10  C    6.392179   5.405377   1.385915   2.353332   0.000000
    11  C    7.430526   7.031110   2.361190   1.525461   2.357295
    12  C    7.671529   6.754078   2.354489   2.357012   1.508469
    13  F    5.811956   6.095698   2.407960   1.348738   3.495684
    14  F    6.562466   5.874060   2.353956   1.354392   3.071425
    15  F    8.514520   8.133546   3.586294   2.415173   3.583902
    16  F    7.466725   7.459965   2.860260   2.349863   2.848913
    17  F    8.243025   6.970211   3.060030   2.888212   2.360825
    18  F    8.694255   7.799296   3.501584   3.575072   2.406713
    19  C    6.172156   5.179047   3.247048   4.618078   2.545020
    20  C    6.598275   5.346469   2.529697   3.752898   1.430463
    21  C    5.327598   5.060095   3.295527   4.598212   3.122851
    22  H    5.873344   5.814374   4.363820   5.601792   4.112089
    23  H    4.280619   4.107380   3.328726   4.693393   3.517266
    24  H    5.473468   5.523792   2.852739   3.915466   2.830297
    25  C    5.129949   2.866162   3.112405   4.241810   3.293908
    26  H    5.588053   3.299282   3.494152   4.795209   3.301273
    27  H    5.898768   3.843947   2.824875   3.695397   2.875826
    28  H    5.272846   2.643412   4.107815   5.108146   4.367586
    29  H    1.097672   2.611716   6.034326   6.925021   7.012424
    30  H    1.099803   3.655516   5.695199   6.256467   6.889891
    31  H    1.099912   3.658696   5.681612   6.547054   6.659842
    32  S    7.945172   6.181162   3.984931   5.029160   2.769912
    33  C    7.960590   6.258029   4.964396   6.234499   3.902877
    34  C    7.030029   5.731928   4.565250   5.942315   3.726608
    35  C    9.190570   7.320487   6.428263   7.667075   5.332518
    36  H    9.675227   7.558901   6.757396   7.920163   5.647041
    37  H    9.974048   8.274949   6.961548   8.121361   5.770695
    38  H    9.080893   7.215263   6.968235   8.305734   6.005457
    39  H    7.190643   6.073453   5.423238   6.828468   4.704291
                   11         12         13         14         15
    11  C    0.000000
    12  C    1.525985   0.000000
    13  F    2.385121   3.574424   0.000000
    14  F    2.368116   2.897591   2.169879   0.000000
    15  F    1.340764   2.413742   2.988408   2.729372   0.000000
    16  F    1.351186   2.347207   2.675690   3.516186   2.173320
    17  F    2.363334   1.355173   4.191838   2.771928   2.722709
    18  F    2.386732   1.347033   4.650822   4.199153   2.984770
    19  C    4.662965   3.802640   5.427531   5.457974   5.947072
    20  C    3.687239   2.586387   4.808477   4.421582   4.889025
    21  C    4.808312   4.399641   5.050611   5.645608   6.137975
    22  H    5.686059   5.281178   5.972192   6.702689   6.987064
    23  H    5.230839   4.929533   5.023723   5.632442   6.567117
    24  H    4.029072   3.902692   4.235449   5.107025   5.330005
    25  C    5.149429   4.456506   5.122776   4.140828   6.176484
    26  H    5.464971   4.546462   5.751974   4.880414   6.567150
    27  H    4.492370   3.745503   4.743730   3.391828   5.384808
    28  H    6.107678   5.448150   5.913069   4.806267   7.051454
    29  H    8.237724   8.345100   6.716070   7.227084   9.330981
    30  H    7.618707   8.045439   5.733425   6.602672   8.590730
    31  H    7.711983   7.966241   6.167828   7.156545   8.848501
    32  S    4.795234   3.360373   6.246001   5.369158   5.762338
    33  C    6.086114   4.780182   7.303106   6.748440   7.183022
    34  C    5.911309   4.849986   6.821969   6.666332   7.137838
    35  C    7.450173   6.069502   8.771037   8.103089   8.471939
    36  H    7.718170   6.263113   9.105666   8.182464   8.645822
    37  H    7.713868   6.338359   9.215079   8.643143   8.680730
    38  H    8.222029   6.907689   9.337880   8.766275   9.315118
    39  H    6.831077   5.857496   7.598187   7.617366   8.083944
                   16         17         18         19         20
    16  F    0.000000
    17  F    3.511601   0.000000
    18  F    2.676111   2.170839   0.000000
    19  C    4.576102   4.658329   3.993697   0.000000
    20  C    3.930192   3.291412   2.924004   1.395721   0.000000
    21  C    4.420797   5.455536   4.694768   1.490291   2.549499
    22  H    5.122594   6.388988   5.371903   2.143355   3.394982
    23  H    4.975128   5.864033   5.456744   2.144005   3.086203
    24  H    3.464056   5.094651   4.218888   2.151912   2.734889
    25  C    5.881210   4.394542   5.469484   3.776186   3.270877
    26  H    6.070537   4.588866   5.338221   3.133913   2.802674
    27  H    5.409321   3.450961   4.818241   4.027992   3.149793
    28  H    6.906261   5.223680   6.482477   4.770028   4.328246
    29  H    8.362627   8.815689   9.377011   6.640361   7.091211
    30  H    7.672328   8.583069   9.131974   6.982603   7.286348
    31  H    7.559515   8.685054   8.873695   6.137374   6.759091
    32  S    5.250430   3.512510   3.375152   2.597873   1.751066
    33  C    6.265651   5.165631   4.663966   2.356449   2.507985
    34  C    5.862270   5.528349   4.829228   1.421371   2.336501
    35  C    7.643068   6.311291   5.801187   3.785368   3.970263
    36  H    8.080887   6.268031   6.045286   4.501003   4.402874
    37  H    7.789233   6.660872   5.837735   4.228816   4.435560
    38  H    8.363505   7.198435   6.727644   4.147427   4.602648
    39  H    6.648524   6.597687   5.786729   2.215468   3.364762
                   21         22         23         24         25
    21  C    0.000000
    22  H    1.098520   0.000000
    23  H    1.100602   1.778016   0.000000
    24  H    1.098515   1.774509   1.777213   0.000000
    25  C    4.383846   5.365096   3.970050   4.736372   0.000000
    26  H    3.979602   4.852421   3.687398   4.530563   1.100967
    27  H    4.764827   5.800117   4.547455   4.933809   1.098617
    28  H    5.352523   6.287998   4.824160   5.761489   1.098585
    29  H    5.937113   6.452579   4.848102   6.237616   5.262829
    30  H    6.105281   6.691483   5.117976   6.089684   5.756437
    31  H    5.100540   5.461269   4.075657   5.262376   5.758385
    32  S    4.047217   4.691294   4.556698   4.408320   3.730101
    33  C    3.770434   4.074861   4.276471   4.475001   4.389391
    34  C    2.569227   2.737418   3.096499   3.426250   4.368356
    35  C    5.116952   5.239249   5.599161   5.877395   5.531927
    36  H    5.914370   6.167172   6.331044   6.625600   5.563904
    37  H    5.494831   5.478560   6.135965   6.170980   6.448570
    38  H    5.314222   5.313845   5.661996   6.209194   5.809884
    39  H    2.870460   2.644432   3.308480   3.845664   5.149905
                   26         27         28         29         30
    26  H    0.000000
    27  H    1.777631   0.000000
    28  H    1.777871   1.773971   0.000000
    29  H    5.683410   6.136552   5.200594   0.000000
    30  H    6.354043   6.404561   5.867108   1.775565   0.000000
    31  H    6.060888   6.547680   6.020659   1.775703   1.778188
    32  S    3.015650   3.472126   4.572322   8.276432   8.684678
    33  C    3.396016   4.537346   5.139247   8.195660   8.846645
    34  C    3.445812   4.712824   5.203458   7.332010   7.944238
    35  C    4.479744   5.693602   6.110893   9.318539  10.125110
    36  H    4.556968   5.621374   6.021276   9.748820  10.581222
    37  H    5.428042   6.530025   7.102784  10.170711  10.898270
    38  H    4.713297   6.157792   6.285597   9.112801  10.074706
    39  H    4.208209   5.632641   5.901772   7.437263   8.166134
                   31         32         33         34         35
    31  H    0.000000
    32  S    8.180858   0.000000
    33  C    8.029299   1.722859   0.000000
    34  C    6.958063   2.571222   1.390968   0.000000
    35  C    9.241874   2.821607   1.489334   2.567165   0.000000
    36  H    9.835626   2.932850   2.158180   3.439522   1.098913
    37  H    9.952814   3.331923   2.141711   3.043044   1.100387
    38  H    9.079392   3.687335   2.137476   2.782998   1.098245
    39  H    6.982600   3.618471   2.179709   1.087643   2.869862
                   36         37         38         39
    36  H    0.000000
    37  H    1.776359   0.000000
    38  H    1.773225   1.779247   0.000000
    39  H    3.874334   3.230286   2.713410   0.000000
 Stoichiometry    C17H14F6S2
 Framework group  C1[X(C17H14F6S2)]
 Deg. of freedom   111
 Full point group                 C1      NOp   1
 RotChk:  IX=0 Diff= 6.04D-02
 Largest Abelian subgroup         C1      NOp   1
 Largest concise Abelian subgroup C1      NOp   1
                         Standard orientation:                         
 ---------------------------------------------------------------------
 Center     Atomic      Atomic             Coordinates (Angstroms)
 Number     Number       Type             X           Y           Z
 ---------------------------------------------------------------------
      1          6           0        1.576613   -0.449053    0.293412
      2         16           0        2.997864   -0.679097   -0.708918
      3          6           0        3.407986   -2.148365    0.115984
      4          6           0        2.507029   -2.442732    1.097124
      5          6           0        1.449393   -1.484600    1.213573
      6          6           0        4.626379   -2.922018   -0.275023
      7          1           0        2.574729   -3.318251    1.738880
      8          6           0        0.684871    0.651142    0.069598
      9          6           0        1.114560    2.087313    0.231447
     10          6           0       -0.697266    0.607162   -0.022735
     11          6           0       -0.056098    2.846429   -0.385264
     12          6           0       -1.237443    2.010367    0.098529
     13          9           0        2.286224    2.397308   -0.360331
     14          9           0        1.244115    2.399760    1.542923
     15          9           0       -0.119102    4.143986   -0.053568
     16          9           0        0.019511    2.770556   -1.732198
     17          9           0       -1.522089    2.310035    1.389137
     18          9           0       -2.355254    2.248247   -0.614499
     19          6           0       -1.326618   -1.568523   -1.183528
     20          6           0       -1.524512   -0.533770   -0.268016
     21          6           0       -0.190439   -1.625800   -2.146224
     22          1           0       -0.483234   -2.149635   -3.066341
     23          1           0        0.665311   -2.162426   -1.709129
     24          1           0        0.151173   -0.620408   -2.427690
     25          6           0        0.339178   -1.586310    2.205334
     26          1           0       -0.509729   -2.148139    1.786008
     27          1           0       -0.027823   -0.594452    2.502803
     28          1           0        0.670792   -2.105907    3.114697
     29          1           0        4.729844   -3.817889    0.350751
     30          1           0        5.538616   -2.319826   -0.153558
     31          1           0        4.574644   -3.248618   -1.324052
     32         16           0       -2.973139   -0.808373    0.676603
     33          6           0       -3.307961   -2.291905   -0.132885
     34          6           0       -2.345318   -2.556355   -1.101481
     35          6           0       -4.555370   -3.071977    0.098580
     36          1           0       -4.948455   -2.931448    1.115116
     37          1           0       -5.340869   -2.768249   -0.609653
     38          1           0       -4.368678   -4.145304   -0.040192
     39          1           0       -2.392454   -3.424991   -1.754333
 ---------------------------------------------------------------------
 Rotational constants (GHZ):      0.2247509      0.2031501      0.1290219
 Leave Link  202 at Wed Oct 31 15:29:23 2018, MaxMem=   536870912 cpu:         0.0
 (Enter /pbs_home/pkowalski/g09d01/g09/l301.exe)
 Basis read from rwf:  (5D, 7F)
 No pseudopotential information found on rwf file.
 There are   453 symmetry adapted cartesian basis functions of A   symmetry.
 There are   428 symmetry adapted basis functions of A   symmetry.
   428 basis functions,   747 primitive gaussians,   453 cartesian basis functions
   101 alpha electrons      101 beta electrons
       nuclear repulsion energy      2833.8398174207 Hartrees.
 IExCor= 1009 DFT=T Ex+Corr=PBE1PBE ExCW=0 ScaHFX=  0.250000
 ScaDFX=  0.750000  0.750000  1.000000  1.000000 ScalE2=  1.000000  1.000000
 IRadAn=      0 IRanWt=     -1 IRanGd=            0 ICorTp=0 IEmpDi=131
 NAtoms=   39 NActive=   39 NUniq=   39 SFac= 1.00D+00 NAtFMM=   60 NAOKFM=F Big=F
 Integral buffers will be    131072 words long.
 Raffenetti 2 integral format.
 Two-electron integral symmetry is turned on.
 R6Disp:  Grimme-D3 Dispersion energy=       -0.0312332230 Hartrees.
 Nuclear repulsion after empirical dispersion term =     2833.8085841977 Hartrees.
 No density basis found on file   724.
 Leave Link  301 at Wed Oct 31 15:29:23 2018, MaxMem=   536870912 cpu:         0.6
 (Enter /pbs_home/pkowalski/g09d01/g09/l302.exe)
 NPDir=0 NMtPBC=     1 NCelOv=     1 NCel=       1 NClECP=     1 NCelD=      1
         NCelK=      1 NCelE2=     1 NClLst=     1 CellRange=     0.0.
 One-electron integrals computed using PRISM.
 NBasis=   428 RedAO= T EigKep=  3.52D-04  NBF=   428
 NBsUse=   428 1.00D-06 EigRej= -1.00D+00 NBFU=   428
 Precomputing XC quadrature grid using
 IXCGrd= 4 IRadAn=           0 IRanWt=          -1 IRanGd=           0 AccXCQ= 0.00D+00.
 Generated NRdTot=       0 NPtTot=           0 NUsed=           0 NTot=          32
 NSgBfM=   443   443   443   445   446 MxSgAt=    39 MxSgA2=    39.
 Leave Link  302 at Wed Oct 31 15:29:24 2018, MaxMem=   536870912 cpu:         7.2
 (Enter /pbs_home/pkowalski/g09d01/g09/l303.exe)
 DipDrv:  MaxL=1.
 Leave Link  303 at Wed Oct 31 15:29:24 2018, MaxMem=   536870912 cpu:         0.9
 (Enter /pbs_home/pkowalski/g09d01/g09/l401.exe)
 Initial guess from the checkpoint file:  "dae0068freq_open_pbe0_air_D3.chk"
 B after Tr=     0.000000    0.000000    0.000000
         Rot=    0.999852    0.001452    0.016343   -0.005216 Ang=   1.97 deg.
 Guess basis will be translated and rotated to current coordinates.
 JPrj=2 DoOrth=T DoCkMO=T.
 Generating alternative initial guess.
 ExpMin= 1.22D-01 ExpMax= 9.18D+03 ExpMxC= 1.38D+03 IAcc=1 IRadAn=         1 AccDes= 0.00D+00
 Harris functional with IExCor= 1009 and IRadAn=       1 diagonalized for initial guess.
 HarFok:  IExCor= 1009 AccDes= 0.00D+00 IRadAn=         1 IDoV= 1 UseB2=F ITyADJ=14
 ICtDFT=  3500011 ScaDFX=  1.000000  1.000000  1.000000  1.000000
 FoFCou: FMM=F IPFlag=           0 FMFlag=      100000 FMFlg1=           0
         NFxFlg=           0 DoJE=T BraDBF=F KetDBF=T FulRan=T
         wScrn=  0.000000 ICntrl=     500 IOpCl=  0 I1Cent=   200000004 NGrid=           0
         NMat0=    1 NMatS0=      1 NMatT0=    0 NMatD0=    1 NMtDS0=    0 NMtDT0=    0
 Petite list used in FoFCou.
 Harris En= -2048.98738970118    
 Leave Link  401 at Wed Oct 31 15:29:26 2018, MaxMem=   536870912 cpu:        19.6
 (Enter /pbs_home/pkowalski/g09d01/g09/l502.exe)
 Closed shell SCF:
 Using DIIS extrapolation, IDIIS=  1040.
 Integral symmetry usage will be decided dynamically.
 IVT=      641221 IEndB=      641221 NGot=   536870912 MDV=   536451994
 LenX=   536451994 LenY=   536246332
 Requested convergence on RMS density matrix=1.00D-08 within 128 cycles.
 Requested convergence on MAX density matrix=1.00D-06.
 Requested convergence on             energy=1.00D-06.
 No special actions if energy rises.
 Fock matrices will be formed incrementally for  20 cycles.
 Integral accuracy reduced to 1.0D-05 until final iterations.

 Cycle   1  Pass 0  IDiag  1:
 FoFJK:  IHMeth= 1 ICntrl=       0 DoSepK=F KAlg= 0 I1Cent=   0 FoldK=F
 IRaf= 790000000 NMat=   1 IRICut=       1 DoRegI=T DoRafI=F ISym2E= 0.
 FoFCou: FMM=F IPFlag=           0 FMFlag=      100000 FMFlg1=           0
         NFxFlg=           0 DoJE=F BraDBF=F KetDBF=F FulRan=T
         wScrn=  0.000000 ICntrl=       0 IOpCl=  0 I1Cent=           0 NGrid=           0
         NMat0=    1 NMatS0=      1 NMatT0=    0 NMatD0=    1 NMtDS0=    0 NMtDT0=    0
 Symmetry not used in FoFCou.
 E= -2048.89050803156    
 DIIS: error= 3.19D-03 at cycle   1 NSaved=   1.
 NSaved= 1 IEnMin= 1 EnMin= -2048.89050803156     IErMin= 1 ErrMin= 3.19D-03
 ErrMax= 3.19D-03  0.00D+00 EMaxC= 1.00D-01 BMatC= 2.16D-02 BMatP= 2.16D-02
 IDIUse=3 WtCom= 9.68D-01 WtEn= 3.19D-02
 Coeff-Com:  0.100D+01
 Coeff-En:   0.100D+01
 Coeff:      0.100D+01
 Gap=     0.521 Goal=   None    Shift=    0.000
 GapD=    0.521 DampG=2.000 DampE=1.000 DampFc=2.0000 IDamp=-1.
 RMSDP=9.91D-04 MaxDP=4.69D-02              OVMax= 2.64D-02

 Cycle   2  Pass 0  IDiag  1:
 RMSU=  9.87D-04    CP:  1.00D+00
 E= -2048.91857979361     Delta-E=       -0.028071762046 Rises=F Damp=F
 DIIS: error= 1.13D-03 at cycle   2 NSaved=   2.
 NSaved= 2 IEnMin= 2 EnMin= -2048.91857979361     IErMin= 2 ErrMin= 1.13D-03
 ErrMax= 1.13D-03  0.00D+00 EMaxC= 1.00D-01 BMatC= 1.26D-03 BMatP= 2.16D-02
 IDIUse=3 WtCom= 9.89D-01 WtEn= 1.13D-02
 Coeff-Com:  0.461D-01 0.954D+00
 Coeff-En:   0.000D+00 0.100D+01
 Coeff:      0.456D-01 0.954D+00
 Gap=     0.154 Goal=   None    Shift=    0.000
 RMSDP=2.63D-04 MaxDP=1.00D-02 DE=-2.81D-02 OVMax= 1.27D-02

 Cycle   3  Pass 0  IDiag  1:
 RMSU=  2.59D-04    CP:  1.00D+00  9.53D-01
 E= -2048.91824502417     Delta-E=        0.000334769432 Rises=F Damp=F
 DIIS: error= 1.67D-03 at cycle   3 NSaved=   3.
 NSaved= 3 IEnMin= 2 EnMin= -2048.91857979361     IErMin= 2 ErrMin= 1.13D-03
 ErrMax= 1.67D-03  0.00D+00 EMaxC= 1.00D-01 BMatC= 1.72D-03 BMatP= 1.26D-03
 IDIUse=3 WtCom= 1.97D-01 WtEn= 8.03D-01
 Coeff-Com: -0.291D-01 0.552D+00 0.478D+00
 Coeff-En:   0.000D+00 0.552D+00 0.448D+00
 Coeff:     -0.573D-02 0.552D+00 0.453D+00
 Gap=     0.156 Goal=   None    Shift=    0.000
 RMSDP=1.70D-04 MaxDP=5.82D-03 DE= 3.35D-04 OVMax= 8.76D-03

 Cycle   4  Pass 0  IDiag  1:
 RMSU=  6.19D-05    CP:  1.00D+00  1.01D+00  4.32D-01
 E= -2048.91999327516     Delta-E=       -0.001748250982 Rises=F Damp=F
 DIIS: error= 1.77D-04 at cycle   4 NSaved=   4.
 NSaved= 4 IEnMin= 4 EnMin= -2048.91999327516     IErMin= 4 ErrMin= 1.77D-04
 ErrMax= 1.77D-04  0.00D+00 EMaxC= 1.00D-01 BMatC= 4.01D-05 BMatP= 1.26D-03
 IDIUse=3 WtCom= 9.98D-01 WtEn= 1.77D-03
 Coeff-Com: -0.151D-01 0.197D+00 0.211D+00 0.608D+00
 Coeff-En:   0.000D+00 0.000D+00 0.000D+00 0.100D+01
 Coeff:     -0.150D-01 0.196D+00 0.210D+00 0.608D+00
 Gap=     0.155 Goal=   None    Shift=    0.000
 RMSDP=3.40D-05 MaxDP=1.54D-03 DE=-1.75D-03 OVMax= 2.66D-03

 Cycle   5  Pass 0  IDiag  1:
 RMSU=  2.41D-05    CP:  1.00D+00  1.01D+00  4.75D-01  6.59D-01
 E= -2048.92003243698     Delta-E=       -0.000039161820 Rises=F Damp=F
 DIIS: error= 8.26D-05 at cycle   5 NSaved=   5.
 NSaved= 5 IEnMin= 5 EnMin= -2048.92003243698     IErMin= 5 ErrMin= 8.26D-05
 ErrMax= 8.26D-05  0.00D+00 EMaxC= 1.00D-01 BMatC= 9.32D-06 BMatP= 4.01D-05
 IDIUse=1 WtCom= 1.00D+00 WtEn= 0.00D+00
 Coeff-Com: -0.485D-02 0.376D-01 0.575D-01 0.349D+00 0.560D+00
 Coeff:     -0.485D-02 0.376D-01 0.575D-01 0.349D+00 0.560D+00
 Gap=     0.155 Goal=   None    Shift=    0.000
 RMSDP=1.12D-05 MaxDP=6.02D-04 DE=-3.92D-05 OVMax= 1.09D-03

 Cycle   6  Pass 0  IDiag  1:
 RMSU=  7.41D-06    CP:  1.00D+00  1.01D+00  4.72D-01  7.57D-01  7.66D-01
 E= -2048.92004078269     Delta-E=       -0.000008345717 Rises=F Damp=F
 DIIS: error= 3.16D-05 at cycle   6 NSaved=   6.
 NSaved= 6 IEnMin= 6 EnMin= -2048.92004078269     IErMin= 6 ErrMin= 3.16D-05
 ErrMax= 3.16D-05  0.00D+00 EMaxC= 1.00D-01 BMatC= 1.16D-06 BMatP= 9.32D-06
 IDIUse=1 WtCom= 1.00D+00 WtEn= 0.00D+00
 Coeff-Com: -0.817D-03-0.389D-02 0.616D-02 0.126D+00 0.318D+00 0.554D+00
 Coeff:     -0.817D-03-0.389D-02 0.616D-02 0.126D+00 0.318D+00 0.554D+00
 Gap=     0.155 Goal=   None    Shift=    0.000
 RMSDP=4.13D-06 MaxDP=1.75D-04 DE=-8.35D-06 OVMax= 4.52D-04

 Initial convergence to 1.0D-05 achieved.  Increase integral accuracy.
 Cycle   7  Pass 1  IDiag  1:
 E= -2048.92010772974     Delta-E=       -0.000066947047 Rises=F Damp=F
 DIIS: error= 8.31D-05 at cycle   1 NSaved=   1.
 NSaved= 1 IEnMin= 1 EnMin= -2048.92010772974     IErMin= 1 ErrMin= 8.31D-05
 ErrMax= 8.31D-05  0.00D+00 EMaxC= 1.00D-01 BMatC= 2.67D-06 BMatP= 2.67D-06
 IDIUse=1 WtCom= 1.00D+00 WtEn= 0.00D+00
 Coeff-Com:  0.100D+01
 Coeff:      0.100D+01
 Gap=     0.155 Goal=   None    Shift=    0.000
 RMSDP=4.13D-06 MaxDP=1.75D-04 DE=-6.69D-05 OVMax= 4.78D-04

 Cycle   8  Pass 1  IDiag  1:
 RMSU=  7.06D-05    CP:  1.00D+00
 E= -2048.92010983395     Delta-E=       -0.000002104211 Rises=F Damp=F
 DIIS: error= 3.41D-05 at cycle   2 NSaved=   2.
 NSaved= 2 IEnMin= 2 EnMin= -2048.92010983395     IErMin= 2 ErrMin= 3.41D-05
 ErrMax= 3.41D-05  0.00D+00 EMaxC= 1.00D-01 BMatC= 6.47D-07 BMatP= 2.67D-06
 IDIUse=1 WtCom= 1.00D+00 WtEn= 0.00D+00
 Coeff-Com:  0.235D+00 0.765D+00
 Coeff:      0.235D+00 0.765D+00
 Gap=     0.155 Goal=   None    Shift=    0.000
 RMSDP=6.84D-06 MaxDP=2.90D-04 DE=-2.10D-06 OVMax= 7.68D-04

 Cycle   9  Pass 1  IDiag  1:
 RMSU=  6.80D-06    CP:  1.00D+00  1.01D+00
 E= -2048.92010899636     Delta-E=        0.000000837588 Rises=F Damp=F
 DIIS: error= 5.17D-05 at cycle   3 NSaved=   3.
 NSaved= 3 IEnMin= 2 EnMin= -2048.92010983395     IErMin= 2 ErrMin= 3.41D-05
 ErrMax= 5.17D-05  0.00D+00 EMaxC= 1.00D-01 BMatC= 1.41D-06 BMatP= 6.47D-07
 IDIUse=1 WtCom= 1.00D+00 WtEn= 0.00D+00
 Coeff-Com: -0.645D-02 0.599D+00 0.407D+00
 Coeff:     -0.645D-02 0.599D+00 0.407D+00
 Gap=     0.155 Goal=   None    Shift=    0.000
 RMSDP=4.06D-06 MaxDP=1.47D-04 DE= 8.38D-07 OVMax= 4.60D-04

 Cycle  10  Pass 1  IDiag  1:
 RMSU=  7.83D-07    CP:  1.00D+00  1.02D+00  4.22D-01
 E= -2048.92011054361     Delta-E=       -0.000001547247 Rises=F Damp=F
 DIIS: error= 2.32D-06 at cycle   4 NSaved=   4.
 NSaved= 4 IEnMin= 4 EnMin= -2048.92011054361     IErMin= 4 ErrMin= 2.32D-06
 ErrMax= 2.32D-06  0.00D+00 EMaxC= 1.00D-01 BMatC= 9.46D-09 BMatP= 6.47D-07
 IDIUse=1 WtCom= 1.00D+00 WtEn= 0.00D+00
 Coeff-Com: -0.698D-02 0.332D+00 0.231D+00 0.445D+00
 Coeff:     -0.698D-02 0.332D+00 0.231D+00 0.445D+00
 Gap=     0.155 Goal=   None    Shift=    0.000
 RMSDP=3.25D-07 MaxDP=1.40D-05 DE=-1.55D-06 OVMax= 3.55D-05

 Cycle  11  Pass 1  IDiag  1:
 RMSU=  2.73D-07    CP:  1.00D+00  1.02D+00  4.26D-01  7.79D-01
 E= -2048.92011055288     Delta-E=       -0.000000009274 Rises=F Damp=F
 DIIS: error= 4.16D-07 at cycle   5 NSaved=   5.
 NSaved= 5 IEnMin= 5 EnMin= -2048.92011055288     IErMin= 5 ErrMin= 4.16D-07
 ErrMax= 4.16D-07  0.00D+00 EMaxC= 1.00D-01 BMatC= 2.65D-10 BMatP= 9.46D-09
 IDIUse=1 WtCom= 1.00D+00 WtEn= 0.00D+00
 Coeff-Com: -0.252D-02 0.102D+00 0.711D-01 0.191D+00 0.638D+00
 Coeff:     -0.252D-02 0.102D+00 0.711D-01 0.191D+00 0.638D+00
 Gap=     0.155 Goal=   None    Shift=    0.000
 RMSDP=8.52D-08 MaxDP=3.24D-06 DE=-9.27D-09 OVMax= 9.85D-06

 Cycle  12  Pass 1  IDiag  1:
 RMSU=  6.73D-08    CP:  1.00D+00  1.02D+00  4.24D-01  8.31D-01  8.94D-01
 E= -2048.92011055317     Delta-E=       -0.000000000287 Rises=F Damp=F
 DIIS: error= 2.20D-07 at cycle   6 NSaved=   6.
 NSaved= 6 IEnMin= 6 EnMin= -2048.92011055317     IErMin= 6 ErrMin= 2.20D-07
 ErrMax= 2.20D-07  0.00D+00 EMaxC= 1.00D-01 BMatC= 5.93D-11 BMatP= 2.65D-10
 IDIUse=1 WtCom= 1.00D+00 WtEn= 0.00D+00
 Coeff-Com: -0.200D-03-0.117D-03 0.144D-03 0.269D-01 0.350D+00 0.623D+00
 Coeff:     -0.200D-03-0.117D-03 0.144D-03 0.269D-01 0.350D+00 0.623D+00
 Gap=     0.155 Goal=   None    Shift=    0.000
 RMSDP=3.25D-08 MaxDP=1.38D-06 DE=-2.87D-10 OVMax= 2.32D-06

 Cycle  13  Pass 1  IDiag  1:
 RMSU=  1.84D-08    CP:  1.00D+00  1.02D+00  4.25D-01  8.36D-01  9.61D-01
                    CP:  7.22D-01
 E= -2048.92011055307     Delta-E=        0.000000000097 Rises=F Damp=F
 DIIS: error= 5.91D-08 at cycle   7 NSaved=   7.
 NSaved= 7 IEnMin= 6 EnMin= -2048.92011055317     IErMin= 7 ErrMin= 5.91D-08
 ErrMax= 5.91D-08  0.00D+00 EMaxC= 1.00D-01 BMatC= 2.90D-12 BMatP= 5.93D-11
 IDIUse=1 WtCom= 1.00D+00 WtEn= 0.00D+00
 Coeff-Com:  0.457D-04-0.575D-02-0.391D-02 0.786D-03 0.128D+00 0.285D+00
 Coeff-Com:  0.596D+00
 Coeff:      0.457D-04-0.575D-02-0.391D-02 0.786D-03 0.128D+00 0.285D+00
 Coeff:      0.596D+00
 Gap=     0.155 Goal=   None    Shift=    0.000
 RMSDP=9.33D-09 MaxDP=3.79D-07 DE= 9.73D-11 OVMax= 6.53D-07

 SCF Done:  E(RPBE1PBE) =  -2048.92011055     A.U. after   13 cycles
            NFock= 13  Conv=0.93D-08     -V/T= 2.0056
 KE= 2.037555086945D+03 PE=-1.050197494989D+04 EE= 3.581691168192D+03
 Leave Link  502 at Wed Oct 31 15:32:30 2018, MaxMem=   536870912 cpu:      1459.6
 (Enter /pbs_home/pkowalski/g09d01/g09/l701.exe)
 Compute integral first derivatives.
 ... and contract with generalized density number  0.
 R6Disp: Adding Grimme-D3 dispersion energy 1st derivatives to the gradient.
 Leave Link  701 at Wed Oct 31 15:32:30 2018, MaxMem=   536870912 cpu:         3.6
 (Enter /pbs_home/pkowalski/g09d01/g09/l702.exe)
 L702 exits ... SP integral derivatives will be done elsewhere.
 Leave Link  702 at Wed Oct 31 15:32:30 2018, MaxMem=   536870912 cpu:         0.2
 (Enter /pbs_home/pkowalski/g09d01/g09/l703.exe)
 Compute integral first derivatives, UseDBF=F ICtDFT=           0.
 Integral derivatives from FoFJK, PRISM(SPDF).
 Calling FoFJK, ICntrl=      2127 FMM=F ISym2X=0 I1Cent= 0 IOpClX= 0 NMat=1 NMatS=1 NMatT=0.
 FoFJK:  IHMeth= 1 ICntrl=    2127 DoSepK=F KAlg= 0 I1Cent=   0 FoldK=F
 IRaf=         0 NMat=   1 IRICut=       1 DoRegI=T DoRafI=F ISym2E= 0.
 FoFCou: FMM=F IPFlag=           0 FMFlag=      100000 FMFlg1=         800
         NFxFlg=           0 DoJE=F BraDBF=F KetDBF=F FulRan=T
         wScrn=  0.000000 ICntrl=    2127 IOpCl=  0 I1Cent=           0 NGrid=           0
         NMat0=    1 NMatS0=      1 NMatT0=    0 NMatD0=    1 NMtDS0=    0 NMtDT0=    0
 Symmetry not used in FoFCou.
 Leave Link  703 at Wed Oct 31 15:33:23 2018, MaxMem=   536870912 cpu:       423.7
 (Enter /pbs_home/pkowalski/g09d01/g09/l716.exe)
 Dipole        =-4.86812036D-02-2.51255997D+00-1.35788995D-01
 ***** Axes restored to original set *****
 -------------------------------------------------------------------
 Center     Atomic                   Forces (Hartrees/Bohr)
 Number     Number              X              Y              Z
 -------------------------------------------------------------------
      1        6          -0.018668537   -0.006346377    0.001497325
      2       16           0.002840052   -0.005704545   -0.006836732
      3        6          -0.008179215    0.006634668    0.003638501
      4        6           0.014015058    0.002226722    0.001264962
      5        6           0.000417833    0.004224507    0.003570481
      6        6           0.002420852    0.000225385    0.000126459
      7        1          -0.002341151   -0.001567620   -0.001430983
      8        6           0.028338259   -0.010842647    0.003470965
      9        6          -0.011187157    0.006291429   -0.003105179
     10        6          -0.018899873    0.018233362   -0.011005610
     11        6           0.007407416    0.014669040   -0.000286436
     12        6           0.009798303   -0.008087785    0.007735662
     13        9           0.001210693   -0.004582425    0.002807044
     14        9          -0.000150302    0.002496254    0.003247053
     15        9          -0.003781357   -0.007533835   -0.000584320
     16        9           0.001378749   -0.002549949   -0.004946596
     17        9           0.000400088    0.001791856    0.001400793
     18        9          -0.006143755   -0.000188769   -0.003202178
     19        6           0.003984730    0.001464528   -0.005856288
     20        6          -0.000022771   -0.017028475    0.006889804
     21        6           0.000044141    0.000030345    0.002352795
     22        1          -0.000297012   -0.001009632    0.000737740
     23        1          -0.001063456    0.000870920   -0.000732118
     24        1          -0.000424754    0.000346578   -0.001822112
     25        6          -0.000883914   -0.000307750   -0.001965775
     26        1           0.001164342   -0.000653352    0.000610919
     27        1           0.000808187    0.000480686    0.001663529
     28        1          -0.000909284   -0.000652411   -0.000299614
     29        1           0.000694774   -0.000993932   -0.000389099
     30        1          -0.000797635    0.001020628    0.000006475
     31        1          -0.000889333    0.000759313    0.000698904
     32       16          -0.003676252    0.002317002    0.003712879
     33        6          -0.012712025    0.008891147    0.009830073
     34        6           0.015011089   -0.001065441   -0.011290575
     35        6           0.001812415   -0.001765640   -0.004675104
     36        1           0.000751856   -0.000327998   -0.000166514
     37        1           0.001099737   -0.000258393    0.000859928
     38        1          -0.000835470   -0.000096795    0.000853765
     39        1          -0.001735322   -0.001410599    0.001619175
 -------------------------------------------------------------------
 Cartesian Forces:  Max     0.028338259 RMS     0.006304366
 Leave Link  716 at Wed Oct 31 15:33:24 2018, MaxMem=   536870912 cpu:         0.2
 (Enter /pbs_home/pkowalski/g09d01/g09/l103.exe)

 GradGradGradGradGradGradGradGradGradGradGradGradGradGradGradGradGradGrad
 Berny optimization.
 Using GEDIIS/GDIIS optimizer.
 FormGI is forming the generalized inverse of G from B-inverse, IUseBI=4.
 GSVD:  received Info=                   1 from GESDD.
 Internal  Forces:  Max     0.015748411 RMS     0.002699131
 Search for a local minimum.
 Step number   2 out of a maximum of  223
 All quantities printed in internal units (Hartrees-Bohrs-Radians)
 RMS Force = .26991D-02 SwitMx=.10000D-02 MixMth= 1
 Mixed Optimization -- RFO/linear search
 Update second derivatives using D2CorX and points    1    2
 DE= -3.02D-02 DEPred=-3.11D-02 R= 9.69D-01
 TightC=F SS=  1.41D+00  RLast= 3.70D-01 DXNew= 5.0454D-01 1.1113D+00
 Trust test= 9.69D-01 RLast= 3.70D-01 DXMaxT set to 5.05D-01
 ITU=  1  0
 Use linear search instead of GDIIS.
     Eigenvalues ---    0.00794   0.00884   0.00896   0.00952   0.00973
     Eigenvalues ---    0.01010   0.01114   0.01128   0.01180   0.01236
     Eigenvalues ---    0.01258   0.01320   0.01372   0.01405   0.01473
     Eigenvalues ---    0.01499   0.01518   0.01586   0.01662   0.01687
     Eigenvalues ---    0.01950   0.02274   0.04725   0.05338   0.07236
     Eigenvalues ---    0.07274   0.07285   0.07299   0.07346   0.07360
     Eigenvalues ---    0.07383   0.07442   0.07533   0.08168   0.09268
     Eigenvalues ---    0.10009   0.10022   0.10712   0.12105   0.12184
     Eigenvalues ---    0.14033   0.15950   0.15989   0.16000   0.16000
     Eigenvalues ---    0.16000   0.16000   0.16000   0.16000   0.16000
     Eigenvalues ---    0.16000   0.16000   0.16000   0.16000   0.16022
     Eigenvalues ---    0.16713   0.23181   0.23566   0.23592   0.24119
     Eigenvalues ---    0.24225   0.24602   0.24929   0.24965   0.24981
     Eigenvalues ---    0.24987   0.24993   0.24998   0.24999   0.26300
     Eigenvalues ---    0.28095   0.28894   0.29002   0.29091   0.29417
     Eigenvalues ---    0.30229   0.30282   0.31714   0.33307   0.33908
     Eigenvalues ---    0.34065   0.34199   0.34209   0.34214   0.34243
     Eigenvalues ---    0.34247   0.34253   0.34271   0.34281   0.34304
     Eigenvalues ---    0.34317   0.34332   0.34350   0.34373   0.35465
     Eigenvalues ---    0.35957   0.36075   0.37192   0.37857   0.38131
     Eigenvalues ---    0.38689   0.39347   0.40685   0.45376   0.51593
     Eigenvalues ---    0.52848   0.53127   0.53597   0.54052   0.54243
     Eigenvalues ---    0.55057
 RFO step:  Lambda=-6.48730662D-03 EMin= 7.93937484D-03
 Quartic linear search produced a step of  0.24184.
 Iteration  1 RMS(Cart)=  0.14502399 RMS(Int)=  0.00379520
 Iteration  2 RMS(Cart)=  0.00787585 RMS(Int)=  0.00034213
 Iteration  3 RMS(Cart)=  0.00003613 RMS(Int)=  0.00034200
 Iteration  4 RMS(Cart)=  0.00000001 RMS(Int)=  0.00034200
 ITry= 1 IFail=0 DXMaxC= 6.09D-01 DCOld= 1.00D+10 DXMaxT= 5.05D-01 DXLimC= 3.00D+00 Rises=F
 Variable       Old X    -DE/DX   Delta X   Delta X   Delta X     New X
                                 (Linear)    (Quad)   (Total)
    R1        3.31513  -0.00410  -0.00089  -0.01627  -0.01702   3.29811
    R2        2.62885  -0.00768  -0.02442   0.00622  -0.01812   2.61073
    R3        2.70945   0.00884   0.00099   0.02494   0.02594   2.73539
    R4        3.27714  -0.00603  -0.01275  -0.00585  -0.01863   3.25852
    R5        2.57794   0.00633   0.00921   0.00362   0.01268   2.59063
    R6        2.82570  -0.00138   0.00193  -0.00756  -0.00563   2.82007
    R7        2.70579  -0.00429  -0.00483  -0.00709  -0.01201   2.69378
    R8        2.05535   0.00272   0.00325   0.00487   0.00812   2.06347
    R9        2.81975   0.00086   0.00285  -0.00072   0.00214   2.82189
   R10        2.07430   0.00071   0.00112   0.00101   0.00213   2.07643
   R11        2.07833   0.00104   0.00221   0.00074   0.00295   2.08127
   R12        2.07853   0.00106   0.00227   0.00071   0.00298   2.08152
   R13        2.84930   0.00163   0.00097   0.00319   0.00436   2.85366
   R14        2.61900  -0.01575  -0.03351  -0.01436  -0.04743   2.57157
   R15        2.88270   0.00314   0.00305   0.01400   0.01648   2.89918
   R16        2.54875  -0.00429  -0.00253  -0.00663  -0.00915   2.53959
   R17        2.55943  -0.00350  -0.00266  -0.00487  -0.00752   2.55191
   R18        2.85059   0.00219   0.00202   0.00253   0.00461   2.85520
   R19        2.70318   0.00874  -0.00108   0.02738   0.02631   2.72949
   R20        2.88369   0.00374   0.00341   0.01627   0.01961   2.90331
   R21        2.53368  -0.00715  -0.00414  -0.01088  -0.01502   2.51865
   R22        2.55337  -0.00570  -0.00677  -0.00530  -0.01207   2.54130
   R23        2.56091  -0.00143  -0.00178  -0.00117  -0.00295   2.55796
   R24        2.54552  -0.00634  -0.00370  -0.00988  -0.01358   2.53194
   R25        2.63753  -0.00812  -0.02491   0.00678  -0.01813   2.61940
   R26        2.81624   0.00164   0.00271   0.00222   0.00493   2.82118
   R27        2.68600  -0.00078  -0.00838   0.00782  -0.00053   2.68547
   R28        3.30904  -0.00581  -0.00925  -0.01041  -0.01969   3.28935
   R29        2.07590   0.00095   0.00148   0.00139   0.00287   2.07877
   R30        2.07984   0.00109   0.00296  -0.00009   0.00287   2.08270
   R31        2.07589   0.00042   0.00191  -0.00105   0.00086   2.07675
   R32        2.08053   0.00113   0.00307  -0.00009   0.00298   2.08351
   R33        2.07609   0.00043   0.00190  -0.00100   0.00089   2.07698
   R34        2.07603   0.00088   0.00151   0.00108   0.00260   2.07862
   R35        3.25573  -0.00356  -0.01163   0.00167  -0.00998   3.24576
   R36        2.62855  -0.01366  -0.02082  -0.01563  -0.03643   2.59212
   R37        2.81443   0.00225   0.00356   0.00318   0.00673   2.82117
   R38        2.05535   0.00272   0.00377   0.00419   0.00797   2.06331
   R39        2.07665   0.00069   0.00190  -0.00010   0.00181   2.07845
   R40        2.07943   0.00127   0.00263   0.00100   0.00364   2.08307
   R41        2.07538   0.00087   0.00154   0.00102   0.00256   2.07794
    A1        1.93307   0.00274   0.00700   0.00076   0.00708   1.94015
    A2        2.11217  -0.00071   0.00413  -0.00658  -0.00344   2.10873
    A3        2.23645  -0.00195  -0.01104   0.00972  -0.00232   2.23414
    A4        1.60172   0.00158   0.00198   0.00421   0.00639   1.60811
    A5        1.94845  -0.00486  -0.01179  -0.00357  -0.01558   1.93287
    A6        2.10211   0.00202   0.00248   0.00480   0.00732   2.10943
    A7        2.23262   0.00284   0.00931  -0.00128   0.00807   2.24069
    A8        1.98442   0.00267   0.00946   0.00137   0.01060   1.99502
    A9        2.16151  -0.00287  -0.00559  -0.01047  -0.01597   2.14554
   A10        2.13725   0.00020  -0.00387   0.00908   0.00530   2.14255
   A11        1.95711  -0.00213  -0.00665  -0.00256  -0.00921   1.94790
   A12        2.16327   0.00160  -0.00308   0.01319   0.01010   2.17338
   A13        2.16280   0.00053   0.00973  -0.01063  -0.00091   2.16190
   A14        1.92837  -0.00169  -0.00414  -0.00497  -0.00909   1.91928
   A15        1.94301   0.00078   0.00273   0.00082   0.00355   1.94656
   A16        1.94411   0.00092   0.00295   0.00153   0.00449   1.94859
   A17        1.88151   0.00049   0.00056   0.00279   0.00337   1.88488
   A18        1.88158   0.00046   0.00054   0.00275   0.00331   1.88489
   A19        1.88276  -0.00096  -0.00275  -0.00276  -0.00553   1.87723
   A20        2.13755  -0.00374   0.00481  -0.02105  -0.01794   2.11960
   A21        2.22220   0.00048  -0.01040   0.02409   0.01236   2.23456
   A22        1.89820   0.00371   0.00738   0.01603   0.02206   1.92026
   A23        1.78432  -0.00195  -0.00311   0.01231   0.00831   1.79262
   A24        2.00357   0.00004   0.00005  -0.01110  -0.01098   1.99259
   A25        1.92937   0.00083   0.00237   0.00040   0.00324   1.93260
   A26        1.95509   0.00095   0.00227  -0.00095   0.00211   1.95720
   A27        1.92845  -0.00041  -0.00213  -0.00685  -0.00925   1.91920
   A28        1.86371   0.00048   0.00041   0.00577   0.00605   1.86976
   A29        1.89890   0.00306   0.00685   0.00684   0.01335   1.91225
   A30        2.23124   0.00200  -0.01048   0.02497   0.01417   2.24540
   A31        2.15153  -0.00500   0.00374  -0.02945  -0.02605   2.12548
   A32        1.76530  -0.00084   0.00052   0.01459   0.01347   1.77877
   A33        2.00164   0.00097   0.00278  -0.00627  -0.00284   1.99880
   A34        1.90935  -0.00148  -0.00496  -0.00668  -0.01136   1.89799
   A35        1.99920   0.00101   0.00218  -0.00590  -0.00342   1.99578
   A36        1.90561  -0.00165  -0.00558  -0.00586  -0.01081   1.89480
   A37        1.87925   0.00159   0.00410   0.00933   0.01317   1.89242
   A38        1.77925  -0.00200  -0.00303   0.00969   0.00595   1.78519
   A39        1.93636   0.00081   0.00229  -0.00064   0.00169   1.93805
   A40        2.00301   0.00031   0.00157  -0.00943  -0.00751   1.99549
   A41        1.92131  -0.00091  -0.00386  -0.00542  -0.00903   1.91229
   A42        1.95826   0.00136   0.00314  -0.00059   0.00273   1.96099
   A43        1.86582   0.00033  -0.00032   0.00600   0.00558   1.87140
   A44        2.16556   0.00180  -0.00513   0.01637   0.01123   2.17679
   A45        1.95602  -0.00196  -0.00272  -0.00593  -0.00861   1.94740
   A46        2.16154   0.00016   0.00786  -0.01046  -0.00262   2.15893
   A47        2.24183   0.00118  -0.00702   0.01568   0.00837   2.25020
   A48        2.10715  -0.00134   0.00576  -0.01507  -0.00961   2.09754
   A49        1.93359   0.00018   0.00122   0.00093   0.00183   1.93542
   A50        1.93499  -0.00050  -0.00089  -0.00008  -0.00097   1.93402
   A51        1.93368   0.00093   0.00182   0.00176   0.00359   1.93727
   A52        1.94703  -0.00026  -0.00057  -0.00102  -0.00159   1.94544
   A53        1.88324  -0.00011   0.00028  -0.00115  -0.00087   1.88237
   A54        1.88042   0.00118   0.00262   0.00772   0.01034   1.89077
   A55        1.88200  -0.00126  -0.00329  -0.00729  -0.01058   1.87142
   A56        1.93406   0.00093   0.00190   0.00180   0.00370   1.93776
   A57        1.94655  -0.00061  -0.00056  -0.00375  -0.00431   1.94224
   A58        1.93673  -0.00042  -0.00059  -0.00011  -0.00069   1.93604
   A59        1.88206  -0.00102  -0.00307  -0.00585  -0.00892   1.87315
   A60        1.88248  -0.00012  -0.00004  -0.00038  -0.00042   1.88206
   A61        1.87939   0.00125   0.00230   0.00839   0.01070   1.89009
   A62        1.61316  -0.00008  -0.00031   0.00103   0.00066   1.61382
   A63        1.93520  -0.00110  -0.00506   0.00119  -0.00408   1.93112
   A64        2.14214  -0.00433  -0.00281  -0.01457  -0.01765   2.12449
   A65        2.19974   0.00556   0.00837   0.01685   0.02502   2.22476
   A66        1.98676   0.00296   0.00690   0.00263   0.00955   1.99631
   A67        2.15490  -0.00139  -0.00247  -0.00219  -0.00470   2.15020
   A68        2.14102  -0.00155  -0.00430  -0.00021  -0.00457   2.13645
   A69        1.95669   0.00048   0.00266  -0.00069   0.00197   1.95865
   A70        1.93188   0.00060   0.00108   0.00173   0.00281   1.93469
   A71        1.92823  -0.00057  -0.00186  -0.00060  -0.00246   1.92577
   A72        1.88046  -0.00066  -0.00187  -0.00221  -0.00408   1.87638
   A73        1.87829   0.00039   0.00046   0.00360   0.00406   1.88235
   A74        1.88575  -0.00027  -0.00059  -0.00187  -0.00246   1.88330
    D1       -0.00419   0.00047  -0.00151   0.03944   0.03828   0.03409
    D2       -3.09163  -0.00092  -0.00273  -0.03150  -0.03415  -3.12578
    D3        0.00529  -0.00036   0.00240  -0.03869  -0.03634  -0.03104
    D4       -3.13496  -0.00048   0.00231  -0.04433  -0.04211   3.10611
    D5        3.08787   0.00122   0.00450   0.03794   0.04259   3.13046
    D6       -0.05238   0.00110   0.00440   0.03231   0.03682  -0.01557
    D7       -1.11029   0.00563   0.01757   0.18948   0.20663  -0.90366
    D8        2.29844   0.00279   0.00747   0.08832   0.09603   2.39447
    D9        2.09571   0.00382   0.01528   0.10557   0.12060   2.21632
   D10       -0.77875   0.00097   0.00518   0.00440   0.01001  -0.76874
   D11        0.00199  -0.00049   0.00022  -0.03029  -0.02990  -0.02791
   D12       -3.13627  -0.00018   0.00069  -0.01458  -0.01391   3.13301
   D13        0.00069   0.00038   0.00112   0.01371   0.01472   0.01542
   D14       -3.13899   0.00057   0.00047   0.02458   0.02488  -3.11412
   D15        3.13864   0.00003   0.00059  -0.00344  -0.00280   3.13585
   D16       -0.00104   0.00022  -0.00006   0.00743   0.00736   0.00632
   D17        3.14025  -0.00019  -0.00025  -0.00837  -0.00864   3.13161
   D18        1.05019  -0.00019  -0.00003  -0.00912  -0.00915   1.04104
   D19       -1.05206  -0.00014  -0.00036  -0.00722  -0.00761  -1.05967
   D20        0.00258   0.00020   0.00033   0.01014   0.01049   0.01307
   D21       -2.08748   0.00020   0.00055   0.00939   0.00998  -2.07750
   D22        2.09346   0.00025   0.00022   0.01129   0.01151   2.10497
   D23       -0.00395  -0.00001  -0.00230   0.01668   0.01434   0.01039
   D24        3.13631   0.00011  -0.00222   0.02233   0.02008  -3.12680
   D25        3.13577  -0.00020  -0.00167   0.00596   0.00418   3.13994
   D26       -0.00717  -0.00008  -0.00159   0.01161   0.00992   0.00275
   D27        1.57084  -0.00014  -0.00064   0.01117   0.01057   1.58141
   D28       -0.52609   0.00093   0.00233   0.01986   0.02222  -0.50386
   D29       -2.62142   0.00005   0.00018   0.01181   0.01203  -2.60939
   D30       -1.56926  -0.00027  -0.00073   0.00488   0.00411  -1.56515
   D31        2.61700   0.00081   0.00224   0.01357   0.01576   2.63276
   D32        0.52167  -0.00008   0.00009   0.00552   0.00557   0.52724
   D33        2.94422  -0.00092  -0.00099  -0.02055  -0.02071   2.92351
   D34        0.82336  -0.00078  -0.00169  -0.02173  -0.02294   0.80042
   D35       -1.28589  -0.00207  -0.00406  -0.02169  -0.02549  -1.31138
   D36       -0.42092   0.00124   0.00463   0.06643   0.07177  -0.34915
   D37       -2.54178   0.00138   0.00392   0.06525   0.06954  -2.47224
   D38        1.63216   0.00008   0.00156   0.06529   0.06698   1.69914
   D39        2.88720   0.00128   0.00967   0.05203   0.06258   2.94978
   D40       -0.31286   0.00230   0.01176   0.09598   0.10922  -0.20364
   D41       -0.01698  -0.00035   0.00058  -0.03286  -0.03279  -0.04978
   D42        3.06615   0.00067   0.00268   0.01109   0.01384   3.07999
   D43        0.67364  -0.00319  -0.01052  -0.07597  -0.08622   0.58742
   D44        2.83465  -0.00199  -0.00603  -0.07664  -0.08272   2.75193
   D45       -1.33548  -0.00036  -0.00247  -0.07384  -0.07608  -1.41157
   D46        2.82750  -0.00386  -0.01119  -0.08208  -0.09308   2.73442
   D47       -1.29468  -0.00266  -0.00671  -0.08274  -0.08957  -1.38426
   D48        0.81838  -0.00104  -0.00315  -0.07994  -0.08294   0.73544
   D49       -1.38009  -0.00292  -0.01061  -0.08000  -0.09028  -1.47037
   D50        0.78091  -0.00172  -0.00613  -0.08067  -0.08678   0.69414
   D51        2.89397  -0.00009  -0.00257  -0.07787  -0.08014   2.81383
   D52        0.44743  -0.00080  -0.00568  -0.01455  -0.02045   0.42698
   D53       -1.59773   0.00097  -0.00058  -0.01323  -0.01396  -1.61170
   D54        2.56847  -0.00032  -0.00303  -0.01379  -0.01715   2.55132
   D55       -2.63894  -0.00204  -0.00698  -0.05820  -0.06481  -2.70375
   D56        1.59908  -0.00027  -0.00188  -0.05688  -0.05832   1.54076
   D57       -0.51790  -0.00155  -0.00433  -0.05744  -0.06151  -0.57941
   D58       -0.74267   0.00118   0.01124  -0.01207  -0.00057  -0.74324
   D59        2.35740   0.00189   0.01003   0.03927   0.04953   2.40693
   D60        2.33271   0.00263   0.01360   0.03916   0.05253   2.38524
   D61       -0.85040   0.00334   0.01239   0.09050   0.10263  -0.74778
   D62       -0.68196   0.00303   0.01103   0.05659   0.06783  -0.61413
   D63        1.37402   0.00252   0.01032   0.05860   0.06896   1.44298
   D64       -2.83363   0.00320   0.00939   0.06213   0.07168  -2.76195
   D65       -2.84463   0.00186   0.00613   0.05754   0.06396  -2.78067
   D66       -0.78865   0.00135   0.00542   0.05955   0.06510  -0.72355
   D67        1.28689   0.00203   0.00450   0.06308   0.06781   1.35470
   D68        1.32994   0.00034   0.00345   0.05381   0.05726   1.38720
   D69       -2.89726  -0.00017   0.00274   0.05582   0.05839  -2.83887
   D70       -0.82172   0.00051   0.00181   0.05935   0.06111  -0.76061
   D71       -0.05020   0.00064   0.00379   0.01198   0.01596  -0.03424
   D72        3.12957   0.00002   0.00480  -0.03487  -0.03015   3.09942
   D73        3.10307   0.00057   0.00264   0.01398   0.01685   3.11992
   D74       -0.00035  -0.00005   0.00366  -0.03286  -0.02926  -0.02961
   D75       -2.60599  -0.00019  -0.00090   0.00574   0.00484  -2.60115
   D76        1.58671  -0.00034  -0.00187   0.00607   0.00421   1.59091
   D77       -0.51020   0.00079   0.00144   0.01478   0.01623  -0.49397
   D78        0.52257  -0.00013   0.00026   0.00356   0.00382   0.52640
   D79       -1.56791  -0.00027  -0.00070   0.00390   0.00319  -1.56472
   D80        2.61837   0.00086   0.00260   0.01261   0.01521   2.63358
   D81       -0.00671  -0.00007  -0.00262   0.01803   0.01544   0.00873
   D82        3.10177   0.00045   0.00082   0.02543   0.02635   3.12811
   D83       -3.13666  -0.00015  -0.00362   0.01981   0.01621  -3.12045
   D84       -0.02818   0.00037  -0.00019   0.02721   0.02711  -0.00107
   D85       -3.10138  -0.00053  -0.00174  -0.01256  -0.01388  -3.11527
   D86        0.00543   0.00009  -0.00295   0.03086   0.02803   0.03346
   D87       -0.00914  -0.00012   0.00156  -0.02069  -0.01916  -0.02830
   D88       -3.03873  -0.00163  -0.00323  -0.05371  -0.05620  -3.09493
   D89        0.01071   0.00013   0.00033   0.00558   0.00586   0.01657
   D90       -3.09806  -0.00039  -0.00313  -0.00171  -0.00495  -3.10301
   D91        3.03578   0.00090   0.00427   0.03742   0.04204   3.07781
   D92       -0.07300   0.00038   0.00080   0.03013   0.03123  -0.04177
   D93       -0.51362   0.00052   0.00184   0.00845   0.01030  -0.50332
   D94        1.58657   0.00041   0.00199   0.00637   0.00838   1.59495
   D95       -2.60855   0.00009   0.00076   0.00476   0.00553  -2.60302
   D96        2.75748  -0.00064  -0.00252  -0.02825  -0.03079   2.72669
   D97       -1.42552  -0.00075  -0.00236  -0.03033  -0.03270  -1.45822
   D98        0.66254  -0.00107  -0.00360  -0.03194  -0.03555   0.62699
         Item               Value     Threshold  Converged?
 Maximum Force            0.015748     0.000450     NO 
 RMS     Force            0.002699     0.000300     NO 
 Maximum Displacement     0.609283     0.001800     NO 
 RMS     Displacement     0.147664     0.001200     NO 
 Predicted change in Energy=-7.201785D-03
 Lowest energy point so far.  Saving SCF results.
 GradGradGradGradGradGradGradGradGradGradGradGradGradGradGradGradGradGrad

 Leave Link  103 at Wed Oct 31 15:33:24 2018, MaxMem=   536870912 cpu:         1.0
 (Enter /pbs_home/pkowalski/g09d01/g09/l202.exe)
                          Input orientation:                          
 ---------------------------------------------------------------------
 Center     Atomic      Atomic             Coordinates (Angstroms)
 Number     Number       Type             X           Y           Z
 ---------------------------------------------------------------------
      1          6           0       -1.956687   -0.194831   -0.584008
      2         16           0       -3.406259    0.764762   -0.429248
      3          6           0       -4.406605   -0.549483   -0.924617
      4          6           0       -3.647711   -1.650766   -1.225659
      5          6           0       -2.246062   -1.464818   -1.044492
      6          6           0       -5.888623   -0.394882   -1.006651
      7          1           0       -4.077841   -2.587829   -1.585159
      8          6           0       -0.659456    0.365183   -0.269612
      9          6           0       -0.197901    1.670587   -0.872326
     10          6           0        0.359788   -0.215861    0.419843
     11          6           0        1.037174    2.013579   -0.029323
     12          6           0        1.609577    0.620908    0.276020
     13          9           0       -1.120007    2.647709   -0.840625
     14          9           0        0.158025    1.501341   -2.163947
     15          9           0        1.896743    2.843669   -0.619650
     16          9           0        0.631250    2.572071    1.124712
     17          9           0        2.358920    0.199569   -0.769556
     18          9           0        2.401275    0.621079    1.356945
     19          6           0       -0.618204   -1.872000    2.100405
     20          6           0        0.342161   -1.428198    1.204809
     21          6           0       -1.854470   -1.118333    2.464260
     22          1           0       -2.155199   -1.337242    3.499503
     23          1           0       -2.692975   -1.392578    1.803681
     24          1           0       -1.706719   -0.033493    2.369275
     25          6           0       -1.223854   -2.516363   -1.325970
     26          1           0       -1.037724   -3.136129   -0.433304
     27          1           0       -0.263538   -2.070424   -1.620815
     28          1           0       -1.558019   -3.182583   -2.134917
     29          1           0       -6.345453   -1.333827   -1.348773
     30          1           0       -6.173563    0.399703   -1.714068
     31          1           0       -6.325421   -0.140731   -0.027929
     32         16           0        1.662797   -2.557334    1.100738
     33          6           0        0.916712   -3.645219    2.200713
     34          6           0       -0.275266   -3.136712    2.650313
     35          6           0        1.589588   -4.904174    2.637768
     36          1           0        2.276315   -5.295866    1.873114
     37          1           0        2.176147   -4.737140    3.555994
     38          1           0        0.842738   -5.682648    2.850632
     39          1           0       -0.892876   -3.656134    3.385780
 ---------------------------------------------------------------------
                    Distance matrix (angstroms):
                    1          2          3          4          5
     1  C    0.000000
     2  S    1.745287   0.000000
     3  C    2.498778   1.724332   0.000000
     4  C    2.321859   2.554867   1.370901   0.000000
     5  C    1.381540   2.587587   2.349501   1.425489   0.000000
     6  C    3.959643   2.800053   1.492316   2.578157   3.796636
     7  H    3.350826   3.609295   2.167776   1.091942   2.215601
     8  C    1.447504   2.780301   3.912387   3.729310   2.542964
     9  C    2.579969   3.363094   4.758638   4.801815   3.749049
    10  C    2.524721   3.983175   4.963605   4.563626   3.239541
    11  C    3.761376   4.632880   6.083220   6.066861   4.889730
    12  C    3.758100   5.067219   6.245461   5.920695   4.578205
    13  F    2.974209   2.990262   4.585937   5.001443   4.268775
    14  F    3.137708   4.031854   5.155353   5.029891   3.978808
    15  F    4.907410   5.699117   7.165102   7.162972   5.992194
    16  F    4.156067   4.688565   6.270872   6.454930   5.411178
    17  F    4.337561   5.802804   6.808630   6.301697   4.904246
    18  F    4.839921   6.077711   7.274817   6.958546   5.631661
    19  C    3.436641   4.596183   5.025116   4.504393   3.564561
    20  C    3.163188   4.640028   5.278008   4.677157   3.429226
    21  C    3.186729   3.785034   4.280359   4.136992   3.547497
    22  H    4.244946   4.628029   5.026154   4.965183   4.546693
    23  H    2.770880   3.185727   3.330307   3.186704   2.883927
    24  H    2.968231   3.370071   4.290146   4.393925   3.740774
    25  C    2.545007   4.041383   3.762925   2.575734   1.493280
    26  H    3.085197   4.563652   4.275685   3.105827   2.151025
    27  H    2.731221   4.397136   4.467992   3.432912   2.151582
    28  H    3.389826   4.680473   4.063555   2.745911   2.147823
    29  H    4.598201   3.726723   2.134066   2.719084   4.112755
    30  H    4.405968   3.072785   2.155535   3.289817   4.398868
    31  H    4.404315   3.082610   2.157078   3.299226   4.407695
    32  S    4.639014   6.250800   6.706054   5.868176   4.590728
    33  C    5.283585   6.712131   6.905720   6.045811   5.028781
    34  C    4.684300   5.874377   6.044984   5.348325   4.508974
    35  C    6.718170   8.154870   8.222423   7.275990   6.332489
    36  H    7.069392   8.621120   8.661228   7.614672   6.606152
    37  H    7.406247   8.792970   8.996941   8.142925   7.171365
    38  H    7.053345   8.389319   8.255755   7.282606   6.519414
    39  H    5.373223   6.357346   6.370015   5.733758   5.124479
                    6          7          8          9         10
     6  C    0.000000
     7  H    2.902174   0.000000
     8  C    5.335271   4.704923   0.000000
     9  C    6.055454   5.804840   1.510091   0.000000
    10  C    6.411675   5.416532   1.360815   2.353593   0.000000
    11  C    7.397467   7.053861   2.377709   1.534179   2.372973
    12  C    7.674638   6.790192   2.347684   2.384848   1.510907
    13  F    5.659030   6.059205   2.397517   1.343895   3.461012
    14  F    6.441813   5.915984   2.355342   1.350412   3.108932
    15  F    8.440966   8.131976   3.577649   2.414021   3.578197
    16  F    7.473571   7.492897   2.912116   2.342718   2.888442
    17  F    8.272336   7.061634   3.063978   2.951574   2.363001
    18  F    8.679929   7.805896   3.475520   3.581456   2.397143
    19  C    6.293885   5.105378   3.259397   4.643673   2.554125
    20  C    6.691858   5.353979   2.528511   3.769432   1.444383
    21  C    5.370754   4.847741   3.332107   4.653504   3.145956
    22  H    5.927218   5.578020   4.397922   5.656053   4.131218
    23  H    4.370986   3.851066   3.394623   4.771728   3.552328
    24  H    5.386631   5.271091   2.866954   3.960858   2.846752
    25  C    5.134464   2.866624   3.120536   4.334619   3.293645
    26  H    5.601284   3.296925   3.525489   4.899241   3.347965
    27  H    5.901374   3.849400   2.813305   3.815719   2.827053
    28  H    5.272418   2.646785   4.107727   5.195894   4.359613
    29  H    1.098799   2.602011   6.031732   6.859002   7.024110
    30  H    1.101361   3.651576   5.700266   6.167027   6.900520
    31  H    1.101491   3.669450   5.693639   6.445183   6.700609
    32  S    8.132726   6.337973   3.976408   5.022997   2.764770
    33  C    8.195392   6.355821   4.966904   6.240491   3.904121
    34  C    7.238839   5.718397   4.575677   5.960292   3.729566
    35  C    9.462512   7.437629   6.424731   7.664421   5.330279
    36  H    9.948814   7.724534   6.727369   7.886104   5.620634
    37  H   10.232958   8.376357   6.979226   8.142793   5.794529
    38  H    9.388840   7.312062   6.969130   8.307431   6.002312
    39  H    7.408555   5.999626   5.439427   6.854809   4.711840
                   11         12         13         14         15
    11  C    0.000000
    12  C    1.536364   0.000000
    13  F    2.390347   3.578470   0.000000
    14  F    2.364722   2.972474   2.167650   0.000000
    15  F    1.332815   2.413577   3.031174   2.685114   0.000000
    16  F    1.344799   2.341888   2.633472   3.490800   2.172105
    17  F    2.363386   1.353613   4.254571   2.912537   2.688372
    18  F    2.391980   1.339845   4.619088   4.266581   3.016851
    19  C    4.730089   3.808672   5.415647   5.492418   5.996765
    20  C    3.721821   2.582213   4.789024   4.468178   4.898390
    21  C    4.938465   4.451177   5.064067   5.686223   6.267341
    22  H    5.819953   5.329046   5.982321   6.744125   7.132017
    23  H    5.373623   4.989973   5.078435   5.678472   6.699540
    24  H    4.180039   3.975900   4.223332   5.136447   5.495150
    25  C    5.226272   4.520749   5.187868   4.330559   6.242352
    26  H    5.566678   4.650449   5.798747   5.092256   6.663618
    27  H    4.572066   3.788115   4.858293   3.637336   5.460537
    28  H    6.178078   5.505708   5.988268   4.988466   7.109650
    29  H    8.212750   8.351254   6.589092   7.141283   9.269137
    30  H    7.578766   8.036582   5.599541   6.442438   8.502974
    31  H    7.671301   7.977260   5.960890   7.020972   8.767027
    32  S    4.749915   3.283933   6.213322   5.421748   5.673209
    33  C    6.083549   4.731210   7.280035   6.790651   7.142869
    34  C    5.952180   4.828002   6.808800   6.698983   7.153687
    35  C    7.434638   6.008725   8.744830   8.132432   8.410362
    36  H    7.653935   6.164695   9.055372   8.184561   8.521148
    37  H    7.728128   6.307766   9.204938   8.701102   8.659257
    38  H    8.219724   6.852116   9.320547   8.787749   9.265629
    39  H    6.894467   5.850296   7.592926   7.648752   8.128523
                   16         17         18         19         20
    16  F    0.000000
    17  F    3.493116   0.000000
    18  F    2.644483   2.168288   0.000000
    19  C    4.718356   4.625077   3.985653   0.000000
    20  C    4.011501   3.258075   2.909060   1.386129   0.000000
    21  C    4.646749   5.472393   4.728960   1.492903   2.550965
    22  H    5.355993   6.400305   5.402502   2.146111   3.392742
    23  H    5.218230   5.888813   5.495978   2.150015   3.093860
    24  H    3.715374   5.141594   4.281225   2.153431   2.738447
    25  C    5.944697   4.530137   5.493918   3.538652   3.168809
    26  H    6.147881   4.772540   5.398919   2.862464   2.739439
    27  H    5.467297   3.571386   4.817933   3.743346   2.960317
    28  H    6.966644   5.352155   6.506685   4.531979   4.224017
    29  H    8.369502   8.857364   9.362042   6.707298   7.159181
    30  H    7.686569   8.586933   9.110872   7.111459   7.369921
    31  H    7.555339   8.722591   8.868678   6.332410   6.901729
    32  S    5.232157   3.403395   3.273119   2.583018   1.740649
    33  C    6.316167   5.068022   4.595343   2.347411   2.497422
    34  C    5.978247   5.455749   4.791415   1.421091   2.321576
    35  C    7.687782   6.184651   5.729552   3.789087   3.961295
    36  H    8.072842   6.098387   5.940731   4.489183   4.375664
    37  H    7.856361   6.566192   5.796293   4.258657   4.454287
    38  H    8.435871   7.071424   6.663116   4.149486   4.589081
    39  H    6.798965   6.535092   5.767335   2.216025   3.353454
                   21         22         23         24         25
    21  C    0.000000
    22  H    1.100039   0.000000
    23  H    1.102119   1.779909   0.000000
    24  H    1.098968   1.782782   1.771923   0.000000
    25  C    4.088767   5.054000   3.635371   4.478018   0.000000
    26  H    3.624149   4.466734   3.283889   4.234189   1.102546
    27  H    4.486132   5.507594   4.253094   4.706664   1.099090
    28  H    5.049895   5.958908   4.472672   5.497875   1.099959
    29  H    5.895303   6.408122   4.825144   6.085442   5.256395
    30  H    6.198180   6.807757   5.263204   6.067458   5.757924
    31  H    5.211153   5.591526   4.256357   5.204853   5.775338
    32  S    4.037460   4.671166   4.563282   4.396885   3.771385
    33  C    3.759530   4.055891   4.273391   4.467144   4.277129
    34  C    2.569505   2.737400   3.099049   3.428995   4.134667
    35  C    5.120960   5.242997   5.600657   5.887381   5.415562
    36  H    5.904627   6.160694   6.319361   6.618407   5.496449
    37  H    5.525714   5.506637   6.161578   6.213634   6.350230
    38  H    5.315749   5.318948   5.657038   6.216461   5.633842
    39  H    2.866059   2.642659   3.296525   3.849565   4.858931
                   26         27         28         29         30
    26  H    0.000000
    27  H    1.773492   0.000000
    28  H    1.779986   1.782380   0.000000
    29  H    5.679645   6.132395   5.191864   0.000000
    30  H    6.365478   6.406139   5.857742   1.779919   0.000000
    31  H    6.090688   6.558004   6.034931   1.780031   1.777132
    32  S    3.159288   3.369674   4.608042   8.463400   8.836048
    33  C    3.319193   4.298494   5.013583   8.407165   9.053116
    34  C    3.176481   4.402231   4.954390   7.489343   8.145180
    35  C    4.411375   5.440565   5.970747   9.571038  10.360314
    36  H    4.578961   5.390906   5.935688  10.020638  10.803139
    37  H    5.367187   6.313698   6.981912  10.404659  11.130065
    38  H    4.561264   5.853704   6.072039   9.392409  10.346979
    39  H    3.857044   5.289285   5.580749   7.585492   8.387128
                   31         32         33         34         35
    31  H    0.000000
    32  S    8.421727   0.000000
    33  C    8.348459   1.717580   0.000000
    34  C    7.263143   2.548126   1.371689   0.000000
    35  C    9.614764   2.806328   1.492898   2.569389   0.000000
    36  H   10.206823   2.910760   2.163440   3.431698   1.099869
    37  H   10.307673   3.323155   2.148314   3.064482   1.102311
    38  H    9.506916   3.674536   2.139856   2.787805   1.099600
    39  H    7.316010   3.600034   2.163126   1.091858   2.877457
                   36         37         38         39
    36  H    0.000000
    37  H    1.776033   0.000000
    38  H    1.777719   1.780309   0.000000
    39  H    3.875649   3.258289   2.721305   0.000000
 Stoichiometry    C17H14F6S2
 Framework group  C1[X(C17H14F6S2)]
 Deg. of freedom   111
 Full point group                 C1      NOp   1
 RotChk:  IX=0 Diff= 3.19D-02
 Largest Abelian subgroup         C1      NOp   1
 Largest concise Abelian subgroup C1      NOp   1
                         Standard orientation:                         
 ---------------------------------------------------------------------
 Center     Atomic      Atomic             Coordinates (Angstroms)
 Number     Number       Type             X           Y           Z
 ---------------------------------------------------------------------
      1          6           0        1.565034   -0.523679    0.270373
      2         16           0        3.072960   -0.622796   -0.602761
      3          6           0        3.454702   -2.149857    0.101286
      4          6           0        2.481486   -2.532842    0.987594
      5          6           0        1.398325   -1.613365    1.103105
      6          6           0        4.715986   -2.863333   -0.255257
      7          1           0        2.535660   -3.457665    1.565612
      8          6           0        0.679813    0.608173    0.095547
      9          6           0        1.178320    2.026882    0.233867
     10          6           0       -0.674756    0.600875   -0.034483
     11          6           0        0.017687    2.849926   -0.339922
     12          6           0       -1.201298    2.012697    0.076655
     13          9           0        2.335268    2.268345   -0.405837
     14          9           0        1.368906    2.342033    1.533086
     15          9           0       -0.018963    4.116841    0.072363
     16          9           0        0.104169    2.841933   -1.681914
     17          9           0       -1.537927    2.306703    1.354352
     18          9           0       -2.275422    2.262815   -0.684189
     19          6           0       -1.388675   -1.598519   -1.119169
     20          6           0       -1.553335   -0.523128   -0.260230
     21          6           0       -0.230615   -1.778578   -2.043957
     22          1           0       -0.535207   -2.322237   -2.950457
     23          1           0        0.575548   -2.353532   -1.560018
     24          1           0        0.195815   -0.812218   -2.347333
     25          6           0        0.234588   -1.809085    2.018145
     26          1           0       -0.574461   -2.364782    1.515901
     27          1           0       -0.183105   -0.846071    2.343931
     28          1           0        0.529223   -2.377857    2.912348
     29          1           0        4.782752   -3.808306    0.301455
     30          1           0        5.604511   -2.260486   -0.010118
     31          1           0        4.760005   -3.098008   -1.330559
     32         16           0       -3.060565   -0.642699    0.602219
     33          6           0       -3.447056   -2.146286   -0.132581
     34          6           0       -2.473091   -2.512271   -1.026437
     35          6           0       -4.738249   -2.844334    0.139991
     36          1           0       -5.131174   -2.616065    1.141597
     37          1           0       -5.506550   -2.548475   -0.592997
     38          1           0       -4.605968   -3.933703    0.070022
     39          1           0       -2.542819   -3.420378   -1.628629
 ---------------------------------------------------------------------
 Rotational constants (GHZ):      0.2320303      0.1986714      0.1268381
 Leave Link  202 at Wed Oct 31 15:33:24 2018, MaxMem=   536870912 cpu:         0.0
 (Enter /pbs_home/pkowalski/g09d01/g09/l301.exe)
 Basis read from rwf:  (5D, 7F)
 No pseudopotential information found on rwf file.
 There are   453 symmetry adapted cartesian basis functions of A   symmetry.
 There are   428 symmetry adapted basis functions of A   symmetry.
   428 basis functions,   747 primitive gaussians,   453 cartesian basis functions
   101 alpha electrons      101 beta electrons
       nuclear repulsion energy      2835.8670228749 Hartrees.
 IExCor= 1009 DFT=T Ex+Corr=PBE1PBE ExCW=0 ScaHFX=  0.250000
 ScaDFX=  0.750000  0.750000  1.000000  1.000000 ScalE2=  1.000000  1.000000
 IRadAn=      0 IRanWt=     -1 IRanGd=            0 ICorTp=0 IEmpDi=131
 NAtoms=   39 NActive=   39 NUniq=   39 SFac= 1.00D+00 NAtFMM=   60 NAOKFM=F Big=F
 Integral buffers will be    131072 words long.
 Raffenetti 2 integral format.
 Two-electron integral symmetry is turned on.
 R6Disp:  Grimme-D3 Dispersion energy=       -0.0312632236 Hartrees.
 Nuclear repulsion after empirical dispersion term =     2835.8357596513 Hartrees.
 No density basis found on file   724.
 Leave Link  301 at Wed Oct 31 15:33:24 2018, MaxMem=   536870912 cpu:         0.6
 (Enter /pbs_home/pkowalski/g09d01/g09/l302.exe)
 NPDir=0 NMtPBC=     1 NCelOv=     1 NCel=       1 NClECP=     1 NCelD=      1
         NCelK=      1 NCelE2=     1 NClLst=     1 CellRange=     0.0.
 One-electron integrals computed using PRISM.
 NBasis=   428 RedAO= T EigKep=  3.42D-04  NBF=   428
 NBsUse=   428 1.00D-06 EigRej= -1.00D+00 NBFU=   428
 Precomputing XC quadrature grid using
 IXCGrd= 4 IRadAn=           0 IRanWt=          -1 IRanGd=           0 AccXCQ= 0.00D+00.
 Generated NRdTot=       0 NPtTot=           0 NUsed=           0 NTot=          32
 NSgBfM=   444   444   444   444   446 MxSgAt=    39 MxSgA2=    39.
 Leave Link  302 at Wed Oct 31 15:33:25 2018, MaxMem=   536870912 cpu:         7.3
 (Enter /pbs_home/pkowalski/g09d01/g09/l303.exe)
 DipDrv:  MaxL=1.
 Leave Link  303 at Wed Oct 31 15:33:25 2018, MaxMem=   536870912 cpu:         0.9
 (Enter /pbs_home/pkowalski/g09d01/g09/l401.exe)
 Initial guess from the checkpoint file:  "dae0068freq_open_pbe0_air_D3.chk"
 B after Tr=     0.000000    0.000000    0.000000
         Rot=    0.999925   -0.003394    0.002370    0.011547 Ang=  -1.41 deg.
 Guess basis will be translated and rotated to current coordinates.
 JPrj=2 DoOrth=T DoCkMO=T.
 Generating alternative initial guess.
 ExpMin= 1.22D-01 ExpMax= 9.18D+03 ExpMxC= 1.38D+03 IAcc=1 IRadAn=         1 AccDes= 0.00D+00
 Harris functional with IExCor= 1009 and IRadAn=       1 diagonalized for initial guess.
 HarFok:  IExCor= 1009 AccDes= 0.00D+00 IRadAn=         1 IDoV= 1 UseB2=F ITyADJ=14
 ICtDFT=  3500011 ScaDFX=  1.000000  1.000000  1.000000  1.000000
 FoFCou: FMM=F IPFlag=           0 FMFlag=      100000 FMFlg1=           0
         NFxFlg=           0 DoJE=T BraDBF=F KetDBF=T FulRan=T
         wScrn=  0.000000 ICntrl=     500 IOpCl=  0 I1Cent=   200000004 NGrid=           0
         NMat0=    1 NMatS0=      1 NMatT0=    0 NMatD0=    1 NMtDS0=    0 NMtDT0=    0
 Petite list used in FoFCou.
 Harris En= -2048.99301776078    
 Leave Link  401 at Wed Oct 31 15:33:28 2018, MaxMem=   536870912 cpu:        19.6
 (Enter /pbs_home/pkowalski/g09d01/g09/l502.exe)
 Closed shell SCF:
 Using DIIS extrapolation, IDIIS=  1040.
 Integral symmetry usage will be decided dynamically.
 IVT=      641221 IEndB=      641221 NGot=   536870912 MDV=   536451994
 LenX=   536451994 LenY=   536246332
 Requested convergence on RMS density matrix=1.00D-08 within 128 cycles.
 Requested convergence on MAX density matrix=1.00D-06.
 Requested convergence on             energy=1.00D-06.
 No special actions if energy rises.
 Fock matrices will be formed incrementally for  20 cycles.
 Integral accuracy reduced to 1.0D-05 until final iterations.

 Cycle   1  Pass 0  IDiag  1:
 FoFJK:  IHMeth= 1 ICntrl=       0 DoSepK=F KAlg= 0 I1Cent=   0 FoldK=F
 IRaf= 790000000 NMat=   1 IRICut=       1 DoRegI=T DoRafI=F ISym2E= 0.
 FoFCou: FMM=F IPFlag=           0 FMFlag=      100000 FMFlg1=           0
         NFxFlg=           0 DoJE=F BraDBF=F KetDBF=F FulRan=T
         wScrn=  0.000000 ICntrl=       0 IOpCl=  0 I1Cent=           0 NGrid=           0
         NMat0=    1 NMatS0=      1 NMatT0=    0 NMatD0=    1 NMtDS0=    0 NMtDT0=    0
 Symmetry not used in FoFCou.
 E= -2048.87890881690    
 DIIS: error= 5.21D-03 at cycle   1 NSaved=   1.
 NSaved= 1 IEnMin= 1 EnMin= -2048.87890881690     IErMin= 1 ErrMin= 5.21D-03
 ErrMax= 5.21D-03  0.00D+00 EMaxC= 1.00D-01 BMatC= 2.92D-02 BMatP= 2.92D-02
 IDIUse=3 WtCom= 9.48D-01 WtEn= 5.21D-02
 Coeff-Com:  0.100D+01
 Coeff-En:   0.100D+01
 Coeff:      0.100D+01
 Gap=     0.511 Goal=   None    Shift=    0.000
 GapD=    0.511 DampG=2.000 DampE=1.000 DampFc=2.0000 IDamp=-1.
 RMSDP=1.03D-03 MaxDP=3.36D-02              OVMax= 4.56D-02

 Cycle   2  Pass 0  IDiag  1:
 RMSU=  1.03D-03    CP:  9.99D-01
 E= -2048.92549038240     Delta-E=       -0.046581565499 Rises=F Damp=F
 DIIS: error= 8.15D-04 at cycle   2 NSaved=   2.
 NSaved= 2 IEnMin= 2 EnMin= -2048.92549038240     IErMin= 2 ErrMin= 8.15D-04
 ErrMax= 8.15D-04  0.00D+00 EMaxC= 1.00D-01 BMatC= 5.43D-04 BMatP= 2.92D-02
 IDIUse=3 WtCom= 9.92D-01 WtEn= 8.15D-03
 Coeff-Com: -0.573D-01 0.106D+01
 Coeff-En:   0.000D+00 0.100D+01
 Coeff:     -0.568D-01 0.106D+01
 Gap=     0.159 Goal=   None    Shift=    0.000
 RMSDP=1.78D-04 MaxDP=5.15D-03 DE=-4.66D-02 OVMax= 8.91D-03

 Cycle   3  Pass 0  IDiag  1:
 RMSU=  1.78D-04    CP:  9.99D-01  1.01D+00
 E= -2048.92596651913     Delta-E=       -0.000476136730 Rises=F Damp=F
 DIIS: error= 6.68D-04 at cycle   3 NSaved=   3.
 NSaved= 3 IEnMin= 3 EnMin= -2048.92596651913     IErMin= 3 ErrMin= 6.68D-04
 ErrMax= 6.68D-04  0.00D+00 EMaxC= 1.00D-01 BMatC= 4.84D-04 BMatP= 5.43D-04
 IDIUse=3 WtCom= 9.93D-01 WtEn= 6.68D-03
 Coeff-Com: -0.409D-01 0.544D+00 0.497D+00
 Coeff-En:   0.000D+00 0.136D+00 0.864D+00
 Coeff:     -0.406D-01 0.541D+00 0.499D+00
 Gap=     0.160 Goal=   None    Shift=    0.000
 RMSDP=1.00D-04 MaxDP=3.22D-03 DE=-4.76D-04 OVMax= 7.46D-03

 Cycle   4  Pass 0  IDiag  1:
 RMSU=  5.46D-05    CP:  9.98D-01  1.04D+00  5.54D-01
 E= -2048.92639650526     Delta-E=       -0.000429986136 Rises=F Damp=F
 DIIS: error= 2.10D-04 at cycle   4 NSaved=   4.
 NSaved= 4 IEnMin= 4 EnMin= -2048.92639650526     IErMin= 4 ErrMin= 2.10D-04
 ErrMax= 2.10D-04  0.00D+00 EMaxC= 1.00D-01 BMatC= 4.15D-05 BMatP= 4.84D-04
 IDIUse=3 WtCom= 9.98D-01 WtEn= 2.10D-03
 Coeff-Com: -0.133D-01 0.152D+00 0.254D+00 0.608D+00
 Coeff-En:   0.000D+00 0.000D+00 0.562D-02 0.994D+00
 Coeff:     -0.132D-01 0.151D+00 0.253D+00 0.609D+00
 Gap=     0.160 Goal=   None    Shift=    0.000
 RMSDP=3.27D-05 MaxDP=1.05D-03 DE=-4.30D-04 OVMax= 2.74D-03

 Cycle   5  Pass 0  IDiag  1:
 RMSU=  2.63D-05    CP:  9.99D-01  1.04D+00  5.86D-01  6.69D-01
 E= -2048.92643371986     Delta-E=       -0.000037214593 Rises=F Damp=F
 DIIS: error= 9.46D-05 at cycle   5 NSaved=   5.
 NSaved= 5 IEnMin= 5 EnMin= -2048.92643371986     IErMin= 5 ErrMin= 9.46D-05
 ErrMax= 9.46D-05  0.00D+00 EMaxC= 1.00D-01 BMatC= 8.41D-06 BMatP= 4.15D-05
 IDIUse=1 WtCom= 1.00D+00 WtEn= 0.00D+00
 Coeff-Com: -0.184D-02 0.774D-02 0.790D-01 0.365D+00 0.550D+00
 Coeff:     -0.184D-02 0.774D-02 0.790D-01 0.365D+00 0.550D+00
 Gap=     0.160 Goal=   None    Shift=    0.000
 RMSDP=1.31D-05 MaxDP=4.07D-04 DE=-3.72D-05 OVMax= 9.76D-04

 Cycle   6  Pass 0  IDiag  1:
 RMSU=  6.03D-06    CP:  9.99D-01  1.04D+00  5.96D-01  7.85D-01  6.41D-01
 E= -2048.92644199105     Delta-E=       -0.000008271196 Rises=F Damp=F
 DIIS: error= 3.29D-05 at cycle   6 NSaved=   6.
 NSaved= 6 IEnMin= 6 EnMin= -2048.92644199105     IErMin= 6 ErrMin= 3.29D-05
 ErrMax= 3.29D-05  0.00D+00 EMaxC= 1.00D-01 BMatC= 7.13D-07 BMatP= 8.41D-06
 IDIUse=1 WtCom= 1.00D+00 WtEn= 0.00D+00
 Coeff-Com:  0.330D-03-0.128D-01 0.184D-01 0.145D+00 0.303D+00 0.546D+00
 Coeff:      0.330D-03-0.128D-01 0.184D-01 0.145D+00 0.303D+00 0.546D+00
 Gap=     0.160 Goal=   None    Shift=    0.000
 RMSDP=3.57D-06 MaxDP=1.17D-04 DE=-8.27D-06 OVMax= 2.47D-04

 Initial convergence to 1.0D-05 achieved.  Increase integral accuracy.
 Cycle   7  Pass 1  IDiag  1:
 E= -2048.92662757068     Delta-E=       -0.000185579624 Rises=F Damp=F
 DIIS: error= 1.08D-04 at cycle   1 NSaved=   1.
 NSaved= 1 IEnMin= 1 EnMin= -2048.92662757068     IErMin= 1 ErrMin= 1.08D-04
 ErrMax= 1.08D-04  0.00D+00 EMaxC= 1.00D-01 BMatC= 2.69D-06 BMatP= 2.69D-06
 IDIUse=3 WtCom= 9.99D-01 WtEn= 1.08D-03
 Coeff-Com:  0.100D+01
 Coeff-En:   0.100D+01
 Coeff:      0.100D+01
 Gap=     0.160 Goal=   None    Shift=    0.000
 RMSDP=3.57D-06 MaxDP=1.17D-04 DE=-1.86D-04 OVMax= 2.62D-04

 Cycle   8  Pass 1  IDiag  1:
 RMSU=  7.60D-05    CP:  1.00D+00
 E= -2048.92663021039     Delta-E=       -0.000002639715 Rises=F Damp=F
 DIIS: error= 1.89D-05 at cycle   2 NSaved=   2.
 NSaved= 2 IEnMin= 2 EnMin= -2048.92663021039     IErMin= 2 ErrMin= 1.89D-05
 ErrMax= 1.89D-05  0.00D+00 EMaxC= 1.00D-01 BMatC= 2.19D-07 BMatP= 2.69D-06
 IDIUse=1 WtCom= 1.00D+00 WtEn= 0.00D+00
 Coeff-Com:  0.947D-01 0.905D+00
 Coeff:      0.947D-01 0.905D+00
 Gap=     0.160 Goal=   None    Shift=    0.000
 RMSDP=4.62D-06 MaxDP=2.13D-04 DE=-2.64D-06 OVMax= 4.30D-04

 Cycle   9  Pass 1  IDiag  1:
 RMSU=  4.44D-06    CP:  1.00D+00  1.02D+00
 E= -2048.92662968909     Delta-E=        0.000000521303 Rises=F Damp=F
 DIIS: error= 3.72D-05 at cycle   3 NSaved=   3.
 NSaved= 3 IEnMin= 2 EnMin= -2048.92663021039     IErMin= 2 ErrMin= 1.89D-05
 ErrMax= 3.72D-05  0.00D+00 EMaxC= 1.00D-01 BMatC= 7.07D-07 BMatP= 2.19D-07
 IDIUse=1 WtCom= 1.00D+00 WtEn= 0.00D+00
 Coeff-Com: -0.875D-02 0.648D+00 0.361D+00
 Coeff:     -0.875D-02 0.648D+00 0.361D+00
 Gap=     0.160 Goal=   None    Shift=    0.000
 RMSDP=2.89D-06 MaxDP=1.44D-04 DE= 5.21D-07 OVMax= 3.00D-04

 Cycle  10  Pass 1  IDiag  1:
 RMSU=  7.41D-07    CP:  1.00D+00  1.02D+00  3.74D-01
 E= -2048.92663043025     Delta-E=       -0.000000741160 Rises=F Damp=F
 DIIS: error= 2.55D-06 at cycle   4 NSaved=   4.
 NSaved= 4 IEnMin= 4 EnMin= -2048.92663043025     IErMin= 4 ErrMin= 2.55D-06
 ErrMax= 2.55D-06  0.00D+00 EMaxC= 1.00D-01 BMatC= 5.30D-09 BMatP= 2.19D-07
 IDIUse=1 WtCom= 1.00D+00 WtEn= 0.00D+00
 Coeff-Com: -0.642D-02 0.346D+00 0.203D+00 0.457D+00
 Coeff:     -0.642D-02 0.346D+00 0.203D+00 0.457D+00
 Gap=     0.160 Goal=   None    Shift=    0.000
 RMSDP=2.95D-07 MaxDP=1.22D-05 DE=-7.41D-07 OVMax= 2.40D-05

 Cycle  11  Pass 1  IDiag  1:
 RMSU=  2.33D-07    CP:  1.00D+00  1.02D+00  3.88D-01  7.70D-01
 E= -2048.92663043528     Delta-E=       -0.000000005030 Rises=F Damp=F
 DIIS: error= 3.85D-07 at cycle   5 NSaved=   5.
 NSaved= 5 IEnMin= 5 EnMin= -2048.92663043528     IErMin= 5 ErrMin= 3.85D-07
 ErrMax= 3.85D-07  0.00D+00 EMaxC= 1.00D-01 BMatC= 2.16D-10 BMatP= 5.30D-09
 IDIUse=1 WtCom= 1.00D+00 WtEn= 0.00D+00
 Coeff-Com: -0.190D-02 0.860D-01 0.532D-01 0.199D+00 0.664D+00
 Coeff:     -0.190D-02 0.860D-01 0.532D-01 0.199D+00 0.664D+00
 Gap=     0.160 Goal=   None    Shift=    0.000
 RMSDP=7.88D-08 MaxDP=3.37D-06 DE=-5.03D-09 OVMax= 7.79D-06

 Cycle  12  Pass 1  IDiag  1:
 RMSU=  7.60D-08    CP:  1.00D+00  1.02D+00  3.88D-01  7.92D-01  9.80D-01
 E= -2048.92663043528     Delta-E=       -0.000000000003 Rises=F Damp=F
 DIIS: error= 1.85D-07 at cycle   6 NSaved=   6.
 NSaved= 6 IEnMin= 6 EnMin= -2048.92663043528     IErMin= 6 ErrMin= 1.85D-07
 ErrMax= 1.85D-07  0.00D+00 EMaxC= 1.00D-01 BMatC= 6.18D-11 BMatP= 2.16D-10
 IDIUse=1 WtCom= 1.00D+00 WtEn= 0.00D+00
 Coeff-Com: -0.236D-03 0.267D-02 0.313D-02 0.536D-01 0.394D+00 0.546D+00
 Coeff:     -0.236D-03 0.267D-02 0.313D-02 0.536D-01 0.394D+00 0.546D+00
 Gap=     0.160 Goal=   None    Shift=    0.000
 RMSDP=3.50D-08 MaxDP=1.73D-06 DE=-2.73D-12 OVMax= 2.94D-06

 Cycle  13  Pass 1  IDiag  1:
 RMSU=  2.22D-08    CP:  1.00D+00  1.02D+00  3.90D-01  8.08D-01  1.01D+00
                    CP:  7.04D-01
 E= -2048.92663043537     Delta-E=       -0.000000000086 Rises=F Damp=F
 DIIS: error= 7.94D-08 at cycle   7 NSaved=   7.
 NSaved= 7 IEnMin= 7 EnMin= -2048.92663043537     IErMin= 7 ErrMin= 7.94D-08
 ErrMax= 7.94D-08  0.00D+00 EMaxC= 1.00D-01 BMatC= 7.55D-12 BMatP= 6.18D-11
 IDIUse=1 WtCom= 1.00D+00 WtEn= 0.00D+00
 Coeff-Com:  0.552D-04-0.760D-02-0.380D-02 0.112D-01 0.171D+00 0.327D+00
 Coeff-Com:  0.503D+00
 Coeff:      0.552D-04-0.760D-02-0.380D-02 0.112D-01 0.171D+00 0.327D+00
 Coeff:      0.503D+00
 Gap=     0.160 Goal=   None    Shift=    0.000
 RMSDP=1.12D-08 MaxDP=5.13D-07 DE=-8.64D-11 OVMax= 9.91D-07

 Cycle  14  Pass 1  IDiag  1:
 RMSU=  7.81D-09    CP:  1.00D+00  1.02D+00  3.90D-01  8.11D-01  1.01D+00
                    CP:  7.26D-01  6.70D-01
 E= -2048.92663043533     Delta-E=        0.000000000035 Rises=F Damp=F
 DIIS: error= 2.54D-08 at cycle   8 NSaved=   8.
 NSaved= 8 IEnMin= 7 EnMin= -2048.92663043537     IErMin= 8 ErrMin= 2.54D-08
 ErrMax= 2.54D-08  0.00D+00 EMaxC= 1.00D-01 BMatC= 6.55D-13 BMatP= 7.55D-12
 IDIUse=1 WtCom= 1.00D+00 WtEn= 0.00D+00
 Coeff-Com:  0.556D-04-0.433D-02-0.237D-02-0.312D-03 0.457D-01 0.107D+00
 Coeff-Com:  0.277D+00 0.577D+00
 Coeff:      0.556D-04-0.433D-02-0.237D-02-0.312D-03 0.457D-01 0.107D+00
 Coeff:      0.277D+00 0.577D+00
 Gap=     0.160 Goal=   None    Shift=    0.000
 RMSDP=3.47D-09 MaxDP=1.29D-07 DE= 3.46D-11 OVMax= 3.80D-07

 SCF Done:  E(RPBE1PBE) =  -2048.92663044     A.U. after   14 cycles
            NFock= 14  Conv=0.35D-08     -V/T= 2.0055
 KE= 2.037717517444D+03 PE=-1.050615431666D+04 EE= 3.583674409126D+03
 Leave Link  502 at Wed Oct 31 15:36:46 2018, MaxMem=   536870912 cpu:      1577.6
 (Enter /pbs_home/pkowalski/g09d01/g09/l701.exe)
 Compute integral first derivatives.
 ... and contract with generalized density number  0.
 R6Disp: Adding Grimme-D3 dispersion energy 1st derivatives to the gradient.
 Leave Link  701 at Wed Oct 31 15:36:46 2018, MaxMem=   536870912 cpu:         3.6
 (Enter /pbs_home/pkowalski/g09d01/g09/l702.exe)
 L702 exits ... SP integral derivatives will be done elsewhere.
 Leave Link  702 at Wed Oct 31 15:36:46 2018, MaxMem=   536870912 cpu:         0.3
 (Enter /pbs_home/pkowalski/g09d01/g09/l703.exe)
 Compute integral first derivatives, UseDBF=F ICtDFT=           0.
 Integral derivatives from FoFJK, PRISM(SPDF).
 Calling FoFJK, ICntrl=      2127 FMM=F ISym2X=0 I1Cent= 0 IOpClX= 0 NMat=1 NMatS=1 NMatT=0.
 FoFJK:  IHMeth= 1 ICntrl=    2127 DoSepK=F KAlg= 0 I1Cent=   0 FoldK=F
 IRaf=         0 NMat=   1 IRICut=       1 DoRegI=T DoRafI=F ISym2E= 0.
 FoFCou: FMM=F IPFlag=           0 FMFlag=      100000 FMFlg1=         800
         NFxFlg=           0 DoJE=F BraDBF=F KetDBF=F FulRan=T
         wScrn=  0.000000 ICntrl=    2127 IOpCl=  0 I1Cent=           0 NGrid=           0
         NMat0=    1 NMatS0=      1 NMatT0=    0 NMatD0=    1 NMtDS0=    0 NMtDT0=    0
 Symmetry not used in FoFCou.
 Leave Link  703 at Wed Oct 31 15:37:40 2018, MaxMem=   536870912 cpu:       426.7
 (Enter /pbs_home/pkowalski/g09d01/g09/l716.exe)
 Dipole        =-5.81723724D-02-2.41851871D+00-1.37927239D-01
 ***** Axes restored to original set *****
 -------------------------------------------------------------------
 Center     Atomic                   Forces (Hartrees/Bohr)
 Number     Number              X              Y              Z
 -------------------------------------------------------------------
      1        6          -0.002233836    0.006012179   -0.000605549
      2       16           0.001541744   -0.001754243    0.000657230
      3        6          -0.001364225    0.001420876   -0.000456284
      4        6           0.002043595   -0.001100249   -0.000184666
      5        6          -0.000312076   -0.003320129    0.001406672
      6        6           0.000468513   -0.000397395   -0.000125816
      7        1          -0.000560209    0.000224374   -0.000080446
      8        6          -0.000307800   -0.001049991   -0.002844194
      9        6          -0.002302089   -0.000045542   -0.001193629
     10        6           0.000368309    0.001037443    0.001198385
     11        6           0.001498063    0.004144394    0.001173365
     12        6           0.001693898   -0.003071372    0.001177485
     13        9           0.000119748   -0.000564364    0.002058485
     14        9           0.000039718    0.001483253    0.000580260
     15        9          -0.000582943   -0.003128302   -0.001929812
     16        9           0.000548194    0.000635900   -0.000187575
     17        9           0.001138757    0.000492724    0.000082853
     18        9          -0.002315372    0.000640283   -0.000040294
     19        6          -0.001974969    0.001509217   -0.001647922
     20        6           0.003663846   -0.001766164    0.001698636
     21        6          -0.000359255   -0.000111422    0.000704933
     22        1           0.000235083   -0.000218928   -0.000220221
     23        1          -0.000533930    0.000419998   -0.000354358
     24        1          -0.000279709   -0.000239095   -0.000712638
     25        6          -0.000444060   -0.000745616   -0.000987138
     26        1           0.000488487   -0.000132809   -0.000021003
     27        1           0.000031402   -0.000333100    0.000768437
     28        1          -0.000312099    0.000277870    0.000129006
     29        1           0.000074429   -0.000012832    0.000000910
     30        1          -0.000260682    0.000102160    0.000114763
     31        1          -0.000156390    0.000168255   -0.000099782
     32       16           0.000119205    0.000557470   -0.002580859
     33        6           0.001373111   -0.000982621    0.003312609
     34        6          -0.001573981   -0.000029531    0.000437622
     35        6           0.000856718   -0.000301908   -0.001467680
     36        1          -0.000225873    0.000210791   -0.000051045
     37        1           0.000269716   -0.000291933   -0.000004760
     38        1          -0.000023050    0.000210939    0.000449555
     39        1          -0.000449987    0.000049421   -0.000155535
 -------------------------------------------------------------------
 Cartesian Forces:  Max     0.006012179 RMS     0.001350843
 Leave Link  716 at Wed Oct 31 15:37:40 2018, MaxMem=   536870912 cpu:         0.3
 (Enter /pbs_home/pkowalski/g09d01/g09/l103.exe)

 GradGradGradGradGradGradGradGradGradGradGradGradGradGradGradGradGradGrad
 Berny optimization.
 Using GEDIIS/GDIIS optimizer.
 FormGI is forming the generalized inverse of G from B-inverse, IUseBI=4.
 GSVD:  received Info=                   1 from GESDD.
 Internal  Forces:  Max     0.003607120 RMS     0.000742427
 Search for a local minimum.
 Step number   3 out of a maximum of  223
 All quantities printed in internal units (Hartrees-Bohrs-Radians)
 RMS Force = .74243D-03 SwitMx=.10000D-02 MixMth= 2
 Mixed Optimization -- En-DIIS/RFO-DIIS
 Update second derivatives using D2CorX and points    2    3
 DE= -6.52D-03 DEPred=-7.20D-03 R= 9.05D-01
 TightC=F SS=  1.41D+00  RLast= 5.25D-01 DXNew= 8.4853D-01 1.5740D+00
 Trust test= 9.05D-01 RLast= 5.25D-01 DXMaxT set to 8.49D-01
 ITU=  1  1  0
 Use linear search instead of GDIIS.
     Eigenvalues ---    0.00704   0.00884   0.00892   0.00952   0.00972
     Eigenvalues ---    0.01008   0.01095   0.01115   0.01174   0.01222
     Eigenvalues ---    0.01254   0.01329   0.01373   0.01420   0.01488
     Eigenvalues ---    0.01512   0.01559   0.01585   0.01665   0.01947
     Eigenvalues ---    0.01951   0.02282   0.04711   0.05294   0.07206
     Eigenvalues ---    0.07254   0.07278   0.07303   0.07352   0.07372
     Eigenvalues ---    0.07381   0.07443   0.07512   0.08172   0.09269
     Eigenvalues ---    0.09869   0.10144   0.10910   0.12092   0.12243
     Eigenvalues ---    0.14208   0.15774   0.15996   0.16000   0.16000
     Eigenvalues ---    0.16000   0.16000   0.16000   0.16000   0.16000
     Eigenvalues ---    0.16000   0.16000   0.16000   0.16017   0.16035
     Eigenvalues ---    0.16842   0.22488   0.23589   0.23982   0.24176
     Eigenvalues ---    0.24466   0.24710   0.24979   0.24993   0.24995
     Eigenvalues ---    0.24996   0.24997   0.24998   0.25147   0.26452
     Eigenvalues ---    0.28034   0.28820   0.29074   0.29125   0.29440
     Eigenvalues ---    0.30304   0.30444   0.31673   0.33329   0.33908
     Eigenvalues ---    0.34049   0.34209   0.34212   0.34214   0.34241
     Eigenvalues ---    0.34247   0.34254   0.34272   0.34279   0.34303
     Eigenvalues ---    0.34315   0.34332   0.34344   0.34379   0.35882
     Eigenvalues ---    0.36037   0.36315   0.37274   0.37986   0.38215
     Eigenvalues ---    0.39163   0.39754   0.40683   0.47239   0.51538
     Eigenvalues ---    0.52721   0.53144   0.53339   0.54068   0.54253
     Eigenvalues ---    0.54979
 RFO step:  Lambda=-3.13702908D-03 EMin= 7.03687992D-03
 Quartic linear search produced a step of  0.26125.
 Iteration  1 RMS(Cart)=  0.11885332 RMS(Int)=  0.00223988
 Iteration  2 RMS(Cart)=  0.00513784 RMS(Int)=  0.00035859
 Iteration  3 RMS(Cart)=  0.00000660 RMS(Int)=  0.00035858
 Iteration  4 RMS(Cart)=  0.00000000 RMS(Int)=  0.00035858
 ITry= 1 IFail=0 DXMaxC= 5.03D-01 DCOld= 1.00D+10 DXMaxT= 8.49D-01 DXLimC= 3.00D+00 Rises=F
 Variable       Old X    -DE/DX   Delta X   Delta X   Delta X     New X
                                 (Linear)    (Quad)   (Total)
    R1        3.29811  -0.00174  -0.00445  -0.00489  -0.00935   3.28876
    R2        2.61073   0.00361  -0.00473   0.01716   0.01242   2.62315
    R3        2.73539   0.00062   0.00678  -0.00124   0.00554   2.74092
    R4        3.25852  -0.00001  -0.00487   0.00385  -0.00101   3.25750
    R5        2.59063   0.00118   0.00331  -0.00027   0.00306   2.59369
    R6        2.82007  -0.00013  -0.00147  -0.00015  -0.00162   2.81845
    R7        2.69378  -0.00049  -0.00314   0.00071  -0.00241   2.69137
    R8        2.06347   0.00005   0.00212  -0.00124   0.00088   2.06435
    R9        2.82189   0.00052   0.00056   0.00114   0.00169   2.82359
   R10        2.07643  -0.00002   0.00056  -0.00049   0.00007   2.07650
   R11        2.08127   0.00007   0.00077  -0.00044   0.00033   2.08160
   R12        2.08152   0.00001   0.00078  -0.00065   0.00013   2.08164
   R13        2.85366   0.00044   0.00114  -0.00002   0.00125   2.85491
   R14        2.57157   0.00233  -0.01239   0.01517   0.00329   2.57486
   R15        2.89918   0.00125   0.00430   0.00531   0.00909   2.90827
   R16        2.53959  -0.00044  -0.00239   0.00039  -0.00200   2.53759
   R17        2.55191  -0.00073  -0.00196  -0.00045  -0.00242   2.54949
   R18        2.85520  -0.00002   0.00120  -0.00214  -0.00073   2.85447
   R19        2.72949   0.00050   0.00687  -0.00131   0.00556   2.73505
   R20        2.90331   0.00114   0.00512   0.00452   0.00936   2.91267
   R21        2.51865  -0.00147  -0.00392  -0.00096  -0.00489   2.51377
   R22        2.54130  -0.00006  -0.00315   0.00218  -0.00097   2.54033
   R23        2.55796   0.00041  -0.00077   0.00152   0.00075   2.55870
   R24        2.53194  -0.00140  -0.00355  -0.00109  -0.00464   2.52730
   R25        2.61940   0.00028  -0.00474   0.00673   0.00184   2.62125
   R26        2.82118   0.00056   0.00129   0.00098   0.00227   2.82344
   R27        2.68547   0.00132  -0.00014   0.00552   0.00543   2.69090
   R28        3.28935  -0.00059  -0.00514   0.00104  -0.00425   3.28510
   R29        2.07877  -0.00023   0.00075  -0.00136  -0.00061   2.07816
   R30        2.08270   0.00052   0.00075   0.00101   0.00176   2.08447
   R31        2.07675  -0.00021   0.00022  -0.00115  -0.00092   2.07582
   R32        2.08351   0.00014   0.00078  -0.00034   0.00044   2.08395
   R33        2.07698  -0.00031   0.00023  -0.00150  -0.00126   2.07572
   R34        2.07862  -0.00017   0.00068  -0.00112  -0.00045   2.07818
   R35        3.24576   0.00157  -0.00261   0.00911   0.00659   3.25234
   R36        2.59212   0.00275  -0.00952   0.01566   0.00632   2.59844
   R37        2.82117   0.00023   0.00176  -0.00052   0.00124   2.82241
   R38        2.06331   0.00013   0.00208  -0.00107   0.00102   2.06433
   R39        2.07845  -0.00018   0.00047  -0.00113  -0.00066   2.07780
   R40        2.08307   0.00009   0.00095  -0.00050   0.00045   2.08352
   R41        2.07794  -0.00005   0.00067  -0.00070  -0.00003   2.07791
    A1        1.94015  -0.00006   0.00185  -0.00120  -0.00007   1.94008
    A2        2.10873   0.00022  -0.00090   0.00069  -0.00047   2.10826
    A3        2.23414  -0.00014  -0.00061   0.00147   0.00060   2.23474
    A4        1.60811   0.00071   0.00167   0.00220   0.00341   1.61152
    A5        1.93287  -0.00020  -0.00407   0.00282  -0.00155   1.93132
    A6        2.10943   0.00052   0.00191   0.00142   0.00343   2.11286
    A7        2.24069  -0.00032   0.00211  -0.00390  -0.00171   2.23899
    A8        1.99502   0.00029   0.00277  -0.00086   0.00165   1.99667
    A9        2.14554  -0.00076  -0.00417  -0.00271  -0.00676   2.13878
   A10        2.14255   0.00047   0.00139   0.00355   0.00505   2.14760
   A11        1.94790  -0.00070  -0.00241  -0.00022  -0.00300   1.94490
   A12        2.17338   0.00181   0.00264   0.00753   0.01020   2.18358
   A13        2.16190  -0.00111  -0.00024  -0.00740  -0.00759   2.15431
   A14        1.91928  -0.00018  -0.00237   0.00077  -0.00160   1.91768
   A15        1.94656   0.00033   0.00093   0.00144   0.00236   1.94892
   A16        1.94859   0.00021   0.00117   0.00029   0.00147   1.95006
   A17        1.88488  -0.00004   0.00088  -0.00060   0.00028   1.88516
   A18        1.88489   0.00000   0.00086  -0.00043   0.00044   1.88533
   A19        1.87723  -0.00034  -0.00144  -0.00160  -0.00305   1.87419
   A20        2.11960   0.00031  -0.00469   0.00143  -0.00403   2.11557
   A21        2.23456   0.00025   0.00323   0.00091   0.00348   2.23804
   A22        1.92026  -0.00045   0.00576   0.00267   0.00683   1.92709
   A23        1.79262   0.00024   0.00217   0.01569   0.01626   1.80888
   A24        1.99259  -0.00005  -0.00287  -0.00517  -0.00751   1.98508
   A25        1.93260   0.00039   0.00085   0.00343   0.00477   1.93738
   A26        1.95720  -0.00056   0.00055  -0.01054  -0.00922   1.94798
   A27        1.91920  -0.00062  -0.00242  -0.00495  -0.00730   1.91190
   A28        1.86976   0.00053   0.00158   0.00153   0.00283   1.87259
   A29        1.91225   0.00053   0.00349   0.00618   0.00909   1.92134
   A30        2.24540   0.00001   0.00370  -0.00283   0.00101   2.24641
   A31        2.12548  -0.00054  -0.00681  -0.00338  -0.01005   2.11543
   A32        1.77877   0.00046   0.00352   0.01733   0.01866   1.79743
   A33        1.99880  -0.00044  -0.00074  -0.01260  -0.01249   1.98631
   A34        1.89799  -0.00023  -0.00297   0.00229  -0.00023   1.89775
   A35        1.99578  -0.00035  -0.00089  -0.01168  -0.01182   1.98396
   A36        1.89480  -0.00038  -0.00282   0.00082  -0.00147   1.89333
   A37        1.89242   0.00088   0.00344   0.00495   0.00799   1.90041
   A38        1.78519  -0.00012   0.00155   0.01317   0.01337   1.79856
   A39        1.93805   0.00024   0.00044   0.00253   0.00327   1.94132
   A40        1.99549   0.00015  -0.00196  -0.00526  -0.00668   1.98881
   A41        1.91229  -0.00029  -0.00236  -0.00175  -0.00385   1.90844
   A42        1.96099  -0.00043   0.00071  -0.01009  -0.00891   1.95208
   A43        1.87140   0.00040   0.00146   0.00155   0.00279   1.87419
   A44        2.17679   0.00038   0.00293   0.00107   0.00435   2.18113
   A45        1.94740  -0.00072  -0.00225  -0.00136  -0.00430   1.94310
   A46        2.15893   0.00034  -0.00068   0.00024  -0.00011   2.15882
   A47        2.25020  -0.00182   0.00219  -0.00841  -0.00612   2.24408
   A48        2.09754   0.00026  -0.00251   0.00141  -0.00101   2.09653
   A49        1.93542   0.00157   0.00048   0.00737   0.00664   1.94206
   A50        1.93402  -0.00036  -0.00025  -0.00131  -0.00156   1.93246
   A51        1.93727   0.00055   0.00094   0.00262   0.00356   1.94083
   A52        1.94544  -0.00005  -0.00042  -0.00054  -0.00095   1.94449
   A53        1.88237   0.00004  -0.00023   0.00117   0.00095   1.88332
   A54        1.89077   0.00044   0.00270   0.00276   0.00546   1.89623
   A55        1.87142  -0.00062  -0.00276  -0.00474  -0.00750   1.86392
   A56        1.93776   0.00053   0.00097   0.00255   0.00352   1.94128
   A57        1.94224   0.00033  -0.00113   0.00304   0.00192   1.94416
   A58        1.93604  -0.00061  -0.00018  -0.00372  -0.00390   1.93214
   A59        1.87315  -0.00067  -0.00233  -0.00453  -0.00686   1.86629
   A60        1.88206   0.00006  -0.00011   0.00061   0.00050   1.88256
   A61        1.89009   0.00035   0.00280   0.00196   0.00476   1.89485
   A62        1.61382  -0.00024   0.00017  -0.00129  -0.00211   1.61171
   A63        1.93112  -0.00031  -0.00107   0.00166  -0.00033   1.93079
   A64        2.12449  -0.00185  -0.00461  -0.00542  -0.01048   2.11401
   A65        2.22476   0.00222   0.00654   0.00735   0.01346   2.23822
   A66        1.99631  -0.00025   0.00250  -0.00269  -0.00059   1.99572
   A67        2.15020  -0.00023  -0.00123  -0.00138  -0.00245   2.14775
   A68        2.13645   0.00049  -0.00119   0.00428   0.00324   2.13969
   A69        1.95865  -0.00041   0.00051  -0.00377  -0.00325   1.95540
   A70        1.93469   0.00056   0.00074   0.00354   0.00428   1.93897
   A71        1.92577  -0.00008  -0.00064   0.00011  -0.00053   1.92524
   A72        1.87638  -0.00009  -0.00107   0.00019  -0.00087   1.87551
   A73        1.88235   0.00028   0.00106   0.00163   0.00269   1.88503
   A74        1.88330  -0.00027  -0.00064  -0.00170  -0.00235   1.88095
    D1        0.03409  -0.00077   0.01000  -0.06496  -0.05490  -0.02082
    D2       -3.12578  -0.00025  -0.00892  -0.01287  -0.02182   3.13559
    D3       -0.03104   0.00077  -0.00949   0.06343   0.05392   0.02287
    D4        3.10611   0.00049  -0.01100   0.04014   0.02900   3.13511
    D5        3.13046   0.00020   0.01113   0.00667   0.01785  -3.13487
    D6       -0.01557  -0.00008   0.00962  -0.01662  -0.00706  -0.02263
    D7       -0.90366   0.00098   0.05398   0.01204   0.06588  -0.83778
    D8        2.39447   0.00003   0.02509  -0.03273  -0.00752   2.38696
    D9        2.21632   0.00161   0.03151   0.07366   0.10504   2.32135
   D10       -0.76874   0.00066   0.00261   0.02889   0.03164  -0.73710
   D11       -0.02791   0.00056  -0.00781   0.04858   0.04090   0.01300
   D12        3.13301   0.00038  -0.00363   0.03141   0.02784  -3.12233
   D13        0.01542  -0.00025   0.00385  -0.02151  -0.01761  -0.00219
   D14       -3.11412  -0.00025   0.00650  -0.01947  -0.01301  -3.12713
   D15        3.13585  -0.00004  -0.00073  -0.00262  -0.00328   3.13256
   D16        0.00632  -0.00004   0.00192  -0.00059   0.00132   0.00763
   D17        3.13161   0.00012  -0.00226   0.01061   0.00836   3.13997
   D18        1.04104   0.00008  -0.00239   0.00993   0.00754   1.04858
   D19       -1.05967   0.00014  -0.00199   0.01078   0.00879  -1.05088
   D20        0.01307  -0.00010   0.00274  -0.00997  -0.00723   0.00584
   D21       -2.07750  -0.00014   0.00261  -0.01065  -0.00804  -2.08554
   D22        2.10497  -0.00008   0.00301  -0.00980  -0.00680   2.09818
   D23        0.01039  -0.00036   0.00375  -0.02779  -0.02399  -0.01360
   D24       -3.12680  -0.00009   0.00525  -0.00472   0.00038  -3.12642
   D25        3.13994  -0.00037   0.00109  -0.02987  -0.02870   3.11124
   D26        0.00275  -0.00010   0.00259  -0.00680  -0.00433  -0.00158
   D27        1.58141   0.00019   0.00276   0.02191   0.02469   1.60609
   D28       -0.50386   0.00047   0.00581   0.02390   0.02972  -0.47414
   D29       -2.60939   0.00022   0.00314   0.02189   0.02505  -2.58434
   D30       -1.56515  -0.00012   0.00107  -0.00415  -0.00309  -1.56824
   D31        2.63276   0.00015   0.00412  -0.00215   0.00195   2.63471
   D32        0.52724  -0.00009   0.00145  -0.00416  -0.00272   0.52452
   D33        2.92351  -0.00007  -0.00541   0.01795   0.01300   2.93651
   D34        0.80042   0.00047  -0.00599   0.02318   0.01758   0.81800
   D35       -1.31138  -0.00048  -0.00666   0.02227   0.01566  -1.29572
   D36       -0.34915   0.00077   0.01875   0.05531   0.07441  -0.27474
   D37       -2.47224   0.00132   0.01817   0.06054   0.07899  -2.39325
   D38        1.69914   0.00036   0.01750   0.05963   0.07707   1.77621
   D39        2.94978   0.00063   0.01635   0.02654   0.04342   2.99319
   D40       -0.20364   0.00071   0.02853   0.02263   0.05180  -0.15184
   D41       -0.04978  -0.00028  -0.00857  -0.01401  -0.02277  -0.07254
   D42        3.07999  -0.00020   0.00362  -0.01792  -0.01438   3.06561
   D43        0.58742  -0.00079  -0.02253  -0.07156  -0.09413   0.49329
   D44        2.75193  -0.00116  -0.02161  -0.08107  -0.10295   2.64898
   D45       -1.41157  -0.00049  -0.01988  -0.08150  -0.10125  -1.51281
   D46        2.73442  -0.00100  -0.02432  -0.07349  -0.09790   2.63652
   D47       -1.38426  -0.00136  -0.02340  -0.08299  -0.10672  -1.49098
   D48        0.73544  -0.00069  -0.02167  -0.08343  -0.10502   0.63042
   D49       -1.47037  -0.00110  -0.02358  -0.08163  -0.10498  -1.57535
   D50        0.69414  -0.00146  -0.02267  -0.09114  -0.11380   0.58034
   D51        2.81383  -0.00079  -0.02094  -0.09157  -0.11210   2.70173
   D52        0.42698  -0.00036  -0.00534  -0.03325  -0.03879   0.38819
   D53       -1.61170  -0.00006  -0.00365  -0.03946  -0.04310  -1.65480
   D54        2.55132  -0.00088  -0.00448  -0.03961  -0.04440   2.50692
   D55       -2.70375  -0.00044  -0.01693  -0.02965  -0.04651  -2.75026
   D56        1.54076  -0.00014  -0.01524  -0.03586  -0.05083   1.48993
   D57       -0.57941  -0.00096  -0.01607  -0.03602  -0.05212  -0.63154
   D58       -0.74324   0.00134  -0.00015   0.07584   0.07580  -0.66744
   D59        2.40693   0.00061   0.01294   0.01627   0.02937   2.43630
   D60        2.38524   0.00144   0.01372   0.07157   0.08513   2.47037
   D61       -0.74778   0.00071   0.02681   0.01199   0.03870  -0.70907
   D62       -0.61413   0.00077   0.01772   0.06457   0.08245  -0.53168
   D63        1.44298   0.00087   0.01802   0.07352   0.09146   1.53445
   D64       -2.76195   0.00090   0.01873   0.06789   0.08681  -2.67514
   D65       -2.78067   0.00120   0.01671   0.07471   0.09174  -2.68893
   D66       -0.72355   0.00129   0.01701   0.08367   0.10075  -0.62280
   D67        1.35470   0.00132   0.01772   0.07803   0.09609   1.45079
   D68        1.38720   0.00058   0.01496   0.07554   0.09041   1.47761
   D69       -2.83887   0.00068   0.01526   0.08450   0.09942  -2.73945
   D70       -0.76061   0.00071   0.01596   0.07886   0.09476  -0.66585
   D71       -0.03424   0.00032   0.00417   0.02001   0.02427  -0.00997
   D72        3.09942   0.00099  -0.00788   0.07511   0.06734  -3.11643
   D73        3.11992   0.00032   0.00440   0.02419   0.02863  -3.13464
   D74       -0.02961   0.00099  -0.00764   0.07930   0.07170   0.04209
   D75       -2.60115   0.00006   0.00126   0.00854   0.00978  -2.59137
   D76        1.59091  -0.00012   0.00110   0.00620   0.00728   1.59819
   D77       -0.49397   0.00033   0.00424   0.01079   0.01500  -0.47897
   D78        0.52640   0.00005   0.00100   0.00385   0.00488   0.53128
   D79       -1.56472  -0.00012   0.00083   0.00152   0.00238  -1.56235
   D80        2.63358   0.00032   0.00397   0.00610   0.01010   2.64368
   D81        0.00873  -0.00039   0.00403  -0.02566  -0.02141  -0.01268
   D82        3.12811  -0.00010   0.00688  -0.01495  -0.00784   3.12028
   D83       -3.12045  -0.00039   0.00423  -0.02154  -0.01716  -3.13761
   D84       -0.00107  -0.00010   0.00708  -0.01082  -0.00358  -0.00465
   D85       -3.11527  -0.00046  -0.00363  -0.03848  -0.04188   3.12604
   D86        0.03346  -0.00105   0.00732  -0.08802  -0.08077  -0.04731
   D87       -0.02830   0.00086  -0.00501   0.07305   0.06790   0.03960
   D88       -3.09493   0.00001  -0.01468   0.02503   0.01104  -3.08389
   D89        0.01657  -0.00044   0.00153  -0.04103  -0.03945  -0.02288
   D90       -3.10301  -0.00072  -0.00129  -0.05157  -0.05288   3.12730
   D91        3.07781   0.00025   0.01098   0.00973   0.02117   3.09898
   D92       -0.04177  -0.00003   0.00816  -0.00081   0.00774  -0.03403
   D93       -0.50332   0.00021   0.00269   0.01025   0.01288  -0.49044
   D94        1.59495   0.00020   0.00219   0.01041   0.01253   1.60749
   D95       -2.60302   0.00017   0.00144   0.01063   0.01201  -2.59101
   D96        2.72669  -0.00065  -0.00804  -0.04598  -0.05396   2.67273
   D97       -1.45822  -0.00065  -0.00854  -0.04583  -0.05431  -1.51253
   D98        0.62699  -0.00068  -0.00929  -0.04561  -0.05483   0.57216
         Item               Value     Threshold  Converged?
 Maximum Force            0.003607     0.000450     NO 
 RMS     Force            0.000742     0.000300     NO 
 Maximum Displacement     0.503011     0.001800     NO 
 RMS     Displacement     0.119638     0.001200     NO 
 Predicted change in Energy=-2.319547D-03
 Lowest energy point so far.  Saving SCF results.
 GradGradGradGradGradGradGradGradGradGradGradGradGradGradGradGradGradGrad

 Leave Link  103 at Wed Oct 31 15:37:40 2018, MaxMem=   536870912 cpu:         0.8
 (Enter /pbs_home/pkowalski/g09d01/g09/l202.exe)
                          Input orientation:                          
 ---------------------------------------------------------------------
 Center     Atomic      Atomic             Coordinates (Angstroms)
 Number     Number       Type             X           Y           Z
 ---------------------------------------------------------------------
      1          6           0       -1.957405   -0.178184   -0.563351
      2         16           0       -3.383609    0.806459   -0.404634
      3          6           0       -4.414631   -0.482925   -0.900573
      4          6           0       -3.683851   -1.616239   -1.156250
      5          6           0       -2.280890   -1.468218   -0.960867
      6          6           0       -5.889092   -0.289043   -1.013798
      7          1           0       -4.142971   -2.547123   -1.496867
      8          6           0       -0.643959    0.365296   -0.274820
      9          6           0       -0.205564    1.695681   -0.840730
     10          6           0        0.375750   -0.216108    0.417080
     11          6           0        1.080302    2.016867   -0.058502
     12          6           0        1.627681    0.620429    0.296468
     13          9           0       -1.121752    2.668275   -0.707042
     14          9           0        0.079897    1.591598   -2.155201
     15          9           0        1.943115    2.773608   -0.731110
     16          9           0        0.746347    2.646065    1.081537
     17          9           0        2.417288    0.178799   -0.710915
     18          9           0        2.372950    0.645485    1.406675
     19          6           0       -0.639590   -1.942835    2.001377
     20          6           0        0.364504   -1.442497    1.185585
     21          6           0       -1.949380   -1.271056    2.257315
     22          1           0       -2.313313   -1.500763    3.269325
     23          1           0       -2.715939   -1.604187    1.537499
     24          1           0       -1.868043   -0.180625    2.152428
     25          6           0       -1.296194   -2.566588   -1.198609
     26          1           0       -1.138867   -3.166135   -0.286515
     27          1           0       -0.315582   -2.168762   -1.493004
     28          1           0       -1.651565   -3.242837   -1.989678
     29          1           0       -6.364483   -1.223225   -1.343569
     30          1           0       -6.141062    0.497222   -1.742958
     31          1           0       -6.337646   -0.000121   -0.050080
     32         16           0        1.717352   -2.531617    1.110374
     33          6           0        0.991750   -3.622356    2.226554
     34          6           0       -0.258305   -3.181213    2.591898
     35          6           0        1.714484   -4.842965    2.693960
     36          1           0        2.433579   -5.208134    1.946629
     37          1           0        2.275197   -4.641294    3.621616
     38          1           0        1.000510   -5.652755    2.902692
     39          1           0       -0.898231   -3.733419    3.283919
 ---------------------------------------------------------------------
                    Distance matrix (angstroms):
                    1          2          3          4          5
     1  C    0.000000
     2  S    1.740337   0.000000
     3  C    2.498909   1.723796   0.000000
     4  C    2.323821   2.554318   1.372520   0.000000
     5  C    1.388110   2.588347   2.351019   1.424213   0.000000
     6  C    3.958959   2.801545   1.491457   2.577757   3.796364
     7  H    3.355595   3.607786   2.165706   1.092409   2.217809
     8  C    1.450435   2.777978   3.915229   3.734212   2.551858
     9  C    2.580166   3.328793   4.739847   4.813195   3.785719
    10  C    2.531066   3.981663   4.975455   4.573411   3.244111
    11  C    3.781638   4.638037   6.095271   6.091113   4.925210
    12  C    3.772256   5.063515   6.257782   5.943521   4.606547
    13  F    2.970066   2.945132   4.561860   5.012304   4.303324
    14  F    3.133164   3.959394   5.106714   5.045188   4.045025
    15  F    4.894413   5.687727   7.145254   7.149422   5.990668
    16  F    4.241735   4.759137   6.352561   6.542291   5.501173
    17  F    4.391714   5.842788   6.866511   6.375295   4.984779
    18  F    4.828189   6.036947   7.257270   6.954770   5.633048
    19  C    3.380601   4.569152   4.980321   4.398272   3.419652
    20  C    3.169941   4.651339   5.302166   4.680123   3.406762
    21  C    3.024994   3.668658   4.082998   3.844471   3.241213
    22  H    4.070048   4.468421   4.779078   4.634374   4.230441
    23  H    2.649986   3.166840   3.176000   2.862390   2.539603
    24  H    2.717251   3.132067   3.987143   4.038006   3.394252
    25  C    2.558364   4.045386   3.762331   2.570187   1.494177
    26  H    3.110384   4.564463   4.278705   3.104120   2.154505
    27  H    2.742669   4.410133   4.471602   3.429857   2.153222
    28  H    3.394119   4.680721   4.054356   2.733242   2.145641
    29  H    4.595997   3.726503   2.132185   2.715757   4.108797
    30  H    4.398936   3.080631   2.156586   3.293757   4.401767
    31  H    4.413804   3.082631   2.157411   3.298193   4.409320
    32  S    4.673740   6.281545   6.770692   5.928616   4.626748
    33  C    5.323853   6.758796   6.990273   6.109755   5.050756
    34  C    4.675545   5.886278   6.062439   5.313390   4.432532
    35  C    6.771487   8.216316   8.336467   7.374137   6.380415
    36  H    7.133101   8.691573   8.793870   7.742900   6.683317
    37  H    7.439639   8.826709   9.082733   8.215182   7.198993
    38  H    7.122755   8.478228   8.397364   7.396736   6.573053
    39  H    5.344439   6.355551   6.359305   5.653072   5.006105
                    6          7          8          9         10
     6  C    0.000000
     7  H    2.895034   0.000000
     8  C    5.337197   4.713668   0.000000
     9  C    6.022589   5.825382   1.510751   0.000000
    10  C    6.426584   5.432832   1.362557   2.361133   0.000000
    11  C    7.402855   7.083888   2.397406   1.538990   2.389299
    12  C    7.684128   6.822746   2.356228   2.410430   1.510521
    13  F    5.618484   6.078812   2.391404   1.342837   3.438870
    14  F    6.361482   5.949373   2.358733   1.349132   3.157842
    15  F    8.414464   8.120160   3.563863   2.406401   3.565582
    16  F    7.552109   7.584379   2.995758   2.346161   2.961568
    17  F    8.325057   7.147403   3.097772   3.032678   2.365629
    18  F    8.659872   7.815403   3.465209   3.578055   2.389655
    19  C    6.275635   4.987640   3.241691   4.637321   2.553918
    20  C    6.728685   5.360324   2.533356   3.778768   1.447327
    21  C    5.214006   4.531453   3.285342   4.630367   3.147317
    22  H    5.709607   5.211439   4.339341   5.617153   4.125131
    23  H    4.278740   3.483234   3.384740   4.779862   3.569404
    24  H    5.119139   4.908458   2.772715   3.904275   2.836777
    25  C    5.129920   2.862425   3.142410   4.414124   3.306146
    26  H    5.601004   3.297388   3.565960   4.981512   3.389950
    27  H    5.901440   3.846047   2.830768   3.920648   2.817661
    28  H    5.256794   2.633246   4.120028   5.272567   4.366186
    29  H    1.098836   2.590622   6.032414   6.834116   7.038815
    30  H    1.101534   3.649790   5.691308   6.122129   6.902424
    31  H    1.101558   3.660192   5.709825   6.411185   6.733095
    32  S    8.209704   6.414150   3.985807   5.037307   2.764441
    33  C    8.304026   6.433144   4.983350   6.254863   3.905916
    34  C    7.285016   5.675447   4.576519   5.964044   3.731449
    35  C    9.607292   7.559345   6.442196   7.676882   5.327682
    36  H   10.110808   7.886041   6.743085   7.899184   5.611996
    37  H   10.348178   8.472148   6.983525   8.137811   5.784395
    38  H    9.569479   7.446909   7.001271   8.334706   6.010467
    39  H    7.432550   5.898436   5.434035   6.853294   4.713095
                   11         12         13         14         15
    11  C    0.000000
    12  C    1.541319   0.000000
    13  F    2.386206   3.572126   0.000000
    14  F    2.361739   3.057693   2.168031   0.000000
    15  F    1.330227   2.406573   3.066771   2.626169   0.000000
    16  F    1.344286   2.344415   2.586368   3.468793   2.175823
    17  F    2.364671   1.354008   4.326929   3.089557   2.637856
    18  F    2.387126   1.337391   4.557677   4.340529   3.046932
    19  C    4.783342   3.823291   5.369390   5.503365   6.031723
    20  C    3.745306   2.577171   4.763343   4.521901   4.892982
    21  C    5.035118   4.496443   4.999070   5.637646   6.359363
    22  H    5.913102   5.372966   5.883212   6.686976   7.238156
    23  H    5.483675   5.035485   5.082649   5.627235   6.783690
    24  H    4.290679   4.038114   4.104845   5.048854   5.618471
    25  C    5.287309   4.576175   5.260785   4.483214   6.263335
    26  H    5.642712   4.725645   5.849570   5.254845   6.706476
    27  H    4.639587   3.841623   4.966343   3.838648   5.487186
    28  H    6.233540   5.559204   6.071828   5.137813   7.120627
    29  H    8.220366   8.364417   6.560119   7.078984   9.239370
    30  H    7.569334   8.032921   5.565974   6.329924   8.459296
    31  H    7.687279   7.996975   5.895547   6.939017   8.759473
    32  S    4.739284   3.256667   6.196966   5.508734   5.620271
    33  C    6.085241   4.704346   7.255682   6.871432   7.110642
    34  C    5.986362   4.824773   6.770898   6.740109   7.165789
    35  C    7.418594   5.966924   8.719506   8.221305   8.354374
    36  H    7.619222   6.111027   9.039921   8.282584   8.433211
    37  H    7.700789   6.257924   9.149117   8.777238   8.604492
    38  H    8.221808   6.821919   9.315240   8.883156   9.224782
    39  H    6.939175   5.853297   7.547146   7.674410   8.156905
                   16         17         18         19         20
    16  F    0.000000
    17  F    3.477403   0.000000
    18  F    2.598822   2.168859   0.000000
    19  C    4.881079   4.604602   4.016026   0.000000
    20  C    4.107672   3.230981   2.905582   1.387105   0.000000
    21  C    4.898289   5.475423   4.804087   1.494102   2.555788
    22  H    5.598582   6.406390   5.480594   2.145803   3.393534
    23  H    5.500906   5.880853   5.565513   2.154320   3.104693
    24  H    3.996502   5.166429   4.384590   2.153438   2.740688
    25  C    6.045064   4.643807   5.528792   3.325674   3.115426
    26  H    6.261570   4.900503   5.452357   2.642005   2.719950
    27  H    5.562240   3.686636   4.853487   3.516635   2.857414
    28  H    7.061268   5.467942   6.546067   4.317710   4.169898
    29  H    8.450825   8.915460   9.348725   6.669401   7.191937
    30  H    7.748013   8.626232   9.079129   7.088027   7.393326
    31  H    7.646294   8.781662   8.855135   6.360067   6.966069
    32  S    5.268025   3.339665   3.257543   2.587610   1.738401
    33  C    6.376864   5.010955   4.560086   2.352183   2.495765
    34  C    6.103089   5.418216   4.792899   1.423964   2.321367
    35  C    7.721579   6.107801   5.675718   3.798960   3.957377
    36  H    8.079826   6.006818   5.878783   4.484366   4.363517
    37  H    7.867337   6.482616   5.732849   4.289853   4.451663
    38  H    8.500095   7.005172   6.617362   4.155214   4.591212
    39  H    6.946434   6.500524   5.779228   2.217656   3.353480
                   21         22         23         24         25
    21  C    0.000000
    22  H    1.099717   0.000000
    23  H    1.103052   1.781019   0.000000
    24  H    1.098478   1.785633   1.767369   0.000000
    25  C    3.748128   4.704567   3.229269   4.153226   0.000000
    26  H    3.274038   4.098388   2.872954   3.923443   1.102780
    27  H    4.188085   5.207392   3.906969   4.433057   1.098423
    28  H    4.691861   5.579413   4.032251   5.155681   1.099723
    29  H    5.697525   6.145551   4.664499   5.790249   5.245302
    30  H    6.057986   6.615633   5.187368   5.821701   5.758125
    31  H    5.118224   5.428225   4.267339   4.986077   5.772530
    32  S    4.043441   4.687216   4.549356   4.412267   3.796588
    33  C    3.765608   4.063493   4.277238   4.475424   4.252185
    34  C    2.573010   2.739686   3.104632   3.433354   3.977804
    35  C    5.135475   5.265408   5.608542   5.904674   5.422008
    36  H    5.899783   6.166613   6.298679   6.619830   5.548107
    37  H    5.573767   5.571488   6.203145   6.262788   6.347741
    38  H    5.321433   5.324930   5.662743   6.223800   5.623162
    39  H    2.867414   2.643374   3.299648   3.852681   4.648971
                   26         27         28         29         30
    26  H    0.000000
    27  H    1.768662   0.000000
    28  H    1.780311   1.784705   0.000000
    29  H    5.674445   6.124179   5.167968   0.000000
    30  H    6.368938   6.411409   5.848462   1.780271   0.000000
    31  H    6.091539   6.561271   6.019685   1.780398   1.775341
    32  S    3.242205   3.322960   4.633115   8.546917   8.892134
    33  C    3.326135   4.202043   4.990767   8.521489   9.143575
    34  C    3.010129   4.208891   4.789135   7.523764   8.180996
    35  C    4.453830   5.366862   5.985580   9.730050  10.483962
    36  H    4.681779   5.350397   6.003774  10.203470  10.940229
    37  H    5.394943   6.243788   6.990119  10.534721  11.225704
    38  H    4.575068   5.761289   6.064362   9.586167  10.507442
    39  H    3.623219   5.060299   5.349674   7.589113   8.405659
                   31         32         33         34         35
    31  H    0.000000
    32  S    8.522799   0.000000
    33  C    8.486677   1.721066   0.000000
    34  C    7.352399   2.553451   1.375035   0.000000
    35  C    9.788753   2.801800   1.493553   2.581421   0.000000
    36  H   10.394451   2.894140   2.161462   3.430892   1.099522
    37  H   10.450019   3.326900   2.152132   3.100127   1.102550
    38  H    9.722122   3.669845   2.140037   2.791008   1.099585
    39  H    7.391907   3.606924   2.168498   1.092396   2.899212
                   36         37         38         39
    36  H    0.000000
    37  H    1.775381   0.000000
    38  H    1.779165   1.778969   0.000000
    39  H    3.881248   3.317970   2.726610   0.000000
 Stoichiometry    C17H14F6S2
 Framework group  C1[X(C17H14F6S2)]
 Deg. of freedom   111
 Full point group                 C1      NOp   1
 RotChk:  IX=0 Diff= 2.58D-02
 Largest Abelian subgroup         C1      NOp   1
 Largest concise Abelian subgroup C1      NOp   1
                         Standard orientation:                         
 ---------------------------------------------------------------------
 Center     Atomic      Atomic             Coordinates (Angstroms)
 Number     Number       Type             X           Y           Z
 ---------------------------------------------------------------------
      1          6           0        1.577018   -0.504104    0.269507
      2         16           0        3.086635   -0.548773   -0.595266
      3          6           0        3.519440   -2.066773    0.097432
      4          6           0        2.531810   -2.514149    0.939010
      5          6           0        1.409809   -1.643338    1.044771
      6          6           0        4.819576   -2.719676   -0.230912
      7          1           0        2.611643   -3.452804    1.492102
      8          6           0        0.667213    0.615279    0.117852
      9          6           0        1.157594    2.041102    0.212329
     10          6           0       -0.687190    0.587207   -0.028318
     11          6           0       -0.034174    2.869481   -0.299500
     12          6           0       -1.247175    1.987548    0.056149
     13          9           0        2.268856    2.279040   -0.502999
     14          9           0        1.424489    2.376922    1.491449
     15          9           0       -0.096125    4.095110    0.213825
     16          9           0        0.047509    2.962007   -1.638108
     17          9           0       -1.658295    2.276168    1.313534
     18          9           0       -2.280865    2.209222   -0.762972
     19          6           0       -1.319840   -1.681988   -1.014729
     20          6           0       -1.551174   -0.554344   -0.240803
     21          6           0       -0.084335   -1.931236   -1.817066
     22          1           0       -0.316651   -2.519627   -2.716624
     23          1           0        0.665869   -2.488886   -1.231452
     24          1           0        0.389923   -0.989798   -2.125980
     25          6           0        0.229976   -1.923139    1.917851
     26          1           0       -0.541405   -2.494958    1.375523
     27          1           0       -0.243510   -0.993521    2.261587
     28          1           0        0.528496   -2.510429    2.798401
     29          1           0        4.906318   -3.672277    0.309891
     30          1           0        5.675482   -2.087329    0.053583
     31          1           0        4.909641   -2.930088   -1.308430
     32         16           0       -3.084573   -0.651262    0.572421
     33          6           0       -3.465019   -2.154822   -0.173659
     34          6           0       -2.426465   -2.576997   -0.969833
     35          6           0       -4.782918   -2.818979    0.055986
     36          1           0       -5.210357   -2.559875    1.035328
     37          1           0       -5.515496   -2.523668   -0.713258
     38          1           0       -4.672216   -3.912090    0.011928
     39          1           0       -2.455736   -3.516739   -1.526031
 ---------------------------------------------------------------------
 Rotational constants (GHZ):      0.2344162      0.1980356      0.1252639
 Leave Link  202 at Wed Oct 31 15:37:40 2018, MaxMem=   536870912 cpu:         0.0
 (Enter /pbs_home/pkowalski/g09d01/g09/l301.exe)
 Basis read from rwf:  (5D, 7F)
 No pseudopotential information found on rwf file.
 There are   453 symmetry adapted cartesian basis functions of A   symmetry.
 There are   428 symmetry adapted basis functions of A   symmetry.
   428 basis functions,   747 primitive gaussians,   453 cartesian basis functions
   101 alpha electrons      101 beta electrons
       nuclear repulsion energy      2836.9466051403 Hartrees.
 IExCor= 1009 DFT=T Ex+Corr=PBE1PBE ExCW=0 ScaHFX=  0.250000
 ScaDFX=  0.750000  0.750000  1.000000  1.000000 ScalE2=  1.000000  1.000000
 IRadAn=      0 IRanWt=     -1 IRanGd=            0 ICorTp=0 IEmpDi=131
 NAtoms=   39 NActive=   39 NUniq=   39 SFac= 1.00D+00 NAtFMM=   60 NAOKFM=F Big=F
 Integral buffers will be    131072 words long.
 Raffenetti 2 integral format.
 Two-electron integral symmetry is turned on.
 R6Disp:  Grimme-D3 Dispersion energy=       -0.0316116208 Hartrees.
 Nuclear repulsion after empirical dispersion term =     2836.9149935195 Hartrees.
 No density basis found on file   724.
 Leave Link  301 at Wed Oct 31 15:37:40 2018, MaxMem=   536870912 cpu:         0.5
 (Enter /pbs_home/pkowalski/g09d01/g09/l302.exe)
 NPDir=0 NMtPBC=     1 NCelOv=     1 NCel=       1 NClECP=     1 NCelD=      1
         NCelK=      1 NCelE2=     1 NClLst=     1 CellRange=     0.0.
 One-electron integrals computed using PRISM.
 NBasis=   428 RedAO= T EigKep=  3.41D-04  NBF=   428
 NBsUse=   428 1.00D-06 EigRej= -1.00D+00 NBFU=   428
 Precomputing XC quadrature grid using
 IXCGrd= 4 IRadAn=           0 IRanWt=          -1 IRanGd=           0 AccXCQ= 0.00D+00.
 Generated NRdTot=       0 NPtTot=           0 NUsed=           0 NTot=          32
 NSgBfM=   442   442   442   442   445 MxSgAt=    39 MxSgA2=    39.
 Leave Link  302 at Wed Oct 31 15:37:41 2018, MaxMem=   536870912 cpu:         7.3
 (Enter /pbs_home/pkowalski/g09d01/g09/l303.exe)
 DipDrv:  MaxL=1.
 Leave Link  303 at Wed Oct 31 15:37:41 2018, MaxMem=   536870912 cpu:         0.9
 (Enter /pbs_home/pkowalski/g09d01/g09/l401.exe)
 Initial guess from the checkpoint file:  "dae0068freq_open_pbe0_air_D3.chk"
 B after Tr=     0.000000    0.000000    0.000000
         Rot=    0.999966   -0.000663    0.002699   -0.007709 Ang=  -0.94 deg.
 Guess basis will be translated and rotated to current coordinates.
 JPrj=2 DoOrth=T DoCkMO=T.
 Generating alternative initial guess.
 ExpMin= 1.22D-01 ExpMax= 9.18D+03 ExpMxC= 1.38D+03 IAcc=1 IRadAn=         1 AccDes= 0.00D+00
 Harris functional with IExCor= 1009 and IRadAn=       1 diagonalized for initial guess.
 HarFok:  IExCor= 1009 AccDes= 0.00D+00 IRadAn=         1 IDoV= 1 UseB2=F ITyADJ=14
 ICtDFT=  3500011 ScaDFX=  1.000000  1.000000  1.000000  1.000000
 FoFCou: FMM=F IPFlag=           0 FMFlag=      100000 FMFlg1=           0
         NFxFlg=           0 DoJE=T BraDBF=F KetDBF=T FulRan=T
         wScrn=  0.000000 ICntrl=     500 IOpCl=  0 I1Cent=   200000004 NGrid=           0
         NMat0=    1 NMatS0=      1 NMatT0=    0 NMatD0=    1 NMtDS0=    0 NMtDT0=    0
 Petite list used in FoFCou.
 Harris En= -2048.99077600909    
 Leave Link  401 at Wed Oct 31 15:37:44 2018, MaxMem=   536870912 cpu:        19.5
 (Enter /pbs_home/pkowalski/g09d01/g09/l502.exe)
 Closed shell SCF:
 Using DIIS extrapolation, IDIIS=  1040.
 Integral symmetry usage will be decided dynamically.
 IVT=      641221 IEndB=      641221 NGot=   536870912 MDV=   536451994
 LenX=   536451994 LenY=   536246332
 Requested convergence on RMS density matrix=1.00D-08 within 128 cycles.
 Requested convergence on MAX density matrix=1.00D-06.
 Requested convergence on             energy=1.00D-06.
 No special actions if energy rises.
 Fock matrices will be formed incrementally for  20 cycles.
 Integral accuracy reduced to 1.0D-05 until final iterations.

 Cycle   1  Pass 0  IDiag  1:
 FoFJK:  IHMeth= 1 ICntrl=       0 DoSepK=F KAlg= 0 I1Cent=   0 FoldK=F
 IRaf= 790000000 NMat=   1 IRICut=       1 DoRegI=T DoRafI=F ISym2E= 0.
 FoFCou: FMM=F IPFlag=           0 FMFlag=      100000 FMFlg1=           0
         NFxFlg=           0 DoJE=F BraDBF=F KetDBF=F FulRan=T
         wScrn=  0.000000 ICntrl=       0 IOpCl=  0 I1Cent=           0 NGrid=           0
         NMat0=    1 NMatS0=      1 NMatT0=    0 NMatD0=    1 NMtDS0=    0 NMtDT0=    0
 Symmetry not used in FoFCou.
 E= -2048.89303836944    
 DIIS: error= 6.25D-03 at cycle   1 NSaved=   1.
 NSaved= 1 IEnMin= 1 EnMin= -2048.89303836944     IErMin= 1 ErrMin= 6.25D-03
 ErrMax= 6.25D-03  0.00D+00 EMaxC= 1.00D-01 BMatC= 2.32D-02 BMatP= 2.32D-02
 IDIUse=3 WtCom= 9.37D-01 WtEn= 6.25D-02
 Coeff-Com:  0.100D+01
 Coeff-En:   0.100D+01
 Coeff:      0.100D+01
 Gap=     0.513 Goal=   None    Shift=    0.000
 GapD=    0.513 DampG=2.000 DampE=1.000 DampFc=2.0000 IDamp=-1.
 RMSDP=8.32D-04 MaxDP=3.36D-02              OVMax= 2.30D-02

 Cycle   2  Pass 0  IDiag  1:
 RMSU=  8.31D-04    CP:  9.99D-01
 E= -2048.92630908598     Delta-E=       -0.033270716542 Rises=F Damp=F
 DIIS: error= 9.64D-04 at cycle   2 NSaved=   2.
 NSaved= 2 IEnMin= 2 EnMin= -2048.92630908598     IErMin= 2 ErrMin= 9.64D-04
 ErrMax= 9.64D-04  0.00D+00 EMaxC= 1.00D-01 BMatC= 3.65D-04 BMatP= 2.32D-02
 IDIUse=3 WtCom= 9.90D-01 WtEn= 9.64D-03
 Coeff-Com: -0.604D-01 0.106D+01
 Coeff-En:   0.000D+00 0.100D+01
 Coeff:     -0.598D-01 0.106D+01
 Gap=     0.159 Goal=   None    Shift=    0.000
 RMSDP=1.20D-04 MaxDP=3.79D-03 DE=-3.33D-02 OVMax= 5.18D-03

 Cycle   3  Pass 0  IDiag  1:
 RMSU=  1.15D-04    CP:  9.98D-01  1.04D+00
 E= -2048.92665678431     Delta-E=       -0.000347698333 Rises=F Damp=F
 DIIS: error= 7.14D-04 at cycle   3 NSaved=   3.
 NSaved= 3 IEnMin= 3 EnMin= -2048.92665678431     IErMin= 3 ErrMin= 7.14D-04
 ErrMax= 7.14D-04  0.00D+00 EMaxC= 1.00D-01 BMatC= 3.43D-04 BMatP= 3.65D-04
 IDIUse=3 WtCom= 9.93D-01 WtEn= 7.14D-03
 Coeff-Com: -0.414D-01 0.562D+00 0.480D+00
 Coeff-En:   0.000D+00 0.000D+00 0.100D+01
 Coeff:     -0.411D-01 0.558D+00 0.484D+00
 Gap=     0.159 Goal=   None    Shift=    0.000
 RMSDP=6.13D-05 MaxDP=2.51D-03 DE=-3.48D-04 OVMax= 2.58D-03

 Cycle   4  Pass 0  IDiag  1:
 RMSU=  4.03D-05    CP:  9.98D-01  1.05D+00  6.09D-01
 E= -2048.92689398180     Delta-E=       -0.000237197492 Rises=F Damp=F
 DIIS: error= 1.46D-04 at cycle   4 NSaved=   4.
 NSaved= 4 IEnMin= 4 EnMin= -2048.92689398180     IErMin= 4 ErrMin= 1.46D-04
 ErrMax= 1.46D-04  0.00D+00 EMaxC= 1.00D-01 BMatC= 1.76D-05 BMatP= 3.43D-04
 IDIUse=3 WtCom= 9.99D-01 WtEn= 1.46D-03
 Coeff-Com: -0.766D-02 0.818D-01 0.198D+00 0.728D+00
 Coeff-En:   0.000D+00 0.000D+00 0.000D+00 0.100D+01
 Coeff:     -0.765D-02 0.816D-01 0.198D+00 0.728D+00
 Gap=     0.159 Goal=   None    Shift=    0.000
 RMSDP=1.93D-05 MaxDP=8.56D-04 DE=-2.37D-04 OVMax= 1.87D-03

 Cycle   5  Pass 0  IDiag  1:
 RMSU=  1.65D-05    CP:  9.98D-01  1.06D+00  6.63D-01  8.22D-01
 E= -2048.92690347484     Delta-E=       -0.000009493042 Rises=F Damp=F
 DIIS: error= 9.67D-05 at cycle   5 NSaved=   5.
 NSaved= 5 IEnMin= 5 EnMin= -2048.92690347484     IErMin= 5 ErrMin= 9.67D-05
 ErrMax= 9.67D-05  0.00D+00 EMaxC= 1.00D-01 BMatC= 6.25D-06 BMatP= 1.76D-05
 IDIUse=1 WtCom= 1.00D+00 WtEn= 0.00D+00
 Coeff-Com: -0.123D-02 0.154D-02 0.841D-01 0.467D+00 0.449D+00
 Coeff:     -0.123D-02 0.154D-02 0.841D-01 0.467D+00 0.449D+00
 Gap=     0.159 Goal=   None    Shift=    0.000
 RMSDP=1.04D-05 MaxDP=4.16D-04 DE=-9.49D-06 OVMax= 1.02D-03

 Cycle   6  Pass 0  IDiag  1:
 RMSU=  5.54D-06    CP:  9.98D-01  1.06D+00  6.58D-01  9.03D-01  5.07D-01
 E= -2048.92690981237     Delta-E=       -0.000006337525 Rises=F Damp=F
 DIIS: error= 2.58D-05 at cycle   6 NSaved=   6.
 NSaved= 6 IEnMin= 6 EnMin= -2048.92690981237     IErMin= 6 ErrMin= 2.58D-05
 ErrMax= 2.58D-05  0.00D+00 EMaxC= 1.00D-01 BMatC= 5.27D-07 BMatP= 6.25D-06
 IDIUse=1 WtCom= 1.00D+00 WtEn= 0.00D+00
 Coeff-Com:  0.381D-03-0.124D-01 0.203D-01 0.168D+00 0.267D+00 0.556D+00
 Coeff:      0.381D-03-0.124D-01 0.203D-01 0.168D+00 0.267D+00 0.556D+00
 Gap=     0.159 Goal=   None    Shift=    0.000
 RMSDP=3.34D-06 MaxDP=1.04D-04 DE=-6.34D-06 OVMax= 3.05D-04

 Initial convergence to 1.0D-05 achieved.  Increase integral accuracy.
 Cycle   7  Pass 1  IDiag  1:
 E= -2048.92711725887     Delta-E=       -0.000207446504 Rises=F Damp=F
 DIIS: error= 1.24D-04 at cycle   1 NSaved=   1.
 NSaved= 1 IEnMin= 1 EnMin= -2048.92711725887     IErMin= 1 ErrMin= 1.24D-04
 ErrMax= 1.24D-04  0.00D+00 EMaxC= 1.00D-01 BMatC= 2.62D-06 BMatP= 2.62D-06
 IDIUse=3 WtCom= 9.99D-01 WtEn= 1.24D-03
 Coeff-Com:  0.100D+01
 Coeff-En:   0.100D+01
 Coeff:      0.100D+01
 Gap=     0.159 Goal=   None    Shift=    0.000
 RMSDP=3.34D-06 MaxDP=1.04D-04 DE=-2.07D-04 OVMax= 2.32D-04

 Cycle   8  Pass 1  IDiag  1:
 RMSU=  7.43D-05    CP:  1.00D+00
 E= -2048.92711986961     Delta-E=       -0.000002610739 Rises=F Damp=F
 DIIS: error= 9.99D-06 at cycle   2 NSaved=   2.
 NSaved= 2 IEnMin= 2 EnMin= -2048.92711986961     IErMin= 2 ErrMin= 9.99D-06
 ErrMax= 9.99D-06  0.00D+00 EMaxC= 1.00D-01 BMatC= 9.98D-08 BMatP= 2.62D-06
 IDIUse=1 WtCom= 1.00D+00 WtEn= 0.00D+00
 Coeff-Com:  0.402D-01 0.960D+00
 Coeff:      0.402D-01 0.960D+00
 Gap=     0.159 Goal=   None    Shift=    0.000
 RMSDP=3.30D-06 MaxDP=1.01D-04 DE=-2.61D-06 OVMax= 3.13D-04

 Cycle   9  Pass 1  IDiag  1:
 RMSU=  3.01D-06    CP:  1.00D+00  1.02D+00
 E= -2048.92711961561     Delta-E=        0.000000254001 Rises=F Damp=F
 DIIS: error= 1.95D-05 at cycle   3 NSaved=   3.
 NSaved= 3 IEnMin= 2 EnMin= -2048.92711986961     IErMin= 2 ErrMin= 9.99D-06
 ErrMax= 1.95D-05  0.00D+00 EMaxC= 1.00D-01 BMatC= 3.27D-07 BMatP= 9.98D-08
 IDIUse=1 WtCom= 1.00D+00 WtEn= 0.00D+00
 Coeff-Com: -0.874D-02 0.651D+00 0.357D+00
 Coeff:     -0.874D-02 0.651D+00 0.357D+00
 Gap=     0.159 Goal=   None    Shift=    0.000
 RMSDP=2.01D-06 MaxDP=7.17D-05 DE= 2.54D-07 OVMax= 2.34D-04

 Cycle  10  Pass 1  IDiag  1:
 RMSU=  6.76D-07    CP:  1.00D+00  1.02D+00  3.72D-01
 E= -2048.92711997275     Delta-E=       -0.000000357139 Rises=F Damp=F
 DIIS: error= 2.21D-06 at cycle   4 NSaved=   4.
 NSaved= 4 IEnMin= 4 EnMin= -2048.92711997275     IErMin= 4 ErrMin= 2.21D-06
 ErrMax= 2.21D-06  0.00D+00 EMaxC= 1.00D-01 BMatC= 5.43D-09 BMatP= 9.98D-08
 IDIUse=1 WtCom= 1.00D+00 WtEn= 0.00D+00
 Coeff-Com: -0.635D-02 0.356D+00 0.211D+00 0.439D+00
 Coeff:     -0.635D-02 0.356D+00 0.211D+00 0.439D+00
 Gap=     0.159 Goal=   None    Shift=    0.000
 RMSDP=3.24D-07 MaxDP=1.93D-05 DE=-3.57D-07 OVMax= 2.29D-05

 Cycle  11  Pass 1  IDiag  1:
 RMSU=  2.36D-07    CP:  1.00D+00  1.02D+00  3.97D-01  6.94D-01
 E= -2048.92711997790     Delta-E=       -0.000000005147 Rises=F Damp=F
 DIIS: error= 4.24D-07 at cycle   5 NSaved=   5.
 NSaved= 5 IEnMin= 5 EnMin= -2048.92711997790     IErMin= 5 ErrMin= 4.24D-07
 ErrMax= 4.24D-07  0.00D+00 EMaxC= 1.00D-01 BMatC= 2.37D-10 BMatP= 5.43D-09
 IDIUse=1 WtCom= 1.00D+00 WtEn= 0.00D+00
 Coeff-Com: -0.198D-02 0.941D-01 0.602D-01 0.206D+00 0.641D+00
 Coeff:     -0.198D-02 0.941D-01 0.602D-01 0.206D+00 0.641D+00
 Gap=     0.159 Goal=   None    Shift=    0.000
 RMSDP=9.01D-08 MaxDP=2.60D-06 DE=-5.15D-09 OVMax= 5.91D-06

 Cycle  12  Pass 1  IDiag  1:
 RMSU=  8.35D-08    CP:  1.00D+00  1.02D+00  3.99D-01  7.24D-01  8.96D-01
 E= -2048.92711997794     Delta-E=       -0.000000000040 Rises=F Damp=F
 DIIS: error= 2.19D-07 at cycle   6 NSaved=   6.
 NSaved= 6 IEnMin= 6 EnMin= -2048.92711997794     IErMin= 6 ErrMin= 2.19D-07
 ErrMax= 2.19D-07  0.00D+00 EMaxC= 1.00D-01 BMatC= 5.25D-11 BMatP= 2.37D-10
 IDIUse=1 WtCom= 1.00D+00 WtEn= 0.00D+00
 Coeff-Com: -0.244D-03 0.375D-02 0.476D-02 0.548D-01 0.367D+00 0.570D+00
 Coeff:     -0.244D-03 0.375D-02 0.476D-02 0.548D-01 0.367D+00 0.570D+00
 Gap=     0.159 Goal=   None    Shift=    0.000
 RMSDP=3.40D-08 MaxDP=1.12D-06 DE=-4.00D-11 OVMax= 2.87D-06

 Cycle  13  Pass 1  IDiag  1:
 RMSU=  1.81D-08    CP:  1.00D+00  1.02D+00  3.99D-01  7.37D-01  9.34D-01
                    CP:  6.91D-01
 E= -2048.92711997802     Delta-E=       -0.000000000084 Rises=F Damp=F
 DIIS: error= 9.15D-08 at cycle   7 NSaved=   7.
 NSaved= 7 IEnMin= 7 EnMin= -2048.92711997802     IErMin= 7 ErrMin= 9.15D-08
 ErrMax= 9.15D-08  0.00D+00 EMaxC= 1.00D-01 BMatC= 7.33D-12 BMatP= 5.25D-11
 IDIUse=1 WtCom= 1.00D+00 WtEn= 0.00D+00
 Coeff-Com:  0.631D-04-0.783D-02-0.352D-02 0.106D-01 0.153D+00 0.343D+00
 Coeff-Com:  0.505D+00
 Coeff:      0.631D-04-0.783D-02-0.352D-02 0.106D-01 0.153D+00 0.343D+00
 Coeff:      0.505D+00
 Gap=     0.159 Goal=   None    Shift=    0.000
 RMSDP=1.10D-08 MaxDP=3.65D-07 DE=-8.37D-11 OVMax= 7.59D-07

 Cycle  14  Pass 1  IDiag  1:
 RMSU=  7.52D-09    CP:  1.00D+00  1.02D+00  4.00D-01  7.39D-01  9.41D-01
                    CP:  7.20D-01  6.15D-01
 E= -2048.92711997806     Delta-E=       -0.000000000035 Rises=F Damp=F
 DIIS: error= 1.39D-08 at cycle   8 NSaved=   8.
 NSaved= 8 IEnMin= 8 EnMin= -2048.92711997806     IErMin= 8 ErrMin= 1.39D-08
 ErrMax= 1.39D-08  0.00D+00 EMaxC= 1.00D-01 BMatC= 3.38D-13 BMatP= 7.33D-12
 IDIUse=1 WtCom= 1.00D+00 WtEn= 0.00D+00
 Coeff-Com:  0.521D-04-0.415D-02-0.209D-02-0.345D-03 0.389D-01 0.114D+00
 Coeff-Com:  0.242D+00 0.611D+00
 Coeff:      0.521D-04-0.415D-02-0.209D-02-0.345D-03 0.389D-01 0.114D+00
 Coeff:      0.242D+00 0.611D+00
 Gap=     0.159 Goal=   None    Shift=    0.000
 RMSDP=2.48D-09 MaxDP=8.12D-08 DE=-3.46D-11 OVMax= 1.69D-07

 SCF Done:  E(RPBE1PBE) =  -2048.92711998     A.U. after   14 cycles
            NFock= 14  Conv=0.25D-08     -V/T= 2.0055
 KE= 2.037685682380D+03 PE=-1.050826089142D+04 EE= 3.584733095544D+03
 Leave Link  502 at Wed Oct 31 15:41:03 2018, MaxMem=   536870912 cpu:      1582.5
 (Enter /pbs_home/pkowalski/g09d01/g09/l701.exe)
 Compute integral first derivatives.
 ... and contract with generalized density number  0.
 R6Disp: Adding Grimme-D3 dispersion energy 1st derivatives to the gradient.
 Leave Link  701 at Wed Oct 31 15:41:03 2018, MaxMem=   536870912 cpu:         3.6
 (Enter /pbs_home/pkowalski/g09d01/g09/l702.exe)
 L702 exits ... SP integral derivatives will be done elsewhere.
 Leave Link  702 at Wed Oct 31 15:41:03 2018, MaxMem=   536870912 cpu:         0.2
 (Enter /pbs_home/pkowalski/g09d01/g09/l703.exe)
 Compute integral first derivatives, UseDBF=F ICtDFT=           0.
 Integral derivatives from FoFJK, PRISM(SPDF).
 Calling FoFJK, ICntrl=      2127 FMM=F ISym2X=0 I1Cent= 0 IOpClX= 0 NMat=1 NMatS=1 NMatT=0.
 FoFJK:  IHMeth= 1 ICntrl=    2127 DoSepK=F KAlg= 0 I1Cent=   0 FoldK=F
 IRaf=         0 NMat=   1 IRICut=       1 DoRegI=T DoRafI=F ISym2E= 0.
 FoFCou: FMM=F IPFlag=           0 FMFlag=      100000 FMFlg1=         800
         NFxFlg=           0 DoJE=F BraDBF=F KetDBF=F FulRan=T
         wScrn=  0.000000 ICntrl=    2127 IOpCl=  0 I1Cent=           0 NGrid=           0
         NMat0=    1 NMatS0=      1 NMatT0=    0 NMatD0=    1 NMtDS0=    0 NMtDT0=    0
 Symmetry not used in FoFCou.
 Leave Link  703 at Wed Oct 31 15:41:57 2018, MaxMem=   536870912 cpu:       428.8
 (Enter /pbs_home/pkowalski/g09d01/g09/l716.exe)
 Dipole        = 1.00815267D-02-2.45381452D+00-9.97967668D-02
 ***** Axes restored to original set *****
 -------------------------------------------------------------------
 Center     Atomic                   Forces (Hartrees/Bohr)
 Number     Number              X              Y              Z
 -------------------------------------------------------------------
      1        6           0.001611438   -0.000365369   -0.001809443
      2       16           0.000375025    0.000365981   -0.003369373
      3        6          -0.000275296   -0.000554871    0.001589432
      4        6          -0.000299232   -0.000053978   -0.000101593
      5        6           0.001441954    0.001797947   -0.002617470
      6        6          -0.000076962   -0.000191653    0.000187872
      7        1           0.000156425    0.000217097    0.000032593
      8        6          -0.002780614    0.000896915    0.001263835
      9        6           0.001339411   -0.002455676   -0.001318886
     10        6           0.000302111   -0.001599179    0.000183720
     11        6          -0.001422513    0.000648018    0.003717194
     12        6          -0.000914403   -0.001149114   -0.002581150
     13        9          -0.000957795    0.000735703    0.001113530
     14        9          -0.000482588    0.000563452   -0.000224181
     15        9           0.000337460   -0.000754145   -0.001544869
     16        9           0.000880716    0.000354751   -0.000740114
     17        9           0.000668268   -0.000183410    0.000387017
     18        9          -0.000398528    0.000212512    0.001179629
     19        6           0.000321387    0.000922196    0.001970476
     20        6          -0.000513544    0.000470377   -0.003493095
     21        6           0.001353541   -0.000399230    0.003774784
     22        1           0.000255634   -0.000022218    0.000263318
     23        1           0.000394647   -0.000101019    0.000967908
     24        1          -0.000348740   -0.000679226    0.000620257
     25        6          -0.000853684    0.000456044   -0.001550066
     26        1          -0.000108051   -0.000070340   -0.000087199
     27        1           0.000075472   -0.000311366    0.000177305
     28        1          -0.000046638    0.000180289   -0.000110104
     29        1          -0.000056285    0.000058385    0.000076255
     30        1           0.000062124   -0.000016571    0.000015514
     31        1          -0.000135745    0.000010735   -0.000013811
     32       16           0.001661763    0.002656358    0.004082967
     33        6          -0.002301865   -0.001904690   -0.001148767
     34        6           0.000887621   -0.000343150   -0.000578380
     35        6          -0.000666032    0.000046169   -0.000565077
     36        1          -0.000102403   -0.000007915   -0.000147228
     37        1           0.000172541    0.000175950   -0.000190085
     38        1           0.000091995   -0.000020345    0.000345615
     39        1           0.000351387    0.000414585    0.000241672
 -------------------------------------------------------------------
 Cartesian Forces:  Max     0.004082967 RMS     0.001203133
 Leave Link  716 at Wed Oct 31 15:41:57 2018, MaxMem=   536870912 cpu:         0.2
 (Enter /pbs_home/pkowalski/g09d01/g09/l103.exe)

 GradGradGradGradGradGradGradGradGradGradGradGradGradGradGradGradGradGrad
 Berny optimization.
 Using GEDIIS/GDIIS optimizer.
 FormGI is forming the generalized inverse of G from B-inverse, IUseBI=4.
 GSVD:  received Info=                   1 from GESDD.
 Internal  Forces:  Max     0.012924585 RMS     0.002247161
 Search for a local minimum.
 Step number   4 out of a maximum of  223
 All quantities printed in internal units (Hartrees-Bohrs-Radians)
 RMS Force = .22472D-02 SwitMx=.10000D-02 MixMth= 1
 Mixed Optimization -- RFO/linear search
 Update second derivatives using D2CorX and points    3    4
 DE= -4.90D-04 DEPred=-2.32D-03 R= 2.11D-01
 Trust test= 2.11D-01 RLast= 5.49D-01 DXMaxT set to 8.49D-01
 ITU=  0  1  1  0
 Use linear search instead of GDIIS.
     Eigenvalues ---    0.00355   0.00884   0.00902   0.00950   0.00972
     Eigenvalues ---    0.01004   0.01104   0.01146   0.01187   0.01215
     Eigenvalues ---    0.01289   0.01345   0.01382   0.01434   0.01487
     Eigenvalues ---    0.01512   0.01584   0.01616   0.01930   0.01951
     Eigenvalues ---    0.02272   0.04121   0.04981   0.05466   0.07190
     Eigenvalues ---    0.07243   0.07267   0.07305   0.07346   0.07363
     Eigenvalues ---    0.07379   0.07431   0.07497   0.08075   0.09264
     Eigenvalues ---    0.09691   0.10391   0.11142   0.12136   0.12359
     Eigenvalues ---    0.14419   0.15632   0.15999   0.15999   0.16000
     Eigenvalues ---    0.16000   0.16000   0.16000   0.16000   0.16000
     Eigenvalues ---    0.16000   0.16000   0.16005   0.16014   0.16033
     Eigenvalues ---    0.17047   0.22171   0.23595   0.24196   0.24284
     Eigenvalues ---    0.24598   0.24910   0.24990   0.24992   0.24995
     Eigenvalues ---    0.24997   0.24998   0.25003   0.25376   0.27705
     Eigenvalues ---    0.28662   0.29084   0.29292   0.29410   0.30268
     Eigenvalues ---    0.30622   0.31650   0.33311   0.33561   0.33953
     Eigenvalues ---    0.34191   0.34210   0.34214   0.34225   0.34246
     Eigenvalues ---    0.34247   0.34254   0.34274   0.34282   0.34308
     Eigenvalues ---    0.34314   0.34333   0.34377   0.34773   0.35904
     Eigenvalues ---    0.36048   0.36472   0.37965   0.38163   0.38946
     Eigenvalues ---    0.39625   0.40457   0.42469   0.48478   0.51641
     Eigenvalues ---    0.52796   0.53144   0.53629   0.54128   0.54310
     Eigenvalues ---    0.54936
 RFO step:  Lambda=-3.62088705D-03 EMin= 3.55307629D-03
 Quartic linear search produced a step of -0.41508.
 Iteration  1 RMS(Cart)=  0.12225521 RMS(Int)=  0.00257784
 Iteration  2 RMS(Cart)=  0.00493414 RMS(Int)=  0.00012670
 Iteration  3 RMS(Cart)=  0.00000676 RMS(Int)=  0.00012665
 Iteration  4 RMS(Cart)=  0.00000000 RMS(Int)=  0.00012665
 ITry= 1 IFail=0 DXMaxC= 6.74D-01 DCOld= 1.00D+10 DXMaxT= 8.49D-01 DXLimC= 3.00D+00 Rises=F
 Variable       Old X    -DE/DX   Delta X   Delta X   Delta X     New X
                                 (Linear)    (Quad)   (Total)
    R1        3.28876   0.00005   0.00388  -0.00940  -0.00549   3.28327
    R2        2.62315  -0.00024  -0.00515   0.00904   0.00391   2.62706
    R3        2.74092  -0.00076  -0.00230   0.00282   0.00052   2.74145
    R4        3.25750  -0.00037   0.00042  -0.00368  -0.00328   3.25423
    R5        2.59369  -0.00050  -0.00127   0.00465   0.00335   2.59704
    R6        2.81845   0.00017   0.00067  -0.00035   0.00032   2.81877
    R7        2.69137   0.00036   0.00100  -0.00256  -0.00157   2.68981
    R8        2.06435  -0.00026  -0.00037   0.00077   0.00041   2.06476
    R9        2.82359  -0.00056  -0.00070   0.00202   0.00131   2.82490
   R10        2.07650  -0.00005  -0.00003   0.00012   0.00009   2.07659
   R11        2.08160  -0.00004  -0.00014   0.00071   0.00057   2.08217
   R12        2.08164   0.00005  -0.00005   0.00060   0.00054   2.08219
   R13        2.85491  -0.00074  -0.00052   0.00102   0.00026   2.85517
   R14        2.57486   0.00619  -0.00137   0.00655   0.00510   2.57996
   R15        2.90827  -0.00156  -0.00377   0.00790   0.00407   2.91234
   R16        2.53759   0.00130   0.00083  -0.00098  -0.00015   2.53744
   R17        2.54949   0.00007   0.00100  -0.00276  -0.00176   2.54773
   R18        2.85447  -0.00041   0.00030  -0.00205  -0.00157   2.85290
   R19        2.73505   0.00224  -0.00231   0.00538   0.00308   2.73813
   R20        2.91267  -0.00069  -0.00389   0.00839   0.00468   2.91736
   R21        2.51377   0.00057   0.00203  -0.00486  -0.00283   2.51093
   R22        2.54033  -0.00067   0.00040  -0.00237  -0.00197   2.53837
   R23        2.55870   0.00016  -0.00031   0.00085   0.00055   2.55925
   R24        2.52730   0.00076   0.00193  -0.00444  -0.00251   2.52479
   R25        2.62125   0.00466  -0.00076   0.00183   0.00114   2.62239
   R26        2.82344  -0.00104  -0.00094   0.00168   0.00074   2.82419
   R27        2.69090   0.00022  -0.00225   0.00410   0.00185   2.69275
   R28        3.28510   0.00028   0.00176  -0.00519  -0.00337   3.28173
   R29        2.07816   0.00016   0.00025  -0.00041  -0.00016   2.07801
   R30        2.08447  -0.00088  -0.00073   0.00165   0.00091   2.08538
   R31        2.07582  -0.00076   0.00038  -0.00158  -0.00119   2.07463
   R32        2.08395  -0.00005  -0.00018   0.00112   0.00093   2.08489
   R33        2.07572  -0.00009   0.00052  -0.00113  -0.00061   2.07511
   R34        2.07818  -0.00002   0.00019  -0.00039  -0.00021   2.07797
   R35        3.25234  -0.00090  -0.00273   0.00393   0.00114   3.25348
   R36        2.59844  -0.00252  -0.00262   0.00263  -0.00007   2.59837
   R37        2.82241  -0.00057  -0.00051   0.00109   0.00058   2.82298
   R38        2.06433  -0.00026  -0.00042   0.00113   0.00071   2.06504
   R39        2.07780   0.00005   0.00027  -0.00033  -0.00006   2.07773
   R40        2.08352  -0.00005  -0.00019   0.00090   0.00071   2.08423
   R41        2.07791   0.00002   0.00001   0.00018   0.00019   2.07810
    A1        1.94008  -0.00061   0.00003   0.00010   0.00033   1.94041
    A2        2.10826  -0.00104   0.00019  -0.00034  -0.00019   2.10808
    A3        2.23474   0.00168  -0.00025   0.00025  -0.00004   2.23470
    A4        1.61152   0.00067  -0.00142   0.00496   0.00373   1.61526
    A5        1.93132  -0.00052   0.00064  -0.00507  -0.00434   1.92698
    A6        2.11286   0.00030  -0.00142   0.00457   0.00312   2.11598
    A7        2.23899   0.00022   0.00071   0.00051   0.00119   2.24018
    A8        1.99667   0.00036  -0.00068   0.00450   0.00390   2.00057
    A9        2.13878  -0.00015   0.00281  -0.00828  -0.00552   2.13326
   A10        2.14760  -0.00021  -0.00210   0.00374   0.00160   2.14921
   A11        1.94490   0.00016   0.00125  -0.00487  -0.00348   1.94142
   A12        2.18358   0.00164  -0.00424   0.01296   0.00866   2.19225
   A13        2.15431  -0.00179   0.00315  -0.00873  -0.00564   2.14867
   A14        1.91768   0.00010   0.00066  -0.00204  -0.00138   1.91630
   A15        1.94892  -0.00013  -0.00098   0.00308   0.00210   1.95102
   A16        1.95006   0.00018  -0.00061   0.00281   0.00220   1.95226
   A17        1.88516   0.00001  -0.00012   0.00012   0.00000   1.88516
   A18        1.88533  -0.00013  -0.00018  -0.00002  -0.00020   1.88513
   A19        1.87419  -0.00004   0.00126  -0.00413  -0.00287   1.87132
   A20        2.11557  -0.00838   0.00167  -0.01745  -0.01513   2.10045
   A21        2.23804   0.00926  -0.00144   0.01370   0.01289   2.25094
   A22        1.92709  -0.00098  -0.00284   0.00527   0.00194   1.92903
   A23        1.80888   0.00171  -0.00675   0.02195   0.01446   1.82334
   A24        1.98508  -0.00078   0.00312  -0.00775  -0.00437   1.98071
   A25        1.93738  -0.00033  -0.00198   0.00378   0.00199   1.93937
   A26        1.94798   0.00019   0.00383  -0.00859  -0.00455   1.94343
   A27        1.91190  -0.00116   0.00303  -0.01248  -0.00925   1.90265
   A28        1.87259   0.00033  -0.00118   0.00269   0.00139   1.87398
   A29        1.92134  -0.00229  -0.00377   0.00653   0.00238   1.92372
   A30        2.24641   0.01292  -0.00042   0.01907   0.01884   2.26525
   A31        2.11543  -0.01063   0.00417  -0.02558  -0.02122   2.09421
   A32        1.79743  -0.00056  -0.00774   0.01769   0.00962   1.80705
   A33        1.98631  -0.00061   0.00518  -0.01634  -0.01107   1.97524
   A34        1.89775   0.00090   0.00010   0.00272   0.00291   1.90066
   A35        1.98396  -0.00004   0.00491  -0.01396  -0.00891   1.97505
   A36        1.89333   0.00030   0.00061  -0.00115  -0.00052   1.89281
   A37        1.90041   0.00007  -0.00332   0.01174   0.00840   1.90881
   A38        1.79856   0.00172  -0.00555   0.01423   0.00855   1.80711
   A39        1.94132  -0.00013  -0.00136   0.00742   0.00606   1.94738
   A40        1.98881  -0.00100   0.00277  -0.01013  -0.00733   1.98149
   A41        1.90844   0.00076   0.00160  -0.00020   0.00137   1.90981
   A42        1.95208  -0.00158   0.00370  -0.01442  -0.01068   1.94140
   A43        1.87419   0.00030  -0.00116   0.00333   0.00217   1.87636
   A44        2.18113   0.00634  -0.00180   0.01290   0.01090   2.19203
   A45        1.94310   0.00000   0.00178  -0.00486  -0.00292   1.94019
   A46        2.15882  -0.00635   0.00004  -0.00841  -0.00855   2.15026
   A47        2.24408   0.01022   0.00254   0.00705   0.00941   2.25349
   A48        2.09653  -0.00733   0.00042  -0.01074  -0.01050   2.08604
   A49        1.94206  -0.00280  -0.00276   0.00409   0.00160   1.94366
   A50        1.93246  -0.00075   0.00065  -0.00485  -0.00420   1.92826
   A51        1.94083   0.00023  -0.00148   0.00551   0.00403   1.94486
   A52        1.94449   0.00075   0.00039   0.00127   0.00167   1.94616
   A53        1.88332  -0.00005  -0.00039   0.00051   0.00012   1.88344
   A54        1.89623  -0.00030  -0.00227   0.00482   0.00256   1.89879
   A55        1.86392   0.00011   0.00311  -0.00730  -0.00419   1.85973
   A56        1.94128  -0.00002  -0.00146   0.00437   0.00291   1.94419
   A57        1.94416   0.00050  -0.00080   0.00415   0.00336   1.94751
   A58        1.93214  -0.00032   0.00162  -0.00576  -0.00414   1.92800
   A59        1.86629  -0.00017   0.00285  -0.00870  -0.00586   1.86043
   A60        1.88256   0.00007  -0.00021   0.00063   0.00042   1.88298
   A61        1.89485  -0.00007  -0.00197   0.00521   0.00324   1.89808
   A62        1.61171   0.00209   0.00088   0.00111   0.00222   1.61393
   A63        1.93079  -0.00049   0.00014  -0.00350  -0.00312   1.92767
   A64        2.11401  -0.00005   0.00435  -0.01217  -0.00762   2.10639
   A65        2.23822   0.00052  -0.00559   0.01624   0.01085   2.24907
   A66        1.99572   0.00140   0.00025   0.00315   0.00349   1.99921
   A67        2.14775  -0.00071   0.00102  -0.00464  -0.00365   2.14409
   A68        2.13969  -0.00069  -0.00134   0.00155   0.00018   2.13986
   A69        1.95540  -0.00019   0.00135  -0.00373  -0.00238   1.95302
   A70        1.93897  -0.00021  -0.00178   0.00449   0.00271   1.94168
   A71        1.92524   0.00036   0.00022   0.00014   0.00036   1.92560
   A72        1.87551   0.00006   0.00036  -0.00144  -0.00108   1.87443
   A73        1.88503   0.00002  -0.00112   0.00330   0.00219   1.88722
   A74        1.88095  -0.00004   0.00097  -0.00281  -0.00183   1.87912
    D1       -0.02082   0.00203   0.02279  -0.01418   0.00865  -0.01217
    D2        3.13559   0.00020   0.00906  -0.01407  -0.00498   3.13061
    D3        0.02287  -0.00192  -0.02238   0.01615  -0.00622   0.01665
    D4        3.13511  -0.00199  -0.01204  -0.00822  -0.02027   3.11485
    D5       -3.13487   0.00004  -0.00741   0.01603   0.00864  -3.12623
    D6       -0.02263  -0.00002   0.00293  -0.00834  -0.00541  -0.02804
    D7       -0.83778  -0.00175  -0.02735   0.02520  -0.00214  -0.83992
    D8        2.38696   0.00020   0.00312  -0.00044   0.00268   2.38964
    D9        2.32135  -0.00389  -0.04360   0.02533  -0.01827   2.30308
   D10       -0.73710  -0.00194  -0.01313  -0.00032  -0.01345  -0.75055
   D11        0.01300  -0.00159  -0.01698   0.00817  -0.00883   0.00417
   D12       -3.12233  -0.00107  -0.01156   0.00648  -0.00511  -3.12744
   D13       -0.00219   0.00079   0.00731  -0.00026   0.00699   0.00480
   D14       -3.12713   0.00093   0.00540   0.00258   0.00794  -3.11918
   D15        3.13256   0.00022   0.00136   0.00160   0.00294   3.13551
   D16        0.00763   0.00036  -0.00055   0.00445   0.00389   0.01153
   D17        3.13997  -0.00030  -0.00347   0.00212  -0.00135   3.13863
   D18        1.04858  -0.00030  -0.00313   0.00135  -0.00178   1.04680
   D19       -1.05088  -0.00028  -0.00365   0.00255  -0.00110  -1.05198
   D20        0.00584   0.00032   0.00300   0.00012   0.00312   0.00896
   D21       -2.08554   0.00032   0.00334  -0.00065   0.00268  -2.08286
   D22        2.09818   0.00034   0.00282   0.00055   0.00337   2.10154
   D23       -0.01360   0.00074   0.00996  -0.01041  -0.00047  -0.01407
   D24       -3.12642   0.00074  -0.00016   0.01305   0.01288  -3.11354
   D25        3.11124   0.00060   0.01191  -0.01340  -0.00151   3.10973
   D26       -0.00158   0.00060   0.00180   0.01006   0.01184   0.01026
   D27        1.60609   0.00025  -0.01025   0.03015   0.01992   1.62601
   D28       -0.47414   0.00015  -0.01234   0.03548   0.02315  -0.45099
   D29       -2.58434   0.00012  -0.01040   0.03000   0.01961  -2.56473
   D30       -1.56824   0.00022   0.00128   0.00309   0.00436  -1.56387
   D31        2.63471   0.00012  -0.00081   0.00842   0.00760   2.64231
   D32        0.52452   0.00008   0.00113   0.00294   0.00406   0.52857
   D33        2.93651   0.00225  -0.00540   0.09286   0.08745   3.02396
   D34        0.81800   0.00131  -0.00730   0.09311   0.08586   0.90386
   D35       -1.29572   0.00168  -0.00650   0.09232   0.08569  -1.21003
   D36       -0.27474   0.00115  -0.03089   0.11495   0.08411  -0.19063
   D37       -2.39325   0.00021  -0.03279   0.11520   0.08252  -2.31073
   D38        1.77621   0.00058  -0.03199   0.11440   0.08235   1.85856
   D39        2.99319  -0.00390  -0.01802  -0.03936  -0.05747   2.93572
   D40       -0.15184  -0.00361  -0.02150  -0.02946  -0.05100  -0.20283
   D41       -0.07254  -0.00177   0.00945  -0.06179  -0.05229  -0.12483
   D42        3.06561  -0.00147   0.00597  -0.05189  -0.04581   3.01980
   D43        0.49329  -0.00002   0.03907  -0.11995  -0.08100   0.41229
   D44        2.64898  -0.00079   0.04273  -0.13438  -0.09174   2.55724
   D45       -1.51281  -0.00046   0.04202  -0.12829  -0.08631  -1.59912
   D46        2.63652   0.00022   0.04064  -0.12020  -0.07968   2.55684
   D47       -1.49098  -0.00055   0.04430  -0.13463  -0.09042  -1.58140
   D48        0.63042  -0.00022   0.04359  -0.12853  -0.08499   0.54543
   D49       -1.57535  -0.00001   0.04357  -0.13025  -0.08665  -1.66199
   D50        0.58034  -0.00078   0.04723  -0.14468  -0.09739   0.48295
   D51        2.70173  -0.00045   0.04653  -0.13859  -0.09196   2.60978
   D52        0.38819   0.00167   0.01610  -0.01785  -0.00181   0.38638
   D53       -1.65480  -0.00011   0.01789  -0.02891  -0.01108  -1.66588
   D54        2.50692   0.00034   0.01843  -0.03155  -0.01318   2.49374
   D55       -2.75026   0.00134   0.01931  -0.02698  -0.00765  -2.75791
   D56        1.48993  -0.00043   0.02110  -0.03805  -0.01692   1.47302
   D57       -0.63154   0.00001   0.02164  -0.04068  -0.01901  -0.65055
   D58       -0.66744  -0.00641  -0.03146  -0.04771  -0.07916  -0.74660
   D59        2.43630  -0.00341  -0.01219  -0.03286  -0.04507   2.39123
   D60        2.47037  -0.00606  -0.03534  -0.03677  -0.07209   2.39829
   D61       -0.70907  -0.00306  -0.01606  -0.02192  -0.03800  -0.74707
   D62       -0.53168  -0.00121  -0.03422   0.08750   0.05328  -0.47840
   D63        1.53445  -0.00013  -0.03796   0.10342   0.06547   1.59991
   D64       -2.67514  -0.00024  -0.03603   0.09847   0.06246  -2.61269
   D65       -2.68893  -0.00006  -0.03808   0.10352   0.06545  -2.62348
   D66       -0.62280   0.00103  -0.04182   0.11944   0.07764  -0.54516
   D67        1.45079   0.00091  -0.03989   0.11449   0.07463   1.52542
   D68        1.47761  -0.00034  -0.03753   0.09855   0.06098   1.53860
   D69       -2.73945   0.00074  -0.04127   0.11447   0.07317  -2.66627
   D70       -0.66585   0.00063  -0.03933   0.10952   0.07016  -0.59569
   D71       -0.00997  -0.00153  -0.01008  -0.01024  -0.02030  -0.03027
   D72       -3.11643  -0.00419  -0.02795  -0.02375  -0.05191   3.11485
   D73       -3.13464  -0.00055  -0.01188   0.01392   0.00224  -3.13240
   D74        0.04209  -0.00322  -0.02976   0.00042  -0.02938   0.01271
   D75       -2.59137   0.00059  -0.00406   0.02402   0.02000  -2.57137
   D76        1.59819   0.00100  -0.00302   0.02298   0.02000   1.61819
   D77       -0.47897   0.00021  -0.00623   0.02768   0.02150  -0.45747
   D78        0.53128  -0.00041  -0.00202  -0.00296  -0.00503   0.52625
   D79       -1.56235  -0.00001  -0.00099  -0.00401  -0.00504  -1.56738
   D80        2.64368  -0.00080  -0.00419   0.00070  -0.00354   2.64014
   D81       -0.01268   0.00116   0.00889  -0.00036   0.00846  -0.00423
   D82        3.12028   0.00058   0.00325   0.00695   0.01014   3.13042
   D83       -3.13761   0.00197   0.00712   0.02319   0.03014  -3.10748
   D84       -0.00465   0.00139   0.00149   0.03051   0.03183   0.02717
   D85        3.12604   0.00064   0.01738  -0.01292   0.00467   3.13071
   D86       -0.04731   0.00344   0.03353  -0.00034   0.03329  -0.01402
   D87        0.03960  -0.00266  -0.02818  -0.00009  -0.02816   0.01144
   D88       -3.08389  -0.00168  -0.00458  -0.03091  -0.03563  -3.11952
   D89       -0.02288   0.00140   0.01637   0.00033   0.01660  -0.00628
   D90        3.12730   0.00198   0.02195  -0.00691   0.01494  -3.14094
   D91        3.09898   0.00032  -0.00879   0.03353   0.02459   3.12357
   D92       -0.03403   0.00090  -0.00321   0.02628   0.02293  -0.01110
   D93       -0.49044  -0.00071  -0.00535  -0.01063  -0.01593  -0.50637
   D94        1.60749  -0.00091  -0.00520  -0.01190  -0.01705   1.59043
   D95       -2.59101  -0.00086  -0.00498  -0.01243  -0.01736  -2.60837
   D96        2.67273   0.00047   0.02240  -0.04705  -0.02471   2.64803
   D97       -1.51253   0.00027   0.02254  -0.04832  -0.02583  -1.53836
   D98        0.57216   0.00032   0.02276  -0.04885  -0.02614   0.54602
         Item               Value     Threshold  Converged?
 Maximum Force            0.012925     0.000450     NO 
 RMS     Force            0.002247     0.000300     NO 
 Maximum Displacement     0.673926     0.001800     NO 
 RMS     Displacement     0.122727     0.001200     NO 
 Predicted change in Energy=-2.939587D-03
 Lowest energy point so far.  Saving SCF results.
 GradGradGradGradGradGradGradGradGradGradGradGradGradGradGradGradGradGrad

 Leave Link  103 at Wed Oct 31 15:41:57 2018, MaxMem=   536870912 cpu:         0.8
 (Enter /pbs_home/pkowalski/g09d01/g09/l202.exe)
                          Input orientation:                          
 ---------------------------------------------------------------------
 Center     Atomic      Atomic             Coordinates (Angstroms)
 Number     Number       Type             X           Y           Z
 ---------------------------------------------------------------------
      1          6           0       -1.988982   -0.194964   -0.591524
      2         16           0       -3.421272    0.777031   -0.441728
      3          6           0       -4.436500   -0.495648   -1.003064
      4          6           0       -3.690577   -1.615168   -1.284066
      5          6           0       -2.294229   -1.472126   -1.047904
      6          6           0       -5.909262   -0.305464   -1.143616
      7          1           0       -4.139658   -2.531838   -1.673771
      8          6           0       -0.685550    0.346995   -0.256993
      9          6           0       -0.259620    1.695018   -0.790106
     10          6           0        0.333152   -0.235427    0.440828
     11          6           0        1.078748    1.983574   -0.082551
     12          6           0        1.595825    0.579852    0.298903
     13          9           0       -1.154646    2.668960   -0.559106
     14          9           0       -0.051350    1.647191   -2.121264
     15          9           0        1.932171    2.667712   -0.836970
     16          9           0        0.834943    2.668267    1.047079
     17          9           0        2.385820    0.105790   -0.693716
     18          9           0        2.331878    0.621594    1.413150
     19          6           0       -0.606325   -1.907597    2.138917
     20          6           0        0.339543   -1.448505    1.233210
     21          6           0       -1.862026   -1.193594    2.522227
     22          1           0       -2.119392   -1.403630    3.570485
     23          1           0       -2.712879   -1.508759    1.894125
     24          1           0       -1.763126   -0.107866    2.393058
     25          6           0       -1.304231   -2.558106   -1.322116
     26          1           0       -1.168168   -3.210135   -0.442593
     27          1           0       -0.314375   -2.150154   -1.566223
     28          1           0       -1.643953   -3.185845   -2.158585
     29          1           0       -6.370067   -1.230690   -1.516654
     30          1           0       -6.151389    0.504634   -1.850127
     31          1           0       -6.383787   -0.052243   -0.181967
     32         16           0        1.673593   -2.552048    1.097758
     33          6           0        1.000052   -3.626090    2.262624
     34          6           0       -0.207243   -3.148247    2.715092
     35          6           0        1.724609   -4.870141    2.661331
     36          1           0        2.357768   -5.254268    1.848660
     37          1           0        2.377893   -4.690740    3.531665
     38          1           0        1.008365   -5.657275    2.938315
     39          1           0       -0.806974   -3.675489    3.461075
 ---------------------------------------------------------------------
                    Distance matrix (angstroms):
                    1          2          3          4          5
     1  C    0.000000
     2  S    1.737431   0.000000
     3  C    2.500024   1.722062   0.000000
     4  C    2.322072   2.550426   1.374295   0.000000
     5  C    1.390180   2.587736   2.354749   1.423384   0.000000
     6  C    3.960507   2.802594   1.491628   2.580236   3.799832
     7  H    3.355242   3.603140   2.164262   1.092624   2.218177
     8  C    1.450712   2.775469   3.916158   3.732982   2.553936
     9  C    2.569467   3.310606   4.721303   4.792995   3.773181
    10  C    2.541592   3.987439   4.990202   4.590135   3.263261
    11  C    3.796848   4.672787   6.116523   6.094346   4.924504
    12  C    3.774128   5.075300   6.264245   5.938851   4.599676
    13  F    2.983158   2.954787   4.580656   5.030932   4.322750
    14  F    3.080270   3.864505   5.007163   4.958615   3.989079
    15  F    4.861131   5.691242   7.112974   7.082249   5.919899
    16  F    4.342541   4.889651   6.480860   6.652998   5.596741
    17  F    4.386318   5.851186   6.855762   6.342934   4.951578
    18  F    4.832734   6.046774   7.273051   6.967643   5.642811
    19  C    3.507158   4.668070   5.151299   4.616811   3.632421
    20  C    3.212950   4.679974   5.359052   4.754611   3.484364
    21  C    3.272434   3.885826   4.420715   4.243724   3.606968
    22  H    4.335920   4.748477   5.206801   5.106862   4.622205
    23  H    2.903194   3.344079   3.520081   3.326878   2.971892
    24  H    2.994382   3.401250   4.339464   4.416816   3.739450
    25  C    2.566532   4.047231   3.763859   2.566169   1.494872
    26  H    3.128445   4.579735   4.285389   3.100733   2.157566
    27  H    2.752655   4.414261   4.477326   3.429951   2.155968
    28  H    3.394126   4.670208   4.046072   2.724055   2.143200
    29  H    4.595922   3.725829   2.131371   2.716907   4.109802
    30  H    4.404447   3.084044   2.158455   3.296905   4.407815
    31  H    4.416155   3.087340   2.159337   3.303141   4.414793
    32  S    4.671613   6.277773   6.780521   5.943496   4.638287
    33  C    5.371509   6.800669   7.072516   6.214887   5.143097
    34  C    4.778094   5.975224   6.224755   5.520617   4.617903
    35  C    6.799198   8.246188   8.397812   7.448842   6.438632
    36  H    7.102485   8.661394   8.771480   7.722661   6.658510
    37  H    7.502152   8.905879   9.197745   8.335271   7.291135
    38  H    7.161054   8.511561   8.474870   7.499813   6.656767
    39  H    5.471266   6.472354   6.573689   5.922538   5.234274
                    6          7          8          9         10
     6  C    0.000000
     7  H    2.892975   0.000000
     8  C    5.338442   4.714425   0.000000
     9  C    6.003778   5.805332   1.510891   0.000000
    10  C    6.440737   5.454454   1.365256   2.364994   0.000000
    11  C    7.429525   7.081857   2.412793   1.541145   2.398709
    12  C    7.693567   6.816878   2.359643   2.423265   1.509691
    13  F    5.638726   6.099269   2.388063   1.342757   3.413045
    14  F    6.251704   5.863344   2.359709   1.348201   3.202563
    15  F    8.391774   8.037578   3.546063   2.398390   3.552160
    16  F    7.689377   7.693554   3.066073   2.349580   3.008450
    17  F    8.317447   7.106297   3.111627   3.087602   2.370035
    18  F    8.678300   7.832880   3.459719   3.566853   2.382184
    19  C    6.439177   5.235524   3.290873   4.655987   2.561693
    20  C    6.782581   5.448614   2.548597   3.786099   1.448955
    21  C    5.532386   4.958317   3.388448   4.677963   3.173187
    22  H    6.147506   5.732064   4.446368   5.663491   4.144204
    23  H    4.570848   3.976465   3.490157   4.846418   3.607180
    24  H    5.453214   5.297418   2.896695   3.955181   2.867377
    25  C    5.129578   2.857271   3.155451   4.411725   3.344224
    26  H    5.604152   3.287194   3.594516   5.000675   3.447213
    27  H    5.906288   3.845782   2.843872   3.923098   2.848460
    28  H    5.245914   2.625131   4.124991   5.254706   4.401234
    29  H    1.098882   2.586966   6.032376   6.813604   7.053752
    30  H    1.101836   3.646687   5.695465   6.103573   6.917039
    31  H    1.101845   3.661965   5.712699   6.397514   6.748237
    32  S    8.220133   6.440161   3.975596   5.033777   2.755916
    33  C    8.388543   6.565761   4.997513   6.262597   3.906442
    34  C    7.448762   5.925029   4.612894   5.978827   3.734812
    35  C    9.674186   7.658355   6.445463   7.677948   5.324224
    36  H   10.089012   7.876274   6.713398   7.880760   5.591943
    37  H   10.476919   8.616026   7.008380   8.149361   5.795175
    38  H    9.651819   7.585634   7.009323   8.340571   6.007478
    39  H    7.654645   6.227469   5.478974   6.871280   4.717606
                   11         12         13         14         15
    11  C    0.000000
    12  C    1.543798   0.000000
    13  F    2.384305   3.558882   0.000000
    14  F    2.355128   3.116024   2.168320   0.000000
    15  F    1.328729   2.400519   3.099298   2.573952   0.000000
    16  F    1.343245   2.345247   2.557009   3.444780   2.180263
    17  F    2.368128   1.354297   4.372969   3.217702   2.605717
    18  F    2.379590   1.336062   4.498595   4.384485   3.067475
    19  C    4.787024   3.797698   5.340867   5.576169   6.019411
    20  C    3.749243   2.562305   4.732708   4.581335   4.874972
    21  C    5.052467   4.477166   4.991426   5.736778   6.371014
    22  H    5.919960   5.332944   5.879647   6.780879   7.239934
    23  H    5.520877   5.046975   5.089182   5.759089   6.817498
    24  H    4.310338   4.017585   4.098327   5.137072   5.638451
    25  C    5.276550   4.569990   5.284580   4.460143   6.165942
    26  H    5.670351   4.749050   5.880265   5.259167   6.657080
    27  H    4.607579   3.818441   4.994417   3.846697   5.365688
    28  H    6.200477   5.542191   6.089047   5.088813   6.985661
    29  H    8.238507   8.368377   6.582157   6.969501   9.197100
    30  H    7.588575   8.040107   5.596292   6.212040   8.429077
    31  H    7.735882   8.019039   5.906869   6.837304   8.773958
    32  S    4.724282   3.233112   6.164662   5.565172   5.572784
    33  C    6.080655   4.679860   7.227208   6.937681   7.077306
    34  C    5.984661   4.794554   6.742244   6.812552   7.142801
    35  C    7.410765   5.941386   8.689037   8.276645   8.312665
    36  H    7.599462   6.084345   8.995106   8.318310   8.375649
    37  H    7.700442   6.232296   9.131179   8.833244   8.569157
    38  H    8.216640   6.798041   9.286376   8.948607   9.187578
    39  H    6.938172   5.820713   7.518961   7.750123   8.137094
                   16         17         18         19         20
    16  F    0.000000
    17  F    3.464372   0.000000
    18  F    2.561971   2.169757   0.000000
    19  C    4.920151   4.585898   3.944183   0.000000
    20  C    4.150648   3.211873   2.878731   1.387709   0.000000
    21  C    4.935957   5.484057   4.702531   1.494494   2.563875
    22  H    5.628145   6.384254   5.345039   2.143069   3.392821
    23  H    5.545455   5.941415   5.497210   2.157908   3.123735
    24  H    4.033427   5.175671   4.273335   2.154485   2.750232
    25  C    6.124061   4.594313   5.550988   3.590123   3.234640
    26  H    6.386484   4.867160   5.511465   2.945584   2.860917
    27  H    5.600665   3.625135   4.854061   3.724531   2.959180
    28  H    7.119819   5.405532   6.562097   4.602077   4.296147
    29  H    8.584099   8.895446   9.366886   6.858726   7.254520
    30  H    7.866635   8.624401   9.090021   7.244244   7.446739
    31  H    7.811645   8.785947   8.886016   6.496762   7.011094
    32  S    5.287494   3.283405   3.256503   2.587925   1.736618
    33  C    6.412779   4.958551   4.531907   2.355625   2.497567
    34  C    6.140053   5.378913   4.727990   1.424941   2.320360
    35  C    7.760471   6.037667   5.664440   3.805632   3.957970
    36  H    8.107286   5.932511   5.892036   4.479989   4.351533
    37  H    7.918892   6.392230   5.719363   4.311750   4.466526
    38  H    8.539409   6.949961   6.595606   4.160090   4.590038
    39  H    6.983302   6.461756   5.701869   2.216711   3.352214
                   21         22         23         24         25
    21  C    0.000000
    22  H    1.099635   0.000000
    23  H    1.103536   1.781422   0.000000
    24  H    1.097848   1.786691   1.764501   0.000000
    25  C    4.117281   5.092627   3.664645   4.474011   0.000000
    26  H    3.652128   4.502565   3.277357   4.244875   1.103274
    27  H    4.475004   5.495558   4.258899   4.684626   1.098103
    28  H    5.091820   6.018686   4.514386   5.495963   1.099612
    29  H    6.052799   6.631526   5.008569   6.145770   5.240474
    30  H    6.356107   7.020079   5.467772   6.134869   5.757961
    31  H    5.390888   5.838853   4.461745   5.290024   5.777645
    32  S    4.046618   4.671187   4.578623   4.411674   3.837090
    33  C    3.765093   4.047316   4.290075   4.475496   4.393253
    34  C    2.568302   2.726115   3.104854   3.430509   4.225008
    35  C    5.138122   5.255436   5.619501   5.908936   5.512461
    36  H    5.894865   6.151184   6.304155   6.615405   5.543767
    37  H    5.588015   5.570653   6.222741   6.280701   6.454871
    38  H    5.323225   5.317519   5.669937   6.226910   5.753627
    39  H    2.855587   2.625978   3.283676   3.844843   4.937076
                   26         27         28         29         30
    26  H    0.000000
    27  H    1.764955   0.000000
    28  H    1.780896   1.786429   0.000000
    29  H    5.668471   6.125298   5.154692   0.000000
    30  H    6.372845   6.418663   5.833675   1.780554   0.000000
    31  H    6.102696   6.569259   6.016020   1.780538   1.773944
    32  S    3.298691   3.348183   4.691650   8.560467   8.903015
    33  C    3.491762   4.308849   5.170269   8.622038   9.226089
    34  C    3.301239   4.397423   5.081169   7.717843   8.337724
    35  C    4.556108   5.424758   6.116834   9.809431  10.548593
    36  H    4.675526   5.332664   6.029110  10.182810  10.920244
    37  H    5.528243   6.300107   7.128738  10.676342  11.344790
    38  H    4.707051   5.860069   6.254691   9.689307  10.590580
    39  H    3.947865   5.276650   5.702707   7.855115   8.616558
                   31         32         33         34         35
    31  H    0.000000
    32  S    8.532766   0.000000
    33  C    8.559760   1.721667   0.000000
    34  C    7.491855   2.551229   1.374999   0.000000
    35  C    9.851019   2.796590   1.493858   2.588409   0.000000
    36  H   10.373008   2.886857   2.160028   3.430059   1.099490
    37  H   10.586490   3.315712   2.154621   3.119135   1.102926
    38  H    9.787567   3.670506   2.140641   2.796919   1.099685
    39  H    7.582909   3.605635   2.168886   1.092773   2.911304
                   36         37         38         39
    36  H    0.000000
    37  H    1.774957   0.000000
    38  H    1.780632   1.778163   0.000000
    39  H    3.886903   3.343515   2.737921   0.000000
 Stoichiometry    C17H14F6S2
 Framework group  C1[X(C17H14F6S2)]
 Deg. of freedom   111
 Full point group                 C1      NOp   1
 RotChk:  IX=2 Diff= 2.72D-02
 Largest Abelian subgroup         C1      NOp   1
 Largest concise Abelian subgroup C1      NOp   1
                         Standard orientation:                         
 ---------------------------------------------------------------------
 Center     Atomic      Atomic             Coordinates (Angstroms)
 Number     Number       Type             X           Y           Z
 ---------------------------------------------------------------------
      1          6           0        1.599740   -0.525946    0.263136
      2         16           0        3.096823   -0.587876   -0.616394
      3          6           0        3.554189   -2.077897    0.115830
      4          6           0        2.583306   -2.498859    0.992680
      5          6           0        1.454759   -1.636550    1.086629
      6          6           0        4.852683   -2.734548   -0.212307
      7          1           0        2.685739   -3.414740    1.579618
      8          6           0        0.682642    0.584786    0.090590
      9          6           0        1.188042    2.007587    0.145341
     10          6           0       -0.676430    0.564158   -0.037557
     11          6           0       -0.030587    2.864573   -0.249181
     12          6           0       -1.234229    1.960834    0.094059
     13          9           0        2.230970    2.236717   -0.668783
     14          9           0        1.572114    2.338900    1.394487
     15          9           0       -0.065957    4.039644    0.370075
     16          9           0       -0.012151    3.061607   -1.577769
     17          9           0       -1.643074    2.216638    1.359574
     18          9           0       -2.267212    2.201424   -0.718421
     19          6           0       -1.424633   -1.629905   -1.127765
     20          6           0       -1.569682   -0.554171   -0.263188
     21          6           0       -0.282385   -1.842530   -2.067752
     22          1           0       -0.624042   -2.354929   -2.978748
     23          1           0        0.508818   -2.459240   -1.607906
     24          1           0        0.187442   -0.891819   -2.351797
     25          6           0        0.305215   -1.893427    2.007066
     26          1           0       -0.472466   -2.504970    1.518762
     27          1           0       -0.180071   -0.958707    2.317912
     28          1           0        0.643888   -2.431284    2.904372
     29          1           0        4.953291   -3.667088    0.360224
     30          1           0        5.711066   -2.089178    0.034105
     31          1           0        4.927863   -2.982507   -1.283254
     32         16           0       -3.055645   -0.656125    0.629763
     33          6           0       -3.513055   -2.119174   -0.154074
     34          6           0       -2.545246   -2.506679   -1.050627
     35          6           0       -4.814038   -2.780476    0.164888
     36          1           0       -5.136299   -2.575573    1.195927
     37          1           0       -5.615677   -2.430439   -0.506896
     38          1           0       -4.728701   -3.870069    0.043194
     39          1           0       -2.633655   -3.410464   -1.658498
 ---------------------------------------------------------------------
 Rotational constants (GHZ):      0.2346083      0.1931529      0.1251104
 Leave Link  202 at Wed Oct 31 15:41:57 2018, MaxMem=   536870912 cpu:         0.0
 (Enter /pbs_home/pkowalski/g09d01/g09/l301.exe)
 Basis read from rwf:  (5D, 7F)
 No pseudopotential information found on rwf file.
 There are   453 symmetry adapted cartesian basis functions of A   symmetry.
 There are   428 symmetry adapted basis functions of A   symmetry.
   428 basis functions,   747 primitive gaussians,   453 cartesian basis functions
   101 alpha electrons      101 beta electrons
       nuclear repulsion energy      2825.9436829493 Hartrees.
 IExCor= 1009 DFT=T Ex+Corr=PBE1PBE ExCW=0 ScaHFX=  0.250000
 ScaDFX=  0.750000  0.750000  1.000000  1.000000 ScalE2=  1.000000  1.000000
 IRadAn=      0 IRanWt=     -1 IRanGd=            0 ICorTp=0 IEmpDi=131
 NAtoms=   39 NActive=   39 NUniq=   39 SFac= 1.00D+00 NAtFMM=   60 NAOKFM=F Big=F
 Integral buffers will be    131072 words long.
 Raffenetti 2 integral format.
 Two-electron integral symmetry is turned on.
 R6Disp:  Grimme-D3 Dispersion energy=       -0.0305167113 Hartrees.
 Nuclear repulsion after empirical dispersion term =     2825.9131662380 Hartrees.
 No density basis found on file   724.
 Leave Link  301 at Wed Oct 31 15:41:57 2018, MaxMem=   536870912 cpu:         0.6
 (Enter /pbs_home/pkowalski/g09d01/g09/l302.exe)
 NPDir=0 NMtPBC=     1 NCelOv=     1 NCel=       1 NClECP=     1 NCelD=      1
         NCelK=      1 NCelE2=     1 NClLst=     1 CellRange=     0.0.
 One-electron integrals computed using PRISM.
 NBasis=   428 RedAO= T EigKep=  3.64D-04  NBF=   428
 NBsUse=   428 1.00D-06 EigRej= -1.00D+00 NBFU=   428
 Precomputing XC quadrature grid using
 IXCGrd= 4 IRadAn=           0 IRanWt=          -1 IRanGd=           0 AccXCQ= 0.00D+00.
 Generated NRdTot=       0 NPtTot=           0 NUsed=           0 NTot=          32
 NSgBfM=   445   445   445   445   446 MxSgAt=    39 MxSgA2=    39.
 Leave Link  302 at Wed Oct 31 15:41:58 2018, MaxMem=   536870912 cpu:         7.2
 (Enter /pbs_home/pkowalski/g09d01/g09/l303.exe)
 DipDrv:  MaxL=1.
 Leave Link  303 at Wed Oct 31 15:41:59 2018, MaxMem=   536870912 cpu:         0.9
 (Enter /pbs_home/pkowalski/g09d01/g09/l401.exe)
 Initial guess from the checkpoint file:  "dae0068freq_open_pbe0_air_D3.chk"
 B after Tr=     0.000000    0.000000    0.000000
         Rot=    0.999955   -0.003687   -0.008132    0.003302 Ang=  -1.09 deg.
 Guess basis will be translated and rotated to current coordinates.
 JPrj=2 DoOrth=T DoCkMO=T.
 Generating alternative initial guess.
 ExpMin= 1.22D-01 ExpMax= 9.18D+03 ExpMxC= 1.38D+03 IAcc=1 IRadAn=         1 AccDes= 0.00D+00
 Harris functional with IExCor= 1009 and IRadAn=       1 diagonalized for initial guess.
 HarFok:  IExCor= 1009 AccDes= 0.00D+00 IRadAn=         1 IDoV= 1 UseB2=F ITyADJ=14
 ICtDFT=  3500011 ScaDFX=  1.000000  1.000000  1.000000  1.000000
 FoFCou: FMM=F IPFlag=           0 FMFlag=      100000 FMFlg1=           0
         NFxFlg=           0 DoJE=T BraDBF=F KetDBF=T FulRan=T
         wScrn=  0.000000 ICntrl=     500 IOpCl=  0 I1Cent=   200000004 NGrid=           0
         NMat0=    1 NMatS0=      1 NMatT0=    0 NMatD0=    1 NMtDS0=    0 NMtDT0=    0
 Petite list used in FoFCou.
 Harris En= -2048.99112612091    
 Leave Link  401 at Wed Oct 31 15:42:01 2018, MaxMem=   536870912 cpu:        19.4
 (Enter /pbs_home/pkowalski/g09d01/g09/l502.exe)
 Closed shell SCF:
 Using DIIS extrapolation, IDIIS=  1040.
 Integral symmetry usage will be decided dynamically.
 IVT=      641221 IEndB=      641221 NGot=   536870912 MDV=   536451994
 LenX=   536451994 LenY=   536246332
 Requested convergence on RMS density matrix=1.00D-08 within 128 cycles.
 Requested convergence on MAX density matrix=1.00D-06.
 Requested convergence on             energy=1.00D-06.
 No special actions if energy rises.
 Fock matrices will be formed incrementally for  20 cycles.
 Integral accuracy reduced to 1.0D-05 until final iterations.

 Cycle   1  Pass 0  IDiag  1:
 FoFJK:  IHMeth= 1 ICntrl=       0 DoSepK=F KAlg= 0 I1Cent=   0 FoldK=F
 IRaf= 780000000 NMat=   1 IRICut=       1 DoRegI=T DoRafI=F ISym2E= 0.
 FoFCou: FMM=F IPFlag=           0 FMFlag=      100000 FMFlg1=           0
         NFxFlg=           0 DoJE=F BraDBF=F KetDBF=F FulRan=T
         wScrn=  0.000000 ICntrl=       0 IOpCl=  0 I1Cent=           0 NGrid=           0
         NMat0=    1 NMatS0=      1 NMatT0=    0 NMatD0=    1 NMtDS0=    0 NMtDT0=    0
 Symmetry not used in FoFCou.
 E= -2048.89494171748    
 DIIS: error= 5.08D-03 at cycle   1 NSaved=   1.
 NSaved= 1 IEnMin= 1 EnMin= -2048.89494171748     IErMin= 1 ErrMin= 5.08D-03
 ErrMax= 5.08D-03  0.00D+00 EMaxC= 1.00D-01 BMatC= 2.29D-02 BMatP= 2.29D-02
 IDIUse=3 WtCom= 9.49D-01 WtEn= 5.08D-02
 Coeff-Com:  0.100D+01
 Coeff-En:   0.100D+01
 Coeff:      0.100D+01
 Gap=     0.501 Goal=   None    Shift=    0.000
 GapD=    0.501 DampG=2.000 DampE=1.000 DampFc=2.0000 IDamp=-1.
 RMSDP=8.78D-04 MaxDP=3.75D-02              OVMax= 2.63D-02

 Cycle   2  Pass 0  IDiag  1:
 RMSU=  8.71D-04    CP:  9.94D-01
 E= -2048.92729006442     Delta-E=       -0.032348346939 Rises=F Damp=F
 DIIS: error= 7.74D-04 at cycle   2 NSaved=   2.
 NSaved= 2 IEnMin= 2 EnMin= -2048.92729006442     IErMin= 2 ErrMin= 7.74D-04
 ErrMax= 7.74D-04  0.00D+00 EMaxC= 1.00D-01 BMatC= 3.48D-04 BMatP= 2.29D-02
 IDIUse=3 WtCom= 9.92D-01 WtEn= 7.74D-03
 Coeff-Com: -0.590D-01 0.106D+01
 Coeff-En:   0.000D+00 0.100D+01
 Coeff:     -0.586D-01 0.106D+01
 Gap=     0.159 Goal=   None    Shift=    0.000
 RMSDP=1.27D-04 MaxDP=3.42D-03 DE=-3.23D-02 OVMax= 7.76D-03

 Cycle   3  Pass 0  IDiag  1:
 RMSU=  1.25D-04    CP:  9.94D-01  1.03D+00
 E= -2048.92757795875     Delta-E=       -0.000287894326 Rises=F Damp=F
 DIIS: error= 6.08D-04 at cycle   3 NSaved=   3.
 NSaved= 3 IEnMin= 3 EnMin= -2048.92757795875     IErMin= 3 ErrMin= 6.08D-04
 ErrMax= 6.08D-04  0.00D+00 EMaxC= 1.00D-01 BMatC= 3.55D-04 BMatP= 3.48D-04
 IDIUse=3 WtCom= 9.94D-01 WtEn= 6.08D-03
 Coeff-Com: -0.412D-01 0.573D+00 0.468D+00
 Coeff-En:   0.000D+00 0.126D+00 0.874D+00
 Coeff:     -0.409D-01 0.570D+00 0.471D+00
 Gap=     0.158 Goal=   None    Shift=    0.000
 RMSDP=7.34D-05 MaxDP=2.37D-03 DE=-2.88D-04 OVMax= 5.14D-03

 Cycle   4  Pass 0  IDiag  1:
 RMSU=  4.75D-05    CP:  9.94D-01  1.04D+00  5.64D-01
 E= -2048.92784241468     Delta-E=       -0.000264455931 Rises=F Damp=F
 DIIS: error= 1.74D-04 at cycle   4 NSaved=   4.
 NSaved= 4 IEnMin= 4 EnMin= -2048.92784241468     IErMin= 4 ErrMin= 1.74D-04
 ErrMax= 1.74D-04  0.00D+00 EMaxC= 1.00D-01 BMatC= 2.95D-05 BMatP= 3.48D-04
 IDIUse=3 WtCom= 9.98D-01 WtEn= 1.74D-03
 Coeff-Com: -0.113D-01 0.132D+00 0.239D+00 0.640D+00
 Coeff-En:   0.000D+00 0.000D+00 0.491D-01 0.951D+00
 Coeff:     -0.113D-01 0.132D+00 0.238D+00 0.641D+00
 Gap=     0.159 Goal=   None    Shift=    0.000
 RMSDP=2.82D-05 MaxDP=1.15D-03 DE=-2.64D-04 OVMax= 3.00D-03

 Cycle   5  Pass 0  IDiag  1:
 RMSU=  2.04D-05    CP:  9.94D-01  1.05D+00  6.25D-01  6.33D-01
 E= -2048.92786137742     Delta-E=       -0.000018962744 Rises=F Damp=F
 DIIS: error= 1.00D-04 at cycle   5 NSaved=   5.
 NSaved= 5 IEnMin= 5 EnMin= -2048.92786137742     IErMin= 5 ErrMin= 1.00D-04
 ErrMax= 1.00D-04  0.00D+00 EMaxC= 1.00D-01 BMatC= 9.53D-06 BMatP= 2.95D-05
 IDIUse=3 WtCom= 9.99D-01 WtEn= 1.00D-03
 Coeff-Com: -0.152D-02 0.450D-02 0.895D-01 0.428D+00 0.480D+00
 Coeff-En:   0.000D+00 0.000D+00 0.000D+00 0.286D+00 0.714D+00
 Coeff:     -0.152D-02 0.449D-02 0.894D-01 0.427D+00 0.480D+00
 Gap=     0.159 Goal=   None    Shift=    0.000
 RMSDP=1.17D-05 MaxDP=4.65D-04 DE=-1.90D-05 OVMax= 1.14D-03

 Cycle   6  Pass 0  IDiag  1:
 RMSU=  4.90D-06    CP:  9.94D-01  1.05D+00  6.22D-01  7.71D-01  5.88D-01
 E= -2048.92787153055     Delta-E=       -0.000010153133 Rises=F Damp=F
 DIIS: error= 2.10D-05 at cycle   6 NSaved=   6.
 NSaved= 6 IEnMin= 6 EnMin= -2048.92787153055     IErMin= 6 ErrMin= 2.10D-05
 ErrMax= 2.10D-05  0.00D+00 EMaxC= 1.00D-01 BMatC= 4.35D-07 BMatP= 9.53D-06
 IDIUse=1 WtCom= 1.00D+00 WtEn= 0.00D+00
 Coeff-Com:  0.256D-03-0.116D-01 0.242D-01 0.167D+00 0.251D+00 0.569D+00
 Coeff:      0.256D-03-0.116D-01 0.242D-01 0.167D+00 0.251D+00 0.569D+00
 Gap=     0.159 Goal=   None    Shift=    0.000
 RMSDP=2.90D-06 MaxDP=1.03D-04 DE=-1.02D-05 OVMax= 2.38D-04

 Initial convergence to 1.0D-05 achieved.  Increase integral accuracy.
 Cycle   7  Pass 1  IDiag  1:
 E= -2048.92816677958     Delta-E=       -0.000295249023 Rises=F Damp=F
 DIIS: error= 1.15D-04 at cycle   1 NSaved=   1.
 NSaved= 1 IEnMin= 1 EnMin= -2048.92816677958     IErMin= 1 ErrMin= 1.15D-04
 ErrMax= 1.15D-04  0.00D+00 EMaxC= 1.00D-01 BMatC= 2.66D-06 BMatP= 2.66D-06
 IDIUse=3 WtCom= 9.99D-01 WtEn= 1.15D-03
 Coeff-Com:  0.100D+01
 Coeff-En:   0.100D+01
 Coeff:      0.100D+01
 Gap=     0.159 Goal=   None    Shift=    0.000
 RMSDP=2.90D-06 MaxDP=1.03D-04 DE=-2.95D-04 OVMax= 2.95D-04

 Cycle   8  Pass 1  IDiag  1:
 RMSU=  6.89D-05    CP:  1.00D+00
 E= -2048.92816938013     Delta-E=       -0.000002600555 Rises=F Damp=F
 DIIS: error= 1.65D-05 at cycle   2 NSaved=   2.
 NSaved= 2 IEnMin= 2 EnMin= -2048.92816938013     IErMin= 2 ErrMin= 1.65D-05
 ErrMax= 1.65D-05  0.00D+00 EMaxC= 1.00D-01 BMatC= 2.48D-07 BMatP= 2.66D-06
 IDIUse=1 WtCom= 1.00D+00 WtEn= 0.00D+00
 Coeff-Com:  0.104D+00 0.896D+00
 Coeff:      0.104D+00 0.896D+00
 Gap=     0.159 Goal=   None    Shift=    0.000
 RMSDP=4.73D-06 MaxDP=1.72D-04 DE=-2.60D-06 OVMax= 4.29D-04

 Cycle   9  Pass 1  IDiag  1:
 RMSU=  4.64D-06    CP:  1.00D+00  1.01D+00
 E= -2048.92816884253     Delta-E=        0.000000537602 Rises=F Damp=F
 DIIS: error= 3.01D-05 at cycle   3 NSaved=   3.
 NSaved= 3 IEnMin= 2 EnMin= -2048.92816938013     IErMin= 2 ErrMin= 1.65D-05
 ErrMax= 3.01D-05  0.00D+00 EMaxC= 1.00D-01 BMatC= 7.40D-07 BMatP= 2.48D-07
 IDIUse=1 WtCom= 1.00D+00 WtEn= 0.00D+00
 Coeff-Com: -0.105D-01 0.640D+00 0.371D+00
 Coeff:     -0.105D-01 0.640D+00 0.371D+00
 Gap=     0.159 Goal=   None    Shift=    0.000
 RMSDP=2.94D-06 MaxDP=1.10D-04 DE= 5.38D-07 OVMax= 2.87D-04

 Cycle  10  Pass 1  IDiag  1:
 RMSU=  7.58D-07    CP:  1.00D+00  1.02D+00  3.94D-01
 E= -2048.92816965106     Delta-E=       -0.000000808526 Rises=F Damp=F
 DIIS: error= 1.99D-06 at cycle   4 NSaved=   4.
 NSaved= 4 IEnMin= 4 EnMin= -2048.92816965106     IErMin= 4 ErrMin= 1.99D-06
 ErrMax= 1.99D-06  0.00D+00 EMaxC= 1.00D-01 BMatC= 5.74D-09 BMatP= 2.48D-07
 IDIUse=1 WtCom= 1.00D+00 WtEn= 0.00D+00
 Coeff-Com: -0.745D-02 0.339D+00 0.202D+00 0.466D+00
 Coeff:     -0.745D-02 0.339D+00 0.202D+00 0.466D+00
 Gap=     0.159 Goal=   None    Shift=    0.000
 RMSDP=3.69D-07 MaxDP=2.24D-05 DE=-8.09D-07 OVMax= 3.49D-05

 Cycle  11  Pass 1  IDiag  1:
 RMSU=  3.06D-07    CP:  1.00D+00  1.02D+00  3.99D-01  7.35D-01
 E= -2048.92816965613     Delta-E=       -0.000000005070 Rises=F Damp=F
 DIIS: error= 9.37D-07 at cycle   5 NSaved=   5.
 NSaved= 5 IEnMin= 5 EnMin= -2048.92816965613     IErMin= 5 ErrMin= 9.37D-07
 ErrMax= 9.37D-07  0.00D+00 EMaxC= 1.00D-01 BMatC= 6.81D-10 BMatP= 5.74D-09
 IDIUse=1 WtCom= 1.00D+00 WtEn= 0.00D+00
 Coeff-Com: -0.270D-02 0.101D+00 0.604D-01 0.271D+00 0.570D+00
 Coeff:     -0.270D-02 0.101D+00 0.604D-01 0.271D+00 0.570D+00
 Gap=     0.159 Goal=   None    Shift=    0.000
 RMSDP=1.12D-07 MaxDP=4.08D-06 DE=-5.07D-09 OVMax= 1.12D-05

 Cycle  12  Pass 1  IDiag  1:
 RMSU=  7.74D-08    CP:  1.00D+00  1.02D+00  3.97D-01  8.04D-01  8.04D-01
 E= -2048.92816965676     Delta-E=       -0.000000000637 Rises=F Damp=F
 DIIS: error= 3.67D-07 at cycle   6 NSaved=   6.
 NSaved= 6 IEnMin= 6 EnMin= -2048.92816965676     IErMin= 6 ErrMin= 3.67D-07
 ErrMax= 3.67D-07  0.00D+00 EMaxC= 1.00D-01 BMatC= 8.58D-11 BMatP= 6.81D-10
 IDIUse=1 WtCom= 1.00D+00 WtEn= 0.00D+00
 Coeff-Com: -0.395D-03 0.545D-02 0.298D-02 0.850D-01 0.320D+00 0.587D+00
 Coeff:     -0.395D-03 0.545D-02 0.298D-02 0.850D-01 0.320D+00 0.587D+00
 Gap=     0.159 Goal=   None    Shift=    0.000
 RMSDP=3.86D-08 MaxDP=1.12D-06 DE=-6.37D-10 OVMax= 3.53D-06

 Cycle  13  Pass 1  IDiag  1:
 RMSU=  2.45D-08    CP:  1.00D+00  1.02D+00  3.95D-01  8.12D-01  8.68D-01
                    CP:  7.49D-01
 E= -2048.92816965675     Delta-E=        0.000000000010 Rises=F Damp=F
 DIIS: error= 6.72D-08 at cycle   7 NSaved=   7.
 NSaved= 7 IEnMin= 6 EnMin= -2048.92816965676     IErMin= 7 ErrMin= 6.72D-08
 ErrMax= 6.72D-08  0.00D+00 EMaxC= 1.00D-01 BMatC= 6.46D-12 BMatP= 8.58D-11
 IDIUse=1 WtCom= 1.00D+00 WtEn= 0.00D+00
 Coeff-Com:  0.574D-04-0.678D-02-0.427D-02 0.160D-01 0.991D-01 0.289D+00
 Coeff-Com:  0.606D+00
 Coeff:      0.574D-04-0.678D-02-0.427D-02 0.160D-01 0.991D-01 0.289D+00
 Coeff:      0.606D+00
 Gap=     0.159 Goal=   None    Shift=    0.000
 RMSDP=1.16D-08 MaxDP=4.14D-07 DE= 1.00D-11 OVMax= 8.17D-07

 Cycle  14  Pass 1  IDiag  1:
 RMSU=  7.11D-09    CP:  1.00D+00  1.02D+00  3.95D-01  8.16D-01  8.68D-01
                    CP:  7.80D-01  6.85D-01
 E= -2048.92816965676     Delta-E=       -0.000000000008 Rises=F Damp=F
 DIIS: error= 2.47D-08 at cycle   8 NSaved=   8.
 NSaved= 8 IEnMin= 6 EnMin= -2048.92816965676     IErMin= 8 ErrMin= 2.47D-08
 ErrMax= 2.47D-08  0.00D+00 EMaxC= 1.00D-01 BMatC= 6.32D-13 BMatP= 6.46D-12
 IDIUse=1 WtCom= 1.00D+00 WtEn= 0.00D+00
 Coeff-Com:  0.577D-04-0.415D-02-0.259D-02 0.241D-02 0.289D-01 0.109D+00
 Coeff-Com:  0.322D+00 0.544D+00
 Coeff:      0.577D-04-0.415D-02-0.259D-02 0.241D-02 0.289D-01 0.109D+00
 Coeff:      0.322D+00 0.544D+00
 Gap=     0.159 Goal=   None    Shift=    0.000
 RMSDP=2.99D-09 MaxDP=1.11D-07 DE=-8.19D-12 OVMax= 2.11D-07

 SCF Done:  E(RPBE1PBE) =  -2048.92816966     A.U. after   14 cycles
            NFock= 14  Conv=0.30D-08     -V/T= 2.0055
 KE= 2.037673088616D+03 PE=-1.048634115348D+04 EE= 3.573826728965D+03
 Leave Link  502 at Wed Oct 31 15:45:16 2018, MaxMem=   536870912 cpu:      1553.9
 (Enter /pbs_home/pkowalski/g09d01/g09/l701.exe)
 Compute integral first derivatives.
 ... and contract with generalized density number  0.
 R6Disp: Adding Grimme-D3 dispersion energy 1st derivatives to the gradient.
 Leave Link  701 at Wed Oct 31 15:45:17 2018, MaxMem=   536870912 cpu:         3.6
 (Enter /pbs_home/pkowalski/g09d01/g09/l702.exe)
 L702 exits ... SP integral derivatives will be done elsewhere.
 Leave Link  702 at Wed Oct 31 15:45:17 2018, MaxMem=   536870912 cpu:         0.2
 (Enter /pbs_home/pkowalski/g09d01/g09/l703.exe)
 Compute integral first derivatives, UseDBF=F ICtDFT=           0.
 Integral derivatives from FoFJK, PRISM(SPDF).
 Calling FoFJK, ICntrl=      2127 FMM=F ISym2X=0 I1Cent= 0 IOpClX= 0 NMat=1 NMatS=1 NMatT=0.
 FoFJK:  IHMeth= 1 ICntrl=    2127 DoSepK=F KAlg= 0 I1Cent=   0 FoldK=F
 IRaf=         0 NMat=   1 IRICut=       1 DoRegI=T DoRafI=F ISym2E= 0.
 FoFCou: FMM=F IPFlag=           0 FMFlag=      100000 FMFlg1=         800
         NFxFlg=           0 DoJE=F BraDBF=F KetDBF=F FulRan=T
         wScrn=  0.000000 ICntrl=    2127 IOpCl=  0 I1Cent=           0 NGrid=           0
         NMat0=    1 NMatS0=      1 NMatT0=    0 NMatD0=    1 NMtDS0=    0 NMtDT0=    0
 Symmetry not used in FoFCou.
 Leave Link  703 at Wed Oct 31 15:46:10 2018, MaxMem=   536870912 cpu:       420.1
 (Enter /pbs_home/pkowalski/g09d01/g09/l716.exe)
 Dipole        =-1.21409746D-02-2.43868293D+00-1.06562477D-01
 ***** Axes restored to original set *****
 -------------------------------------------------------------------
 Center     Atomic                   Forces (Hartrees/Bohr)
 Number     Number              X              Y              Z
 -------------------------------------------------------------------
      1        6           0.001875323   -0.003915809    0.002929360
      2       16          -0.000855098    0.001897542   -0.001464917
      3        6           0.001321802   -0.001325455    0.000618541
      4        6          -0.001939704    0.000140835    0.000290596
      5        6           0.000478374    0.002578463   -0.000289696
      6        6          -0.000197564   -0.000063241    0.000086890
      7        1           0.000442069    0.000069320    0.000172156
      8        6           0.000219385    0.000761183    0.003152881
      9        6           0.004343142   -0.003172819   -0.003457545
     10        6          -0.000657901    0.000049812   -0.001712462
     11        6          -0.003118089   -0.001866540    0.004767987
     12        6          -0.002353413    0.002397232   -0.002275932
     13        9          -0.001878449    0.000602520    0.001067807
     14        9          -0.001631051    0.000121753   -0.001465887
     15        9           0.001153738    0.001403207   -0.000910236
     16        9           0.001337998    0.000631280   -0.001038751
     17        9          -0.000549857   -0.000888365    0.000961402
     18        9           0.001833958   -0.000460987    0.002160510
     19        6           0.001899086   -0.000467441    0.000410431
     20        6          -0.002843326    0.000226624   -0.003614719
     21        6           0.000185661   -0.000257821   -0.001878187
     22        1          -0.000193561    0.000407103   -0.000142122
     23        1           0.000461611   -0.000273299   -0.000316597
     24        1           0.000203614    0.000665829    0.000007833
     25        6           0.000183967    0.000934557    0.001267658
     26        1          -0.000297895    0.000327757    0.000288087
     27        1           0.000299063    0.000271864   -0.000268773
     28        1           0.000403515   -0.000017207   -0.000007759
     29        1          -0.000111490    0.000111960    0.000068205
     30        1           0.000294936   -0.000193040   -0.000012986
     31        1           0.000156292   -0.000186388   -0.000009823
     32       16           0.001018947    0.000210343    0.001883698
     33        6          -0.001469294   -0.000550304   -0.001519806
     34        6           0.000446880   -0.001028328   -0.000356110
     35        6          -0.000862186    0.000527750    0.000997189
     36        1          -0.000251621   -0.000149382   -0.000147988
     37        1           0.000028282    0.000183241   -0.000316517
     38        1           0.000148487    0.000033236    0.000116591
     39        1           0.000474369    0.000263012   -0.000041010
 -------------------------------------------------------------------
 Cartesian Forces:  Max     0.004767987 RMS     0.001403124
 Leave Link  716 at Wed Oct 31 15:46:10 2018, MaxMem=   536870912 cpu:         0.2
 (Enter /pbs_home/pkowalski/g09d01/g09/l103.exe)

 GradGradGradGradGradGradGradGradGradGradGradGradGradGradGradGradGradGrad
 Berny optimization.
 Using GEDIIS/GDIIS optimizer.
 FormGI is forming the generalized inverse of G from B-inverse, IUseBI=4.
 GSVD:  received Info=                   1 from GESDD.
 Internal  Forces:  Max     0.007701096 RMS     0.001546213
 Search for a local minimum.
 Step number   5 out of a maximum of  223
 All quantities printed in internal units (Hartrees-Bohrs-Radians)
 RMS Force = .15462D-02 SwitMx=.10000D-02 MixMth= 1
 Mixed Optimization -- RFO/linear search
 Update second derivatives using D2CorX and points    4    5
 DE= -1.05D-03 DEPred=-2.94D-03 R= 3.57D-01
 Trust test= 3.57D-01 RLast= 4.49D-01 DXMaxT set to 8.49D-01
 ITU=  0  0  1  1  0
 Use linear search instead of GDIIS.
     Eigenvalues ---    0.00448   0.00884   0.00929   0.00950   0.00972
     Eigenvalues ---    0.01002   0.01108   0.01142   0.01198   0.01219
     Eigenvalues ---    0.01293   0.01343   0.01379   0.01427   0.01485
     Eigenvalues ---    0.01512   0.01585   0.01615   0.01888   0.01951
     Eigenvalues ---    0.02270   0.03700   0.05166   0.05447   0.07171
     Eigenvalues ---    0.07220   0.07270   0.07296   0.07348   0.07357
     Eigenvalues ---    0.07376   0.07417   0.07436   0.08073   0.09253
     Eigenvalues ---    0.09578   0.10531   0.11272   0.12323   0.12527
     Eigenvalues ---    0.14597   0.15740   0.15997   0.15999   0.16000
     Eigenvalues ---    0.16000   0.16000   0.16000   0.16000   0.16000
     Eigenvalues ---    0.16000   0.16000   0.16004   0.16019   0.16041
     Eigenvalues ---    0.17138   0.22734   0.23596   0.24206   0.24407
     Eigenvalues ---    0.24655   0.24896   0.24944   0.24976   0.24989
     Eigenvalues ---    0.24996   0.24999   0.25005   0.25298   0.27751
     Eigenvalues ---    0.28646   0.29074   0.29388   0.29404   0.30266
     Eigenvalues ---    0.30751   0.31656   0.33317   0.33908   0.34030
     Eigenvalues ---    0.34199   0.34210   0.34214   0.34241   0.34247
     Eigenvalues ---    0.34254   0.34263   0.34279   0.34291   0.34310
     Eigenvalues ---    0.34320   0.34334   0.34376   0.35108   0.35899
     Eigenvalues ---    0.36043   0.36855   0.37935   0.38155   0.39040
     Eigenvalues ---    0.39654   0.40615   0.41810   0.51442   0.52613
     Eigenvalues ---    0.53103   0.53288   0.53824   0.54084   0.54844
     Eigenvalues ---    0.63168
 RFO step:  Lambda=-1.43898902D-03 EMin= 4.48444419D-03
 Quartic linear search produced a step of -0.37884.
 Iteration  1 RMS(Cart)=  0.09558266 RMS(Int)=  0.00195050
 Iteration  2 RMS(Cart)=  0.00336037 RMS(Int)=  0.00016468
 Iteration  3 RMS(Cart)=  0.00000551 RMS(Int)=  0.00016467
 Iteration  4 RMS(Cart)=  0.00000000 RMS(Int)=  0.00016467
 ITry= 1 IFail=0 DXMaxC= 3.19D-01 DCOld= 1.00D+10 DXMaxT= 8.49D-01 DXLimC= 3.00D+00 Rises=F
 Variable       Old X    -DE/DX   Delta X   Delta X   Delta X     New X
                                 (Linear)    (Quad)   (Total)
    R1        3.28327   0.00097   0.00208   0.00349   0.00548   3.28875
    R2        2.62706  -0.00440  -0.00148  -0.00604  -0.00756   2.61949
    R3        2.74145  -0.00293  -0.00020  -0.00751  -0.00770   2.73374
    R4        3.25423   0.00078   0.00124   0.00293   0.00417   3.25840
    R5        2.59704  -0.00104  -0.00127  -0.00228  -0.00346   2.59358
    R6        2.81877  -0.00019  -0.00012   0.00038   0.00025   2.81902
    R7        2.68981  -0.00007   0.00059   0.00105   0.00170   2.69151
    R8        2.06476  -0.00030  -0.00015  -0.00145  -0.00161   2.06315
    R9        2.82490  -0.00095  -0.00050  -0.00239  -0.00289   2.82201
   R10        2.07659  -0.00007  -0.00003  -0.00036  -0.00039   2.07619
   R11        2.08217  -0.00020  -0.00022  -0.00061  -0.00083   2.08134
   R12        2.08219  -0.00012  -0.00021  -0.00039  -0.00059   2.08159
   R13        2.85517  -0.00153  -0.00010  -0.00429  -0.00448   2.85069
   R14        2.57996  -0.00608  -0.00193  -0.00029  -0.00223   2.57773
   R15        2.91234   0.00186  -0.00154  -0.00004  -0.00165   2.91069
   R16        2.53744   0.00187   0.00006   0.00375   0.00380   2.54125
   R17        2.54773   0.00119   0.00067   0.00204   0.00270   2.55043
   R18        2.85290  -0.00105   0.00059  -0.00226  -0.00160   2.85130
   R19        2.73813  -0.00251  -0.00117  -0.00449  -0.00565   2.73247
   R20        2.91736   0.00027  -0.00177  -0.00214  -0.00381   2.91354
   R21        2.51093   0.00198   0.00107   0.00381   0.00488   2.51581
   R22        2.53837  -0.00079   0.00075  -0.00046   0.00029   2.53865
   R23        2.55925  -0.00071  -0.00021  -0.00048  -0.00069   2.55856
   R24        2.52479   0.00280   0.00095   0.00481   0.00576   2.53055
   R25        2.62239  -0.00327  -0.00043  -0.00011  -0.00063   2.62176
   R26        2.82419  -0.00089  -0.00028  -0.00301  -0.00329   2.82090
   R27        2.69275  -0.00080  -0.00070  -0.00126  -0.00191   2.69084
   R28        3.28173   0.00053   0.00128   0.00328   0.00444   3.28617
   R29        2.07801  -0.00017   0.00006  -0.00040  -0.00034   2.07766
   R30        2.08538  -0.00010  -0.00035  -0.00118  -0.00153   2.08385
   R31        2.07463   0.00068   0.00045   0.00043   0.00088   2.07551
   R32        2.08489   0.00000  -0.00035  -0.00025  -0.00060   2.08429
   R33        2.07511   0.00043   0.00023   0.00063   0.00086   2.07597
   R34        2.07797  -0.00011   0.00008  -0.00044  -0.00036   2.07761
   R35        3.25348   0.00072  -0.00043   0.00134   0.00095   3.25443
   R36        2.59837  -0.00157   0.00003  -0.00159  -0.00144   2.59693
   R37        2.82298  -0.00077  -0.00022  -0.00249  -0.00271   2.82028
   R38        2.06504  -0.00042  -0.00027  -0.00161  -0.00188   2.06316
   R39        2.07773   0.00002   0.00002  -0.00006  -0.00004   2.07770
   R40        2.08423  -0.00021  -0.00027  -0.00069  -0.00096   2.08327
   R41        2.07810  -0.00009  -0.00007  -0.00035  -0.00042   2.07768
    A1        1.94041   0.00075  -0.00013   0.00040  -0.00019   1.94022
    A2        2.10808   0.00316   0.00007   0.00706   0.00735   2.11543
    A3        2.23470  -0.00391   0.00001  -0.00744  -0.00720   2.22750
    A4        1.61526  -0.00143  -0.00141  -0.00249  -0.00455   1.61071
    A5        1.92698   0.00063   0.00164   0.00246   0.00385   1.93083
    A6        2.11598  -0.00024  -0.00118  -0.00105  -0.00213   2.11385
    A7        2.24018  -0.00039  -0.00045  -0.00153  -0.00189   2.23829
    A8        2.00057  -0.00098  -0.00148  -0.00300  -0.00468   1.99589
    A9        2.13326   0.00086   0.00209   0.00399   0.00616   2.13942
   A10        2.14921   0.00012  -0.00061  -0.00084  -0.00136   2.14784
   A11        1.94142   0.00103   0.00132   0.00359   0.00430   1.94572
   A12        2.19225  -0.00336  -0.00328  -0.00636  -0.00978   2.18247
   A13        2.14867   0.00236   0.00214   0.00434   0.00633   2.15500
   A14        1.91630   0.00029   0.00052   0.00210   0.00262   1.91892
   A15        1.95102  -0.00036  -0.00080  -0.00192  -0.00272   1.94830
   A16        1.95226  -0.00017  -0.00083  -0.00065  -0.00148   1.95078
   A17        1.88516   0.00002   0.00000  -0.00024  -0.00024   1.88493
   A18        1.88513  -0.00007   0.00008  -0.00084  -0.00077   1.88436
   A19        1.87132   0.00030   0.00109   0.00156   0.00265   1.87397
   A20        2.10045   0.00505   0.00573   0.00279   0.00838   2.10883
   A21        2.25094  -0.00684  -0.00488  -0.00680  -0.01171   2.23922
   A22        1.92903   0.00177  -0.00073   0.00057  -0.00099   1.92804
   A23        1.82334  -0.00162  -0.00548  -0.00544  -0.01146   1.81188
   A24        1.98071  -0.00051   0.00165  -0.00689  -0.00512   1.97560
   A25        1.93937   0.00013  -0.00075   0.00227   0.00169   1.94106
   A26        1.94343   0.00004   0.00172  -0.00156   0.00032   1.94375
   A27        1.90265   0.00270   0.00351   0.01275   0.01632   1.91897
   A28        1.87398  -0.00057  -0.00052  -0.00026  -0.00089   1.87309
   A29        1.92372   0.00121  -0.00090  -0.00026  -0.00149   1.92223
   A30        2.26525  -0.00770  -0.00714  -0.00393  -0.01090   2.25435
   A31        2.09421   0.00649   0.00804   0.00417   0.01238   2.10659
   A32        1.80705  -0.00059  -0.00364  -0.00490  -0.00888   1.79817
   A33        1.97524  -0.00006   0.00419  -0.00221   0.00212   1.97736
   A34        1.90066   0.00085  -0.00110   0.00753   0.00652   1.90718
   A35        1.97505   0.00036   0.00338  -0.00035   0.00314   1.97819
   A36        1.89281   0.00032   0.00020   0.00474   0.00505   1.89787
   A37        1.90881  -0.00081  -0.00318  -0.00408  -0.00733   1.90147
   A38        1.80711  -0.00082  -0.00324   0.00039  -0.00309   1.80402
   A39        1.94738  -0.00085  -0.00230  -0.00586  -0.00809   1.93929
   A40        1.98149   0.00039   0.00278   0.00072   0.00359   1.98507
   A41        1.90981   0.00065  -0.00052   0.00449   0.00407   1.91389
   A42        1.94140   0.00118   0.00404   0.00278   0.00685   1.94825
   A43        1.87636  -0.00050  -0.00082  -0.00215  -0.00303   1.87333
   A44        2.19203  -0.00406  -0.00413  -0.00259  -0.00664   2.18539
   A45        1.94019   0.00144   0.00110   0.00453   0.00511   1.94530
   A46        2.15026   0.00265   0.00324  -0.00111   0.00221   2.15247
   A47        2.25349  -0.00504  -0.00357  -0.00031  -0.00357   2.24991
   A48        2.08604   0.00526   0.00398   0.00424   0.00851   2.09455
   A49        1.94366  -0.00022  -0.00061  -0.00384  -0.00498   1.93867
   A50        1.92826   0.00081   0.00159   0.00147   0.00306   1.93132
   A51        1.94486  -0.00096  -0.00153  -0.00340  -0.00493   1.93993
   A52        1.94616  -0.00016  -0.00063   0.00111   0.00047   1.94664
   A53        1.88344   0.00020  -0.00005   0.00065   0.00061   1.88404
   A54        1.89879  -0.00025  -0.00097  -0.00268  -0.00365   1.89513
   A55        1.85973   0.00037   0.00159   0.00286   0.00445   1.86418
   A56        1.94419  -0.00080  -0.00110  -0.00347  -0.00457   1.93962
   A57        1.94751  -0.00018  -0.00127   0.00065  -0.00062   1.94689
   A58        1.92800   0.00067   0.00157   0.00211   0.00367   1.93167
   A59        1.86043   0.00037   0.00222   0.00147   0.00369   1.86412
   A60        1.88298   0.00018  -0.00016   0.00113   0.00098   1.88396
   A61        1.89808  -0.00024  -0.00123  -0.00190  -0.00313   1.89495
   A62        1.61393  -0.00079  -0.00084   0.00142  -0.00010   1.61383
   A63        1.92767   0.00030   0.00118   0.00029   0.00088   1.92855
   A64        2.10639   0.00105   0.00289   0.00389   0.00647   2.11286
   A65        2.24907  -0.00136  -0.00411  -0.00467  -0.00906   2.24001
   A66        1.99921  -0.00073  -0.00132  -0.00101  -0.00253   1.99668
   A67        2.14409   0.00050   0.00138   0.00100   0.00248   2.14658
   A68        2.13986   0.00022  -0.00007   0.00000   0.00003   2.13989
   A69        1.95302  -0.00008   0.00090  -0.00111  -0.00021   1.95281
   A70        1.94168  -0.00022  -0.00103  -0.00152  -0.00255   1.93914
   A71        1.92560   0.00022  -0.00014   0.00200   0.00186   1.92746
   A72        1.87443   0.00013   0.00041   0.00055   0.00096   1.87539
   A73        1.88722  -0.00010  -0.00083  -0.00061  -0.00144   1.88578
   A74        1.87912   0.00007   0.00069   0.00073   0.00142   1.88054
    D1       -0.01217   0.00057  -0.00328   0.06295   0.05953   0.04736
    D2        3.13061   0.00083   0.00189   0.04756   0.04921  -3.10337
    D3        0.01665  -0.00050   0.00236  -0.06022  -0.05794  -0.04129
    D4        3.11485   0.00029   0.00768  -0.01989  -0.01241   3.10243
    D5       -3.12623  -0.00077  -0.00327  -0.04342  -0.04677   3.11018
    D6       -0.02804   0.00003   0.00205  -0.00310  -0.00125  -0.02928
    D7       -0.83992   0.00142   0.00081  -0.00149  -0.00063  -0.84055
    D8        2.38964   0.00151  -0.00102   0.05284   0.05183   2.44147
    D9        2.30308   0.00172   0.00692  -0.01972  -0.01280   2.29028
   D10       -0.75055   0.00181   0.00510   0.03462   0.03966  -0.71089
   D11        0.00417  -0.00049   0.00334  -0.04822  -0.04484  -0.04067
   D12       -3.12744  -0.00040   0.00194  -0.03629  -0.03431   3.12143
   D13        0.00480   0.00026  -0.00265   0.02243   0.01985   0.02465
   D14       -3.11918   0.00005  -0.00301   0.01313   0.01008  -3.10910
   D15        3.13551   0.00017  -0.00112   0.00944   0.00838  -3.13930
   D16        0.01153  -0.00004  -0.00148   0.00014  -0.00139   0.01014
   D17        3.13863  -0.00004   0.00051  -0.00670  -0.00618   3.13245
   D18        1.04680  -0.00003   0.00067  -0.00656  -0.00587   1.04093
   D19       -1.05198  -0.00005   0.00042  -0.00677  -0.00634  -1.05833
   D20        0.00896   0.00005  -0.00118   0.00753   0.00633   0.01530
   D21       -2.08286   0.00006  -0.00102   0.00766   0.00664  -2.07622
   D22        2.10154   0.00004  -0.00127   0.00745   0.00617   2.10771
   D23       -0.01407   0.00016   0.00018   0.02486   0.02509   0.01102
   D24       -3.11354  -0.00045  -0.00488  -0.01397  -0.01912  -3.13266
   D25        3.10973   0.00038   0.00057   0.03431   0.03500  -3.13846
   D26        0.01026  -0.00023  -0.00449  -0.00452  -0.00921   0.00105
   D27        1.62601  -0.00055  -0.00755  -0.02463  -0.03215   1.59386
   D28       -0.45099  -0.00036  -0.00877  -0.02460  -0.03335  -0.48434
   D29       -2.56473  -0.00040  -0.00743  -0.02407  -0.03148  -2.59621
   D30       -1.56387   0.00028  -0.00165   0.02019   0.01852  -1.54536
   D31        2.64231   0.00047  -0.00288   0.02022   0.01732   2.65963
   D32        0.52857   0.00043  -0.00154   0.02074   0.01919   0.54776
   D33        3.02396  -0.00125  -0.03313  -0.00706  -0.03987   2.98409
   D34        0.90386   0.00007  -0.03253   0.00241  -0.02989   0.87398
   D35       -1.21003   0.00108  -0.03246   0.00599  -0.02634  -1.23637
   D36       -0.19063  -0.00178  -0.03186  -0.05253  -0.08439  -0.27502
   D37       -2.31073  -0.00046  -0.03126  -0.04307  -0.07441  -2.38514
   D38        1.85856   0.00055  -0.03120  -0.03948  -0.07086   1.78770
   D39        2.93572   0.00187   0.02177  -0.00479   0.01733   2.95305
   D40       -0.20283   0.00183   0.01932   0.00046   0.02002  -0.18281
   D41       -0.12483   0.00176   0.01981   0.04514   0.06494  -0.05989
   D42        3.01980   0.00173   0.01735   0.05038   0.06763   3.08743
   D43        0.41229   0.00075   0.03069   0.03819   0.06880   0.48109
   D44        2.55724   0.00077   0.03476   0.03325   0.06793   2.62517
   D45       -1.59912   0.00031   0.03270   0.03197   0.06466  -1.53446
   D46        2.55684  -0.00087   0.03019   0.02553   0.05566   2.61250
   D47       -1.58140  -0.00084   0.03425   0.02059   0.05478  -1.52661
   D48        0.54543  -0.00130   0.03220   0.01931   0.05151   0.59694
   D49       -1.66199   0.00016   0.03283   0.03229   0.06517  -1.59683
   D50        0.48295   0.00018   0.03689   0.02735   0.06429   0.54725
   D51        2.60978  -0.00028   0.03484   0.02607   0.06103   2.67080
   D52        0.38638  -0.00099   0.00069  -0.01829  -0.01754   0.36884
   D53       -1.66588  -0.00088   0.00420  -0.02100  -0.01674  -1.68262
   D54        2.49374   0.00013   0.00499  -0.01427  -0.00928   2.48446
   D55       -2.75791  -0.00099   0.00290  -0.02296  -0.02001  -2.77792
   D56        1.47302  -0.00088   0.00641  -0.02567  -0.01921   1.45380
   D57       -0.65055   0.00013   0.00720  -0.01894  -0.01175  -0.66230
   D58       -0.74660   0.00207   0.02999  -0.02717   0.00282  -0.74378
   D59        2.39123   0.00163   0.01707   0.00107   0.01819   2.40942
   D60        2.39829   0.00205   0.02731  -0.02148   0.00579   2.40407
   D61       -0.74707   0.00160   0.01440   0.00677   0.02115  -0.72592
   D62       -0.47840   0.00031  -0.02018  -0.01445  -0.03458  -0.51298
   D63        1.59991  -0.00080  -0.02480  -0.01892  -0.04372   1.55619
   D64       -2.61269  -0.00028  -0.02366  -0.01702  -0.04062  -2.65331
   D65       -2.62348   0.00057  -0.02480  -0.00829  -0.03303  -2.65651
   D66       -0.54516  -0.00054  -0.02941  -0.01276  -0.04216  -0.58733
   D67        1.52542  -0.00002  -0.02827  -0.01086  -0.03907   1.48635
   D68        1.53860   0.00114  -0.02310  -0.00624  -0.02935   1.50924
   D69       -2.66627   0.00002  -0.02772  -0.01071  -0.03849  -2.70477
   D70       -0.59569   0.00055  -0.02658  -0.00881  -0.03540  -0.63109
   D71       -0.03027   0.00029   0.00769  -0.01754  -0.00995  -0.04021
   D72        3.11485   0.00069   0.01967  -0.04395  -0.02423   3.09062
   D73       -3.13240  -0.00052  -0.00085  -0.04040  -0.04142   3.10937
   D74        0.01271  -0.00012   0.01113  -0.06681  -0.05570  -0.04299
   D75       -2.57137  -0.00043  -0.00758  -0.01387  -0.02145  -2.59282
   D76        1.61819  -0.00059  -0.00758  -0.01343  -0.02101   1.59718
   D77       -0.45747  -0.00031  -0.00814  -0.01552  -0.02367  -0.48114
   D78        0.52625   0.00042   0.00191   0.01172   0.01363   0.53988
   D79       -1.56738   0.00026   0.00191   0.01216   0.01407  -1.55331
   D80        2.64014   0.00054   0.00134   0.01007   0.01142   2.65156
   D81       -0.00423  -0.00016  -0.00320   0.01523   0.01213   0.00790
   D82        3.13042   0.00001  -0.00384   0.01282   0.00913   3.13956
   D83       -3.10748  -0.00076  -0.01142  -0.00695  -0.01840  -3.12588
   D84        0.02717  -0.00060  -0.01206  -0.00935  -0.02140   0.00577
   D85        3.13071   0.00067  -0.00177   0.05524   0.05322  -3.09925
   D86       -0.01402   0.00028  -0.01261   0.07878   0.06603   0.05201
   D87        0.01144  -0.00036   0.01067  -0.06896  -0.05841  -0.04698
   D88       -3.11952   0.00003   0.01350  -0.02400  -0.01025  -3.12977
   D89       -0.00628   0.00035  -0.00629   0.04365   0.03742   0.03115
   D90       -3.14094   0.00019  -0.00566   0.04604   0.04040  -3.10055
   D91        3.12357  -0.00005  -0.00932  -0.00594  -0.01506   3.10851
   D92       -0.01110  -0.00022  -0.00869  -0.00355  -0.01209  -0.02319
   D93       -0.50637  -0.00045   0.00603  -0.03819  -0.03218  -0.53855
   D94        1.59043  -0.00050   0.00646  -0.03929  -0.03286   1.55758
   D95       -2.60837  -0.00041   0.00658  -0.03805  -0.03150  -2.63988
   D96        2.64803   0.00000   0.00936   0.01587   0.02526   2.67329
   D97       -1.53836  -0.00005   0.00978   0.01477   0.02459  -1.51377
   D98        0.54602   0.00004   0.00990   0.01601   0.02594   0.57196
         Item               Value     Threshold  Converged?
 Maximum Force            0.007701     0.000450     NO 
 RMS     Force            0.001546     0.000300     NO 
 Maximum Displacement     0.319492     0.001800     NO 
 RMS     Displacement     0.095277     0.001200     NO 
 Predicted change in Energy=-8.716511D-04
 Lowest energy point so far.  Saving SCF results.
 GradGradGradGradGradGradGradGradGradGradGradGradGradGradGradGradGradGrad

 Leave Link  103 at Wed Oct 31 15:46:10 2018, MaxMem=   536870912 cpu:         0.7
 (Enter /pbs_home/pkowalski/g09d01/g09/l202.exe)
                          Input orientation:                          
 ---------------------------------------------------------------------
 Center     Atomic      Atomic             Coordinates (Angstroms)
 Number     Number       Type             X           Y           Z
 ---------------------------------------------------------------------
      1          6           0       -1.961462   -0.169027   -0.591507
      2         16           0       -3.402872    0.804114   -0.527568
      3          6           0       -4.406066   -0.530473   -0.958362
      4          6           0       -3.647575   -1.650670   -1.189669
      5          6           0       -2.249231   -1.463942   -0.993837
      6          6           0       -5.886181   -0.378977   -1.066368
      7          1           0       -4.083235   -2.600893   -1.504703
      8          6           0       -0.666911    0.386441   -0.262344
      9          6           0       -0.215849    1.698886   -0.853666
     10          6           0        0.347369   -0.193085    0.441986
     11          6           0        1.074719    2.026826   -0.079507
     12          6           0        1.602965    0.634838    0.321009
     13          9           0       -1.127310    2.679149   -0.724334
     14          9           0        0.055811    1.573903   -2.169752
     15          9           0        1.947980    2.738271   -0.789190
     16          9           0        0.761985    2.707117    1.035894
     17          9           0        2.410657    0.156188   -0.654522
     18          9           0        2.325247    0.686405    1.447449
     19          6           0       -0.626075   -1.883550    2.094389
     20          6           0        0.340099   -1.414240    1.216283
     21          6           0       -1.880396   -1.161576    2.460103
     22          1           0       -2.178410   -1.399741    3.491249
     23          1           0       -2.711244   -1.444173    1.792391
     24          1           0       -1.759161   -0.073433    2.373274
     25          6           0       -1.237469   -2.542934   -1.199236
     26          1           0       -1.087392   -3.128204   -0.276496
     27          1           0       -0.257889   -2.130077   -1.476358
     28          1           0       -1.562403   -3.234403   -1.989817
     29          1           0       -6.340499   -1.335598   -1.358870
     30          1           0       -6.163220    0.374128   -1.820792
     31          1           0       -6.335853   -0.067547   -0.110241
     32         16           0        1.685155   -2.512328    1.121252
     33          6           0        0.932228   -3.643497    2.179278
     34          6           0       -0.272193   -3.155945    2.626708
     35          6           0        1.615813   -4.914235    2.560422
     36          1           0        2.275056   -5.280889    1.760549
     37          1           0        2.234915   -4.776915    3.462188
     38          1           0        0.875926   -5.697839    2.778014
     39          1           0       -0.898249   -3.697515    3.338560
 ---------------------------------------------------------------------
                    Distance matrix (angstroms):
                    1          2          3          4          5
     1  C    0.000000
     2  S    1.740332   0.000000
     3  C    2.498263   1.724269   0.000000
     4  C    2.322938   2.554256   1.372463   0.000000
     5  C    1.386177   2.586962   2.350439   1.424284   0.000000
     6  C    3.958913   2.803004   1.491763   2.577549   3.796026
     7  H    3.354075   3.607182   2.165490   1.091774   2.217479
     8  C    1.446635   2.780337   3.912346   3.727480   2.542191
     9  C    2.570017   3.326270   4.747517   4.807200   3.762681
    10  C    2.529701   3.999844   4.966885   4.554825   3.227847
    11  C    3.781839   4.663111   6.111560   6.087405   4.906129
    12  C    3.766168   5.080073   6.253254   5.922319   4.579641
    13  F    2.970784   2.955106   4.594201   5.031462   4.300760
    14  F    3.098072   3.905359   5.079785   5.007345   3.990551
    15  F    4.875981   5.695702   7.147531   7.122740   5.942815
    16  F    4.282265   4.838581   6.416213   6.586931   5.530367
    17  F    4.384650   5.850901   6.857954   6.344549   4.945150
    18  F    4.823378   6.060189   7.251158   6.934761   5.613351
    19  C    3.454980   4.669990   5.043654   4.468639   3.513950
    20  C    3.180541   4.687424   5.294923   4.663266   3.404663
    21  C    3.209992   3.886908   4.296883   4.084480   3.486713
    22  H    4.269733   4.744173   5.051447   4.912475   4.486105
    23  H    2.805555   3.303840   3.357665   3.132417   2.824343
    24  H    2.973211   3.447718   4.279578   4.329936   3.675747
    25  C    2.555179   4.042628   3.761387   2.569988   1.493344
    26  H    3.101606   4.570297   4.269279   3.093789   2.152723
    27  H    2.744237   4.404611   4.475983   3.435403   2.154531
    28  H    3.392794   4.672806   4.057285   2.737954   2.144351
    29  H    4.596271   3.728148   2.133229   2.716568   4.109525
    30  H    4.411455   3.078447   2.156311   3.290379   4.402462
    31  H    4.401956   3.088096   2.158168   3.301255   4.408077
    32  S    4.660731   6.293283   6.734650   5.875442   4.588257
    33  C    5.303077   6.775054   6.930590   6.024596   4.994076
    34  C    4.704489   5.952536   6.069163   5.312607   4.458688
    35  C    6.726704   8.211115   8.237854   7.239979   6.282980
    36  H    7.043535   8.631431   8.636916   7.547174   6.528774
    37  H    7.434692   8.879790   9.037486   8.125076   7.137191
    38  H    7.069102   8.456381   8.280195   7.251493   6.474515
    39  H    5.387585   6.440866   6.387369   5.679193   5.058030
                    6          7          8          9         10
     6  C    0.000000
     7  H    2.894764   0.000000
     8  C    5.336018   4.705198   0.000000
     9  C    6.042799   5.819675   1.508519   0.000000
    10  C    6.416138   5.405311   1.364073   2.361246   0.000000
    11  C    7.430741   7.074706   2.399494   1.540270   2.393533
    12  C    7.683745   6.792352   2.356765   2.412496   1.508845
    13  F    5.667096   6.101255   2.383676   1.344769   3.432887
    14  F    6.351257   5.916326   2.360212   1.349631   3.166770
    15  F    8.436121   8.086667   3.556168   2.401381   3.559579
    16  F    7.625063   7.622713   3.018726   2.354384   2.989282
    17  F    8.324274   7.105979   3.110988   3.052557   2.362515
    18  F    8.653430   7.783969   3.459246   3.574550   2.386725
    19  C    6.318452   5.041826   3.272418   4.657592   2.556502
    20  C    6.711842   5.327081   2.538279   3.779592   1.445962
    21  C    5.393957   4.758553   3.358664   4.683377   3.158118
    22  H    5.963338   5.480024   4.423182   5.686072   4.139273
    23  H    4.403109   3.753823   3.428175   4.807019   3.569864
    24  H    5.381151   5.179583   2.889805   3.992000   2.860360
    25  C    5.129414   2.862701   3.128025   4.376775   3.275227
    26  H    5.586638   3.280492   3.539737   4.938979   3.345098
    27  H    5.908647   3.854315   2.823825   3.879493   2.792547
    28  H    5.263200   2.644100   4.110545   5.238453   4.337109
    29  H    1.098675   2.591810   6.029709   6.853807   7.019687
    30  H    1.101396   3.643761   5.712996   6.169404   6.915899
    31  H    1.101532   3.665604   5.689125   6.413066   6.707173
    32  S    8.164679   6.338597   3.981132   5.024782   2.762238
    33  C    8.226907   6.309803   4.975858   6.249630   3.907120
    34  C    7.270985   5.648069   4.588129   5.973739   3.733016
    35  C    9.486943   7.372648   6.424641   7.664486   5.327849
    36  H    9.931062   7.633618   6.698201   7.858497   5.598244
    37  H   10.286003   8.326109   6.996640   8.158972   5.804820
    38  H    9.423145   7.247484   6.974424   8.312196   6.003225
    39  H    7.436098   5.899485   5.449654   6.867428   4.714100
                   11         12         13         14         15
    11  C    0.000000
    12  C    1.541780   0.000000
    13  F    2.385426   3.567401   0.000000
    14  F    2.369058   3.078866   2.170386   0.000000
    15  F    1.331311   2.403332   3.076542   2.615723   0.000000
    16  F    1.343398   2.347903   2.582367   3.472610   2.176807
    17  F    2.369527   1.353932   4.345965   3.138653   2.626663
    18  F    2.385821   1.339111   4.539583   4.361437   3.058601
    19  C    4.786395   3.802076   5.386526   5.531895   6.025116
    20  C    3.749623   2.568086   4.761839   4.524937   4.883703
    21  C    5.034703   4.465046   5.045686   5.715532   6.357922
    22  H    5.922374   5.337484   5.959303   6.773569   7.243784
    23  H    5.466751   5.009956   5.083753   5.697715   6.772427
    24  H    4.296289   4.002166   4.191792   5.162066   5.625811
    25  C    5.242396   4.525201   5.244790   4.422988   6.181129
    26  H    5.593556   4.664282   5.824732   5.196263   6.625094
    27  H    4.583326   3.786563   4.944703   3.781358   5.388772
    28  H    6.187425   5.507313   6.063073   5.076495   7.031154
    29  H    8.241852   8.354833   6.610459   7.073578   9.253098
    30  H    7.625697   8.060329   5.645860   6.343310   8.511459
    31  H    7.700904   7.981488   5.920335   6.912981   8.772427
    32  S    4.734805   3.248354   6.186079   5.493884   5.593537
    33  C    6.105324   4.712452   7.255929   6.848608   7.111295
    34  C    5.999908   4.816898   6.782996   6.744263   7.165146
    35  C    7.445827   5.983925   8.716297   8.179492   8.360089
    36  H    7.630814   6.125342   9.006272   8.207344   8.421109
    37  H    7.757612   6.289153   9.188275   8.763568   8.639130
    38  H    8.238653   6.831418   9.298028   8.833528   9.221833
    39  H    6.952976   5.842172   7.564484   7.683722   8.158351
                   16         17         18         19         20
    16  F    0.000000
    17  F    3.476042   0.000000
    18  F    2.587749   2.169494   0.000000
    19  C    4.911349   4.575892   3.966548   0.000000
    20  C    4.146819   3.202087   2.899476   1.387377   0.000000
    21  C    4.896665   5.463564   4.704034   1.492754   2.557641
    22  H    5.616135   6.377136   5.367686   2.143603   3.393902
    23  H    5.465237   5.897662   5.479470   2.152251   3.105397
    24  H    3.984497   5.158261   4.256394   2.153645   2.746504
    25  C    6.046211   4.570645   5.488763   3.414171   3.097968
    26  H    6.260474   4.813158   5.400864   2.717182   2.683989
    27  H    5.545268   3.608817   4.811840   3.598134   2.849619
    28  H    7.061117   5.391134   6.503949   4.402528   4.148685
    29  H    8.516086   8.905294   9.330545   6.699246   7.160167
    30  H    7.846142   8.655579   9.101263   7.147428   7.396975
    31  H    7.706600   8.766284   8.832298   6.384343   6.938414
    32  S    5.301145   3.286443   3.278417   2.585370   1.738966
    33  C    6.454968   4.965258   4.606965   2.352217   2.499513
    34  C    6.162444   5.379069   4.785499   1.423933   2.323303
    35  C    7.819093   6.056140   5.754058   3.798460   3.960319
    36  H    8.162276   5.950862   5.975713   4.479946   4.357896
    37  H    8.004196   6.427572   5.823676   4.292749   4.465646
    38  H    8.584361   6.957538   6.680532   4.155978   4.590789
    39  H    7.005567   6.461005   5.760728   2.216418   3.354238
                   21         22         23         24         25
    21  C    0.000000
    22  H    1.099453   0.000000
    23  H    1.102728   1.781013   0.000000
    24  H    1.098314   1.784582   1.767149   0.000000
    25  C    3.963871   4.918630   3.511285   4.374178   0.000000
    26  H    3.462002   4.286468   3.123003   4.099291   1.102957
    27  H    4.366492   5.375771   4.144169   4.615546   1.098556
    28  H    4.919301   5.812705   4.339338   5.391383   1.099422
    29  H    5.874297   6.391460   4.807674   6.042402   5.246338
    30  H    6.247162   6.873362   5.317654   6.098051   5.758351
    31  H    5.258771   5.659488   4.318900   5.207109   5.771220
    32  S    4.041065   4.667105   4.573806   4.402167   3.731934
    33  C    3.761601   4.053612   4.273358   4.475105   4.163314
    34  C    2.567408   2.732279   3.094385   3.431791   3.993168
    35  C    5.129911   5.254925   5.599520   5.904138   5.281980
    36  H    5.892868   6.155647   6.291629   6.615734   5.347388
    37  H    5.568719   5.557300   6.193535   6.265869   6.227117
    38  H    5.317524   5.320838   5.650922   6.224263   5.498944
    39  H    2.857847   2.634747   3.279503   3.847977   4.694648
                   26         27         28         29         30
    26  H    0.000000
    27  H    1.767485   0.000000
    28  H    1.781118   1.784638   0.000000
    29  H    5.655095   6.135401   5.180131   0.000000
    30  H    6.357296   6.423598   5.849580   1.779877   0.000000
    31  H    6.077961   6.562161   6.028898   1.779621   1.775067
    32  S    3.165442   3.266361   4.554863   8.482147   8.864775
    33  C    3.221059   4.131645   4.875643   8.410556   9.082249
    34  C    3.015612   4.229392   4.794069   7.484841   8.182046
    35  C    4.306429   5.249561   5.798928   9.564016  10.376665
    36  H    4.482149   5.178899   5.742773   9.976166  10.770781
    37  H    5.266282   6.132622   6.820801  10.422235  11.179078
    38  H    4.448334   5.666934   5.894589   9.392537  10.371470
    39  H    3.664495   5.103955   5.389543   7.567205   8.421230
                   31         32         33         34         35
    31  H    0.000000
    32  S    8.475264   0.000000
    33  C    8.417500   1.722168   0.000000
    34  C    7.334649   2.551832   1.374237   0.000000
    35  C    9.687715   2.800924   1.492426   2.580803   0.000000
    36  H   10.238484   2.902002   2.158605   3.428424   1.099470
    37  H   10.411458   3.303115   2.151159   3.100186   1.102418
    38  H    9.594372   3.680651   2.140555   2.793259   1.099461
    39  H    7.391782   3.604871   2.167371   1.091777   2.899381
                   36         37         38         39
    36  H    0.000000
    37  H    1.775156   0.000000
    38  H    1.779508   1.778495   0.000000
    39  H    3.881630   3.316187   2.731887   0.000000
 Stoichiometry    C17H14F6S2
 Framework group  C1[X(C17H14F6S2)]
 Deg. of freedom   111
 Full point group                 C1      NOp   1
 RotChk:  IX=2 Diff= 2.16D-02
 Largest Abelian subgroup         C1      NOp   1
 Largest concise Abelian subgroup C1      NOp   1
                         Standard orientation:                         
 ---------------------------------------------------------------------
 Center     Atomic      Atomic             Coordinates (Angstroms)
 Number     Number       Type             X           Y           Z
 ---------------------------------------------------------------------
      1          6           0        1.575948   -0.529036    0.264032
      2         16           0        3.121268   -0.600059   -0.533273
      3          6           0        3.459650   -2.162975    0.111627
      4          6           0        2.446598   -2.573233    0.941728
      5          6           0        1.365702   -1.651971    1.049080
      6          6           0        4.724545   -2.878518   -0.225114
      7          1           0        2.474895   -3.523434    1.478652
      8          6           0        0.691059    0.601190    0.084271
      9          6           0        1.204676    2.013548    0.214928
     10          6           0       -0.665366    0.598321   -0.059948
     11          6           0        0.027757    2.879421   -0.272472
     12          6           0       -1.201760    2.004748    0.044264
     13          9           0        2.314399    2.242657   -0.509247
     14          9           0        1.494361    2.311037    1.499095
     15          9           0       -0.016414    4.079446    0.302311
     16          9           0        0.114305    3.036408   -1.603856
     17          9           0       -1.637599    2.268796    1.298638
     18          9           0       -2.216331    2.258067   -0.792213
     19          6           0       -1.400627   -1.610060   -1.117372
     20          6           0       -1.558379   -0.518201   -0.276078
     21          6           0       -0.245803   -1.827672   -2.037884
     22          1           0       -0.563541   -2.377293   -2.935523
     23          1           0        0.550412   -2.411098   -1.546289
     24          1           0        0.204833   -0.876328   -2.351196
     25          6           0        0.164382   -1.887752    1.904249
     26          1           0       -0.616969   -2.434621    1.350229
     27          1           0       -0.285280   -0.942561    2.237776
     28          1           0        0.429437   -2.481484    2.790792
     29          1           0        4.754765   -3.848701    0.289588
     30          1           0        5.611264   -2.302240    0.082631
     31          1           0        4.812814   -3.065040   -1.307145
     32         16           0       -3.074054   -0.596592    0.572795
     33          6           0       -3.467023   -2.124346   -0.118151
     34          6           0       -2.495012   -2.514443   -1.007841
     35          6           0       -4.752248   -2.809247    0.208104
     36          1           0       -5.095225   -2.573959    1.225866
     37          1           0       -5.551355   -2.506436   -0.488358
     38          1           0       -4.636300   -3.899879    0.131347
     39          1           0       -2.564274   -3.436838   -1.587812
 ---------------------------------------------------------------------
 Rotational constants (GHZ):      0.2323020      0.1982781      0.1256212
 Leave Link  202 at Wed Oct 31 15:46:10 2018, MaxMem=   536870912 cpu:         0.0
 (Enter /pbs_home/pkowalski/g09d01/g09/l301.exe)
 Basis read from rwf:  (5D, 7F)
 No pseudopotential information found on rwf file.
 There are   453 symmetry adapted cartesian basis functions of A   symmetry.
 There are   428 symmetry adapted basis functions of A   symmetry.
   428 basis functions,   747 primitive gaussians,   453 cartesian basis functions
   101 alpha electrons      101 beta electrons
       nuclear repulsion energy      2833.3908661053 Hartrees.
 IExCor= 1009 DFT=T Ex+Corr=PBE1PBE ExCW=0 ScaHFX=  0.250000
 ScaDFX=  0.750000  0.750000  1.000000  1.000000 ScalE2=  1.000000  1.000000
 IRadAn=      0 IRanWt=     -1 IRanGd=            0 ICorTp=0 IEmpDi=131
 NAtoms=   39 NActive=   39 NUniq=   39 SFac= 1.00D+00 NAtFMM=   60 NAOKFM=F Big=F
 Integral buffers will be    131072 words long.
 Raffenetti 2 integral format.
 Two-electron integral symmetry is turned on.
 R6Disp:  Grimme-D3 Dispersion energy=       -0.0312195165 Hartrees.
 Nuclear repulsion after empirical dispersion term =     2833.3596465887 Hartrees.
 No density basis found on file   724.
 Leave Link  301 at Wed Oct 31 15:46:10 2018, MaxMem=   536870912 cpu:         0.5
 (Enter /pbs_home/pkowalski/g09d01/g09/l302.exe)
 NPDir=0 NMtPBC=     1 NCelOv=     1 NCel=       1 NClECP=     1 NCelD=      1
         NCelK=      1 NCelE2=     1 NClLst=     1 CellRange=     0.0.
 One-electron integrals computed using PRISM.
 NBasis=   428 RedAO= T EigKep=  3.50D-04  NBF=   428
 NBsUse=   428 1.00D-06 EigRej= -1.00D+00 NBFU=   428
 Precomputing XC quadrature grid using
 IXCGrd= 4 IRadAn=           0 IRanWt=          -1 IRanGd=           0 AccXCQ= 0.00D+00.
 Generated NRdTot=       0 NPtTot=           0 NUsed=           0 NTot=          32
 NSgBfM=   442   443   447   447   447 MxSgAt=    39 MxSgA2=    39.
 Leave Link  302 at Wed Oct 31 15:46:11 2018, MaxMem=   536870912 cpu:         7.3
 (Enter /pbs_home/pkowalski/g09d01/g09/l303.exe)
 DipDrv:  MaxL=1.
 Leave Link  303 at Wed Oct 31 15:46:11 2018, MaxMem=   536870912 cpu:         0.9
 (Enter /pbs_home/pkowalski/g09d01/g09/l401.exe)
 Initial guess from the checkpoint file:  "dae0068freq_open_pbe0_air_D3.chk"
 B after Tr=     0.000000    0.000000    0.000000
         Rot=    0.999952    0.000189    0.006776    0.007021 Ang=   1.12 deg.
 Guess basis will be translated and rotated to current coordinates.
 JPrj=2 DoOrth=T DoCkMO=T.
 Generating alternative initial guess.
 ExpMin= 1.22D-01 ExpMax= 9.18D+03 ExpMxC= 1.38D+03 IAcc=1 IRadAn=         1 AccDes= 0.00D+00
 Harris functional with IExCor= 1009 and IRadAn=       1 diagonalized for initial guess.
 HarFok:  IExCor= 1009 AccDes= 0.00D+00 IRadAn=         1 IDoV= 1 UseB2=F ITyADJ=14
 ICtDFT=  3500011 ScaDFX=  1.000000  1.000000  1.000000  1.000000
 FoFCou: FMM=F IPFlag=           0 FMFlag=      100000 FMFlg1=           0
         NFxFlg=           0 DoJE=T BraDBF=F KetDBF=T FulRan=T
         wScrn=  0.000000 ICntrl=     500 IOpCl=  0 I1Cent=   200000004 NGrid=           0
         NMat0=    1 NMatS0=      1 NMatT0=    0 NMatD0=    1 NMtDS0=    0 NMtDT0=    0
 Petite list used in FoFCou.
 Harris En= -2048.99305043319    
 Leave Link  401 at Wed Oct 31 15:46:14 2018, MaxMem=   536870912 cpu:        19.4
 (Enter /pbs_home/pkowalski/g09d01/g09/l502.exe)
 Closed shell SCF:
 Using DIIS extrapolation, IDIIS=  1040.
 Integral symmetry usage will be decided dynamically.
 IVT=      641221 IEndB=      641221 NGot=   536870912 MDV=   536451994
 LenX=   536451994 LenY=   536246332
 Requested convergence on RMS density matrix=1.00D-08 within 128 cycles.
 Requested convergence on MAX density matrix=1.00D-06.
 Requested convergence on             energy=1.00D-06.
 No special actions if energy rises.
 Fock matrices will be formed incrementally for  20 cycles.
 Integral accuracy reduced to 1.0D-05 until final iterations.

 Cycle   1  Pass 0  IDiag  1:
 FoFJK:  IHMeth= 1 ICntrl=       0 DoSepK=F KAlg= 0 I1Cent=   0 FoldK=F
 IRaf= 790000000 NMat=   1 IRICut=       1 DoRegI=T DoRafI=F ISym2E= 0.
 FoFCou: FMM=F IPFlag=           0 FMFlag=      100000 FMFlg1=           0
         NFxFlg=           0 DoJE=F BraDBF=F KetDBF=F FulRan=T
         wScrn=  0.000000 ICntrl=       0 IOpCl=  0 I1Cent=           0 NGrid=           0
         NMat0=    1 NMatS0=      1 NMatT0=    0 NMatD0=    1 NMtDS0=    0 NMtDT0=    0
 Symmetry not used in FoFCou.
 E= -2048.90527181470    
 DIIS: error= 2.98D-03 at cycle   1 NSaved=   1.
 NSaved= 1 IEnMin= 1 EnMin= -2048.90527181470     IErMin= 1 ErrMin= 2.98D-03
 ErrMax= 2.98D-03  0.00D+00 EMaxC= 1.00D-01 BMatC= 1.43D-02 BMatP= 1.43D-02
 IDIUse=3 WtCom= 9.70D-01 WtEn= 2.98D-02
 Coeff-Com:  0.100D+01
 Coeff-En:   0.100D+01
 Coeff:      0.100D+01
 Gap=     0.505 Goal=   None    Shift=    0.000
 GapD=    0.505 DampG=2.000 DampE=1.000 DampFc=2.0000 IDamp=-1.
 RMSDP=6.56D-04 MaxDP=2.37D-02              OVMax= 2.58D-02

 Cycle   2  Pass 0  IDiag  1:
 RMSU=  6.55D-04    CP:  1.00D+00
 E= -2048.92766062271     Delta-E=       -0.022388808006 Rises=F Damp=F
 DIIS: error= 5.47D-04 at cycle   2 NSaved=   2.
 NSaved= 2 IEnMin= 2 EnMin= -2048.92766062271     IErMin= 2 ErrMin= 5.47D-04
 ErrMax= 5.47D-04  0.00D+00 EMaxC= 1.00D-01 BMatC= 2.13D-04 BMatP= 1.43D-02
 IDIUse=3 WtCom= 9.95D-01 WtEn= 5.47D-03
 Coeff-Com: -0.688D-01 0.107D+01
 Coeff-En:   0.000D+00 0.100D+01
 Coeff:     -0.684D-01 0.107D+01
 Gap=     0.159 Goal=   None    Shift=    0.000
 RMSDP=1.05D-04 MaxDP=2.65D-03 DE=-2.24D-02 OVMax= 4.17D-03

 Cycle   3  Pass 0  IDiag  1:
 RMSU=  1.03D-04    CP:  1.00D+00  1.03D+00
 E= -2048.92795414959     Delta-E=       -0.000293526887 Rises=F Damp=F
 DIIS: error= 3.36D-04 at cycle   3 NSaved=   3.
 NSaved= 3 IEnMin= 3 EnMin= -2048.92795414959     IErMin= 3 ErrMin= 3.36D-04
 ErrMax= 3.36D-04  0.00D+00 EMaxC= 1.00D-01 BMatC= 1.27D-04 BMatP= 2.13D-04
 IDIUse=3 WtCom= 9.97D-01 WtEn= 3.36D-03
 Coeff-Com: -0.400D-01 0.508D+00 0.532D+00
 Coeff-En:   0.000D+00 0.000D+00 0.100D+01
 Coeff:     -0.398D-01 0.507D+00 0.533D+00
 Gap=     0.159 Goal=   None    Shift=    0.000
 RMSDP=5.26D-05 MaxDP=1.71D-03 DE=-2.94D-04 OVMax= 1.99D-03

 Cycle   4  Pass 0  IDiag  1:
 RMSU=  3.15D-05    CP:  1.00D+00  1.06D+00  6.32D-01
 E= -2048.92805487003     Delta-E=       -0.000100720435 Rises=F Damp=F
 DIIS: error= 1.03D-04 at cycle   4 NSaved=   4.
 NSaved= 4 IEnMin= 4 EnMin= -2048.92805487003     IErMin= 4 ErrMin= 1.03D-04
 ErrMax= 1.03D-04  0.00D+00 EMaxC= 1.00D-01 BMatC= 1.25D-05 BMatP= 1.27D-04
 IDIUse=3 WtCom= 9.99D-01 WtEn= 1.03D-03
 Coeff-Com: -0.858D-02 0.897D-01 0.251D+00 0.668D+00
 Coeff-En:   0.000D+00 0.000D+00 0.000D+00 0.100D+01
 Coeff:     -0.857D-02 0.896D-01 0.251D+00 0.668D+00
 Gap=     0.159 Goal=   None    Shift=    0.000
 RMSDP=1.57D-05 MaxDP=4.93D-04 DE=-1.01D-04 OVMax= 1.33D-03

 Cycle   5  Pass 0  IDiag  1:
 RMSU=  1.36D-05    CP:  1.00D+00  1.06D+00  6.56D-01  7.60D-01
 E= -2048.92806381890     Delta-E=       -0.000008948874 Rises=F Damp=F
 DIIS: error= 5.11D-05 at cycle   5 NSaved=   5.
 NSaved= 5 IEnMin= 5 EnMin= -2048.92806381890     IErMin= 5 ErrMin= 5.11D-05
 ErrMax= 5.11D-05  0.00D+00 EMaxC= 1.00D-01 BMatC= 2.70D-06 BMatP= 1.25D-05
 IDIUse=1 WtCom= 1.00D+00 WtEn= 0.00D+00
 Coeff-Com: -0.973D-03-0.147D-02 0.944D-01 0.398D+00 0.510D+00
 Coeff:     -0.973D-03-0.147D-02 0.944D-01 0.398D+00 0.510D+00
 Gap=     0.159 Goal=   None    Shift=    0.000
 RMSDP=7.94D-06 MaxDP=2.92D-04 DE=-8.95D-06 OVMax= 7.51D-04

 Initial convergence to 1.0D-05 achieved.  Increase integral accuracy.
 Cycle   6  Pass 1  IDiag  1:
 E= -2048.92832667003     Delta-E=       -0.000262851127 Rises=F Damp=F
 DIIS: error= 1.07D-04 at cycle   1 NSaved=   1.
 NSaved= 1 IEnMin= 1 EnMin= -2048.92832667003     IErMin= 1 ErrMin= 1.07D-04
 ErrMax= 1.07D-04  0.00D+00 EMaxC= 1.00D-01 BMatC= 3.01D-06 BMatP= 3.01D-06
 IDIUse=3 WtCom= 9.99D-01 WtEn= 1.07D-03
 Coeff-Com:  0.100D+01
 Coeff-En:   0.100D+01
 Coeff:      0.100D+01
 Gap=     0.159 Goal=   None    Shift=    0.000
 RMSDP=7.94D-06 MaxDP=2.92D-04 DE=-2.63D-04 OVMax= 6.72D-04

 Cycle   7  Pass 1  IDiag  1:
 RMSU=  7.41D-05    CP:  1.00D+00
 E= -2048.92832816638     Delta-E=       -0.000001496352 Rises=F Damp=F
 DIIS: error= 4.16D-05 at cycle   2 NSaved=   2.
 NSaved= 2 IEnMin= 2 EnMin= -2048.92832816638     IErMin= 2 ErrMin= 4.16D-05
 ErrMax= 4.16D-05  0.00D+00 EMaxC= 1.00D-01 BMatC= 1.60D-06 BMatP= 3.01D-06
 IDIUse=1 WtCom= 1.00D+00 WtEn= 0.00D+00
 Coeff-Com:  0.383D+00 0.617D+00
 Coeff:      0.383D+00 0.617D+00
 Gap=     0.159 Goal=   None    Shift=    0.000
 RMSDP=8.49D-06 MaxDP=3.62D-04 DE=-1.50D-06 OVMax= 8.73D-04

 Cycle   8  Pass 1  IDiag  1:
 RMSU=  8.46D-06    CP:  1.00D+00  1.00D+00
 E= -2048.92832829689     Delta-E=       -0.000000130509 Rises=F Damp=F
 DIIS: error= 4.19D-05 at cycle   3 NSaved=   3.
 NSaved= 3 IEnMin= 3 EnMin= -2048.92832829689     IErMin= 2 ErrMin= 4.16D-05
 ErrMax= 4.19D-05  0.00D+00 EMaxC= 1.00D-01 BMatC= 1.45D-06 BMatP= 1.60D-06
 IDIUse=1 WtCom= 1.00D+00 WtEn= 0.00D+00
 Coeff-Com:  0.787D-03 0.487D+00 0.512D+00
 Coeff:      0.787D-03 0.487D+00 0.512D+00
 Gap=     0.159 Goal=   None    Shift=    0.000
 RMSDP=4.28D-06 MaxDP=1.79D-04 DE=-1.31D-07 OVMax= 4.49D-04

 Cycle   9  Pass 1  IDiag  1:
 RMSU=  1.02D-06    CP:  1.00D+00  1.02D+00  5.22D-01
 E= -2048.92832984199     Delta-E=       -0.000001545101 Rises=F Damp=F
 DIIS: error= 5.33D-06 at cycle   4 NSaved=   4.
 NSaved= 4 IEnMin= 4 EnMin= -2048.92832984199     IErMin= 4 ErrMin= 5.33D-06
 ErrMax= 5.33D-06  0.00D+00 EMaxC= 1.00D-01 BMatC= 2.45D-08 BMatP= 1.45D-06
 IDIUse=1 WtCom= 1.00D+00 WtEn= 0.00D+00
 Coeff-Com: -0.658D-02 0.277D+00 0.302D+00 0.427D+00
 Coeff:     -0.658D-02 0.277D+00 0.302D+00 0.427D+00
 Gap=     0.159 Goal=   None    Shift=    0.000
 RMSDP=5.06D-07 MaxDP=1.71D-05 DE=-1.55D-06 OVMax= 3.81D-05

 Cycle  10  Pass 1  IDiag  1:
 RMSU=  3.28D-07    CP:  1.00D+00  1.02D+00  5.31D-01  6.31D-01
 E= -2048.92832986169     Delta-E=       -0.000000019697 Rises=F Damp=F
 DIIS: error= 8.33D-07 at cycle   5 NSaved=   5.
 NSaved= 5 IEnMin= 5 EnMin= -2048.92832986169     IErMin= 5 ErrMin= 8.33D-07
 ErrMax= 8.33D-07  0.00D+00 EMaxC= 1.00D-01 BMatC= 6.09D-10 BMatP= 2.45D-08
 IDIUse=1 WtCom= 1.00D+00 WtEn= 0.00D+00
 Coeff-Com: -0.316D-02 0.111D+00 0.122D+00 0.213D+00 0.557D+00
 Coeff:     -0.316D-02 0.111D+00 0.122D+00 0.213D+00 0.557D+00
 Gap=     0.159 Goal=   None    Shift=    0.000
 RMSDP=1.40D-07 MaxDP=4.46D-06 DE=-1.97D-08 OVMax= 9.98D-06

 Cycle  11  Pass 1  IDiag  1:
 RMSU=  1.30D-07    CP:  1.00D+00  1.02D+00  5.29D-01  6.32D-01  8.50D-01
 E= -2048.92832986223     Delta-E=       -0.000000000539 Rises=F Damp=F
 DIIS: error= 3.56D-07 at cycle   6 NSaved=   6.
 NSaved= 6 IEnMin= 6 EnMin= -2048.92832986223     IErMin= 6 ErrMin= 3.56D-07
 ErrMax= 3.56D-07  0.00D+00 EMaxC= 1.00D-01 BMatC= 1.36D-10 BMatP= 6.09D-10
 IDIUse=1 WtCom= 1.00D+00 WtEn= 0.00D+00
 Coeff-Com: -0.956D-03 0.262D-01 0.288D-01 0.670D-01 0.340D+00 0.539D+00
 Coeff:     -0.956D-03 0.262D-01 0.288D-01 0.670D-01 0.340D+00 0.539D+00
 Gap=     0.159 Goal=   None    Shift=    0.000
 RMSDP=4.88D-08 MaxDP=1.82D-06 DE=-5.39D-10 OVMax= 3.90D-06

 Cycle  12  Pass 1  IDiag  1:
 RMSU=  3.90D-08    CP:  1.00D+00  1.02D+00  5.30D-01  6.35D-01  8.97D-01
                    CP:  8.10D-01
 E= -2048.92832986231     Delta-E=       -0.000000000085 Rises=F Damp=F
 DIIS: error= 9.81D-08 at cycle   7 NSaved=   7.
 NSaved= 7 IEnMin= 7 EnMin= -2048.92832986231     IErMin= 7 ErrMin= 9.81D-08
 ErrMax= 9.81D-08  0.00D+00 EMaxC= 1.00D-01 BMatC= 1.41D-11 BMatP= 1.36D-10
 IDIUse=1 WtCom= 1.00D+00 WtEn= 0.00D+00
 Coeff-Com: -0.116D-04-0.364D-02-0.389D-02 0.239D-02 0.918D-01 0.291D+00
 Coeff-Com:  0.622D+00
 Coeff:     -0.116D-04-0.364D-02-0.389D-02 0.239D-02 0.918D-01 0.291D+00
 Coeff:      0.622D+00
 Gap=     0.159 Goal=   None    Shift=    0.000
 RMSDP=1.78D-08 MaxDP=7.60D-07 DE=-8.55D-11 OVMax= 1.08D-06

 Cycle  13  Pass 1  IDiag  1:
 RMSU=  1.04D-08    CP:  1.00D+00  1.02D+00  5.30D-01  6.43D-01  9.06D-01
                    CP:  8.33D-01  7.16D-01
 E= -2048.92832986231     Delta-E=       -0.000000000001 Rises=F Damp=F
 DIIS: error= 3.91D-08 at cycle   8 NSaved=   8.
 NSaved= 8 IEnMin= 8 EnMin= -2048.92832986231     IErMin= 8 ErrMin= 3.91D-08
 ErrMax= 3.91D-08  0.00D+00 EMaxC= 1.00D-01 BMatC= 1.48D-12 BMatP= 1.41D-11
 IDIUse=1 WtCom= 1.00D+00 WtEn= 0.00D+00
 Coeff-Com:  0.551D-04-0.380D-02-0.411D-02-0.313D-02 0.287D-01 0.129D+00
 Coeff-Com:  0.350D+00 0.503D+00
 Coeff:      0.551D-04-0.380D-02-0.411D-02-0.313D-02 0.287D-01 0.129D+00
 Coeff:      0.350D+00 0.503D+00
 Gap=     0.159 Goal=   None    Shift=    0.000
 RMSDP=5.37D-09 MaxDP=2.19D-07 DE=-9.09D-13 OVMax= 4.73D-07

 SCF Done:  E(RPBE1PBE) =  -2048.92832986     A.U. after   13 cycles
            NFock= 13  Conv=0.54D-08     -V/T= 2.0055
 KE= 2.037690597794D+03 PE=-1.050118445791D+04 EE= 3.581205883662D+03
 Leave Link  502 at Wed Oct 31 15:49:26 2018, MaxMem=   536870912 cpu:      1537.3
 (Enter /pbs_home/pkowalski/g09d01/g09/l701.exe)
 Compute integral first derivatives.
 ... and contract with generalized density number  0.
 R6Disp: Adding Grimme-D3 dispersion energy 1st derivatives to the gradient.
 Leave Link  701 at Wed Oct 31 15:49:27 2018, MaxMem=   536870912 cpu:         3.6
 (Enter /pbs_home/pkowalski/g09d01/g09/l702.exe)
 L702 exits ... SP integral derivatives will be done elsewhere.
 Leave Link  702 at Wed Oct 31 15:49:27 2018, MaxMem=   536870912 cpu:         0.2
 (Enter /pbs_home/pkowalski/g09d01/g09/l703.exe)
 Compute integral first derivatives, UseDBF=F ICtDFT=           0.
 Integral derivatives from FoFJK, PRISM(SPDF).
 Calling FoFJK, ICntrl=      2127 FMM=F ISym2X=0 I1Cent= 0 IOpClX= 0 NMat=1 NMatS=1 NMatT=0.
 FoFJK:  IHMeth= 1 ICntrl=    2127 DoSepK=F KAlg= 0 I1Cent=   0 FoldK=F
 IRaf=         0 NMat=   1 IRICut=       1 DoRegI=T DoRafI=F ISym2E= 0.
 FoFCou: FMM=F IPFlag=           0 FMFlag=      100000 FMFlg1=         800
         NFxFlg=           0 DoJE=F BraDBF=F KetDBF=F FulRan=T
         wScrn=  0.000000 ICntrl=    2127 IOpCl=  0 I1Cent=           0 NGrid=           0
         NMat0=    1 NMatS0=      1 NMatT0=    0 NMatD0=    1 NMtDS0=    0 NMtDT0=    0
 Symmetry not used in FoFCou.
 Leave Link  703 at Wed Oct 31 15:50:21 2018, MaxMem=   536870912 cpu:       426.8
 (Enter /pbs_home/pkowalski/g09d01/g09/l716.exe)
 Dipole        =-6.08781810D-02-2.46427653D+00-1.27948739D-01
 ***** Axes restored to original set *****
 -------------------------------------------------------------------
 Center     Atomic                   Forces (Hartrees/Bohr)
 Number     Number              X              Y              Z
 -------------------------------------------------------------------
      1        6           0.000092316    0.000146280   -0.001590604
      2       16          -0.000761627   -0.000628777    0.002450260
      3        6           0.000185380    0.000669591   -0.001349238
      4        6           0.000512212    0.000122130    0.000132225
      5        6          -0.000593794   -0.001401232    0.002419811
      6        6           0.000135628    0.000194054   -0.000326840
      7        1          -0.000096264   -0.000156923   -0.000086632
      8        6           0.002168473   -0.001151771   -0.001531884
      9        6           0.000077266   -0.000428181    0.000659402
     10        6          -0.000415496    0.002030515    0.000366313
     11        6          -0.000041901    0.000497825    0.001091305
     12        6          -0.000491125   -0.000580868   -0.000876525
     13        9          -0.000708137    0.000770104    0.000204791
     14        9          -0.000290715    0.000490342    0.001630210
     15        9           0.000456533   -0.000263067   -0.000805280
     16        9           0.000324897   -0.000491961   -0.001554521
     17        9           0.000473915    0.000319779    0.000306594
     18        9          -0.000409974    0.000012742    0.000415709
     19        6           0.000171649   -0.000642011   -0.001420024
     20        6           0.001206451    0.000918333    0.003952575
     21        6          -0.000427352    0.000231560   -0.000885549
     22        1          -0.000015664    0.000020709    0.000041302
     23        1          -0.000250125   -0.000048403   -0.000123548
     24        1           0.000024797    0.000261975   -0.000283620
     25        6          -0.000215413   -0.000325174   -0.000669395
     26        1          -0.000186782   -0.000245324   -0.000482109
     27        1          -0.000265925   -0.000095530   -0.000039299
     28        1          -0.000113466    0.000007000   -0.000220668
     29        1           0.000058302   -0.000065668   -0.000072915
     30        1          -0.000170586    0.000054063   -0.000059922
     31        1           0.000113774    0.000047460    0.000046454
     32       16          -0.001490417   -0.001643525   -0.002632087
     33        6           0.000373456    0.001825843    0.002421862
     34        6           0.000416430   -0.000260433   -0.001199014
     35        6           0.000457101    0.000212878    0.000176224
     36        1          -0.000163394   -0.000227628   -0.000144379
     37        1           0.000276592   -0.000125488    0.000013780
     38        1          -0.000121479    0.000217213    0.000172302
     39        1          -0.000295535   -0.000268431   -0.000147068
 -------------------------------------------------------------------
 Cartesian Forces:  Max     0.003952575 RMS     0.000885243
 Leave Link  716 at Wed Oct 31 15:50:21 2018, MaxMem=   536870912 cpu:         0.2
 (Enter /pbs_home/pkowalski/g09d01/g09/l103.exe)

 GradGradGradGradGradGradGradGradGradGradGradGradGradGradGradGradGradGrad
 Berny optimization.
 Using GEDIIS/GDIIS optimizer.
 FormGI is forming the generalized inverse of G from B-inverse, IUseBI=4.
 Internal  Forces:  Max     0.003692390 RMS     0.000757997
 Search for a local minimum.
 Step number   6 out of a maximum of  223
 All quantities printed in internal units (Hartrees-Bohrs-Radians)
 RMS Force = .75800D-03 SwitMx=.10000D-02 MixMth= 2
 Mixed Optimization -- En-DIIS/RFO-DIIS
 Update second derivatives using D2CorX and points    4    5    6
 DE= -1.60D-04 DEPred=-8.72D-04 R= 1.84D-01
 Trust test= 1.84D-01 RLast= 3.70D-01 DXMaxT set to 8.49D-01
 ITU=  0  0  0  1  1  0
 Use linear search instead of GDIIS.
     Eigenvalues ---    0.00450   0.00884   0.00927   0.00952   0.00972
     Eigenvalues ---    0.00988   0.01108   0.01154   0.01219   0.01259
     Eigenvalues ---    0.01301   0.01359   0.01400   0.01484   0.01499
     Eigenvalues ---    0.01543   0.01583   0.01641   0.01947   0.02261
     Eigenvalues ---    0.02898   0.04545   0.05193   0.05499   0.07189
     Eigenvalues ---    0.07240   0.07279   0.07311   0.07359   0.07371
     Eigenvalues ---    0.07379   0.07416   0.07425   0.08082   0.09223
     Eigenvalues ---    0.09588   0.10459   0.11193   0.12233   0.12417
     Eigenvalues ---    0.14481   0.15740   0.15990   0.15999   0.16000
     Eigenvalues ---    0.16000   0.16000   0.16000   0.16000   0.16000
     Eigenvalues ---    0.16000   0.16002   0.16018   0.16023   0.16045
     Eigenvalues ---    0.17028   0.22755   0.23596   0.24173   0.24328
     Eigenvalues ---    0.24565   0.24753   0.24900   0.24986   0.24994
     Eigenvalues ---    0.24998   0.24999   0.25152   0.27634   0.27918
     Eigenvalues ---    0.28660   0.29240   0.29332   0.29430   0.30268
     Eigenvalues ---    0.30679   0.31556   0.33316   0.33876   0.34051
     Eigenvalues ---    0.34190   0.34211   0.34214   0.34238   0.34247
     Eigenvalues ---    0.34254   0.34263   0.34278   0.34303   0.34314
     Eigenvalues ---    0.34319   0.34344   0.34373   0.35034   0.35895
     Eigenvalues ---    0.36041   0.36905   0.38046   0.38447   0.39070
     Eigenvalues ---    0.39641   0.40585   0.41453   0.51496   0.52292
     Eigenvalues ---    0.53083   0.53234   0.53773   0.54096   0.54830
     Eigenvalues ---    0.61536
 RFO step:  Lambda=-4.46257648D-04 EMin= 4.50053536D-03
 Quartic linear search produced a step of -0.44817.
 Iteration  1 RMS(Cart)=  0.05869569 RMS(Int)=  0.00083373
 Iteration  2 RMS(Cart)=  0.00140646 RMS(Int)=  0.00004847
 Iteration  3 RMS(Cart)=  0.00000066 RMS(Int)=  0.00004847
 ITry= 1 IFail=0 DXMaxC= 2.81D-01 DCOld= 1.00D+10 DXMaxT= 8.49D-01 DXLimC= 3.00D+00 Rises=F
 Variable       Old X    -DE/DX   Delta X   Delta X   Delta X     New X
                                 (Linear)    (Quad)   (Total)
    R1        3.28875   0.00047  -0.00246   0.00154  -0.00089   3.28786
    R2        2.61949   0.00215   0.00339  -0.00055   0.00287   2.62237
    R3        2.73374   0.00178   0.00345  -0.00076   0.00270   2.73644
    R4        3.25840  -0.00079  -0.00187   0.00031  -0.00158   3.25681
    R5        2.59358  -0.00008   0.00155  -0.00119   0.00032   2.59390
    R6        2.81902  -0.00008  -0.00011  -0.00049  -0.00061   2.81842
    R7        2.69151  -0.00013  -0.00076  -0.00002  -0.00079   2.69071
    R8        2.06315   0.00020   0.00072  -0.00027   0.00045   2.06360
    R9        2.82201   0.00013   0.00129  -0.00127   0.00002   2.82203
   R10        2.07619   0.00005   0.00018  -0.00008   0.00009   2.07629
   R11        2.08134   0.00012   0.00037  -0.00018   0.00019   2.08152
   R12        2.08159   0.00001   0.00027  -0.00019   0.00007   2.08167
   R13        2.85069   0.00011   0.00201  -0.00235  -0.00030   2.85039
   R14        2.57773  -0.00088   0.00100  -0.00384  -0.00276   2.57496
   R15        2.91069  -0.00046   0.00074   0.00165   0.00235   2.91304
   R16        2.54125   0.00106  -0.00170   0.00247   0.00077   2.54202
   R17        2.55043  -0.00170  -0.00121  -0.00048  -0.00169   2.54875
   R18        2.85130  -0.00028   0.00072  -0.00197  -0.00124   2.85006
   R19        2.73247  -0.00042   0.00253  -0.00142   0.00112   2.73359
   R20        2.91354  -0.00038   0.00171   0.00031   0.00194   2.91548
   R21        2.51581   0.00059  -0.00219   0.00189  -0.00030   2.51551
   R22        2.53865  -0.00161  -0.00013  -0.00188  -0.00201   2.53664
   R23        2.55856  -0.00005   0.00031  -0.00043  -0.00012   2.55844
   R24        2.53055   0.00013  -0.00258   0.00221  -0.00037   2.53018
   R25        2.62176  -0.00183   0.00028  -0.00222  -0.00192   2.61985
   R26        2.82090   0.00047   0.00147  -0.00093   0.00054   2.82144
   R27        2.69084  -0.00030   0.00085  -0.00044   0.00040   2.69125
   R28        3.28617  -0.00026  -0.00199   0.00077  -0.00118   3.28499
   R29        2.07766   0.00004   0.00015  -0.00014   0.00002   2.07768
   R30        2.08385   0.00027   0.00068  -0.00026   0.00043   2.08428
   R31        2.07551   0.00028  -0.00039   0.00064   0.00025   2.07576
   R32        2.08429  -0.00030   0.00027  -0.00054  -0.00027   2.08402
   R33        2.07597  -0.00026  -0.00038  -0.00002  -0.00040   2.07557
   R34        2.07761   0.00019   0.00016   0.00003   0.00019   2.07780
   R35        3.25443   0.00001  -0.00042   0.00137   0.00094   3.25536
   R36        2.59693  -0.00044   0.00065  -0.00195  -0.00134   2.59559
   R37        2.82028   0.00020   0.00121  -0.00096   0.00025   2.82053
   R38        2.06316   0.00020   0.00084  -0.00041   0.00043   2.06359
   R39        2.07770   0.00009   0.00002   0.00004   0.00006   2.07775
   R40        2.08327   0.00014   0.00043  -0.00018   0.00025   2.08352
   R41        2.07768  -0.00004   0.00019  -0.00020  -0.00001   2.07767
    A1        1.94022  -0.00069   0.00009  -0.00092  -0.00063   1.93959
    A2        2.11543  -0.00301  -0.00329  -0.00112  -0.00451   2.11091
    A3        2.22750   0.00369   0.00323   0.00195   0.00508   2.23258
    A4        1.61071   0.00055   0.00204  -0.00088   0.00139   1.61210
    A5        1.93083   0.00004  -0.00173   0.00119  -0.00044   1.93039
    A6        2.11385  -0.00014   0.00095  -0.00040   0.00052   2.11437
    A7        2.23829   0.00010   0.00085  -0.00085  -0.00004   2.23825
    A8        1.99589   0.00052   0.00210  -0.00117   0.00103   1.99692
    A9        2.13942  -0.00029  -0.00276   0.00121  -0.00160   2.13782
   A10        2.14784  -0.00024   0.00061  -0.00008   0.00048   2.14832
   A11        1.94572  -0.00037  -0.00193   0.00112  -0.00060   1.94511
   A12        2.18247   0.00235   0.00438   0.00043   0.00476   2.18723
   A13        2.15500  -0.00198  -0.00284  -0.00154  -0.00443   2.15057
   A14        1.91892  -0.00012  -0.00118   0.00064  -0.00054   1.91838
   A15        1.94830   0.00027   0.00122  -0.00037   0.00085   1.94915
   A16        1.95078  -0.00020   0.00066  -0.00095  -0.00029   1.95049
   A17        1.88493  -0.00005   0.00011  -0.00002   0.00009   1.88501
   A18        1.88436   0.00014   0.00034   0.00000   0.00034   1.88471
   A19        1.87397  -0.00003  -0.00119   0.00073  -0.00045   1.87352
   A20        2.10883  -0.00120  -0.00376  -0.00039  -0.00413   2.10470
   A21        2.23922   0.00193   0.00525  -0.00142   0.00383   2.24305
   A22        1.92804  -0.00062   0.00044   0.00216   0.00277   1.93082
   A23        1.81188   0.00049   0.00514   0.00280   0.00793   1.81981
   A24        1.97560   0.00018   0.00229  -0.00523  -0.00291   1.97268
   A25        1.94106  -0.00028  -0.00076   0.00033  -0.00045   1.94061
   A26        1.94375  -0.00007  -0.00014  -0.00188  -0.00199   1.94176
   A27        1.91897  -0.00039  -0.00732   0.00551  -0.00180   1.91717
   A28        1.87309   0.00005   0.00040  -0.00113  -0.00073   1.87237
   A29        1.92223   0.00068   0.00067   0.00302   0.00374   1.92597
   A30        2.25435  -0.00094   0.00488  -0.00556  -0.00074   2.25361
   A31        2.10659   0.00027  -0.00555   0.00260  -0.00301   2.10358
   A32        1.79817  -0.00003   0.00398   0.00356   0.00739   1.80556
   A33        1.97736   0.00028  -0.00095  -0.00305  -0.00395   1.97341
   A34        1.90718  -0.00049  -0.00292   0.00249  -0.00041   1.90677
   A35        1.97819  -0.00001  -0.00141  -0.00224  -0.00360   1.97459
   A36        1.89787   0.00005  -0.00227   0.00229   0.00005   1.89791
   A37        1.90147   0.00016   0.00329  -0.00242   0.00084   1.90232
   A38        1.80402  -0.00017   0.00139   0.00393   0.00525   1.80927
   A39        1.93929   0.00020   0.00363  -0.00238   0.00126   1.94055
   A40        1.98507   0.00002  -0.00161  -0.00213  -0.00372   1.98135
   A41        1.91389   0.00022  -0.00183   0.00246   0.00062   1.91450
   A42        1.94825  -0.00023  -0.00307   0.00003  -0.00298   1.94527
   A43        1.87333  -0.00003   0.00136  -0.00161  -0.00025   1.87307
   A44        2.18539  -0.00141   0.00298  -0.00416  -0.00115   2.18424
   A45        1.94530  -0.00004  -0.00229   0.00195  -0.00022   1.94508
   A46        2.15247   0.00144  -0.00099   0.00226   0.00131   2.15378
   A47        2.24991  -0.00243   0.00160  -0.00536  -0.00380   2.24611
   A48        2.09455   0.00168  -0.00382   0.00601   0.00215   2.09670
   A49        1.93867   0.00076   0.00223  -0.00063   0.00170   1.94037
   A50        1.93132   0.00007  -0.00137   0.00154   0.00016   1.93148
   A51        1.93993   0.00007   0.00221  -0.00199   0.00022   1.94015
   A52        1.94664  -0.00014  -0.00021  -0.00008  -0.00029   1.94634
   A53        1.88404  -0.00004  -0.00027   0.00039   0.00012   1.88416
   A54        1.89513   0.00011   0.00164  -0.00046   0.00117   1.89631
   A55        1.86418  -0.00007  -0.00199   0.00060  -0.00139   1.86279
   A56        1.93962   0.00045   0.00205  -0.00055   0.00150   1.94112
   A57        1.94689   0.00001   0.00028   0.00016   0.00043   1.94733
   A58        1.93167  -0.00036  -0.00165   0.00002  -0.00163   1.93005
   A59        1.86412   0.00007  -0.00165   0.00144  -0.00021   1.86391
   A60        1.88396  -0.00017  -0.00044  -0.00004  -0.00048   1.88348
   A61        1.89495   0.00000   0.00140  -0.00101   0.00040   1.89535
   A62        1.61383  -0.00064   0.00004  -0.00064  -0.00051   1.61333
   A63        1.92855   0.00020  -0.00039   0.00084   0.00057   1.92912
   A64        2.11286  -0.00023  -0.00290   0.00066  -0.00210   2.11076
   A65        2.24001   0.00007   0.00406  -0.00182   0.00238   2.24238
   A66        1.99668  -0.00016   0.00114  -0.00109   0.00004   1.99671
   A67        2.14658   0.00007  -0.00111   0.00069  -0.00042   2.14616
   A68        2.13989   0.00008  -0.00001   0.00035   0.00034   2.14022
   A69        1.95281   0.00008   0.00009  -0.00051  -0.00042   1.95240
   A70        1.93914   0.00036   0.00114   0.00043   0.00157   1.94070
   A71        1.92746  -0.00039  -0.00083  -0.00013  -0.00096   1.92650
   A72        1.87539  -0.00009  -0.00043   0.00034  -0.00009   1.87530
   A73        1.88578   0.00004   0.00064  -0.00031   0.00033   1.88611
   A74        1.88054  -0.00002  -0.00064   0.00020  -0.00044   1.88010
    D1        0.04736  -0.00100  -0.02668   0.01185  -0.01478   0.03258
    D2       -3.10337  -0.00087  -0.02205   0.00199  -0.01996  -3.12333
    D3       -0.04129   0.00083   0.02597  -0.01365   0.01235  -0.02894
    D4        3.10243  -0.00010   0.00556  -0.01970  -0.01412   3.08832
    D5        3.11018   0.00073   0.02096  -0.00298   0.01804   3.12822
    D6       -0.02928  -0.00020   0.00056  -0.00903  -0.00842  -0.03771
    D7       -0.84055  -0.00080   0.00028  -0.00351  -0.00324  -0.84379
    D8        2.44147  -0.00180  -0.02323  -0.00713  -0.03036   2.41111
    D9        2.29028  -0.00067   0.00574  -0.01514  -0.00941   2.28087
   D10       -0.71089  -0.00168  -0.01778  -0.01876  -0.03653  -0.74741
   D11       -0.04067   0.00090   0.02009  -0.00683   0.01326  -0.02741
   D12        3.12143   0.00070   0.01538  -0.00415   0.01121   3.13264
   D13        0.02465  -0.00062  -0.00890   0.00021  -0.00872   0.01593
   D14       -3.10910  -0.00018  -0.00452   0.00472   0.00019  -3.10891
   D15       -3.13930  -0.00041  -0.00375  -0.00270  -0.00647   3.13741
   D16        0.01014   0.00003   0.00062   0.00181   0.00244   0.01257
   D17        3.13245   0.00013   0.00277  -0.00108   0.00169   3.13414
   D18        1.04093   0.00010   0.00263  -0.00124   0.00139   1.04232
   D19       -1.05833   0.00009   0.00284  -0.00127   0.00158  -1.05675
   D20        0.01530  -0.00009  -0.00284   0.00208  -0.00076   0.01454
   D21       -2.07622  -0.00012  -0.00297   0.00192  -0.00106  -2.07728
   D22        2.10771  -0.00013  -0.00276   0.00190  -0.00087   2.10684
   D23        0.01102  -0.00013  -0.01125   0.00886  -0.00241   0.00862
   D24       -3.13266   0.00080   0.00857   0.01480   0.02342  -3.10924
   D25       -3.13846  -0.00057  -0.01569   0.00433  -0.01139   3.13334
   D26        0.00105   0.00036   0.00413   0.01027   0.01444   0.01548
   D27        1.59386   0.00084   0.01441   0.01120   0.02560   1.61946
   D28       -0.48434   0.00045   0.01495   0.00964   0.02458  -0.45976
   D29       -2.59621   0.00069   0.01411   0.01080   0.02490  -2.57131
   D30       -1.54536  -0.00021  -0.00830   0.00445  -0.00385  -1.54920
   D31        2.65963  -0.00060  -0.00776   0.00289  -0.00487   2.65476
   D32        0.54776  -0.00036  -0.00860   0.00404  -0.00455   0.54321
   D33        2.98409  -0.00020   0.01787   0.00767   0.02545   3.00955
   D34        0.87398  -0.00053   0.01339   0.01098   0.02433   0.89831
   D35       -1.23637  -0.00051   0.01180   0.01592   0.02766  -1.20871
   D36       -0.27502   0.00085   0.03782   0.01046   0.04830  -0.22672
   D37       -2.38514   0.00052   0.03335   0.01378   0.04718  -2.33795
   D38        1.78770   0.00053   0.03176   0.01871   0.05051   1.83821
   D39        2.95305   0.00019  -0.00777   0.00869   0.00086   2.95391
   D40       -0.18281  -0.00031  -0.00897  -0.00334  -0.01239  -0.19520
   D41       -0.05989  -0.00066  -0.02910   0.00551  -0.02360  -0.08349
   D42        3.08743  -0.00117  -0.03031  -0.00652  -0.03685   3.05058
   D43        0.48109  -0.00069  -0.03084  -0.02177  -0.05258   0.42851
   D44        2.62517  -0.00056  -0.03044  -0.02384  -0.05428   2.57089
   D45       -1.53446  -0.00052  -0.02898  -0.02720  -0.05616  -1.59062
   D46        2.61250  -0.00020  -0.02494  -0.02732  -0.05226   2.56024
   D47       -1.52661  -0.00008  -0.02455  -0.02939  -0.05396  -1.58057
   D48        0.59694  -0.00004  -0.02309  -0.03276  -0.05584   0.54111
   D49       -1.59683  -0.00044  -0.02921  -0.02636  -0.05556  -1.65239
   D50        0.54725  -0.00032  -0.02881  -0.02843  -0.05727   0.48998
   D51        2.67080  -0.00028  -0.02735  -0.03179  -0.05914   2.61166
   D52        0.36884   0.00015   0.00786  -0.01901  -0.01120   0.35763
   D53       -1.68262  -0.00011   0.00750  -0.02297  -0.01548  -1.69810
   D54        2.48446  -0.00024   0.00416  -0.01755  -0.01342   2.47104
   D55       -2.77792   0.00060   0.00897  -0.00819   0.00074  -2.77719
   D56        1.45380   0.00035   0.00861  -0.01215  -0.00354   1.45026
   D57       -0.66230   0.00022   0.00527  -0.00673  -0.00148  -0.66378
   D58       -0.74378   0.00141  -0.00127   0.02134   0.02007  -0.72370
   D59        2.40942   0.00061  -0.00815   0.02039   0.01221   2.42163
   D60        2.40407   0.00085  -0.00259   0.00820   0.00563   2.40971
   D61       -0.72592   0.00005  -0.00948   0.00725  -0.00223  -0.72815
   D62       -0.51298   0.00054   0.01550   0.02478   0.04027  -0.47271
   D63        1.55619   0.00078   0.01959   0.02528   0.04486   1.60105
   D64       -2.65331   0.00074   0.01821   0.02488   0.04308  -2.61023
   D65       -2.65651   0.00021   0.01480   0.02739   0.04221  -2.61430
   D66       -0.58733   0.00045   0.01890   0.02789   0.04679  -0.54054
   D67        1.48635   0.00042   0.01751   0.02749   0.04502   1.53137
   D68        1.50924  -0.00002   0.01316   0.03032   0.04347   1.55271
   D69       -2.70477   0.00023   0.01725   0.03081   0.04805  -2.65671
   D70       -0.63109   0.00019   0.01586   0.03042   0.04627  -0.58481
   D71       -0.04021   0.00070   0.00446   0.01055   0.01506  -0.02515
   D72        3.09062   0.00145   0.01086   0.01147   0.02235   3.11297
   D73        3.10937   0.00079   0.01856   0.00241   0.02102   3.13039
   D74       -0.04299   0.00154   0.02496   0.00333   0.02831  -0.01467
   D75       -2.59282   0.00013   0.00961   0.00004   0.00965  -2.58317
   D76        1.59718   0.00009   0.00942  -0.00017   0.00925   1.60642
   D77       -0.48114   0.00023   0.01061   0.00045   0.01105  -0.47008
   D78        0.53988   0.00002  -0.00611   0.00910   0.00299   0.54287
   D79       -1.55331  -0.00002  -0.00631   0.00889   0.00259  -1.55072
   D80        2.65156   0.00011  -0.00512   0.00951   0.00440   2.65596
   D81        0.00790  -0.00031  -0.00544   0.00192  -0.00355   0.00435
   D82        3.13956  -0.00039  -0.00409  -0.00353  -0.00768   3.13187
   D83       -3.12588  -0.00020   0.00825  -0.00601   0.00230  -3.12358
   D84        0.00577  -0.00028   0.00959  -0.01145  -0.00183   0.00394
   D85       -3.09925  -0.00121  -0.02385  -0.00517  -0.02893  -3.12818
   D86        0.05201  -0.00186  -0.02959  -0.00592  -0.03547   0.01654
   D87       -0.04698   0.00168   0.02618   0.00686   0.03307  -0.01390
   D88       -3.12977   0.00104   0.00459   0.01223   0.01672  -3.11304
   D89        0.03115  -0.00109  -0.01677  -0.00627  -0.02306   0.00809
   D90       -3.10055  -0.00101  -0.01810  -0.00085  -0.01894  -3.11949
   D91        3.10851  -0.00040   0.00675  -0.01202  -0.00534   3.10316
   D92       -0.02319  -0.00032   0.00542  -0.00660  -0.00122  -0.02441
   D93       -0.53855   0.00004   0.01442  -0.02569  -0.01127  -0.54982
   D94        1.55758   0.00023   0.01473  -0.02531  -0.01058   1.54700
   D95       -2.63988   0.00019   0.01412  -0.02487  -0.01075  -2.65062
   D96        2.67329  -0.00073  -0.01132  -0.01939  -0.03072   2.64257
   D97       -1.51377  -0.00053  -0.01102  -0.01901  -0.03003  -1.54381
   D98        0.57196  -0.00057  -0.01163  -0.01857  -0.03020   0.54176
         Item               Value     Threshold  Converged?
 Maximum Force            0.003692     0.000450     NO 
 RMS     Force            0.000758     0.000300     NO 
 Maximum Displacement     0.281356     0.001800     NO 
 RMS     Displacement     0.058953     0.001200     NO 
 Predicted change in Energy=-6.938423D-04
 Lowest energy point so far.  Saving SCF results.
 GradGradGradGradGradGradGradGradGradGradGradGradGradGradGradGradGradGrad

 Leave Link  103 at Wed Oct 31 15:50:21 2018, MaxMem=   536870912 cpu:         0.5
 (Enter /pbs_home/pkowalski/g09d01/g09/l202.exe)
                          Input orientation:                          
 ---------------------------------------------------------------------
 Center     Atomic      Atomic             Coordinates (Angstroms)
 Number     Number       Type             X           Y           Z
 ---------------------------------------------------------------------
      1          6           0       -1.965737   -0.184007   -0.580116
      2         16           0       -3.404718    0.786108   -0.456307
      3          6           0       -4.414574   -0.521641   -0.946408
      4          6           0       -3.661866   -1.635424   -1.223965
      5          6           0       -2.262061   -1.463574   -1.028003
      6          6           0       -5.893436   -0.357780   -1.048939
[truncated: 1,120,615 more chars]
