# Supplementary material for: Wide-range IR spectra of diarylethene derivatives and their simulation using the density functional theory
Source: Sci Rep. 2022 Oct 7;12:16834. doi: 10.1038/s41598-022-20264-x (PMC9546887; doi:10.1038/s41598-022-20264-x)
Supplement: Supplementary file 1 — Supplementary Information 1. [file 41598_2022_20264_MOESM1_ESM.zip › IR_files/2_0068/open/open_pbe0_air.log]

 Entering Gaussian System, Link 0=g09
 Input=open_pbe0_air.gjf
 Output=open_pbe0_air.log
 AtFile(1): /pbs_home/ewapastorczak/DAE/0068/Def2SVP.gbs
            H     0
            S   3   1.00
                 13.0107010              0.19682158E-01
                  1.9622572              0.13796524
                  0.44453796             0.47831935
            S   1   1.00
                  0.12194962             1.0000000
            P   1   1.00
                  0.8000000              1.0000000
            ****
            C     0
            S   5   1.00
               1238.4016938              0.54568832082E-02
                186.29004992             0.40638409211E-01
                 42.251176346            0.18025593888
                 11.676557932            0.46315121755
                  3.5930506482           0.44087173314
            S   1   1.00
                  0.40245147363          1.0000000
            S   1   1.00
                  0.13090182668          1.0000000
            P   3   1.00
                  9.4680970621           0.38387871728E-01
                  2.0103545142           0.21117025112
                  0.54771004707          0.51328172114
            P   1   1.00
                  0.15268613795          1.0000000
            D   1   1.00
                  0.8000000              1.0000000
            ****
            F     0
            S   5   1.00
               2894.8325990             -0.53408255515E-02
                435.41939120            -0.39904258866E-01
                 98.843328866           -0.17912768038
                 27.485198001           -0.46758090825
                  8.5405498171          -0.44653131020
            S   1   1.00
                  1.0654578038           1.0000000
            S   1   1.00
                  0.33247346748          1.0000000
            P   3   1.00
                 22.696633924           -0.45212874436E-01
                  4.9872339257          -0.23754317067
                  1.3491613954          -0.51287353587
            P   1   1.00
                  0.34829881977          1.0000000
            D   1   1.00
                  1.4000000              1.0000000
            ****
            S     0
            S   5   1.00
               9184.9303010             -0.22294387756E-02
               1381.5105503             -0.16683029937E-01
                313.87147580            -0.75262436116E-01
                 88.053870623           -0.19376827038
                 27.039914905           -0.17718020803
            S   3   1.00
                 45.648731303           -0.10736062573
                  4.9664522326           0.65066293018
                  2.0116242047           0.59712155354
            S   1   1.00
                  0.35661077013          1.0000000
            S   1   1.00
                  0.13507221477          1.0000000
            P   5   1.00
                261.98233439            -0.92729929822E-02
                 61.306894736           -0.66547669241E-01
                 19.103729887           -0.24828595903
                  6.6567720378          -0.48703847402
                  2.3959635161          -0.39337850312
            P   1   1.00
                  0.61776161679          1.0000000
            P   1   1.00
                  0.16993376871          1.0000000
            D   1   1.00
                  0.5500000              1.0000000
            ****
 Initial command:
 /pbs_home/pkowalski/g09d01/g09/l1.exe "/pbs_home/daria/obliczenia/0068/open/pbe0_projekt/air/Gau-8423.inp" -scrdir="/pbs_home/daria/obliczenia/0068/open/pbe0_projekt/air/"
 Entering Link 1 = /pbs_home/pkowalski/g09d01/g09/l1.exe PID=      8424.
  
 Copyright (c) 1988,1990,1992,1993,1995,1998,2003,2009,2013,
            Gaussian, Inc.  All Rights Reserved.
  
 This is part of the Gaussian(R) 09 program.  It is based on
 the Gaussian(R) 03 system (copyright 2003, Gaussian, Inc.),
 the Gaussian(R) 98 system (copyright 1998, Gaussian, Inc.),
 the Gaussian(R) 94 system (copyright 1995, Gaussian, Inc.),
 the Gaussian 92(TM) system (copyright 1992, Gaussian, Inc.),
 the Gaussian 90(TM) system (copyright 1990, Gaussian, Inc.),
 the Gaussian 88(TM) system (copyright 1988, Gaussian, Inc.),
 the Gaussian 86(TM) system (copyright 1986, Carnegie Mellon
 University), and the Gaussian 82(TM) system (copyright 1983,
 Carnegie Mellon University). Gaussian is a federally registered
 trademark of Gaussian, Inc.
  
 This software contains proprietary and confidential information,
 including trade secrets, belonging to Gaussian, Inc.
  
 This software is provided under written license and may be
 used, copied, transmitted, or stored only in accord with that
 written license.
  
 The following legend is applicable only to US Government
 contracts under FAR:
  
                    RESTRICTED RIGHTS LEGEND
  
 Use, reproduction and disclosure by the US Government is
 subject to restrictions as set forth in subparagraphs (a)
 and (c) of the Commercial Computer Software - Restricted
 Rights clause in FAR 52.227-19.
  
 Gaussian, Inc.
 340 Quinnipiac St., Bldg. 40, Wallingford CT 06492
  
  
 ---------------------------------------------------------------
 Warning -- This program may not be used in any manner that
 competes with the business of Gaussian, Inc. or will provide
 assistance to any competitor of Gaussian, Inc.  The licensee
 of this program is prohibited from giving any competitor of
 Gaussian, Inc. access to this program.  By using this program,
 the user acknowledges that Gaussian, Inc. is engaged in the
 business of creating and licensing software in the field of
 computational chemistry and represents and warrants to the
 licensee that it is not a competitor of Gaussian, Inc. and that
 it will not use this program in any manner prohibited above.
 ---------------------------------------------------------------
  

 Cite this work as:
 Gaussian 09, Revision D.01,
 M. J. Frisch, G. W. Trucks, H. B. Schlegel, G. E. Scuseria, 
 M. A. Robb, J. R. Cheeseman, G. Scalmani, V. Barone, B. Mennucci, 
 G. A. Petersson, H. Nakatsuji, M. Caricato, X. Li, H. P. Hratchian, 
 A. F. Izmaylov, J. Bloino, G. Zheng, J. L. Sonnenberg, M. Hada, 
 M. Ehara, K. Toyota, R. Fukuda, J. Hasegawa, M. Ishida, T. Nakajima, 
 Y. Honda, O. Kitao, H. Nakai, T. Vreven, J. A. Montgomery, Jr., 
 J. E. Peralta, F. Ogliaro, M. Bearpark, J. J. Heyd, E. Brothers, 
 K. N. Kudin, V. N. Staroverov, T. Keith, R. Kobayashi, J. Normand, 
 K. Raghavachari, A. Rendell, J. C. Burant, S. S. Iyengar, J. Tomasi, 
 M. Cossi, N. Rega, J. M. Millam, M. Klene, J. E. Knox, J. B. Cross, 
 V. Bakken, C. Adamo, J. Jaramillo, R. Gomperts, R. E. Stratmann, 
 O. Yazyev, A. J. Austin, R. Cammi, C. Pomelli, J. W. Ochterski, 
 R. L. Martin, K. Morokuma, V. G. Zakrzewski, G. A. Voth, 
 P. Salvador, J. J. Dannenberg, S. Dapprich, A. D. Daniels, 
 O. Farkas, J. B. Foresman, J. V. Ortiz, J. Cioslowski, 
 and D. J. Fox, Gaussian, Inc., Wallingford CT, 2013.
 
 ******************************************
 Gaussian 09:  ES64L-G09RevD.01 24-Apr-2013
                31-Oct-2018 
 ******************************************
 %chk=dae0068freq_open_pbe0_air.chk
 %NProcShared=8
 Will use up to    8 processors via shared memory.
 %Mem=4GB
 -----------------------------
 #P opt freq=Raman PBE1PBE/Gen
 -----------------------------
 1/14=-1,18=20,19=15,26=3,38=1/1,3;
 2/9=110,12=2,17=6,18=5,40=1/2;
 3/5=7,11=2,16=1,25=1,30=1,71=1,74=-13/1,2,3;
 4//1;
 5/5=2,38=5/2;
 6/7=2,8=2,9=2,10=2,28=1/1;
 7//1,2,3,16;
 1/14=-1,18=20,19=15,26=3/3(2);
 2/9=110/2;
 99//99;
 2/9=110/2;
 3/5=7,6=1,11=2,16=1,25=1,30=1,71=1,74=-13,82=7/1,2,3;
 4/5=5,16=3,69=1/1;
 5/5=2,38=5/2;
 7//1,2,3,16;
 1/14=-1,18=20,19=15,26=3/3(-5);
 2/9=110/2;
 6/7=2,8=2,9=2,10=2,19=2,28=1/1;
 99/9=1/99;
 Leave Link    1 at Wed Oct 31 13:20:27 2018, MaxMem=   536870912 cpu:         0.8
 (Enter /pbs_home/pkowalski/g09d01/g09/l101.exe)
 -------------------
 Title Card Required
 -------------------
 Symbolic Z-matrix:
 Charge =  0 Multiplicity = 1
 C1                   -1.98356  -0.16915  -0.69153 
 S2                   -3.47003   0.69728  -0.33932 
 C3                   -4.43855  -0.60139  -1.03241 
 C4                   -3.72348  -1.63606  -1.50629 
 C5                   -2.30761  -1.42272  -1.3321 
 C6                   -5.92506  -0.4872   -1.05623 
 H7                   -4.13904  -2.52104  -1.96635 
 C8                   -0.72423   0.36946  -0.27501 
 C9                   -0.17002   1.62833  -0.88747 
 C10                   0.36709  -0.26573   0.45638 
 C11                   0.99393   1.96856   0.02697 
 C12                   1.58804   0.59155   0.26527 
 F13                  -1.0505    2.65383  -0.97197 
 F14                   0.26133   1.37865  -2.15308 
 F15                   1.86267   2.85881  -0.49722 
 F16                   0.54242   2.50437   1.19958 
 F17                   2.29633   0.17289  -0.81644 
 F18                   2.44005   0.59487   1.31905 
 C19                  -0.55265  -1.82589   2.34146 
 C20                   0.36872  -1.4277    1.29471 
 C21                  -1.70202  -1.02027   2.82439 
 H22                  -1.89961  -1.21193   3.88453 
 H23                  -2.60677  -1.27362   2.26373 
 H24                  -1.51577   0.05307   2.72034 
 C25                  -1.30765  -2.42557  -1.78189 
 H26                  -1.0991   -3.14113  -0.98074 
 H27                  -0.36685  -1.95239  -2.07999 
 H28                  -1.67459  -2.98764  -2.64736 
 H29                  -6.38737  -1.3673   -1.5158 
 H30                  -6.23629   0.39057  -1.63209 
 H31                  -6.32231  -0.39537  -0.04003 
 S32                   1.62138  -2.6596    1.0694 
 C33                   0.93483  -3.69268   2.30148 
 C34                  -0.23047  -3.11018   2.90674 
 C35                   1.58637  -4.93377   2.78126 
 H36                   2.19197  -5.39787   1.99619 
 H37                   2.23878  -4.71804   3.63334 
 H38                   0.84026  -5.66906   3.09973 
 H39                  -0.77187  -3.56441   3.72261 
 
 NAtoms=     39 NQM=       39 NQMF=       0 NMMI=      0 NMMIF=      0
                NMic=       0 NMicF=      0.
                    Isotopes and Nuclear Properties:
 (Nuclear quadrupole moments (NQMom) in fm**2, nuclear magnetic moments (NMagM)
  in nuclear magnetons)

  Atom         1           2           3           4           5           6           7           8           9          10
 IAtWgt=          12          32          12          12          12          12           1          12          12          12
 AtmWgt=  12.0000000  31.9720718  12.0000000  12.0000000  12.0000000  12.0000000   1.0078250  12.0000000  12.0000000  12.0000000
 NucSpn=           0           0           0           0           0           0           1           0           0           0
 AtZEff=   0.0000000   0.0000000   0.0000000   0.0000000   0.0000000   0.0000000   0.0000000   0.0000000   0.0000000   0.0000000
 NQMom=    0.0000000   0.0000000   0.0000000   0.0000000   0.0000000   0.0000000   0.0000000   0.0000000   0.0000000   0.0000000
 NMagM=    0.0000000   0.0000000   0.0000000   0.0000000   0.0000000   0.0000000   2.7928460   0.0000000   0.0000000   0.0000000
 AtZNuc=   6.0000000  16.0000000   6.0000000   6.0000000   6.0000000   6.0000000   1.0000000   6.0000000   6.0000000   6.0000000

  Atom        11          12          13          14          15          16          17          18          19          20
 IAtWgt=          12          12          19          19          19          19          19          19          12          12
 AtmWgt=  12.0000000  12.0000000  18.9984033  18.9984033  18.9984033  18.9984033  18.9984033  18.9984033  12.0000000  12.0000000
 NucSpn=           0           0           1           1           1           1           1           1           0           0
 AtZEff=   0.0000000   0.0000000   0.0000000   0.0000000   0.0000000   0.0000000   0.0000000   0.0000000   0.0000000   0.0000000
 NQMom=    0.0000000   0.0000000   0.0000000   0.0000000   0.0000000   0.0000000   0.0000000   0.0000000   0.0000000   0.0000000
 NMagM=    0.0000000   0.0000000   2.6288670   2.6288670   2.6288670   2.6288670   2.6288670   2.6288670   0.0000000   0.0000000
 AtZNuc=   6.0000000   6.0000000   9.0000000   9.0000000   9.0000000   9.0000000   9.0000000   9.0000000   6.0000000   6.0000000

  Atom        21          22          23          24          25          26          27          28          29          30
 IAtWgt=          12           1           1           1          12           1           1           1           1           1
 AtmWgt=  12.0000000   1.0078250   1.0078250   1.0078250  12.0000000   1.0078250   1.0078250   1.0078250   1.0078250   1.0078250
 NucSpn=           0           1           1           1           0           1           1           1           1           1
 AtZEff=   0.0000000   0.0000000   0.0000000   0.0000000   0.0000000   0.0000000   0.0000000   0.0000000   0.0000000   0.0000000
 NQMom=    0.0000000   0.0000000   0.0000000   0.0000000   0.0000000   0.0000000   0.0000000   0.0000000   0.0000000   0.0000000
 NMagM=    0.0000000   2.7928460   2.7928460   2.7928460   0.0000000   2.7928460   2.7928460   2.7928460   2.7928460   2.7928460
 AtZNuc=   6.0000000   1.0000000   1.0000000   1.0000000   6.0000000   1.0000000   1.0000000   1.0000000   1.0000000   1.0000000

  Atom        31          32          33          34          35          36          37          38          39
 IAtWgt=           1          32          12          12          12           1           1           1           1
 AtmWgt=   1.0078250  31.9720718  12.0000000  12.0000000  12.0000000   1.0078250   1.0078250   1.0078250   1.0078250
 NucSpn=           1           0           0           0           0           1           1           1           1
 AtZEff=   0.0000000   0.0000000   0.0000000   0.0000000   0.0000000   0.0000000   0.0000000   0.0000000   0.0000000
 NQMom=    0.0000000   0.0000000   0.0000000   0.0000000   0.0000000   0.0000000   0.0000000   0.0000000   0.0000000
 NMagM=    2.7928460   0.0000000   0.0000000   0.0000000   0.0000000   2.7928460   2.7928460   2.7928460   2.7928460
 AtZNuc=   1.0000000  16.0000000   6.0000000   6.0000000   6.0000000   1.0000000   1.0000000   1.0000000   1.0000000
 Leave Link  101 at Wed Oct 31 13:20:28 2018, MaxMem=   536870912 cpu:         2.1
 (Enter /pbs_home/pkowalski/g09d01/g09/l103.exe)

 GradGradGradGradGradGradGradGradGradGradGradGradGradGradGradGradGradGrad
 Berny optimization.
 Initialization pass.
                           ----------------------------
                           !    Initial Parameters    !
                           ! (Angstroms and Degrees)  !
 --------------------------                            --------------------------
 ! Name  Definition              Value          Derivative Info.                !
 --------------------------------------------------------------------------------
 ! R1    R(1,2)                  1.7562         estimate D2E/DX2                !
 ! R2    R(1,5)                  1.4446         estimate D2E/DX2                !
 ! R3    R(1,8)                  1.4316         estimate D2E/DX2                !
 ! R4    R(2,3)                  1.7621         estimate D2E/DX2                !
 ! R5    R(3,4)                  1.344          estimate D2E/DX2                !
 ! R6    R(3,6)                  1.4911         estimate D2E/DX2                !
 ! R7    R(4,5)                  1.4424         estimate D2E/DX2                !
 ! R8    R(4,7)                  1.0805         estimate D2E/DX2                !
 ! R9    R(5,25)                 1.4859         estimate D2E/DX2                !
 ! R10   R(6,29)                 1.0952         estimate D2E/DX2                !
 ! R11   R(6,30)                 1.095          estimate D2E/DX2                !
 ! R12   R(6,31)                 1.0949         estimate D2E/DX2                !
 ! R13   R(8,9)                  1.5057         estimate D2E/DX2                !
 ! R14   R(8,10)                 1.4592         estimate D2E/DX2                !
 ! R15   R(9,11)                 1.5188         estimate D2E/DX2                !
 ! R16   R(9,13)                 1.3543         estimate D2E/DX2                !
 ! R17   R(9,14)                 1.3602         estimate D2E/DX2                !
 ! R18   R(10,12)                1.504          estimate D2E/DX2                !
 ! R19   R(10,20)                1.4328         estimate D2E/DX2                !
 ! R20   R(11,12)                1.5185         estimate D2E/DX2                !
 ! R21   R(11,15)                1.3498         estimate D2E/DX2                !
 ! R22   R(11,16)                1.366          estimate D2E/DX2                !
 ! R23   R(12,17)                1.3591         estimate D2E/DX2                !
 ! R24   R(12,18)                1.3551         estimate D2E/DX2                !
 ! R25   R(19,20)                1.4502         estimate D2E/DX2                !
 ! R26   R(19,21)                1.4844         estimate D2E/DX2                !
 ! R27   R(19,34)                1.4397         estimate D2E/DX2                !
 ! R28   R(20,32)                1.7713         estimate D2E/DX2                !
 ! R29   R(21,22)                1.0953         estimate D2E/DX2                !
 ! R30   R(21,23)                1.0941         estimate D2E/DX2                !
 ! R31   R(21,24)                1.0943         estimate D2E/DX2                !
 ! R32   R(25,26)                1.0942         estimate D2E/DX2                !
 ! R33   R(25,27)                1.0945         estimate D2E/DX2                !
 ! R34   R(25,28)                1.0953         estimate D2E/DX2                !
 ! R35   R(32,33)                1.7483         estimate D2E/DX2                !
 ! R36   R(33,34)                1.4365         estimate D2E/DX2                !
 ! R37   R(33,35)                1.4816         estimate D2E/DX2                !
 ! R38   R(34,39)                1.0794         estimate D2E/DX2                !
 ! R39   R(35,36)                1.0947         estimate D2E/DX2                !
 ! R40   R(35,37)                1.0946         estimate D2E/DX2                !
 ! R41   R(35,38)                1.0949         estimate D2E/DX2                !
 ! A1    A(2,1,5)              109.0976         estimate D2E/DX2                !
 ! A2    A(2,1,8)              120.0388         estimate D2E/DX2                !
 ! A3    A(5,1,8)              130.7551         estimate D2E/DX2                !
 ! A4    A(1,2,3)               91.3029         estimate D2E/DX2                !
 ! A5    A(2,3,4)              114.4321         estimate D2E/DX2                !
 ! A6    A(2,3,6)              119.8547         estimate D2E/DX2                !
 ! A7    A(4,3,6)              125.7131         estimate D2E/DX2                !
 ! A8    A(3,4,5)              111.4572         estimate D2E/DX2                !
 ! A9    A(3,4,7)              125.1704         estimate D2E/DX2                !
 ! A10   A(5,4,7)              123.3718         estimate D2E/DX2                !
 ! A11   A(1,5,4)              113.7093         estimate D2E/DX2                !
 ! A12   A(1,5,25)             124.6761         estimate D2E/DX2                !
 ! A13   A(4,5,25)             121.6145         estimate D2E/DX2                !
 ! A14   A(3,6,29)             111.4682         estimate D2E/DX2                !
 ! A15   A(3,6,30)             110.6806         estimate D2E/DX2                !
 ! A16   A(3,6,31)             110.6892         estimate D2E/DX2                !
 ! A17   A(29,6,30)            107.6686         estimate D2E/DX2                !
 ! A18   A(29,6,31)            107.6792         estimate D2E/DX2                !
 ! A19   A(30,6,31)            108.5262         estimate D2E/DX2                !
 ! A20   A(1,8,9)              121.3325         estimate D2E/DX2                !
 ! A21   A(1,8,10)             129.7867         estimate D2E/DX2                !
 ! A22   A(9,8,10)             107.0101         estimate D2E/DX2                !
 ! A23   A(8,9,11)             102.9717         estimate D2E/DX2                !
 ! A24   A(8,9,13)             114.7832         estimate D2E/DX2                !
 ! A25   A(8,9,14)             109.9827         estimate D2E/DX2                !
 ! A26   A(11,9,13)            111.4806         estimate D2E/DX2                !
 ! A27   A(11,9,14)            110.9961         estimate D2E/DX2                !
 ! A28   A(13,9,14)            106.6858         estimate D2E/DX2                !
 ! A29   A(8,10,12)            107.1764         estimate D2E/DX2                !
 ! A30   A(8,10,20)            130.3241         estimate D2E/DX2                !
 ! A31   A(12,10,20)           122.3882         estimate D2E/DX2                !
 ! A32   A(9,11,12)            101.0215         estimate D2E/DX2                !
 ! A33   A(9,11,15)            114.0264         estimate D2E/DX2                !
 ! A34   A(9,11,16)            110.5735         estimate D2E/DX2                !
 ! A35   A(12,11,15)           114.0293         estimate D2E/DX2                !
 ! A36   A(12,11,16)           110.5056         estimate D2E/DX2                !
 ! A37   A(15,11,16)           106.7019         estimate D2E/DX2                !
 ! A38   A(10,12,11)           102.6622         estimate D2E/DX2                !
 ! A39   A(10,12,17)           110.4029         estimate D2E/DX2                !
 ! A40   A(10,12,18)           114.3923         estimate D2E/DX2                !
 ! A41   A(11,12,17)           110.998          estimate D2E/DX2                !
 ! A42   A(11,12,18)           111.456          estimate D2E/DX2                !
 ! A43   A(17,12,18)           106.9785         estimate D2E/DX2                !
 ! A44   A(20,19,21)           125.293          estimate D2E/DX2                !
 ! A45   A(20,19,34)           112.7159         estimate D2E/DX2                !
 ! A46   A(21,19,34)           121.9843         estimate D2E/DX2                !
 ! A47   A(10,20,19)           130.1099         estimate D2E/DX2                !
 ! A48   A(10,20,32)           119.3665         estimate D2E/DX2                !
 ! A49   A(19,20,32)           110.4965         estimate D2E/DX2                !
 ! A50   A(19,21,22)           111.0768         estimate D2E/DX2                !
 ! A51   A(19,21,23)           110.3595         estimate D2E/DX2                !
 ! A52   A(19,21,24)           111.6915         estimate D2E/DX2                !
 ! A53   A(22,21,23)           107.8354         estimate D2E/DX2                !
 ! A54   A(22,21,24)           107.1193         estimate D2E/DX2                !
 ! A55   A(23,21,24)           108.6105         estimate D2E/DX2                !
 ! A56   A(5,25,26)            110.364          estimate D2E/DX2                !
 ! A57   A(5,25,27)            111.6624         estimate D2E/DX2                !
 ! A58   A(5,25,28)            111.1053         estimate D2E/DX2                !
 ! A59   A(26,25,27)           108.5606         estimate D2E/DX2                !
 ! A60   A(26,25,28)           107.8665         estimate D2E/DX2                !
 ! A61   A(27,25,28)           107.1349         estimate D2E/DX2                !
 ! A62   A(20,32,33)            92.4996         estimate D2E/DX2                !
 ! A63   A(32,33,34)           112.0783         estimate D2E/DX2                !
 ! A64   A(32,33,35)           123.4025         estimate D2E/DX2                !
 ! A65   A(34,33,35)           124.0539         estimate D2E/DX2                !
 ! A66   A(19,34,33)           112.1983         estimate D2E/DX2                !
 ! A67   A(19,34,39)           124.051          estimate D2E/DX2                !
 ! A68   A(33,34,39)           123.6915         estimate D2E/DX2                !
 ! A69   A(33,35,36)           111.4794         estimate D2E/DX2                !
 ! A70   A(33,35,37)           110.4313         estimate D2E/DX2                !
 ! A71   A(33,35,38)           110.9211         estimate D2E/DX2                !
 ! A72   A(36,35,37)           108.1844         estimate D2E/DX2                !
 ! A73   A(36,35,38)           107.5099         estimate D2E/DX2                !
 ! A74   A(37,35,38)           108.1849         estimate D2E/DX2                !
 ! D1    D(5,1,2,3)              0.1172         estimate D2E/DX2                !
 ! D2    D(8,1,2,3)           -176.4906         estimate D2E/DX2                !
 ! D3    D(2,1,5,4)             -0.2663         estimate D2E/DX2                !
 ! D4    D(2,1,5,25)           179.8331         estimate D2E/DX2                !
 ! D5    D(8,1,5,4)            175.8564         estimate D2E/DX2                !
 ! D6    D(8,1,5,25)            -4.0442         estimate D2E/DX2                !
 ! D7    D(2,1,8,9)            -67.7768         estimate D2E/DX2                !
 ! D8    D(2,1,8,10)           129.9201         estimate D2E/DX2                !
 ! D9    D(5,1,8,9)            116.4562         estimate D2E/DX2                !
 ! D10   D(5,1,8,10)           -45.8469         estimate D2E/DX2                !
 ! D11   D(1,2,3,4)              0.0627         estimate D2E/DX2                !
 ! D12   D(1,2,3,6)           -179.8595         estimate D2E/DX2                !
 ! D13   D(2,3,4,5)             -0.2248         estimate D2E/DX2                !
 ! D14   D(2,3,4,7)           -179.9632         estimate D2E/DX2                !
 ! D15   D(6,3,4,5)            179.6922         estimate D2E/DX2                !
 ! D16   D(6,3,4,7)             -0.0462         estimate D2E/DX2                !
 ! D17   D(2,3,6,29)           179.9831         estimate D2E/DX2                !
 ! D18   D(2,3,6,30)            60.1779         estimate D2E/DX2                !
 ! D19   D(2,3,6,31)           -60.1926         estimate D2E/DX2                !
 ! D20   D(4,3,6,29)             0.0702         estimate D2E/DX2                !
 ! D21   D(4,3,6,30)          -119.735          estimate D2E/DX2                !
 ! D22   D(4,3,6,31)           119.8945         estimate D2E/DX2                !
 ! D23   D(3,4,5,1)              0.319          estimate D2E/DX2                !
 ! D24   D(3,4,5,25)          -179.777          estimate D2E/DX2                !
 ! D25   D(7,4,5,1)           -179.9371         estimate D2E/DX2                !
 ! D26   D(7,4,5,25)            -0.0331         estimate D2E/DX2                !
 ! D27   D(1,5,25,26)           90.1542         estimate D2E/DX2                !
 ! D28   D(1,5,25,27)          -30.6935         estimate D2E/DX2                !
 ! D29   D(1,5,25,28)         -150.2386         estimate D2E/DX2                !
 ! D30   D(4,5,25,26)          -89.7389         estimate D2E/DX2                !
 ! D31   D(4,5,25,27)          149.4134         estimate D2E/DX2                !
 ! D32   D(4,5,25,28)           29.8683         estimate D2E/DX2                !
 ! D33   D(1,8,9,11)           168.9255         estimate D2E/DX2                !
 ! D34   D(1,8,9,13)            47.5765         estimate D2E/DX2                !
 ! D35   D(1,8,9,14)           -72.715          estimate D2E/DX2                !
 ! D36   D(10,8,9,11)          -25.2135         estimate D2E/DX2                !
 ! D37   D(10,8,9,13)         -146.5625         estimate D2E/DX2                !
 ! D38   D(10,8,9,14)           93.146          estimate D2E/DX2                !
 ! D39   D(1,8,10,12)          163.1341         estimate D2E/DX2                !
 ! D40   D(1,8,10,20)          -20.7125         estimate D2E/DX2                !
 ! D41   D(9,8,10,12)           -1.1107         estimate D2E/DX2                !
 ! D42   D(9,8,10,20)          175.0428         estimate D2E/DX2                !
 ! D43   D(8,9,11,12)           41.0885         estimate D2E/DX2                !
 ! D44   D(8,9,11,15)          163.8425         estimate D2E/DX2                !
 ! D45   D(8,9,11,16)          -75.9314         estimate D2E/DX2                !
 ! D46   D(13,9,11,12)         164.656          estimate D2E/DX2                !
 ! D47   D(13,9,11,15)         -72.59           estimate D2E/DX2                !
 ! D48   D(13,9,11,16)          47.6361         estimate D2E/DX2                !
 ! D49   D(14,9,11,12)         -76.559          estimate D2E/DX2                !
 ! D50   D(14,9,11,15)          46.195          estimate D2E/DX2                !
 ! D51   D(14,9,11,16)         166.4211         estimate D2E/DX2                !
 ! D52   D(8,10,12,11)          26.9808         estimate D2E/DX2                !
 ! D53   D(8,10,12,17)         -91.4058         estimate D2E/DX2                !
 ! D54   D(8,10,12,18)         147.8798         estimate D2E/DX2                !
 ! D55   D(20,10,12,11)       -149.5469         estimate D2E/DX2                !
 ! D56   D(20,10,12,17)         92.0666         estimate D2E/DX2                !
 ! D57   D(20,10,12,18)        -28.6479         estimate D2E/DX2                !
 ! D58   D(8,10,20,19)         -45.2147         estimate D2E/DX2                !
 ! D59   D(8,10,20,32)         132.6933         estimate D2E/DX2                !
 ! D60   D(12,10,20,19)        130.4324         estimate D2E/DX2                !
 ! D61   D(12,10,20,32)        -51.6596         estimate D2E/DX2                !
 ! D62   D(9,11,12,10)         -41.6858         estimate D2E/DX2                !
 ! D63   D(9,11,12,17)          76.2809         estimate D2E/DX2                !
 ! D64   D(9,11,12,18)        -164.5803         estimate D2E/DX2                !
 ! D65   D(15,11,12,10)       -164.4378         estimate D2E/DX2                !
 ! D66   D(15,11,12,17)        -46.4711         estimate D2E/DX2                !
 ! D67   D(15,11,12,18)         72.6676         estimate D2E/DX2                !
 ! D68   D(16,11,12,10)         75.3839         estimate D2E/DX2                !
 ! D69   D(16,11,12,17)       -166.6494         estimate D2E/DX2                !
 ! D70   D(16,11,12,18)        -47.5107         estimate D2E/DX2                !
 ! D71   D(21,19,20,10)         -3.773          estimate D2E/DX2                !
 ! D72   D(21,19,20,32)        178.1734         estimate D2E/DX2                !
 ! D73   D(34,19,20,10)        177.1667         estimate D2E/DX2                !
 ! D74   D(34,19,20,32)         -0.8869         estimate D2E/DX2                !
 ! D75   D(20,19,21,22)       -149.0995         estimate D2E/DX2                !
 ! D76   D(20,19,21,23)         91.3536         estimate D2E/DX2                !
 ! D77   D(20,19,21,24)        -29.5738         estimate D2E/DX2                !
 ! D78   D(34,19,21,22)         29.8786         estimate D2E/DX2                !
 ! D79   D(34,19,21,23)        -89.6683         estimate D2E/DX2                !
 ! D80   D(34,19,21,24)        149.4043         estimate D2E/DX2                !
 ! D81   D(20,19,34,33)          0.2367         estimate D2E/DX2                !
 ! D82   D(20,19,34,39)        177.525          estimate D2E/DX2                !
 ! D83   D(21,19,34,33)       -178.859          estimate D2E/DX2                !
 ! D84   D(21,19,34,39)         -1.5707         estimate D2E/DX2                !
 ! D85   D(10,20,32,33)       -177.2828         estimate D2E/DX2                !
 ! D86   D(19,20,32,33)          1.0092         estimate D2E/DX2                !
 ! D87   D(20,32,33,34)         -0.8923         estimate D2E/DX2                !
 ! D88   D(20,32,33,35)       -173.3412         estimate D2E/DX2                !
 ! D89   D(32,33,34,19)          0.5356         estimate D2E/DX2                !
 ! D90   D(32,33,34,39)       -176.7641         estimate D2E/DX2                !
 ! D91   D(35,33,34,19)        172.9266         estimate D2E/DX2                !
 ! D92   D(35,33,34,39)         -4.3731         estimate D2E/DX2                !
 ! D93   D(32,33,35,36)        -29.8644         estimate D2E/DX2                !
 ! D94   D(32,33,35,37)         90.4315         estimate D2E/DX2                !
 ! D95   D(32,33,35,38)       -149.638          estimate D2E/DX2                !
 ! D96   D(34,33,35,36)        158.5876         estimate D2E/DX2                !
 ! D97   D(34,33,35,37)        -81.1165         estimate D2E/DX2                !
 ! D98   D(34,33,35,38)         38.814          estimate D2E/DX2                !
 --------------------------------------------------------------------------------
 Trust Radius=3.00D-01 FncErr=1.00D-07 GrdErr=1.00D-06
 Number of steps in this run=    223 maximum allowed number of steps=    234.
 GradGradGradGradGradGradGradGradGradGradGradGradGradGradGradGradGradGrad

 Leave Link  103 at Wed Oct 31 13:20:28 2018, MaxMem=   536870912 cpu:         0.2
 (Enter /pbs_home/pkowalski/g09d01/g09/l202.exe)
                          Input orientation:                          
 ---------------------------------------------------------------------
 Center     Atomic      Atomic             Coordinates (Angstroms)
 Number     Number       Type             X           Y           Z
 ---------------------------------------------------------------------
      1          6           0       -1.983556   -0.169153   -0.691527
      2         16           0       -3.470029    0.697278   -0.339320
      3          6           0       -4.438551   -0.601387   -1.032411
      4          6           0       -3.723476   -1.636060   -1.506289
      5          6           0       -2.307606   -1.422719   -1.332104
      6          6           0       -5.925055   -0.487198   -1.056225
      7          1           0       -4.139036   -2.521037   -1.966354
      8          6           0       -0.724228    0.369456   -0.275012
      9          6           0       -0.170016    1.628331   -0.887473
     10          6           0        0.367088   -0.265727    0.456378
     11          6           0        0.993927    1.968562    0.026973
     12          6           0        1.588035    0.591546    0.265272
     13          9           0       -1.050498    2.653827   -0.971967
     14          9           0        0.261332    1.378654   -2.153077
     15          9           0        1.862675    2.858807   -0.497218
     16          9           0        0.542420    2.504373    1.199584
     17          9           0        2.296330    0.172892   -0.816441
     18          9           0        2.440050    0.594875    1.319053
     19          6           0       -0.552649   -1.825890    2.341459
     20          6           0        0.368719   -1.427696    1.294708
     21          6           0       -1.702020   -1.020268    2.824392
     22          1           0       -1.899608   -1.211931    3.884528
     23          1           0       -2.606774   -1.273625    2.263734
     24          1           0       -1.515770    0.053074    2.720341
     25          6           0       -1.307650   -2.425566   -1.781887
     26          1           0       -1.099099   -3.141132   -0.980737
     27          1           0       -0.366854   -1.952393   -2.079991
     28          1           0       -1.674593   -2.987643   -2.647364
     29          1           0       -6.387368   -1.367299   -1.515802
     30          1           0       -6.236290    0.390574   -1.632093
     31          1           0       -6.322311   -0.395367   -0.040030
     32         16           0        1.621375   -2.659597    1.069405
     33          6           0        0.934833   -3.692677    2.301480
     34          6           0       -0.230475   -3.110185    2.906743
     35          6           0        1.586373   -4.933771    2.781259
     36          1           0        2.191971   -5.397868    1.996186
     37          1           0        2.238776   -4.718036    3.633343
     38          1           0        0.840257   -5.669056    3.099733
     39          1           0       -0.771870   -3.564409    3.722610
 ---------------------------------------------------------------------
                    Distance matrix (angstroms):
                    1          2          3          4          5
     1  C    0.000000
     2  S    1.756233   0.000000
     3  C    2.515955   1.762084   0.000000
     4  C    2.417225   2.621167   1.344039   0.000000
     5  C    1.444567   2.613662   2.303329   1.442408   0.000000
     6  C    3.971092   2.818526   1.491074   2.523765   3.746631
     7  H    3.435496   3.667746   2.155694   1.080525   2.227714
     8  C    1.431605   2.766049   3.913105   3.812300   2.614656
     9  C    2.560912   3.472379   4.817991   4.864797   3.751785
    10  C    2.617736   4.035342   5.042155   4.739472   3.419253
    11  C    3.735167   4.655883   6.102356   6.131728   4.924226
    12  C    3.774969   5.095167   6.279077   6.026011   4.667429
    13  F    2.986380   3.175289   4.698827   5.082661   4.281150
    14  F    3.093761   4.204408   5.221624   5.038405   3.888590
    15  F    4.898958   5.756290   7.208663   7.240658   6.034877
    16  F    4.135770   4.661927   6.279938   6.531677   5.473038
    17  F    4.295349   5.809778   6.782682   6.323469   4.899808
    18  F    4.918786   6.139196   7.367196   7.137834   5.799962
    19  C    3.740491   4.697239   5.289862   4.989524   4.091147
    20  C    3.325997   4.682045   5.404453   4.963372   3.750051
    21  C    3.628408   4.010598   4.747525   4.818743   4.219616
    22  H    4.694115   4.894098   5.567341   5.706776   5.236807
    23  H    3.215871   3.377212   3.830390   3.948602   3.611341
    24  H    3.450949   3.687228   4.801470   5.058808   4.384892
    25  C    2.595598   4.063131   3.700254   2.556460   1.485907
    26  H    3.114251   4.556985   4.195821   3.070635   2.129998
    27  H    2.778759   4.436258   4.416034   3.419958   2.146255
    28  H    3.444508   4.704179   3.992712   2.706797   2.140000
    29  H    4.637731   3.762639   2.148994   2.677432   4.084271
    30  H    4.391322   3.068799   2.139035   3.230682   4.337347
    31  H    4.393224   3.069032   2.139116   3.231590   4.340825
    32  S    4.722152   6.259035   6.736213   6.020736   4.768020
    33  C    5.467203   6.756356   7.038761   6.358351   5.372993
    34  C    4.966941   5.960571   6.286407   5.817986   5.012968
    35  C    6.892476   8.186204   8.343461   7.579741   6.664107
    36  H    7.210984   8.640813   8.725965   7.836520   6.864803
    37  H    7.564715   8.814654   9.127034   8.453569   7.495623
    38  H    7.252345   8.422343   8.403672   7.635978   6.897942
    39  H    5.699171   6.476211   6.695841   6.306497   5.700479
                    6          7          8          9         10
     6  C    0.000000
     7  H    2.855644   0.000000
     8  C    5.328486   4.782939   0.000000
     9  C    6.133874   5.842461   1.505664   0.000000
    10  C    6.475190   5.591173   1.459232   2.383668   0.000000
    11  C    7.421347   7.104728   2.366514   1.518794   2.359950
    12  C    7.704322   6.889679   2.384909   2.344033   1.504045
    13  F    5.799521   6.107954   2.410508   1.354264   3.545915
    14  F    6.554073   5.882661   2.348816   1.360203   3.086167
    15  F    8.494526   8.192778   3.596986   2.407946   3.592887
    16  F    7.474383   7.562667   2.887334   2.372935   2.873421
    17  F    8.251327   7.070608   3.074988   2.864648   2.352537
    18  F    8.762866   7.986687   3.550283   3.570607   2.404582
    19  C    6.496084   5.648243   3.419781   4.743843   2.614107
    20  C    6.784027   5.670077   2.624559   3.793606   1.432820
    21  C    5.759981   5.580556   3.534645   4.810411   3.233888
    22  H    6.414086   6.400126   4.602616   5.816405   4.217277
    23  H    4.759369   4.668780   3.562152   4.928412   3.623017
    24  H    5.830621   5.955895   3.114285   4.160386   2.961810
    25  C    5.060068   2.838994   3.228499   4.304447   3.532632
    26  H    5.508078   3.255330   3.600390   4.860007   3.533123
    27  H    5.838535   3.816494   2.962541   3.779210   3.133159
    28  H    5.181735   2.599033   4.219166   5.164124   4.605487
    29  H    1.095227   2.566926   6.052028   6.929939   7.122193
    30  H    1.094977   3.603843   5.676702   6.235878   6.956798
    31  H    1.094942   3.604981   5.654972   6.531787   6.709045
    32  S    8.135492   6.512862   4.060108   5.042299   2.771219
    33  C    8.282955   6.732851   5.088391   6.301050   3.933284
    34  C    7.417104   6.274633   4.740808   6.070689   3.801620
    35  C    9.535190   7.819298   6.542468   7.720472   5.355592
    36  H    9.965843   8.003720   6.850152   7.953738   5.660396
    37  H   10.321830   8.766977   7.066626   8.155760   5.780949
    38  H    9.481197   7.769724   7.092260   8.376772   6.033836
    39  H    7.672146   6.692589   5.608792   6.969909   4.779833
                   11         12         13         14         15
    11  C    0.000000
    12  C    1.518527   0.000000
    13  F    2.376372   3.570101   0.000000
    14  F    2.374301   2.868465   2.177610   0.000000
    15  F    1.349828   2.407756   2.958712   2.738068   0.000000
    16  F    1.366005   2.371741   2.697287   3.547758   2.178953
    17  F    2.373190   1.359064   4.168991   2.716923   2.739361
    18  F    2.376501   1.355136   4.655317   4.173344   2.959323
    19  C    4.706018   3.838890   5.594149   5.579652   5.986507
    20  C    3.678669   2.573676   4.879634   4.446836   4.880268
    21  C    4.901713   4.468949   5.323138   5.863853   6.227951
    22  H    5.776575   5.339963   6.265031   6.916174   7.065790
    23  H    5.336659   5.006909   5.321338   5.896510   6.683998
    24  H    4.149929   3.993861   4.540213   5.354013   5.444145
    25  C    5.279924   4.656052   5.149984   4.131776   6.294913
    26  H    5.612950   4.765093   5.795170   4.863498   6.708589
    27  H    4.654558   3.974101   4.786685   3.390551   5.533861
    28  H    6.231937   5.651441   5.917992   4.801736   7.163544
    29  H    8.245705   8.403354   6.704282   7.221606   9.325272
    30  H    7.584101   8.053598   5.696536   6.592937   8.542443
    31  H    7.688953   7.977518   6.161015   7.138380   8.820015
    32  S    4.785417   3.349279   6.287971   5.342431   5.741543
    33  C    6.101353   4.788255   7.411822   6.783441   7.184396
    34  C    5.965392   4.897669   6.995761   6.781838   7.183112
    35  C    7.455152   6.071189   8.866310   8.120968   8.458666
    36  H    7.718640   6.263696   9.173513   8.177102   8.631233
    37  H    7.698451   6.321315   9.293684   8.634961   8.637797
    38  H    8.233996   6.912921   9.456431   8.808937   9.311705
    39  H    6.884006   5.898669   7.796355   7.747585   8.124376
                   16         17         18         19         20
    16  F    0.000000
    17  F    3.546316   0.000000
    18  F    2.694709   2.181526   0.000000
    19  C    4.610231   4.699377   3.982670   0.000000
    20  C    3.937053   3.276357   2.895134   1.450229   0.000000
    21  C    4.483370   5.537698   4.693770   1.484353   2.606509
    22  H    5.194549   6.451569   5.355263   2.138295   3.449497
    23  H    5.032207   5.968276   5.463895   2.128489   3.133099
    24  H    3.543687   5.201470   4.231509   2.145147   2.788621
    25  C    6.051134   4.546729   5.725744   4.234574   3.642993
    26  H    6.270575   4.747493   5.636697   3.614617   3.204372
    27  H    5.607598   3.633999   5.091246   4.427160   3.493561
    28  H    7.062322   5.395321   6.745160   5.243737   4.706218
    29  H    8.389584   8.846915   9.476805   7.009473   7.317604
    30  H    7.644439   8.574280   9.166781   7.280495   7.449726
    31  H    7.554447   8.672180   8.922256   6.403662   6.900515
    32  S    5.277090   3.469146   3.365136   2.653219   1.771296
    33  C    6.306472   5.149537   4.649080   2.387278   2.542482
    34  C    5.919039   5.570048   4.835280   1.439707   2.405922
    35  C    7.675775   6.286931   5.782106   3.798390   3.998135
    36  H    8.111782   6.241405   6.035977   4.517874   4.424770
    37  H    7.807944   6.612493   5.798575   4.222028   4.448894
    38  H    8.396679   7.182265   6.705743   4.157535   4.633530
    39  H    6.702472   6.632063   5.778681   2.231162   3.429460
                   21         22         23         24         25
    21  C    0.000000
    22  H    1.095292   0.000000
    23  H    1.094124   1.769424   0.000000
    24  H    1.094340   1.761505   1.777332   0.000000
    25  C    4.831997   5.825082   4.402470   5.143639   0.000000
    26  H    4.397793   5.294661   4.035748   4.906582   1.094244
    27  H    5.167640   6.202669   4.934158   5.327766   1.094466
    28  H    5.814760   6.772695   5.284478   6.171178   1.095275
    29  H    6.396109   7.023368   5.346641   6.610207   5.195600
    30  H    6.512322   7.197773   5.578568   6.429689   5.678430
    31  H    5.471975   5.969023   4.459135   5.560898   5.683537
    32  S    4.100285   4.734763   4.607015   4.463839   4.094365
    33  C    3.790541   4.085854   4.289081   4.495726   4.827855
    34  C    2.557338   2.710247   3.071353   3.419494   4.859245
    35  C    5.111838   5.217409   5.589900   5.873298   5.957245
    36  H    5.917134   6.150523   6.333160   6.632082   5.946071
    37  H    5.464225   5.429741   6.100749   6.139517   6.867115
    38  H    5.305677   5.290437   5.648073   6.199804   6.242111
    39  H    2.853879   2.613841   3.277634   3.826763   5.646549
                   26         27         28         29         30
    26  H    0.000000
    27  H    1.776975   0.000000
    28  H    1.769858   1.761770   0.000000
    29  H    5.603443   6.075132   5.110401   0.000000
    30  H    6.268009   6.335644   5.766472   1.768181   0.000000
    31  H    5.975458   6.484847   5.926159   1.768272   1.777574
    32  S    3.440340   3.791027   4.978493   8.514300   8.851245
    33  C    3.900517   4.890835   5.638903   8.578675   9.141714
    34  C    3.983462   5.121191   5.740087   7.778425   8.302178
    35  C    4.957614   6.027891   6.625048   9.734732  10.441283
    36  H    4.978561   5.918961   6.505541  10.108641  10.849242
    37  H    5.909126   6.861506   7.599736  10.590160  11.209346
    38  H    5.177040   6.488470   6.822285   9.594105  10.449249
    39  H    4.733679   6.035960   6.459423   7.987621   8.612469
                   31         32         33         34         35
    31  H    0.000000
    32  S    8.334251   0.000000
    33  C    8.307892   1.748315   0.000000
    34  C    7.291377   2.647299   1.436518   0.000000
    35  C    9.544845   2.846672   1.481556   2.577236   0.000000
    36  H   10.082867   2.946630   2.140392   3.454107   1.094749
    37  H   10.269924   3.345464   2.127319   3.034852   1.094631
    38  H    9.432512   3.713384   2.133595   2.780563   1.094878
    39  H    7.416717   3.685893   2.224612   1.079383   2.884892
                   36         37         38         39
    36  H    0.000000
    37  H    1.773315   0.000000
    38  H    1.765925   1.773424   0.000000
    39  H    3.889276   3.225339   2.723319   0.000000
 Stoichiometry    C17H14F6S2
 Framework group  C1[X(C17H14F6S2)]
 Deg. of freedom   111
 Full point group                 C1      NOp   1
 Largest Abelian subgroup         C1      NOp   1
 Largest concise Abelian subgroup C1      NOp   1
                         Standard orientation:                         
 ---------------------------------------------------------------------
 Center     Atomic      Atomic             Coordinates (Angstroms)
 Number     Number       Type             X           Y           Z
 ---------------------------------------------------------------------
      1          6           0        1.665454   -0.455943    0.278349
      2         16           0        3.034902   -0.675482   -0.799042
      3          6           0        3.534152   -2.127146    0.066036
      4          6           0        2.744355   -2.455796    1.102690
      5          6           0        1.661148   -1.516298    1.259370
      6          6           0        4.746565   -2.874346   -0.375608
      7          1           0        2.889604   -3.308786    1.749871
      8          6           0        0.735005    0.607229    0.047218
      9          6           0        1.135778    2.048801    0.215367
     10          6           0       -0.722263    0.574461   -0.021008
     11          6           0       -0.034979    2.801299   -0.392752
     12          6           0       -1.206079    1.990198    0.133140
     13          9           0        2.304801    2.386093   -0.379317
     14          9           0        1.270655    2.342691    1.536575
     15          9           0       -0.079355    4.109126   -0.061612
     16          9           0        0.013331    2.743091   -1.756661
     17          9           0       -1.443636    2.269884    1.441726
     18          9           0       -2.346114    2.268926   -0.544373
     19          6           0       -1.552969   -1.565667   -1.271341
     20          6           0       -1.614481   -0.518736   -0.269685
     21          6           0       -0.530985   -1.668327   -2.342935
     22          1           0       -0.946023   -2.142166   -3.238973
     23          1           0        0.315322   -2.273900   -2.005071
     24          1           0       -0.158522   -0.683834   -2.642307
     25          6           0        0.653554   -1.662638    2.341617
     26          1           0       -0.186835   -2.274149    1.999314
     27          1           0        0.267747   -0.691949    2.668374
     28          1           0        1.087511   -2.150093    3.221218
     29          1           0        4.929943   -3.750053    0.256082
     30          1           0        5.634491   -2.235664   -0.324180
     31          1           0        4.630216   -3.226084   -1.405968
     32         16           0       -3.020531   -0.749061    0.782676
     33          6           0       -3.503152   -2.206972   -0.052894
     34          6           0       -2.622250   -2.521171   -1.143249
     35          6           0       -4.769647   -2.924283    0.223621
     36          1           0       -5.083031   -2.797527    1.264870
     37          1           0       -5.570040   -2.549250   -0.422088
     38          1           0       -4.658550   -3.998167    0.041443
     39          1           0       -2.774122   -3.351972   -1.815389
 ---------------------------------------------------------------------
 Rotational constants (GHZ):      0.2249920      0.1882687      0.1255290
 Leave Link  202 at Wed Oct 31 13:20:28 2018, MaxMem=   536870912 cpu:         0.1
 (Enter /pbs_home/pkowalski/g09d01/g09/l301.exe)
 General basis read from cards:  (5D, 7F)
 Centers:       7     22     23     24     26     27     28     29     30     31
 Centers:      36     37     38     39
 S 3 1.00
     Exponent=  1.3010701000D+01 Coefficients=  1.9682158000D-02
     Exponent=  1.9622572000D+00 Coefficients=  1.3796524000D-01
     Exponent=  4.4453796000D-01 Coefficients=  4.7831935000D-01
 S 1 1.00
     Exponent=  1.2194962000D-01 Coefficients=  1.0000000000D+00
 P 1 1.00
     Exponent=  8.0000000000D-01 Coefficients=  1.0000000000D+00
 ****
 Centers:       1      3      4      5      6      8      9     10     11     12
 Centers:      19     20     21     25     33     34     35
 S 5 1.00
     Exponent=  1.2384016938D+03 Coefficients=  5.4568832082D-03
     Exponent=  1.8629004992D+02 Coefficients=  4.0638409211D-02
     Exponent=  4.2251176346D+01 Coefficients=  1.8025593888D-01
     Exponent=  1.1676557932D+01 Coefficients=  4.6315121755D-01
     Exponent=  3.5930506482D+00 Coefficients=  4.4087173314D-01
 S 1 1.00
     Exponent=  4.0245147363D-01 Coefficients=  1.0000000000D+00
 S 1 1.00
     Exponent=  1.3090182668D-01 Coefficients=  1.0000000000D+00
 P 3 1.00
     Exponent=  9.4680970621D+00 Coefficients=  3.8387871728D-02
     Exponent=  2.0103545142D+00 Coefficients=  2.1117025112D-01
     Exponent=  5.4771004707D-01 Coefficients=  5.1328172114D-01
 P 1 1.00
     Exponent=  1.5268613795D-01 Coefficients=  1.0000000000D+00
 D 1 1.00
     Exponent=  8.0000000000D-01 Coefficients=  1.0000000000D+00
 ****
 Centers:      13     14     15     16     17     18
 S 5 1.00
     Exponent=  2.8948325990D+03 Coefficients= -5.3408255515D-03
     Exponent=  4.3541939120D+02 Coefficients= -3.9904258866D-02
     Exponent=  9.8843328866D+01 Coefficients= -1.7912768038D-01
     Exponent=  2.7485198001D+01 Coefficients= -4.6758090825D-01
     Exponent=  8.5405498171D+00 Coefficients= -4.4653131020D-01
 S 1 1.00
     Exponent=  1.0654578038D+00 Coefficients=  1.0000000000D+00
 S 1 1.00
     Exponent=  3.3247346748D-01 Coefficients=  1.0000000000D+00
 P 3 1.00
     Exponent=  2.2696633924D+01 Coefficients= -4.5212874436D-02
     Exponent=  4.9872339257D+00 Coefficients= -2.3754317067D-01
     Exponent=  1.3491613954D+00 Coefficients= -5.1287353587D-01
 P 1 1.00
     Exponent=  3.4829881977D-01 Coefficients=  1.0000000000D+00
 D 1 1.00
     Exponent=  1.4000000000D+00 Coefficients=  1.0000000000D+00
 ****
 Centers:       2     32
 S 5 1.00
     Exponent=  9.1849303010D+03 Coefficients= -2.2294387756D-03
     Exponent=  1.3815105503D+03 Coefficients= -1.6683029937D-02
     Exponent=  3.1387147580D+02 Coefficients= -7.5262436116D-02
     Exponent=  8.8053870623D+01 Coefficients= -1.9376827038D-01
     Exponent=  2.7039914905D+01 Coefficients= -1.7718020803D-01
 S 3 1.00
     Exponent=  4.5648731303D+01 Coefficients= -1.0736062573D-01
     Exponent=  4.9664522326D+00 Coefficients=  6.5066293018D-01
     Exponent=  2.0116242047D+00 Coefficients=  5.9712155354D-01
 S 1 1.00
     Exponent=  3.5661077013D-01 Coefficients=  1.0000000000D+00
 S 1 1.00
     Exponent=  1.3507221477D-01 Coefficients=  1.0000000000D+00
 P 5 1.00
     Exponent=  2.6198233439D+02 Coefficients= -9.2729929822D-03
     Exponent=  6.1306894736D+01 Coefficients= -6.6547669241D-02
     Exponent=  1.9103729887D+01 Coefficients= -2.4828595903D-01
     Exponent=  6.6567720378D+00 Coefficients= -4.8703847402D-01
     Exponent=  2.3959635161D+00 Coefficients= -3.9337850312D-01
 P 1 1.00
     Exponent=  6.1776161679D-01 Coefficients=  1.0000000000D+00
 P 1 1.00
     Exponent=  1.6993376871D-01 Coefficients=  1.0000000000D+00
 D 1 1.00
     Exponent=  5.5000000000D-01 Coefficients=  1.0000000000D+00
 ****
 Ernie: Thresh=  0.10000D-02 Tol=  0.10000D-05 Strict=F.
 There are   453 symmetry adapted cartesian basis functions of A   symmetry.
 There are   428 symmetry adapted basis functions of A   symmetry.
   428 basis functions,   747 primitive gaussians,   453 cartesian basis functions
   101 alpha electrons      101 beta electrons
       nuclear repulsion energy      2793.8147541463 Hartrees.
 IExCor= 1009 DFT=T Ex+Corr=PBE1PBE ExCW=0 ScaHFX=  0.250000
 ScaDFX=  0.750000  0.750000  1.000000  1.000000 ScalE2=  1.000000  1.000000
 IRadAn=      0 IRanWt=     -1 IRanGd=            0 ICorTp=0 IEmpDi=  4
 NAtoms=   39 NActive=   39 NUniq=   39 SFac= 1.00D+00 NAtFMM=   60 NAOKFM=F Big=F
 Integral buffers will be    131072 words long.
 Raffenetti 2 integral format.
 Two-electron integral symmetry is turned on.
 Leave Link  301 at Wed Oct 31 13:20:28 2018, MaxMem=   536870912 cpu:         1.1
 (Enter /pbs_home/pkowalski/g09d01/g09/l302.exe)
 NPDir=0 NMtPBC=     1 NCelOv=     1 NCel=       1 NClECP=     1 NCelD=      1
         NCelK=      1 NCelE2=     1 NClLst=     1 CellRange=     0.0.
 One-electron integrals computed using PRISM.
 NBasis=   428 RedAO= T EigKep=  3.96D-04  NBF=   428
 NBsUse=   428 1.00D-06 EigRej= -1.00D+00 NBFU=   428
 Precomputing XC quadrature grid using
 IXCGrd= 4 IRadAn=           0 IRanWt=          -1 IRanGd=           0 AccXCQ= 0.00D+00.
 Generated NRdTot=       0 NPtTot=           0 NUsed=           0 NTot=          32
 NSgBfM=   439   440   442   444   444 MxSgAt=    39 MxSgA2=    39.
 Leave Link  302 at Wed Oct 31 13:20:29 2018, MaxMem=   536870912 cpu:         7.8
 (Enter /pbs_home/pkowalski/g09d01/g09/l303.exe)
 DipDrv:  MaxL=1.
 Leave Link  303 at Wed Oct 31 13:20:30 2018, MaxMem=   536870912 cpu:         1.0
 (Enter /pbs_home/pkowalski/g09d01/g09/l401.exe)
 ExpMin= 1.22D-01 ExpMax= 9.18D+03 ExpMxC= 1.38D+03 IAcc=1 IRadAn=         1 AccDes= 0.00D+00
 Harris functional with IExCor= 1009 and IRadAn=       1 diagonalized for initial guess.
 HarFok:  IExCor= 1009 AccDes= 0.00D+00 IRadAn=         1 IDoV= 1 UseB2=F ITyADJ=14
 ICtDFT=  3500011 ScaDFX=  1.000000  1.000000  1.000000  1.000000
 FoFCou: FMM=F IPFlag=           0 FMFlag=      100000 FMFlg1=           0
         NFxFlg=           0 DoJE=T BraDBF=F KetDBF=T FulRan=T
         wScrn=  0.000000 ICntrl=     500 IOpCl=  0 I1Cent=   200000004 NGrid=           0
         NMat0=    1 NMatS0=      1 NMatT0=    0 NMatD0=    1 NMtDS0=    0 NMtDT0=    0
 Petite list used in FoFCou.
 Harris En= -2048.92515553679    
 JPrj=0 DoOrth=F DoCkMO=F.
 Leave Link  401 at Wed Oct 31 13:20:32 2018, MaxMem=   536870912 cpu:        15.5
 (Enter /pbs_home/pkowalski/g09d01/g09/l502.exe)
 Closed shell SCF:
 Using DIIS extrapolation, IDIIS=  1040.
 Integral symmetry usage will be decided dynamically.
 IVT=      641221 IEndB=      641221 NGot=   536870912 MDV=   536451994
 LenX=   536451994 LenY=   536246332
 Requested convergence on RMS density matrix=1.00D-08 within 128 cycles.
 Requested convergence on MAX density matrix=1.00D-06.
 Requested convergence on             energy=1.00D-06.
 No special actions if energy rises.
 Fock matrices will be formed incrementally for  20 cycles.
 Integral accuracy reduced to 1.0D-05 until final iterations.

 Cycle   1  Pass 0  IDiag  1:
 FoFJK:  IHMeth= 1 ICntrl=       0 DoSepK=F KAlg= 0 I1Cent=   0 FoldK=F
 IRaf= 780000000 NMat=   1 IRICut=       1 DoRegI=T DoRafI=F ISym2E= 0.
 FoFCou: FMM=F IPFlag=           0 FMFlag=      100000 FMFlg1=           0
         NFxFlg=           0 DoJE=F BraDBF=F KetDBF=F FulRan=T
         wScrn=  0.000000 ICntrl=       0 IOpCl=  0 I1Cent=           0 NGrid=           0
         NMat0=    1 NMatS0=      1 NMatT0=    0 NMatD0=    1 NMtDS0=    0 NMtDT0=    0
 Symmetry not used in FoFCou.
 E= -2048.26880585975    
 DIIS: error= 2.21D-02 at cycle   1 NSaved=   1.
 NSaved= 1 IEnMin= 1 EnMin= -2048.26880585975     IErMin= 1 ErrMin= 2.21D-02
 ErrMax= 2.21D-02  0.00D+00 EMaxC= 1.00D-01 BMatC= 5.66D-01 BMatP= 5.66D-01
 IDIUse=3 WtCom= 7.79D-01 WtEn= 2.21D-01
 Coeff-Com:  0.100D+01
 Coeff-En:   0.100D+01
 Coeff:      0.100D+01
 Gap=     0.090 Goal=   None    Shift=    0.000
 GapD=    0.090 DampG=0.500 DampE=0.500 DampFc=0.2500 IDamp=-1.
 Damping current iteration by 2.50D-01
 RMSDP=5.59D-03 MaxDP=1.68D-01              OVMax= 3.61D-01

 Cycle   2  Pass 0  IDiag  1:
 RMSU=  1.40D-03    CP:  9.96D-01
 E= -2048.48732507069     Delta-E=       -0.218519210932 Rises=F Damp=T
 DIIS: error= 1.05D-02 at cycle   2 NSaved=   2.
 NSaved= 2 IEnMin= 2 EnMin= -2048.48732507069     IErMin= 2 ErrMin= 1.05D-02
 ErrMax= 1.05D-02  0.00D+00 EMaxC= 1.00D-01 BMatC= 1.12D-01 BMatP= 5.66D-01
 IDIUse=3 WtCom= 8.95D-01 WtEn= 1.05D-01
 Coeff-Com: -0.616D+00 0.162D+01
 Coeff-En:   0.000D+00 0.100D+01
 Coeff:     -0.552D+00 0.155D+01
 Gap=     0.167 Goal=   None    Shift=    0.000
 RMSDP=1.77D-03 MaxDP=4.98D-02 DE=-2.19D-01 OVMax= 3.02D-01

 Cycle   3  Pass 0  IDiag  1:
 RMSU=  1.76D-03    CP:  9.85D-01  1.04D+00
 E= -2048.81577073422     Delta-E=       -0.328445663536 Rises=F Damp=F
 DIIS: error= 6.79D-03 at cycle   3 NSaved=   3.
 NSaved= 3 IEnMin= 3 EnMin= -2048.81577073422     IErMin= 3 ErrMin= 6.79D-03
 ErrMax= 6.79D-03  0.00D+00 EMaxC= 1.00D-01 BMatC= 3.99D-02 BMatP= 1.12D-01
 IDIUse=3 WtCom= 9.32D-01 WtEn= 6.79D-02
 Coeff-Com: -0.361D+00 0.874D+00 0.486D+00
 Coeff-En:   0.000D+00 0.000D+00 0.100D+01
 Coeff:     -0.336D+00 0.815D+00 0.521D+00
 Gap=     0.140 Goal=   None    Shift=    0.000
 RMSDP=9.37D-04 MaxDP=3.16D-02 DE=-3.28D-01 OVMax= 1.01D-01

 Cycle   4  Pass 0  IDiag  1:
 RMSU=  7.21D-04    CP:  9.88D-01  1.30D+00  7.30D-01
 E= -2048.85236746951     Delta-E=       -0.036596735294 Rises=F Damp=F
 DIIS: error= 2.55D-03 at cycle   4 NSaved=   4.
 NSaved= 4 IEnMin= 4 EnMin= -2048.85236746951     IErMin= 4 ErrMin= 2.55D-03
 ErrMax= 2.55D-03  0.00D+00 EMaxC= 1.00D-01 BMatC= 7.52D-03 BMatP= 3.99D-02
 IDIUse=3 WtCom= 9.74D-01 WtEn= 2.55D-02
 Coeff-Com: -0.796D-01 0.184D+00 0.307D+00 0.589D+00
 Coeff-En:   0.000D+00 0.000D+00 0.170D+00 0.830D+00
 Coeff:     -0.775D-01 0.179D+00 0.303D+00 0.595D+00
 Gap=     0.140 Goal=   None    Shift=    0.000
 RMSDP=3.66D-04 MaxDP=1.52D-02 DE=-3.66D-02 OVMax= 3.85D-02

 Cycle   5  Pass 0  IDiag  1:
 RMSU=  2.50D-04    CP:  9.86D-01  1.29D+00  7.81D-01  6.52D-01
 E= -2048.85904356648     Delta-E=       -0.006676096965 Rises=F Damp=F
 DIIS: error= 1.29D-03 at cycle   5 NSaved=   5.
 NSaved= 5 IEnMin= 5 EnMin= -2048.85904356648     IErMin= 5 ErrMin= 1.29D-03
 ErrMax= 1.29D-03  0.00D+00 EMaxC= 1.00D-01 BMatC= 1.33D-03 BMatP= 7.52D-03
 IDIUse=3 WtCom= 9.87D-01 WtEn= 1.29D-02
 Coeff-Com: -0.142D-01 0.310D-01 0.149D+00 0.386D+00 0.448D+00
 Coeff-En:   0.000D+00 0.000D+00 0.000D+00 0.128D+00 0.872D+00
 Coeff:     -0.140D-01 0.306D-01 0.147D+00 0.383D+00 0.453D+00
 Gap=     0.140 Goal=   None    Shift=    0.000
 RMSDP=1.46D-04 MaxDP=4.74D-03 DE=-6.68D-03 OVMax= 1.62D-02

 Cycle   6  Pass 0  IDiag  1:
 RMSU=  6.61D-05    CP:  9.87D-01  1.27D+00  7.89D-01  7.34D-01  5.53D-01
 E= -2048.86038466264     Delta-E=       -0.001341096164 Rises=F Damp=F
 DIIS: error= 3.66D-04 at cycle   6 NSaved=   6.
 NSaved= 6 IEnMin= 6 EnMin= -2048.86038466264     IErMin= 6 ErrMin= 3.66D-04
 ErrMax= 3.66D-04  0.00D+00 EMaxC= 1.00D-01 BMatC= 1.16D-04 BMatP= 1.33D-03
 IDIUse=3 WtCom= 9.96D-01 WtEn= 3.66D-03
 Coeff-Com:  0.315D-02-0.661D-02 0.511D-01 0.152D+00 0.273D+00 0.527D+00
 Coeff-En:   0.000D+00 0.000D+00 0.000D+00 0.000D+00 0.531D-01 0.947D+00
 Coeff:      0.314D-02-0.659D-02 0.509D-01 0.152D+00 0.272D+00 0.529D+00
 Gap=     0.140 Goal=   None    Shift=    0.000
 RMSDP=3.82D-05 MaxDP=1.83D-03 DE=-1.34D-03 OVMax= 4.22D-03

 Cycle   7  Pass 0  IDiag  1:
 RMSU=  2.23D-05    CP:  9.87D-01  1.26D+00  7.94D-01  7.26D-01  5.94D-01
                    CP:  6.01D-01
 E= -2048.86050785900     Delta-E=       -0.000123196359 Rises=F Damp=F
 DIIS: error= 1.36D-04 at cycle   7 NSaved=   7.
 NSaved= 7 IEnMin= 7 EnMin= -2048.86050785900     IErMin= 7 ErrMin= 1.36D-04
 ErrMax= 1.36D-04  0.00D+00 EMaxC= 1.00D-01 BMatC= 9.46D-06 BMatP= 1.16D-04
 IDIUse=3 WtCom= 9.99D-01 WtEn= 1.36D-03
 Coeff-Com:  0.328D-02-0.678D-02 0.127D-01 0.399D-01 0.962D-01 0.282D+00
 Coeff-Com:  0.572D+00
 Coeff-En:   0.000D+00 0.000D+00 0.000D+00 0.000D+00 0.000D+00 0.000D+00
 Coeff-En:   0.100D+01
 Coeff:      0.328D-02-0.677D-02 0.127D-01 0.399D-01 0.961D-01 0.282D+00
 Coeff:      0.573D+00
 Gap=     0.140 Goal=   None    Shift=    0.000
 RMSDP=1.05D-05 MaxDP=6.18D-04 DE=-1.23D-04 OVMax= 1.06D-03

 Cycle   8  Pass 0  IDiag  1:
 RMSU=  7.62D-06    CP:  9.87D-01  1.26D+00  7.95D-01  7.29D-01  5.96D-01
                    CP:  6.64D-01  7.82D-01
 E= -2048.86051795781     Delta-E=       -0.000010098805 Rises=F Damp=F
 DIIS: error= 3.14D-05 at cycle   8 NSaved=   8.
 NSaved= 8 IEnMin= 8 EnMin= -2048.86051795781     IErMin= 8 ErrMin= 3.14D-05
 ErrMax= 3.14D-05  0.00D+00 EMaxC= 1.00D-01 BMatC= 6.72D-07 BMatP= 9.46D-06
 IDIUse=1 WtCom= 1.00D+00 WtEn= 0.00D+00
 Coeff-Com:  0.122D-02-0.244D-02 0.106D-02 0.243D-02 0.146D-01 0.666D-01
 Coeff-Com:  0.255D+00 0.662D+00
 Coeff:      0.122D-02-0.244D-02 0.106D-02 0.243D-02 0.146D-01 0.666D-01
 Coeff:      0.255D+00 0.662D+00
 Gap=     0.140 Goal=   None    Shift=    0.000
 RMSDP=3.84D-06 MaxDP=1.45D-04 DE=-1.01D-05 OVMax= 2.90D-04

 Initial convergence to 1.0D-05 achieved.  Increase integral accuracy.
 Cycle   9  Pass 1  IDiag  1:
 E= -2048.86083636091     Delta-E=       -0.000318403107 Rises=F Damp=F
 DIIS: error= 1.24D-04 at cycle   1 NSaved=   1.
 NSaved= 1 IEnMin= 1 EnMin= -2048.86083636091     IErMin= 1 ErrMin= 1.24D-04
 ErrMax= 1.24D-04  0.00D+00 EMaxC= 1.00D-01 BMatC= 2.83D-06 BMatP= 2.83D-06
 IDIUse=3 WtCom= 9.99D-01 WtEn= 1.24D-03
 Coeff-Com:  0.100D+01
 Coeff-En:   0.100D+01
 Coeff:      0.100D+01
 Gap=     0.140 Goal=   None    Shift=    0.000
 RMSDP=3.84D-06 MaxDP=1.45D-04 DE=-3.18D-04 OVMax= 3.70D-04

 Cycle  10  Pass 1  IDiag  1:
 RMSU=  7.05D-05    CP:  1.00D+00
 E= -2048.86083897353     Delta-E=       -0.000002612616 Rises=F Damp=F
 DIIS: error= 2.98D-05 at cycle   2 NSaved=   2.
 NSaved= 2 IEnMin= 2 EnMin= -2048.86083897353     IErMin= 2 ErrMin= 2.98D-05
 ErrMax= 2.98D-05  0.00D+00 EMaxC= 1.00D-01 BMatC= 4.64D-07 BMatP= 2.83D-06
 IDIUse=1 WtCom= 1.00D+00 WtEn= 0.00D+00
 Coeff-Com:  0.178D+00 0.822D+00
 Coeff:      0.178D+00 0.822D+00
 Gap=     0.140 Goal=   None    Shift=    0.000
 RMSDP=5.38D-06 MaxDP=2.31D-04 DE=-2.61D-06 OVMax= 5.25D-04

 Cycle  11  Pass 1  IDiag  1:
 RMSU=  5.28D-06    CP:  1.00D+00  1.01D+00
 E= -2048.86083834794     Delta-E=        0.000000625594 Rises=F Damp=F
 DIIS: error= 4.80D-05 at cycle   3 NSaved=   3.
 NSaved= 3 IEnMin= 2 EnMin= -2048.86083897353     IErMin= 2 ErrMin= 2.98D-05
 ErrMax= 4.80D-05  0.00D+00 EMaxC= 1.00D-01 BMatC= 1.03D-06 BMatP= 4.64D-07
 IDIUse=1 WtCom= 1.00D+00 WtEn= 0.00D+00
 Coeff-Com: -0.649D-02 0.602D+00 0.404D+00
 Coeff:     -0.649D-02 0.602D+00 0.404D+00
 Gap=     0.140 Goal=   None    Shift=    0.000
 RMSDP=3.27D-06 MaxDP=1.55D-04 DE= 6.26D-07 OVMax= 3.28D-04

 Cycle  12  Pass 1  IDiag  1:
 RMSU=  9.30D-07    CP:  1.00D+00  1.02D+00  4.11D-01
 E= -2048.86083946837     Delta-E=       -0.000001120438 Rises=F Damp=F
 DIIS: error= 4.97D-06 at cycle   4 NSaved=   4.
 NSaved= 4 IEnMin= 4 EnMin= -2048.86083946837     IErMin= 4 ErrMin= 4.97D-06
 ErrMax= 4.97D-06  0.00D+00 EMaxC= 1.00D-01 BMatC= 1.83D-08 BMatP= 4.64D-07
 IDIUse=1 WtCom= 1.00D+00 WtEn= 0.00D+00
 Coeff-Com: -0.764D-02 0.364D+00 0.255D+00 0.388D+00
 Coeff:     -0.764D-02 0.364D+00 0.255D+00 0.388D+00
 Gap=     0.140 Goal=   None    Shift=    0.000
 RMSDP=4.90D-07 MaxDP=2.71D-05 DE=-1.12D-06 OVMax= 4.50D-05

 Cycle  13  Pass 1  IDiag  1:
 RMSU=  3.65D-07    CP:  1.00D+00  1.02D+00  4.22D-01  6.55D-01
 E= -2048.86083948679     Delta-E=       -0.000000018415 Rises=F Damp=F
 DIIS: error= 1.28D-06 at cycle   5 NSaved=   5.
 NSaved= 5 IEnMin= 5 EnMin= -2048.86083948679     IErMin= 5 ErrMin= 1.28D-06
 ErrMax= 1.28D-06  0.00D+00 EMaxC= 1.00D-01 BMatC= 8.22D-10 BMatP= 1.83D-08
 IDIUse=1 WtCom= 1.00D+00 WtEn= 0.00D+00
 Coeff-Com: -0.380D-02 0.157D+00 0.111D+00 0.221D+00 0.516D+00
 Coeff:     -0.380D-02 0.157D+00 0.111D+00 0.221D+00 0.516D+00
 Gap=     0.140 Goal=   None    Shift=    0.000
 RMSDP=1.18D-07 MaxDP=4.72D-06 DE=-1.84D-08 OVMax= 1.11D-05

 Cycle  14  Pass 1  IDiag  1:
 RMSU=  1.11D-07    CP:  1.00D+00  1.02D+00  4.21D-01  6.67D-01  8.94D-01
 E= -2048.86083948765     Delta-E=       -0.000000000865 Rises=F Damp=F
 DIIS: error= 3.12D-07 at cycle   6 NSaved=   6.
 NSaved= 6 IEnMin= 6 EnMin= -2048.86083948765     IErMin= 6 ErrMin= 3.12D-07
 ErrMax= 3.12D-07  0.00D+00 EMaxC= 1.00D-01 BMatC= 8.79D-11 BMatP= 8.22D-10
 IDIUse=1 WtCom= 1.00D+00 WtEn= 0.00D+00
 Coeff-Com: -0.469D-03 0.103D-01 0.781D-02 0.370D-01 0.267D+00 0.678D+00
 Coeff:     -0.469D-03 0.103D-01 0.781D-02 0.370D-01 0.267D+00 0.678D+00
 Gap=     0.140 Goal=   None    Shift=    0.000
 RMSDP=4.41D-08 MaxDP=1.67D-06 DE=-8.65D-10 OVMax= 3.62D-06

 Cycle  15  Pass 1  IDiag  1:
 RMSU=  3.03D-08    CP:  1.00D+00  1.02D+00  4.21D-01  6.84D-01  9.35D-01
                    CP:  7.95D-01
 E= -2048.86083948760     Delta-E=        0.000000000052 Rises=F Damp=F
 DIIS: error= 9.19D-08 at cycle   7 NSaved=   7.
 NSaved= 7 IEnMin= 6 EnMin= -2048.86083948765     IErMin= 7 ErrMin= 9.19D-08
 ErrMax= 9.19D-08  0.00D+00 EMaxC= 1.00D-01 BMatC= 1.40D-11 BMatP= 8.79D-11
 IDIUse=1 WtCom= 1.00D+00 WtEn= 0.00D+00
 Coeff-Com:  0.882D-04-0.884D-02-0.604D-02-0.622D-03 0.101D+00 0.384D+00
 Coeff-Com:  0.531D+00
 Coeff:      0.882D-04-0.884D-02-0.604D-02-0.622D-03 0.101D+00 0.384D+00
 Coeff:      0.531D+00
 Gap=     0.140 Goal=   None    Shift=    0.000
 RMSDP=1.67D-08 MaxDP=8.60D-07 DE= 5.18D-11 OVMax= 1.04D-06

 Cycle  16  Pass 1  IDiag  1:
 RMSU=  8.75D-09    CP:  1.00D+00  1.02D+00  4.22D-01  6.88D-01  9.51D-01
                    CP:  8.40D-01  6.32D-01
 E= -2048.86083948759     Delta-E=        0.000000000015 Rises=F Damp=F
 DIIS: error= 2.37D-08 at cycle   8 NSaved=   8.
 NSaved= 8 IEnMin= 6 EnMin= -2048.86083948765     IErMin= 8 ErrMin= 2.37D-08
 ErrMax= 2.37D-08  0.00D+00 EMaxC= 1.00D-01 BMatC= 1.01D-12 BMatP= 1.40D-11
 IDIUse=1 WtCom= 1.00D+00 WtEn= 0.00D+00
 Coeff-Com:  0.884D-04-0.597D-02-0.419D-02-0.397D-02 0.334D-01 0.159D+00
 Coeff-Com:  0.284D+00 0.538D+00
 Coeff:      0.884D-04-0.597D-02-0.419D-02-0.397D-02 0.334D-01 0.159D+00
 Coeff:      0.284D+00 0.538D+00
 Gap=     0.140 Goal=   None    Shift=    0.000
 RMSDP=4.00D-09 MaxDP=1.38D-07 DE= 1.46D-11 OVMax= 4.30D-07

 SCF Done:  E(RPBE1PBE) =  -2048.86083949     A.U. after   16 cycles
            NFock= 16  Conv=0.40D-08     -V/T= 2.0058
 KE= 2.036983705966D+03 PE=-1.042161005693D+04 EE= 3.541950757331D+03
 Leave Link  502 at Wed Oct 31 13:24:14 2018, MaxMem=   536870912 cpu:      1773.6
 (Enter /pbs_home/pkowalski/g09d01/g09/l601.exe)
 Copying SCF densities to generalized density rwf, IOpCl= 0 IROHF=0.

 **********************************************************************

            Population analysis using the SCF density.

 **********************************************************************

 Orbital symmetries:
       Occupied  (A) (A) (A) (A) (A) (A) (A) (A) (A) (A) (A) (A)
                 (A) (A) (A) (A) (A) (A) (A) (A) (A) (A) (A) (A)
                 (A) (A) (A) (A) (A) (A) (A) (A) (A) (A) (A) (A)
                 (A) (A) (A) (A) (A) (A) (A) (A) (A) (A) (A) (A)
                 (A) (A) (A) (A) (A) (A) (A) (A) (A) (A) (A) (A)
                 (A) (A) (A) (A) (A) (A) (A) (A) (A) (A) (A) (A)
                 (A) (A) (A) (A) (A) (A) (A) (A) (A) (A) (A) (A)
                 (A) (A) (A) (A) (A) (A) (A) (A) (A) (A) (A) (A)
                 (A) (A) (A) (A) (A)
       Virtual   (A) (A) (A) (A) (A) (A) (A) (A) (A) (A) (A) (A)
                 (A) (A) (A) (A) (A) (A) (A) (A) (A) (A) (A) (A)
                 (A) (A) (A) (A) (A) (A) (A) (A) (A) (A) (A) (A)
                 (A) (A) (A) (A) (A) (A) (A) (A) (A) (A) (A) (A)
                 (A) (A) (A) (A) (A) (A) (A) (A) (A) (A) (A) (A)
                 (A) (A) (A) (A) (A) (A) (A) (A) (A) (A) (A) (A)
                 (A) (A) (A) (A) (A) (A) (A) (A) (A) (A) (A) (A)
                 (A) (A) (A) (A) (A) (A) (A) (A) (A) (A) (A) (A)
                 (A) (A) (A) (A) (A) (A) (A) (A) (A) (A) (A) (A)
                 (A) (A) (A) (A) (A) (A) (A) (A) (A) (A) (A) (A)
                 (A) (A) (A) (A) (A) (A) (A) (A) (A) (A) (A) (A)
                 (A) (A) (A) (A) (A) (A) (A) (A) (A) (A) (A) (A)
                 (A) (A) (A) (A) (A) (A) (A) (A) (A) (A) (A) (A)
                 (A) (A) (A) (A) (A) (A) (A) (A) (A) (A) (A) (A)
                 (A) (A) (A) (A) (A) (A) (A) (A) (A) (A) (A) (A)
                 (A) (A) (A) (A) (A) (A) (A) (A) (A) (A) (A) (A)
                 (A) (A) (A) (A) (A) (A) (A) (A) (A) (A) (A) (A)
                 (A) (A) (A) (A) (A) (A) (A) (A) (A) (A) (A) (A)
                 (A) (A) (A) (A) (A) (A) (A) (A) (A) (A) (A) (A)
                 (A) (A) (A) (A) (A) (A) (A) (A) (A) (A) (A) (A)
                 (A) (A) (A) (A) (A) (A) (A) (A) (A) (A) (A) (A)
                 (A) (A) (A) (A) (A) (A) (A) (A) (A) (A) (A) (A)
                 (A) (A) (A) (A) (A) (A) (A) (A) (A) (A) (A) (A)
                 (A) (A) (A) (A) (A) (A) (A) (A) (A) (A) (A) (A)
                 (A) (A) (A) (A) (A) (A) (A) (A) (A) (A) (A) (A)
                 (A) (A) (A) (A) (A) (A) (A) (A) (A) (A) (A) (A)
                 (A) (A) (A) (A) (A) (A) (A) (A) (A) (A) (A) (A)
                 (A) (A) (A)
 The electronic state is 1-A.
 Alpha  occ. eigenvalues --  -89.05022 -89.04068 -24.80200 -24.80065 -24.79628
 Alpha  occ. eigenvalues --  -24.79584 -24.79572 -24.79243 -10.41512 -10.41455
 Alpha  occ. eigenvalues --  -10.41299 -10.29658 -10.29310 -10.29156 -10.28651
 Alpha  occ. eigenvalues --  -10.28188 -10.27908 -10.27341 -10.26801 -10.25511
 Alpha  occ. eigenvalues --  -10.25416 -10.25068 -10.24424 -10.23998 -10.23649
 Alpha  occ. eigenvalues --   -8.04987  -8.04105  -5.99127  -5.98753  -5.98436
 Alpha  occ. eigenvalues --   -5.98254  -5.97877  -5.97525  -1.30369  -1.28375
 Alpha  occ. eigenvalues --   -1.27508  -1.23037  -1.21985  -1.21802  -0.92557
 Alpha  occ. eigenvalues --   -0.90889  -0.89744  -0.81481  -0.81000  -0.79486
 Alpha  occ. eigenvalues --   -0.79217  -0.75942  -0.75435  -0.72298  -0.71766
 Alpha  occ. eigenvalues --   -0.69503  -0.67716  -0.65043  -0.63773  -0.62070
 Alpha  occ. eigenvalues --   -0.60513  -0.59875  -0.58007  -0.56977  -0.56917
 Alpha  occ. eigenvalues --   -0.56595  -0.55681  -0.55641  -0.54311  -0.50873
 Alpha  occ. eigenvalues --   -0.50155  -0.48907  -0.47399  -0.47098  -0.46731
 Alpha  occ. eigenvalues --   -0.46172  -0.45878  -0.45695  -0.45502  -0.45078
 Alpha  occ. eigenvalues --   -0.44789  -0.44586  -0.44138  -0.43814  -0.43598
 Alpha  occ. eigenvalues --   -0.43434  -0.43151  -0.42822  -0.41985  -0.41952
 Alpha  occ. eigenvalues --   -0.41382  -0.40014  -0.39624  -0.39104  -0.38192
 Alpha  occ. eigenvalues --   -0.37869  -0.37565  -0.36747  -0.36320  -0.35765
 Alpha  occ. eigenvalues --   -0.33717  -0.31158  -0.27179  -0.26758  -0.24763
 Alpha  occ. eigenvalues --   -0.22560
 Alpha virt. eigenvalues --   -0.08522  -0.03027  -0.01242   0.02149   0.02651
 Alpha virt. eigenvalues --    0.03451   0.04940   0.06143   0.06913   0.07595
 Alpha virt. eigenvalues --    0.08648   0.09346   0.10301   0.10513   0.11090
 Alpha virt. eigenvalues --    0.12205   0.12850   0.13041   0.14376   0.14488
 Alpha virt. eigenvalues --    0.14722   0.15224   0.15431   0.16128   0.17051
 Alpha virt. eigenvalues --    0.17815   0.20095   0.20920   0.22065   0.22625
 Alpha virt. eigenvalues --    0.23415   0.24896   0.25438   0.26008   0.26588
 Alpha virt. eigenvalues --    0.27518   0.28614   0.29425   0.30287   0.31046
 Alpha virt. eigenvalues --    0.31569   0.31809   0.32924   0.33816   0.35931
 Alpha virt. eigenvalues --    0.37403   0.38112   0.38930   0.39126   0.39569
 Alpha virt. eigenvalues --    0.40294   0.40888   0.41233   0.43298   0.43489
 Alpha virt. eigenvalues --    0.44233   0.44730   0.45611   0.46330   0.46631
 Alpha virt. eigenvalues --    0.47251   0.48736   0.49960   0.50748   0.51558
 Alpha virt. eigenvalues --    0.51777   0.52086   0.52381   0.53324   0.53591
 Alpha virt. eigenvalues --    0.54709   0.55440   0.56706   0.57767   0.58808
 Alpha virt. eigenvalues --    0.59337   0.59829   0.60805   0.61010   0.61817
 Alpha virt. eigenvalues --    0.62128   0.62498   0.63057   0.63558   0.64255
 Alpha virt. eigenvalues --    0.65068   0.65433   0.65934   0.66391   0.66544
 Alpha virt. eigenvalues --    0.66768   0.67130   0.67725   0.68029   0.68343
 Alpha virt. eigenvalues --    0.68751   0.69306   0.69556   0.70373   0.70827
 Alpha virt. eigenvalues --    0.70917   0.71662   0.72382   0.72544   0.72773
 Alpha virt. eigenvalues --    0.73262   0.73991   0.74571   0.75742   0.76169
 Alpha virt. eigenvalues --    0.76616   0.77628   0.78121   0.78877   0.81095
 Alpha virt. eigenvalues --    0.81393   0.83028   0.83987   0.85287   0.86603
 Alpha virt. eigenvalues --    0.88059   0.88445   0.89207   0.90013   0.90522
 Alpha virt. eigenvalues --    0.92889   0.94135   0.97026   0.97525   0.98194
 Alpha virt. eigenvalues --    0.99415   1.00213   1.01372   1.02622   1.03966
 Alpha virt. eigenvalues --    1.09155   1.09248   1.11729   1.13183   1.14184
 Alpha virt. eigenvalues --    1.14899   1.15705   1.16533   1.18344   1.18848
 Alpha virt. eigenvalues --    1.20134   1.20484   1.21703   1.22694   1.23717
 Alpha virt. eigenvalues --    1.24414   1.26292   1.27609   1.28975   1.29935
 Alpha virt. eigenvalues --    1.31857   1.33463   1.34169   1.35216   1.36420
 Alpha virt. eigenvalues --    1.38073   1.39126   1.40928   1.41175   1.42685
 Alpha virt. eigenvalues --    1.43483   1.44440   1.45895   1.46357   1.46967
 Alpha virt. eigenvalues --    1.47415   1.48564   1.49574   1.51017   1.52329
 Alpha virt. eigenvalues --    1.52509   1.52809   1.52931   1.53334   1.55080
 Alpha virt. eigenvalues --    1.55612   1.56870   1.58430   1.61026   1.62529
 Alpha virt. eigenvalues --    1.63914   1.63947   1.65991   1.66855   1.70774
 Alpha virt. eigenvalues --    1.71141   1.72033   1.72701   1.74484   1.74642
 Alpha virt. eigenvalues --    1.75580   1.75960   1.76265   1.76515   1.77124
 Alpha virt. eigenvalues --    1.77944   1.78537   1.78915   1.79403   1.79772
 Alpha virt. eigenvalues --    1.80382   1.80783   1.82023   1.82131   1.83974
 Alpha virt. eigenvalues --    1.84479   1.85311   1.86255   1.86529   1.88841
 Alpha virt. eigenvalues --    1.90440   1.90896   1.91258   1.94027   1.94552
 Alpha virt. eigenvalues --    1.94885   1.96508   1.98556   1.99677   2.01282
 Alpha virt. eigenvalues --    2.02650   2.03283   2.04689   2.06271   2.06815
 Alpha virt. eigenvalues --    2.07353   2.08005   2.09157   2.09540   2.10547
 Alpha virt. eigenvalues --    2.11918   2.13678   2.14123   2.14655   2.14973
 Alpha virt. eigenvalues --    2.17032   2.17551   2.18479   2.21221   2.22176
 Alpha virt. eigenvalues --    2.22466   2.24861   2.25017   2.26775   2.27986
 Alpha virt. eigenvalues --    2.29521   2.31842   2.33023   2.33787   2.35522
 Alpha virt. eigenvalues --    2.36278   2.36800   2.38171   2.42071   2.45411
 Alpha virt. eigenvalues --    2.46599   2.47141   2.47472   2.49777   2.50088
 Alpha virt. eigenvalues --    2.51546   2.52881   2.54907   2.55503   2.57429
 Alpha virt. eigenvalues --    2.58764   2.59307   2.61810   2.64624   2.69046
 Alpha virt. eigenvalues --    2.70332   2.72720   2.74398   2.75158   2.76294
 Alpha virt. eigenvalues --    2.79284   2.80066   2.86712   2.87318   2.92514
 Alpha virt. eigenvalues --    2.93097   2.93769   2.94821   2.96370   2.97185
 Alpha virt. eigenvalues --    2.97509   2.98286   3.03179   3.06112   3.06577
 Alpha virt. eigenvalues --    3.07146   3.07402   3.07664   3.07850   3.09153
 Alpha virt. eigenvalues --    3.11538   3.11909   3.12914   3.13171   3.14480
 Alpha virt. eigenvalues --    3.16385   3.17178   3.17541   3.19997   3.20583
 Alpha virt. eigenvalues --    3.24897   3.29478   3.30386   3.35262   3.38023
 Alpha virt. eigenvalues --    3.39730   3.41315   3.43813   3.50052   3.56981
 Alpha virt. eigenvalues --    3.58308   3.70408   3.73817   3.75542   3.88989
 Alpha virt. eigenvalues --    3.91970   3.92712
          Condensed to atoms (all electrons):
               1          2          3          4          5          6
     1  C    5.589627   0.316090  -0.110313  -0.019911   0.474381   0.005994
     2  S    0.316090  15.473354   0.319152  -0.054133  -0.095633  -0.061938
     3  C   -0.110313   0.319152   5.239797   0.481468  -0.016107   0.387482
     4  C   -0.019911  -0.054133   0.481468   4.905086   0.396695  -0.055882
     5  C    0.474381  -0.095633  -0.016107   0.396695   4.989466   0.011307
     6  C    0.005994  -0.061938   0.387482  -0.055882   0.011307   4.520497
     7  H    0.012000   0.005783  -0.062820   0.447837  -0.049658  -0.011284
     8  C    0.160711  -0.069225   0.008680   0.015604  -0.057671  -0.000121
     9  C   -0.035331   0.002566   0.000407  -0.000228   0.002272  -0.000002
    10  C   -0.083235   0.001211  -0.000064   0.001096  -0.012966   0.000000
    11  C    0.016298  -0.000548   0.000009   0.000000   0.000001   0.000000
    12  C    0.005705  -0.000027  -0.000003  -0.000002   0.000423   0.000000
    13  F   -0.011555   0.004977  -0.000013   0.000025  -0.000096   0.000000
    14  F    0.001387  -0.000110   0.000007  -0.000015   0.000021   0.000000
    15  F   -0.000111   0.000000   0.000000   0.000000   0.000000   0.000000
    16  F   -0.001285   0.000019   0.000000   0.000000  -0.000010   0.000000
    17  F   -0.000609  -0.000001   0.000000   0.000000   0.000040   0.000000
    18  F   -0.000109   0.000000   0.000000   0.000000   0.000000   0.000000
    19  C    0.000860  -0.000431   0.000006   0.000063   0.001990  -0.000001
    20  C   -0.015239   0.000388   0.000039  -0.000397  -0.001801   0.000000
    21  C    0.001868  -0.001098  -0.000073  -0.000125  -0.000179   0.000003
    22  H    0.000100   0.000062   0.000002  -0.000010   0.000027   0.000000
    23  H    0.001618   0.004345   0.000148   0.000339  -0.001393  -0.000076
    24  H   -0.001724   0.001077  -0.000025   0.000014  -0.000104  -0.000003
    25  C   -0.063795   0.004521   0.014709  -0.079073   0.446865  -0.000272
    26  H   -0.005596  -0.000005  -0.000356  -0.000219  -0.011337   0.000003
    27  H   -0.018927   0.000104  -0.000667   0.008349  -0.002718   0.000012
    28  H    0.009080  -0.000166   0.000842  -0.013243  -0.014248  -0.000012
    29  H   -0.000261   0.004358  -0.008369  -0.015754   0.001019   0.394235
    30  H    0.000122  -0.000612  -0.017884   0.002989  -0.000595   0.384822
    31  H    0.000146  -0.000652  -0.018816   0.002452  -0.000486   0.385349
    32  S    0.000219  -0.000003   0.000000  -0.000002  -0.000356   0.000000
    33  C    0.000034   0.000000   0.000000   0.000001   0.000035   0.000000
    34  C   -0.000380   0.000000   0.000000   0.000012   0.000046   0.000000
    35  C    0.000000   0.000000   0.000000   0.000000  -0.000001   0.000000
    36  H    0.000000   0.000000   0.000000   0.000000   0.000000   0.000000
    37  H    0.000000   0.000000   0.000000   0.000000   0.000000   0.000000
    38  H    0.000000   0.000000   0.000000   0.000000   0.000000   0.000000
    39  H    0.000001   0.000000   0.000000   0.000000   0.000001   0.000000
               7          8          9         10         11         12
     1  C    0.012000   0.160711  -0.035331  -0.083235   0.016298   0.005705
     2  S    0.005783  -0.069225   0.002566   0.001211  -0.000548  -0.000027
     3  C   -0.062820   0.008680   0.000407  -0.000064   0.000009  -0.000003
     4  C    0.447837   0.015604  -0.000228   0.001096   0.000000  -0.000002
     5  C   -0.049658  -0.057671   0.002272  -0.012966   0.000001   0.000423
     6  C   -0.011284  -0.000121  -0.000002   0.000000   0.000000   0.000000
     7  H    0.646582  -0.000201   0.000001   0.000007   0.000000   0.000000
     8  C   -0.000201   5.957481  -0.098827   0.292351  -0.062793   0.116932
     9  C    0.000001  -0.098827   5.147144   0.093055   0.087520  -0.215639
    10  C    0.000007   0.292351   0.093055   5.904637  -0.030007  -0.122062
    11  C    0.000000  -0.062793   0.087520  -0.030007   4.962260   0.109737
    12  C    0.000000   0.116932  -0.215639  -0.122062   0.109737   5.154115
    13  F    0.000000  -0.041742   0.336976   0.003189  -0.030285   0.005518
    14  F    0.000000  -0.036105   0.302010  -0.011019  -0.031135   0.012707
    15  F    0.000000   0.005605  -0.040418   0.004707   0.347952  -0.039587
    16  F    0.000000   0.005056  -0.040883   0.007671   0.319761  -0.042340
    17  F    0.000000  -0.008735   0.014097  -0.023504  -0.031549   0.286559
    18  F    0.000000   0.002002   0.005772  -0.055229  -0.032573   0.341549
    19  C    0.000003  -0.014090   0.000463  -0.054878  -0.001341   0.005607
    20  C    0.000006  -0.073649   0.013492   0.199717   0.008733  -0.013176
    21  C    0.000001  -0.004345   0.000093  -0.018820  -0.000112   0.000192
    22  H    0.000000   0.000098   0.000003  -0.000051   0.000005   0.000016
    23  H   -0.000004  -0.002516  -0.000023   0.002951  -0.000046   0.000057
    24  H    0.000000   0.006007  -0.000421   0.007534   0.000549  -0.000592
    25  C   -0.008936  -0.020742  -0.000321  -0.003506   0.000051  -0.000506
    26  H    0.000504   0.003166  -0.000016  -0.002191   0.000028  -0.000289
    27  H   -0.000018   0.006960   0.000398   0.003510   0.000040   0.000314
    28  H    0.004026  -0.000086   0.000024   0.000022  -0.000003   0.000023
    29  H    0.004299   0.000006   0.000000   0.000000   0.000000   0.000000
    30  H    0.000198   0.000001  -0.000002   0.000001   0.000000   0.000000
    31  H    0.000211   0.000005   0.000001  -0.000001   0.000000   0.000000
    32  S    0.000000   0.001601  -0.000451  -0.056355   0.000568  -0.003056
    33  C    0.000000  -0.000094   0.000004   0.008438  -0.000001   0.000541
    34  C    0.000000   0.000872  -0.000007   0.014210   0.000013  -0.000487
    35  C    0.000000   0.000000   0.000000  -0.000081   0.000000   0.000000
    36  H    0.000000  -0.000001   0.000000   0.000007   0.000000   0.000000
    37  H    0.000000   0.000000   0.000000  -0.000001   0.000000  -0.000001
    38  H    0.000000   0.000000   0.000000   0.000006   0.000000   0.000000
    39  H    0.000000   0.000005   0.000000  -0.000301   0.000000   0.000000
              13         14         15         16         17         18
     1  C   -0.011555   0.001387  -0.000111  -0.001285  -0.000609  -0.000109
     2  S    0.004977  -0.000110   0.000000   0.000019  -0.000001   0.000000
     3  C   -0.000013   0.000007   0.000000   0.000000   0.000000   0.000000
     4  C    0.000025  -0.000015   0.000000   0.000000   0.000000   0.000000
     5  C   -0.000096   0.000021   0.000000  -0.000010   0.000040   0.000000
     6  C    0.000000   0.000000   0.000000   0.000000   0.000000   0.000000
     7  H    0.000000   0.000000   0.000000   0.000000   0.000000   0.000000
     8  C   -0.041742  -0.036105   0.005605   0.005056  -0.008735   0.002002
     9  C    0.336976   0.302010  -0.040418  -0.040883   0.014097   0.005772
    10  C    0.003189  -0.011019   0.004707   0.007671  -0.023504  -0.055229
    11  C   -0.030285  -0.031135   0.347952   0.319761  -0.031549  -0.032573
    12  C    0.005518   0.012707  -0.039587  -0.042340   0.286559   0.341549
    13  F    8.974019  -0.042324   0.000069  -0.000555  -0.000004  -0.000001
    14  F   -0.042324   9.004557  -0.000052   0.000274  -0.000830  -0.000003
    15  F    0.000069  -0.000052   8.952916  -0.042700  -0.000066   0.000040
    16  F   -0.000555   0.000274  -0.042700   8.997853   0.000280  -0.000466
    17  F   -0.000004  -0.000830  -0.000066   0.000280   9.013374  -0.042341
    18  F   -0.000001  -0.000003   0.000040  -0.000466  -0.042341   8.969480
    19  C    0.000000  -0.000001   0.000000   0.000116  -0.000133  -0.001241
    20  C   -0.000055  -0.000418  -0.000135  -0.001878  -0.008948   0.009049
    21  C   -0.000001   0.000000   0.000000  -0.000300  -0.000002  -0.000041
    22  H    0.000000   0.000000   0.000000   0.000000   0.000000   0.000001
    23  H    0.000002   0.000000   0.000000   0.000006   0.000000   0.000001
    24  H   -0.000004   0.000002   0.000003   0.001319   0.000003   0.000033
    25  C   -0.000006  -0.000587   0.000000   0.000000  -0.000186  -0.000001
    26  H    0.000000   0.000010   0.000000   0.000000   0.000016   0.000000
    27  H    0.000014   0.001970   0.000000   0.000000   0.000894   0.000006
    28  H    0.000000  -0.000001   0.000000   0.000000   0.000000   0.000000
    29  H    0.000000   0.000000   0.000000   0.000000   0.000000   0.000000
    30  H    0.000000   0.000000   0.000000   0.000000   0.000000   0.000000
    31  H    0.000000   0.000000   0.000000   0.000000   0.000000   0.000000
    32  S    0.000000   0.000003   0.000000  -0.000005   0.002822   0.000057
    33  C    0.000000   0.000000   0.000000   0.000000   0.000012  -0.000036
    34  C    0.000000   0.000000   0.000000   0.000001   0.000002   0.000024
    35  C    0.000000   0.000000   0.000000   0.000000   0.000000   0.000000
    36  H    0.000000   0.000000   0.000000   0.000000   0.000000   0.000000
    37  H    0.000000   0.000000   0.000000   0.000000   0.000000   0.000000
    38  H    0.000000   0.000000   0.000000   0.000000   0.000000   0.000000
    39  H    0.000000   0.000000   0.000000   0.000000   0.000000   0.000000
              19         20         21         22         23         24
     1  C    0.000860  -0.015239   0.001868   0.000100   0.001618  -0.001724
     2  S   -0.000431   0.000388  -0.001098   0.000062   0.004345   0.001077
     3  C    0.000006   0.000039  -0.000073   0.000002   0.000148  -0.000025
     4  C    0.000063  -0.000397  -0.000125  -0.000010   0.000339   0.000014
     5  C    0.001990  -0.001801  -0.000179   0.000027  -0.001393  -0.000104
     6  C   -0.000001   0.000000   0.000003   0.000000  -0.000076  -0.000003
     7  H    0.000003   0.000006   0.000001   0.000000  -0.000004   0.000000
     8  C   -0.014090  -0.073649  -0.004345   0.000098  -0.002516   0.006007
     9  C    0.000463   0.013492   0.000093   0.000003  -0.000023  -0.000421
    10  C   -0.054878   0.199717  -0.018820  -0.000051   0.002951   0.007534
    11  C   -0.001341   0.008733  -0.000112   0.000005  -0.000046   0.000549
    12  C    0.005607  -0.013176   0.000192   0.000016   0.000057  -0.000592
    13  F    0.000000  -0.000055  -0.000001   0.000000   0.000002  -0.000004
    14  F   -0.000001  -0.000418   0.000000   0.000000   0.000000   0.000002
    15  F    0.000000  -0.000135   0.000000   0.000000   0.000000   0.000003
    16  F    0.000116  -0.001878  -0.000300   0.000000   0.000006   0.001319
    17  F   -0.000133  -0.008948  -0.000002   0.000000   0.000000   0.000003
    18  F   -0.001241   0.009049  -0.000041   0.000001   0.000001   0.000033
    19  C    4.969214   0.439314   0.449878  -0.013985  -0.010577  -0.003504
    20  C    0.439314   5.535738  -0.063670   0.008910  -0.004453  -0.019327
    21  C    0.449878  -0.063670   4.526674   0.381865   0.374711   0.376033
    22  H   -0.013985   0.008910   0.381865   0.629672  -0.020181  -0.021742
    23  H   -0.010577  -0.004453   0.374711  -0.020181   0.600421  -0.016624
    24  H   -0.003504  -0.019327   0.376033  -0.021742  -0.016624   0.604630
    25  C   -0.000157   0.002799   0.000184   0.000000  -0.000057  -0.000010
    26  H   -0.001526   0.002322  -0.000074  -0.000002   0.000114   0.000016
    27  H   -0.000183  -0.001944  -0.000007   0.000000   0.000014  -0.000005
    28  H    0.000033   0.000078   0.000000   0.000000  -0.000003   0.000000
    29  H    0.000000   0.000000   0.000000   0.000000  -0.000003   0.000000
    30  H    0.000000   0.000000   0.000000   0.000000   0.000001   0.000000
    31  H    0.000000   0.000000   0.000006   0.000000   0.000013  -0.000001
    32  S   -0.089169   0.317212   0.003748  -0.000138  -0.000055   0.000149
    33  C   -0.008812  -0.112252   0.011885   0.000574  -0.000394  -0.000510
    34  C    0.423211  -0.018963  -0.076371  -0.012722  -0.000370   0.007996
    35  C    0.008169   0.004869  -0.000179  -0.000006  -0.000001   0.000010
    36  H   -0.000555   0.000168   0.000006   0.000001   0.000000   0.000000
    37  H   -0.000050   0.000117   0.000006  -0.000008   0.000002  -0.000001
    38  H    0.000833  -0.000195  -0.000009   0.000008  -0.000005   0.000000
    39  H   -0.047831   0.011910  -0.008779   0.004099   0.000474  -0.000013
              25         26         27         28         29         30
     1  C   -0.063795  -0.005596  -0.018927   0.009080  -0.000261   0.000122
     2  S    0.004521  -0.000005   0.000104  -0.000166   0.004358  -0.000612
     3  C    0.014709  -0.000356  -0.000667   0.000842  -0.008369  -0.017884
     4  C   -0.079073  -0.000219   0.008349  -0.013243  -0.015754   0.002989
     5  C    0.446865  -0.011337  -0.002718  -0.014248   0.001019  -0.000595
     6  C   -0.000272   0.000003   0.000012  -0.000012   0.394235   0.384822
     7  H   -0.008936   0.000504  -0.000018   0.004026   0.004299   0.000198
     8  C   -0.020742   0.003166   0.006960  -0.000086   0.000006   0.000001
     9  C   -0.000321  -0.000016   0.000398   0.000024   0.000000  -0.000002
    10  C   -0.003506  -0.002191   0.003510   0.000022   0.000000   0.000001
    11  C    0.000051   0.000028   0.000040  -0.000003   0.000000   0.000000
    12  C   -0.000506  -0.000289   0.000314   0.000023   0.000000   0.000000
    13  F   -0.000006   0.000000   0.000014   0.000000   0.000000   0.000000
    14  F   -0.000587   0.000010   0.001970  -0.000001   0.000000   0.000000
    15  F    0.000000   0.000000   0.000000   0.000000   0.000000   0.000000
    16  F    0.000000   0.000000   0.000000   0.000000   0.000000   0.000000
    17  F   -0.000186   0.000016   0.000894   0.000000   0.000000   0.000000
    18  F   -0.000001   0.000000   0.000006   0.000000   0.000000   0.000000
    19  C   -0.000157  -0.001526  -0.000183   0.000033   0.000000   0.000000
    20  C    0.002799   0.002322  -0.001944   0.000078   0.000000   0.000000
    21  C    0.000184  -0.000074  -0.000007   0.000000   0.000000   0.000000
    22  H    0.000000  -0.000002   0.000000   0.000000   0.000000   0.000000
    23  H   -0.000057   0.000114   0.000014  -0.000003  -0.000003   0.000001
    24  H   -0.000010   0.000016  -0.000005   0.000000   0.000000   0.000000
    25  C    4.536785   0.373953   0.373234   0.382814  -0.000015   0.000011
    26  H    0.373953   0.605510  -0.016355  -0.020950   0.000000   0.000000
    27  H    0.373234  -0.016355   0.606897  -0.021980   0.000000   0.000000
    28  H    0.382814  -0.020950  -0.021980   0.632423   0.000000  -0.000001
    29  H   -0.000015   0.000000   0.000000   0.000000   0.611396  -0.019079
    30  H    0.000011   0.000000   0.000000  -0.000001  -0.019079   0.601849
    31  H    0.000009  -0.000001   0.000000   0.000002  -0.019865  -0.019745
    32  S   -0.000837   0.003755   0.000842   0.000039   0.000000   0.000000
    33  C   -0.000121   0.000125   0.000002   0.000002   0.000000   0.000000
    34  C   -0.000144   0.000458   0.000019  -0.000009   0.000000   0.000000
    35  C    0.000003  -0.000030  -0.000002   0.000000   0.000000   0.000000
    36  H    0.000000   0.000000   0.000000   0.000000   0.000000   0.000000
    37  H    0.000000   0.000001   0.000000   0.000000   0.000000   0.000000
    38  H    0.000001  -0.000008   0.000000   0.000000   0.000000   0.000000
    39  H    0.000000  -0.000001   0.000000   0.000000   0.000000   0.000000
              31         32         33         34         35         36
     1  C    0.000146   0.000219   0.000034  -0.000380   0.000000   0.000000
     2  S   -0.000652  -0.000003   0.000000   0.000000   0.000000   0.000000
     3  C   -0.018816   0.000000   0.000000   0.000000   0.000000   0.000000
     4  C    0.002452  -0.000002   0.000001   0.000012   0.000000   0.000000
     5  C   -0.000486  -0.000356   0.000035   0.000046  -0.000001   0.000000
     6  C    0.385349   0.000000   0.000000   0.000000   0.000000   0.000000
     7  H    0.000211   0.000000   0.000000   0.000000   0.000000   0.000000
     8  C    0.000005   0.001601  -0.000094   0.000872   0.000000  -0.000001
     9  C    0.000001  -0.000451   0.000004  -0.000007   0.000000   0.000000
    10  C   -0.000001  -0.056355   0.008438   0.014210  -0.000081   0.000007
    11  C    0.000000   0.000568  -0.000001   0.000013   0.000000   0.000000
    12  C    0.000000  -0.003056   0.000541  -0.000487   0.000000   0.000000
    13  F    0.000000   0.000000   0.000000   0.000000   0.000000   0.000000
    14  F    0.000000   0.000003   0.000000   0.000000   0.000000   0.000000
    15  F    0.000000   0.000000   0.000000   0.000000   0.000000   0.000000
    16  F    0.000000  -0.000005   0.000000   0.000001   0.000000   0.000000
    17  F    0.000000   0.002822   0.000012   0.000002   0.000000   0.000000
    18  F    0.000000   0.000057  -0.000036   0.000024   0.000000   0.000000
    19  C    0.000000  -0.089169  -0.008812   0.423211   0.008169  -0.000555
    20  C    0.000000   0.317212  -0.112252  -0.018963   0.004869   0.000168
    21  C    0.000006   0.003748   0.011885  -0.076371  -0.000179   0.000006
    22  H    0.000000  -0.000138   0.000574  -0.012722  -0.000006   0.000001
    23  H    0.000013  -0.000055  -0.000394  -0.000370  -0.000001   0.000000
    24  H   -0.000001   0.000149  -0.000510   0.007996   0.000010   0.000000
    25  C    0.000009  -0.000837  -0.000121  -0.000144   0.000003   0.000000
    26  H   -0.000001   0.003755   0.000125   0.000458  -0.000030   0.000000
    27  H    0.000000   0.000842   0.000002   0.000019  -0.000002   0.000000
    28  H    0.000002   0.000039   0.000002  -0.000009   0.000000   0.000000
    29  H   -0.019865   0.000000   0.000000   0.000000   0.000000   0.000000
    30  H   -0.019745   0.000000   0.000000   0.000000   0.000000   0.000000
    31  H    0.607845   0.000000   0.000000   0.000000   0.000000   0.000000
    32  S    0.000000  15.437459   0.328185  -0.062097  -0.051818  -0.004011
    33  C    0.000000   0.328185   5.269409   0.444860   0.401737  -0.015474
    34  C    0.000000  -0.062097   0.444860   4.923289  -0.054634   0.008613
    35  C    0.000000  -0.051818   0.401737  -0.054634   4.502971   0.382930
    36  H    0.000000  -0.004011  -0.015474   0.008613   0.382930   0.615872
    37  H    0.000000  -0.000051  -0.022437  -0.006281   0.394124  -0.019664
    38  H    0.000000   0.003929  -0.013443  -0.012433   0.393268  -0.021478
    39  H    0.000000   0.005366  -0.057784   0.440866  -0.008051   0.000034
              37         38         39
     1  C    0.000000   0.000000   0.000001
     2  S    0.000000   0.000000   0.000000
     3  C    0.000000   0.000000   0.000000
     4  C    0.000000   0.000000   0.000000
     5  C    0.000000   0.000000   0.000001
     6  C    0.000000   0.000000   0.000000
     7  H    0.000000   0.000000   0.000000
     8  C    0.000000   0.000000   0.000005
     9  C    0.000000   0.000000   0.000000
    10  C   -0.000001   0.000006  -0.000301
    11  C    0.000000   0.000000   0.000000
    12  C   -0.000001   0.000000   0.000000
    13  F    0.000000   0.000000   0.000000
    14  F    0.000000   0.000000   0.000000
    15  F    0.000000   0.000000   0.000000
    16  F    0.000000   0.000000   0.000000
    17  F    0.000000   0.000000   0.000000
    18  F    0.000000   0.000000   0.000000
    19  C   -0.000050   0.000833  -0.047831
    20  C    0.000117  -0.000195   0.011910
    21  C    0.000006  -0.000009  -0.008779
    22  H   -0.000008   0.000008   0.004099
    23  H    0.000002  -0.000005   0.000474
    24  H   -0.000001   0.000000  -0.000013
    25  C    0.000000   0.000001   0.000000
    26  H    0.000001  -0.000008  -0.000001
    27  H    0.000000   0.000000   0.000000
    28  H    0.000000   0.000000   0.000000
    29  H    0.000000   0.000000   0.000000
    30  H    0.000000   0.000000   0.000000
    31  H    0.000000   0.000000   0.000000
    32  S   -0.000051   0.003929   0.005366
    33  C   -0.022437  -0.013443  -0.057784
    34  C   -0.006281  -0.012433   0.440866
    35  C    0.394124   0.393268  -0.008051
    36  H   -0.019664  -0.021478   0.000034
    37  H    0.593137  -0.019361   0.000416
    38  H   -0.019361   0.604811   0.002972
    39  H    0.000416   0.002972   0.643717
 Mulliken charges:
               1
     1  C   -0.227860
     2  S    0.146575
     3  C   -0.217240
     4  C   -0.023035
     5  C   -0.059228
     6  C    0.039888
     7  H    0.011463
     8  C   -0.092204
     9  C    0.426270
    10  C   -0.070046
    11  C    0.366866
    12  C    0.397773
    13  F   -0.198146
    14  F   -0.200347
    15  F   -0.188221
    16  F   -0.201933
    17  F   -0.201194
    18  F   -0.195973
    19  C   -0.051291
    20  C   -0.218363
    21  C    0.047034
    22  H    0.043403
    23  H    0.071564
    24  H    0.059235
    25  C    0.043331
    26  H    0.068973
    27  H    0.059228
    28  H    0.041294
    29  H    0.048032
    30  H    0.067924
    31  H    0.063528
    32  S    0.162449
    33  C   -0.234484
    34  C   -0.019594
    35  C    0.026721
    36  H    0.053550
    37  H    0.080053
    38  H    0.061104
    39  H    0.012901
 Sum of Mulliken charges =   0.00000
 Mulliken charges with hydrogens summed into heavy atoms:
               1
     1  C   -0.227860
     2  S    0.146575
     3  C   -0.217240
     4  C   -0.011572
     5  C   -0.059228
     6  C    0.219373
     8  C   -0.092204
     9  C    0.426270
    10  C   -0.070046
    11  C    0.366866
    12  C    0.397773
    13  F   -0.198146
    14  F   -0.200347
    15  F   -0.188221
    16  F   -0.201933
    17  F   -0.201194
    18  F   -0.195973
    19  C   -0.051291
    20  C   -0.218363
    21  C    0.221236
    25  C    0.212826
    32  S    0.162449
    33  C   -0.234484
    34  C   -0.006694
    35  C    0.221429
 Electronic spatial extent (au):  <R**2>=           8804.4101
 Charge=              0.0000 electrons
 Dipole moment (field-independent basis, Debye):
    X=             -0.3432    Y=             -6.7650    Z=             -0.3223  Tot=              6.7814
 Quadrupole moment (field-independent basis, Debye-Ang):
   XX=           -140.8680   YY=           -152.4420   ZZ=           -153.8361
   XY=              0.5891   XZ=             -0.5687   YZ=              0.0108
 Traceless Quadrupole moment (field-independent basis, Debye-Ang):
   XX=              8.1807   YY=             -3.3933   ZZ=             -4.7874
   XY=              0.5891   XZ=             -0.5687   YZ=              0.0108
 Octapole moment (field-independent basis, Debye-Ang**2):
  XXX=            -11.8406  YYY=             37.4086  ZZZ=              0.1160  XYY=             -2.1386
  XXY=            -50.4098  XXZ=             -0.3068  XZZ=             -0.8420  YZZ=             12.1174
  YYZ=             -1.0909  XYZ=             -7.7262
 Hexadecapole moment (field-independent basis, Debye-Ang**3):
 XXXX=          -5300.1901 YYYY=          -4065.6688 ZZZZ=          -1213.3181 XXXY=             22.7532
 XXXZ=            -69.1441 YYYX=              2.8945 YYYZ=              1.8027 ZZZX=             -2.7051
 ZZZY=              0.2724 XXYY=          -1440.2429 XXZZ=          -1170.2868 YYZZ=           -862.1454
 XXYZ=              1.6163 YYXZ=             32.4195 ZZXY=             -2.9354
 N-N= 2.793814754146D+03 E-N=-1.042161006111D+04  KE= 2.036983705966D+03
 No NMR shielding tensors so no spin-rotation constants.
 Leave Link  601 at Wed Oct 31 13:24:15 2018, MaxMem=   536870912 cpu:         3.8
 (Enter /pbs_home/pkowalski/g09d01/g09/l701.exe)
 Compute integral first derivatives.
 ... and contract with generalized density number  0.
 Leave Link  701 at Wed Oct 31 13:24:16 2018, MaxMem=   536870912 cpu:         3.9
 (Enter /pbs_home/pkowalski/g09d01/g09/l702.exe)
 L702 exits ... SP integral derivatives will be done elsewhere.
 Leave Link  702 at Wed Oct 31 13:24:16 2018, MaxMem=   536870912 cpu:         0.4
 (Enter /pbs_home/pkowalski/g09d01/g09/l703.exe)
 Compute integral first derivatives, UseDBF=F ICtDFT=           0.
 Integral derivatives from FoFJK, PRISM(SPDF).
 Calling FoFJK, ICntrl=      2127 FMM=F ISym2X=0 I1Cent= 0 IOpClX= 0 NMat=1 NMatS=1 NMatT=0.
 FoFJK:  IHMeth= 1 ICntrl=    2127 DoSepK=F KAlg= 0 I1Cent=   0 FoldK=F
 IRaf=         0 NMat=   1 IRICut=       1 DoRegI=T DoRafI=F ISym2E= 0.
 FoFCou: FMM=F IPFlag=           0 FMFlag=      100000 FMFlg1=         800
         NFxFlg=           0 DoJE=F BraDBF=F KetDBF=F FulRan=T
         wScrn=  0.000000 ICntrl=    2127 IOpCl=  0 I1Cent=           0 NGrid=           0
         NMat0=    1 NMatS0=      1 NMatT0=    0 NMatD0=    1 NMtDS0=    0 NMtDT0=    0
 Symmetry not used in FoFCou.
 Leave Link  703 at Wed Oct 31 13:25:07 2018, MaxMem=   536870912 cpu:       399.1
 (Enter /pbs_home/pkowalski/g09d01/g09/l716.exe)
 Dipole        =-1.35041597D-01-2.66155683D+00-1.26811179D-01
 ***** Axes restored to original set *****
 -------------------------------------------------------------------
 Center     Atomic                   Forces (Hartrees/Bohr)
 Number     Number              X              Y              Z
 -------------------------------------------------------------------
      1        6          -0.032811922   -0.043150940   -0.012592651
      2       16          -0.004566215   -0.019688757   -0.013280029
      3        6          -0.023764416    0.026254570    0.012663073
      4        6           0.043874085    0.009289220    0.005560519
      5        6           0.006925025    0.027556087    0.016912420
      6        6           0.002104364    0.003175082    0.001545273
      7        1          -0.003428988   -0.004876645   -0.003505210
      8        6           0.065160523   -0.034356304    0.025284845
      9        6          -0.016874542    0.008814129   -0.004989818
     10        6          -0.057582162    0.035319636   -0.030318868
     11        6           0.012024926    0.026484483    0.000472846
     12        6           0.014744353   -0.011750388    0.014908257
     13        9           0.003021141   -0.007373731    0.002140224
     14        9          -0.000754526    0.005518380    0.007112124
     15        9          -0.007064141   -0.011366795    0.001585635
     16        9           0.004468049   -0.010951789   -0.016119878
     17        9           0.000204308    0.005501667    0.004685182
     18        9          -0.007886073   -0.000841216   -0.007998656
     19        6           0.030256027   -0.007845986   -0.024364858
     20        6          -0.020847085   -0.030629744    0.028868374
     21        6           0.001893960    0.003838864   -0.000271669
     22        1          -0.000317351   -0.002172721    0.002637481
     23        1          -0.005502824    0.001243360   -0.003024803
     24        1          -0.000738373    0.003578034   -0.003087622
     25        6           0.002966692    0.003287961   -0.001753502
     26        1           0.003480825   -0.004214772    0.003584908
     27        1           0.004191863    0.001162457    0.001684747
     28        1          -0.002195322   -0.001773306   -0.001796039
     29        1           0.001290006   -0.002728462   -0.001251555
     30        1          -0.003286657    0.003825863   -0.000790625
     31        1          -0.003674339    0.001915326    0.003289564
     32       16          -0.020513315   -0.001967470    0.019344408
     33        6          -0.036742924    0.028174246    0.019244031
     34        6           0.047926319    0.011502217   -0.047642992
     35        6           0.003079412   -0.002573994   -0.008429129
     36        1           0.003280839   -0.002435068   -0.001282070
     37        1           0.003986674   -0.000235137    0.003811678
     38        1          -0.002664088   -0.001156721    0.001554292
     39        1          -0.003664128   -0.004351634    0.005610091
 -------------------------------------------------------------------
 Cartesian Forces:  Max     0.065160523 RMS     0.017251995
 Leave Link  716 at Wed Oct 31 13:25:07 2018, MaxMem=   536870912 cpu:         0.2
 (Enter /pbs_home/pkowalski/g09d01/g09/l103.exe)

 GradGradGradGradGradGradGradGradGradGradGradGradGradGradGradGradGradGrad
 Berny optimization.
 FormGI is forming the generalized inverse of G from B-inverse, IUseBI=4.
 Internal  Forces:  Max     0.064875892 RMS     0.009570741
 Search for a local minimum.
 Step number   1 out of a maximum of  223
 All quantities printed in internal units (Hartrees-Bohrs-Radians)
 RMS Force = .95707D-02 SwitMx=.10000D-02 MixMth= 1
 Mixed Optimization -- RFO/linear search
 Second derivative matrix not updated -- first step.
 ITU=  0
     Eigenvalues ---    0.00813   0.00884   0.00895   0.00952   0.00973
     Eigenvalues ---    0.01010   0.01115   0.01153   0.01183   0.01242
     Eigenvalues ---    0.01296   0.01321   0.01375   0.01409   0.01483
     Eigenvalues ---    0.01512   0.01514   0.01588   0.01655   0.01671
     Eigenvalues ---    0.01941   0.02276   0.04768   0.05411   0.07279
     Eigenvalues ---    0.07287   0.07290   0.07340   0.07347   0.07390
     Eigenvalues ---    0.07406   0.07428   0.07505   0.07996   0.09189
     Eigenvalues ---    0.09976   0.10086   0.10574   0.12289   0.12359
     Eigenvalues ---    0.14109   0.15975   0.16000   0.16000   0.16000
     Eigenvalues ---    0.16000   0.16000   0.16000   0.16000   0.16000
     Eigenvalues ---    0.16000   0.16000   0.16000   0.16000   0.16000
     Eigenvalues ---    0.16766   0.23074   0.23581   0.23610   0.23769
     Eigenvalues ---    0.24108   0.24762   0.24913   0.24940   0.24972
     Eigenvalues ---    0.24985   0.24989   0.24996   0.25000   0.25000
     Eigenvalues ---    0.28160   0.28920   0.28963   0.29358   0.29429
     Eigenvalues ---    0.30163   0.30244   0.31770   0.33332   0.33902
     Eigenvalues ---    0.34076   0.34208   0.34210   0.34216   0.34244
     Eigenvalues ---    0.34248   0.34255   0.34269   0.34283   0.34302
     Eigenvalues ---    0.34316   0.34327   0.34340   0.34392   0.35905
     Eigenvalues ---    0.35931   0.36069   0.36936   0.37668   0.38418
     Eigenvalues ---    0.38475   0.39512   0.40587   0.40760   0.51752
     Eigenvalues ---    0.52906   0.53137   0.53943   0.54024   0.54124
     Eigenvalues ---    0.55058
 RFO step:  Lambda=-5.27034397D-02 EMin= 8.13017360D-03
 Linear search not attempted -- first point.
 Maximum step size (   0.300) exceeded in Quadratic search.
    -- Step size scaled by   0.850
 Iteration  1 RMS(Cart)=  0.14413827 RMS(Int)=  0.00170735
 Iteration  2 RMS(Cart)=  0.00472304 RMS(Int)=  0.00015761
 Iteration  3 RMS(Cart)=  0.00001061 RMS(Int)=  0.00015757
 Iteration  4 RMS(Cart)=  0.00000000 RMS(Int)=  0.00015757
 ITry= 1 IFail=0 DXMaxC= 6.00D-01 DCOld= 1.00D+10 DXMaxT= 3.00D-01 DXLimC= 3.00D+00 Rises=F
 Variable       Old X    -DE/DX   Delta X   Delta X   Delta X     New X
                                 (Linear)    (Quad)   (Total)
    R1        3.31880  -0.00007   0.00000  -0.00267  -0.00252   3.31628
    R2        2.72984  -0.05081   0.00000  -0.10144  -0.10155   2.62829
    R3        2.70534   0.00482   0.00000   0.00891   0.00891   2.71425
    R4        3.32986  -0.02456   0.00000  -0.05614  -0.05596   3.27389
    R5        2.53987   0.02661   0.00000   0.03905   0.03898   2.57885
    R6        2.81772   0.00398   0.00000   0.00877   0.00877   2.82649
    R7        2.72576  -0.00981   0.00000  -0.01952  -0.01975   2.70600
    R8        2.04190   0.00681   0.00000   0.01405   0.01405   2.05594
    R9        2.80796   0.00620   0.00000   0.01347   0.01347   2.82142
   R10        2.06968   0.00217   0.00000   0.00468   0.00468   2.07436
   R11        2.06921   0.00442   0.00000   0.00951   0.00951   2.07871
   R12        2.06914   0.00454   0.00000   0.00978   0.00978   2.07892
   R13        2.84529   0.00391   0.00000   0.00629   0.00633   2.85162
   R14        2.75755  -0.06488   0.00000  -0.13745  -0.13740   2.62015
   R15        2.87010   0.00184   0.00000   0.01152   0.01163   2.88173
   R16        2.55919  -0.00768   0.00000  -0.01100  -0.01100   2.54819
   R17        2.57041  -0.00787   0.00000  -0.01150  -0.01150   2.55891
   R18        2.84223   0.00565   0.00000   0.01082   0.01081   2.85305
   R19        2.70764  -0.00004   0.00000  -0.00007  -0.00007   2.70757
   R20        2.86960   0.00340   0.00000   0.01394   0.01376   2.88336
   R21        2.55080  -0.01266   0.00000  -0.01784  -0.01784   2.53296
   R22        2.58137  -0.01961   0.00000  -0.02924  -0.02924   2.55213
   R23        2.56826  -0.00532   0.00000  -0.00774  -0.00774   2.56052
   R24        2.56084  -0.01118   0.00000  -0.01605  -0.01605   2.54478
   R25        2.74054  -0.05280   0.00000  -0.10360  -0.10357   2.63697
   R26        2.80502   0.00592   0.00000   0.01279   0.01279   2.81781
   R27        2.72065  -0.01743   0.00000  -0.03507  -0.03495   2.68570
   R28        3.34726  -0.01619   0.00000  -0.03831  -0.03842   3.30884
   R29        2.06980   0.00299   0.00000   0.00644   0.00644   2.07624
   R30        2.06759   0.00581   0.00000   0.01248   0.01248   2.08007
   R31        2.06800   0.00368   0.00000   0.00790   0.00790   2.07590
   R32        2.06782   0.00605   0.00000   0.01298   0.01298   2.08080
   R33        2.06824   0.00365   0.00000   0.00784   0.00784   2.07608
   R34        2.06977   0.00306   0.00000   0.00660   0.00660   2.07637
   R35        3.30384  -0.02219   0.00000  -0.05109  -0.05116   3.25267
   R36        2.71462  -0.04736   0.00000  -0.09004  -0.08996   2.62466
   R37        2.79973   0.00733   0.00000   0.01572   0.01572   2.81545
   R38        2.03974   0.00791   0.00000   0.01627   0.01627   2.05601
   R39        2.06878   0.00376   0.00000   0.00809   0.00809   2.07687
   R40        2.06855   0.00530   0.00000   0.01139   0.01139   2.07994
   R41        2.06902   0.00305   0.00000   0.00655   0.00655   2.07557
    A1        1.90411   0.01300   0.00000   0.02733   0.02730   1.93141
    A2        2.09507   0.00290   0.00000   0.01316   0.01314   2.10821
    A3        2.28211  -0.01584   0.00000  -0.03958  -0.03963   2.24247
    A4        1.59354   0.00311   0.00000   0.01059   0.01117   1.60470
    A5        1.99722  -0.02143   0.00000  -0.05229  -0.05222   1.94500
    A6        2.09186   0.00543   0.00000   0.01129   0.01125   2.10311
    A7        2.19411   0.01600   0.00000   0.04099   0.04095   2.23506
    A8        1.94530   0.01274   0.00000   0.04265   0.04235   1.98764
    A9        2.18464  -0.00731   0.00000  -0.02507  -0.02492   2.15972
   A10        2.15324  -0.00543   0.00000  -0.01758  -0.01742   2.13582
   A11        1.98460  -0.00742   0.00000  -0.02824  -0.02859   1.95601
   A12        2.17601  -0.00444   0.00000  -0.00877  -0.00860   2.16741
   A13        2.12257   0.01186   0.00000   0.03701   0.03718   2.15976
   A14        1.94549  -0.00449   0.00000  -0.01818  -0.01812   1.92737
   A15        1.93174   0.00310   0.00000   0.01247   0.01245   1.94419
   A16        1.93189   0.00336   0.00000   0.01357   0.01355   1.94545
   A17        1.87917   0.00057   0.00000   0.00198   0.00203   1.88120
   A18        1.87936   0.00050   0.00000   0.00187   0.00193   1.88129
   A19        1.89414  -0.00318   0.00000  -0.01229  -0.01237   1.88177
   A20        2.11765   0.00256   0.00000   0.01237   0.01240   2.13005
   A21        2.26520  -0.01332   0.00000  -0.03376  -0.03419   2.23101
   A22        1.86768   0.01124   0.00000   0.03026   0.03010   1.89778
   A23        1.79720  -0.00751   0.00000  -0.01028  -0.01043   1.78676
   A24        2.00334   0.00200   0.00000   0.00015   0.00023   2.00358
   A25        1.91956   0.00357   0.00000   0.01036   0.01031   1.92987
   A26        1.94570   0.00359   0.00000   0.00920   0.00914   1.95484
   A27        1.93725  -0.00060   0.00000  -0.01067  -0.01048   1.92677
   A28        1.86202  -0.00105   0.00000   0.00069   0.00067   1.86269
   A29        1.87058   0.01084   0.00000   0.02752   0.02742   1.89800
   A30        2.27458  -0.01294   0.00000  -0.03510  -0.03509   2.23950
   A31        2.13608   0.00217   0.00000   0.00802   0.00809   2.14417
   A32        1.76316  -0.00335   0.00000   0.00275   0.00229   1.76545
   A33        1.99014   0.00385   0.00000   0.01203   0.01204   2.00218
   A34        1.92987  -0.00321   0.00000  -0.02083  -0.02094   1.90893
   A35        1.99019   0.00318   0.00000   0.00970   0.00972   1.99991
   A36        1.92869  -0.00350   0.00000  -0.02384  -0.02396   1.90473
   A37        1.86230   0.00240   0.00000   0.01663   0.01677   1.87907
   A38        1.79179  -0.00811   0.00000  -0.01068  -0.01086   1.78094
   A39        1.92689   0.00372   0.00000   0.01082   0.01073   1.93762
   A40        1.99652   0.00344   0.00000   0.00653   0.00657   2.00309
   A41        1.93728  -0.00095   0.00000  -0.01650  -0.01658   1.92071
   A42        1.94527   0.00349   0.00000   0.01142   0.01167   1.95694
   A43        1.86713  -0.00161   0.00000  -0.00230  -0.00234   1.86479
   A44        2.18678  -0.00700   0.00000  -0.01738  -0.01746   2.16932
   A45        1.96726  -0.00259   0.00000  -0.01180  -0.01164   1.95562
   A46        2.12903   0.00958   0.00000   0.02920   0.02912   2.15815
   A47        2.27085  -0.00779   0.00000  -0.02241  -0.02238   2.24846
   A48        2.08334   0.00732   0.00000   0.02003   0.02006   2.10340
   A49        1.92853   0.00047   0.00000   0.00244   0.00238   1.93091
   A50        1.93866  -0.00162   0.00000  -0.00488  -0.00487   1.93378
   A51        1.92614   0.00265   0.00000   0.00938   0.00939   1.93553
   A52        1.94938  -0.00009   0.00000  -0.00074  -0.00073   1.94865
   A53        1.88208  -0.00022   0.00000  -0.00014  -0.00014   1.88195
   A54        1.86958   0.00196   0.00000   0.01008   0.01008   1.87967
   A55        1.89561  -0.00276   0.00000  -0.01398  -0.01397   1.88164
   A56        1.92622   0.00272   0.00000   0.00978   0.00979   1.93600
   A57        1.94888  -0.00010   0.00000  -0.00069  -0.00069   1.94819
   A58        1.93915  -0.00124   0.00000  -0.00359  -0.00358   1.93557
   A59        1.89474  -0.00262   0.00000  -0.01305  -0.01304   1.88170
   A60        1.88263  -0.00052   0.00000  -0.00152  -0.00151   1.88111
   A61        1.86986   0.00166   0.00000   0.00869   0.00869   1.87855
   A62        1.61442  -0.00186   0.00000   0.00170   0.00139   1.61581
   A63        1.95614  -0.00803   0.00000  -0.02326  -0.02331   1.93282
   A64        2.15378  -0.00465   0.00000  -0.01204  -0.01212   2.14166
   A65        2.16515   0.01289   0.00000   0.03757   0.03753   2.20268
   A66        1.95823   0.01203   0.00000   0.03114   0.03131   1.98954
   A67        2.16510  -0.00499   0.00000  -0.01123  -0.01135   2.15374
   A68        2.15882  -0.00700   0.00000  -0.01931  -0.01944   2.13938
   A69        1.94568   0.00269   0.00000   0.01142   0.01141   1.95709
   A70        1.92739   0.00156   0.00000   0.00564   0.00562   1.93302
   A71        1.93594  -0.00190   0.00000  -0.00769  -0.00768   1.92826
   A72        1.88817  -0.00217   0.00000  -0.00850  -0.00853   1.87964
   A73        1.87640   0.00013   0.00000   0.00163   0.00164   1.87804
   A74        1.88818  -0.00044   0.00000  -0.00305  -0.00304   1.88514
    D1        0.00205  -0.00037   0.00000  -0.00416  -0.00420  -0.00215
    D2       -3.08034  -0.00074   0.00000  -0.01671  -0.01729  -3.09763
    D3       -0.00465   0.00068   0.00000   0.00797   0.00783   0.00318
    D4        3.13868   0.00034   0.00000   0.00415   0.00415  -3.14035
    D5        3.06927   0.00214   0.00000   0.02515   0.02489   3.09416
    D6       -0.07059   0.00180   0.00000   0.02133   0.02122  -0.04937
    D7       -1.18293   0.00672   0.00000   0.07778   0.07743  -1.10550
    D8        2.26753   0.00242   0.00000   0.03098   0.03118   2.29872
    D9        2.03254   0.00492   0.00000   0.05888   0.05868   2.09122
   D10       -0.80018   0.00062   0.00000   0.01208   0.01243  -0.78775
   D11        0.00110   0.00000   0.00000  -0.00053  -0.00057   0.00053
   D12       -3.13914   0.00021   0.00000   0.00267   0.00255  -3.13659
   D13       -0.00392   0.00039   0.00000   0.00510   0.00514   0.00122
   D14       -3.14095   0.00033   0.00000   0.00410   0.00411  -3.13684
   D15        3.13622   0.00015   0.00000   0.00165   0.00169   3.13791
   D16       -0.00081   0.00009   0.00000   0.00065   0.00066  -0.00015
   D17        3.14130  -0.00014   0.00000  -0.00169  -0.00173   3.13956
   D18        1.05030   0.00003   0.00000  -0.00052  -0.00052   1.04979
   D19       -1.05056  -0.00022   0.00000  -0.00225  -0.00235  -1.05291
   D20        0.00123   0.00013   0.00000   0.00198   0.00203   0.00326
   D21       -2.08977   0.00030   0.00000   0.00315   0.00325  -2.08652
   D22        2.09255   0.00005   0.00000   0.00142   0.00142   2.09397
   D23        0.00557  -0.00068   0.00000  -0.00844  -0.00846  -0.00290
   D24       -3.13770  -0.00036   0.00000  -0.00480  -0.00486   3.14062
   D25       -3.14049  -0.00063   0.00000  -0.00749  -0.00747   3.13522
   D26       -0.00058  -0.00031   0.00000  -0.00385  -0.00387  -0.00444
   D27        1.57349  -0.00025   0.00000   0.00052   0.00051   1.57399
   D28       -0.53570   0.00128   0.00000   0.01083   0.01082  -0.52488
   D29       -2.62216   0.00008   0.00000   0.00270   0.00269  -2.61946
   D30       -1.56624  -0.00060   0.00000  -0.00353  -0.00352  -1.56976
   D31        2.60776   0.00093   0.00000   0.00678   0.00679   2.61455
   D32        0.52130  -0.00027   0.00000  -0.00134  -0.00133   0.51997
   D33        2.94831   0.00099   0.00000  -0.00393  -0.00459   2.94372
   D34        0.83037   0.00058   0.00000  -0.00833  -0.00886   0.82151
   D35       -1.26912  -0.00211   0.00000  -0.01707  -0.01768  -1.28679
   D36       -0.44006   0.00072   0.00000   0.02361   0.02393  -0.41613
   D37       -2.55800   0.00031   0.00000   0.01920   0.01965  -2.53835
   D38        1.62570  -0.00238   0.00000   0.01046   0.01084   1.63654
   D39        2.84723   0.00330   0.00000   0.03976   0.03928   2.88651
   D40       -0.36150   0.00472   0.00000   0.04823   0.04769  -0.31381
   D41       -0.01938   0.00003   0.00000  -0.00113  -0.00118  -0.02056
   D42        3.05507   0.00145   0.00000   0.00734   0.00723   3.06230
   D43        0.71713  -0.00619   0.00000  -0.04771  -0.04766   0.66947
   D44        2.85959  -0.00254   0.00000  -0.02792  -0.02785   2.83174
   D45       -1.32525   0.00089   0.00000  -0.01332  -0.01332  -1.33857
   D46        2.87379  -0.00654   0.00000  -0.04902  -0.04905   2.82474
   D47       -1.26693  -0.00290   0.00000  -0.02923  -0.02924  -1.29617
   D48        0.83141   0.00053   0.00000  -0.01463  -0.01471   0.81670
   D49       -1.33621  -0.00591   0.00000  -0.04917  -0.04920  -1.38541
   D50        0.80626  -0.00226   0.00000  -0.02938  -0.02939   0.77686
   D51        2.90460   0.00116   0.00000  -0.01478  -0.01486   2.88973
   D52        0.47090  -0.00117   0.00000  -0.02247  -0.02265   0.44825
   D53       -1.59533   0.00264   0.00000  -0.00245  -0.00234  -1.59768
   D54        2.58099  -0.00046   0.00000  -0.01213  -0.01214   2.56885
   D55       -2.61008  -0.00170   0.00000  -0.02799  -0.02841  -2.63850
   D56        1.60687   0.00212   0.00000  -0.00798  -0.00810   1.59876
   D57       -0.50000  -0.00098   0.00000  -0.01766  -0.01790  -0.51790
   D58       -0.78914   0.00278   0.00000   0.03924   0.03926  -0.74989
   D59        2.31594   0.00287   0.00000   0.04173   0.04180   2.35773
   D60        2.27647   0.00453   0.00000   0.04909   0.04902   2.32550
   D61       -0.90163   0.00462   0.00000   0.05158   0.05157  -0.85006
   D62       -0.72755   0.00678   0.00000   0.04785   0.04781  -0.67974
   D63        1.33135   0.00619   0.00000   0.04698   0.04697   1.37832
   D64       -2.87247   0.00583   0.00000   0.04065   0.04059  -2.83187
   D65       -2.86998   0.00266   0.00000   0.02645   0.02643  -2.84356
   D66       -0.81107   0.00207   0.00000   0.02558   0.02558  -0.78550
   D67        1.26829   0.00171   0.00000   0.01924   0.01920   1.28749
   D68        1.31570  -0.00008   0.00000   0.01568   0.01573   1.33143
   D69       -2.90858  -0.00067   0.00000   0.01481   0.01488  -2.89370
   D70       -0.82922  -0.00103   0.00000   0.00848   0.00851  -0.82071
   D71       -0.06585   0.00153   0.00000   0.01797   0.01787  -0.04798
   D72        3.10971   0.00130   0.00000   0.01530   0.01517   3.12488
   D73        3.09214   0.00134   0.00000   0.01611   0.01601   3.10815
   D74       -0.01548   0.00112   0.00000   0.01344   0.01330  -0.00218
   D75       -2.60228  -0.00028   0.00000  -0.00213  -0.00215  -2.60443
   D76        1.59442  -0.00070   0.00000  -0.00493  -0.00495   1.58947
   D77       -0.51616   0.00104   0.00000   0.00685   0.00683  -0.50933
   D78        0.52148  -0.00021   0.00000  -0.00052  -0.00050   0.52098
   D79       -1.56501  -0.00063   0.00000  -0.00332  -0.00330  -1.56831
   D80        2.60760   0.00111   0.00000   0.00846   0.00849   2.61608
   D81        0.00413  -0.00076   0.00000  -0.00975  -0.00985  -0.00572
   D82        3.09840   0.00020   0.00000   0.00372   0.00376   3.10216
   D83       -3.12168  -0.00076   0.00000  -0.01106  -0.01120  -3.13288
   D84       -0.02741   0.00020   0.00000   0.00242   0.00241  -0.02501
   D85       -3.09417  -0.00075   0.00000  -0.01184  -0.01200  -3.10617
   D86        0.01761  -0.00087   0.00000  -0.01039  -0.01046   0.00715
   D87       -0.01557   0.00058   0.00000   0.00540   0.00529  -0.01028
   D88       -3.02537  -0.00208   0.00000  -0.01585  -0.01549  -3.04086
   D89        0.00935   0.00008   0.00000   0.00163   0.00167   0.01102
   D90       -3.08512  -0.00093   0.00000  -0.01204  -0.01205  -3.09717
   D91        3.01814   0.00119   0.00000   0.01859   0.01869   3.03683
   D92       -0.07633   0.00017   0.00000   0.00492   0.00497  -0.07136
   D93       -0.52123   0.00058   0.00000   0.00782   0.00787  -0.51337
   D94        1.57833   0.00068   0.00000   0.00845   0.00853   1.58686
   D95       -2.61168  -0.00008   0.00000   0.00334   0.00340  -2.60828
   D96        2.76788  -0.00061   0.00000  -0.01082  -0.01090   2.75698
   D97       -1.41575  -0.00052   0.00000  -0.01019  -0.01024  -1.42599
   D98        0.67743  -0.00128   0.00000  -0.01531  -0.01536   0.66207
         Item               Value     Threshold  Converged?
 Maximum Force            0.064876     0.000450     NO 
 RMS     Force            0.009571     0.000300     NO 
 Maximum Displacement     0.600149     0.001800     NO 
 RMS     Displacement     0.144447     0.001200     NO 
 Predicted change in Energy=-2.942548D-02
 Lowest energy point so far.  Saving SCF results.
 GradGradGradGradGradGradGradGradGradGradGradGradGradGradGradGradGradGrad

 Leave Link  103 at Wed Oct 31 13:25:07 2018, MaxMem=   536870912 cpu:         1.5
 (Enter /pbs_home/pkowalski/g09d01/g09/l202.exe)
                          Input orientation:                          
 ---------------------------------------------------------------------
 Center     Atomic      Atomic             Coordinates (Angstroms)
 Number     Number       Type             X           Y           Z
 ---------------------------------------------------------------------
      1          6           0       -1.946455   -0.194797   -0.615834
      2         16           0       -3.440122    0.664691   -0.284305
      3          6           0       -4.397419   -0.642092   -0.898593
      4          6           0       -3.615116   -1.673595   -1.330237
      5          6           0       -2.210769   -1.440081   -1.176027
      6          6           0       -5.890058   -0.547556   -0.914538
      7          1           0       -4.009264   -2.593214   -1.757554
      8          6           0       -0.676400    0.373848   -0.260004
      9          6           0       -0.172763    1.656319   -0.875427
     10          6           0        0.369201   -0.236497    0.415751
     11          6           0        1.026207    1.992421    0.004895
     12          6           0        1.611735    0.604653    0.248502
     13          9           0       -1.072951    2.659774   -0.907698
     14          9           0        0.223785    1.447325   -2.153201
     15          9           0        1.883703    2.873725   -0.528622
     16          9           0        0.591975    2.501798    1.177887
     17          9           0        2.326702    0.206068   -0.831263
     18          9           0        2.451490    0.586110    1.301075
     19          6           0       -0.611927   -1.808450    2.168895
     20          6           0        0.335417   -1.421706    1.220120
     21          6           0       -1.786511   -0.981483    2.568804
     22          1           0       -2.057736   -1.170032    3.616671
     23          1           0       -2.663015   -1.217366    1.946149
     24          1           0       -1.580093    0.092498    2.465348
     25          6           0       -1.158211   -2.421240   -1.574270
     26          1           0       -0.915463   -3.097810   -0.740137
     27          1           0       -0.230588   -1.918140   -1.879812
     28          1           0       -1.496263   -3.037598   -2.418731
     29          1           0       -6.327368   -1.461297   -1.337377
     30          1           0       -6.231834    0.301809   -1.524278
     31          1           0       -6.296150   -0.418785    0.099741
     32         16           0        1.572860   -2.648507    1.048161
     33          6           0        0.831199   -3.671037    2.217368
     34          6           0       -0.317654   -3.081239    2.728590
     35          6           0        1.458300   -4.935465    2.694532
     36          1           0        2.096927   -5.395994    1.927761
     37          1           0        2.081908   -4.750659    3.582456
     38          1           0        0.686731   -5.667807    2.967879
     39          1           0       -0.915231   -3.544033    3.511183
 ---------------------------------------------------------------------
                    Distance matrix (angstroms):
                    1          2          3          4          5
     1  C    0.000000
     2  S    1.754900   0.000000
     3  C    2.507439   1.732469   0.000000
     4  C    2.341291   2.567524   1.364666   0.000000
     5  C    1.390832   2.595485   2.344183   1.431956   0.000000
     6  C    3.970601   2.805160   1.495715   2.572185   3.795016
     7  H    3.363200   3.620543   2.166877   1.087958   2.214153
     8  C    1.436319   2.779090   3.909721   3.738111   2.546317
     9  C    2.576820   3.465312   4.809465   4.810922   3.719076
    10  C    2.535384   3.976577   4.961116   4.581321   3.261690
    11  C    3.742451   4.668469   6.096939   6.063343   4.863606
    12  C    3.747920   5.080231   6.243407   5.916316   4.563086
    13  F    2.999461   3.157922   4.685562   5.041748   4.263267
    14  F    3.125700   4.186825   5.224484   5.015433   3.901159
    15  F    4.908517   5.769111   7.207659   7.180370   5.982705
    16  F    4.114934   4.665917   6.252189   6.436164   5.379099
    17  F    4.297321   5.810831   6.777736   6.251984   4.839144
    18  F    4.860686   6.101696   7.297573   6.988116   5.654922
    19  C    3.484186   4.487015   5.009972   4.613160   3.725653
    20  C    3.175369   4.568484   5.243708   4.708978   3.496416
    21  C    3.284262   3.685723   4.353719   4.361804   3.796586
    22  H    4.344832   4.527120   5.112772   5.210653   4.802739
    23  H    2.850064   3.020093   3.381073   3.442288   3.162612
    24  H    3.116158   3.368635   4.448937   4.654768   4.000770
    25  C    2.548917   4.048963   3.756911   2.579711   1.493034
    26  H    3.083161   4.553910   4.263763   3.108815   2.148460
    27  H    2.740758   4.417892   4.466942   3.437566   2.155220
    28  H    3.396267   4.694817   4.057829   2.744970   2.146367
    29  H    4.617039   3.736974   2.142039   2.720558   4.119814
    30  H    4.408669   3.076178   2.155808   3.284370   4.395955
    31  H    4.413849   3.078686   2.156784   3.287450   4.400110
    32  S    4.601646   6.154895   6.592403   5.789846   4.552269
    33  C    5.275096   6.580356   6.798688   6.028680   5.074038
    34  C    4.708473   5.732307   5.979162   5.415606   4.639323
    35  C    6.710053   8.014347   8.101422   7.251076   6.376598
    36  H    7.061959   8.502003   8.530204   7.556337   6.621102
    37  H    7.389806   8.647004   8.884920   8.127666   7.213194
    38  H    7.051986   8.228496   8.127483   7.275535   6.590988
    39  H    5.414155   6.204367   6.324003   5.850407   5.298582
                    6          7          8          9         10
     6  C    0.000000
     7  H    2.903924   0.000000
     8  C    5.334758   4.706814   0.000000
     9  C    6.127484   5.792704   1.509015   0.000000
    10  C    6.406618   5.426632   1.386524   2.354489   0.000000
    11  C    7.425063   7.034930   2.364068   1.524946   2.359774
    12  C    7.678356   6.770985   2.355293   2.356618   1.509766
    13  F    5.787187   6.077670   2.408779   1.348444   3.495670
    14  F    6.549269   5.865254   2.355181   1.354118   3.075048
    15  F    8.502086   8.131714   3.588268   2.414830   3.585950
    16  F    7.462812   7.466416   2.864346   2.348565   2.851095
    17  F    8.251668   6.988452   3.061553   2.890069   2.362777
    18  F    8.704916   7.823340   3.502244   3.573403   2.407572
    19  C    6.241480   5.251167   3.265905   4.633075   2.550914
    20  C    6.639084   5.395853   2.537431   3.758164   1.432784
    21  C    5.400099   5.124030   3.327375   4.628704   3.136516
    22  H    5.967078   5.892046   4.395482   5.632080   4.124003
    23  H    4.364171   4.174058   3.368340   4.735051   3.535330
    24  H    5.514444   5.562987   2.885024   3.948023   2.847601
    25  C    5.131892   2.862110   3.126013   4.252761   3.326601
    26  H    5.592925   3.295658   3.512846   4.813693   3.342686
    27  H    5.902530   3.840451   2.841784   3.713340   2.908141
    28  H    5.269567   2.636249   4.119496   5.115300   4.400047
    29  H    1.097704   2.613693   6.038372   6.914629   7.029768
    30  H    1.100007   3.657238   5.697932   6.242439   6.901243
    31  H    1.100115   3.661630   5.686764   6.538569   6.675328
    32  S    7.997583   6.247816   3.988120   5.027814   2.768850
    33  C    8.046133   6.355453   4.977079   6.241316   3.905807
    34  C    7.123456   5.830235   4.582360   5.954359   3.730087
    35  C    9.288568   7.429769   6.440111   7.671804   5.334723
    36  H    9.766163   7.663073   6.765259   7.921140   5.647266
    37  H   10.071806   8.382879   6.973761   8.124384   5.773997
    38  H    9.194796   7.337248   6.984193   8.315800   6.009434
    39  H    7.301697   6.183582   5.443224   6.843776   4.708637
                   11         12         13         14         15
    11  C    0.000000
    12  C    1.525807   0.000000
    13  F    2.384250   3.573214   0.000000
    14  F    2.366091   2.899082   2.168602   0.000000
    15  F    1.340387   2.413830   2.988524   2.725657   0.000000
    16  F    1.350531   2.345811   2.673313   3.513350   2.172341
    17  F    2.362520   1.354968   4.193346   2.776778   2.721072
    18  F    2.385209   1.346641   4.647627   4.199569   2.983849
    19  C    4.670439   3.802058   5.444538   5.475308   5.952103
    20  C    3.689204   2.584407   4.813479   4.429796   4.889378
    21  C    4.830022   4.409954   5.084681   5.677828   6.158502
    22  H    5.705851   5.287635   6.008921   6.734042   7.005024
    23  H    5.261326   4.947246   5.070006   5.677928   6.598042
    24  H    4.056640   3.919754   4.269137   5.140090   5.356954
    25  C    5.171639   4.489000   5.125260   4.148599   6.195424
    26  H    5.498691   4.590464   5.762174   4.894168   6.598431
    27  H    4.519308   3.779994   4.755195   3.406986   5.409059
    28  H    6.126819   5.480855   5.909523   4.810780   7.066854
    29  H    8.234375   8.355388   6.691543   7.214101   9.320311
    30  H    7.607608   8.047113   5.705632   6.586560   8.571349
    31  H    7.709723   7.975224   6.146077   7.146165   8.839992
    32  S    4.788053   3.350226   6.245282   5.370713   5.751341
    33  C    6.083405   4.771497   7.312386   6.757843   7.175105
    34  C    5.913248   4.843468   6.837565   6.680789   7.135615
    35  C    7.444222   6.058012   8.779006   8.109534   8.458908
    36  H    7.709249   6.250046   9.109519   8.184981   8.629457
    37  H    7.706009   6.325794   9.221124   8.646698   8.664380
    38  H    8.220316   6.898869   9.352282   8.778660   9.306773
    39  H    6.834878   5.851687   7.618307   7.635199   8.083420
                   16         17         18         19         20
    16  F    0.000000
    17  F    3.509464   0.000000
    18  F    2.672607   2.169532   0.000000
    19  C    4.583636   4.657764   3.983912   0.000000
    20  C    3.932110   3.289838   2.918157   1.395423   0.000000
    21  C    4.441294   5.467106   4.693094   1.491123   2.552512
    22  H    5.143051   6.395393   5.364619   2.143361   3.396171
    23  H    5.001736   5.885359   5.461392   2.146149   3.091838
    24  H    3.490008   5.113079   4.225262   2.153795   2.740909
    25  C    5.905407   4.427124   5.508330   3.832130   3.322440
    26  H    6.107929   4.629854   5.392048   3.196412   2.866467
    27  H    5.437094   3.485893   4.856218   4.068105   3.190045
    28  H    6.926854   5.258943   6.523264   4.831063   4.382624
    29  H    8.361219   8.827751   9.392638   6.714218   7.136880
    30  H    7.661985   8.587081   9.135839   7.048125   7.323319
    31  H    7.558999   8.695446   8.886744   6.206686   6.799910
    32  S    5.244484   3.499873   3.361355   2.595195   1.750965
    33  C    6.264315   5.153893   4.646314   2.356733   2.509939
    34  C    5.865357   5.520105   4.812007   1.421214   2.335816
    35  C    7.639608   6.294498   5.780652   3.786866   3.972563
    36  H    8.074795   6.248848   6.025281   4.501834   4.404389
    37  H    7.784599   6.641534   5.815702   4.232198   4.439909
    38  H    8.363940   7.185080   6.708508   4.149641   4.605155
    39  H    6.653421   6.590161   5.768663   2.214945   3.364129
                   21         22         23         24         25
    21  C    0.000000
    22  H    1.098699   0.000000
    23  H    1.100727   1.777427   0.000000
    24  H    1.098521   1.774168   1.777085   0.000000
    25  C    4.430883   5.414844   4.013365   4.776545   0.000000
    26  H    4.023264   4.899275   3.715662   4.571097   1.101113
    27  H    4.805040   5.840331   4.587566   4.974359   1.098613
    28  H    5.402532   6.342644   4.871009   5.801617   1.098768
    29  H    6.008981   6.546540   4.926310   6.277867   5.262870
    30  H    6.177464   6.783713   5.204635   6.131853   5.758398
    31  H    5.172016   5.558536   4.152906   5.300821   5.762860
    32  S    4.046813   4.686615   4.560392   4.411648   3.793091
    33  C    3.769564   4.069278   4.278269   4.476608   4.460522
    34  C    2.567498   2.732999   3.096280   3.425735   4.433593
    35  C    5.116500   5.233673   5.600854   5.879181   5.602689
    36  H    5.914383   6.162175   6.333902   6.628199   5.631101
    37  H    5.495347   5.473456   6.138074   6.173682   6.520459
    38  H    5.313926   5.308767   5.663139   6.210647   5.880061
    39  H    2.865985   2.636727   3.304157   3.841897   5.213592
                   26         27         28         29         30
    26  H    0.000000
    27  H    1.777507   0.000000
    28  H    1.777254   1.773571   0.000000
    29  H    5.685384   6.137888   5.195539   0.000000
    30  H    6.358937   6.408551   5.863217   1.775557   0.000000
    31  H    6.069132   6.554215   6.019950   1.775701   1.777873
    32  S    3.097036   3.515521   4.646530   8.337497   8.731268
    33  C    3.482277   4.581148   5.226063   8.292421   8.925797
    34  C    3.519904   4.753710   5.280714   7.434579   8.031776
    35  C    4.561653   5.734214   6.202967   9.430947  10.215946
    36  H    4.633986   5.657774   6.112695   9.854527  10.665354
    37  H    5.513706   6.573216   7.193896  10.283024  10.987469
    38  H    4.787619   6.196901   6.379579   9.242702  10.182452
    39  H    4.274674   5.672310   5.979796   7.558939   8.271193
                   31         32         33         34         35
    31  H    0.000000
    32  S    8.233619   0.000000
    33  C    8.115454   1.721241   0.000000
    34  C    7.052795   2.566153   1.388911   0.000000
    35  C    9.341565   2.820254   1.489872   2.567747   0.000000
    36  H    9.927638   2.932068   2.159031   3.439421   1.099031
    37  H   10.054168   3.331790   2.143204   3.045316   1.100659
    38  H    9.194513   3.686015   2.138043   2.785028   1.098345
    39  H    7.096436   3.613730   2.177179   1.087993   2.869957
                   36         37         38         39
    36  H    0.000000
    37  H    1.776147   0.000000
    38  H    1.773240   1.779153   0.000000
    39  H    3.874285   3.231698   2.715120   0.000000
 Stoichiometry    C17H14F6S2
 Framework group  C1[X(C17H14F6S2)]
 Deg. of freedom   111
 Full point group                 C1      NOp   1
 RotChk:  IX=0 Diff= 5.04D-02
 Largest Abelian subgroup         C1      NOp   1
 Largest concise Abelian subgroup C1      NOp   1
                         Standard orientation:                         
 ---------------------------------------------------------------------
 Center     Atomic      Atomic             Coordinates (Angstroms)
 Number     Number       Type             X           Y           Z
 ---------------------------------------------------------------------
      1          6           0        1.586885   -0.459760    0.291758
      2         16           0        3.005831   -0.676108   -0.717924
      3          6           0        3.441508   -2.136915    0.105286
      4          6           0        2.549774   -2.437521    1.093598
      5          6           0        1.480318   -1.493235    1.216412
      6          6           0        4.667551   -2.895705   -0.292484
      7          1           0        2.633789   -3.309634    1.738588
      8          6           0        0.686513    0.637004    0.069378
      9          6           0        1.120481    2.073668    0.226841
     10          6           0       -0.696473    0.596911   -0.021123
     11          6           0       -0.050025    2.837341   -0.383223
     12          6           0       -1.231787    2.003185    0.102278
     13          9           0        2.289902    2.379920   -0.370626
     14          9           0        1.257947    2.388391    1.536684
     15          9           0       -0.108151    4.134159   -0.049278
     16          9           0        0.020187    2.763743   -1.729918
     17          9           0       -1.513831    2.304296    1.392906
     18          9           0       -2.349704    2.245692   -0.608281
     19          6           0       -1.365951   -1.571328   -1.186325
     20          6           0       -1.538126   -0.536397   -0.266283
     21          6           0       -0.242180   -1.648555   -2.163372
     22          1           0       -0.557356   -2.165106   -3.080421
     23          1           0        0.608995   -2.203205   -1.739743
     24          1           0        0.116017   -0.650075   -2.448821
     25          6           0        0.383594   -1.608540    2.222916
     26          1           0       -0.462892   -2.184629    1.817904
     27          1           0        0.005279   -0.622113    2.524227
     28          1           0        0.735353   -2.121070    3.128934
     29          1           0        4.786316   -3.788240    0.335394
     30          1           0        5.573525   -2.282204   -0.179154
     31          1           0        4.613967   -3.226570   -1.340296
     32         16           0       -2.985952   -0.790988    0.684958
     33          6           0       -3.352088   -2.265322   -0.124333
     34          6           0       -2.401263   -2.541001   -1.098504
     35          6           0       -4.611118   -3.024680    0.116372
     36          1           0       -4.993489   -2.879751    1.136498
     37          1           0       -5.398258   -2.706896   -0.584253
     38          1           0       -4.444026   -4.100867   -0.025975
     39          1           0       -2.468109   -3.406818   -1.753958
 ---------------------------------------------------------------------
 Rotational constants (GHZ):      0.2260652      0.2001450      0.1284212
 Leave Link  202 at Wed Oct 31 13:25:07 2018, MaxMem=   536870912 cpu:         0.0
 (Enter /pbs_home/pkowalski/g09d01/g09/l301.exe)
 Basis read from rwf:  (5D, 7F)
 No pseudopotential information found on rwf file.
 There are   453 symmetry adapted cartesian basis functions of A   symmetry.
 There are   428 symmetry adapted basis functions of A   symmetry.
   428 basis functions,   747 primitive gaussians,   453 cartesian basis functions
   101 alpha electrons      101 beta electrons
       nuclear repulsion energy      2829.3962432398 Hartrees.
 IExCor= 1009 DFT=T Ex+Corr=PBE1PBE ExCW=0 ScaHFX=  0.250000
 ScaDFX=  0.750000  0.750000  1.000000  1.000000 ScalE2=  1.000000  1.000000
 IRadAn=      0 IRanWt=     -1 IRanGd=            0 ICorTp=0 IEmpDi=  4
 NAtoms=   39 NActive=   39 NUniq=   39 SFac= 1.00D+00 NAtFMM=   60 NAOKFM=F Big=F
 Integral buffers will be    131072 words long.
 Raffenetti 2 integral format.
 Two-electron integral symmetry is turned on.
 No density basis found on file   724.
 Leave Link  301 at Wed Oct 31 13:25:07 2018, MaxMem=   536870912 cpu:         0.6
 (Enter /pbs_home/pkowalski/g09d01/g09/l302.exe)
 NPDir=0 NMtPBC=     1 NCelOv=     1 NCel=       1 NClECP=     1 NCelD=      1
         NCelK=      1 NCelE2=     1 NClLst=     1 CellRange=     0.0.
 One-electron integrals computed using PRISM.
 NBasis=   428 RedAO= T EigKep=  3.55D-04  NBF=   428
 NBsUse=   428 1.00D-06 EigRej= -1.00D+00 NBFU=   428
 Precomputing XC quadrature grid using
 IXCGrd= 4 IRadAn=           0 IRanWt=          -1 IRanGd=           0 AccXCQ= 0.00D+00.
 Generated NRdTot=       0 NPtTot=           0 NUsed=           0 NTot=          32
 NSgBfM=   443   443   443   443   446 MxSgAt=    39 MxSgA2=    39.
 Leave Link  302 at Wed Oct 31 13:25:08 2018, MaxMem=   536870912 cpu:         7.2
 (Enter /pbs_home/pkowalski/g09d01/g09/l303.exe)
 DipDrv:  MaxL=1.
 Leave Link  303 at Wed Oct 31 13:25:09 2018, MaxMem=   536870912 cpu:         0.9
 (Enter /pbs_home/pkowalski/g09d01/g09/l401.exe)
 Initial guess from the checkpoint file:  "dae0068freq_open_pbe0_air.chk"
 B after Tr=     0.000000    0.000000    0.000000
         Rot=    0.999896    0.001420    0.013797   -0.003962 Ang=   1.65 deg.
 Guess basis will be translated and rotated to current coordinates.
 JPrj=2 DoOrth=T DoCkMO=T.
 Generating alternative initial guess.
 ExpMin= 1.22D-01 ExpMax= 9.18D+03 ExpMxC= 1.38D+03 IAcc=1 IRadAn=         1 AccDes= 0.00D+00
 Harris functional with IExCor= 1009 and IRadAn=       1 diagonalized for initial guess.
 HarFok:  IExCor= 1009 AccDes= 0.00D+00 IRadAn=         1 IDoV= 1 UseB2=F ITyADJ=14
 ICtDFT=  3500011 ScaDFX=  1.000000  1.000000  1.000000  1.000000
 FoFCou: FMM=F IPFlag=           0 FMFlag=      100000 FMFlg1=           0
         NFxFlg=           0 DoJE=T BraDBF=F KetDBF=T FulRan=T
         wScrn=  0.000000 ICntrl=     500 IOpCl=  0 I1Cent=   200000004 NGrid=           0
         NMat0=    1 NMatS0=      1 NMatT0=    0 NMatD0=    1 NMtDS0=    0 NMtDT0=    0
 Petite list used in FoFCou.
 Harris En= -2048.95597850143    
 Leave Link  401 at Wed Oct 31 13:25:11 2018, MaxMem=   536870912 cpu:        19.5
 (Enter /pbs_home/pkowalski/g09d01/g09/l502.exe)
 Closed shell SCF:
 Using DIIS extrapolation, IDIIS=  1040.
 Integral symmetry usage will be decided dynamically.
 IVT=      641221 IEndB=      641221 NGot=   536870912 MDV=   536451994
 LenX=   536451994 LenY=   536246332
 Requested convergence on RMS density matrix=1.00D-08 within 128 cycles.
 Requested convergence on MAX density matrix=1.00D-06.
 Requested convergence on             energy=1.00D-06.
 No special actions if energy rises.
 Fock matrices will be formed incrementally for  20 cycles.
 Integral accuracy reduced to 1.0D-05 until final iterations.

 Cycle   1  Pass 0  IDiag  1:
 FoFJK:  IHMeth= 1 ICntrl=       0 DoSepK=F KAlg= 0 I1Cent=   0 FoldK=F
 IRaf= 790000000 NMat=   1 IRICut=       1 DoRegI=T DoRafI=F ISym2E= 0.
 FoFCou: FMM=F IPFlag=           0 FMFlag=      100000 FMFlg1=           0
         NFxFlg=           0 DoJE=F BraDBF=F KetDBF=F FulRan=T
         wScrn=  0.000000 ICntrl=       0 IOpCl=  0 I1Cent=           0 NGrid=           0
         NMat0=    1 NMatS0=      1 NMatT0=    0 NMatD0=    1 NMtDS0=    0 NMtDT0=    0
 Symmetry not used in FoFCou.
 E= -2048.86664390949    
 DIIS: error= 2.73D-03 at cycle   1 NSaved=   1.
 NSaved= 1 IEnMin= 1 EnMin= -2048.86664390949     IErMin= 1 ErrMin= 2.73D-03
 ErrMax= 2.73D-03  0.00D+00 EMaxC= 1.00D-01 BMatC= 1.69D-02 BMatP= 1.69D-02
 IDIUse=3 WtCom= 9.73D-01 WtEn= 2.73D-02
 Coeff-Com:  0.100D+01
 Coeff-En:   0.100D+01
 Coeff:      0.100D+01
 Gap=     0.522 Goal=   None    Shift=    0.000
 GapD=    0.522 DampG=2.000 DampE=1.000 DampFc=2.0000 IDamp=-1.
 RMSDP=8.97D-04 MaxDP=4.01D-02              OVMax= 2.49D-02

 Cycle   2  Pass 0  IDiag  1:
 RMSU=  8.94D-04    CP:  1.00D+00
 E= -2048.88806174840     Delta-E=       -0.021417838904 Rises=F Damp=F
 DIIS: error= 1.15D-03 at cycle   2 NSaved=   2.
 NSaved= 2 IEnMin= 2 EnMin= -2048.88806174840     IErMin= 2 ErrMin= 1.15D-03
 ErrMax= 1.15D-03  0.00D+00 EMaxC= 1.00D-01 BMatC= 1.23D-03 BMatP= 1.69D-02
 IDIUse=3 WtCom= 9.88D-01 WtEn= 1.15D-02
 Coeff-Com:  0.707D-01 0.929D+00
 Coeff-En:   0.000D+00 0.100D+01
 Coeff:      0.699D-01 0.930D+00
 Gap=     0.155 Goal=   None    Shift=    0.000
 RMSDP=2.51D-04 MaxDP=1.01D-02 DE=-2.14D-02 OVMax= 1.24D-02

 Cycle   3  Pass 0  IDiag  1:
 RMSU=  2.47D-04    CP:  1.00D+00  9.51D-01
 E= -2048.88778114089     Delta-E=        0.000280607513 Rises=F Damp=F
 DIIS: error= 1.61D-03 at cycle   3 NSaved=   3.
 NSaved= 3 IEnMin= 2 EnMin= -2048.88806174840     IErMin= 2 ErrMin= 1.15D-03
 ErrMax= 1.61D-03  0.00D+00 EMaxC= 1.00D-01 BMatC= 1.57D-03 BMatP= 1.23D-03
 IDIUse=3 WtCom= 2.00D-01 WtEn= 8.00D-01
 Coeff-Com: -0.259D-01 0.540D+00 0.486D+00
 Coeff-En:   0.000D+00 0.546D+00 0.454D+00
 Coeff:     -0.518D-02 0.545D+00 0.460D+00
 Gap=     0.156 Goal=   None    Shift=    0.000
 RMSDP=1.60D-04 MaxDP=5.80D-03 DE= 2.81D-04 OVMax= 8.61D-03

 Cycle   4  Pass 0  IDiag  1:
 RMSU=  5.82D-05    CP:  1.00D+00  1.01D+00  4.36D-01
 E= -2048.88938649579     Delta-E=       -0.001605354906 Rises=F Damp=F
 DIIS: error= 1.60D-04 at cycle   4 NSaved=   4.
 NSaved= 4 IEnMin= 4 EnMin= -2048.88938649579     IErMin= 4 ErrMin= 1.60D-04
 ErrMax= 1.60D-04  0.00D+00 EMaxC= 1.00D-01 BMatC= 3.63D-05 BMatP= 1.23D-03
 IDIUse=3 WtCom= 9.98D-01 WtEn= 1.60D-03
 Coeff-Com: -0.148D-01 0.197D+00 0.214D+00 0.603D+00
 Coeff-En:   0.000D+00 0.000D+00 0.000D+00 0.100D+01
 Coeff:     -0.147D-01 0.197D+00 0.214D+00 0.604D+00
 Gap=     0.156 Goal=   None    Shift=    0.000
 RMSDP=3.24D-05 MaxDP=1.46D-03 DE=-1.61D-03 OVMax= 2.57D-03

 Cycle   5  Pass 0  IDiag  1:
 RMSU=  2.26D-05    CP:  1.00D+00  1.01D+00  4.76D-01  6.40D-01
 E= -2048.88942236502     Delta-E=       -0.000035869227 Rises=F Damp=F
 DIIS: error= 7.26D-05 at cycle   5 NSaved=   5.
 NSaved= 5 IEnMin= 5 EnMin= -2048.88942236502     IErMin= 5 ErrMin= 7.26D-05
 ErrMax= 7.26D-05  0.00D+00 EMaxC= 1.00D-01 BMatC= 7.93D-06 BMatP= 3.63D-05
 IDIUse=1 WtCom= 1.00D+00 WtEn= 0.00D+00
 Coeff-Com: -0.510D-02 0.420D-01 0.605D-01 0.341D+00 0.561D+00
 Coeff:     -0.510D-02 0.420D-01 0.605D-01 0.341D+00 0.561D+00
 Gap=     0.156 Goal=   None    Shift=    0.000
 RMSDP=1.03D-05 MaxDP=5.37D-04 DE=-3.59D-05 OVMax= 9.60D-04

 Cycle   6  Pass 0  IDiag  1:
 RMSU=  6.88D-06    CP:  1.00D+00  1.01D+00  4.72D-01  7.31D-01  7.61D-01
 E= -2048.88942935653     Delta-E=       -0.000006991511 Rises=F Damp=F
 DIIS: error= 3.09D-05 at cycle   6 NSaved=   6.
 NSaved= 6 IEnMin= 6 EnMin= -2048.88942935653     IErMin= 6 ErrMin= 3.09D-05
 ErrMax= 3.09D-05  0.00D+00 EMaxC= 1.00D-01 BMatC= 8.83D-07 BMatP= 7.93D-06
 IDIUse=1 WtCom= 1.00D+00 WtEn= 0.00D+00
 Coeff-Com: -0.965D-03-0.171D-02 0.709D-02 0.117D+00 0.308D+00 0.571D+00
 Coeff:     -0.965D-03-0.171D-02 0.709D-02 0.117D+00 0.308D+00 0.571D+00
 Gap=     0.156 Goal=   None    Shift=    0.000
 RMSDP=3.42D-06 MaxDP=1.34D-04 DE=-6.99D-06 OVMax= 3.45D-04

 Initial convergence to 1.0D-05 achieved.  Increase integral accuracy.
 Cycle   7  Pass 1  IDiag  1:
 E= -2048.88952163979     Delta-E=       -0.000092283259 Rises=F Damp=F
 DIIS: error= 9.98D-05 at cycle   1 NSaved=   1.
 NSaved= 1 IEnMin= 1 EnMin= -2048.88952163979     IErMin= 1 ErrMin= 9.98D-05
 ErrMax= 9.98D-05  0.00D+00 EMaxC= 1.00D-01 BMatC= 2.66D-06 BMatP= 2.66D-06
 IDIUse=1 WtCom= 1.00D+00 WtEn= 0.00D+00
 Coeff-Com:  0.100D+01
 Coeff:      0.100D+01
 Gap=     0.156 Goal=   None    Shift=    0.000
 RMSDP=3.42D-06 MaxDP=1.34D-04 DE=-9.23D-05 OVMax= 3.50D-04

 Cycle   8  Pass 1  IDiag  1:
 RMSU=  7.23D-05    CP:  1.00D+00
 E= -2048.88952407331     Delta-E=       -0.000002433526 Rises=F Damp=F
 DIIS: error= 2.37D-05 at cycle   2 NSaved=   2.
 NSaved= 2 IEnMin= 2 EnMin= -2048.88952407331     IErMin= 2 ErrMin= 2.37D-05
 ErrMax= 2.37D-05  0.00D+00 EMaxC= 1.00D-01 BMatC= 3.78D-07 BMatP= 2.66D-06
 IDIUse=1 WtCom= 1.00D+00 WtEn= 0.00D+00
 Coeff-Com:  0.155D+00 0.845D+00
 Coeff:      0.155D+00 0.845D+00
 Gap=     0.156 Goal=   None    Shift=    0.000
 RMSDP=5.57D-06 MaxDP=2.40D-04 DE=-2.43D-06 OVMax= 6.15D-04

 Cycle   9  Pass 1  IDiag  1:
 RMSU=  5.48D-06    CP:  1.00D+00  1.01D+00
 E= -2048.88952333938     Delta-E=        0.000000733933 Rises=F Damp=F
 DIIS: error= 4.05D-05 at cycle   3 NSaved=   3.
 NSaved= 3 IEnMin= 2 EnMin= -2048.88952407331     IErMin= 2 ErrMin= 2.37D-05
 ErrMax= 4.05D-05  0.00D+00 EMaxC= 1.00D-01 BMatC= 1.05D-06 BMatP= 3.78D-07
 IDIUse=1 WtCom= 1.00D+00 WtEn= 0.00D+00
 Coeff-Com: -0.696D-02 0.629D+00 0.378D+00
 Coeff:     -0.696D-02 0.629D+00 0.378D+00
 Gap=     0.156 Goal=   None    Shift=    0.000
 RMSDP=3.48D-06 MaxDP=1.38D-04 DE= 7.34D-07 OVMax= 3.90D-04

 Cycle  10  Pass 1  IDiag  1:
 RMSU=  7.58D-07    CP:  1.00D+00  1.02D+00  3.87D-01
 E= -2048.88952447940     Delta-E=       -0.000001140015 Rises=F Damp=F
 DIIS: error= 2.72D-06 at cycle   4 NSaved=   4.
 NSaved= 4 IEnMin= 4 EnMin= -2048.88952447940     IErMin= 4 ErrMin= 2.72D-06
 ErrMax= 2.72D-06  0.00D+00 EMaxC= 1.00D-01 BMatC= 9.77D-09 BMatP= 3.78D-07
 IDIUse=1 WtCom= 1.00D+00 WtEn= 0.00D+00
 Coeff-Com: -0.703D-02 0.357D+00 0.222D+00 0.429D+00
 Coeff:     -0.703D-02 0.357D+00 0.222D+00 0.429D+00
 Gap=     0.156 Goal=   None    Shift=    0.000
 RMSDP=3.26D-07 MaxDP=1.53D-05 DE=-1.14D-06 OVMax= 3.56D-05

 Cycle  11  Pass 1  IDiag  1:
 RMSU=  2.67D-07    CP:  1.00D+00  1.02D+00  3.99D-01  7.69D-01
 E= -2048.88952448897     Delta-E=       -0.000000009574 Rises=F Damp=F
 DIIS: error= 4.91D-07 at cycle   5 NSaved=   5.
 NSaved= 5 IEnMin= 5 EnMin= -2048.88952448897     IErMin= 5 ErrMin= 4.91D-07
 ErrMax= 4.91D-07  0.00D+00 EMaxC= 1.00D-01 BMatC= 2.92D-10 BMatP= 9.77D-09
 IDIUse=1 WtCom= 1.00D+00 WtEn= 0.00D+00
 Coeff-Com: -0.258D-02 0.114D+00 0.709D-01 0.193D+00 0.625D+00
 Coeff:     -0.258D-02 0.114D+00 0.709D-01 0.193D+00 0.625D+00
 Gap=     0.156 Goal=   None    Shift=    0.000
 RMSDP=9.30D-08 MaxDP=3.17D-06 DE=-9.57D-09 OVMax= 8.80D-06

 Cycle  12  Pass 1  IDiag  1:
 RMSU=  7.57D-08    CP:  1.00D+00  1.02D+00  3.97D-01  8.21D-01  8.79D-01
 E= -2048.88952448921     Delta-E=       -0.000000000237 Rises=F Damp=F
 DIIS: error= 2.34D-07 at cycle   6 NSaved=   6.
 NSaved= 6 IEnMin= 6 EnMin= -2048.88952448921     IErMin= 6 ErrMin= 2.34D-07
 ErrMax= 2.34D-07  0.00D+00 EMaxC= 1.00D-01 BMatC= 6.83D-11 BMatP= 2.92D-10
 IDIUse=1 WtCom= 1.00D+00 WtEn= 0.00D+00
 Coeff-Com: -0.239D-03 0.205D-02 0.127D-02 0.309D-01 0.357D+00 0.609D+00
 Coeff:     -0.239D-03 0.205D-02 0.127D-02 0.309D-01 0.357D+00 0.609D+00
 Gap=     0.156 Goal=   None    Shift=    0.000
 RMSDP=3.79D-08 MaxDP=1.59D-06 DE=-2.37D-10 OVMax= 2.77D-06

 Cycle  13  Pass 1  IDiag  1:
 RMSU=  2.15D-08    CP:  1.00D+00  1.02D+00  3.97D-01  8.29D-01  9.51D-01
                    CP:  6.87D-01
 E= -2048.88952448927     Delta-E=       -0.000000000058 Rises=F Damp=F
 DIIS: error= 7.70D-08 at cycle   7 NSaved=   7.
 NSaved= 7 IEnMin= 7 EnMin= -2048.88952448927     IErMin= 7 ErrMin= 7.70D-08
 ErrMax= 7.70D-08  0.00D+00 EMaxC= 1.00D-01 BMatC= 5.75D-12 BMatP= 6.83D-11
 IDIUse=1 WtCom= 1.00D+00 WtEn= 0.00D+00
 Coeff-Com:  0.394D-04-0.640D-02-0.402D-02 0.331D-02 0.155D+00 0.330D+00
 Coeff-Com:  0.522D+00
 Coeff:      0.394D-04-0.640D-02-0.402D-02 0.331D-02 0.155D+00 0.330D+00
 Coeff:      0.522D+00
 Gap=     0.156 Goal=   None    Shift=    0.000
 RMSDP=1.14D-08 MaxDP=3.39D-07 DE=-5.82D-11 OVMax= 7.75D-07

 Cycle  14  Pass 1  IDiag  1:
 RMSU=  7.51D-09    CP:  1.00D+00  1.02D+00  3.97D-01  8.31D-01  9.55D-01
                    CP:  7.42D-01  6.65D-01
 E= -2048.88952448926     Delta-E=        0.000000000005 Rises=F Damp=F
 DIIS: error= 2.50D-08 at cycle   8 NSaved=   8.
 NSaved= 8 IEnMin= 7 EnMin= -2048.88952448927     IErMin= 8 ErrMin= 2.50D-08
 ErrMax= 2.50D-08  0.00D+00 EMaxC= 1.00D-01 BMatC= 7.10D-13 BMatP= 5.75D-12
 IDIUse=1 WtCom= 1.00D+00 WtEn= 0.00D+00
 Coeff-Com:  0.522D-04-0.390D-02-0.248D-02-0.272D-02 0.404D-01 0.104D+00
 Coeff-Com:  0.296D+00 0.568D+00
 Coeff:      0.522D-04-0.390D-02-0.248D-02-0.272D-02 0.404D-01 0.104D+00
 Coeff:      0.296D+00 0.568D+00
 Gap=     0.156 Goal=   None    Shift=    0.000
 RMSDP=3.32D-09 MaxDP=1.11D-07 DE= 4.55D-12 OVMax= 3.61D-07

 SCF Done:  E(RPBE1PBE) =  -2048.88952449     A.U. after   14 cycles
            NFock= 14  Conv=0.33D-08     -V/T= 2.0056
 KE= 2.037547621233D+03 PE=-1.049309762806D+04 EE= 3.577264239094D+03
 Leave Link  502 at Wed Oct 31 13:28:27 2018, MaxMem=   536870912 cpu:      1563.2
 (Enter /pbs_home/pkowalski/g09d01/g09/l701.exe)
 Compute integral first derivatives.
 ... and contract with generalized density number  0.
 Leave Link  701 at Wed Oct 31 13:28:28 2018, MaxMem=   536870912 cpu:         3.5
 (Enter /pbs_home/pkowalski/g09d01/g09/l702.exe)
 L702 exits ... SP integral derivatives will be done elsewhere.
 Leave Link  702 at Wed Oct 31 13:28:28 2018, MaxMem=   536870912 cpu:         0.2
 (Enter /pbs_home/pkowalski/g09d01/g09/l703.exe)
 Compute integral first derivatives, UseDBF=F ICtDFT=           0.
 Integral derivatives from FoFJK, PRISM(SPDF).
 Calling FoFJK, ICntrl=      2127 FMM=F ISym2X=0 I1Cent= 0 IOpClX= 0 NMat=1 NMatS=1 NMatT=0.
 FoFJK:  IHMeth= 1 ICntrl=    2127 DoSepK=F KAlg= 0 I1Cent=   0 FoldK=F
 IRaf=         0 NMat=   1 IRICut=       1 DoRegI=T DoRafI=F ISym2E= 0.
 FoFCou: FMM=F IPFlag=           0 FMFlag=      100000 FMFlg1=         800
         NFxFlg=           0 DoJE=F BraDBF=F KetDBF=F FulRan=T
         wScrn=  0.000000 ICntrl=    2127 IOpCl=  0 I1Cent=           0 NGrid=           0
         NMat0=    1 NMatS0=      1 NMatT0=    0 NMatD0=    1 NMtDS0=    0 NMtDT0=    0
 Symmetry not used in FoFCou.
 Leave Link  703 at Wed Oct 31 13:29:21 2018, MaxMem=   536870912 cpu:       421.1
 (Enter /pbs_home/pkowalski/g09d01/g09/l716.exe)
 Dipole        =-5.36500243D-02-2.50111322D+00-1.35404600D-01
 ***** Axes restored to original set *****
 -------------------------------------------------------------------
 Center     Atomic                   Forces (Hartrees/Bohr)
 Number     Number              X              Y              Z
 -------------------------------------------------------------------
      1        6          -0.018004015   -0.005867147    0.002228811
      2       16           0.002971115   -0.005264351   -0.006255560
      3        6          -0.007630752    0.006188519    0.003219371
      4        6           0.013152251    0.001774876    0.000962272
      5        6          -0.000015632    0.003911019    0.003331248
      6        6           0.002545745    0.000142763    0.000107942
      7        1          -0.002273318   -0.001475526   -0.001414444
      8        6           0.027473513   -0.010664496    0.003159591
      9        6          -0.010515526    0.006261338   -0.003340729
     10        6          -0.018398138    0.017715902   -0.010657183
     11        6           0.006973069    0.013904896   -0.000233809
     12        6           0.009659061   -0.007395545    0.007617816
     13        9           0.001177438   -0.004447712    0.002877299
     14        9          -0.000230808    0.002512511    0.002907817
     15        9          -0.003670709   -0.007433238   -0.000640567
     16        9           0.001422527   -0.002103348   -0.004548716
     17        9           0.000432251    0.001670662    0.001391356
     18        9          -0.005958189   -0.000156660   -0.003023553
     19        6           0.003455506    0.001704338   -0.005550612
     20        6          -0.000152805   -0.016636755    0.006163801
     21        6           0.000118809    0.000195402    0.002087809
     22        1          -0.000300716   -0.000928152    0.000702682
     23        1          -0.001119583    0.000917388   -0.000603008
     24        1          -0.000368921    0.000243503   -0.001523962
     25        6          -0.000805601   -0.000147657   -0.001823113
     26        1           0.001133161   -0.000713336    0.000444798
     27        1           0.000634839    0.000400533    0.001411148
     28        1          -0.000839898   -0.000618790   -0.000290246
     29        1           0.000600998   -0.000916895   -0.000359530
     30        1          -0.000715035    0.000902261    0.000034873
     31        1          -0.000817296    0.000697776    0.000573554
     32       16          -0.002960375    0.002125358    0.002986588
     33        6          -0.011441594    0.007996222    0.009627340
     34        6           0.013468649   -0.000972964   -0.010000167
     35        6           0.001735833   -0.001602653   -0.004568945
     36        1           0.000643648   -0.000208273   -0.000129834
     37        1           0.001013582   -0.000302771    0.000750050
     38        1          -0.000716663   -0.000112846    0.000832880
     39        1          -0.001676420   -0.001296152    0.001544934
 -------------------------------------------------------------------
 Cartesian Forces:  Max     0.027473513 RMS     0.006007752
 Leave Link  716 at Wed Oct 31 13:29:21 2018, MaxMem=   536870912 cpu:         0.2
 (Enter /pbs_home/pkowalski/g09d01/g09/l103.exe)

 GradGradGradGradGradGradGradGradGradGradGradGradGradGradGradGradGradGrad
 Berny optimization.
 Using GEDIIS/GDIIS optimizer.
 FormGI is forming the generalized inverse of G from B-inverse, IUseBI=4.
 GSVD:  received Info=                   1 from GESDD.
 Internal  Forces:  Max     0.015304937 RMS     0.002527785
 Search for a local minimum.
 Step number   2 out of a maximum of  223
 All quantities printed in internal units (Hartrees-Bohrs-Radians)
 RMS Force = .25278D-02 SwitMx=.10000D-02 MixMth= 1
 Mixed Optimization -- RFO/linear search
 Update second derivatives using D2CorX and points    1    2
 DE= -2.87D-02 DEPred=-2.94D-02 R= 9.75D-01
 TightC=F SS=  1.41D+00  RLast= 3.73D-01 DXNew= 5.0454D-01 1.1193D+00
 Trust test= 9.75D-01 RLast= 3.73D-01 DXMaxT set to 5.05D-01
 ITU=  1  0
 Use linear search instead of GDIIS.
     Eigenvalues ---    0.00791   0.00884   0.00895   0.00952   0.00973
     Eigenvalues ---    0.01010   0.01114   0.01131   0.01179   0.01235
     Eigenvalues ---    0.01261   0.01320   0.01372   0.01404   0.01471
     Eigenvalues ---    0.01499   0.01517   0.01586   0.01663   0.01688
     Eigenvalues ---    0.01950   0.02273   0.04720   0.05328   0.07223
     Eigenvalues ---    0.07268   0.07271   0.07284   0.07347   0.07357
     Eigenvalues ---    0.07380   0.07436   0.07520   0.08174   0.09270
     Eigenvalues ---    0.10002   0.10018   0.10722   0.12116   0.12206
     Eigenvalues ---    0.14063   0.15944   0.15989   0.16000   0.16000
     Eigenvalues ---    0.16000   0.16000   0.16000   0.16000   0.16000
     Eigenvalues ---    0.16000   0.16000   0.16000   0.16000   0.16029
     Eigenvalues ---    0.16733   0.23243   0.23578   0.23604   0.24129
     Eigenvalues ---    0.24233   0.24586   0.24934   0.24972   0.24981
     Eigenvalues ---    0.24991   0.24994   0.24998   0.24999   0.25974
     Eigenvalues ---    0.28050   0.28843   0.28992   0.29093   0.29410
     Eigenvalues ---    0.30265   0.30288   0.31696   0.33295   0.33910
     Eigenvalues ---    0.34059   0.34199   0.34209   0.34214   0.34244
     Eigenvalues ---    0.34248   0.34253   0.34272   0.34282   0.34304
     Eigenvalues ---    0.34317   0.34332   0.34351   0.34376   0.35257
     Eigenvalues ---    0.35946   0.36070   0.37172   0.37827   0.38173
     Eigenvalues ---    0.38762   0.39318   0.40684   0.44597   0.51604
     Eigenvalues ---    0.52846   0.53126   0.53591   0.54049   0.54230
     Eigenvalues ---    0.55048
 RFO step:  Lambda=-6.14254947D-03 EMin= 7.91434340D-03
 Quartic linear search produced a step of  0.25555.
 Iteration  1 RMS(Cart)=  0.13098492 RMS(Int)=  0.00285124
 Iteration  2 RMS(Cart)=  0.00562650 RMS(Int)=  0.00038216
 Iteration  3 RMS(Cart)=  0.00001535 RMS(Int)=  0.00038214
 Iteration  4 RMS(Cart)=  0.00000000 RMS(Int)=  0.00038214
 ITry= 1 IFail=0 DXMaxC= 5.36D-01 DCOld= 1.00D+10 DXMaxT= 5.05D-01 DXLimC= 3.00D+00 Rises=F
 Variable       Old X    -DE/DX   Delta X   Delta X   Delta X     New X
                                 (Linear)    (Quad)   (Total)
    R1        3.31628  -0.00413  -0.00064  -0.01692  -0.01738   3.29890
    R2        2.62829  -0.00671  -0.02595   0.01005  -0.01577   2.61252
    R3        2.71425   0.00874   0.00228   0.02341   0.02569   2.73993
    R4        3.27389  -0.00532  -0.01430  -0.00196  -0.01633   3.25757
    R5        2.57885   0.00576   0.00996   0.00174   0.01151   2.59035
    R6        2.82649  -0.00157   0.00224  -0.00860  -0.00636   2.82013
    R7        2.70600  -0.00423  -0.00505  -0.00696  -0.01209   2.69391
    R8        2.05594   0.00263   0.00359   0.00439   0.00798   2.06392
    R9        2.82142   0.00087   0.00344  -0.00128   0.00217   2.82359
   R10        2.07436   0.00066   0.00120   0.00083   0.00203   2.07639
   R11        2.07871   0.00090   0.00243   0.00011   0.00254   2.08125
   R12        2.07892   0.00091   0.00250   0.00004   0.00254   2.08146
   R13        2.85162   0.00193   0.00162   0.00352   0.00536   2.85698
   R14        2.62015  -0.01530  -0.03511  -0.01309  -0.04772   2.57243
   R15        2.88173   0.00302   0.00297   0.01423   0.01662   2.89835
   R16        2.54819  -0.00417  -0.00281  -0.00617  -0.00898   2.53921
   R17        2.55891  -0.00320  -0.00294  -0.00397  -0.00691   2.55200
   R18        2.85305   0.00240   0.00276   0.00244   0.00528   2.85832
   R19        2.70757   0.00861  -0.00002   0.02594   0.02593   2.73350
   R20        2.88336   0.00369   0.00352   0.01654   0.01993   2.90329
   R21        2.53296  -0.00698  -0.00456  -0.01025  -0.01481   2.51815
   R22        2.55213  -0.00520  -0.00747  -0.00355  -0.01103   2.54111
   R23        2.56052  -0.00137  -0.00198  -0.00086  -0.00283   2.55769
   R24        2.54478  -0.00608  -0.00410  -0.00903  -0.01313   2.53165
   R25        2.63697  -0.00730  -0.02647   0.01009  -0.01636   2.62060
   R26        2.81781   0.00174   0.00327   0.00204   0.00531   2.82313
   R27        2.68570  -0.00038  -0.00893   0.00950   0.00060   2.68630
   R28        3.30884  -0.00523  -0.00982  -0.00818  -0.01802   3.29082
   R29        2.07624   0.00090   0.00165   0.00112   0.00276   2.07900
   R30        2.08007   0.00104   0.00319  -0.00038   0.00281   2.08288
   R31        2.07590   0.00031   0.00202  -0.00146   0.00056   2.07646
   R32        2.08080   0.00103   0.00332  -0.00058   0.00273   2.08354
   R33        2.07608   0.00033   0.00200  -0.00139   0.00061   2.07669
   R34        2.07637   0.00083   0.00169   0.00080   0.00249   2.07886
   R35        3.25267  -0.00286  -0.01307   0.00554  -0.00756   3.24512
   R36        2.62466  -0.01198  -0.02299  -0.00891  -0.03190   2.59276
   R37        2.81545   0.00202   0.00402   0.00203   0.00605   2.82150
   R38        2.05601   0.00259   0.00416   0.00350   0.00766   2.06367
   R39        2.07687   0.00055   0.00207  -0.00069   0.00138   2.07824
   R40        2.07994   0.00113   0.00291   0.00030   0.00322   2.08316
   R41        2.07557   0.00079   0.00167   0.00067   0.00235   2.07792
    A1        1.93141   0.00245   0.00698   0.00016   0.00641   1.93782
    A2        2.10821  -0.00065   0.00336  -0.00506  -0.00299   2.10521
    A3        2.24247  -0.00171  -0.01013   0.00851  -0.00291   2.23956
    A4        1.60470   0.00141   0.00285   0.00245   0.00565   1.61035
    A5        1.94500  -0.00433  -0.01334  -0.00016  -0.01371   1.93129
    A6        2.10311   0.00192   0.00288   0.00410   0.00701   2.11013
    A7        2.23506   0.00241   0.01047  -0.00401   0.00649   2.24155
    A8        1.98764   0.00225   0.01082  -0.00189   0.00874   1.99638
    A9        2.15972  -0.00261  -0.00637  -0.00859  -0.01490   2.14482
   A10        2.13582   0.00036  -0.00445   0.01044   0.00605   2.14187
   A11        1.95601  -0.00178  -0.00731  -0.00047  -0.00767   1.94834
   A12        2.16741   0.00156  -0.00220   0.01156   0.00926   2.17667
   A13        2.15976   0.00022   0.00950  -0.01111  -0.00171   2.15804
   A14        1.92737  -0.00153  -0.00463  -0.00367  -0.00828   1.91908
   A15        1.94419   0.00072   0.00318   0.00004   0.00322   1.94741
   A16        1.94545   0.00088   0.00346   0.00093   0.00440   1.94984
   A17        1.88120   0.00043   0.00052   0.00251   0.00305   1.88425
   A18        1.88129   0.00039   0.00049   0.00249   0.00301   1.88430
   A19        1.88177  -0.00090  -0.00316  -0.00213  -0.00531   1.87645
   A20        2.13005  -0.00379   0.00317  -0.01923  -0.01772   2.11232
   A21        2.23101   0.00065  -0.00874   0.02130   0.01124   2.24225
   A22        1.89778   0.00358   0.00769   0.01678   0.02285   1.92063
   A23        1.78676  -0.00191  -0.00267   0.01345   0.00957   1.79633
   A24        2.00358   0.00006   0.00006  -0.01194  -0.01173   1.99184
   A25        1.92987   0.00080   0.00263   0.00003   0.00325   1.93312
   A26        1.95484   0.00092   0.00234  -0.00176   0.00150   1.95634
   A27        1.92677  -0.00038  -0.00268  -0.00609  -0.00898   1.91780
   A28        1.86269   0.00044   0.00017   0.00594   0.00593   1.86862
   A29        1.89800   0.00299   0.00701   0.00779   0.01439   1.91238
   A30        2.23950   0.00180  -0.00897   0.02055   0.01147   2.25097
   A31        2.14417  -0.00473   0.00207  -0.02646  -0.02453   2.11964
   A32        1.76545  -0.00074   0.00058   0.01778   0.01635   1.78180
   A33        2.00218   0.00086   0.00308  -0.00800  -0.00413   1.99805
   A34        1.90893  -0.00135  -0.00535  -0.00580  -0.01079   1.89814
   A35        1.99991   0.00093   0.00248  -0.00762  -0.00472   1.99519
   A36        1.90473  -0.00155  -0.00612  -0.00509  -0.01046   1.89427
   A37        1.87907   0.00149   0.00428   0.00830   0.01224   1.89131
   A38        1.78094  -0.00199  -0.00277   0.01087   0.00715   1.78809
   A39        1.93762   0.00073   0.00274  -0.00174   0.00110   1.93872
   A40        2.00309   0.00037   0.00168  -0.00995  -0.00783   1.99526
   A41        1.92071  -0.00070  -0.00424  -0.00412  -0.00812   1.91259
   A42        1.95694   0.00119   0.00298  -0.00173   0.00158   1.95852
   A43        1.86479   0.00031  -0.00060   0.00633   0.00559   1.87038
   A44        2.16932   0.00159  -0.00446   0.01411   0.00958   2.17890
   A45        1.95562  -0.00184  -0.00297  -0.00531  -0.00818   1.94744
   A46        2.15815   0.00025   0.00744  -0.00889  -0.00152   2.15663
   A47        2.24846   0.00064  -0.00572   0.01087   0.00471   2.25317
   A48        2.10340  -0.00106   0.00513  -0.01239  -0.00770   2.09570
   A49        1.93091   0.00044   0.00061   0.00292   0.00319   1.93410
   A50        1.93378  -0.00047  -0.00125   0.00037  -0.00088   1.93290
   A51        1.93553   0.00116   0.00240   0.00321   0.00561   1.94114
   A52        1.94865  -0.00031  -0.00019  -0.00236  -0.00254   1.94611
   A53        1.88195  -0.00022  -0.00003  -0.00097  -0.00101   1.88094
   A54        1.87967   0.00103   0.00258   0.00640   0.00898   1.88865
   A55        1.88164  -0.00120  -0.00357  -0.00670  -0.01026   1.87138
   A56        1.93600   0.00112   0.00250   0.00294   0.00544   1.94144
   A57        1.94819  -0.00062  -0.00018  -0.00468  -0.00486   1.94334
   A58        1.93557  -0.00042  -0.00092   0.00001  -0.00090   1.93467
   A59        1.88170  -0.00095  -0.00333  -0.00491  -0.00824   1.87346
   A60        1.88111  -0.00022  -0.00039  -0.00038  -0.00077   1.88034
   A61        1.87855   0.00109   0.00222   0.00714   0.00937   1.88792
   A62        1.61581  -0.00023   0.00035  -0.00087  -0.00048   1.61534
   A63        1.93282  -0.00088  -0.00596   0.00342  -0.00277   1.93005
   A64        2.14166  -0.00443  -0.00310  -0.01505  -0.01851   2.12315
   A65        2.20268   0.00544   0.00959   0.01560   0.02491   2.22759
   A66        1.98954   0.00251   0.00800  -0.00031   0.00778   1.99732
   A67        2.15374  -0.00125  -0.00290  -0.00138  -0.00436   2.14939
   A68        2.13938  -0.00125  -0.00497   0.00189  -0.00316   2.13623
   A69        1.95709   0.00032   0.00292  -0.00191   0.00100   1.95809
   A70        1.93302   0.00066   0.00144   0.00181   0.00324   1.93626
   A71        1.92826  -0.00044  -0.00196   0.00024  -0.00172   1.92654
   A72        1.87964  -0.00062  -0.00218  -0.00183  -0.00402   1.87562
   A73        1.87804   0.00038   0.00042   0.00362   0.00404   1.88209
   A74        1.88514  -0.00032  -0.00078  -0.00194  -0.00272   1.88243
    D1       -0.00215   0.00046  -0.00107   0.03346   0.03268   0.03053
    D2       -3.09763  -0.00117  -0.00442  -0.04283  -0.04732   3.13824
    D3        0.00318  -0.00036   0.00200  -0.03254  -0.03062  -0.02744
    D4       -3.14035  -0.00068   0.00106  -0.04628  -0.04533   3.09750
    D5        3.09416   0.00148   0.00636   0.05071   0.05715  -3.13187
    D6       -0.04937   0.00117   0.00542   0.03697   0.04245  -0.00692
    D7       -1.10550   0.00506   0.01979   0.17572   0.19505  -0.91045
    D8        2.29872   0.00232   0.00797   0.07375   0.08195   2.38067
    D9        2.09122   0.00298   0.01499   0.08485   0.09961   2.19083
   D10       -0.78775   0.00024   0.00318  -0.01712  -0.01349  -0.80124
   D11        0.00053  -0.00046  -0.00015  -0.02587  -0.02589  -0.02537
   D12       -3.13659  -0.00013   0.00065  -0.01033  -0.00972   3.13687
   D13        0.00122   0.00033   0.00131   0.01198   0.01321   0.01442
   D14       -3.13684   0.00061   0.00105   0.02452   0.02539  -3.11146
   D15        3.13791  -0.00003   0.00043  -0.00501  -0.00451   3.13340
   D16       -0.00015   0.00025   0.00017   0.00754   0.00767   0.00752
   D17        3.13956  -0.00020  -0.00044  -0.00832  -0.00878   3.13078
   D18        1.04979  -0.00020  -0.00013  -0.00906  -0.00920   1.04059
   D19       -1.05291  -0.00015  -0.00060  -0.00702  -0.00766  -1.06057
   D20        0.00326   0.00020   0.00052   0.01005   0.01059   0.01385
   D21       -2.08652   0.00021   0.00083   0.00931   0.01018  -2.07634
   D22        2.09397   0.00026   0.00036   0.01135   0.01171   2.10568
   D23       -0.00290   0.00003  -0.00216   0.01377   0.01159   0.00869
   D24        3.14062   0.00034  -0.00124   0.02741   0.02610  -3.11647
   D25        3.13522  -0.00025  -0.00191   0.00137  -0.00062   3.13460
   D26       -0.00444   0.00006  -0.00099   0.01502   0.01389   0.00945
   D27        1.57399  -0.00001   0.00013   0.01186   0.01203   1.58603
   D28       -0.52488   0.00085   0.00277   0.01925   0.02206  -0.50282
   D29       -2.61946   0.00016   0.00069   0.01332   0.01406  -2.60541
   D30       -1.56976  -0.00036  -0.00090  -0.00344  -0.00439  -1.57415
   D31        2.61455   0.00050   0.00174   0.00394   0.00563   2.62018
   D32        0.51997  -0.00019  -0.00034  -0.00198  -0.00237   0.51760
   D33        2.94372  -0.00078  -0.00117  -0.01393  -0.01430   2.92942
   D34        0.82151  -0.00065  -0.00226  -0.01442  -0.01618   0.80532
   D35       -1.28679  -0.00189  -0.00452  -0.01372  -0.01805  -1.30484
   D36       -0.41613   0.00133   0.00611   0.07261   0.07950  -0.33664
   D37       -2.53835   0.00146   0.00502   0.07212   0.07761  -2.46074
   D38        1.63654   0.00022   0.00277   0.07281   0.07574   1.71228
   D39        2.88651   0.00111   0.01004   0.05274   0.06375   2.95026
   D40       -0.31381   0.00194   0.01219   0.08787   0.10139  -0.21242
   D41       -0.02056  -0.00047  -0.00030  -0.03365  -0.03447  -0.05503
   D42        3.06230   0.00036   0.00185   0.00148   0.00318   3.06548
   D43        0.66947  -0.00312  -0.01218  -0.08439  -0.09626   0.57321
   D44        2.83174  -0.00201  -0.00712  -0.08590  -0.09309   2.73866
   D45       -1.33857  -0.00050  -0.00340  -0.08498  -0.08809  -1.42666
   D46        2.82474  -0.00376  -0.01253  -0.09120  -0.10354   2.72120
   D47       -1.29617  -0.00265  -0.00747  -0.09272  -0.10037  -1.39654
   D48        0.81670  -0.00114  -0.00376  -0.09179  -0.09538   0.72132
   D49       -1.38541  -0.00286  -0.01257  -0.08892  -0.10111  -1.48652
   D50        0.77686  -0.00175  -0.00751  -0.09044  -0.09793   0.67893
   D51        2.88973  -0.00024  -0.00380  -0.08951  -0.09294   2.79679
   D52        0.44825  -0.00072  -0.00579  -0.01942  -0.02551   0.42274
   D53       -1.59768   0.00084  -0.00060  -0.01978  -0.02048  -1.61815
   D54        2.56885  -0.00040  -0.00310  -0.01954  -0.02298   2.54586
   D55       -2.63850  -0.00174  -0.00726  -0.05406  -0.06114  -2.69964
   D56        1.59876  -0.00018  -0.00207  -0.05441  -0.05611   1.54265
   D57       -0.51790  -0.00142  -0.00457  -0.05417  -0.05862  -0.57652
   D58       -0.74989   0.00067   0.01003  -0.01778  -0.00747  -0.75736
   D59        2.35773   0.00167   0.01068   0.03948   0.05038   2.40812
   D60        2.32550   0.00188   0.01253   0.02314   0.03545   2.36095
   D61       -0.85006   0.00288   0.01318   0.08040   0.09331  -0.75676
   D62       -0.67974   0.00292   0.01222   0.06454   0.07702  -0.60272
   D63        1.37832   0.00241   0.01200   0.06646   0.07848   1.45680
   D64       -2.83187   0.00310   0.01037   0.07056   0.08110  -2.75077
   D65       -2.84356   0.00186   0.00675   0.06634   0.07348  -2.77008
   D66       -0.78550   0.00135   0.00654   0.06826   0.07493  -0.71056
   D67        1.28749   0.00203   0.00491   0.07236   0.07756   1.36505
   D68        1.33143   0.00045   0.00402   0.06454   0.06857   1.40000
   D69       -2.89370  -0.00006   0.00380   0.06646   0.07003  -2.82367
   D70       -0.82071   0.00063   0.00217   0.07056   0.07265  -0.74805
   D71       -0.04798   0.00072   0.00457   0.01773   0.02245  -0.02553
   D72        3.12488  -0.00018   0.00388  -0.03471  -0.03094   3.09395
   D73        3.10815   0.00082   0.00409   0.02527   0.02951   3.13766
   D74       -0.00218  -0.00008   0.00340  -0.02717  -0.02387  -0.02604
   D75       -2.60443  -0.00009  -0.00055   0.00456   0.00401  -2.60041
   D76        1.58947  -0.00026  -0.00127   0.00344   0.00217   1.59164
   D77       -0.50933   0.00069   0.00175   0.01134   0.01309  -0.49623
   D78        0.52098  -0.00021  -0.00013  -0.00378  -0.00391   0.51707
   D79       -1.56831  -0.00039  -0.00084  -0.00490  -0.00575  -1.57406
   D80        2.61608   0.00056   0.00217   0.00300   0.00517   2.62125
   D81       -0.00572  -0.00001  -0.00252   0.01656   0.01409   0.00837
   D82        3.10216   0.00041   0.00096   0.02325   0.02436   3.12652
   D83       -3.13288   0.00007  -0.00286   0.02383   0.02094  -3.11194
   D84       -0.02501   0.00050   0.00062   0.03052   0.03121   0.00620
   D85       -3.10617  -0.00075  -0.00307  -0.02351  -0.02629  -3.13246
   D86        0.00715   0.00010  -0.00267   0.02436   0.02181   0.02896
   D87       -0.01028  -0.00010   0.00135  -0.01507  -0.01376  -0.02404
   D88       -3.04086  -0.00158  -0.00396  -0.05280  -0.05590  -3.09677
   D89        0.01102   0.00008   0.00043   0.00213   0.00252   0.01354
   D90       -3.09717  -0.00033  -0.00308  -0.00443  -0.00764  -3.10481
   D91        3.03683   0.00084   0.00478   0.03904   0.04426   3.08110
   D92       -0.07136   0.00042   0.00127   0.03248   0.03411  -0.03725
   D93       -0.51337   0.00053   0.00201   0.01126   0.01327  -0.50010
   D94        1.58686   0.00040   0.00218   0.00888   0.01107   1.59792
   D95       -2.60828   0.00014   0.00087   0.00777   0.00865  -2.59963
   D96        2.75698  -0.00064  -0.00279  -0.03125  -0.03405   2.72293
   D97       -1.42599  -0.00076  -0.00262  -0.03363  -0.03625  -1.46224
   D98        0.66207  -0.00103  -0.00393  -0.03474  -0.03867   0.62340
         Item               Value     Threshold  Converged?
 Maximum Force            0.015305     0.000450     NO 
 RMS     Force            0.002528     0.000300     NO 
 Maximum Displacement     0.536346     0.001800     NO 
 RMS     Displacement     0.131165     0.001200     NO 
 Predicted change in Energy=-6.651478D-03
 Lowest energy point so far.  Saving SCF results.
 GradGradGradGradGradGradGradGradGradGradGradGradGradGradGradGradGradGrad

 Leave Link  103 at Wed Oct 31 13:29:21 2018, MaxMem=   536870912 cpu:         0.8
 (Enter /pbs_home/pkowalski/g09d01/g09/l202.exe)
                          Input orientation:                          
 ---------------------------------------------------------------------
 Center     Atomic      Atomic             Coordinates (Angstroms)
 Number     Number       Type             X           Y           Z
 ---------------------------------------------------------------------
      1          6           0       -1.970408   -0.210292   -0.585628
      2         16           0       -3.414816    0.754023   -0.408830
      3          6           0       -4.423459   -0.533569   -0.953198
      4          6           0       -3.671091   -1.631048   -1.282520
      5          6           0       -2.269085   -1.464051   -1.085776
      6          6           0       -5.903171   -0.362221   -1.043740
      7          1           0       -4.106310   -2.551693   -1.677297
      8          6           0       -0.669170    0.343096   -0.265029
      9          6           0       -0.212475    1.655729   -0.860105
     10          6           0        0.351683   -0.237329    0.423468
     11          6           0        1.030395    1.995515   -0.028135
     12          6           0        1.601209    0.603043    0.281018
     13          9           0       -1.135211    2.631289   -0.811611
     14          9           0        0.131389    1.499611   -2.156688
     15          9           0        1.888521    2.819361   -0.628618
     16          9           0        0.636463    2.561889    1.126094
     17          9           0        2.355844    0.180704   -0.760151
     18          9           0        2.389379    0.607798    1.364319
     19          6           0       -0.602184   -1.882480    2.134953
     20          6           0        0.341852   -1.446375    1.217499
     21          6           0       -1.835170   -1.129109    2.514449
     22          1           0       -2.114593   -1.339066    3.557615
     23          1           0       -2.687441   -1.410635    1.874726
     24          1           0       -1.693178   -0.044661    2.408578
     25          6           0       -1.257047   -2.515463   -1.406533
     26          1           0       -1.072872   -3.170414   -0.538918
     27          1           0       -0.293617   -2.069803   -1.690875
     28          1           0       -1.600595   -3.148970   -2.237692
     29          1           0       -6.365292   -1.285530   -1.419581
     30          1           0       -6.174968    0.456605   -1.728304
     31          1           0       -6.347981   -0.134963   -0.062051
     32         16           0        1.666738   -2.571461    1.110565
     33          6           0        0.948288   -3.643519    2.243457
     34          6           0       -0.241002   -3.135246    2.701406
     35          6           0        1.637688   -4.891283    2.687388
     36          1           0        2.313186   -5.289441    1.916257
     37          1           0        2.240049   -4.707958    3.592237
     38          1           0        0.900841   -5.672002    2.925348
     39          1           0       -0.843607   -3.645520    3.455761
 ---------------------------------------------------------------------
                    Distance matrix (angstroms):
                    1          2          3          4          5
     1  C    0.000000
     2  S    1.745702   0.000000
     3  C    2.501415   1.723830   0.000000
     4  C    2.323043   2.552954   1.370755   0.000000
     5  C    1.382486   2.586660   2.350468   1.425558   0.000000
     6  C    3.962269   2.800182   1.492349   2.578589   3.797681
     7  H    3.352011   3.607621   2.167424   1.092178   2.215459
     8  C    1.449911   2.779948   3.916223   3.734175   2.549340
     9  C    2.578313   3.357336   4.747007   4.789922   3.743474
    10  C    2.532017   3.982714   4.978448   4.586453   3.263601
    11  C    3.765793   4.630996   6.082477   6.068723   4.896301
    12  C    3.764178   5.065490   6.253943   5.935736   4.595670
    13  F    2.970387   2.980429   4.566064   4.981962   4.258244
    14  F    3.132019   4.023242   5.131164   5.002403   3.961366
    15  F    4.906321   5.695552   7.154620   7.151434   5.986845
    16  F    4.172620   4.694383   6.285549   6.475891   5.435326
    17  F    4.347389   5.809702   6.819560   6.315002   4.919473
    18  F    4.845545   6.070759   7.286176   6.981939   5.656572
    19  C    3.474164   4.618753   5.094937   4.600058   3.650580
    20  C    3.182093   4.647499   5.315386   4.731586   3.481721
    21  C    3.236201   3.819297   4.367893   4.247296   3.641715
    22  H    4.296672   4.669506   5.130996   5.092627   4.647641
    23  H    2.829894   3.229465   3.432223   3.314265   2.990393
    24  H    3.011571   3.397016   4.358326   4.478054   3.815343
    25  C    2.548839   4.042390   3.762922   2.573942   1.494179
    26  H    3.093554   4.571961   4.283808   3.110198   2.154450
    27  H    2.736965   4.399945   4.467636   3.430246   2.153033
    28  H    3.391446   4.676483   4.056946   2.739233   2.147729
    29  H    4.600719   3.726487   2.133934   2.719722   4.113661
    30  H    4.407810   3.073745   2.156158   3.290352   4.399737
    31  H    4.409417   3.084479   2.157966   3.300539   4.410429
    32  S    4.656288   6.260159   6.745563   5.924833   4.641225
    33  C    5.320672   6.738670   6.981838   6.149896   5.117163
    34  C    4.727663   5.905343   6.133335   5.468070   4.609638
    35  C    6.755936   8.184365   8.305483   7.387316   6.422270
    36  H    7.099744   8.645201   8.731236   7.708929   6.681543
    37  H    7.443890   8.821522   9.082336   8.256646   7.262163
    38  H    7.099387   8.428252   8.354327   7.412019   6.621510
    39  H    5.422481   6.395479   6.475994   5.874016   5.236062
                    6          7          8          9         10
     6  C    0.000000
     7  H    2.902394   0.000000
     8  C    5.338411   4.710439   0.000000
     9  C    6.040683   5.790695   1.511850   0.000000
    10  C    6.425846   5.444557   1.361272   2.355738   0.000000
    11  C    7.393558   7.055676   2.382252   1.533739   2.377012
    12  C    7.681304   6.809048   2.349545   2.387417   1.512558
    13  F    5.634574   6.036567   2.398285   1.343693   3.459081
    14  F    6.412564   5.882259   2.357285   1.350460   3.118124
    15  F    8.426462   8.117017   3.578529   2.412844   3.579401
    16  F    7.485013   7.516756   2.926251   2.342394   2.900069
    17  F    8.281697   7.075775   3.069564   2.963436   2.364819
    18  F    8.689423   7.837588   3.475566   3.579926   2.398259
    19  C    6.365198   5.221111   3.273773   4.652007   2.558430
    20  C    6.729703   5.421044   2.534218   3.774488   1.446504
    21  C    5.458705   4.975195   3.354466   4.666484   3.154330
    22  H    6.039869   5.730768   4.419449   5.665960   4.137538
    23  H    4.467385   3.991500   3.424550   4.796597   3.566381
    24  H    5.453750   5.366823   2.889138   3.970905   2.856438
    25  C    5.133667   2.862329   3.133686   4.334576   3.335687
    26  H    5.610043   3.298556   3.547217   4.912749   3.399784
    27  H    5.899298   3.843050   2.827748   3.817898   2.871379
    28  H    5.263426   2.636170   4.117460   5.187461   4.401229
    29  H    1.098777   2.602419   6.035828   6.842599   7.043671
    30  H    1.101352   3.651274   5.698059   6.143532   6.907159
    31  H    1.101461   3.670789   5.702512   6.441110   6.718014
    32  S    8.174674   6.410979   3.980372   5.028331   2.765799
    33  C    8.277383   6.489480   4.980138   6.249919   3.907739
    34  C    7.333208   5.869768   4.591506   5.969808   3.733390
    35  C    9.555013   7.584041   6.437164   7.672755   5.332769
    36  H   10.027343   7.849766   6.736314   7.894462   5.621366
    37  H   10.329072   8.526062   6.989649   8.144613   5.795993
    38  H    9.499580   7.482795   6.987477   8.322545   6.008048
    39  H    7.524942   6.179803   5.457450   6.865003   4.715855
                   11         12         13         14         15
    11  C    0.000000
    12  C    1.536353   0.000000
    13  F    2.389120   3.577096   0.000000
    14  F    2.363233   2.984396   2.166611   0.000000
    15  F    1.332548   2.412893   3.035098   2.676613   0.000000
    16  F    1.344696   2.341359   2.626471   3.487147   2.170934
    17  F    2.363514   1.353469   4.265616   2.939053   2.682947
    18  F    2.389880   1.339692   4.609981   4.276838   3.018885
    19  C    4.731079   3.803925   5.416684   5.513153   5.995686
    20  C    3.724553   2.581296   4.788146   4.484224   4.898656
    21  C    4.943629   4.449412   5.068847   5.709382   6.271775
    22  H    5.819621   5.321190   5.984400   6.764302   7.130357
    23  H    5.389345   4.998732   5.095387   5.715560   6.715581
    24  H    4.185419   3.974797   4.223938   5.153200   5.500523
    25  C    5.242260   4.554398   5.182454   4.314082   6.241803
    26  H    5.601023   4.697019   5.808443   5.086901   6.682463
    27  H    4.587430   3.823982   4.856094   3.624683   5.458392
    28  H    6.186273   5.538326   5.971740   4.961414   7.098171
    29  H    8.209601   8.362050   6.562380   7.106841   9.252091
    30  H    7.561486   8.032917   5.564955   6.406365   8.474184
    31  H    7.679877   7.990743   5.948694   7.002969   8.768638
    32  S    4.749614   3.281755   6.214039   5.441127   5.668766
    33  C    6.079932   4.723427   7.283380   6.817652   7.134541
    34  C    5.949080   4.819421   6.811301   6.724704   7.147116
    35  C    7.427708   5.998297   8.747631   8.159505   8.397193
    36  H    7.648320   6.156484   9.059286   8.212207   8.509372
    37  H    7.714071   6.291185   9.200586   8.719546   8.637112
    38  H    8.217704   6.845377   9.330327   8.823331   9.257939
    39  H    6.889898   5.840069   7.595645   7.676104   8.120429
                   16         17         18         19         20
    16  F    0.000000
    17  F    3.490592   0.000000
    18  F    2.635894   2.167235   0.000000
    19  C    4.722759   4.624747   3.967973   0.000000
    20  C    4.020115   3.258013   2.904057   1.386764   0.000000
    21  C    4.654027   5.477519   4.710250   1.493934   2.553853
    22  H    5.357057   6.398251   5.374625   2.146310   3.394376
    23  H    5.233520   5.908440   5.487138   2.153754   3.099975
    24  H    3.723720   5.146475   4.264205   2.154696   2.743140
    25  C    5.981562   4.554131   5.543356   3.656725   3.253455
    26  H    6.209138   4.799483   5.466661   3.004981   2.838795
    27  H    5.500267   3.598704   4.868493   3.842820   3.041566
    28  H    6.995241   5.378036   6.558024   4.660563   4.313963
    29  H    8.384967   8.868083   9.379715   6.797388   7.208734
    30  H    7.679545   8.590005   9.106877   7.173005   7.400543
    31  H    7.580710   8.737480   8.884126   6.394907   6.936204
    32  S    5.235741   3.398361   3.270212   2.583035   1.741429
    33  C    6.312909   5.062367   4.574202   2.348828   2.499560
    34  C    5.975692   5.451744   4.766244   1.421528   2.322496
    35  C    7.680485   6.174652   5.705737   3.791452   3.963226
    36  H    8.067164   6.089949   5.923502   4.489387   4.375338
    37  H    7.842449   6.546427   5.765689   4.264421   4.458750
    38  H    8.432328   7.067822   6.639913   4.152624   4.591856
    39  H    6.793370   6.530727   5.737338   2.216106   3.354307
                   21         22         23         24         25
    21  C    0.000000
    22  H    1.100161   0.000000
    23  H    1.102211   1.779155   0.000000
    24  H    1.098816   1.781394   1.771847   0.000000
    25  C    4.198845   5.173206   3.746109   4.566195   0.000000
    26  H    3.751143   4.606582   3.395487   4.340834   1.102559
    27  H    4.576685   5.603265   4.344929   4.781786   1.098936
    28  H    5.168918   6.093072   4.595109   5.588661   1.100083
    29  H    6.001922   6.545517   4.939099   6.166296   5.254243
    30  H    6.272902   6.903044   5.350818   6.119764   5.755230
    31  H    5.290761   5.698545   4.333358   5.270613   5.778583
    32  S    4.039137   4.669616   4.570595   4.399839   3.858424
    33  C    3.760762   4.052007   4.282553   4.467257   4.411172
    34  C    2.569224   2.733075   3.105278   3.427284   4.276872
    35  C    5.122949   5.239767   5.610889   5.887457   5.548351
    36  H    5.905510   6.156683   6.328755   6.618236   5.610922
    37  H    5.529665   5.505773   6.172709   6.214310   6.482623
    38  H    5.319066   5.316666   5.669112   6.217954   5.778011
    39  H    2.863841   2.635433   3.300622   3.845068   5.008978
                   26         27         28         29         30
    26  H    0.000000
    27  H    1.773581   0.000000
    28  H    1.778984   1.780955   0.000000
    29  H    5.686657   6.128125   5.181125   0.000000
    30  H    6.371914   6.401127   5.846754   1.779485   0.000000
    31  H    6.104764   6.561402   6.029538   1.779605   1.776594
    32  S    3.253460   3.455824   4.713789   8.518730   8.872469
    33  C    3.471387   4.415640   5.179003   8.512721   9.128345
    34  C    3.345586   4.519963   5.122828   7.609922   8.230169
    35  C    4.551656   5.555166   6.146425   9.691044  10.446810
    36  H    4.688662   5.492986   6.095456  10.122998  10.878816
    37  H    5.514157   6.425775   7.153255  10.530110  11.215764
    38  H    4.706869   5.975958   6.267364   9.535000  10.453869
    39  H    4.029360   5.410474   5.764980   7.734825   8.492665
                   31         32         33         34         35
    31  H    0.000000
    32  S    8.458562   0.000000
    33  C    8.417890   1.717242   0.000000
    34  C    7.343949   2.547174   1.372031   0.000000
    35  C    9.692931   2.805136   1.493071   2.571641   0.000000
    36  H   10.271230   2.907654   2.163115   3.432330   1.099759
    37  H   10.393284   3.324454   2.149624   3.069628   1.102360
    38  H    9.598374   3.673335   2.140554   2.790893   1.099587
    39  H    7.416006   3.599358   2.163464   1.092046   2.880825
                   36         37         38         39
    36  H    0.000000
    37  H    1.775494   0.000000
    38  H    1.777452   1.779775   0.000000
    39  H    3.877872   3.264404   2.725998   0.000000
 Stoichiometry    C17H14F6S2
 Framework group  C1[X(C17H14F6S2)]
 Deg. of freedom   111
 Full point group                 C1      NOp   1
 RotChk:  IX=0 Diff= 2.31D-02
 Largest Abelian subgroup         C1      NOp   1
 Largest concise Abelian subgroup C1      NOp   1
                         Standard orientation:                         
 ---------------------------------------------------------------------
 Center     Atomic      Atomic             Coordinates (Angstroms)
 Number     Number       Type             X           Y           Z
 ---------------------------------------------------------------------
      1          6           0        1.576030   -0.528990    0.264526
      2         16           0        3.066197   -0.619622   -0.640275
      3          6           0        3.499231   -2.119105    0.091588
      4          6           0        2.553441   -2.501178    1.007269
      5          6           0        1.451883   -1.603988    1.124895
      6          6           0        4.770084   -2.811201   -0.273161
      7          1           0        2.642442   -3.408739    1.608322
      8          6           0        0.676083    0.595049    0.094601
      9          6           0        1.173694    2.017314    0.218042
     10          6           0       -0.679975    0.583829   -0.023900
     11          6           0        0.002502    2.839567   -0.333829
     12          6           0       -1.210108    1.995979    0.088449
     13          9           0        2.317226    2.258550   -0.445019
     14          9           0        1.390595    2.337959    1.511829
     15          9           0       -0.033457    4.102527    0.089637
     16          9           0        0.072757    2.844828   -1.676679
     17          9           0       -1.544475    2.290195    1.366539
     18          9           0       -2.287290    2.242803   -0.668869
     19          6           0       -1.420423   -1.601977   -1.128234
     20          6           0       -1.564175   -0.538420   -0.250000
     21          6           0       -0.278255   -1.778833   -2.074815
     22          1           0       -0.603595   -2.306057   -2.983959
     23          1           0        0.532436   -2.368113   -1.616122
     24          1           0        0.150862   -0.812315   -2.373310
     25          6           0        0.320930   -1.802473    2.080991
     26          1           0       -0.493500   -2.385907    1.620616
     27          1           0       -0.105191   -0.841567    2.401526
     28          1           0        0.656563   -2.344921    2.977251
     29          1           0        4.870725   -3.739899    0.305374
     30          1           0        5.649028   -2.182243   -0.061393
     31          1           0        4.799423   -3.072460   -1.342787
     32         16           0       -3.064408   -0.657768    0.626146
     33          6           0       -3.478936   -2.140906   -0.133713
     34          6           0       -2.516244   -2.503321   -1.041651
     35          6           0       -4.775863   -2.827092    0.142679
     36          1           0       -5.153339   -2.610605    1.152686
     37          1           0       -5.550181   -2.509870   -0.574957
     38          1           0       -4.659296   -3.916807    0.053098
     39          1           0       -2.602588   -3.399538   -1.659635
 ---------------------------------------------------------------------
 Rotational constants (GHZ):      0.2330532      0.1954150      0.1264145
 Leave Link  202 at Wed Oct 31 13:29:21 2018, MaxMem=   536870912 cpu:         0.0
 (Enter /pbs_home/pkowalski/g09d01/g09/l301.exe)
 Basis read from rwf:  (5D, 7F)
 No pseudopotential information found on rwf file.
 There are   453 symmetry adapted cartesian basis functions of A   symmetry.
 There are   428 symmetry adapted basis functions of A   symmetry.
   428 basis functions,   747 primitive gaussians,   453 cartesian basis functions
   101 alpha electrons      101 beta electrons
       nuclear repulsion energy      2830.0815686350 Hartrees.
 IExCor= 1009 DFT=T Ex+Corr=PBE1PBE ExCW=0 ScaHFX=  0.250000
 ScaDFX=  0.750000  0.750000  1.000000  1.000000 ScalE2=  1.000000  1.000000
 IRadAn=      0 IRanWt=     -1 IRanGd=            0 ICorTp=0 IEmpDi=  4
 NAtoms=   39 NActive=   39 NUniq=   39 SFac= 1.00D+00 NAtFMM=   60 NAOKFM=F Big=F
 Integral buffers will be    131072 words long.
 Raffenetti 2 integral format.
 Two-electron integral symmetry is turned on.
 No density basis found on file   724.
 Leave Link  301 at Wed Oct 31 13:29:21 2018, MaxMem=   536870912 cpu:         0.5
 (Enter /pbs_home/pkowalski/g09d01/g09/l302.exe)
 NPDir=0 NMtPBC=     1 NCelOv=     1 NCel=       1 NClECP=     1 NCelD=      1
         NCelK=      1 NCelE2=     1 NClLst=     1 CellRange=     0.0.
 One-electron integrals computed using PRISM.
 NBasis=   428 RedAO= T EigKep=  3.49D-04  NBF=   428
 NBsUse=   428 1.00D-06 EigRej= -1.00D+00 NBFU=   428
 Precomputing XC quadrature grid using
 IXCGrd= 4 IRadAn=           0 IRanWt=          -1 IRanGd=           0 AccXCQ= 0.00D+00.
 Generated NRdTot=       0 NPtTot=           0 NUsed=           0 NTot=          32
 NSgBfM=   445   445   445   445   446 MxSgAt=    39 MxSgA2=    39.
 Leave Link  302 at Wed Oct 31 13:29:22 2018, MaxMem=   536870912 cpu:         7.2
 (Enter /pbs_home/pkowalski/g09d01/g09/l303.exe)
 DipDrv:  MaxL=1.
 Leave Link  303 at Wed Oct 31 13:29:22 2018, MaxMem=   536870912 cpu:         0.9
 (Enter /pbs_home/pkowalski/g09d01/g09/l401.exe)
 Initial guess from the checkpoint file:  "dae0068freq_open_pbe0_air.chk"
 B after Tr=     0.000000    0.000000    0.000000
         Rot=    0.999959   -0.003370    0.000983    0.008389 Ang=  -1.04 deg.
 Guess basis will be translated and rotated to current coordinates.
 JPrj=2 DoOrth=T DoCkMO=T.
 Generating alternative initial guess.
 ExpMin= 1.22D-01 ExpMax= 9.18D+03 ExpMxC= 1.38D+03 IAcc=1 IRadAn=         1 AccDes= 0.00D+00
 Harris functional with IExCor= 1009 and IRadAn=       1 diagonalized for initial guess.
 HarFok:  IExCor= 1009 AccDes= 0.00D+00 IRadAn=         1 IDoV= 1 UseB2=F ITyADJ=14
 ICtDFT=  3500011 ScaDFX=  1.000000  1.000000  1.000000  1.000000
 FoFCou: FMM=F IPFlag=           0 FMFlag=      100000 FMFlg1=           0
         NFxFlg=           0 DoJE=T BraDBF=F KetDBF=T FulRan=T
         wScrn=  0.000000 ICntrl=     500 IOpCl=  0 I1Cent=   200000004 NGrid=           0
         NMat0=    1 NMatS0=      1 NMatT0=    0 NMatD0=    1 NMtDS0=    0 NMtDT0=    0
 Petite list used in FoFCou.
 Harris En= -2048.96175871329    
 Leave Link  401 at Wed Oct 31 13:29:25 2018, MaxMem=   536870912 cpu:        19.5
 (Enter /pbs_home/pkowalski/g09d01/g09/l502.exe)
 Closed shell SCF:
 Using DIIS extrapolation, IDIIS=  1040.
 Integral symmetry usage will be decided dynamically.
 IVT=      641221 IEndB=      641221 NGot=   536870912 MDV=   536451994
 LenX=   536451994 LenY=   536246332
 Requested convergence on RMS density matrix=1.00D-08 within 128 cycles.
 Requested convergence on MAX density matrix=1.00D-06.
 Requested convergence on             energy=1.00D-06.
 No special actions if energy rises.
 Fock matrices will be formed incrementally for  20 cycles.
 Integral accuracy reduced to 1.0D-05 until final iterations.

 Cycle   1  Pass 0  IDiag  1:
 FoFJK:  IHMeth= 1 ICntrl=       0 DoSepK=F KAlg= 0 I1Cent=   0 FoldK=F
 IRaf= 790000000 NMat=   1 IRICut=       1 DoRegI=T DoRafI=F ISym2E= 0.
 FoFCou: FMM=F IPFlag=           0 FMFlag=      100000 FMFlg1=           0
         NFxFlg=           0 DoJE=F BraDBF=F KetDBF=F FulRan=T
         wScrn=  0.000000 ICntrl=       0 IOpCl=  0 I1Cent=           0 NGrid=           0
         NMat0=    1 NMatS0=      1 NMatT0=    0 NMatD0=    1 NMtDS0=    0 NMtDT0=    0
 Symmetry not used in FoFCou.
 E= -2048.85672647941    
 DIIS: error= 4.64D-03 at cycle   1 NSaved=   1.
 NSaved= 1 IEnMin= 1 EnMin= -2048.85672647941     IErMin= 1 ErrMin= 4.64D-03
 ErrMax= 4.64D-03  0.00D+00 EMaxC= 1.00D-01 BMatC= 2.51D-02 BMatP= 2.51D-02
 IDIUse=3 WtCom= 9.54D-01 WtEn= 4.64D-02
 Coeff-Com:  0.100D+01
 Coeff-En:   0.100D+01
 Coeff:      0.100D+01
 Gap=     0.510 Goal=   None    Shift=    0.000
 GapD=    0.510 DampG=2.000 DampE=1.000 DampFc=2.0000 IDamp=-1.
 RMSDP=9.28D-04 MaxDP=3.59D-02              OVMax= 3.55D-02

 Cycle   2  Pass 0  IDiag  1:
 RMSU=  9.28D-04    CP:  9.98D-01
 E= -2048.89485952413     Delta-E=       -0.038133044724 Rises=F Damp=F
 DIIS: error= 7.19D-04 at cycle   2 NSaved=   2.
 NSaved= 2 IEnMin= 2 EnMin= -2048.89485952413     IErMin= 2 ErrMin= 7.19D-04
 ErrMax= 7.19D-04  0.00D+00 EMaxC= 1.00D-01 BMatC= 4.61D-04 BMatP= 2.51D-02
 IDIUse=3 WtCom= 9.93D-01 WtEn= 7.19D-03
 Coeff-Com: -0.550D-01 0.105D+01
 Coeff-En:   0.000D+00 0.100D+01
 Coeff:     -0.546D-01 0.105D+01
 Gap=     0.160 Goal=   None    Shift=    0.000
 RMSDP=1.55D-04 MaxDP=4.25D-03 DE=-3.81D-02 OVMax= 7.04D-03

 Cycle   3  Pass 0  IDiag  1:
 RMSU=  1.54D-04    CP:  9.98D-01  1.02D+00
 E= -2048.89524384100     Delta-E=       -0.000384316867 Rises=F Damp=F
 DIIS: error= 7.64D-04 at cycle   3 NSaved=   3.
 NSaved= 3 IEnMin= 3 EnMin= -2048.89524384100     IErMin= 2 ErrMin= 7.19D-04
 ErrMax= 7.64D-04  0.00D+00 EMaxC= 1.00D-01 BMatC= 4.15D-04 BMatP= 4.61D-04
 IDIUse=3 WtCom= 9.92D-01 WtEn= 7.64D-03
 Coeff-Com: -0.400D-01 0.543D+00 0.497D+00
 Coeff-En:   0.000D+00 0.134D+00 0.866D+00
 Coeff:     -0.397D-01 0.539D+00 0.500D+00
 Gap=     0.160 Goal=   None    Shift=    0.000
 RMSDP=8.51D-05 MaxDP=2.78D-03 DE=-3.84D-04 OVMax= 5.98D-03

 Cycle   4  Pass 0  IDiag  1:
 RMSU=  4.70D-05    CP:  9.98D-01  1.04D+00  5.64D-01
 E= -2048.89559020933     Delta-E=       -0.000346368333 Rises=F Damp=F
 DIIS: error= 1.85D-04 at cycle   4 NSaved=   4.
 NSaved= 4 IEnMin= 4 EnMin= -2048.89559020933     IErMin= 4 ErrMin= 1.85D-04
 ErrMax= 1.85D-04  0.00D+00 EMaxC= 1.00D-01 BMatC= 2.93D-05 BMatP= 4.15D-04
 IDIUse=3 WtCom= 9.98D-01 WtEn= 1.85D-03
 Coeff-Com: -0.118D-01 0.136D+00 0.237D+00 0.639D+00
 Coeff-En:   0.000D+00 0.000D+00 0.000D+00 0.100D+01
 Coeff:     -0.118D-01 0.135D+00 0.237D+00 0.640D+00
 Gap=     0.160 Goal=   None    Shift=    0.000
 RMSDP=2.64D-05 MaxDP=8.23D-04 DE=-3.46D-04 OVMax= 2.21D-03

 Cycle   5  Pass 0  IDiag  1:
 RMSU=  2.26D-05    CP:  9.98D-01  1.05D+00  5.87D-01  7.26D-01
 E= -2048.89561327199     Delta-E=       -0.000023062657 Rises=F Damp=F
 DIIS: error= 7.65D-05 at cycle   5 NSaved=   5.
 NSaved= 5 IEnMin= 5 EnMin= -2048.89561327199     IErMin= 5 ErrMin= 7.65D-05
 ErrMax= 7.65D-05  0.00D+00 EMaxC= 1.00D-01 BMatC= 6.91D-06 BMatP= 2.93D-05
 IDIUse=1 WtCom= 1.00D+00 WtEn= 0.00D+00
 Coeff-Com: -0.187D-02 0.909D-02 0.795D-01 0.387D+00 0.526D+00
 Coeff:     -0.187D-02 0.909D-02 0.795D-01 0.387D+00 0.526D+00
 Gap=     0.160 Goal=   None    Shift=    0.000
 RMSDP=1.14D-05 MaxDP=4.46D-04 DE=-2.31D-05 OVMax= 8.50D-04

 Cycle   6  Pass 0  IDiag  1:
 RMSU=  5.11D-06    CP:  9.98D-01  1.05D+00  5.99D-01  8.29D-01  6.14D-01
 E= -2048.89561975756     Delta-E=       -0.000006485567 Rises=F Damp=F
 DIIS: error= 2.80D-05 at cycle   6 NSaved=   6.
 NSaved= 6 IEnMin= 6 EnMin= -2048.89561975756     IErMin= 6 ErrMin= 2.80D-05
 ErrMax= 2.80D-05  0.00D+00 EMaxC= 1.00D-01 BMatC= 6.05D-07 BMatP= 6.91D-06
 IDIUse=1 WtCom= 1.00D+00 WtEn= 0.00D+00
 Coeff-Com:  0.255D-03-0.115D-01 0.187D-01 0.151D+00 0.296D+00 0.546D+00
 Coeff:      0.255D-03-0.115D-01 0.187D-01 0.151D+00 0.296D+00 0.546D+00
 Gap=     0.160 Goal=   None    Shift=    0.000
 RMSDP=3.14D-06 MaxDP=9.68D-05 DE=-6.49D-06 OVMax= 2.27D-04

 Initial convergence to 1.0D-05 achieved.  Increase integral accuracy.
 Cycle   7  Pass 1  IDiag  1:
 E= -2048.89577666820     Delta-E=       -0.000156910645 Rises=F Damp=F
 DIIS: error= 1.11D-04 at cycle   1 NSaved=   1.
 NSaved= 1 IEnMin= 1 EnMin= -2048.89577666820     IErMin= 1 ErrMin= 1.11D-04
 ErrMax= 1.11D-04  0.00D+00 EMaxC= 1.00D-01 BMatC= 2.53D-06 BMatP= 2.53D-06
 IDIUse=3 WtCom= 9.99D-01 WtEn= 1.11D-03
 Coeff-Com:  0.100D+01
 Coeff-En:   0.100D+01
 Coeff:      0.100D+01
 Gap=     0.160 Goal=   None    Shift=    0.000
 RMSDP=3.14D-06 MaxDP=9.68D-05 DE=-1.57D-04 OVMax= 2.25D-04

 Cycle   8  Pass 1  IDiag  1:
 RMSU=  7.22D-05    CP:  1.00D+00
 E= -2048.89577919482     Delta-E=       -0.000002526619 Rises=F Damp=F
 DIIS: error= 9.67D-06 at cycle   2 NSaved=   2.
 NSaved= 2 IEnMin= 2 EnMin= -2048.89577919482     IErMin= 2 ErrMin= 9.67D-06
 ErrMax= 9.67D-06  0.00D+00 EMaxC= 1.00D-01 BMatC= 1.37D-07 BMatP= 2.53D-06
 IDIUse=1 WtCom= 1.00D+00 WtEn= 0.00D+00
 Coeff-Com:  0.615D-01 0.939D+00
 Coeff:      0.615D-01 0.939D+00
 Gap=     0.160 Goal=   None    Shift=    0.000
 RMSDP=3.49D-06 MaxDP=1.81D-04 DE=-2.53D-06 OVMax= 3.27D-04

 Cycle   9  Pass 1  IDiag  1:
 RMSU=  3.28D-06    CP:  1.00D+00  1.02D+00
 E= -2048.89577887070     Delta-E=        0.000000324124 Rises=F Damp=F
 DIIS: error= 1.81D-05 at cycle   3 NSaved=   3.
 NSaved= 3 IEnMin= 2 EnMin= -2048.89577919482     IErMin= 2 ErrMin= 9.67D-06
 ErrMax= 1.81D-05  0.00D+00 EMaxC= 1.00D-01 BMatC= 4.52D-07 BMatP= 1.37D-07
 IDIUse=1 WtCom= 1.00D+00 WtEn= 0.00D+00
 Coeff-Com: -0.905D-02 0.652D+00 0.357D+00
 Coeff:     -0.905D-02 0.652D+00 0.357D+00
 Gap=     0.160 Goal=   None    Shift=    0.000
 RMSDP=2.15D-06 MaxDP=1.25D-04 DE= 3.24D-07 OVMax= 2.28D-04

 Cycle  10  Pass 1  IDiag  1:
 RMSU=  6.70D-07    CP:  1.00D+00  1.02D+00  3.79D-01
 E= -2048.89577932943     Delta-E=       -0.000000458731 Rises=F Damp=F
 DIIS: error= 2.21D-06 at cycle   4 NSaved=   4.
 NSaved= 4 IEnMin= 4 EnMin= -2048.89577932943     IErMin= 4 ErrMin= 2.21D-06
 ErrMax= 2.21D-06  0.00D+00 EMaxC= 1.00D-01 BMatC= 4.07D-09 BMatP= 1.37D-07
 IDIUse=1 WtCom= 1.00D+00 WtEn= 0.00D+00
 Coeff-Com: -0.631D-02 0.337D+00 0.196D+00 0.473D+00
 Coeff:     -0.631D-02 0.337D+00 0.196D+00 0.473D+00
 Gap=     0.160 Goal=   None    Shift=    0.000
 RMSDP=2.58D-07 MaxDP=8.26D-06 DE=-4.59D-07 OVMax= 1.53D-05

 Cycle  11  Pass 1  IDiag  1:
 RMSU=  2.00D-07    CP:  1.00D+00  1.02D+00  3.92D-01  7.68D-01
 E= -2048.89577933294     Delta-E=       -0.000000003512 Rises=F Damp=F
 DIIS: error= 4.74D-07 at cycle   5 NSaved=   5.
 NSaved= 5 IEnMin= 5 EnMin= -2048.89577933294     IErMin= 5 ErrMin= 4.74D-07
 ErrMax= 4.74D-07  0.00D+00 EMaxC= 1.00D-01 BMatC= 1.76D-10 BMatP= 4.07D-09
 IDIUse=1 WtCom= 1.00D+00 WtEn= 0.00D+00
 Coeff-Com: -0.165D-02 0.731D-01 0.447D-01 0.201D+00 0.683D+00
 Coeff:     -0.165D-02 0.731D-01 0.447D-01 0.201D+00 0.683D+00
 Gap=     0.160 Goal=   None    Shift=    0.000
 RMSDP=7.08D-08 MaxDP=2.32D-06 DE=-3.51D-09 OVMax= 6.00D-06

 Cycle  12  Pass 1  IDiag  1:
 RMSU=  6.51D-08    CP:  1.00D+00  1.02D+00  3.91D-01  8.04D-01  1.01D+00
 E= -2048.89577933309     Delta-E=       -0.000000000153 Rises=F Damp=F
 DIIS: error= 1.77D-07 at cycle   6 NSaved=   6.
 NSaved= 6 IEnMin= 6 EnMin= -2048.89577933309     IErMin= 6 ErrMin= 1.77D-07
 ErrMax= 1.77D-07  0.00D+00 EMaxC= 1.00D-01 BMatC= 4.03D-11 BMatP= 1.76D-10
 IDIUse=1 WtCom= 1.00D+00 WtEn= 0.00D+00
 Coeff-Com: -0.141D-03-0.152D-02 0.113D-03 0.506D-01 0.381D+00 0.570D+00
 Coeff:     -0.141D-03-0.152D-02 0.113D-03 0.506D-01 0.381D+00 0.570D+00
 Gap=     0.160 Goal=   None    Shift=    0.000
 RMSDP=2.91D-08 MaxDP=1.03D-06 DE=-1.53D-10 OVMax= 2.70D-06

 Cycle  13  Pass 1  IDiag  1:
 RMSU=  1.88D-08    CP:  1.00D+00  1.02D+00  3.93D-01  8.16D-01  1.02D+00
                    CP:  6.91D-01
 E= -2048.89577933303     Delta-E=        0.000000000062 Rises=F Damp=F
 DIIS: error= 7.74D-08 at cycle   7 NSaved=   7.
 NSaved= 7 IEnMin= 6 EnMin= -2048.89577933309     IErMin= 7 ErrMin= 7.74D-08
 ErrMax= 7.74D-08  0.00D+00 EMaxC= 1.00D-01 BMatC= 5.33D-12 BMatP= 4.03D-11
 IDIUse=1 WtCom= 1.00D+00 WtEn= 0.00D+00
 Coeff-Com:  0.626D-04-0.760D-02-0.402D-02 0.134D-01 0.172D+00 0.341D+00
 Coeff-Com:  0.485D+00
 Coeff:      0.626D-04-0.760D-02-0.402D-02 0.134D-01 0.172D+00 0.341D+00
 Coeff:      0.485D+00
 Gap=     0.160 Goal=   None    Shift=    0.000
 RMSDP=9.94D-09 MaxDP=4.37D-07 DE= 6.18D-11 OVMax= 9.43D-07

 SCF Done:  E(RPBE1PBE) =  -2048.89577933     A.U. after   13 cycles
            NFock= 13  Conv=0.99D-08     -V/T= 2.0055
 KE= 2.037694450497D+03 PE=-1.049459252659D+04 EE= 3.577920728129D+03
 Leave Link  502 at Wed Oct 31 13:32:25 2018, MaxMem=   536870912 cpu:      1433.6
 (Enter /pbs_home/pkowalski/g09d01/g09/l701.exe)
 Compute integral first derivatives.
 ... and contract with generalized density number  0.
 Leave Link  701 at Wed Oct 31 13:32:25 2018, MaxMem=   536870912 cpu:         3.6
 (Enter /pbs_home/pkowalski/g09d01/g09/l702.exe)
 L702 exits ... SP integral derivatives will be done elsewhere.
 Leave Link  702 at Wed Oct 31 13:32:25 2018, MaxMem=   536870912 cpu:         0.2
 (Enter /pbs_home/pkowalski/g09d01/g09/l703.exe)
 Compute integral first derivatives, UseDBF=F ICtDFT=           0.
 Integral derivatives from FoFJK, PRISM(SPDF).
 Calling FoFJK, ICntrl=      2127 FMM=F ISym2X=0 I1Cent= 0 IOpClX= 0 NMat=1 NMatS=1 NMatT=0.
 FoFJK:  IHMeth= 1 ICntrl=    2127 DoSepK=F KAlg= 0 I1Cent=   0 FoldK=F
 IRaf=         0 NMat=   1 IRICut=       1 DoRegI=T DoRafI=F ISym2E= 0.
 FoFCou: FMM=F IPFlag=           0 FMFlag=      100000 FMFlg1=         800
         NFxFlg=           0 DoJE=F BraDBF=F KetDBF=F FulRan=T
         wScrn=  0.000000 ICntrl=    2127 IOpCl=  0 I1Cent=           0 NGrid=           0
         NMat0=    1 NMatS0=      1 NMatT0=    0 NMatD0=    1 NMtDS0=    0 NMtDT0=    0
 Symmetry not used in FoFCou.
 Leave Link  703 at Wed Oct 31 13:33:18 2018, MaxMem=   536870912 cpu:       419.9
 (Enter /pbs_home/pkowalski/g09d01/g09/l716.exe)
 Dipole        =-4.78723369D-02-2.39956117D+00-1.30242198D-01
 ***** Axes restored to original set *****
 -------------------------------------------------------------------
 Center     Atomic                   Forces (Hartrees/Bohr)
 Number     Number              X              Y              Z
 -------------------------------------------------------------------
      1        6          -0.002316297    0.005038957   -0.000157572
      2       16           0.001489481   -0.001544400    0.000118378
      3        6          -0.001354729    0.001434997   -0.000405273
      4        6           0.001856046   -0.001028641   -0.000254394
      5        6          -0.000111249   -0.002667469    0.001001747
      6        6           0.000415303   -0.000385176   -0.000061636
      7        1          -0.000487479    0.000264304    0.000019476
      8        6          -0.000682889   -0.000313973   -0.002740079
      9        6          -0.001952997   -0.000460719   -0.001728180
     10        6           0.000758033    0.001030632    0.001542352
     11        6           0.001166623    0.003896769    0.001681281
     12        6           0.001580946   -0.002909503    0.001042934
     13        9           0.000187329   -0.000609906    0.002119981
     14        9           0.000042741    0.001411028    0.000511660
     15        9          -0.000515701   -0.003075136   -0.002026391
     16        9           0.000556680    0.000635777   -0.000154874
     17        9           0.001020791    0.000543826    0.000044095
     18        9          -0.002289596    0.000677793   -0.000067440
     19        6          -0.001703860    0.001404324   -0.001494931
     20        6           0.002913725   -0.002276064    0.000748899
     21        6          -0.000157985   -0.000264769    0.000647404
     22        1           0.000190000   -0.000228580   -0.000234836
     23        1          -0.000404354    0.000337918   -0.000229245
     24        1          -0.000254839   -0.000139967   -0.000490673
     25        6          -0.000288151   -0.000470798   -0.000564921
     26        1           0.000463570   -0.000131259    0.000028905
     27        1           0.000143359   -0.000282448    0.000587449
     28        1          -0.000256319    0.000229055    0.000189579
     29        1           0.000039226    0.000010788    0.000016327
     30        1          -0.000260823    0.000098461    0.000097088
     31        1          -0.000206582    0.000150439   -0.000075803
     32       16           0.000062951    0.000643457   -0.002061955
     33        6           0.001000415   -0.000924647    0.003167364
     34        6          -0.001047517   -0.000020573    0.000378726
     35        6           0.000716685   -0.000258693   -0.001378446
     36        1          -0.000208268    0.000213834   -0.000071221
     37        1           0.000275082   -0.000287069    0.000006995
     38        1           0.000018826    0.000176563    0.000424012
     39        1          -0.000398176    0.000080868   -0.000176784
 -------------------------------------------------------------------
 Cartesian Forces:  Max     0.005038957 RMS     0.001230991
 Leave Link  716 at Wed Oct 31 13:33:18 2018, MaxMem=   536870912 cpu:         0.2
 (Enter /pbs_home/pkowalski/g09d01/g09/l103.exe)

 GradGradGradGradGradGradGradGradGradGradGradGradGradGradGradGradGradGrad
 Berny optimization.
 Using GEDIIS/GDIIS optimizer.
 FormGI is forming the generalized inverse of G from B-inverse, IUseBI=4.
 GSVD:  received Info=                   1 from GESDD.
 Internal  Forces:  Max     0.002779192 RMS     0.000671021
 Search for a local minimum.
 Step number   3 out of a maximum of  223
 All quantities printed in internal units (Hartrees-Bohrs-Radians)
 RMS Force = .67102D-03 SwitMx=.10000D-02 MixMth= 2
 Mixed Optimization -- En-DIIS/RFO-DIIS
 Update second derivatives using D2CorX and points    2    3
 DE= -6.25D-03 DEPred=-6.65D-03 R= 9.40D-01
 TightC=F SS=  1.41D+00  RLast= 5.43D-01 DXNew= 8.4853D-01 1.6301D+00
 Trust test= 9.40D-01 RLast= 5.43D-01 DXMaxT set to 8.49D-01
 ITU=  1  1  0
 Use linear search instead of GDIIS.
     Eigenvalues ---    0.00700   0.00884   0.00885   0.00952   0.00973
     Eigenvalues ---    0.01007   0.01098   0.01121   0.01175   0.01221
     Eigenvalues ---    0.01243   0.01328   0.01373   0.01422   0.01488
     Eigenvalues ---    0.01514   0.01582   0.01590   0.01666   0.01768
     Eigenvalues ---    0.01953   0.02280   0.04707   0.05290   0.07195
     Eigenvalues ---    0.07252   0.07274   0.07296   0.07335   0.07355
     Eigenvalues ---    0.07378   0.07432   0.07492   0.08161   0.09265
     Eigenvalues ---    0.09845   0.10181   0.10949   0.12119   0.12279
     Eigenvalues ---    0.14256   0.15778   0.15995   0.15999   0.16000
     Eigenvalues ---    0.16000   0.16000   0.16000   0.16000   0.16000
     Eigenvalues ---    0.16000   0.16000   0.16000   0.16023   0.16037
     Eigenvalues ---    0.16887   0.22616   0.23590   0.24010   0.24194
     Eigenvalues ---    0.24481   0.24746   0.24975   0.24989   0.24992
     Eigenvalues ---    0.24992   0.24994   0.24995   0.25032   0.26079
     Eigenvalues ---    0.27984   0.28833   0.29095   0.29152   0.29447
     Eigenvalues ---    0.30310   0.30466   0.31679   0.33346   0.33910
     Eigenvalues ---    0.34057   0.34209   0.34213   0.34215   0.34243
     Eigenvalues ---    0.34248   0.34255   0.34271   0.34281   0.34304
     Eigenvalues ---    0.34315   0.34332   0.34346   0.34380   0.35901
     Eigenvalues ---    0.36044   0.36480   0.37212   0.37923   0.38275
     Eigenvalues ---    0.39102   0.39618   0.40697   0.46066   0.51565
     Eigenvalues ---    0.52731   0.53137   0.53340   0.54060   0.54229
     Eigenvalues ---    0.54968
 RFO step:  Lambda=-2.74710058D-03 EMin= 6.99560203D-03
 Quartic linear search produced a step of  0.34013.
 Iteration  1 RMS(Cart)=  0.13354154 RMS(Int)=  0.00247347
 Iteration  2 RMS(Cart)=  0.00573245 RMS(Int)=  0.00035470
 Iteration  3 RMS(Cart)=  0.00000690 RMS(Int)=  0.00035469
 Iteration  4 RMS(Cart)=  0.00000000 RMS(Int)=  0.00035469
 ITry= 1 IFail=0 DXMaxC= 5.25D-01 DCOld= 1.00D+10 DXMaxT= 8.49D-01 DXLimC= 3.00D+00 Rises=F
 Variable       Old X    -DE/DX   Delta X   Delta X   Delta X     New X
                                 (Linear)    (Quad)   (Total)
    R1        3.29890  -0.00162  -0.00591  -0.00349  -0.00940   3.28950
    R2        2.61252   0.00245  -0.00536   0.01449   0.00914   2.62166
    R3        2.73993   0.00039   0.00874  -0.00413   0.00461   2.74455
    R4        3.25757   0.00004  -0.00555   0.00516  -0.00040   3.25717
    R5        2.59035   0.00129   0.00391  -0.00045   0.00345   2.59380
    R6        2.82013   0.00000  -0.00216   0.00097  -0.00120   2.81893
    R7        2.69391  -0.00032  -0.00411   0.00212  -0.00199   2.69192
    R8        2.06392  -0.00004   0.00271  -0.00216   0.00055   2.06447
    R9        2.82359   0.00045   0.00074   0.00083   0.00156   2.82515
   R10        2.07639  -0.00003   0.00069  -0.00067   0.00002   2.07641
   R11        2.08125   0.00008   0.00086  -0.00053   0.00033   2.08159
   R12        2.08146   0.00005   0.00086  -0.00065   0.00021   2.08167
   R13        2.85698   0.00016   0.00182  -0.00172   0.00026   2.85724
   R14        2.57243   0.00278  -0.01623   0.02063   0.00494   2.57737
   R15        2.89835   0.00115   0.00565   0.00370   0.00882   2.90716
   R16        2.53921  -0.00049  -0.00305   0.00092  -0.00214   2.53708
   R17        2.55200  -0.00065  -0.00235   0.00013  -0.00222   2.54978
   R18        2.85832  -0.00010   0.00179  -0.00290  -0.00092   2.85741
   R19        2.73350   0.00087   0.00882  -0.00236   0.00646   2.73995
   R20        2.90329   0.00083   0.00678   0.00189   0.00839   2.91168
   R21        2.51815  -0.00132  -0.00504   0.00035  -0.00469   2.51346
   R22        2.54111  -0.00002  -0.00375   0.00298  -0.00077   2.54033
   R23        2.55769   0.00036  -0.00096   0.00166   0.00070   2.55838
   R24        2.53165  -0.00140  -0.00447  -0.00028  -0.00474   2.52691
   R25        2.62060   0.00027  -0.00557   0.00744   0.00174   2.62234
   R26        2.82313   0.00029   0.00181  -0.00040   0.00141   2.82453
   R27        2.68630   0.00127   0.00020   0.00526   0.00550   2.69180
   R28        3.29082  -0.00057  -0.00613   0.00213  -0.00413   3.28670
   R29        2.07900  -0.00023   0.00094  -0.00161  -0.00067   2.07834
   R30        2.08288   0.00036   0.00095   0.00038   0.00133   2.08421
   R31        2.07646  -0.00013   0.00019  -0.00084  -0.00065   2.07581
   R32        2.08354   0.00018   0.00093  -0.00031   0.00062   2.08415
   R33        2.07669  -0.00014   0.00021  -0.00090  -0.00069   2.07600
   R34        2.07886  -0.00020   0.00085  -0.00144  -0.00060   2.07826
   R35        3.24512   0.00133  -0.00257   0.00871   0.00622   3.25134
   R36        2.59276   0.00211  -0.01085   0.01603   0.00533   2.59809
   R37        2.82150   0.00020   0.00206  -0.00097   0.00109   2.82258
   R38        2.06367   0.00006   0.00261  -0.00183   0.00077   2.06444
   R39        2.07824  -0.00015   0.00047  -0.00110  -0.00064   2.07761
   R40        2.08316   0.00011   0.00109  -0.00062   0.00048   2.08364
   R41        2.07792  -0.00005   0.00080  -0.00086  -0.00006   2.07786
    A1        1.93782   0.00019   0.00218  -0.00049   0.00104   1.93886
    A2        2.10521   0.00070  -0.00102   0.00417   0.00277   2.10799
    A3        2.23956  -0.00087  -0.00099  -0.00191  -0.00328   2.23628
    A4        1.61035   0.00058   0.00192   0.00109   0.00272   1.61307
    A5        1.93129  -0.00034  -0.00466   0.00313  -0.00180   1.92950
    A6        2.11013   0.00055   0.00238   0.00105   0.00349   2.11362
    A7        2.24155  -0.00020   0.00221  -0.00375  -0.00149   2.24005
    A8        1.99638   0.00023   0.00297  -0.00145   0.00131   1.99770
    A9        2.14482  -0.00068  -0.00507  -0.00145  -0.00642   2.13840
   A10        2.14187   0.00045   0.00206   0.00295   0.00510   2.14697
   A11        1.94834  -0.00063  -0.00261  -0.00005  -0.00288   1.94546
   A12        2.17667   0.00101   0.00315   0.00329   0.00649   2.18316
   A13        2.15804  -0.00039  -0.00058  -0.00335  -0.00387   2.15417
   A14        1.91908  -0.00013  -0.00282   0.00158  -0.00124   1.91785
   A15        1.94741   0.00031   0.00109   0.00124   0.00233   1.94974
   A16        1.94984   0.00026   0.00150   0.00045   0.00194   1.95178
   A17        1.88425  -0.00007   0.00104  -0.00104   0.00000   1.88425
   A18        1.88430  -0.00006   0.00102  -0.00110  -0.00007   1.88423
   A19        1.87645  -0.00034  -0.00181  -0.00131  -0.00312   1.87333
   A20        2.11232   0.00024  -0.00603   0.00237  -0.00425   2.10807
   A21        2.24225   0.00023   0.00382  -0.00113   0.00223   2.24448
   A22        1.92063  -0.00040   0.00777   0.00038   0.00669   1.92732
   A23        1.79633   0.00023   0.00325   0.01361   0.01520   1.81153
   A24        1.99184  -0.00012  -0.00399  -0.00572  -0.00919   1.98265
   A25        1.93312   0.00044   0.00111   0.00504   0.00667   1.93980
   A26        1.95634  -0.00065   0.00051  -0.01210  -0.01075   1.94558
   A27        1.91780  -0.00052  -0.00305  -0.00288  -0.00591   1.91189
   A28        1.86862   0.00056   0.00202   0.00210   0.00384   1.87246
   A29        1.91238   0.00019   0.00489   0.00384   0.00799   1.92037
   A30        2.25097   0.00076   0.00390  -0.00016   0.00381   2.25478
   A31        2.11964  -0.00095  -0.00834  -0.00338  -0.01165   2.10799
   A32        1.78180   0.00038   0.00556   0.01427   0.01749   1.79929
   A33        1.99805  -0.00054  -0.00140  -0.01402  -0.01452   1.98353
   A34        1.89814  -0.00007  -0.00367   0.00523   0.00202   1.90016
   A35        1.99519  -0.00040  -0.00161  -0.01316  -0.01399   1.98120
   A36        1.89427  -0.00029  -0.00356   0.00363   0.00065   1.89492
   A37        1.89131   0.00088   0.00416   0.00544   0.00920   1.90051
   A38        1.78809   0.00009   0.00243   0.01381   0.01477   1.80286
   A39        1.93872   0.00025   0.00037   0.00226   0.00297   1.94169
   A40        1.99526   0.00005  -0.00266  -0.00450  -0.00658   1.98868
   A41        1.91259  -0.00050  -0.00276  -0.00337  -0.00583   1.90676
   A42        1.95852  -0.00043   0.00054  -0.00981  -0.00878   1.94974
   A43        1.87038   0.00048   0.00190   0.00162   0.00327   1.87365
   A44        2.17890   0.00068   0.00326   0.00189   0.00540   2.18429
   A45        1.94744  -0.00059  -0.00278  -0.00052  -0.00382   1.94362
   A46        2.15663  -0.00008  -0.00052  -0.00149  -0.00177   2.15486
   A47        2.25317  -0.00077   0.00160  -0.00376  -0.00205   2.25113
   A48        2.09570  -0.00036  -0.00262  -0.00075  -0.00326   2.09245
   A49        1.93410   0.00113   0.00109   0.00530   0.00551   1.93961
   A50        1.93290  -0.00037  -0.00030  -0.00182  -0.00212   1.93078
   A51        1.94114   0.00045   0.00191   0.00145   0.00336   1.94450
   A52        1.94611   0.00006  -0.00087   0.00081  -0.00006   1.94606
   A53        1.88094   0.00002  -0.00034   0.00068   0.00034   1.88128
   A54        1.88865   0.00034   0.00305   0.00147   0.00452   1.89317
   A55        1.87138  -0.00049  -0.00349  -0.00259  -0.00608   1.86530
   A56        1.94144   0.00046   0.00185   0.00148   0.00333   1.94477
   A57        1.94334   0.00032  -0.00165   0.00352   0.00187   1.94521
   A58        1.93467  -0.00051  -0.00031  -0.00308  -0.00338   1.93129
   A59        1.87346  -0.00060  -0.00280  -0.00370  -0.00650   1.86696
   A60        1.88034   0.00004  -0.00026   0.00058   0.00032   1.88066
   A61        1.88792   0.00028   0.00319   0.00109   0.00427   1.89219
   A62        1.61534   0.00002  -0.00016  -0.00021  -0.00108   1.61426
   A63        1.93005  -0.00045  -0.00094   0.00059  -0.00109   1.92896
   A64        2.12315  -0.00173  -0.00630  -0.00388  -0.01067   2.11249
   A65        2.22759   0.00223   0.00847   0.00601   0.01401   2.24160
   A66        1.99732  -0.00008   0.00265  -0.00239   0.00000   1.99732
   A67        2.14939  -0.00030  -0.00148  -0.00150  -0.00290   2.14649
   A68        2.13623   0.00039  -0.00107   0.00408   0.00309   2.13932
   A69        1.95809  -0.00045   0.00034  -0.00429  -0.00395   1.95414
   A70        1.93626   0.00055   0.00110   0.00342   0.00452   1.94078
   A71        1.92654   0.00000  -0.00058   0.00078   0.00020   1.92674
   A72        1.87562  -0.00008  -0.00137   0.00037  -0.00099   1.87463
   A73        1.88209   0.00026   0.00138   0.00121   0.00259   1.88467
   A74        1.88243  -0.00028  -0.00092  -0.00148  -0.00240   1.88002
    D1        0.03053  -0.00061   0.01112  -0.05874  -0.04758  -0.01704
    D2        3.13824  -0.00029  -0.01609  -0.00802  -0.02406   3.11418
    D3       -0.02744   0.00062  -0.01042   0.05676   0.04633   0.01889
    D4        3.09750   0.00050  -0.01542   0.04920   0.03373   3.13123
    D5       -3.13187   0.00023   0.01944   0.00097   0.02049  -3.11138
    D6       -0.00692   0.00011   0.01444  -0.00659   0.00789   0.00096
    D7       -0.91045   0.00132   0.06634   0.02500   0.09115  -0.81930
    D8        2.38067   0.00070   0.02787   0.00980   0.03780   2.41847
    D9        2.19083   0.00173   0.03388   0.08541   0.11916   2.30999
   D10       -0.80124   0.00111  -0.00459   0.07021   0.06582  -0.73542
   D11       -0.02537   0.00045  -0.00881   0.04455   0.03583   0.01046
   D12        3.13687   0.00026  -0.00331   0.02444   0.02116  -3.12515
   D13        0.01442  -0.00020   0.00449  -0.02044  -0.01591  -0.00149
   D14       -3.11146  -0.00026   0.00863  -0.02382  -0.01519  -3.12665
   D15        3.13340   0.00002  -0.00153   0.00167   0.00018   3.13358
   D16        0.00752  -0.00005   0.00261  -0.00171   0.00090   0.00842
   D17        3.13078   0.00012  -0.00299   0.01209   0.00910   3.13988
   D18        1.04059   0.00009  -0.00313   0.01154   0.00841   1.04900
   D19       -1.06057   0.00013  -0.00261   0.01205   0.00944  -1.05113
   D20        0.01385  -0.00010   0.00360  -0.01204  -0.00843   0.00542
   D21       -2.07634  -0.00013   0.00346  -0.01258  -0.00912  -2.08546
   D22        2.10568  -0.00009   0.00398  -0.01207  -0.00809   2.09760
   D23        0.00869  -0.00029   0.00394  -0.02415  -0.02014  -0.01145
   D24       -3.11647  -0.00019   0.00888  -0.01675  -0.00790  -3.12437
   D25        3.13460  -0.00023  -0.00021  -0.02081  -0.02099   3.11362
   D26        0.00945  -0.00013   0.00472  -0.01342  -0.00874   0.00070
   D27        1.58603   0.00006   0.00409   0.00906   0.01317   1.59919
   D28       -0.50282   0.00030   0.00750   0.01038   0.01790  -0.48492
   D29       -2.60541   0.00007   0.00478   0.00872   0.01352  -2.59189
   D30       -1.57415  -0.00007  -0.00149   0.00065  -0.00086  -1.57501
   D31        2.62018   0.00017   0.00192   0.00197   0.00387   2.62405
   D32        0.51760  -0.00006  -0.00081   0.00032  -0.00051   0.51709
   D33        2.92942  -0.00006  -0.00486   0.02467   0.02032   2.94974
   D34        0.80532   0.00064  -0.00550   0.03351   0.02843   0.83375
   D35       -1.30484  -0.00034  -0.00614   0.03105   0.02498  -1.27987
   D36       -0.33664   0.00049   0.02704   0.03716   0.06462  -0.27202
   D37       -2.46074   0.00120   0.02640   0.04600   0.07273  -2.38801
   D38        1.71228   0.00022   0.02576   0.04354   0.06928   1.78155
   D39        2.95026   0.00054   0.02168   0.01447   0.03667   2.98693
   D40       -0.21242   0.00084   0.03449   0.03127   0.06652  -0.14590
   D41       -0.05503  -0.00006  -0.01172   0.00046  -0.01148  -0.06651
   D42        3.06548   0.00024   0.00108   0.01726   0.01837   3.08385
   D43        0.57321  -0.00055  -0.03274  -0.05696  -0.08971   0.48350
   D44        2.73866  -0.00109  -0.03166  -0.07125  -0.10318   2.63548
   D45       -1.42666  -0.00038  -0.02996  -0.06982  -0.09964  -1.52630
   D46        2.72120  -0.00089  -0.03522  -0.06174  -0.09703   2.62417
   D47       -1.39654  -0.00144  -0.03414  -0.07603  -0.11050  -1.50705
   D48        0.72132  -0.00072  -0.03244  -0.07460  -0.10696   0.61436
   D49       -1.48652  -0.00095  -0.03439  -0.06872  -0.10285  -1.58936
   D50        0.67893  -0.00149  -0.03331  -0.08302  -0.11632   0.56261
   D51        2.79679  -0.00077  -0.03161  -0.08158  -0.11278   2.68402
   D52        0.42274  -0.00038  -0.00868  -0.03761  -0.04651   0.37623
   D53       -1.61815   0.00004  -0.00696  -0.04223  -0.04921  -1.66736
   D54        2.54586  -0.00082  -0.00782  -0.04281  -0.05099   2.49488
   D55       -2.69964  -0.00068  -0.02080  -0.05296  -0.07363  -2.77327
   D56        1.54265  -0.00026  -0.01908  -0.05757  -0.07633   1.46632
   D57       -0.57652  -0.00112  -0.01994  -0.05816  -0.07811  -0.65462
   D58       -0.75736   0.00084  -0.00254   0.04813   0.04576  -0.71161
   D59        2.40812   0.00044   0.01714   0.00184   0.01917   2.42729
   D60        2.36095   0.00119   0.01206   0.06676   0.07863   2.43957
   D61       -0.75676   0.00079   0.03174   0.02048   0.05204  -0.70471
   D62       -0.60272   0.00057   0.02620   0.05730   0.08367  -0.51904
   D63        1.45680   0.00068   0.02669   0.06561   0.09220   1.54900
   D64       -2.75077   0.00068   0.02759   0.05920   0.08699  -2.66378
   D65       -2.77008   0.00121   0.02499   0.07218   0.09751  -2.67257
   D66       -0.71056   0.00132   0.02549   0.08049   0.10604  -0.60452
   D67        1.36505   0.00131   0.02638   0.07408   0.10083   1.46588
   D68        1.40000   0.00056   0.02332   0.07128   0.09452   1.49453
   D69       -2.82367   0.00067   0.02382   0.07959   0.10306  -2.72061
   D70       -0.74805   0.00066   0.02471   0.07318   0.09784  -0.65021
   D71       -0.02553   0.00035   0.00764   0.02035   0.02804   0.00251
   D72        3.09395   0.00071  -0.01052   0.06314   0.05266  -3.13657
   D73        3.13766   0.00041   0.01004   0.02621   0.03625  -3.10927
   D74       -0.02604   0.00077  -0.00812   0.06900   0.06087   0.03483
   D75       -2.60041   0.00002   0.00137   0.00590   0.00724  -2.59317
   D76        1.59164  -0.00005   0.00074   0.00529   0.00601   1.59765
   D77       -0.49623   0.00024   0.00445   0.00706   0.01149  -0.48475
   D78        0.51707  -0.00005  -0.00133  -0.00062  -0.00193   0.51514
   D79       -1.57406  -0.00012  -0.00196  -0.00123  -0.00316  -1.57722
   D80        2.62125   0.00017   0.00176   0.00054   0.00232   2.62357
   D81        0.00837  -0.00030   0.00479  -0.02284  -0.01788  -0.00951
   D82        3.12652  -0.00005   0.00829  -0.01379  -0.00528   3.12124
   D83       -3.11194  -0.00026   0.00712  -0.01712  -0.00994  -3.12188
   D84        0.00620  -0.00001   0.01062  -0.00807   0.00266   0.00887
   D85       -3.13246  -0.00050  -0.00894  -0.03796  -0.04682   3.10391
   D86        0.02896  -0.00081   0.00742  -0.07629  -0.06890  -0.03993
   D87       -0.02404   0.00067  -0.00468   0.06297   0.05816   0.03412
   D88       -3.09677  -0.00007  -0.01901   0.02356   0.00533  -3.09144
   D89        0.01354  -0.00034   0.00086  -0.03496  -0.03404  -0.02051
   D90       -3.10481  -0.00058  -0.00260  -0.04385  -0.04650   3.13188
   D91        3.08110   0.00025   0.01506   0.00689   0.02245   3.10354
   D92       -0.03725   0.00001   0.01160  -0.00200   0.01000  -0.02726
   D93       -0.50010   0.00016   0.00451   0.00581   0.01028  -0.48982
   D94        1.59792   0.00014   0.00376   0.00574   0.00945   1.60738
   D95       -2.59963   0.00014   0.00294   0.00660   0.00949  -2.59013
   D96        2.72293  -0.00056  -0.01158  -0.04045  -0.05198   2.67095
   D97       -1.46224  -0.00059  -0.01233  -0.04053  -0.05280  -1.51504
   D98        0.62340  -0.00059  -0.01315  -0.03967  -0.05276   0.57064
         Item               Value     Threshold  Converged?
 Maximum Force            0.002779     0.000450     NO 
 RMS     Force            0.000671     0.000300     NO 
 Maximum Displacement     0.524975     0.001800     NO 
 RMS     Displacement     0.134208     0.001200     NO 
 Predicted change in Energy=-2.111008D-03
 Lowest energy point so far.  Saving SCF results.
 GradGradGradGradGradGradGradGradGradGradGradGradGradGradGradGradGradGrad

 Leave Link  103 at Wed Oct 31 13:33:18 2018, MaxMem=   536870912 cpu:         0.7
 (Enter /pbs_home/pkowalski/g09d01/g09/l202.exe)
                          Input orientation:                          
 ---------------------------------------------------------------------
 Center     Atomic      Atomic             Coordinates (Angstroms)
 Number     Number       Type             X           Y           Z
 ---------------------------------------------------------------------
      1          6           0       -1.983350   -0.178846   -0.560995
      2         16           0       -3.401020    0.824874   -0.447416
      3          6           0       -4.435968   -0.451794   -0.966894
      4          6           0       -3.712050   -1.594487   -1.199652
      5          6           0       -2.312814   -1.463997   -0.966583
      6          6           0       -5.904601   -0.239484   -1.119397
      7          1           0       -4.173217   -2.520715   -1.550247
      8          6           0       -0.667127    0.357486   -0.262284
      9          6           0       -0.223388    1.683872   -0.836656
     10          6           0        0.352591   -0.226484    0.430057
     11          6           0        1.068633    2.003764   -0.065271
     12          6           0        1.606900    0.609026    0.307587
     13          9           0       -1.133445    2.661107   -0.697802
     14          9           0        0.051804    1.576461   -2.153203
     15          9           0        1.934586    2.739352   -0.756726
     16          9           0        0.749434    2.655974    1.066030
     17          9           0        2.402563    0.156375   -0.689863
     18          9           0        2.345594    0.645445    1.421616
     19          6           0       -0.620087   -1.961666    2.043225
     20          6           0        0.354270   -1.460119    1.191906
     21          6           0       -1.921816   -1.293979    2.349425
     22          1           0       -2.246416   -1.529221    3.373570
     23          1           0       -2.716220   -1.625122    1.659722
     24          1           0       -1.847687   -0.202542    2.249891
     25          6           0       -1.335622   -2.575586   -1.177556
     26          1           0       -1.202783   -3.174622   -0.261113
     27          1           0       -0.344674   -2.191914   -1.456258
     28          1           0       -1.682675   -3.251508   -1.972649
     29          1           0       -6.383189   -1.168347   -1.459256
     30          1           0       -6.128146    0.547400   -1.857102
     31          1           0       -6.376332    0.057733   -0.169345
     32         16           0        1.716960   -2.536557    1.095305
     33          6           0        1.032145   -3.626703    2.236729
     34          6           0       -0.210761   -3.192215    2.632487
     35          6           0        1.778792   -4.839304    2.687388
     36          1           0        2.478436   -5.200239    1.919955
     37          1           0        2.365860   -4.630828    3.597137
     38          1           0        1.079550   -5.655359    2.920062
     39          1           0       -0.825948   -3.742668    3.348032
 ---------------------------------------------------------------------
                    Distance matrix (angstroms):
                    1          2          3          4          5
     1  C    0.000000
     2  S    1.740730   0.000000
     3  C    2.500918   1.723618   0.000000
     4  C    2.323860   2.552628   1.372582   0.000000
     5  C    1.387322   2.587017   2.352092   1.424503   0.000000
     6  C    3.961275   2.802202   1.491716   2.578712   3.797857
     7  H    3.355367   3.606313   2.165588   1.092470   2.217750
     8  C    1.452351   2.779729   3.918619   3.736363   2.553845
     9  C    2.577435   3.314623   4.724813   4.801058   3.780431
    10  C    2.537928   3.995611   4.993250   4.587885   3.253679
    11  C    3.784723   4.638276   6.094532   6.090087   4.926653
    12  C    3.776914   5.069111   6.266251   5.951342   4.613578
    13  F    2.967556   2.928539   4.546342   5.001114   4.298795
    14  F    3.123793   3.923849   5.065694   5.013060   4.030369
    15  F    4.889214   5.677110   7.128222   7.131818   5.979347
    16  F    4.260461   4.782229   6.378041   6.565407   5.521145
    17  F    4.400592   5.846986   6.871108   6.380743   4.993692
    18  F    4.832180   6.045581   7.273136   6.970179   5.643936
    19  C    3.437862   4.658507   5.089350   4.495698   3.488831
    20  C    3.190422   4.691564   5.350095   4.719382   3.431098
    21  C    3.117347   3.807873   4.245964   3.986375   3.343306
    22  H    4.168155   4.634092   4.979419   4.802781   4.341151
    23  H    2.749618   3.303250   3.351618   3.027976   2.661988
    24  H    2.814258   3.277787   4.136307   4.160854   3.486161
    25  C    2.558137   4.045010   3.763910   2.571080   1.495006
    26  H    3.110288   4.567595   4.285488   3.110322   2.157799
    27  H    2.745760   4.411352   4.472827   3.429575   2.154813
    28  H    3.394764   4.679309   4.053463   2.731594   2.145796
    29  H    4.598322   3.726940   2.132495   2.717347   4.110728
    30  H    4.403028   3.082438   2.157388   3.295063   4.404032
    31  H    4.416746   3.085176   2.158868   3.299964   4.411738
    32  S    4.689822   6.314501   6.815968   5.968959   4.651972
    33  C    5.367326   6.831845   7.088265   6.200483   5.111482
    34  C    4.735060   5.983357   6.190139   5.431118   4.512058
    35  C    6.813632   8.290981   8.439625   7.469087   6.440920
    36  H    7.160799   8.744966   8.870773   7.813802   6.726640
    37  H    7.485041   8.909545   9.195628   8.316823   7.262669
    38  H    7.175745   8.567895   8.520942   7.511468   6.646928
    39  H    5.414877   6.472933   6.517720   5.798766   5.100883
                    6          7          8          9         10
     6  C    0.000000
     7  H    2.896090   0.000000
     8  C    5.340613   4.715459   0.000000
     9  C    6.004616   5.812823   1.511987   0.000000
    10  C    6.446196   5.446838   1.363885   2.363424   0.000000
    11  C    7.400631   7.081882   2.400397   1.538403   2.394174
    12  C    7.692783   6.830563   2.357801   2.411336   1.512074
    13  F    5.599563   6.067797   2.390356   1.342563   3.437813
    14  F    6.312304   5.916182   2.361850   1.349283   3.164540
    15  F    8.393917   8.099582   3.561835   2.403597   3.564736
    16  F    7.578652   7.607595   3.009005   2.347676   2.978340
    17  F    8.327675   7.151779   3.105843   3.041449   2.367104
    18  F    8.677879   7.832716   3.463370   3.574604   2.390714
    19  C    6.394856   5.084320   3.270482   4.662727   2.561107
    20  C    6.782739   5.398371   2.541970   3.785952   1.449921
    21  C    5.385839   4.667026   3.335058   4.680103   3.161717
    22  H    5.935697   5.379554   4.390132   5.669445   4.137177
    23  H    4.450760   3.637146   3.438550   4.836895   3.589689
    24  H    5.273710   5.022257   2.831674   3.965309   2.855450
    25  C    5.131893   2.862491   3.144443   4.415457   3.309496
    26  H    5.608813   3.303474   3.572494   4.989531   3.404177
    27  H    5.902394   3.843786   2.833547   3.926873   2.811988
    28  H    5.255948   2.629692   4.120864   5.270481   4.366472
    29  H    1.098788   2.592519   6.036081   6.816592   7.058849
    30  H    1.101529   3.650922   5.692296   6.099102   6.915920
    31  H    1.101574   3.661830   5.717824   6.399089   6.761544
    32  S    8.262545   6.457041   3.987782   5.030849   2.764145
    33  C    8.417557   6.531476   5.000635   6.262927   3.909903
    34  C    7.430684   5.800623   4.603081   5.984257   3.736794
    35  C    9.730596   7.665496   6.456758   7.679807   5.329888
    36  H   10.204022   7.966595   6.748707   7.892385   5.610459
    37  H   10.484757   8.585317   6.998387   8.138683   5.786354
    38  H    9.717371   7.576359   7.023711   8.347148   6.016750
    39  H    7.617279   6.057270   5.465425   6.879100   4.718801
                   11         12         13         14         15
    11  C    0.000000
    12  C    1.540794   0.000000
    13  F    2.383557   3.568100   0.000000
    14  F    2.361354   3.067530   2.167826   0.000000
    15  F    1.330066   2.403835   3.069594   2.616741   0.000000
    16  F    1.344287   2.345310   2.579994   3.466338   2.175770
    17  F    2.362696   1.353838   4.333255   3.111925   2.625879
    18  F    2.384637   1.337182   4.545167   4.348287   3.049352
    19  C    4.798141   3.818425   5.398778   5.529899   6.038679
    20  C    3.753570   2.575357   4.771667   4.527920   4.891842
    21  C    5.064450   4.499153   5.054684   5.692826   6.386530
    22  H    5.941141   5.368464   5.947573   6.743315   7.263665
    23  H    5.519921   5.050650   5.141484   5.696533   6.820399
    24  H    4.328127   4.045413   4.171274   5.114700   5.656861
    25  C    5.290375   4.583214   5.262509   4.485124   6.254592
    26  H    5.658035   4.746971   5.852456   5.265622   6.712957
    27  H    4.640689   3.842533   4.974860   3.852736   5.477385
    28  H    6.231025   5.560981   6.073377   5.133254   7.103059
    29  H    8.217976   8.373907   6.542502   7.030268   9.216780
    30  H    7.558127   8.032473   5.546059   6.272035   8.427522
    31  H    7.695802   8.016445   5.877473   6.896605   8.752568
    32  S    4.730939   3.244582   6.193203   5.499315   5.595766
    33  C    6.082983   4.689705   7.268962   6.877898   7.092378
    34  C    5.992741   4.812327   6.797320   6.761068   7.160500
    35  C    7.410063   5.947883   8.729079   8.220453   8.325997
    36  H    7.604362   6.091541   9.038756   8.270600   8.396278
    37  H    7.688553   6.233237   9.157727   8.772212   8.570979
    38  H    8.220371   6.807764   9.335411   8.893453   9.204402
    39  H    6.947053   5.839546   7.581007   7.702413   8.153905
                   16         17         18         19         20
    16  F    0.000000
    17  F    3.473325   0.000000
    18  F    2.591600   2.168128   0.000000
    19  C    4.914580   4.592632   3.997335   0.000000
    20  C    4.136933   3.217081   2.907153   1.387683   0.000000
    21  C    4.938098   5.480972   4.778388   1.494679   2.558910
    22  H    5.640542   6.400447   5.442964   2.145175   3.395291
    23  H    5.539947   5.907302   5.552849   2.157339   3.110304
    24  H    4.039515   5.180309   4.357606   2.155048   2.747626
    25  C    6.062207   4.655694   5.539142   3.355937   3.116786
    26  H    6.290334   4.927259   5.478638   2.668477   2.734081
    27  H    5.573242   3.694473   4.854927   3.517847   2.834929
    28  H    7.074395   5.472511   6.552422   4.349716   4.168049
    29  H    8.478019   8.918312   9.369147   6.790440   7.246181
    30  H    7.764786   8.619068   9.086467   7.200464   7.439644
    31  H    7.684631   8.794866   8.885300   6.489052   7.032630
    32  S    5.281983   3.302841   3.259878   2.586665   1.739245
    33  C    6.397068   4.975405   4.543216   2.353648   2.499051
    34  C    6.130014   5.392636   4.767473   1.424440   2.322648
    35  C    7.737414   6.062320   5.657378   3.801364   3.960382
    36  H    8.089420   5.959045   5.868391   4.483792   4.362411
    37  H    7.881422   6.426276   5.707221   4.295922   4.459263
    38  H    8.522010   6.968369   6.599117   4.159444   4.594844
    39  H    6.973663   6.475369   5.746764   2.217401   3.354374
                   21         22         23         24         25
    21  C    0.000000
    22  H    1.099808   0.000000
    23  H    1.102916   1.779659   0.000000
    24  H    1.098471   1.783737   1.768158   0.000000
    25  C    3.798122   4.757854   3.295388   4.200112   0.000000
    26  H    3.296777   4.124008   2.895005   3.943895   1.102886
    27  H    4.216265   5.232880   3.956618   4.466788   1.098571
    28  H    4.750730   5.645010   4.111870   5.210880   1.099768
    29  H    5.867340   6.371760   4.835631   5.938125   5.247629
    30  H    6.227259   6.836674   5.359957   5.979309   5.760478
    31  H    5.292829   5.668058   4.424241   5.140921   5.775778
    32  S    4.044442   4.681193   4.560961   4.414454   3.806005
    33  C    3.765659   4.054725   4.288298   4.474202   4.285849
    34  C    2.571212   2.731052   3.111170   3.429877   4.020195
    35  C    5.135957   5.256405   5.620694   5.902738   5.455436
    36  H    5.899621   6.157402   6.311390   6.618246   5.570495
    37  H    5.574542   5.562647   6.214128   6.259295   6.381432
    38  H    5.324984   5.319091   5.677952   6.225035   5.666439
    39  H    2.862555   2.630158   3.302653   3.844783   4.701360
                   26         27         28         29         30
    26  H    0.000000
    27  H    1.769305   0.000000
    28  H    1.779203   1.783156   0.000000
    29  H    5.683071   6.124652   5.167007   0.000000
    30  H    6.376506   6.411947   5.848698   1.779639   0.000000
    31  H    6.100996   6.564903   6.019418   1.779659   1.774793
    32  S    3.282056   3.298422   4.634762   8.602918   8.931583
    33  C    3.382084   4.194330   5.022935   8.642395   9.244043
    34  C    3.058976   4.211457   4.835010   7.677061   8.316043
    35  C    4.511609   5.356080   6.018206   9.863494  10.591914
    36  H    4.734084   5.330927   6.022023  10.305514  11.017021
    37  H    5.453608   6.231541   7.022513  10.681842  11.345083
    38  H    4.634973   5.759865   6.111220   9.747008  10.641729
    39  H    3.672956   5.071259   5.411549   7.785889   8.579708
                   31         32         33         34         35
    31  H    0.000000
    32  S    8.592500   0.000000
    33  C    8.616831   1.720534   0.000000
    34  C    7.511770   2.551259   1.374852   0.000000
    35  C    9.932167   2.800213   1.493646   2.583455   0.000000
    36  H   10.508014   2.890518   2.160583   3.430983   1.099422
    37  H   10.611075   3.326591   2.153550   3.104696   1.102612
    38  H    9.888075   3.669190   2.141177   2.795475   1.099556
    39  H    7.590899   3.604977   2.168168   1.092455   2.902367
                   36         37         38         39
    36  H    0.000000
    37  H    1.774779   0.000000
    38  H    1.778829   1.778395   0.000000
    39  H    3.883667   3.322427   2.733581   0.000000
 Stoichiometry    C17H14F6S2
 Framework group  C1[X(C17H14F6S2)]
 Deg. of freedom   111
 Full point group                 C1      NOp   1
 RotChk:  IX=0 Diff= 1.60D-02
 Largest Abelian subgroup         C1      NOp   1
 Largest concise Abelian subgroup C1      NOp   1
                         Standard orientation:                         
 ---------------------------------------------------------------------
 Center     Atomic      Atomic             Coordinates (Angstroms)
 Number     Number       Type             X           Y           Z
 ---------------------------------------------------------------------
      1          6           0        1.587495   -0.530991    0.245950
      2         16           0        3.111314   -0.559240   -0.595072
      3          6           0        3.553042   -2.070936    0.105294
      4          6           0        2.558654   -2.526801    0.934366
      5          6           0        1.425077   -1.668696    1.023066
      6          6           0        4.864694   -2.710033   -0.205090
      7          1           0        2.641231   -3.463294    1.490831
      8          6           0        0.677870    0.591566    0.098391
      9          6           0        1.180345    2.013731    0.203615
     10          6           0       -0.679134    0.574978   -0.037431
     11          6           0       -0.007812    2.859664   -0.285634
     12          6           0       -1.226347    1.981356    0.057575
     13          9           0        2.283850    2.249066   -0.523960
     14          9           0        1.467117    2.335206    1.482279
     15          9           0       -0.058364    4.072859    0.257208
     16          9           0        0.067779    2.983627   -1.622057
     17          9           0       -1.639508    2.263183    1.315649
     18          9           0       -2.254942    2.220003   -0.762850
     19          6           0       -1.390413   -1.673065   -1.037259
     20          6           0       -1.566399   -0.554646   -0.234867
     21          6           0       -0.192480   -1.940309   -1.890254
     22          1           0       -0.475452   -2.508164   -2.788610
     23          1           0        0.566554   -2.526912   -1.346023
     24          1           0        0.292573   -1.006995   -2.206935
     25          6           0        0.237488   -1.959378    1.883404
     26          1           0       -0.525743   -2.536508    1.334993
     27          1           0       -0.245574   -1.034558    2.227232
     28          1           0        0.531931   -2.546256    2.765656
     29          1           0        4.955205   -3.660610    0.338554
     30          1           0        5.710370   -2.068529    0.089312
     31          1           0        4.972609   -2.922270   -1.280625
     32         16           0       -3.087680   -0.619092    0.605685
     33          6           0       -3.530417   -2.097824   -0.154296
     34          6           0       -2.523210   -2.534878   -0.981785
     35          6           0       -4.861080   -2.726527    0.100747
     36          1           0       -5.253285   -2.469920    1.095261
     37          1           0       -5.606285   -2.398048   -0.642573
     38          1           0       -4.785827   -3.821692    0.037703
     39          1           0       -2.594099   -3.461680   -1.555779
 ---------------------------------------------------------------------
 Rotational constants (GHZ):      0.2364300      0.1944186      0.1245327
 Leave Link  202 at Wed Oct 31 13:33:18 2018, MaxMem=   536870912 cpu:         0.0
 (Enter /pbs_home/pkowalski/g09d01/g09/l301.exe)
 Basis read from rwf:  (5D, 7F)
 No pseudopotential information found on rwf file.
 There are   453 symmetry adapted cartesian basis functions of A   symmetry.
 There are   428 symmetry adapted basis functions of A   symmetry.
   428 basis functions,   747 primitive gaussians,   453 cartesian basis functions
   101 alpha electrons      101 beta electrons
       nuclear repulsion energy      2831.4904315442 Hartrees.
 IExCor= 1009 DFT=T Ex+Corr=PBE1PBE ExCW=0 ScaHFX=  0.250000
 ScaDFX=  0.750000  0.750000  1.000000  1.000000 ScalE2=  1.000000  1.000000
 IRadAn=      0 IRanWt=     -1 IRanGd=            0 ICorTp=0 IEmpDi=  4
 NAtoms=   39 NActive=   39 NUniq=   39 SFac= 1.00D+00 NAtFMM=   60 NAOKFM=F Big=F
 Integral buffers will be    131072 words long.
 Raffenetti 2 integral format.
 Two-electron integral symmetry is turned on.
 No density basis found on file   724.
 Leave Link  301 at Wed Oct 31 13:33:18 2018, MaxMem=   536870912 cpu:         0.5
 (Enter /pbs_home/pkowalski/g09d01/g09/l302.exe)
 NPDir=0 NMtPBC=     1 NCelOv=     1 NCel=       1 NClECP=     1 NCelD=      1
         NCelK=      1 NCelE2=     1 NClLst=     1 CellRange=     0.0.
 One-electron integrals computed using PRISM.
 NBasis=   428 RedAO= T EigKep=  3.45D-04  NBF=   428
 NBsUse=   428 1.00D-06 EigRej= -1.00D+00 NBFU=   428
 Precomputing XC quadrature grid using
 IXCGrd= 4 IRadAn=           0 IRanWt=          -1 IRanGd=           0 AccXCQ= 0.00D+00.
 Generated NRdTot=       0 NPtTot=           0 NUsed=           0 NTot=          32
 NSgBfM=   442   443   443   443   446 MxSgAt=    39 MxSgA2=    39.
 Leave Link  302 at Wed Oct 31 13:33:19 2018, MaxMem=   536870912 cpu:         7.2
 (Enter /pbs_home/pkowalski/g09d01/g09/l303.exe)
 DipDrv:  MaxL=1.
 Leave Link  303 at Wed Oct 31 13:33:20 2018, MaxMem=   536870912 cpu:         0.9
 (Enter /pbs_home/pkowalski/g09d01/g09/l401.exe)
 Initial guess from the checkpoint file:  "dae0068freq_open_pbe0_air.chk"
 B after Tr=     0.000000    0.000000    0.000000
         Rot=    0.999991   -0.002232    0.003579   -0.001040 Ang=  -0.50 deg.
 Guess basis will be translated and rotated to current coordinates.
 JPrj=2 DoOrth=T DoCkMO=T.
 Generating alternative initial guess.
 ExpMin= 1.22D-01 ExpMax= 9.18D+03 ExpMxC= 1.38D+03 IAcc=1 IRadAn=         1 AccDes= 0.00D+00
 Harris functional with IExCor= 1009 and IRadAn=       1 diagonalized for initial guess.
 HarFok:  IExCor= 1009 AccDes= 0.00D+00 IRadAn=         1 IDoV= 1 UseB2=F ITyADJ=14
 ICtDFT=  3500011 ScaDFX=  1.000000  1.000000  1.000000  1.000000
 FoFCou: FMM=F IPFlag=           0 FMFlag=      100000 FMFlg1=           0
         NFxFlg=           0 DoJE=T BraDBF=F KetDBF=T FulRan=T
         wScrn=  0.000000 ICntrl=     500 IOpCl=  0 I1Cent=   200000004 NGrid=           0
         NMat0=    1 NMatS0=      1 NMatT0=    0 NMatD0=    1 NMtDS0=    0 NMtDT0=    0
 Petite list used in FoFCou.
 Harris En= -2048.95975935203    
 Leave Link  401 at Wed Oct 31 13:33:22 2018, MaxMem=   536870912 cpu:        19.5
 (Enter /pbs_home/pkowalski/g09d01/g09/l502.exe)
 Closed shell SCF:
 Using DIIS extrapolation, IDIIS=  1040.
 Integral symmetry usage will be decided dynamically.
 IVT=      641221 IEndB=      641221 NGot=   536870912 MDV=   536451994
 LenX=   536451994 LenY=   536246332
 Requested convergence on RMS density matrix=1.00D-08 within 128 cycles.
 Requested convergence on MAX density matrix=1.00D-06.
 Requested convergence on             energy=1.00D-06.
 No special actions if energy rises.
 Fock matrices will be formed incrementally for  20 cycles.
 Integral accuracy reduced to 1.0D-05 until final iterations.

 Cycle   1  Pass 0  IDiag  1:
 FoFJK:  IHMeth= 1 ICntrl=       0 DoSepK=F KAlg= 0 I1Cent=   0 FoldK=F
 IRaf= 790000000 NMat=   1 IRICut=       1 DoRegI=T DoRafI=F ISym2E= 0.
 FoFCou: FMM=F IPFlag=           0 FMFlag=      100000 FMFlg1=           0
         NFxFlg=           0 DoJE=F BraDBF=F KetDBF=F FulRan=T
         wScrn=  0.000000 ICntrl=       0 IOpCl=  0 I1Cent=           0 NGrid=           0
         NMat0=    1 NMatS0=      1 NMatT0=    0 NMatD0=    1 NMtDS0=    0 NMtDT0=    0
 Symmetry not used in FoFCou.
 E= -2048.85624250905    
 DIIS: error= 5.76D-03 at cycle   1 NSaved=   1.
 NSaved= 1 IEnMin= 1 EnMin= -2048.85624250905     IErMin= 1 ErrMin= 5.76D-03
 ErrMax= 5.76D-03  0.00D+00 EMaxC= 1.00D-01 BMatC= 2.70D-02 BMatP= 2.70D-02
 IDIUse=3 WtCom= 9.42D-01 WtEn= 5.76D-02
 Coeff-Com:  0.100D+01
 Coeff-En:   0.100D+01
 Coeff:      0.100D+01
 Gap=     0.507 Goal=   None    Shift=    0.000
 GapD=    0.507 DampG=2.000 DampE=1.000 DampFc=2.0000 IDamp=-1.
 RMSDP=8.79D-04 MaxDP=2.83D-02              OVMax= 2.68D-02

 Cycle   2  Pass 0  IDiag  1:
 RMSU=  8.79D-04    CP:  9.98D-01
 E= -2048.89575965885     Delta-E=       -0.039517149794 Rises=F Damp=F
 DIIS: error= 9.01D-04 at cycle   2 NSaved=   2.
 NSaved= 2 IEnMin= 2 EnMin= -2048.89575965885     IErMin= 2 ErrMin= 9.01D-04
 ErrMax= 9.01D-04  0.00D+00 EMaxC= 1.00D-01 BMatC= 4.13D-04 BMatP= 2.70D-02
 IDIUse=3 WtCom= 9.91D-01 WtEn= 9.01D-03
 Coeff-Com: -0.636D-01 0.106D+01
 Coeff-En:   0.000D+00 0.100D+01
 Coeff:     -0.631D-01 0.106D+01
 Gap=     0.159 Goal=   None    Shift=    0.000
 RMSDP=1.25D-04 MaxDP=4.23D-03 DE=-3.95D-02 OVMax= 6.03D-03

 Cycle   3  Pass 0  IDiag  1:
 RMSU=  1.18D-04    CP:  9.98D-01  1.05D+00
 E= -2048.89618177464     Delta-E=       -0.000422115792 Rises=F Damp=F
 DIIS: error= 7.04D-04 at cycle   3 NSaved=   3.
 NSaved= 3 IEnMin= 3 EnMin= -2048.89618177464     IErMin= 3 ErrMin= 7.04D-04
 ErrMax= 7.04D-04  0.00D+00 EMaxC= 1.00D-01 BMatC= 3.83D-04 BMatP= 4.13D-04
 IDIUse=3 WtCom= 9.93D-01 WtEn= 7.04D-03
 Coeff-Com: -0.424D-01 0.566D+00 0.477D+00
 Coeff-En:   0.000D+00 0.000D+00 0.100D+01
 Coeff:     -0.421D-01 0.562D+00 0.480D+00
 Gap=     0.159 Goal=   None    Shift=    0.000
 RMSDP=6.49D-05 MaxDP=2.78D-03 DE=-4.22D-04 OVMax= 3.35D-03

 Cycle   4  Pass 0  IDiag  1:
 RMSU=  4.44D-05    CP:  9.98D-01  1.06D+00  6.09D-01
 E= -2048.89644410990     Delta-E=       -0.000262335258 Rises=F Damp=F
 DIIS: error= 1.58D-04 at cycle   4 NSaved=   4.
 NSaved= 4 IEnMin= 4 EnMin= -2048.89644410990     IErMin= 4 ErrMin= 1.58D-04
 ErrMax= 1.58D-04  0.00D+00 EMaxC= 1.00D-01 BMatC= 2.41D-05 BMatP= 3.83D-04
 IDIUse=3 WtCom= 9.98D-01 WtEn= 1.58D-03
 Coeff-Com: -0.837D-02 0.910D-01 0.213D+00 0.705D+00
 Coeff-En:   0.000D+00 0.000D+00 0.000D+00 0.100D+01
 Coeff:     -0.835D-02 0.908D-01 0.212D+00 0.705D+00
 Gap=     0.159 Goal=   None    Shift=    0.000
 RMSDP=2.44D-05 MaxDP=1.16D-03 DE=-2.62D-04 OVMax= 2.56D-03

 Cycle   5  Pass 0  IDiag  1:
 RMSU=  1.92D-05    CP:  9.98D-01  1.06D+00  6.89D-01  7.49D-01
 E= -2048.89645606368     Delta-E=       -0.000011953786 Rises=F Damp=F
 DIIS: error= 1.32D-04 at cycle   5 NSaved=   5.
 NSaved= 5 IEnMin= 5 EnMin= -2048.89645606368     IErMin= 5 ErrMin= 1.32D-04
 ErrMax= 1.32D-04  0.00D+00 EMaxC= 1.00D-01 BMatC= 1.03D-05 BMatP= 2.41D-05
 IDIUse=3 WtCom= 9.99D-01 WtEn= 1.32D-03
 Coeff-Com: -0.122D-02 0.131D-02 0.941D-01 0.478D+00 0.427D+00
 Coeff-En:   0.000D+00 0.000D+00 0.000D+00 0.331D+00 0.669D+00
 Coeff:     -0.122D-02 0.130D-02 0.940D-01 0.478D+00 0.428D+00
 Gap=     0.159 Goal=   None    Shift=    0.000
 RMSDP=1.23D-05 MaxDP=4.83D-04 DE=-1.20D-05 OVMax= 1.24D-03

 Cycle   6  Pass 0  IDiag  1:
 RMSU=  5.73D-06    CP:  9.98D-01  1.06D+00  6.75D-01  8.57D-01  4.99D-01
 E= -2048.89646700982     Delta-E=       -0.000010946139 Rises=F Damp=F
 DIIS: error= 2.33D-05 at cycle   6 NSaved=   6.
 NSaved= 6 IEnMin= 6 EnMin= -2048.89646700982     IErMin= 6 ErrMin= 2.33D-05
 ErrMax= 2.33D-05  0.00D+00 EMaxC= 1.00D-01 BMatC= 4.31D-07 BMatP= 1.03D-05
 IDIUse=1 WtCom= 1.00D+00 WtEn= 0.00D+00
 Coeff-Com:  0.436D-03-0.129D-01 0.203D-01 0.153D+00 0.221D+00 0.619D+00
 Coeff:      0.436D-03-0.129D-01 0.203D-01 0.153D+00 0.221D+00 0.619D+00
 Gap=     0.159 Goal=   None    Shift=    0.000
 RMSDP=3.20D-06 MaxDP=1.02D-04 DE=-1.09D-05 OVMax= 2.77D-04

 Initial convergence to 1.0D-05 achieved.  Increase integral accuracy.
 Cycle   7  Pass 1  IDiag  1:
 E= -2048.89670203924     Delta-E=       -0.000235029412 Rises=F Damp=F
 DIIS: error= 1.28D-04 at cycle   1 NSaved=   1.
 NSaved= 1 IEnMin= 1 EnMin= -2048.89670203924     IErMin= 1 ErrMin= 1.28D-04
 ErrMax= 1.28D-04  0.00D+00 EMaxC= 1.00D-01 BMatC= 2.58D-06 BMatP= 2.58D-06
 IDIUse=3 WtCom= 9.99D-01 WtEn= 1.28D-03
 Coeff-Com:  0.100D+01
 Coeff-En:   0.100D+01
 Coeff:      0.100D+01
 Gap=     0.159 Goal=   None    Shift=    0.000
 RMSDP=3.20D-06 MaxDP=1.02D-04 DE=-2.35D-04 OVMax= 2.40D-04

 Cycle   8  Pass 1  IDiag  1:
 RMSU=  7.16D-05    CP:  1.00D+00
 E= -2048.89670464186     Delta-E=       -0.000002602625 Rises=F Damp=F
 DIIS: error= 9.91D-06 at cycle   2 NSaved=   2.
 NSaved= 2 IEnMin= 2 EnMin= -2048.89670464186     IErMin= 2 ErrMin= 9.91D-06
 ErrMax= 9.91D-06  0.00D+00 EMaxC= 1.00D-01 BMatC= 1.01D-07 BMatP= 2.58D-06
 IDIUse=1 WtCom= 1.00D+00 WtEn= 0.00D+00
 Coeff-Com:  0.418D-01 0.958D+00
 Coeff:      0.418D-01 0.958D+00
 Gap=     0.159 Goal=   None    Shift=    0.000
 RMSDP=3.14D-06 MaxDP=8.69D-05 DE=-2.60D-06 OVMax= 2.69D-04

 Cycle   9  Pass 1  IDiag  1:
 RMSU=  2.84D-06    CP:  1.00D+00  1.02D+00
 E= -2048.89670444667     Delta-E=        0.000000195187 Rises=F Damp=F
 DIIS: error= 1.81D-05 at cycle   3 NSaved=   3.
 NSaved= 3 IEnMin= 2 EnMin= -2048.89670464186     IErMin= 2 ErrMin= 9.91D-06
 ErrMax= 1.81D-05  0.00D+00 EMaxC= 1.00D-01 BMatC= 2.78D-07 BMatP= 1.01D-07
 IDIUse=1 WtCom= 1.00D+00 WtEn= 0.00D+00
 Coeff-Com: -0.890D-02 0.631D+00 0.378D+00
 Coeff:     -0.890D-02 0.631D+00 0.378D+00
 Gap=     0.159 Goal=   None    Shift=    0.000
 RMSDP=1.86D-06 MaxDP=6.29D-05 DE= 1.95D-07 OVMax= 2.10D-04

 Cycle  10  Pass 1  IDiag  1:
 RMSU=  6.85D-07    CP:  1.00D+00  1.02D+00  3.92D-01
 E= -2048.89670474061     Delta-E=       -0.000000293937 Rises=F Damp=F
 DIIS: error= 2.23D-06 at cycle   4 NSaved=   4.
 NSaved= 4 IEnMin= 4 EnMin= -2048.89670474061     IErMin= 4 ErrMin= 2.23D-06
 ErrMax= 2.23D-06  0.00D+00 EMaxC= 1.00D-01 BMatC= 6.06D-09 BMatP= 1.01D-07
 IDIUse=1 WtCom= 1.00D+00 WtEn= 0.00D+00
 Coeff-Com: -0.662D-02 0.354D+00 0.230D+00 0.423D+00
 Coeff:     -0.662D-02 0.354D+00 0.230D+00 0.423D+00
 Gap=     0.159 Goal=   None    Shift=    0.000
 RMSDP=3.38D-07 MaxDP=1.99D-05 DE=-2.94D-07 OVMax= 2.80D-05

 Cycle  11  Pass 1  IDiag  1:
 RMSU=  2.51D-07    CP:  1.00D+00  1.02D+00  4.20D-01  6.97D-01
 E= -2048.89670474648     Delta-E=       -0.000000005873 Rises=F Damp=F
 DIIS: error= 4.88D-07 at cycle   5 NSaved=   5.
 NSaved= 5 IEnMin= 5 EnMin= -2048.89670474648     IErMin= 5 ErrMin= 4.88D-07
 ErrMax= 4.88D-07  0.00D+00 EMaxC= 1.00D-01 BMatC= 2.77D-10 BMatP= 6.06D-09
 IDIUse=1 WtCom= 1.00D+00 WtEn= 0.00D+00
 Coeff-Com: -0.204D-02 0.906D-01 0.643D-01 0.205D+00 0.643D+00
 Coeff:     -0.204D-02 0.906D-01 0.643D-01 0.205D+00 0.643D+00
 Gap=     0.159 Goal=   None    Shift=    0.000
 RMSDP=9.39D-08 MaxDP=2.66D-06 DE=-5.87D-09 OVMax= 6.10D-06

 Cycle  12  Pass 1  IDiag  1:
 RMSU=  8.30D-08    CP:  1.00D+00  1.02D+00  4.24D-01  7.30D-01  8.65D-01
 E= -2048.89670474671     Delta-E=       -0.000000000227 Rises=F Damp=F
 DIIS: error= 2.59D-07 at cycle   6 NSaved=   6.
 NSaved= 6 IEnMin= 6 EnMin= -2048.89670474671     IErMin= 6 ErrMin= 2.59D-07
 ErrMax= 2.59D-07  0.00D+00 EMaxC= 1.00D-01 BMatC= 6.50D-11 BMatP= 2.77D-10
 IDIUse=1 WtCom= 1.00D+00 WtEn= 0.00D+00
 Coeff-Com: -0.330D-03 0.655D-02 0.763D-02 0.621D-01 0.379D+00 0.545D+00
 Coeff:     -0.330D-03 0.655D-02 0.763D-02 0.621D-01 0.379D+00 0.545D+00
 Gap=     0.159 Goal=   None    Shift=    0.000
 RMSDP=3.51D-08 MaxDP=1.09D-06 DE=-2.27D-10 OVMax= 3.18D-06

 Cycle  13  Pass 1  IDiag  1:
 RMSU=  1.86D-08    CP:  1.00D+00  1.02D+00  4.24D-01  7.42D-01  9.14D-01
                    CP:  6.89D-01
 E= -2048.89670474665     Delta-E=        0.000000000058 Rises=F Damp=F
 DIIS: error= 9.72D-08 at cycle   7 NSaved=   7.
 NSaved= 7 IEnMin= 6 EnMin= -2048.89670474671     IErMin= 7 ErrMin= 9.72D-08
 ErrMax= 9.72D-08  0.00D+00 EMaxC= 1.00D-01 BMatC= 8.19D-12 BMatP= 6.50D-11
 IDIUse=1 WtCom= 1.00D+00 WtEn= 0.00D+00
 Coeff-Com:  0.583D-04-0.750D-02-0.341D-02 0.114D-01 0.149D+00 0.324D+00
 Coeff-Com:  0.526D+00
 Coeff:      0.583D-04-0.750D-02-0.341D-02 0.114D-01 0.149D+00 0.324D+00
 Coeff:      0.526D+00
 Gap=     0.159 Goal=   None    Shift=    0.000
 RMSDP=1.15D-08 MaxDP=4.04D-07 DE= 5.82D-11 OVMax= 8.30D-07

 Cycle  14  Pass 1  IDiag  1:
 RMSU=  7.63D-09    CP:  1.00D+00  1.02D+00  4.25D-01  7.45D-01  9.22D-01
                    CP:  7.29D-01  6.18D-01
 E= -2048.89670474671     Delta-E=       -0.000000000060 Rises=F Damp=F
 DIIS: error= 1.77D-08 at cycle   8 NSaved=   8.
 NSaved= 8 IEnMin= 8 EnMin= -2048.89670474671     IErMin= 8 ErrMin= 1.77D-08
 ErrMax= 1.77D-08  0.00D+00 EMaxC= 1.00D-01 BMatC= 4.45D-13 BMatP= 8.19D-12
 IDIUse=1 WtCom= 1.00D+00 WtEn= 0.00D+00
 Coeff-Com:  0.547D-04-0.434D-02-0.229D-02 0.193D-03 0.428D-01 0.118D+00
 Coeff-Com:  0.265D+00 0.581D+00
 Coeff:      0.547D-04-0.434D-02-0.229D-02 0.193D-03 0.428D-01 0.118D+00
 Coeff:      0.265D+00 0.581D+00
 Gap=     0.159 Goal=   None    Shift=    0.000
 RMSDP=2.79D-09 MaxDP=9.34D-08 DE=-6.00D-11 OVMax= 1.78D-07

 SCF Done:  E(RPBE1PBE) =  -2048.89670475     A.U. after   14 cycles
            NFock= 14  Conv=0.28D-08     -V/T= 2.0055
 KE= 2.037664267966D+03 PE=-1.049735918607D+04 EE= 3.579307781809D+03
 Leave Link  502 at Wed Oct 31 13:36:38 2018, MaxMem=   536870912 cpu:      1563.5
 (Enter /pbs_home/pkowalski/g09d01/g09/l701.exe)
 Compute integral first derivatives.
 ... and contract with generalized density number  0.
 Leave Link  701 at Wed Oct 31 13:36:39 2018, MaxMem=   536870912 cpu:         3.6
 (Enter /pbs_home/pkowalski/g09d01/g09/l702.exe)
 L702 exits ... SP integral derivatives will be done elsewhere.
 Leave Link  702 at Wed Oct 31 13:36:39 2018, MaxMem=   536870912 cpu:         0.2
 (Enter /pbs_home/pkowalski/g09d01/g09/l703.exe)
 Compute integral first derivatives, UseDBF=F ICtDFT=           0.
 Integral derivatives from FoFJK, PRISM(SPDF).
 Calling FoFJK, ICntrl=      2127 FMM=F ISym2X=0 I1Cent= 0 IOpClX= 0 NMat=1 NMatS=1 NMatT=0.
 FoFJK:  IHMeth= 1 ICntrl=    2127 DoSepK=F KAlg= 0 I1Cent=   0 FoldK=F
 IRaf=         0 NMat=   1 IRICut=       1 DoRegI=T DoRafI=F ISym2E= 0.
 FoFCou: FMM=F IPFlag=           0 FMFlag=      100000 FMFlg1=         800
         NFxFlg=           0 DoJE=F BraDBF=F KetDBF=F FulRan=T
         wScrn=  0.000000 ICntrl=    2127 IOpCl=  0 I1Cent=           0 NGrid=           0
         NMat0=    1 NMatS0=      1 NMatT0=    0 NMatD0=    1 NMtDS0=    0 NMtDT0=    0
 Symmetry not used in FoFCou.
 Leave Link  703 at Wed Oct 31 13:37:32 2018, MaxMem=   536870912 cpu:       424.1
 (Enter /pbs_home/pkowalski/g09d01/g09/l716.exe)
 Dipole        =-1.92904282D-02-2.43671465D+00-1.10653408D-01
 ***** Axes restored to original set *****
 -------------------------------------------------------------------
 Center     Atomic                   Forces (Hartrees/Bohr)
 Number     Number              X              Y              Z
 -------------------------------------------------------------------
      1        6           0.002250813    0.000207978   -0.000389049
      2       16           0.000149860    0.000510481   -0.003094874
      3        6          -0.000072832   -0.000467776    0.001454118
      4        6          -0.000228590   -0.000042817    0.000056747
      5        6           0.000941472    0.000199303   -0.001405210
      6        6          -0.000044609   -0.000154996    0.000146991
      7        1           0.000153350    0.000179339   -0.000017506
      8        6          -0.002834864    0.000281861    0.000953086
      9        6           0.001321871   -0.002251008   -0.000609694
     10        6           0.000607449   -0.001744215   -0.000666813
     11        6          -0.001388175    0.000475773    0.003837819
     12        6          -0.001205566   -0.001037481   -0.002527648
     13        9          -0.001137503    0.001085884    0.000861587
     14        9          -0.000735341    0.000391885    0.000336327
     15        9           0.000438942   -0.000414602   -0.001376179
     16        9           0.000951667    0.000227800   -0.001207307
     17        9           0.000848868   -0.000355836    0.000385083
     18        9          -0.000274147    0.000166007    0.001250689
     19        6           0.000985791    0.001045715    0.001608981
     20        6          -0.000445129    0.001114979   -0.001729339
     21        6           0.001159609   -0.000194752    0.002406944
     22        1           0.000102094    0.000009017    0.000172227
     23        1           0.000382694   -0.000034960    0.000169672
     24        1          -0.000288544   -0.000321754    0.000220647
     25        6          -0.001098156    0.000321722   -0.002254589
     26        1          -0.000157082    0.000158384   -0.000243105
     27        1          -0.000217623   -0.000481030    0.000018204
     28        1          -0.000142014    0.000099000   -0.000216491
     29        1          -0.000040754    0.000044614    0.000056528
     30        1           0.000047478   -0.000006695    0.000006844
     31        1          -0.000085256    0.000006899    0.000004761
     32       16           0.001583992    0.002581415    0.003633854
     33        6          -0.002310891   -0.001756853   -0.000937968
     34        6           0.000991602   -0.000426295   -0.000648612
     35        6          -0.000644783    0.000065703   -0.000425027
     36        1          -0.000087680   -0.000029412   -0.000147207
     37        1           0.000152102    0.000184503   -0.000182259
     38        1           0.000092756   -0.000013016    0.000296793
     39        1           0.000277128    0.000375239    0.000200973
 -------------------------------------------------------------------
 Cartesian Forces:  Max     0.003837819 RMS     0.001076884
 Leave Link  716 at Wed Oct 31 13:37:32 2018, MaxMem=   536870912 cpu:         0.2
 (Enter /pbs_home/pkowalski/g09d01/g09/l103.exe)

 GradGradGradGradGradGradGradGradGradGradGradGradGradGradGradGradGradGrad
 Berny optimization.
 Using GEDIIS/GDIIS optimizer.
 FormGI is forming the generalized inverse of G from B-inverse, IUseBI=4.
 GSVD:  received Info=                   1 from GESDD.
 Internal  Forces:  Max     0.008528503 RMS     0.001616203
 Search for a local minimum.
 Step number   4 out of a maximum of  223
 All quantities printed in internal units (Hartrees-Bohrs-Radians)
 RMS Force = .16162D-02 SwitMx=.10000D-02 MixMth= 1
 Mixed Optimization -- RFO/linear search
 Update second derivatives using D2CorX and points    3    4
 DE= -9.25D-04 DEPred=-2.11D-03 R= 4.38D-01
 Trust test= 4.38D-01 RLast= 5.61D-01 DXMaxT set to 8.49D-01
 ITU=  0  1  1  0
 Use linear search instead of GDIIS.
     Eigenvalues ---    0.00369   0.00884   0.00901   0.00952   0.00973
     Eigenvalues ---    0.01004   0.01108   0.01149   0.01192   0.01214
     Eigenvalues ---    0.01291   0.01332   0.01398   0.01436   0.01486
     Eigenvalues ---    0.01515   0.01584   0.01652   0.01720   0.01950
     Eigenvalues ---    0.02256   0.03735   0.05006   0.05304   0.07176
     Eigenvalues ---    0.07235   0.07268   0.07289   0.07334   0.07347
     Eigenvalues ---    0.07373   0.07413   0.07446   0.08064   0.09259
     Eigenvalues ---    0.09676   0.10427   0.11146   0.12207   0.12391
     Eigenvalues ---    0.14469   0.15671   0.15999   0.15999   0.16000
     Eigenvalues ---    0.16000   0.16000   0.16000   0.16000   0.16000
     Eigenvalues ---    0.16000   0.16000   0.16006   0.16020   0.16036
     Eigenvalues ---    0.17074   0.22367   0.23595   0.24236   0.24313
     Eigenvalues ---    0.24609   0.24903   0.24984   0.24991   0.24997
     Eigenvalues ---    0.24998   0.24999   0.25003   0.25182   0.27711
     Eigenvalues ---    0.28678   0.29082   0.29316   0.29445   0.30283
     Eigenvalues ---    0.30645   0.31571   0.32588   0.33344   0.33965
     Eigenvalues ---    0.34143   0.34209   0.34215   0.34226   0.34244
     Eigenvalues ---    0.34247   0.34255   0.34276   0.34281   0.34303
     Eigenvalues ---    0.34316   0.34332   0.34372   0.34525   0.35906
     Eigenvalues ---    0.36049   0.36494   0.37578   0.38099   0.38689
     Eigenvalues ---    0.39372   0.39803   0.40699   0.45773   0.51566
     Eigenvalues ---    0.52739   0.53144   0.53580   0.54103   0.54231
     Eigenvalues ---    0.54951
 RFO step:  Lambda=-2.97952134D-03 EMin= 3.68809007D-03
 Quartic linear search produced a step of -0.32187.
 Iteration  1 RMS(Cart)=  0.09852309 RMS(Int)=  0.00148381
 Iteration  2 RMS(Cart)=  0.00275687 RMS(Int)=  0.00011529
 Iteration  3 RMS(Cart)=  0.00000207 RMS(Int)=  0.00011528
 Iteration  4 RMS(Cart)=  0.00000000 RMS(Int)=  0.00011528
 ITry= 1 IFail=0 DXMaxC= 4.66D-01 DCOld= 1.00D+10 DXMaxT= 8.49D-01 DXLimC= 3.00D+00 Rises=F
 Variable       Old X    -DE/DX   Delta X   Delta X   Delta X     New X
                                 (Linear)    (Quad)   (Total)
    R1        3.28950   0.00040   0.00302  -0.00664  -0.00361   3.28589
    R2        2.62166   0.00185  -0.00294   0.00851   0.00558   2.62724
    R3        2.74455  -0.00032  -0.00148   0.00114  -0.00034   2.74421
    R4        3.25717  -0.00073   0.00013  -0.00301  -0.00289   3.25428
    R5        2.59380  -0.00074  -0.00111   0.00344   0.00232   2.59612
    R6        2.81893   0.00009   0.00039   0.00038   0.00076   2.81970
    R7        2.69192   0.00023   0.00064  -0.00119  -0.00055   2.69137
    R8        2.06447  -0.00021  -0.00018  -0.00006  -0.00024   2.06423
    R9        2.82515  -0.00076  -0.00050   0.00095   0.00045   2.82560
   R10        2.07641  -0.00004  -0.00001  -0.00005  -0.00006   2.07635
   R11        2.08159  -0.00002  -0.00011   0.00053   0.00042   2.08201
   R12        2.08167   0.00005  -0.00007   0.00053   0.00046   2.08214
   R13        2.85724  -0.00068  -0.00008  -0.00074  -0.00101   2.85623
   R14        2.57737   0.00472  -0.00159   0.01071   0.00910   2.58647
   R15        2.90716  -0.00099  -0.00284   0.00630   0.00338   2.91054
   R16        2.53708   0.00165   0.00069   0.00010   0.00078   2.53786
   R17        2.54978  -0.00051   0.00072  -0.00254  -0.00182   2.54795
   R18        2.85741  -0.00078   0.00029  -0.00309  -0.00260   2.85480
   R19        2.73995   0.00024  -0.00208   0.00327   0.00119   2.74115
   R20        2.91168  -0.00062  -0.00270   0.00532   0.00272   2.91440
   R21        2.51346   0.00077   0.00151  -0.00305  -0.00154   2.51192
   R22        2.54033  -0.00113   0.00025  -0.00211  -0.00186   2.53847
   R23        2.55838   0.00033  -0.00022   0.00104   0.00082   2.55920
   R24        2.52691   0.00090   0.00153  -0.00311  -0.00158   2.52533
   R25        2.62234   0.00181  -0.00056   0.00061   0.00010   2.62244
   R26        2.82453  -0.00083  -0.00045   0.00017  -0.00028   2.82425
   R27        2.69180   0.00003  -0.00177   0.00356   0.00179   2.69359
   R28        3.28670  -0.00006   0.00133  -0.00405  -0.00269   3.28401
   R29        2.07834   0.00013   0.00022  -0.00051  -0.00030   2.07804
   R30        2.08421  -0.00037  -0.00043   0.00118   0.00075   2.08496
   R31        2.07581  -0.00036   0.00021  -0.00086  -0.00065   2.07516
   R32        2.08415  -0.00031  -0.00020   0.00056   0.00036   2.08451
   R33        2.07600  -0.00037   0.00022  -0.00092  -0.00070   2.07530
   R34        2.07826   0.00014   0.00019  -0.00037  -0.00017   2.07809
   R35        3.25134  -0.00026  -0.00200   0.00396   0.00192   3.25325
   R36        2.59809  -0.00208  -0.00172   0.00190   0.00014   2.59823
   R37        2.82258  -0.00054  -0.00035   0.00036   0.00001   2.82259
   R38        2.06444  -0.00022  -0.00025   0.00035   0.00010   2.06454
   R39        2.07761   0.00007   0.00020  -0.00027  -0.00007   2.07754
   R40        2.08364  -0.00004  -0.00015   0.00067   0.00051   2.08415
   R41        2.07786   0.00001   0.00002   0.00001   0.00003   2.07789
    A1        1.93886  -0.00122  -0.00033  -0.00061  -0.00098   1.93789
    A2        2.10799  -0.00313  -0.00089  -0.00295  -0.00389   2.10410
    A3        2.23628   0.00433   0.00106   0.00343   0.00444   2.24072
    A4        1.61307   0.00099  -0.00087   0.00488   0.00398   1.61705
    A5        1.92950  -0.00031   0.00058  -0.00434  -0.00378   1.92571
    A6        2.11362   0.00016  -0.00112   0.00382   0.00271   2.11633
    A7        2.24005   0.00014   0.00048   0.00051   0.00101   2.24106
    A8        1.99770   0.00065  -0.00042   0.00419   0.00376   2.00146
    A9        2.13840  -0.00028   0.00207  -0.00675  -0.00468   2.13372
   A10        2.14697  -0.00037  -0.00164   0.00253   0.00089   2.14786
   A11        1.94546  -0.00007   0.00093  -0.00382  -0.00291   1.94255
   A12        2.18316   0.00322  -0.00209   0.01178   0.00967   2.19283
   A13        2.15417  -0.00316   0.00125  -0.00842  -0.00720   2.14697
   A14        1.91785   0.00008   0.00040  -0.00105  -0.00065   1.91719
   A15        1.94974  -0.00009  -0.00075   0.00255   0.00179   1.95153
   A16        1.95178   0.00010  -0.00063   0.00266   0.00204   1.95382
   A17        1.88425   0.00001   0.00000  -0.00027  -0.00027   1.88398
   A18        1.88423  -0.00009   0.00002  -0.00067  -0.00065   1.88357
   A19        1.87333  -0.00002   0.00100  -0.00343  -0.00243   1.87091
   A20        2.10807  -0.00701   0.00137  -0.01739  -0.01557   2.09250
   A21        2.24448   0.00831  -0.00072   0.01573   0.01546   2.25994
   A22        1.92732  -0.00133  -0.00215   0.00314   0.00041   1.92773
   A23        1.81153   0.00153  -0.00489   0.02052   0.01488   1.82641
   A24        1.98265  -0.00048   0.00296  -0.00783  -0.00457   1.97808
   A25        1.93980  -0.00060  -0.00215   0.00337   0.00139   1.94118
   A26        1.94558  -0.00008   0.00346  -0.00991  -0.00623   1.93935
   A27        1.91189  -0.00059   0.00190  -0.00860  -0.00650   1.90539
   A28        1.87246   0.00021  -0.00124   0.00221   0.00083   1.87329
   A29        1.92037  -0.00101  -0.00257   0.00537   0.00251   1.92288
   A30        2.25478   0.00853  -0.00123   0.01884   0.01781   2.27260
   A31        2.10799  -0.00751   0.00375  -0.02424  -0.02029   2.08770
   A32        1.79929  -0.00036  -0.00563   0.01556   0.00944   1.80873
   A33        1.98353  -0.00032   0.00467  -0.01653  -0.01175   1.97179
   A34        1.90016   0.00048  -0.00065   0.00467   0.00416   1.90432
   A35        1.98120  -0.00003   0.00450  -0.01426  -0.00955   1.97165
   A36        1.89492   0.00030  -0.00021   0.00156   0.00139   1.89631
   A37        1.90051  -0.00003  -0.00296   0.00996   0.00694   1.90745
   A38        1.80286   0.00104  -0.00476   0.01444   0.00945   1.81232
   A39        1.94169  -0.00022  -0.00096   0.00655   0.00563   1.94732
   A40        1.98868  -0.00058   0.00212  -0.00958  -0.00742   1.98126
   A41        1.90676   0.00104   0.00188   0.00017   0.00201   1.90876
   A42        1.94974  -0.00132   0.00283  -0.01402  -0.01108   1.93866
   A43        1.87365   0.00010  -0.00105   0.00268   0.00162   1.87527
   A44        2.18429   0.00295  -0.00174   0.00933   0.00759   2.19188
   A45        1.94362   0.00029   0.00123  -0.00258  -0.00135   1.94227
   A46        2.15486  -0.00325   0.00057  -0.00703  -0.00646   2.14840
   A47        2.25113   0.00495   0.00066   0.00607   0.00656   2.25768
   A48        2.09245  -0.00328   0.00105  -0.00848  -0.00760   2.08485
   A49        1.93961  -0.00166  -0.00177   0.00247   0.00057   1.94018
   A50        1.93078  -0.00023   0.00068  -0.00335  -0.00266   1.92812
   A51        1.94450  -0.00031  -0.00108   0.00229   0.00121   1.94571
   A52        1.94606   0.00054   0.00002   0.00225   0.00227   1.94833
   A53        1.88128   0.00017  -0.00011   0.00078   0.00067   1.88195
   A54        1.89317  -0.00018  -0.00146   0.00358   0.00212   1.89529
   A55        1.86530   0.00000   0.00196  -0.00558  -0.00362   1.86167
   A56        1.94477  -0.00013  -0.00107   0.00297   0.00190   1.94667
   A57        1.94521   0.00064  -0.00060   0.00502   0.00441   1.94962
   A58        1.93129  -0.00042   0.00109  -0.00533  -0.00424   1.92705
   A59        1.86696  -0.00009   0.00209  -0.00640  -0.00431   1.86265
   A60        1.88066   0.00015  -0.00010   0.00048   0.00038   1.88104
   A61        1.89219  -0.00015  -0.00138   0.00315   0.00178   1.89397
   A62        1.61426   0.00113   0.00035   0.00213   0.00237   1.61663
   A63        1.92896  -0.00036   0.00035  -0.00357  -0.00322   1.92574
   A64        2.11249  -0.00005   0.00343  -0.00995  -0.00629   2.10620
   A65        2.24160   0.00040  -0.00451   0.01380   0.00951   2.25111
   A66        1.99732   0.00073   0.00000   0.00272   0.00262   1.99994
   A67        2.14649  -0.00040   0.00093  -0.00420  -0.00322   2.14328
   A68        2.13932  -0.00033  -0.00099   0.00158   0.00064   2.13996
   A69        1.95414  -0.00016   0.00127  -0.00409  -0.00282   1.95133
   A70        1.94078  -0.00022  -0.00146   0.00375   0.00229   1.94307
   A71        1.92674   0.00032  -0.00006   0.00123   0.00117   1.92791
   A72        1.87463   0.00006   0.00032  -0.00126  -0.00094   1.87369
   A73        1.88467   0.00001  -0.00083   0.00263   0.00180   1.88647
   A74        1.88002  -0.00001   0.00077  -0.00230  -0.00153   1.87849
    D1       -0.01704   0.00199   0.01531   0.01437   0.02974   0.01269
    D2        3.11418   0.00056   0.00774   0.00176   0.00960   3.12378
    D3        0.01889  -0.00194  -0.01491  -0.01293  -0.02781  -0.00893
    D4        3.13123  -0.00232  -0.01086  -0.03056  -0.04147   3.08976
    D5       -3.11138  -0.00031  -0.00659   0.00090  -0.00562  -3.11700
    D6        0.00096  -0.00070  -0.00254  -0.01674  -0.01928  -0.01832
    D7       -0.81930  -0.00161  -0.02934   0.03111   0.00178  -0.81752
    D8        2.41847  -0.00092  -0.01217   0.00964  -0.00251   2.41595
    D9        2.30999  -0.00336  -0.03836   0.01611  -0.02225   2.28774
   D10       -0.73542  -0.00267  -0.02118  -0.00535  -0.02655  -0.76197
   D11        0.01046  -0.00150  -0.01153  -0.01197  -0.02351  -0.01305
   D12       -3.12515  -0.00099  -0.00681  -0.00996  -0.01680   3.14124
   D13       -0.00149   0.00068   0.00512   0.00686   0.01190   0.01041
   D14       -3.12665   0.00099   0.00489   0.00892   0.01374  -3.11291
   D15        3.13358   0.00013  -0.00006   0.00467   0.00458   3.13816
   D16        0.00842   0.00044  -0.00029   0.00673   0.00642   0.01484
   D17        3.13988  -0.00029  -0.00293  -0.00045  -0.00337   3.13651
   D18        1.04900  -0.00030  -0.00271  -0.00105  -0.00375   1.04525
   D19       -1.05113  -0.00028  -0.00304  -0.00027  -0.00331  -1.05444
   D20        0.00542   0.00031   0.00271   0.00197   0.00468   0.01011
   D21       -2.08546   0.00030   0.00293   0.00137   0.00430  -2.08115
   D22        2.09760   0.00032   0.00260   0.00215   0.00474   2.10234
   D23       -0.01145   0.00082   0.00648   0.00404   0.01051  -0.00094
   D24       -3.12437   0.00107   0.00254   0.02093   0.02342  -3.10095
   D25        3.11362   0.00051   0.00675   0.00186   0.00859   3.12221
   D26        0.00070   0.00076   0.00281   0.01875   0.02150   0.02220
   D27        1.59919   0.00037  -0.00424   0.01860   0.01438   1.61358
   D28       -0.48492   0.00015  -0.00576   0.02134   0.01560  -0.46933
   D29       -2.59189   0.00019  -0.00435   0.01760   0.01327  -2.57862
   D30       -1.57501   0.00001   0.00028  -0.00094  -0.00068  -1.57569
   D31        2.62405  -0.00022  -0.00125   0.00180   0.00053   2.62459
   D32        0.51709  -0.00017   0.00016  -0.00193  -0.00179   0.51530
   D33        2.94974   0.00110  -0.00654   0.07971   0.07317   3.02291
   D34        0.83375   0.00045  -0.00915   0.08260   0.07353   0.90728
   D35       -1.27987   0.00098  -0.00804   0.08282   0.07468  -1.20519
   D36       -0.27202   0.00110  -0.02080   0.09850   0.07770  -0.19433
   D37       -2.38801   0.00045  -0.02341   0.10139   0.07805  -2.30996
   D38        1.78155   0.00098  -0.02230   0.10161   0.07920   1.86076
   D39        2.98693  -0.00241  -0.01180  -0.02957  -0.04131   2.94562
   D40       -0.14590  -0.00281  -0.02141  -0.02623  -0.04776  -0.19365
   D41       -0.06651  -0.00145   0.00370  -0.04822  -0.04446  -0.11097
   D42        3.08385  -0.00186  -0.00591  -0.04487  -0.05091   3.03294
   D43        0.48350  -0.00022   0.02887  -0.10686  -0.07812   0.40539
   D44        2.63548  -0.00068   0.03321  -0.12323  -0.09013   2.54535
   D45       -1.52630  -0.00059   0.03207  -0.11816  -0.08613  -1.61244
   D46        2.62417   0.00011   0.03123  -0.10886  -0.07776   2.54640
   D47       -1.50705  -0.00035   0.03557  -0.12522  -0.08977  -1.59682
   D48        0.61436  -0.00026   0.03443  -0.12016  -0.08578   0.52858
   D49       -1.58936  -0.00006   0.03310  -0.11777  -0.08465  -1.67401
   D50        0.56261  -0.00052   0.03744  -0.13414  -0.09666   0.46595
   D51        2.68402  -0.00043   0.03630  -0.12907  -0.09266   2.59136
   D52        0.37623   0.00120   0.01497  -0.02239  -0.00745   0.36878
   D53       -1.66736  -0.00051   0.01584  -0.03368  -0.01783  -1.68520
   D54        2.49488  -0.00004   0.01641  -0.03520  -0.01881   2.47607
   D55       -2.77327   0.00165   0.02370  -0.02517  -0.00158  -2.77485
   D56        1.46632  -0.00005   0.02457  -0.03647  -0.01196   1.45436
   D57       -0.65462   0.00041   0.02514  -0.03798  -0.01294  -0.66756
   D58       -0.71161  -0.00315  -0.01473  -0.03307  -0.04778  -0.75939
   D59        2.42729  -0.00109  -0.00617  -0.00251  -0.00869   2.41860
   D60        2.43957  -0.00363  -0.02531  -0.02957  -0.05486   2.38471
   D61       -0.70471  -0.00158  -0.01675   0.00099  -0.01578  -0.72049
   D62       -0.51904  -0.00058  -0.02693   0.08155   0.05457  -0.46447
   D63        1.54900   0.00019  -0.02968   0.09678   0.06707   1.61608
   D64       -2.66378   0.00018  -0.02800   0.09158   0.06357  -2.60021
   D65       -2.67257   0.00007  -0.03139   0.09942   0.06804  -2.60453
   D66       -0.60452   0.00084  -0.03413   0.11465   0.08054  -0.52398
   D67        1.46588   0.00083  -0.03245   0.10946   0.07704   1.54292
   D68        1.49453  -0.00009  -0.03042   0.09500   0.06450   1.55903
   D69       -2.72061   0.00069  -0.03317   0.11023   0.07700  -2.64361
   D70       -0.65021   0.00067  -0.03149   0.10503   0.07350  -0.57671
   D71        0.00251  -0.00079  -0.00903  -0.00063  -0.00958  -0.00707
   D72       -3.13657  -0.00270  -0.01695  -0.02903  -0.04606   3.10055
   D73       -3.10927  -0.00049  -0.01167   0.00936  -0.00215  -3.11142
   D74        0.03483  -0.00240  -0.01959  -0.01904  -0.03863  -0.00381
   D75       -2.59317   0.00010  -0.00233   0.00825   0.00595  -2.58723
   D76        1.59765   0.00024  -0.00193   0.00800   0.00609   1.60374
   D77       -0.48475   0.00009  -0.00370   0.01202   0.00835  -0.47640
   D78        0.51514  -0.00016   0.00062  -0.00278  -0.00219   0.51295
   D79       -1.57722  -0.00002   0.00102  -0.00304  -0.00205  -1.57927
   D80        2.62357  -0.00017  -0.00075   0.00098   0.00021   2.62377
   D81       -0.00951   0.00080   0.00575   0.00363   0.00933  -0.00018
   D82        3.12124   0.00053   0.00170   0.01340   0.01501   3.13625
   D83       -3.12188   0.00097   0.00320   0.01309   0.01626  -3.10562
   D84        0.00887   0.00070  -0.00086   0.02287   0.02194   0.03081
   D85        3.10391   0.00091   0.01507  -0.00255   0.01277   3.11668
   D86       -0.03993   0.00263   0.02218   0.02293   0.04519   0.00525
   D87        0.03412  -0.00210  -0.01872  -0.02075  -0.03939  -0.00527
   D88       -3.09144  -0.00134  -0.00172  -0.03761  -0.03949  -3.13093
   D89       -0.02051   0.00116   0.01096   0.01373   0.02460   0.00410
   D90        3.13188   0.00143   0.01497   0.00404   0.01896  -3.13235
   D91        3.10354   0.00031  -0.00722   0.03188   0.02451   3.12805
   D92       -0.02726   0.00059  -0.00322   0.02219   0.01886  -0.00839
   D93       -0.48982  -0.00058  -0.00331  -0.01751  -0.02078  -0.51061
   D94        1.60738  -0.00076  -0.00304  -0.01931  -0.02232   1.58505
   D95       -2.59013  -0.00071  -0.00306  -0.01896  -0.02198  -2.61212
   D96        2.67095   0.00035   0.01673  -0.03743  -0.02073   2.65021
   D97       -1.51504   0.00016   0.01700  -0.03924  -0.02227  -1.53731
   D98        0.57064   0.00022   0.01698  -0.03889  -0.02193   0.54870
         Item               Value     Threshold  Converged?
 Maximum Force            0.008529     0.000450     NO 
 RMS     Force            0.001616     0.000300     NO 
 Maximum Displacement     0.465586     0.001800     NO 
 RMS     Displacement     0.098643     0.001200     NO 
 Predicted change in Energy=-2.146527D-03
 Lowest energy point so far.  Saving SCF results.
 GradGradGradGradGradGradGradGradGradGradGradGradGradGradGradGradGradGrad

 Leave Link  103 at Wed Oct 31 13:37:32 2018, MaxMem=   536870912 cpu:         0.9
 (Enter /pbs_home/pkowalski/g09d01/g09/l202.exe)
                          Input orientation:                          
 ---------------------------------------------------------------------
 Center     Atomic      Atomic             Coordinates (Angstroms)
 Number     Number       Type             X           Y           Z
 ---------------------------------------------------------------------
      1          6           0       -2.005361   -0.198525   -0.591589
      2         16           0       -3.422116    0.803469   -0.480669
      3          6           0       -4.454894   -0.456963   -1.037685
      4          6           0       -3.723997   -1.588008   -1.309495
      5          6           0       -2.326570   -1.466408   -1.062928
      6          6           0       -5.924264   -0.244731   -1.187128
      7          1           0       -4.183102   -2.498756   -1.700610
      8          6           0       -0.697240    0.332247   -0.251146
      9          6           0       -0.266060    1.676598   -0.790856
     10          6           0        0.323206   -0.251243    0.449977
     11          6           0        1.070804    1.969317   -0.084244
     12          6           0        1.583376    0.571320    0.317446
     13          9           0       -1.158769    2.653262   -0.561102
     14          9           0       -0.061013    1.624953   -2.122491
     15          9           0        1.928091    2.635455   -0.851203
     16          9           0        0.832282    2.676658    1.032554
     17          9           0        2.390813    0.091647   -0.658266
     18          9           0        2.303694    0.628262    1.441598
     19          6           0       -0.590931   -1.936875    2.154648
     20          6           0        0.341048   -1.467901    1.239612
     21          6           0       -1.859643   -1.245084    2.535975
     22          1           0       -2.116397   -1.462151    3.582965
     23          1           0       -2.703903   -1.573378    1.906100
     24          1           0       -1.779873   -0.156733    2.413454
     25          6           0       -1.351450   -2.565011   -1.342149
     26          1           0       -1.219763   -3.221958   -0.465875
     27          1           0       -0.357630   -2.171592   -1.594323
     28          1           0       -1.703309   -3.186857   -2.178086
     29          1           0       -6.398194   -1.164169   -1.557654
     30          1           0       -6.150660    0.564679   -1.899490
     31          1           0       -6.401414    0.020706   -0.230113
     32         16           0        1.706530   -2.537309    1.130748
     33          6           0        1.049049   -3.623367    2.293469
     34          6           0       -0.166978   -3.164499    2.741957
     35          6           0        1.797157   -4.851304    2.697819
     36          1           0        2.438719   -5.224231    1.886662
     37          1           0        2.446413   -4.657185    3.567956
     38          1           0        1.098088   -5.653093    2.976205
     39          1           0       -0.756958   -3.696679    3.491814
 ---------------------------------------------------------------------
                    Distance matrix (angstroms):
                    1          2          3          4          5
     1  C    0.000000
     2  S    1.738818   0.000000
     3  C    2.503199   1.722088   0.000000
     4  C    2.323738   2.548970   1.373810   0.000000
     5  C    1.390274   2.586811   2.355712   1.424213   0.000000
     6  C    3.964164   2.803311   1.492120   2.580802   3.801489
     7  H    3.356121   3.601673   2.163853   1.092342   2.217903
     8  C    1.452171   2.774830   3.919370   3.737477   2.559075
     9  C    2.565338   3.289264   4.707371   4.783718   3.768051
    10  C    2.551444   4.000744   5.008563   4.611131   3.284329
    11  C    3.797332   4.658614   6.109765   6.094745   4.929927
    12  C    3.781275   5.074035   6.273313   5.956328   4.620113
    13  F    2.974952   2.924200   4.556872   5.012869   4.311296
    14  F    3.073959   3.829808   4.981704   4.939791   3.976422
    15  F    4.854986   5.667291   7.095092   7.070628   5.913734
    16  F    4.353934   4.888618   6.485346   6.665752   5.615549
    17  F    4.406245   5.859042   6.878128   6.374656   4.984475
    18  F    4.835844   6.042409   7.280321   6.986660   5.665654
    19  C    3.544615   4.740252   5.226026   4.683812   3.685998
    20  C    3.235777   4.720158   5.404549   4.799684   3.523902
    21  C    3.301239   3.967119   4.486370   4.287313   3.635810
    22  H    4.363025   4.832293   5.275356   5.151348   4.650647
    23  H    2.935410   3.444111   3.602530   3.373552   2.994821
    24  H    3.013781   3.463365   4.376784   4.437174   3.754911
    25  C    2.567333   4.046785   3.764031   2.566044   1.495243
    26  H    3.126358   4.588534   4.293977   3.106876   2.159503
    27  H    2.759254   4.413874   4.476312   3.428429   2.157867
    28  H    3.396812   4.664571   4.040304   2.719182   2.142889
    29  H    4.600296   3.726732   2.132351   2.718925   4.112691
    30  H    4.413228   3.084643   2.159185   3.297097   4.410081
    31  H    4.416334   3.090585   2.160852   3.304783   4.416950
    32  S    4.713225   6.329334   6.855151   6.028813   4.714334
    33  C    5.420565   6.876338   7.170501   6.317119   5.226153
    34  C    4.825887   6.060199   6.324766   5.617114   4.693027
    35  C    6.850380   8.325867   8.506020   7.562461   6.527317
    36  H    7.151874   8.734232   8.876967   7.836874   6.747540
    37  H    7.549819   8.980520   9.299561   8.442946   7.376145
    38  H    7.218924   8.606358   8.599226   7.625263   6.750645
    39  H    5.519943   6.567726   6.684823   6.025146   5.308810
                    6          7          8          9         10
     6  C    0.000000
     7  H    2.894121   0.000000
     8  C    5.341418   4.718767   0.000000
     9  C    5.988639   5.796934   1.511450   0.000000
    10  C    6.458408   5.475687   1.368701   2.367165   0.000000
    11  C    7.419524   7.083774   2.415333   1.540192   2.403161
    12  C    7.700281   6.837411   2.362554   2.422888   1.510696
    13  F    5.612505   6.081806   2.386670   1.342977   3.413895
    14  F    6.224816   5.845903   2.361738   1.348318   3.207074
    15  F    8.370651   8.026724   3.543614   2.395277   3.549895
    16  F    7.688460   7.707735   3.079543   2.351872   3.028392
    17  F    8.338665   7.142340   3.124052   3.096550   2.370817
    18  F    8.681682   7.856859   3.458123   3.561811   2.383102
    19  C    6.517304   5.299285   3.308785   4.673192   2.565717
    20  C    6.829300   5.493224   2.557526   3.791999   1.450552
    21  C    5.602084   4.991875   3.406934   4.705692   3.178669
    22  H    6.223805   5.767321   4.464783   5.692610   4.151335
    23  H    4.658764   4.006584   3.508820   4.876371   3.609948
    24  H    5.490711   5.309059   2.917411   3.990029   2.878735
    25  C    5.130142   2.855019   3.164235   4.412850   3.371900
    26  H    5.613948   3.290740   3.598821   5.001101   3.470546
    27  H    5.904745   3.840907   2.861584   3.932239   2.886250
    28  H    5.239710   2.617411   4.136346   5.257687   4.430722
    29  H    1.098756   2.590018   6.037143   6.801544   7.073983
    30  H    1.101754   3.646296   5.701829   6.090479   6.935175
    31  H    1.101820   3.664827   5.712714   6.379575   6.764392
    32  S    8.298040   6.534971   3.990249   5.033953   2.757378
    33  C    8.494517   6.677785   5.017118   6.271539   3.911078
    34  C    7.557055   6.025684   4.633258   5.993897   3.739053
    35  C    9.794573   7.787436   6.464334   7.683829   5.327841
    36  H   10.207011   8.009073   6.728960   7.880760   5.591965
    37  H   10.590033   8.738826   7.025847   8.153132   5.800184
    38  H    9.792708   7.727445   7.033014   8.353204   6.013506
    39  H    7.778785   6.335199   5.499596   6.888712   4.721288
                   11         12         13         14         15
    11  C    0.000000
    12  C    1.542233   0.000000
    13  F    2.380371   3.553264   0.000000
    14  F    2.356703   3.125292   2.168046   0.000000
    15  F    1.329251   2.396919   3.100513   2.567844   0.000000
    16  F    1.343302   2.346906   2.550406   3.443598   2.179686
    17  F    2.365919   1.354272   4.378452   3.241363   2.592739
    18  F    2.376266   1.336345   4.483311   4.391806   3.070315
    19  C    4.799202   3.793938   5.363496   5.591185   6.023854
    20  C    3.754945   2.559725   4.740887   4.585972   4.871114
    21  C    5.077937   4.480578   5.027943   5.759643   6.393629
    22  H    5.948248   5.337317   5.918359   6.804928   7.267057
    23  H    5.546222   5.050180   5.132155   5.783056   6.839033
    24  H    4.345681   4.029237   4.138819   5.167560   5.674795
    25  C    5.292426   4.604784   5.279918   4.453085   6.167761
    26  H    5.686975   4.781228   5.876309   5.251631   6.660838
    27  H    4.633345   3.865996   4.998858   3.844567   5.374426
    28  H    6.218199   5.581565   6.084254   5.084657   6.989063
    29  H    8.232594   8.380536   6.558770   6.946805   9.179501
    30  H    7.577444   8.045505   5.574266   6.185281   8.405548
    31  H    7.723497   8.022461   5.875818   6.808479   8.752333
    32  S    4.710630   3.215618   6.165575   5.570655   5.543889
    33  C    6.077179   4.667502   7.240104   6.948223   7.059358
    34  C    5.989623   4.785221   6.763150   6.827367   7.137197
    35  C    7.401915   5.925937   8.699229   8.284328   8.286391
    36  H    7.583060   6.064855   8.999353   8.320654   8.338544
    37  H    7.690345   6.216745   9.137237   8.839323   8.542847
    38  H    8.213905   6.785854   9.305991   8.961594   9.167223
    39  H    6.944956   5.811161   7.543827   7.766887   8.134323
                   16         17         18         19         20
    16  F    0.000000
    17  F    3.459793   0.000000
    18  F    2.555052   2.169095   0.000000
    19  C    4.956744   4.573640   3.932839   0.000000
    20  C    4.178702   3.199323   2.878659   1.387736   0.000000
    21  C    4.988667   5.482371   4.694727   1.494528   2.563834
    22  H    5.685864   6.381009   5.337835   2.143012   3.395641
    23  H    5.597365   5.941752   5.489901   2.158369   3.118824
    24  H    4.093695   5.185728   4.270391   2.156263   2.755970
    25  C    6.154916   4.640050   5.595205   3.633254   3.276232
    26  H    6.422605   4.904411   5.556744   2.985634   2.901988
    27  H    5.641090   3.681357   4.913110   3.763550   3.002419
    28  H    7.149701   5.460794   6.611605   4.644612   4.337610
    29  H    8.587253   8.923711   9.377162   6.935601   7.303036
    30  H    7.862494   8.644140   9.090820   7.321502   7.491837
    31  H    7.808635   8.802932   8.884968   6.578824   7.059522
    32  S    5.287664   3.252725   3.236367   2.585966   1.737822
    33  C    6.428624   4.930963   4.513997   2.356493   2.501581
    34  C    6.167633   5.357826   4.709585   1.425387   2.322407
    35  C    7.770090   6.004040   5.644495   3.806823   3.961570
    36  H    8.107662   5.893854   5.870945   4.478538   4.350736
    37  H    7.925840   6.357315   5.698923   4.315436   4.474961
    38  H    8.557638   6.919722   6.577532   4.163894   4.593984
    39  H    7.013777   6.440732   5.681205   2.216413   3.353428
                   21         22         23         24         25
    21  C    0.000000
    22  H    1.099650   0.000000
    23  H    1.103311   1.780284   0.000000
    24  H    1.098127   1.784691   1.765821   0.000000
    25  C    4.127992   5.104723   3.655624   4.481953   0.000000
    26  H    3.650833   4.504884   3.247577   4.242625   1.103076
    27  H    4.491528   5.513700   4.256268   4.705816   1.098203
    28  H    5.100715   6.027849   4.503896   5.501795   1.099676
    29  H    6.112511   6.696905   5.080633   6.173614   5.241987
    30  H    6.431285   7.102157   5.561829   6.182694   5.756562
    31  H    5.466366   5.924508   4.558081   5.327155   5.781409
    32  S    4.045009   4.667345   4.580639   4.412197   3.932840
    33  C    3.765040   4.043971   4.293851   4.476019   4.483328
    34  C    2.567430   2.721309   3.109069   3.428703   4.294447
    35  C    5.138405   5.252214   5.624159   5.908892   5.609118
    36  H    5.893312   6.146526   6.306795   6.614648   5.644648
    37  H    5.590128   5.570252   6.228755   6.280799   6.550579
    38  H    5.326585   5.316490   5.678409   6.229713   5.846765
    39  H    2.853044   2.617155   3.288387   3.839328   5.000129
                   26         27         28         29         30
    26  H    0.000000
    27  H    1.766335   0.000000
    28  H    1.779527   1.783926   0.000000
    29  H    5.678259   6.124105   5.149578   0.000000
    30  H    6.380252   6.414008   5.824995   1.779618   0.000000
    31  H    6.117186   6.572257   6.012924   1.779411   1.773586
    32  S    3.403108   3.438098   4.795550   8.648675   8.974414
    33  C    3.594803   4.381931   5.268853   8.737289   9.325043
    34  C    3.376661   4.452587   5.154380   7.830455   8.441223
    35  C    4.665355   5.499678   6.228812   9.943229  10.660015
    36  H    4.788320   5.408829   6.150566  10.316901  11.028321
    37  H    5.636711   6.378868   7.238719  10.802783  11.448602
    38  H    4.809445   5.927030   6.363714   9.843808  10.722753
    39  H    4.012835   5.324861   5.770898   7.983375   8.735981
                   31         32         33         34         35
    31  H    0.000000
    32  S    8.610119   0.000000
    33  C    8.669321   1.721547   0.000000
    34  C    7.605716   2.549391   1.374926   0.000000
    35  C    9.976264   2.796158   1.493652   2.589418   0.000000
    36  H   10.494668   2.885664   2.158574   3.429822   1.099387
    37  H   10.704767   3.313803   2.155395   3.120929   1.102884
    38  H    9.935542   3.672060   2.142036   2.801493   1.099574
    39  H    7.715671   3.603824   2.168655   1.092509   2.913261
                   36         37         38         39
    36  H    0.000000
    37  H    1.774359   0.000000
    38  H    1.779977   1.777634   0.000000
    39  H    3.888737   3.345139   2.744923   0.000000
 Stoichiometry    C17H14F6S2
 Framework group  C1[X(C17H14F6S2)]
 Deg. of freedom   111
 Full point group                 C1      NOp   1
 RotChk:  IX=2 Diff= 2.47D-02
 Largest Abelian subgroup         C1      NOp   1
 Largest concise Abelian subgroup C1      NOp   1
                         Standard orientation:                         
 ---------------------------------------------------------------------
 Center     Atomic      Atomic             Coordinates (Angstroms)
 Number     Number       Type             X           Y           Z
 ---------------------------------------------------------------------
      1          6           0        1.613425   -0.537877    0.249764
      2         16           0        3.122361   -0.560454   -0.614003
      3          6           0        3.601611   -2.051566    0.101883
      4          6           0        2.639411   -2.491439    0.978260
      5          6           0        1.496969   -1.647102    1.079775
      6          6           0        4.908535   -2.687621   -0.235464
      7          1           0        2.756729   -3.407971    1.560854
      8          6           0        0.684380    0.565859    0.084101
      9          6           0        1.187961    1.989707    0.143645
     10          6           0       -0.678863    0.545385   -0.036278
     11          6           0       -0.029606    2.849890   -0.243407
     12          6           0       -1.233861    1.944990    0.087360
     13          9           0        2.225064    2.221953   -0.677370
     14          9           0        1.582185    2.316204    1.391022
     15          9           0       -0.065634    4.015203    0.395072
     16          9           0       -0.008999    3.070305   -1.568342
     17          9           0       -1.656923    2.203378    1.347640
     18          9           0       -2.257722    2.187344   -0.736528
     19          6           0       -1.464657   -1.646103   -1.114616
     20          6           0       -1.583616   -0.568390   -0.248479
     21          6           0       -0.328317   -1.884219   -2.055703
     22          1           0       -0.679874   -2.401623   -2.960098
     23          1           0        0.455589   -2.507692   -1.593027
     24          1           0        0.153136   -0.943790   -2.355167
     25          6           0        0.362054   -1.920913    2.013984
     26          1           0       -0.416815   -2.537958    1.535032
     27          1           0       -0.126673   -0.993786    2.342057
     28          1           0        0.718818   -2.461083    2.902929
     29          1           0        5.024575   -3.623421    0.328520
     30          1           0        5.758937   -2.033148    0.014220
     31          1           0        4.985441   -2.926589   -1.308305
     32         16           0       -3.083824   -0.629326    0.626557
     33          6           0       -3.564594   -2.092363   -0.142927
     34          6           0       -2.603473   -2.499867   -1.037694
     35          6           0       -4.877125   -2.727773    0.180357
     36          1           0       -5.194013   -2.509116    1.210126
     37          1           0       -5.673553   -2.367896   -0.492358
     38          1           0       -4.813807   -3.819678    0.067240
     39          1           0       -2.708211   -3.402843   -1.643699
 ---------------------------------------------------------------------
 Rotational constants (GHZ):      0.2370487      0.1896998      0.1241974
 Leave Link  202 at Wed Oct 31 13:37:33 2018, MaxMem=   536870912 cpu:         0.0
 (Enter /pbs_home/pkowalski/g09d01/g09/l301.exe)
 Basis read from rwf:  (5D, 7F)
 No pseudopotential information found on rwf file.
 There are   453 symmetry adapted cartesian basis functions of A   symmetry.
 There are   428 symmetry adapted basis functions of A   symmetry.
   428 basis functions,   747 primitive gaussians,   453 cartesian basis functions
   101 alpha electrons      101 beta electrons
       nuclear repulsion energy      2821.4327904733 Hartrees.
 IExCor= 1009 DFT=T Ex+Corr=PBE1PBE ExCW=0 ScaHFX=  0.250000
 ScaDFX=  0.750000  0.750000  1.000000  1.000000 ScalE2=  1.000000  1.000000
 IRadAn=      0 IRanWt=     -1 IRanGd=            0 ICorTp=0 IEmpDi=  4
 NAtoms=   39 NActive=   39 NUniq=   39 SFac= 1.00D+00 NAtFMM=   60 NAOKFM=F Big=F
 Integral buffers will be    131072 words long.
 Raffenetti 2 integral format.
 Two-electron integral symmetry is turned on.
 No density basis found on file   724.
 Leave Link  301 at Wed Oct 31 13:37:33 2018, MaxMem=   536870912 cpu:         0.5
 (Enter /pbs_home/pkowalski/g09d01/g09/l302.exe)
 NPDir=0 NMtPBC=     1 NCelOv=     1 NCel=       1 NClECP=     1 NCelD=      1
         NCelK=      1 NCelE2=     1 NClLst=     1 CellRange=     0.0.
 One-electron integrals computed using PRISM.
 NBasis=   428 RedAO= T EigKep=  3.67D-04  NBF=   428
 NBsUse=   428 1.00D-06 EigRej= -1.00D+00 NBFU=   428
 Precomputing XC quadrature grid using
 IXCGrd= 4 IRadAn=           0 IRanWt=          -1 IRanGd=           0 AccXCQ= 0.00D+00.
 Generated NRdTot=       0 NPtTot=           0 NUsed=           0 NTot=          32
 NSgBfM=   446   446   446   446   446 MxSgAt=    39 MxSgA2=    39.
 Leave Link  302 at Wed Oct 31 13:37:34 2018, MaxMem=   536870912 cpu:         7.2
 (Enter /pbs_home/pkowalski/g09d01/g09/l303.exe)
 DipDrv:  MaxL=1.
 Leave Link  303 at Wed Oct 31 13:37:34 2018, MaxMem=   536870912 cpu:         0.9
 (Enter /pbs_home/pkowalski/g09d01/g09/l401.exe)
 Initial guess from the checkpoint file:  "dae0068freq_open_pbe0_air.chk"
 B after Tr=     0.000000    0.000000    0.000000
         Rot=    0.999971   -0.002337   -0.007197   -0.001285 Ang=  -0.88 deg.
 Guess basis will be translated and rotated to current coordinates.
 JPrj=2 DoOrth=T DoCkMO=T.
 Generating alternative initial guess.
 ExpMin= 1.22D-01 ExpMax= 9.18D+03 ExpMxC= 1.38D+03 IAcc=1 IRadAn=         1 AccDes= 0.00D+00
 Harris functional with IExCor= 1009 and IRadAn=       1 diagonalized for initial guess.
 HarFok:  IExCor= 1009 AccDes= 0.00D+00 IRadAn=         1 IDoV= 1 UseB2=F ITyADJ=14
 ICtDFT=  3500011 ScaDFX=  1.000000  1.000000  1.000000  1.000000
 FoFCou: FMM=F IPFlag=           0 FMFlag=      100000 FMFlg1=           0
         NFxFlg=           0 DoJE=T BraDBF=F KetDBF=T FulRan=T
         wScrn=  0.000000 ICntrl=     500 IOpCl=  0 I1Cent=   200000004 NGrid=           0
         NMat0=    1 NMatS0=      1 NMatT0=    0 NMatD0=    1 NMtDS0=    0 NMtDT0=    0
 Petite list used in FoFCou.
 Harris En= -2048.96013557136    
 Leave Link  401 at Wed Oct 31 13:37:36 2018, MaxMem=   536870912 cpu:        19.4
 (Enter /pbs_home/pkowalski/g09d01/g09/l502.exe)
 Closed shell SCF:
 Using DIIS extrapolation, IDIIS=  1040.
 Integral symmetry usage will be decided dynamically.
 IVT=      641221 IEndB=      641221 NGot=   536870912 MDV=   536451994
 LenX=   536451994 LenY=   536246332
 Requested convergence on RMS density matrix=1.00D-08 within 128 cycles.
 Requested convergence on MAX density matrix=1.00D-06.
 Requested convergence on             energy=1.00D-06.
 No special actions if energy rises.
 Fock matrices will be formed incrementally for  20 cycles.
 Integral accuracy reduced to 1.0D-05 until final iterations.

 Cycle   1  Pass 0  IDiag  1:
 FoFJK:  IHMeth= 1 ICntrl=       0 DoSepK=F KAlg= 0 I1Cent=   0 FoldK=F
 IRaf= 780000000 NMat=   1 IRICut=       1 DoRegI=T DoRafI=F ISym2E= 0.
 FoFCou: FMM=F IPFlag=           0 FMFlag=      100000 FMFlg1=           0
         NFxFlg=           0 DoJE=F BraDBF=F KetDBF=F FulRan=T
         wScrn=  0.000000 ICntrl=       0 IOpCl=  0 I1Cent=           0 NGrid=           0
         NMat0=    1 NMatS0=      1 NMatT0=    0 NMatD0=    1 NMtDS0=    0 NMtDT0=    0
 Symmetry not used in FoFCou.
 E= -2048.87504182894    
 DIIS: error= 4.36D-03 at cycle   1 NSaved=   1.
 NSaved= 1 IEnMin= 1 EnMin= -2048.87504182894     IErMin= 1 ErrMin= 4.36D-03
 ErrMax= 4.36D-03  0.00D+00 EMaxC= 1.00D-01 BMatC= 1.65D-02 BMatP= 1.65D-02
 IDIUse=3 WtCom= 9.56D-01 WtEn= 4.36D-02
 Coeff-Com:  0.100D+01
 Coeff-En:   0.100D+01
 Coeff:      0.100D+01
 Gap=     0.499 Goal=   None    Shift=    0.000
 GapD=    0.499 DampG=2.000 DampE=1.000 DampFc=2.0000 IDamp=-1.
 RMSDP=7.59D-04 MaxDP=3.21D-02              OVMax= 2.15D-02

 Cycle   2  Pass 0  IDiag  1:
 RMSU=  7.53D-04    CP:  9.95D-01
 E= -2048.89707866978     Delta-E=       -0.022036840848 Rises=F Damp=F
 DIIS: error= 6.24D-04 at cycle   2 NSaved=   2.
 NSaved= 2 IEnMin= 2 EnMin= -2048.89707866978     IErMin= 2 ErrMin= 6.24D-04
 ErrMax= 6.24D-04  0.00D+00 EMaxC= 1.00D-01 BMatC= 2.62D-04 BMatP= 1.65D-02
 IDIUse=3 WtCom= 9.94D-01 WtEn= 6.24D-03
 Coeff-Com: -0.556D-01 0.106D+01
 Coeff-En:   0.000D+00 0.100D+01
 Coeff:     -0.552D-01 0.106D+01
 Gap=     0.159 Goal=   None    Shift=    0.000
 RMSDP=1.09D-04 MaxDP=3.16D-03 DE=-2.20D-02 OVMax= 6.40D-03

 Cycle   3  Pass 0  IDiag  1:
 RMSU=  1.07D-04    CP:  9.95D-01  1.03D+00
 E= -2048.89724492839     Delta-E=       -0.000166258611 Rises=F Damp=F
 DIIS: error= 5.61D-04 at cycle   3 NSaved=   3.
 NSaved= 3 IEnMin= 3 EnMin= -2048.89724492839     IErMin= 3 ErrMin= 5.61D-04
 ErrMax= 5.61D-04  0.00D+00 EMaxC= 1.00D-01 BMatC= 2.84D-04 BMatP= 2.62D-04
 IDIUse=3 WtCom= 9.94D-01 WtEn= 5.61D-03
 Coeff-Com: -0.405D-01 0.575D+00 0.466D+00
 Coeff-En:   0.000D+00 0.236D+00 0.764D+00
 Coeff:     -0.402D-01 0.573D+00 0.467D+00
 Gap=     0.158 Goal=   None    Shift=    0.000
 RMSDP=6.43D-05 MaxDP=2.20D-03 DE=-1.66D-04 OVMax= 4.28D-03

 Cycle   4  Pass 0  IDiag  1:
 RMSU=  3.88D-05    CP:  9.95D-01  1.04D+00  5.34D-01
 E= -2048.89745610448     Delta-E=       -0.000211176083 Rises=F Damp=F
 DIIS: error= 1.39D-04 at cycle   4 NSaved=   4.
 NSaved= 4 IEnMin= 4 EnMin= -2048.89745610448     IErMin= 4 ErrMin= 1.39D-04
 ErrMax= 1.39D-04  0.00D+00 EMaxC= 1.00D-01 BMatC= 1.89D-05 BMatP= 2.62D-04
 IDIUse=3 WtCom= 9.99D-01 WtEn= 1.39D-03
 Coeff-Com: -0.110D-01 0.133D+00 0.224D+00 0.654D+00
 Coeff-En:   0.000D+00 0.000D+00 0.849D-02 0.992D+00
 Coeff:     -0.110D-01 0.133D+00 0.224D+00 0.655D+00
 Gap=     0.159 Goal=   None    Shift=    0.000
 RMSDP=2.33D-05 MaxDP=8.46D-04 DE=-2.11D-04 OVMax= 2.56D-03

 Cycle   5  Pass 0  IDiag  1:
 RMSU=  1.78D-05    CP:  9.95D-01  1.05D+00  5.88D-01  6.55D-01
 E= -2048.89746634206     Delta-E=       -0.000010237584 Rises=F Damp=F
 DIIS: error= 9.08D-05 at cycle   5 NSaved=   5.
 NSaved= 5 IEnMin= 5 EnMin= -2048.89746634206     IErMin= 5 ErrMin= 9.08D-05
 ErrMax= 9.08D-05  0.00D+00 EMaxC= 1.00D-01 BMatC= 7.10D-06 BMatP= 1.89D-05
 IDIUse=1 WtCom= 1.00D+00 WtEn= 0.00D+00
 Coeff-Com: -0.163D-02 0.737D-02 0.833D-01 0.441D+00 0.470D+00
 Coeff:     -0.163D-02 0.737D-02 0.833D-01 0.441D+00 0.470D+00
 Gap=     0.159 Goal=   None    Shift=    0.000
 RMSDP=1.05D-05 MaxDP=3.96D-04 DE=-1.02D-05 OVMax= 1.05D-03

 Cycle   6  Pass 0  IDiag  1:
 RMSU=  4.03D-06    CP:  9.95D-01  1.04D+00  5.85D-01  7.94D-01  5.52D-01
 E= -2048.89747415271     Delta-E=       -0.000007810648 Rises=F Damp=F
 DIIS: error= 1.93D-05 at cycle   6 NSaved=   6.
 NSaved= 6 IEnMin= 6 EnMin= -2048.89747415271     IErMin= 6 ErrMin= 1.93D-05
 ErrMax= 1.93D-05  0.00D+00 EMaxC= 1.00D-01 BMatC= 3.19D-07 BMatP= 7.10D-06
 IDIUse=1 WtCom= 1.00D+00 WtEn= 0.00D+00
 Coeff-Com:  0.139D-03-0.970D-02 0.231D-01 0.175D+00 0.249D+00 0.562D+00
 Coeff:      0.139D-03-0.970D-02 0.231D-01 0.175D+00 0.249D+00 0.562D+00
 Gap=     0.159 Goal=   None    Shift=    0.000
 RMSDP=2.39D-06 MaxDP=9.12D-05 DE=-7.81D-06 OVMax= 2.12D-04

 Initial convergence to 1.0D-05 achieved.  Increase integral accuracy.
 Cycle   7  Pass 1  IDiag  1:
 E= -2048.89771693075     Delta-E=       -0.000242778038 Rises=F Damp=F
 DIIS: error= 1.22D-04 at cycle   1 NSaved=   1.
 NSaved= 1 IEnMin= 1 EnMin= -2048.89771693075     IErMin= 1 ErrMin= 1.22D-04
 ErrMax= 1.22D-04  0.00D+00 EMaxC= 1.00D-01 BMatC= 2.60D-06 BMatP= 2.60D-06
 IDIUse=3 WtCom= 9.99D-01 WtEn= 1.22D-03
 Coeff-Com:  0.100D+01
 Coeff-En:   0.100D+01
 Coeff:      0.100D+01
 Gap=     0.159 Goal=   None    Shift=    0.000
 RMSDP=2.39D-06 MaxDP=9.12D-05 DE=-2.43D-04 OVMax= 2.76D-04

 Cycle   8  Pass 1  IDiag  1:
 RMSU=  6.68D-05    CP:  1.00D+00
 E= -2048.89771950293     Delta-E=       -0.000002572177 Rises=F Damp=F
 DIIS: error= 1.26D-05 at cycle   2 NSaved=   2.
 NSaved= 2 IEnMin= 2 EnMin= -2048.89771950293     IErMin= 2 ErrMin= 1.26D-05
 ErrMax= 1.26D-05  0.00D+00 EMaxC= 1.00D-01 BMatC= 1.72D-07 BMatP= 2.60D-06
 IDIUse=1 WtCom= 1.00D+00 WtEn= 0.00D+00
 Coeff-Com:  0.732D-01 0.927D+00
 Coeff:      0.732D-01 0.927D+00
 Gap=     0.159 Goal=   None    Shift=    0.000
 RMSDP=3.97D-06 MaxDP=1.48D-04 DE=-2.57D-06 OVMax= 3.62D-04

 Cycle   9  Pass 1  IDiag  1:
 RMSU=  3.83D-06    CP:  1.00D+00  1.02D+00
 E= -2048.89771908892     Delta-E=        0.000000414007 Rises=F Damp=F
 DIIS: error= 2.41D-05 at cycle   3 NSaved=   3.
 NSaved= 3 IEnMin= 2 EnMin= -2048.89771950293     IErMin= 2 ErrMin= 1.26D-05
 ErrMax= 2.41D-05  0.00D+00 EMaxC= 1.00D-01 BMatC= 5.51D-07 BMatP= 1.72D-07
 IDIUse=1 WtCom= 1.00D+00 WtEn= 0.00D+00
 Coeff-Com: -0.109D-01 0.649D+00 0.362D+00
 Coeff:     -0.109D-01 0.649D+00 0.362D+00
 Gap=     0.159 Goal=   None    Shift=    0.000
 RMSDP=2.51D-06 MaxDP=9.67D-05 DE= 4.14D-07 OVMax= 2.47D-04

 Cycle  10  Pass 1  IDiag  1:
 RMSU=  6.91D-07    CP:  1.00D+00  1.02D+00  3.74D-01
 E= -2048.89771968887     Delta-E=       -0.000000599947 Rises=F Damp=F
 DIIS: error= 1.94D-06 at cycle   4 NSaved=   4.
 NSaved= 4 IEnMin= 4 EnMin= -2048.89771968887     IErMin= 4 ErrMin= 1.94D-06
 ErrMax= 1.94D-06  0.00D+00 EMaxC= 1.00D-01 BMatC= 4.62D-09 BMatP= 1.72D-07
 IDIUse=1 WtCom= 1.00D+00 WtEn= 0.00D+00
 Coeff-Com: -0.722D-02 0.339D+00 0.198D+00 0.471D+00
 Coeff:     -0.722D-02 0.339D+00 0.198D+00 0.471D+00
 Gap=     0.159 Goal=   None    Shift=    0.000
 RMSDP=3.43D-07 MaxDP=1.94D-05 DE=-6.00D-07 OVMax= 3.00D-05

 Cycle  11  Pass 1  IDiag  1:
 RMSU=  2.86D-07    CP:  1.00D+00  1.02D+00  3.84D-01  7.39D-01
 E= -2048.89771969273     Delta-E=       -0.000000003868 Rises=F Damp=F
 DIIS: error= 7.65D-07 at cycle   5 NSaved=   5.
 NSaved= 5 IEnMin= 5 EnMin= -2048.89771969273     IErMin= 5 ErrMin= 7.65D-07
 ErrMax= 7.65D-07  0.00D+00 EMaxC= 1.00D-01 BMatC= 5.33D-10 BMatP= 4.62D-09
 IDIUse=1 WtCom= 1.00D+00 WtEn= 0.00D+00
 Coeff-Com: -0.242D-02 0.949D-01 0.566D-01 0.269D+00 0.582D+00
 Coeff:     -0.242D-02 0.949D-01 0.566D-01 0.269D+00 0.582D+00
 Gap=     0.159 Goal=   None    Shift=    0.000
 RMSDP=1.02D-07 MaxDP=3.73D-06 DE=-3.87D-09 OVMax= 1.05D-05

 Cycle  12  Pass 1  IDiag  1:
 RMSU=  7.68D-08    CP:  1.00D+00  1.02D+00  3.83D-01  8.00D-01  8.23D-01
 E= -2048.89771969327     Delta-E=       -0.000000000536 Rises=F Damp=F
 DIIS: error= 3.34D-07 at cycle   6 NSaved=   6.
 NSaved= 6 IEnMin= 6 EnMin= -2048.89771969327     IErMin= 6 ErrMin= 3.34D-07
 ErrMax= 3.34D-07  0.00D+00 EMaxC= 1.00D-01 BMatC= 7.85D-11 BMatP= 5.33D-10
 IDIUse=1 WtCom= 1.00D+00 WtEn= 0.00D+00
 Coeff-Com: -0.336D-03 0.416D-02 0.302D-02 0.870D-01 0.337D+00 0.569D+00
 Coeff:     -0.336D-03 0.416D-02 0.302D-02 0.870D-01 0.337D+00 0.569D+00
 Gap=     0.159 Goal=   None    Shift=    0.000
 RMSDP=3.85D-08 MaxDP=1.06D-06 DE=-5.36D-10 OVMax= 3.52D-06

 Cycle  13  Pass 1  IDiag  1:
 RMSU=  2.23D-08    CP:  1.00D+00  1.02D+00  3.81D-01  8.11D-01  8.81D-01
                    CP:  6.82D-01
 E= -2048.89771969338     Delta-E=       -0.000000000112 Rises=F Damp=F
 DIIS: error= 6.58D-08 at cycle   7 NSaved=   7.
 NSaved= 7 IEnMin= 7 EnMin= -2048.89771969338     IErMin= 7 ErrMin= 6.58D-08
 ErrMax= 6.58D-08  0.00D+00 EMaxC= 1.00D-01 BMatC= 5.65D-12 BMatP= 7.85D-11
 IDIUse=1 WtCom= 1.00D+00 WtEn= 0.00D+00
 Coeff-Com:  0.576D-04-0.685D-02-0.386D-02 0.176D-01 0.110D+00 0.287D+00
 Coeff-Com:  0.596D+00
 Coeff:      0.576D-04-0.685D-02-0.386D-02 0.176D-01 0.110D+00 0.287D+00
 Coeff:      0.596D+00
 Gap=     0.159 Goal=   None    Shift=    0.000
 RMSDP=1.07D-08 MaxDP=3.79D-07 DE=-1.12D-10 OVMax= 7.15D-07

 Cycle  14  Pass 1  IDiag  1:
 RMSU=  6.74D-09    CP:  1.00D+00  1.02D+00  3.82D-01  8.14D-01  8.82D-01
                    CP:  7.08D-01  6.74D-01
 E= -2048.89771969339     Delta-E=       -0.000000000011 Rises=F Damp=F
 DIIS: error= 2.26D-08 at cycle   8 NSaved=   8.
 NSaved= 8 IEnMin= 8 EnMin= -2048.89771969339     IErMin= 8 ErrMin= 2.26D-08
 ErrMax= 2.26D-08  0.00D+00 EMaxC= 1.00D-01 BMatC= 5.02D-13 BMatP= 5.65D-12
 IDIUse=1 WtCom= 1.00D+00 WtEn= 0.00D+00
 Coeff-Com:  0.541D-04-0.409D-02-0.237D-02 0.326D-02 0.340D-01 0.110D+00
 Coeff-Com:  0.315D+00 0.544D+00
 Coeff:      0.541D-04-0.409D-02-0.237D-02 0.326D-02 0.340D-01 0.110D+00
 Coeff:      0.315D+00 0.544D+00
 Gap=     0.159 Goal=   None    Shift=    0.000
 RMSDP=2.78D-09 MaxDP=9.21D-08 DE=-1.09D-11 OVMax= 1.74D-07

 SCF Done:  E(RPBE1PBE) =  -2048.89771969     A.U. after   14 cycles
            NFock= 14  Conv=0.28D-08     -V/T= 2.0055
 KE= 2.037654396821D+03 PE=-1.047732004234D+04 EE= 3.569335135348D+03
 Leave Link  502 at Wed Oct 31 13:40:48 2018, MaxMem=   536870912 cpu:      1530.9
 (Enter /pbs_home/pkowalski/g09d01/g09/l701.exe)
 Compute integral first derivatives.
 ... and contract with generalized density number  0.
 Leave Link  701 at Wed Oct 31 13:40:49 2018, MaxMem=   536870912 cpu:         3.6
 (Enter /pbs_home/pkowalski/g09d01/g09/l702.exe)
 L702 exits ... SP integral derivatives will be done elsewhere.
 Leave Link  702 at Wed Oct 31 13:40:49 2018, MaxMem=   536870912 cpu:         0.2
 (Enter /pbs_home/pkowalski/g09d01/g09/l703.exe)
 Compute integral first derivatives, UseDBF=F ICtDFT=           0.
 Integral derivatives from FoFJK, PRISM(SPDF).
 Calling FoFJK, ICntrl=      2127 FMM=F ISym2X=0 I1Cent= 0 IOpClX= 0 NMat=1 NMatS=1 NMatT=0.
 FoFJK:  IHMeth= 1 ICntrl=    2127 DoSepK=F KAlg= 0 I1Cent=   0 FoldK=F
 IRaf=         0 NMat=   1 IRICut=       1 DoRegI=T DoRafI=F ISym2E= 0.
 FoFCou: FMM=F IPFlag=           0 FMFlag=      100000 FMFlg1=         800
         NFxFlg=           0 DoJE=F BraDBF=F KetDBF=F FulRan=T
         wScrn=  0.000000 ICntrl=    2127 IOpCl=  0 I1Cent=           0 NGrid=           0
         NMat0=    1 NMatS0=      1 NMatT0=    0 NMatD0=    1 NMtDS0=    0 NMtDT0=    0
 Symmetry not used in FoFCou.
 Leave Link  703 at Wed Oct 31 13:41:41 2018, MaxMem=   536870912 cpu:       416.3
 (Enter /pbs_home/pkowalski/g09d01/g09/l716.exe)
 Dipole        =-1.39477983D-02-2.43080014D+00-1.02320457D-01
 ***** Axes restored to original set *****
 -------------------------------------------------------------------
 Center     Atomic                   Forces (Hartrees/Bohr)
 Number     Number              X              Y              Z
 -------------------------------------------------------------------
      1        6           0.001881623   -0.003238463    0.000669636
      2       16          -0.001193517    0.001189033    0.000089384
      3        6           0.001236365   -0.000760888    0.000089623
      4        6          -0.001163050    0.000266877    0.000087986
      5        6          -0.000024963    0.002153320    0.000623904
      6        6          -0.000000069    0.000043635   -0.000052766
      7        1           0.000334610   -0.000146720    0.000060695
      8        6           0.001833589   -0.000407354    0.003272285
      9        6           0.003689219   -0.002608074   -0.002546618
     10        6          -0.002179655    0.000665427   -0.002681363
     11        6          -0.002553803   -0.001130357    0.004139523
     12        6          -0.001914087    0.001916043   -0.002301725
     13        9          -0.001938314    0.000933504    0.000740222
     14        9          -0.001522797    0.000131815   -0.000773115
     15        9           0.001109074    0.001493415   -0.000675390
     16        9           0.001222395    0.000089017   -0.001649495
     17        9          -0.000406187   -0.000824781    0.001045808
     18        9           0.001684138   -0.000494400    0.002071060
     19        6           0.001379993   -0.001061200    0.000271339
     20        6          -0.001742054    0.001088722   -0.001894772
     21        6          -0.000039387   -0.000130478   -0.001309347
     22        1          -0.000183896    0.000275546   -0.000081352
     23        1           0.000269819   -0.000207834   -0.000073286
     24        1           0.000150599    0.000440724    0.000078696
     25        6           0.000090369    0.000540321    0.001150978
     26        1          -0.000239964    0.000120666    0.000163837
     27        1           0.000227724    0.000289169   -0.000184336
     28        1           0.000263504   -0.000034664    0.000006231
     29        1          -0.000054280    0.000026972   -0.000003987
     30        1           0.000216568   -0.000129761   -0.000028555
     31        1           0.000249256   -0.000149480    0.000024501
     32       16           0.000430719   -0.000724927    0.000651551
     33        6          -0.001218190    0.000452654   -0.000808285
     34        6           0.000481358   -0.000782783   -0.000854002
     35        6          -0.000506442    0.000542268    0.000930725
     36        1          -0.000212632   -0.000184518   -0.000143472
     37        1           0.000055463    0.000136614   -0.000227265
     38        1           0.000039356    0.000089290    0.000091867
     39        1           0.000247547    0.000131650    0.000029278
 -------------------------------------------------------------------
 Cartesian Forces:  Max     0.004139523 RMS     0.001186271
 Leave Link  716 at Wed Oct 31 13:41:41 2018, MaxMem=   536870912 cpu:         0.2
 (Enter /pbs_home/pkowalski/g09d01/g09/l103.exe)

 GradGradGradGradGradGradGradGradGradGradGradGradGradGradGradGradGradGrad
 Berny optimization.
 Using GEDIIS/GDIIS optimizer.
 FormGI is forming the generalized inverse of G from B-inverse, IUseBI=4.
 GSVD:  received Info=                   1 from GESDD.
 Internal  Forces:  Max     0.006783178 RMS     0.001198689
 Search for a local minimum.
 Step number   5 out of a maximum of  223
 All quantities printed in internal units (Hartrees-Bohrs-Radians)
 RMS Force = .11987D-02 SwitMx=.10000D-02 MixMth= 1
 Mixed Optimization -- RFO/linear search
 Update second derivatives using D2CorX and points    4    5
 DE= -1.01D-03 DEPred=-2.15D-03 R= 4.73D-01
 Trust test= 4.73D-01 RLast= 4.34D-01 DXMaxT set to 8.49D-01
 ITU=  0  0  1  1  0
 Use linear search instead of GDIIS.
     Eigenvalues ---    0.00434   0.00884   0.00917   0.00952   0.00973
     Eigenvalues ---    0.01001   0.01116   0.01144   0.01191   0.01217
     Eigenvalues ---    0.01292   0.01333   0.01395   0.01430   0.01484
     Eigenvalues ---    0.01515   0.01585   0.01651   0.01711   0.01951
     Eigenvalues ---    0.02254   0.03469   0.05169   0.05343   0.07158
     Eigenvalues ---    0.07210   0.07269   0.07276   0.07345   0.07353
     Eigenvalues ---    0.07367   0.07390   0.07410   0.08044   0.09238
     Eigenvalues ---    0.09547   0.10567   0.11260   0.12390   0.12567
     Eigenvalues ---    0.14637   0.15755   0.15997   0.15999   0.16000
     Eigenvalues ---    0.16000   0.16000   0.16000   0.16000   0.16000
     Eigenvalues ---    0.16000   0.16000   0.16004   0.16018   0.16044
     Eigenvalues ---    0.17174   0.22894   0.23596   0.24250   0.24437
     Eigenvalues ---    0.24683   0.24912   0.24951   0.24971   0.24987
     Eigenvalues ---    0.24990   0.24994   0.24997   0.25186   0.27789
     Eigenvalues ---    0.28621   0.29063   0.29377   0.29424   0.30278
     Eigenvalues ---    0.30764   0.31662   0.33304   0.33894   0.33983
     Eigenvalues ---    0.34131   0.34209   0.34215   0.34239   0.34245
     Eigenvalues ---    0.34252   0.34258   0.34279   0.34303   0.34309
     Eigenvalues ---    0.34316   0.34333   0.34377   0.34561   0.35903
     Eigenvalues ---    0.36045   0.37146   0.37676   0.38218   0.38892
     Eigenvalues ---    0.39461   0.40494   0.40786   0.51155   0.52159
     Eigenvalues ---    0.52946   0.53168   0.53658   0.54062   0.54766
     Eigenvalues ---    0.57256
 RFO step:  Lambda=-5.03872880D-04 EMin= 4.34463610D-03
 Quartic linear search produced a step of -0.30254.
 Iteration  1 RMS(Cart)=  0.05857149 RMS(Int)=  0.00048920
 Iteration  2 RMS(Cart)=  0.00080042 RMS(Int)=  0.00004664
 Iteration  3 RMS(Cart)=  0.00000019 RMS(Int)=  0.00004664
 ITry= 1 IFail=0 DXMaxC= 1.82D-01 DCOld= 1.00D+10 DXMaxT= 8.49D-01 DXLimC= 3.00D+00 Rises=F
 Variable       Old X    -DE/DX   Delta X   Delta X   Delta X     New X
                                 (Linear)    (Quad)   (Total)
    R1        3.28589   0.00096   0.00109   0.00270   0.00379   3.28968
    R2        2.62724  -0.00356  -0.00169  -0.00340  -0.00509   2.62215
    R3        2.74421  -0.00234   0.00010  -0.00481  -0.00470   2.73950
    R4        3.25428   0.00035   0.00087   0.00097   0.00184   3.25612
    R5        2.59612  -0.00087  -0.00070  -0.00179  -0.00248   2.59364
    R6        2.81970  -0.00043  -0.00023  -0.00072  -0.00096   2.81874
    R7        2.69137  -0.00050   0.00017  -0.00046  -0.00028   2.69109
    R8        2.06423  -0.00004   0.00007  -0.00055  -0.00048   2.06375
    R9        2.82560  -0.00066  -0.00014  -0.00211  -0.00225   2.82335
   R10        2.07635   0.00000   0.00002  -0.00012  -0.00010   2.07624
   R11        2.08201  -0.00012  -0.00013  -0.00037  -0.00050   2.08151
   R12        2.08214  -0.00012  -0.00014  -0.00032  -0.00046   2.08168
   R13        2.85623  -0.00094   0.00031  -0.00318  -0.00286   2.85337
   R14        2.58647  -0.00678  -0.00275  -0.00614  -0.00894   2.57753
   R15        2.91054   0.00146  -0.00102   0.00206   0.00107   2.91161
   R16        2.53786   0.00209  -0.00024   0.00386   0.00362   2.54148
   R17        2.54795   0.00053   0.00055   0.00051   0.00106   2.54901
   R18        2.85480  -0.00058   0.00079  -0.00197  -0.00123   2.85357
   R19        2.74115  -0.00188  -0.00036  -0.00345  -0.00381   2.73734
   R20        2.91440   0.00052  -0.00082   0.00040  -0.00038   2.91402
   R21        2.51192   0.00185   0.00047   0.00304   0.00350   2.51542
   R22        2.53847  -0.00154   0.00056  -0.00235  -0.00179   2.53669
   R23        2.55920  -0.00070  -0.00025  -0.00055  -0.00080   2.55840
   R24        2.52533   0.00263   0.00048   0.00410   0.00458   2.52991
   R25        2.62244  -0.00188  -0.00003  -0.00080  -0.00087   2.62157
   R26        2.82425  -0.00035   0.00009  -0.00162  -0.00154   2.82271
   R27        2.69359  -0.00112  -0.00054  -0.00159  -0.00212   2.69147
   R28        3.28401   0.00058   0.00081   0.00204   0.00282   3.28683
   R29        2.07804  -0.00009   0.00009  -0.00022  -0.00013   2.07791
   R30        2.08496  -0.00010  -0.00023  -0.00062  -0.00085   2.08411
   R31        2.07516   0.00044   0.00020   0.00046   0.00065   2.07581
   R32        2.08451   0.00003  -0.00011  -0.00034  -0.00045   2.08406
   R33        2.07530   0.00035   0.00021   0.00027   0.00048   2.07578
   R34        2.07809  -0.00007   0.00005  -0.00016  -0.00010   2.07798
   R35        3.25325   0.00025  -0.00058   0.00124   0.00068   3.25394
   R36        2.59823  -0.00168  -0.00004  -0.00294  -0.00294   2.59529
   R37        2.82259  -0.00062   0.00000  -0.00195  -0.00195   2.82064
   R38        2.06454  -0.00018  -0.00003  -0.00080  -0.00083   2.06371
   R39        2.07754   0.00004   0.00002   0.00003   0.00005   2.07759
   R40        2.08415  -0.00012  -0.00016  -0.00042  -0.00057   2.08358
   R41        2.07789  -0.00007  -0.00001  -0.00023  -0.00024   2.07765
    A1        1.93789   0.00059   0.00030  -0.00045  -0.00015   1.93774
    A2        2.10410   0.00227   0.00118   0.00252   0.00372   2.10782
    A3        2.24072  -0.00285  -0.00134  -0.00225  -0.00356   2.23716
    A4        1.61705  -0.00132  -0.00121  -0.00220  -0.00344   1.61361
    A5        1.92571   0.00068   0.00114   0.00217   0.00331   1.92902
    A6        2.11633  -0.00033  -0.00082  -0.00085  -0.00167   2.11465
    A7        2.24106  -0.00035  -0.00031  -0.00140  -0.00170   2.23936
    A8        2.00146  -0.00081  -0.00114  -0.00234  -0.00347   1.99798
    A9        2.13372   0.00079   0.00142   0.00293   0.00434   2.13806
   A10        2.14786   0.00003  -0.00027  -0.00054  -0.00081   2.14705
   A11        1.94255   0.00087   0.00088   0.00236   0.00319   1.94574
   A12        2.19283  -0.00237  -0.00292  -0.00194  -0.00492   2.18791
   A13        2.14697   0.00151   0.00218   0.00018   0.00232   2.14929
   A14        1.91719   0.00018   0.00020   0.00125   0.00145   1.91864
   A15        1.95153  -0.00023  -0.00054  -0.00123  -0.00178   1.94976
   A16        1.95382  -0.00031  -0.00062  -0.00131  -0.00193   1.95189
   A17        1.88398   0.00003   0.00008   0.00010   0.00019   1.88416
   A18        1.88357   0.00006   0.00020  -0.00007   0.00013   1.88370
   A19        1.87091   0.00030   0.00073   0.00133   0.00206   1.87297
   A20        2.09250   0.00364   0.00471   0.00096   0.00553   2.09803
   A21        2.25994  -0.00535  -0.00468  -0.00498  -0.00976   2.25018
   A22        1.92773   0.00170  -0.00012   0.00227   0.00211   1.92984
   A23        1.82641  -0.00132  -0.00450  -0.00122  -0.00555   1.82085
   A24        1.97808  -0.00035   0.00138  -0.00658  -0.00528   1.97281
   A25        1.94118   0.00001  -0.00042   0.00059   0.00013   1.94131
   A26        1.93935   0.00026   0.00189  -0.00142   0.00040   1.93975
   A27        1.90539   0.00213   0.00197   0.01091   0.01281   1.91820
   A28        1.87329  -0.00059  -0.00025  -0.00150  -0.00174   1.87155
   A29        1.92288   0.00114  -0.00076   0.00257   0.00180   1.92469
   A30        2.27260  -0.00579  -0.00539  -0.00554  -0.01093   2.26167
   A31        2.08770   0.00464   0.00614   0.00299   0.00912   2.09682
   A32        1.80873  -0.00082  -0.00286  -0.00054  -0.00320   1.80553
   A33        1.97179   0.00021   0.00355  -0.00184   0.00165   1.97344
   A34        1.90432   0.00064  -0.00126   0.00474   0.00344   1.90777
   A35        1.97165   0.00052   0.00289  -0.00011   0.00272   1.97437
   A36        1.89631   0.00034  -0.00042   0.00327   0.00282   1.89913
   A37        1.90745  -0.00084  -0.00210  -0.00484  -0.00691   1.90054
   A38        1.81232  -0.00074  -0.00286   0.00216  -0.00065   1.81167
   A39        1.94732  -0.00073  -0.00170  -0.00502  -0.00673   1.94059
   A40        1.98126   0.00025   0.00224  -0.00134   0.00088   1.98214
   A41        1.90876   0.00086  -0.00061   0.00563   0.00507   1.91384
   A42        1.93866   0.00096   0.00335   0.00188   0.00515   1.94381
   A43        1.87527  -0.00054  -0.00049  -0.00277  -0.00328   1.87199
   A44        2.19188  -0.00251  -0.00230  -0.00279  -0.00513   2.18675
   A45        1.94227   0.00098   0.00041   0.00314   0.00347   1.94574
   A46        2.14840   0.00154   0.00195   0.00023   0.00215   2.15055
   A47        2.25768  -0.00328  -0.00198  -0.00313  -0.00502   2.25266
   A48        2.08485   0.00359   0.00230   0.00557   0.00795   2.09280
   A49        1.94018  -0.00030  -0.00017  -0.00270  -0.00287   1.93730
   A50        1.92812   0.00055   0.00081   0.00189   0.00270   1.93082
   A51        1.94571  -0.00053  -0.00037  -0.00297  -0.00333   1.94238
   A52        1.94833  -0.00012  -0.00069   0.00066  -0.00003   1.94830
   A53        1.88195   0.00003  -0.00020   0.00047   0.00027   1.88221
   A54        1.89529  -0.00021  -0.00064  -0.00133  -0.00197   1.89332
   A55        1.86167   0.00027   0.00110   0.00126   0.00236   1.86403
   A56        1.94667  -0.00045  -0.00057  -0.00222  -0.00280   1.94388
   A57        1.94962  -0.00025  -0.00134   0.00043  -0.00091   1.94872
   A58        1.92705   0.00046   0.00128   0.00097   0.00225   1.92930
   A59        1.86265   0.00031   0.00130   0.00122   0.00252   1.86518
   A60        1.88104   0.00005  -0.00011   0.00059   0.00048   1.88152
   A61        1.89397  -0.00011  -0.00054  -0.00097  -0.00151   1.89246
   A62        1.61663  -0.00079  -0.00072  -0.00038  -0.00111   1.61552
   A63        1.92574   0.00055   0.00097   0.00092   0.00182   1.92756
   A64        2.10620   0.00076   0.00190   0.00198   0.00370   2.10990
   A65        2.25111  -0.00131  -0.00288  -0.00338  -0.00643   2.24468
   A66        1.99994  -0.00045  -0.00079  -0.00127  -0.00202   1.99792
   A67        2.14328   0.00031   0.00097   0.00072   0.00166   2.14494
   A68        2.13996   0.00014  -0.00019   0.00051   0.00028   2.14024
   A69        1.95133   0.00000   0.00085  -0.00077   0.00008   1.95141
   A70        1.94307  -0.00013  -0.00069  -0.00084  -0.00153   1.94154
   A71        1.92791   0.00000  -0.00035   0.00085   0.00049   1.92840
   A72        1.87369   0.00010   0.00028   0.00053   0.00081   1.87450
   A73        1.88647  -0.00006  -0.00054  -0.00027  -0.00082   1.88566
   A74        1.87849   0.00009   0.00046   0.00055   0.00102   1.87951
    D1        0.01269  -0.00019  -0.00900   0.02916   0.02012   0.03281
    D2        3.12378   0.00012  -0.00290   0.02348   0.02050  -3.13890
    D3       -0.00893   0.00021   0.00841  -0.02798  -0.01959  -0.02852
    D4        3.08976   0.00062   0.01255  -0.01237   0.00015   3.08991
    D5       -3.11700  -0.00026   0.00170  -0.02184  -0.02018  -3.13718
    D6       -0.01832   0.00015   0.00583  -0.00624  -0.00044  -0.01875
    D7       -0.81752   0.00082  -0.00054  -0.00243  -0.00295  -0.82046
    D8        2.41595   0.00093   0.00076   0.02403   0.02478   2.44073
    D9        2.28774   0.00128   0.00673  -0.00913  -0.00239   2.28535
   D10       -0.76197   0.00139   0.00803   0.01732   0.02534  -0.73664
   D11       -0.01305   0.00012   0.00711  -0.02230  -0.01519  -0.02823
   D12        3.14124   0.00007   0.00508  -0.01583  -0.01073   3.13051
   D13        0.01041  -0.00001  -0.00360   0.01031   0.00674   0.01715
   D14       -3.11291  -0.00017  -0.00416   0.00717   0.00302  -3.10989
   D15        3.13816   0.00004  -0.00139   0.00325   0.00188   3.14004
   D16        0.01484  -0.00012  -0.00194   0.00011  -0.00184   0.01301
   D17        3.13651   0.00004   0.00102  -0.00381  -0.00279   3.13372
   D18        1.04525   0.00003   0.00113  -0.00399  -0.00285   1.04240
   D19       -1.05444   0.00002   0.00100  -0.00391  -0.00291  -1.05735
   D20        0.01011  -0.00003  -0.00142   0.00391   0.00249   0.01259
   D21       -2.08115  -0.00004  -0.00130   0.00373   0.00243  -2.07872
   D22        2.10234  -0.00004  -0.00143   0.00381   0.00237   2.10471
   D23       -0.00094  -0.00013  -0.00318   0.01167   0.00850   0.00756
   D24       -3.10095  -0.00042  -0.00709  -0.00339  -0.01052  -3.11147
   D25        3.12221   0.00004  -0.00260   0.01488   0.01231   3.13451
   D26        0.02220  -0.00024  -0.00650  -0.00019  -0.00672   0.01548
   D27        1.61358  -0.00026  -0.00435  -0.00719  -0.01154   1.60204
   D28       -0.46933  -0.00017  -0.00472  -0.00752  -0.01224  -0.48156
   D29       -2.57862  -0.00018  -0.00402  -0.00725  -0.01126  -2.58988
   D30       -1.57569   0.00017   0.00021   0.01020   0.01040  -1.56529
   D31        2.62459   0.00025  -0.00016   0.00986   0.00970   2.63429
   D32        0.51530   0.00025   0.00054   0.01014   0.01068   0.52598
   D33        3.02291  -0.00072  -0.02214   0.00669  -0.01531   3.00760
   D34        0.90728   0.00003  -0.02225   0.01297  -0.00921   0.89807
   D35       -1.20519   0.00104  -0.02259   0.01918  -0.00330  -1.20849
   D36       -0.19433  -0.00119  -0.02351  -0.01545  -0.03898  -0.23330
   D37       -2.30996  -0.00044  -0.02361  -0.00916  -0.03287  -2.34283
   D38        1.86076   0.00057  -0.02396  -0.00295  -0.02696   1.83379
   D39        2.94562   0.00116   0.01250  -0.00134   0.01125   2.95687
   D40       -0.19365   0.00108   0.01445  -0.01117   0.00343  -0.19022
   D41       -0.11097   0.00113   0.01345   0.02315   0.03662  -0.07436
   D42        3.03294   0.00106   0.01540   0.01331   0.02880   3.06174
   D43        0.40539   0.00038   0.02363   0.00131   0.02493   0.43031
   D44        2.54535   0.00060   0.02727  -0.00021   0.02707   2.57241
   D45       -1.61244   0.00013   0.02606  -0.00423   0.02181  -1.59063
   D46        2.54640  -0.00072   0.02353  -0.00821   0.01533   2.56174
   D47       -1.59682  -0.00051   0.02716  -0.00972   0.01747  -1.57935
   D48        0.52858  -0.00098   0.02595  -0.01374   0.01221   0.54080
   D49       -1.67401   0.00004   0.02561  -0.00410   0.02150  -1.65250
   D50        0.46595   0.00026   0.02924  -0.00561   0.02364   0.48960
   D51        2.59136  -0.00021   0.02803  -0.00963   0.01838   2.60974
   D52        0.36878  -0.00059   0.00225  -0.02099  -0.01869   0.35009
   D53       -1.68520  -0.00084   0.00540  -0.02643  -0.02104  -1.70624
   D54        2.47607   0.00024   0.00569  -0.01802  -0.01235   2.46372
   D55       -2.77485  -0.00054   0.00048  -0.01236  -0.01175  -2.78660
   D56        1.45436  -0.00079   0.00362  -0.01780  -0.01410   1.44026
   D57       -0.66756   0.00029   0.00391  -0.00939  -0.00541  -0.67297
   D58       -0.75939   0.00134   0.01446   0.00231   0.01676  -0.74263
   D59        2.41860   0.00081   0.00263   0.01208   0.01472   2.43331
   D60        2.38471   0.00126   0.01660  -0.00831   0.00829   2.39300
   D61       -0.72049   0.00073   0.00477   0.00146   0.00624  -0.71425
   D62       -0.46447   0.00035  -0.01651   0.01114  -0.00538  -0.46985
   D63        1.61608  -0.00048  -0.02029   0.00915  -0.01113   1.60495
   D64       -2.60021  -0.00002  -0.01923   0.01042  -0.00881  -2.60901
   D65       -2.60453   0.00034  -0.02058   0.01380  -0.00681  -2.61133
   D66       -0.52398  -0.00049  -0.02437   0.01182  -0.01256  -0.53654
   D67        1.54292  -0.00003  -0.02331   0.01308  -0.01024   1.53268
   D68        1.55903   0.00082  -0.01951   0.01771  -0.00180   1.55722
   D69       -2.64361  -0.00001  -0.02330   0.01572  -0.00756  -2.65117
   D70       -0.57671   0.00045  -0.02224   0.01698  -0.00523  -0.58194
   D71       -0.00707   0.00008   0.00290  -0.01169  -0.00883  -0.01590
   D72        3.10055   0.00065   0.01394  -0.02067  -0.00674   3.09380
   D73       -3.11142  -0.00033   0.00065  -0.02886  -0.02826  -3.13968
   D74       -0.00381   0.00023   0.01169  -0.03784  -0.02617  -0.02998
   D75       -2.58723  -0.00021  -0.00180  -0.00973  -0.01153  -2.59876
   D76        1.60374  -0.00027  -0.00184  -0.00963  -0.01148   1.59227
   D77       -0.47640  -0.00018  -0.00253  -0.00967  -0.01220  -0.48860
   D78        0.51295   0.00022   0.00066   0.00941   0.01008   0.52302
   D79       -1.57927   0.00017   0.00062   0.00951   0.01013  -1.56914
   D80        2.62377   0.00026  -0.00006   0.00947   0.00941   2.63319
   D81       -0.00018  -0.00009  -0.00282   0.01167   0.00889   0.00871
   D82        3.13625  -0.00015  -0.00454   0.00480   0.00033   3.13659
   D83       -3.10562  -0.00040  -0.00492  -0.00492  -0.00988  -3.11550
   D84        0.03081  -0.00046  -0.00664  -0.01178  -0.01844   0.01237
   D85        3.11668   0.00011  -0.00386   0.03430   0.03033  -3.13618
   D86        0.00525  -0.00024  -0.01367   0.04244   0.02872   0.03397
   D87       -0.00527   0.00019   0.01192  -0.03532  -0.02344  -0.02872
   D88       -3.13093   0.00039   0.01195  -0.00641   0.00567  -3.12526
   D89        0.00410  -0.00009  -0.00744   0.02016   0.01276   0.01685
   D90       -3.13235  -0.00003  -0.00573   0.02701   0.02129  -3.11106
   D91        3.12805  -0.00028  -0.00742  -0.01175  -0.01909   3.10897
   D92       -0.00839  -0.00023  -0.00571  -0.00490  -0.01056  -0.01895
   D93       -0.51061  -0.00035   0.00629  -0.03483  -0.02854  -0.53915
   D94        1.58505  -0.00032   0.00675  -0.03525  -0.02850   1.55655
   D95       -2.61212  -0.00028   0.00665  -0.03454  -0.02790  -2.64002
   D96        2.65021  -0.00013   0.00627  -0.00001   0.00626   2.65648
   D97       -1.53731  -0.00010   0.00674  -0.00044   0.00630  -1.53101
   D98        0.54870  -0.00006   0.00664   0.00027   0.00691   0.55561
         Item               Value     Threshold  Converged?
 Maximum Force            0.006783     0.000450     NO 
 RMS     Force            0.001199     0.000300     NO 
 Maximum Displacement     0.181886     0.001800     NO 
 RMS     Displacement     0.058682     0.001200     NO 
 Predicted change in Energy=-4.292693D-04
 Lowest energy point so far.  Saving SCF results.
 GradGradGradGradGradGradGradGradGradGradGradGradGradGradGradGradGradGrad

 Leave Link  103 at Wed Oct 31 13:41:42 2018, MaxMem=   536870912 cpu:         0.8
 (Enter /pbs_home/pkowalski/g09d01/g09/l202.exe)
                          Input orientation:                          
 ---------------------------------------------------------------------
 Center     Atomic      Atomic             Coordinates (Angstroms)
 Number     Number       Type             X           Y           Z
 ---------------------------------------------------------------------
      1          6           0       -1.984303   -0.185500   -0.581366
      2         16           0       -3.410477    0.809367   -0.499314
      3          6           0       -4.432358   -0.485376   -0.997664
      4          6           0       -3.692085   -1.613671   -1.248047
      5          6           0       -2.293935   -1.464036   -1.022786
      6          6           0       -5.906095   -0.297919   -1.131345
      7          1           0       -4.141294   -2.543138   -1.604360
      8          6           0       -0.681473    0.357106   -0.250018
      9          6           0       -0.245483    1.686627   -0.817640
     10          6           0        0.338047   -0.225127    0.444243
     11          6           0        1.075497    1.997871   -0.088205
     12          6           0        1.593456    0.605579    0.325445
     13          9           0       -1.148938    2.663658   -0.622907
     14          9           0       -0.027741    1.602723   -2.146183
     15          9           0        1.939929    2.674820   -0.840758
     16          9           0        0.813778    2.709101    1.019756
     17          9           0        2.412315    0.119893   -0.637095
     18          9           0        2.304370    0.666256    1.458240
     19          6           0       -0.605676   -1.920649    2.114676
     20          6           0        0.345215   -1.446732    1.222629
     21          6           0       -1.874287   -1.220082    2.476641
     22          1           0       -2.163213   -1.452215    3.511877
     23          1           0       -2.703432   -1.527149    1.817449
     24          1           0       -1.777309   -0.130331    2.378245
     25          6           0       -1.305160   -2.556469   -1.269992
     26          1           0       -1.163859   -3.181440   -0.372385
     27          1           0       -0.317970   -2.156520   -1.538509
     28          1           0       -1.648511   -3.210606   -2.084474
     29          1           0       -6.373902   -1.234105   -1.465795
     30          1           0       -6.152291    0.485760   -1.865181
     31          1           0       -6.370806   -0.009336   -0.175187
     32         16           0        1.709734   -2.521867    1.136644
     33          6           0        0.999683   -3.635912    2.241044
     34          6           0       -0.216174   -3.169683    2.677465
     35          6           0        1.722091   -4.876943    2.648328
     36          1           0        2.376426   -5.250087    1.847504
     37          1           0        2.353856   -4.698907    3.534253
     38          1           0        1.007136   -5.672623    2.902330
     39          1           0       -0.825984   -3.707779    3.406298
 ---------------------------------------------------------------------
                    Distance matrix (angstroms):
                    1          2          3          4          5
     1  C    0.000000
     2  S    1.740823   0.000000
     3  C    2.501240   1.723064   0.000000
     4  C    2.323931   2.551669   1.372496   0.000000
     5  C    1.387580   2.586320   2.351863   1.424063   0.000000
     6  C    3.961763   2.802437   1.491614   2.578112   3.797277
     7  H    3.355232   3.604789   2.164991   1.092089   2.217076
     8  C    1.449683   2.777437   3.916362   3.734141   2.552208
     9  C    2.565965   3.299712   4.720161   4.791271   3.763631
    10  C    2.539046   4.001489   4.990349   4.586269   3.257975
    11  C    3.791134   4.658918   6.109836   6.092479   4.920500
    12  C    3.774715   5.075539   6.265080   5.944568   4.605740
    13  F    2.969387   2.927154   4.564833   5.015370   4.302183
    14  F    3.078071   3.845060   5.007983   4.957746   3.975256
    15  F    4.862953   5.676561   7.114597   7.090601   5.923586
    16  F    4.332617   4.874515   6.465030   6.643199   5.589717
    17  F    4.407564   5.865088   6.880836   6.375124   4.980600
    18  F    4.824748   6.042514   7.262315   6.962724   5.642521
    19  C    3.489986   4.706681   5.137136   4.574720   3.591989
    20  C    3.204959   4.707472   5.355288   4.736233   3.465155
    21  C    3.230150   3.915974   4.376564   4.163244   3.532932
    22  H    4.288499   4.770752   5.140015   5.002039   4.536563
    23  H    2.841036   3.365503   3.464006   3.222140   2.870298
    24  H    2.967354   3.439567   4.309536   4.360809   3.689537
    25  C    2.560652   4.044151   3.760712   2.566469   1.494054
    26  H    3.113272   4.581478   4.282852   3.101066   2.156286
    27  H    2.752764   4.409083   4.473637   3.429826   2.156372
    28  H    3.394608   4.666630   4.044483   2.725070   2.143423
    29  H    4.598952   3.727163   2.132917   2.717283   4.110384
    30  H    4.412583   3.080236   2.157281   3.292579   4.404344
    31  H    4.408790   3.088508   2.158858   3.301586   4.410834
    32  S    4.696390   6.323768   6.813799   5.974213   4.670279
    33  C    5.364282   6.835172   7.065563   6.186752   5.120308
    34  C    4.759371   6.010685   6.203893   5.469257   4.573640
    35  C    6.795435   8.281608   8.393829   7.425900   6.422887
    36  H    7.110936   8.701309   8.783905   7.722226   6.662208
    37  H    7.491915   8.935227   9.183943   8.303160   7.268628
    38  H    7.154954   8.550010   8.467915   7.468829   6.634441
    39  H    5.445146   6.506766   6.541000   5.853439   5.177455
                    6          7          8          9         10
     6  C    0.000000
     7  H    2.894698   0.000000
     8  C    5.338771   4.713388   0.000000
     9  C    6.006609   5.804066   1.509936   0.000000
    10  C    6.440271   5.443753   1.363970   2.363823   0.000000
    11  C    7.423033   7.080565   2.409406   1.540759   2.401885
    12  C    7.692971   6.820991   2.359702   2.420125   1.510045
    13  F    5.626721   6.085078   2.382803   1.344894   3.419797
    14  F    6.260781   5.865411   2.361009   1.348880   3.191417
    15  F    8.395338   8.049313   3.548594   2.398559   3.553441
    16  F    7.669817   7.682756   3.062676   2.354467   3.027743
    17  F    8.343548   7.139827   3.126918   3.090492   2.364512
    18  F    8.662985   7.824724   3.453835   3.566867   2.385199
    19  C    6.423733   5.169073   3.284158   4.662688   2.560421
    20  C    6.777893   5.415047   2.544918   3.785441   1.448536
    21  C    5.488480   4.852254   3.368233   4.685535   3.164648
    22  H    6.074625   5.592746   4.429566   5.681086   4.143963
    23  H    4.523654   3.848176   3.451544   4.828412   3.582116
    24  H    5.421455   5.222184   2.888983   3.982651   2.867766
    25  C    5.127268   2.855807   3.149326   4.396749   3.327745
    26  H    5.601742   3.284861   3.573371   4.973906   3.415024
    27  H    5.903162   3.843386   2.847922   3.910841   2.844634
    28  H    5.245877   2.624879   4.126617   5.249404   4.387928
    29  H    1.098701   2.591777   6.034386   6.819698   7.050996
    30  H    1.101490   3.645046   5.705713   6.117990   6.925553
    31  H    1.101578   3.665163   5.701614   6.388162   6.740844
    32  S    8.251701   6.461276   3.991138   5.035228   2.763324
    33  C    8.378841   6.512368   4.997587   6.263818   3.911485
    34  C    7.424908   5.842359   4.607049   5.983341   3.736958
    35  C    9.666572   7.609947   6.447698   7.678850   5.330382
    36  H   10.099389   7.856437   6.722422   7.880063   5.601281
    37  H   10.457690   8.558017   7.006939   8.152949   5.798823
    38  H    9.641096   7.523979   7.010444   8.340611   6.013741
    39  H    7.617405   6.119997   5.469261   6.875917   4.717796
                   11         12         13         14         15
    11  C    0.000000
    12  C    1.542032   0.000000
    13  F    2.382707   3.557497   0.000000
    14  F    2.368237   3.119538   2.168648   0.000000
    15  F    1.331104   2.400381   3.096560   2.593309   0.000000
    16  F    1.342357   2.348354   2.559817   3.457657   2.175063
    17  F    2.369633   1.353848   4.376467   3.229551   2.606200
    18  F    2.382188   1.338770   4.499569   4.394038   3.074498
    19  C    4.799357   3.797283   5.367063   5.559054   6.027689
    20  C    3.757245   2.564181   4.746978   4.559294   4.877281
    21  C    5.063090   4.470561   5.021629   5.722626   6.381507
    22  H    5.945834   5.338580   5.921622   6.775436   7.267299
    23  H    5.507957   5.023729   5.092608   5.715400   6.803191
    24  H    4.330257   4.014674   4.148270   5.151205   5.661159
    25  C    5.273155   4.576674   5.262400   4.438287   6.170999
    26  H    5.649844   4.736166   5.850483   5.227364   6.644446
    27  H    4.615636   3.841493   4.976238   3.819084   5.378365
    28  H    6.207539   5.557098   6.073939   5.079256   7.004425
    29  H    8.236320   8.370888   6.572919   6.984573   9.208156
    30  H    7.595067   8.050453   5.596430   6.231908   8.445439
    31  H    7.712580   8.003638   5.883303   6.835059   8.758767
    32  S    4.725520   3.233030   6.177191   5.550496   5.564950
    33  C    6.096775   4.691731   7.245921   6.909896   7.085684
    34  C    6.001746   4.802017   6.766858   6.788147   7.154362
    35  C    7.427636   5.955702   8.706575   8.248353   8.321677
    36  H    7.613953   6.100699   9.008800   8.287976   8.379823
    37  H    7.720313   6.245977   9.151989   8.811917   8.583933
    38  H    8.233131   6.811749   9.304275   8.915666   9.195684
    39  H    6.955690   5.826697   7.545462   7.724549   8.150173
                   16         17         18         19         20
    16  F    0.000000
    17  F    3.464747   0.000000
    18  F    2.566583   2.168085   0.000000
    19  C    4.964705   4.565559   3.948589   0.000000
    20  C    4.187082   3.191519   2.891110   1.387277   0.000000
    21  C    4.978623   5.464964   4.696443   1.493716   2.559317
    22  H    5.691196   6.373457   5.353938   2.144184   3.396012
    23  H    5.563533   5.908333   5.478881   2.154940   3.107173
    24  H    4.076961   5.167963   4.259233   2.155790   2.751993
    25  C    6.120382   4.624186   5.554989   3.514188   3.188795
    26  H    6.367698   4.874207   5.494048   2.843701   2.798318
    27  H    5.612472   3.667296   4.881109   3.672080   2.927029
    28  H    7.123345   5.447700   6.573138   4.514904   4.245366
    29  H    8.566772   8.928474   9.352740   6.823749   7.240122
    30  H    7.860803   8.659938   9.088059   7.238439   7.448938
    31  H    7.774062   8.796208   8.853428   6.491018   7.008919
    32  S    5.308430   3.258630   3.259009   2.584402   1.739316
    33  C    6.464155   4.938146   4.563293   2.352716   2.501601
    34  C    6.194264   5.358785   4.749113   1.424264   2.323847
    35  C    7.811873   6.019866   5.699335   3.800389   3.961661
    36  H    8.153264   5.917027   5.929572   4.477663   4.356810
    37  H    7.973275   6.373727   5.753021   4.300319   4.467089
    38  H    8.592716   6.932193   6.629449   4.159191   4.595398
    39  H    7.039940   6.441015   5.720684   2.215999   3.354467
                   21         22         23         24         25
    21  C    0.000000
    22  H    1.099582   0.000000
    23  H    1.102862   1.780039   0.000000
    24  H    1.098472   1.783654   1.767285   0.000000
    25  C    4.018344   4.982159   3.542168   4.406666   0.000000
    26  H    3.531088   4.367656   3.146798   4.153499   1.102838
    27  H    4.406866   5.422857   4.165212   4.645006   1.098456
    28  H    4.981660   5.888634   4.378572   5.424071   1.099621
    29  H    5.982435   6.523396   4.933348   6.092916   5.242054
    30  H    6.329505   6.970024   5.432145   6.125904   5.753615
    31  H    5.358804   5.777559   4.441170   5.256888   5.774709
    32  S    4.041712   4.667506   4.574821   4.406868   3.857808
    33  C    3.761841   4.048143   4.282449   4.474327   4.336459
    34  C    2.567219   2.727068   3.102257   3.429917   4.140572
    35  C    5.131866   5.250721   5.612195   5.903311   5.468280
    36  H    5.891121   6.148357   6.298104   6.614159   5.525254
    37  H    5.576554   5.562861   6.211571   6.266958   6.407746
    38  H    5.320614   5.313615   5.668354   6.224532   5.697841
    39  H    2.855142   2.624289   3.287004   3.841880   4.839711
                   26         27         28         29         30
    26  H    0.000000
    27  H    1.768004   0.000000
    28  H    1.779604   1.783120   0.000000
    29  H    5.668528   6.126210   5.159326   0.000000
    30  H    6.368772   6.413085   5.830544   1.779481   0.000000
    31  H    6.100282   6.565507   6.016111   1.779252   1.774527
    32  S    3.312060   3.376612   4.704017   8.589307   8.936902
    33  C    3.423079   4.267299   5.089590   8.595295   9.219544
    34  C    3.193717   4.337200   4.972860   7.670116   8.320780
    35  C    4.508675   5.393715   6.044589   9.784753  10.542118
    36  H    4.662705   5.319305   5.984985  10.182058  10.928082
    37  H    5.471640   6.271786   7.057200  10.638566  11.330895
    38  H    4.652200   5.817211   6.162971   9.657157  10.578858
    39  H    3.830096   5.207264   5.574254   7.786896   8.587421
                   31         32         33         34         35
    31  H    0.000000
    32  S    8.563226   0.000000
    33  C    8.562380   1.721909   0.000000
    34  C    7.483643   2.550082   1.373368   0.000000
    35  C    9.857020   2.798522   1.492619   2.583110   0.000000
    36  H   10.395712   2.897065   2.157743   3.426148   1.099413
    37  H   10.576944   3.301958   2.153167   3.110894   1.102582
    38  H    9.796835   3.679477   2.141388   2.794953   1.099447
    39  H    7.566410   3.603829   2.167035   1.092068   2.904161
                   36         37         38         39
    36  H    0.000000
    37  H    1.774664   0.000000
    38  H    1.779367   1.777949   0.000000
    39  H    3.881235   3.333180   2.734031   0.000000
 Stoichiometry    C17H14F6S2
 Framework group  C1[X(C17H14F6S2)]
 Deg. of freedom   111
 Full point group                 C1      NOp   1
 RotChk:  IX=2 Diff= 1.24D-02
 Largest Abelian subgroup         C1      NOp   1
 Largest concise Abelian subgroup C1      NOp   1
                         Standard orientation:                         
 ---------------------------------------------------------------------
 Center     Atomic      Atomic             Coordinates (Angstroms)
 Number     Number       Type             X           Y           Z
 ---------------------------------------------------------------------
      1          6           0        1.591967   -0.536506    0.249881
      2         16           0        3.122812   -0.572817   -0.578165
      3          6           0        3.539375   -2.099348    0.103838
      4          6           0        2.553709   -2.530799    0.955928
      5          6           0        1.436946   -1.653182    1.058820
      6          6           0        4.830068   -2.767893   -0.230932
      7          1           0        2.630706   -3.464240    1.517548
      8          6           0        0.683865    0.580846    0.081195
      9          6           0        1.196714    1.997786    0.176983
     10          6           0       -0.674418    0.570117   -0.042761
     11          6           0       -0.002241    2.866811   -0.248741
     12          6           0       -1.220559    1.974041    0.061946
     13          9           0        2.264044    2.225361   -0.608992
     14          9           0        1.558679    2.301854    1.440311
     15          9           0       -0.042490    4.041824    0.375409
     16          9           0        0.051930    3.079701   -1.573002
     17          9           0       -1.667642    2.233095    1.313311
     18          9           0       -2.232273    2.219018   -0.779913
     19          6           0       -1.432621   -1.634344   -1.101645
     20          6           0       -1.573322   -0.546190   -0.252726
     21          6           0       -0.279307   -1.867578   -2.021783
     22          1           0       -0.604742   -2.410431   -2.920939
     23          1           0        0.508466   -2.464925   -1.533014
     24          1           0        0.186418   -0.923214   -2.334705
     25          6           0        0.272847   -1.914405    1.958170
     26          1           0       -0.508429   -2.499435    1.444749
     27          1           0       -0.197477   -0.980285    2.294058
     28          1           0        0.590049   -2.482298    2.844763
     29          1           0        4.909091   -3.721398    0.309186
     30          1           0        5.695438   -2.146468    0.048790
     31          1           0        4.913878   -2.980626   -1.308520
     32         16           0       -3.091230   -0.608550    0.594202
     33          6           0       -3.522284   -2.109739   -0.130777
     34          6           0       -2.549296   -2.513826   -1.011770
     35          6           0       -4.827797   -2.763518    0.179258
     36          1           0       -5.164612   -2.538684    1.201370
     37          1           0       -5.618235   -2.424250   -0.510518
     38          1           0       -4.744433   -3.855358    0.080670
     39          1           0       -2.633544   -3.427837   -1.603462
 ---------------------------------------------------------------------
 Rotational constants (GHZ):      0.2351503      0.1934548      0.1246383
 Leave Link  202 at Wed Oct 31 13:41:42 2018, MaxMem=   536870912 cpu:         0.0
 (Enter /pbs_home/pkowalski/g09d01/g09/l301.exe)
 Basis read from rwf:  (5D, 7F)
 No pseudopotential information found on rwf file.
 There are   453 symmetry adapted cartesian basis functions of A   symmetry.
 There are   428 symmetry adapted basis functions of A   symmetry.
   428 basis functions,   747 primitive gaussians,   453 cartesian basis functions
   101 alpha electrons      101 beta electrons
       nuclear repulsion energy      2826.8538446512 Hartrees.
 IExCor= 1009 DFT=T Ex+Corr=PBE1PBE ExCW=0 ScaHFX=  0.250000
 ScaDFX=  0.750000  0.750000  1.000000  1.000000 ScalE2=  1.000000  1.000000
 IRadAn=      0 IRanWt=     -1 IRanGd=            0 ICorTp=0 IEmpDi=  4
 NAtoms=   39 NActive=   39 NUniq=   39 SFac= 1.00D+00 NAtFMM=   60 NAOKFM=F Big=F
 Integral buffers will be    131072 words long.
 Raffenetti 2 integral format.
 Two-electron integral symmetry is turned on.
 No density basis found on file   724.
 Leave Link  301 at Wed Oct 31 13:41:42 2018, MaxMem=   536870912 cpu:         0.6
 (Enter /pbs_home/pkowalski/g09d01/g09/l302.exe)
 NPDir=0 NMtPBC=     1 NCelOv=     1 NCel=       1 NClECP=     1 NCelD=      1
         NCelK=      1 NCelE2=     1 NClLst=     1 CellRange=     0.0.
 One-electron integrals computed using PRISM.
 NBasis=   428 RedAO= T EigKep=  3.57D-04  NBF=   428
 NBsUse=   428 1.00D-06 EigRej= -1.00D+00 NBFU=   428
 Precomputing XC quadrature grid using
 IXCGrd= 4 IRadAn=           0 IRanWt=          -1 IRanGd=           0 AccXCQ= 0.00D+00.
 Generated NRdTot=       0 NPtTot=           0 NUsed=           0 NTot=          32
 NSgBfM=   442   443   443   443   446 MxSgAt=    39 MxSgA2=    39.
 Leave Link  302 at Wed Oct 31 13:41:43 2018, MaxMem=   536870912 cpu:         7.2
 (Enter /pbs_home/pkowalski/g09d01/g09/l303.exe)
 DipDrv:  MaxL=1.
 Leave Link  303 at Wed Oct 31 13:41:43 2018, MaxMem=   536870912 cpu:         0.9
 (Enter /pbs_home/pkowalski/g09d01/g09/l401.exe)
 Initial guess from the checkpoint file:  "dae0068freq_open_pbe0_air.chk"
 B after Tr=     0.000000    0.000000    0.000000
         Rot=    0.999986   -0.000202    0.004277    0.003100 Ang=  -0.61 deg.
 Guess basis will be translated and rotated to current coordinates.
 JPrj=2 DoOrth=T DoCkMO=T.
 Generating alternative initial guess.
 ExpMin= 1.22D-01 ExpMax= 9.18D+03 ExpMxC= 1.38D+03 IAcc=1 IRadAn=         1 AccDes= 0.00D+00
 Harris functional with IExCor= 1009 and IRadAn=       1 diagonalized for initial guess.
 HarFok:  IExCor= 1009 AccDes= 0.00D+00 IRadAn=         1 IDoV= 1 UseB2=F ITyADJ=14
 ICtDFT=  3500011 ScaDFX=  1.000000  1.000000  1.000000  1.000000
 FoFCou: FMM=F IPFlag=           0 FMFlag=      100000 FMFlg1=           0
         NFxFlg=           0 DoJE=T BraDBF=F KetDBF=T FulRan=T
         wScrn=  0.000000 ICntrl=     500 IOpCl=  0 I1Cent=   200000004 NGrid=           0
         NMat0=    1 NMatS0=      1 NMatT0=    0 NMatD0=    1 NMtDS0=    0 NMtDT0=    0
 Petite list used in FoFCou.
 Harris En= -2048.96216432796    
 Leave Link  401 at Wed Oct 31 13:41:45 2018, MaxMem=   536870912 cpu:        19.4
 (Enter /pbs_home/pkowalski/g09d01/g09/l502.exe)
 Closed shell SCF:
 Using DIIS extrapolation, IDIIS=  1040.
 Integral symmetry usage will be decided dynamically.
 IVT=      641221 IEndB=      641221 NGot=   536870912 MDV=   536451994
 LenX=   536451994 LenY=   536246332
 Requested convergence on RMS density matrix=1.00D-08 within 128 cycles.
 Requested convergence on MAX density matrix=1.00D-06.
 Requested convergence on             energy=1.00D-06.
 No special actions if energy rises.
 Fock matrices will be formed incrementally for  20 cycles.
 Integral accuracy reduced to 1.0D-05 until final iterations.

 Cycle   1  Pass 0  IDiag  1:
 FoFJK:  IHMeth= 1 ICntrl=       0 DoSepK=F KAlg= 0 I1Cent=   0 FoldK=F
 IRaf= 780000000 NMat=   1 IRICut=       1 DoRegI=T DoRafI=F ISym2E= 0.
 FoFCou: FMM=F IPFlag=           0 FMFlag=      100000 FMFlg1=           0
         NFxFlg=           0 DoJE=F BraDBF=F KetDBF=F FulRan=T
         wScrn=  0.000000 ICntrl=       0 IOpCl=  0 I1Cent=           0 NGrid=           0
         NMat0=    1 NMatS0=      1 NMatT0=    0 NMatD0=    1 NMtDS0=    0 NMtDT0=    0
 Symmetry not used in FoFCou.
 E= -2048.89202854762    
 DIIS: error= 1.76D-03 at cycle   1 NSaved=   1.
 NSaved= 1 IEnMin= 1 EnMin= -2048.89202854762     IErMin= 1 ErrMin= 1.76D-03
 ErrMax= 1.76D-03  0.00D+00 EMaxC= 1.00D-01 BMatC= 3.53D-03 BMatP= 3.53D-03
 IDIUse=3 WtCom= 9.82D-01 WtEn= 1.76D-02
 Coeff-Com:  0.100D+01
 Coeff-En:   0.100D+01
 Coeff:      0.100D+01
 Gap=     0.500 Goal=   None    Shift=    0.000
 GapD=    0.500 DampG=2.000 DampE=1.000 DampFc=2.0000 IDamp=-1.
 RMSDP=3.46D-04 MaxDP=1.22D-02              OVMax= 1.33D-02

 Cycle   2  Pass 0  IDiag  1:
 RMSU=  3.45D-04    CP:  1.00D+00
 E= -2048.89763342344     Delta-E=       -0.005604875820 Rises=F Damp=F
 DIIS: error= 2.69D-04 at cycle   2 NSaved=   2.
 NSaved= 2 IEnMin= 2 EnMin= -2048.89763342344     IErMin= 2 ErrMin= 2.69D-04
 ErrMax= 2.69D-04  0.00D+00 EMaxC= 1.00D-01 BMatC= 5.14D-05 BMatP= 3.53D-03
 IDIUse=3 WtCom= 9.97D-01 WtEn= 2.69D-03
 Coeff-Com: -0.644D-01 0.106D+01
 Coeff-En:   0.000D+00 0.100D+01
 Coeff:     -0.643D-01 0.106D+01
 Gap=     0.159 Goal=   None    Shift=    0.000
 RMSDP=5.23D-05 MaxDP=1.45D-03 DE=-5.60D-03 OVMax= 2.38D-03

 Cycle   3  Pass 0  IDiag  1:
 RMSU=  5.08D-05    CP:  1.00D+00  1.04D+00
 E= -2048.89770390781     Delta-E=       -0.000070484369 Rises=F Damp=F
 DIIS: error= 1.37D-04 at cycle   3 NSaved=   3.
 NSaved= 3 IEnMin= 3 EnMin= -2048.89770390781     IErMin= 3 ErrMin= 1.37D-04
 ErrMax= 1.37D-04  0.00D+00 EMaxC= 1.00D-01 BMatC= 3.51D-05 BMatP= 5.14D-05
 IDIUse=3 WtCom= 9.99D-01 WtEn= 1.37D-03
 Coeff-Com: -0.397D-01 0.522D+00 0.517D+00
 Coeff-En:   0.000D+00 0.000D+00 0.100D+01
 Coeff:     -0.397D-01 0.522D+00 0.518D+00
 Gap=     0.159 Goal=   None    Shift=    0.000
 RMSDP=2.50D-05 MaxDP=8.48D-04 DE=-7.05D-05 OVMax= 1.62D-03

 Cycle   4  Pass 0  IDiag  1:
 RMSU=  1.67D-05    CP:  1.00D+00  1.06D+00  6.61D-01
 E= -2048.89773562968     Delta-E=       -0.000031721872 Rises=F Damp=F
 DIIS: error= 5.65D-05 at cycle   4 NSaved=   4.
 NSaved= 4 IEnMin= 4 EnMin= -2048.89773562968     IErMin= 4 ErrMin= 5.65D-05
 ErrMax= 5.65D-05  0.00D+00 EMaxC= 1.00D-01 BMatC= 3.60D-06 BMatP= 3.51D-05
 IDIUse=1 WtCom= 1.00D+00 WtEn= 0.00D+00
 Coeff-Com: -0.105D-01 0.113D+00 0.256D+00 0.641D+00
 Coeff:     -0.105D-01 0.113D+00 0.256D+00 0.641D+00
 Gap=     0.159 Goal=   None    Shift=    0.000
 RMSDP=8.89D-06 MaxDP=3.63D-04 DE=-3.17D-05 OVMax= 9.37D-04

 Initial convergence to 1.0D-05 achieved.  Increase integral accuracy.
 Cycle   5  Pass 1  IDiag  1:
 E= -2048.89804864959     Delta-E=       -0.000313019909 Rises=F Damp=F
 DIIS: error= 1.05D-04 at cycle   1 NSaved=   1.
 NSaved= 1 IEnMin= 1 EnMin= -2048.89804864959     IErMin= 1 ErrMin= 1.05D-04
 ErrMax= 1.05D-04  0.00D+00 EMaxC= 1.00D-01 BMatC= 3.77D-06 BMatP= 3.77D-06
 IDIUse=3 WtCom= 9.99D-01 WtEn= 1.05D-03
 Coeff-Com:  0.100D+01
 Coeff-En:   0.100D+01
 Coeff:      0.100D+01
 Gap=     0.159 Goal=   None    Shift=    0.000
 RMSDP=8.89D-06 MaxDP=3.63D-04 DE=-3.13D-04 OVMax= 1.25D-03

 Cycle   6  Pass 1  IDiag  1:
 RMSU=  7.11D-05    CP:  1.00D+00
 E= -2048.89804694634     Delta-E=        0.000001703254 Rises=F Damp=F
 DIIS: error= 8.34D-05 at cycle   2 NSaved=   2.
 NSaved= 2 IEnMin= 1 EnMin= -2048.89804864959     IErMin= 2 ErrMin= 8.34D-05
 ErrMax= 8.34D-05  0.00D+00 EMaxC= 1.00D-01 BMatC= 5.21D-06 BMatP= 3.77D-06
 IDIUse=1 WtCom= 1.00D+00 WtEn= 0.00D+00
 Coeff-Com:  0.552D+00 0.448D+00
 Coeff:      0.552D+00 0.448D+00
 Gap=     0.159 Goal=   None    Shift=    0.000
 RMSDP=1.14D-05 MaxDP=4.35D-04 DE= 1.70D-06 OVMax= 1.22D-03

 Cycle   7  Pass 1  IDiag  1:
 RMSU=  1.13D-05    CP:  1.00D+00  9.83D-01
 E= -2048.89805156865     Delta-E=       -0.000004622315 Rises=F Damp=F
 DIIS: error= 3.97D-05 at cycle   3 NSaved=   3.
 NSaved= 3 IEnMin= 3 EnMin= -2048.89805156865     IErMin= 3 ErrMin= 3.97D-05
 ErrMax= 3.97D-05  0.00D+00 EMaxC= 1.00D-01 BMatC= 1.07D-06 BMatP= 3.77D-06
 IDIUse=1 WtCom= 1.00D+00 WtEn= 0.00D+00
 Coeff-Com:  0.151D-01 0.310D+00 0.675D+00
 Coeff:      0.151D-01 0.310D+00 0.675D+00
 Gap=     0.159 Goal=   None    Shift=    0.000
 RMSDP=3.90D-06 MaxDP=1.29D-04 DE=-4.62D-06 OVMax= 4.03D-04

 Cycle   8  Pass 1  IDiag  1:
 RMSU=  1.66D-06    CP:  1.00D+00  1.00D+00  7.13D-01
 E= -2048.89805272629     Delta-E=       -0.000001157639 Rises=F Damp=F
 DIIS: error= 3.85D-06 at cycle   4 NSaved=   4.
 NSaved= 4 IEnMin= 4 EnMin= -2048.89805272629     IErMin= 4 ErrMin= 3.85D-06
 ErrMax= 3.85D-06  0.00D+00 EMaxC= 1.00D-01 BMatC= 3.16D-08 BMatP= 1.07D-06
 IDIUse=1 WtCom= 1.00D+00 WtEn= 0.00D+00
 Coeff-Com: -0.682D-02 0.153D+00 0.359D+00 0.494D+00
 Coeff:     -0.682D-02 0.153D+00 0.359D+00 0.494D+00
 Gap=     0.159 Goal=   None    Shift=    0.000
 RMSDP=7.09D-07 MaxDP=2.52D-05 DE=-1.16D-06 OVMax= 4.41D-05

 Cycle   9  Pass 1  IDiag  1:
 RMSU=  3.46D-07    CP:  1.00D+00  1.00D+00  7.14D-01  6.29D-01
 E= -2048.89805275724     Delta-E=       -0.000000030949 Rises=F Damp=F
 DIIS: error= 1.19D-06 at cycle   5 NSaved=   5.
 NSaved= 5 IEnMin= 5 EnMin= -2048.89805275724     IErMin= 5 ErrMin= 1.19D-06
 ErrMax= 1.19D-06  0.00D+00 EMaxC= 1.00D-01 BMatC= 1.30D-09 BMatP= 3.16D-08
 IDIUse=1 WtCom= 1.00D+00 WtEn= 0.00D+00
 Coeff-Com: -0.427D-02 0.759D-01 0.181D+00 0.273D+00 0.474D+00
 Coeff:     -0.427D-02 0.759D-01 0.181D+00 0.273D+00 0.474D+00
 Gap=     0.159 Goal=   None    Shift=    0.000
 RMSDP=1.46D-07 MaxDP=5.87D-06 DE=-3.09D-08 OVMax= 1.37D-05

 Cycle  10  Pass 1  IDiag  1:
 RMSU=  1.32D-07    CP:  1.00D+00  1.00D+00  7.14D-01  6.22D-01  8.26D-01
 E= -2048.89805275868     Delta-E=       -0.000000001440 Rises=F Damp=F
 DIIS: error= 3.65D-07 at cycle   6 NSaved=   6.
 NSaved= 6 IEnMin= 6 EnMin= -2048.89805275868     IErMin= 6 ErrMin= 3.65D-07
 ErrMax= 3.65D-07  0.00D+00 EMaxC= 1.00D-01 BMatC= 1.08D-10 BMatP= 1.30D-09
 IDIUse=1 WtCom= 1.00D+00 WtEn= 0.00D+00
 Coeff-Com: -0.874D-03 0.106D-01 0.266D-01 0.462D-01 0.234D+00 0.683D+00
 Coeff:     -0.874D-03 0.106D-01 0.266D-01 0.462D-01 0.234D+00 0.683D+00
 Gap=     0.159 Goal=   None    Shift=    0.000
 RMSDP=5.38D-08 MaxDP=2.02D-06 DE=-1.44D-09 OVMax= 3.63D-06

 Cycle  11  Pass 1  IDiag  1:
 RMSU=  3.81D-08    CP:  1.00D+00  1.00D+00  7.15D-01  6.20D-01  9.20D-01
                    CP:  8.74D-01
 E= -2048.89805275863     Delta-E=        0.000000000053 Rises=F Damp=F
 DIIS: error= 1.35D-07 at cycle   7 NSaved=   7.
 NSaved= 7 IEnMin= 6 EnMin= -2048.89805275868     IErMin= 7 ErrMin= 1.35D-07
 ErrMax= 1.35D-07  0.00D+00 EMaxC= 1.00D-01 BMatC= 1.98D-11 BMatP= 1.08D-10
 IDIUse=1 WtCom= 1.00D+00 WtEn= 0.00D+00
 Coeff-Com: -0.965D-05-0.274D-02-0.582D-02-0.565D-02 0.759D-01 0.386D+00
 Coeff-Com:  0.552D+00
 Coeff:     -0.965D-05-0.274D-02-0.582D-02-0.565D-02 0.759D-01 0.386D+00
 Coeff:      0.552D+00
 Gap=     0.159 Goal=   None    Shift=    0.000
 RMSDP=1.94D-08 MaxDP=7.46D-07 DE= 5.28D-11 OVMax= 1.40D-06

 Cycle  12  Pass 1  IDiag  1:
 RMSU=  1.13D-08    CP:  1.00D+00  1.00D+00  7.15D-01  6.25D-01  9.19D-01
                    CP:  9.00D-01  6.73D-01
 E= -2048.89805275858     Delta-E=        0.000000000050 Rises=F Damp=F
 DIIS: error= 5.68D-08 at cycle   8 NSaved=   8.
 NSaved= 8 IEnMin= 6 EnMin= -2048.89805275868     IErMin= 8 ErrMin= 5.68D-08
 ErrMax= 5.68D-08  0.00D+00 EMaxC= 1.00D-01 BMatC= 2.14D-12 BMatP= 1.98D-11
 IDIUse=1 WtCom= 1.00D+00 WtEn= 0.00D+00
 Coeff-Com:  0.676D-04-0.251D-02-0.570D-02-0.722D-02 0.245D-01 0.168D+00
 Coeff-Com:  0.323D+00 0.500D+00
 Coeff:      0.676D-04-0.251D-02-0.570D-02-0.722D-02 0.245D-01 0.168D+00
 Coeff:      0.323D+00 0.500D+00
 Gap=     0.159 Goal=   None    Shift=    0.000
 RMSDP=5.56D-09 MaxDP=2.19D-07 DE= 5.00D-11 OVMax= 5.64D-07

 SCF Done:  E(RPBE1PBE) =  -2048.89805276     A.U. after   12 cycles
            NFock= 12  Conv=0.56D-08     -V/T= 2.0055
 KE= 2.037682830681D+03 PE=-1.048814408669D+04 EE= 3.574709358603D+03
 Leave Link  502 at Wed Oct 31 13:44:45 2018, MaxMem=   536870912 cpu:      1430.8
 (Enter /pbs_home/pkowalski/g09d01/g09/l701.exe)
 Compute integral first derivatives.
 ... and contract with generalized density number  0.
 Leave Link  701 at Wed Oct 31 13:44:46 2018, MaxMem=   536870912 cpu:         3.6
 (Enter /pbs_home/pkowalski/g09d01/g09/l702.exe)
 L702 exits ... SP integral derivatives will be done elsewhere.
 Leave Link  702 at Wed Oct 31 13:44:46 2018, MaxMem=   536870912 cpu:         0.2
 (Enter /pbs_home/pkowalski/g09d01/g09/l703.exe)
 Compute integral first derivatives, UseDBF=F ICtDFT=           0.
 Integral derivatives from FoFJK, PRISM(SPDF).
 Calling FoFJK, ICntrl=      2127 FMM=F ISym2X=0 I1Cent= 0 IOpClX= 0 NMat=1 NMatS=1 NMatT=0.
 FoFJK:  IHMeth= 1 ICntrl=    2127 DoSepK=F KAlg= 0 I1Cent=   0 FoldK=F
 IRaf=         0 NMat=   1 IRICut=       1 DoRegI=T DoRafI=F ISym2E= 0.
 FoFCou: FMM=F IPFlag=           0 FMFlag=      100000 FMFlg1=         800
         NFxFlg=           0 DoJE=F BraDBF=F KetDBF=F FulRan=T
         wScrn=  0.000000 ICntrl=    2127 IOpCl=  0 I1Cent=           0 NGrid=           0
         NMat0=    1 NMatS0=      1 NMatT0=    0 NMatD0=    1 NMtDS0=    0 NMtDT0=    0
 Symmetry not used in FoFCou.
 Leave Link  703 at Wed Oct 31 13:45:38 2018, MaxMem=   536870912 cpu:       418.8
 (Enter /pbs_home/pkowalski/g09d01/g09/l716.exe)
 Dipole        =-3.37013021D-02-2.44302663D+00-1.09893424D-01
 ***** Axes restored to original set *****
 -------------------------------------------------------------------
 Center     Atomic                   Forces (Hartrees/Bohr)
 Number     Number              X              Y              Z
 -------------------------------------------------------------------
      1        6           0.000451538   -0.000540627   -0.001198090
      2       16          -0.000701408   -0.000188913    0.001210008
      3        6           0.000276475    0.000254481   -0.000643233
      4        6          -0.000098016    0.000182202    0.000033355
      5        6          -0.000109614   -0.000118176    0.001296201
      6        6          -0.000090042    0.000153189   -0.000167749
      7        1           0.000037370   -0.000092945   -0.000018525
      8        6           0.000431688   -0.000031488   -0.000964768
      9        6           0.000499423   -0.001156322   -0.000623990
     10        6           0.000412908    0.000766562    0.000886906
     11        6          -0.000557221    0.000422232    0.001772979
     12        6          -0.000453685   -0.000584825   -0.001292081
     13        9          -0.000738351    0.000873628    0.000361265
     14        9          -0.000177691    0.000413338    0.001034077
     15        9           0.000566044    0.000004880   -0.000876540
     16        9           0.000221590   -0.000489781   -0.001089636
     17        9           0.000210385    0.000221174    0.000299929
     18        9           0.000001721    0.000124194    0.000636302
     19        6          -0.000267462   -0.000787819   -0.000937635
     20        6           0.000505364    0.000809589    0.001563059
     21        6          -0.000221603    0.000073219   -0.000456972
     22        1          -0.000004394    0.000023438    0.000064414
     23        1          -0.000115777   -0.000022899    0.000041375
     24        1           0.000012194    0.000082259   -0.000010665
     25        6           0.000088889   -0.000068105    0.000018434
     26        1          -0.000036245   -0.000057591   -0.000074315
     27        1          -0.000036176    0.000006971   -0.000028092
     28        1          -0.000001276   -0.000014687   -0.000106377
     29        1           0.000023696   -0.000015785   -0.000035749
     30        1          -0.000067987    0.000022250   -0.000037562
     31        1           0.000045773    0.000005335    0.000034095
     32       16          -0.000762369   -0.001247888   -0.001276798
     33        6           0.000555033    0.001129749    0.000996670
     34        6           0.000034449   -0.000001626   -0.000506567
     35        6           0.000159389    0.000125821    0.000206299
     36        1          -0.000115994   -0.000263691   -0.000107805
     37        1           0.000205970   -0.000008563   -0.000059467
     38        1          -0.000073962    0.000156281    0.000141539
     39        1          -0.000110627   -0.000159061   -0.000084290
 -------------------------------------------------------------------
 Cartesian Forces:  Max     0.001772979 RMS     0.000545797
 Leave Link  716 at Wed Oct 31 13:45:38 2018, MaxMem=   536870912 cpu:         0.2
 (Enter /pbs_home/pkowalski/g09d01/g09/l103.exe)

 GradGradGradGradGradGradGradGradGradGradGradGradGradGradGradGradGradGrad
 Berny optimization.
 Using GEDIIS/GDIIS optimizer.
 FormGI is forming the generalized inverse of G from B-inverse, IUseBI=4.
 GSVD:  received Info=                   1 from GESDD.
 Internal  Forces:  Max     0.001202446 RMS     0.000294874
 Search for a local minimum.
 Step number   6 out of a maximum of  223
 All quantities printed in internal units (Hartrees-Bohrs-Radians)
 RMS Force = .29487D-03 SwitMx=.10000D-02 MixMth= 2
 Mixed Optimization -- En-DIIS/RFO-DIIS
 Update second derivatives using D2CorX and points    4    5    6
 DE= -3.33D-04 DEPred=-4.29D-04 R= 7.76D-01
 TightC=F SS=  1.41D+00  RLast= 1.64D-01 DXNew= 1.4270D+00 4.9328D-01
 Trust test= 7.76D-01 RLast= 1.64D-01 DXMaxT set to 8.49D-01
 ITU=  1  0  0  1  1  0
 Use linear search instead of GDIIS.
     Eigenvalues ---    0.00424   0.00884   0.00923   0.00952   0.00968
     Eigenvalues ---    0.00973   0.01122   0.01157   0.01207   0.01264
     Eigenvalues ---    0.01302   0.01363   0.01399   0.01484   0.01503
     Eigenvalues ---    0.01569   0.01597   0.01667   0.01941   0.02224
     Eigenvalues ---    0.02265   0.04447   0.05129   0.05346   0.07176
     Eigenvalues ---    0.07220   0.07275   0.07286   0.07346   0.07348
     Eigenvalues ---    0.07363   0.07368   0.07406   0.08051   0.09195
     Eigenvalues ---    0.09486   0.10556   0.11259   0.12360   0.12543
     Eigenvalues ---    0.14546   0.15687   0.15990   0.15998   0.15999
     Eigenvalues ---    0.16000   0.16000   0.16000   0.16000   0.16000
     Eigenvalues ---    0.16000   0.16002   0.16015   0.16022   0.16073
     Eigenvalues ---    0.17142   0.22491   0.23592   0.24240   0.24431
     Eigenvalues ---    0.24649   0.24755   0.24892   0.24988   0.24990
     Eigenvalues ---    0.24995   0.24996   0.25184   0.25308   0.27757
     Eigenvalues ---    0.28585   0.29101   0.29190   0.29403   0.30284
     Eigenvalues ---    0.30739   0.31545   0.33295   0.33850   0.33945
     Eigenvalues ---    0.34135   0.34209   0.34215   0.34236   0.34245
     Eigenvalues ---    0.34251   0.34255   0.34279   0.34303   0.34308
     Eigenvalues ---    0.34313   0.34334   0.34383   0.34492   0.35906
     Eigenvalues ---    0.36047   0.37145   0.37630   0.38194   0.38858
     Eigenvalues ---    0.39483   0.40279   0.40791   0.49617   0.51352
     Eigenvalues ---    0.52142   0.53085   0.53442   0.54056   0.54599
     Eigenvalues ---    0.54885
 RFO step:  Lambda=-3.12596840D-04 EMin= 4.24194518D-03
 Quartic linear search produced a step of -0.21679.
 Iteration  1 RMS(Cart)=  0.03149162 RMS(Int)=  0.00033381
 Iteration  2 RMS(Cart)=  0.00052242 RMS(Int)=  0.00002420
 Iteration  3 RMS(Cart)=  0.00000011 RMS(Int)=  0.00002420
 ITry= 1 IFail=0 DXMaxC= 1.73D-01 DCOld= 1.00D+10 DXMaxT= 8.49D-01 DXLimC= 3.00D+00 Rises=F
 Variable       Old X    -DE/DX   Delta X   Delta X   Delta X     New X
                                 (Linear)    (Quad)   (Total)
    R1        3.28968   0.00051  -0.00082   0.00227   0.00145   3.29113
    R2        2.62215  -0.00011   0.00110  -0.00162  -0.00051   2.62163
    R3        2.73950   0.00031   0.00102  -0.00156  -0.00054   2.73897
    R4        3.25612  -0.00028  -0.00040  -0.00014  -0.00055   3.25557
    R5        2.59364   0.00002   0.00054  -0.00109  -0.00056   2.59308
    R6        2.81874   0.00013   0.00021  -0.00050  -0.00029   2.81845
    R7        2.69109   0.00016   0.00006  -0.00021  -0.00014   2.69094
    R8        2.06375   0.00007   0.00010  -0.00007   0.00003   2.06378
    R9        2.82335   0.00013   0.00049  -0.00112  -0.00063   2.82272
   R10        2.07624   0.00001   0.00002  -0.00003  -0.00001   2.07624
   R11        2.08151   0.00006   0.00011  -0.00012  -0.00002   2.08150
   R12        2.08168   0.00002   0.00010  -0.00017  -0.00007   2.08161
   R13        2.85337  -0.00016   0.00062  -0.00224  -0.00161   2.85175
   R14        2.57753  -0.00001   0.00194  -0.00427  -0.00231   2.57522
   R15        2.91161  -0.00002  -0.00023   0.00216   0.00190   2.91352
   R16        2.54148   0.00118  -0.00079   0.00371   0.00292   2.54440
   R17        2.54901  -0.00107  -0.00023  -0.00126  -0.00149   2.54753
   R18        2.85357  -0.00027   0.00027  -0.00208  -0.00179   2.85178
   R19        2.73734  -0.00015   0.00083  -0.00139  -0.00056   2.73677
   R20        2.91402  -0.00009   0.00008   0.00096   0.00102   2.91504
   R21        2.51542   0.00087  -0.00076   0.00261   0.00185   2.51727
   R22        2.53669  -0.00120   0.00039  -0.00318  -0.00279   2.53389
   R23        2.55840  -0.00016   0.00017  -0.00056  -0.00039   2.55801
   R24        2.52991   0.00054  -0.00099   0.00291   0.00192   2.53182
   R25        2.62157  -0.00046   0.00019  -0.00075  -0.00055   2.62102
   R26        2.82271   0.00026   0.00033  -0.00044  -0.00011   2.82261
   R27        2.69147  -0.00024   0.00046  -0.00100  -0.00053   2.69094
   R28        3.28683   0.00018  -0.00061   0.00146   0.00084   3.28767
   R29        2.07791   0.00006   0.00003   0.00002   0.00005   2.07796
   R30        2.08411   0.00007   0.00018  -0.00029  -0.00011   2.08400
   R31        2.07581   0.00008  -0.00014   0.00036   0.00022   2.07603
   R32        2.08406  -0.00003   0.00010  -0.00033  -0.00023   2.08383
   R33        2.07578  -0.00002  -0.00010   0.00003  -0.00007   2.07571
   R34        2.07798   0.00009   0.00002   0.00011   0.00013   2.07812
   R35        3.25394  -0.00023  -0.00015   0.00052   0.00037   3.25430
   R36        2.59529  -0.00012   0.00064  -0.00227  -0.00164   2.59365
   R37        2.82064   0.00013   0.00042  -0.00090  -0.00048   2.82016
   R38        2.06371   0.00008   0.00018  -0.00023  -0.00005   2.06366
   R39        2.07759   0.00010  -0.00001   0.00019   0.00018   2.07777
   R40        2.08358   0.00007   0.00012  -0.00013   0.00000   2.08357
   R41        2.07765  -0.00003   0.00005  -0.00019  -0.00014   2.07751
    A1        1.93774  -0.00009   0.00003  -0.00045  -0.00041   1.93733
    A2        2.10782  -0.00051  -0.00081  -0.00042  -0.00123   2.10660
    A3        2.23716   0.00060   0.00077   0.00087   0.00164   2.23880
    A4        1.61361   0.00006   0.00075  -0.00091  -0.00018   1.61343
    A5        1.92902  -0.00002  -0.00072   0.00138   0.00065   1.92967
    A6        2.11465  -0.00010   0.00036  -0.00065  -0.00028   2.11437
    A7        2.23936   0.00012   0.00037  -0.00071  -0.00034   2.23902
    A8        1.99798   0.00014   0.00075  -0.00103  -0.00028   1.99770
    A9        2.13806   0.00001  -0.00094   0.00154   0.00060   2.13866
   A10        2.14705  -0.00015   0.00018  -0.00057  -0.00040   2.14665
   A11        1.94574  -0.00006  -0.00069   0.00132   0.00062   1.94636
   A12        2.18791   0.00022   0.00107  -0.00018   0.00087   2.18878
   A13        2.14929  -0.00017  -0.00050  -0.00135  -0.00187   2.14742
   A14        1.91864  -0.00004  -0.00032   0.00049   0.00018   1.91882
   A15        1.94976   0.00011   0.00039  -0.00030   0.00008   1.94984
   A16        1.95189  -0.00009   0.00042  -0.00121  -0.00079   1.95110
   A17        1.88416  -0.00003  -0.00004   0.00005   0.00001   1.88418
   A18        1.88370   0.00005  -0.00003   0.00021   0.00018   1.88388
   A19        1.87297   0.00000  -0.00045   0.00081   0.00036   1.87333
   A20        2.09803   0.00008  -0.00120  -0.00071  -0.00187   2.09616
   A21        2.25018   0.00003   0.00212  -0.00176   0.00039   2.25057
   A22        1.92984  -0.00008  -0.00046   0.00246   0.00198   1.93182
   A23        1.82085   0.00000   0.00120   0.00247   0.00357   1.82442
   A24        1.97281   0.00011   0.00114  -0.00454  -0.00336   1.96945
   A25        1.94131   0.00010  -0.00003   0.00057   0.00056   1.94187
   A26        1.93975  -0.00006  -0.00009  -0.00173  -0.00177   1.93798
   A27        1.91820  -0.00014  -0.00278   0.00509   0.00234   1.92053
   A28        1.87155  -0.00001   0.00038  -0.00151  -0.00114   1.87041
   A29        1.92469   0.00016  -0.00039   0.00260   0.00218   1.92686
   A30        2.26167  -0.00063   0.00237  -0.00400  -0.00163   2.26004
   A31        2.09682   0.00047  -0.00198   0.00136  -0.00062   2.09620
   A32        1.80553   0.00009   0.00069   0.00296   0.00353   1.80906
   A33        1.97344  -0.00003  -0.00036  -0.00296  -0.00327   1.97017
   A34        1.90777  -0.00017  -0.00075   0.00228   0.00155   1.90932
   A35        1.97437  -0.00009  -0.00059  -0.00182  -0.00237   1.97200
   A36        1.89913   0.00002  -0.00061   0.00222   0.00163   1.90076
   A37        1.90054   0.00016   0.00150  -0.00215  -0.00067   1.89987
   A38        1.81167  -0.00011   0.00014   0.00312   0.00319   1.81486
   A39        1.94059   0.00020   0.00146  -0.00136   0.00010   1.94069
   A40        1.98214  -0.00002  -0.00019  -0.00285  -0.00302   1.97912
   A41        1.91384   0.00007  -0.00110   0.00408   0.00298   1.91681
   A42        1.94381  -0.00013  -0.00112  -0.00082  -0.00190   1.94191
   A43        1.87199  -0.00001   0.00071  -0.00179  -0.00109   1.87090
   A44        2.18675  -0.00034   0.00111  -0.00209  -0.00095   2.18581
   A45        1.94574  -0.00006  -0.00075   0.00164   0.00082   1.94656
   A46        2.15055   0.00039  -0.00047   0.00040  -0.00003   2.15051
   A47        2.25266  -0.00068   0.00109  -0.00305  -0.00194   2.25072
   A48        2.09280   0.00052  -0.00172   0.00413   0.00243   2.09523
   A49        1.93730   0.00018   0.00062  -0.00085  -0.00031   1.93699
   A50        1.93082  -0.00002  -0.00058   0.00097   0.00039   1.93121
   A51        1.94238   0.00013   0.00072  -0.00111  -0.00039   1.94199
   A52        1.94830  -0.00003   0.00001   0.00026   0.00027   1.94857
   A53        1.88221  -0.00006  -0.00006   0.00002  -0.00004   1.88217
   A54        1.89332  -0.00001   0.00043  -0.00086  -0.00044   1.89289
   A55        1.86403  -0.00001  -0.00051   0.00070   0.00019   1.86422
   A56        1.94388   0.00009   0.00061  -0.00074  -0.00013   1.94374
   A57        1.94872  -0.00003   0.00020   0.00003   0.00022   1.94894
   A58        1.92930  -0.00004  -0.00049   0.00023  -0.00026   1.92904
   A59        1.86518   0.00003  -0.00055   0.00100   0.00045   1.86563
   A60        1.88152  -0.00003  -0.00010   0.00024   0.00013   1.88166
   A61        1.89246  -0.00002   0.00033  -0.00073  -0.00041   1.89206
   A62        1.61552  -0.00021   0.00024  -0.00044  -0.00035   1.61518
   A63        1.92756   0.00011  -0.00039   0.00120   0.00074   1.92830
   A64        2.10990   0.00011  -0.00080   0.00087   0.00015   2.11004
   A65        2.24468  -0.00020   0.00139  -0.00216  -0.00070   2.24399
   A66        1.99792   0.00003   0.00044  -0.00056  -0.00020   1.99772
   A67        2.14494   0.00002  -0.00036   0.00034   0.00000   2.14494
   A68        2.14024  -0.00005  -0.00006   0.00008   0.00005   2.14029
   A69        1.95141   0.00017  -0.00002   0.00021   0.00019   1.95160
   A70        1.94154   0.00013   0.00033   0.00024   0.00058   1.94212
   A71        1.92840  -0.00025  -0.00011  -0.00072  -0.00083   1.92757
   A72        1.87450  -0.00006  -0.00018   0.00040   0.00022   1.87473
   A73        1.88566  -0.00002   0.00018  -0.00040  -0.00022   1.88544
   A74        1.87951   0.00003  -0.00022   0.00028   0.00006   1.87957
    D1        0.03281  -0.00062  -0.00436  -0.00713  -0.01148   0.02133
    D2       -3.13890  -0.00040  -0.00445  -0.00703  -0.01147   3.13281
    D3       -0.02852   0.00055   0.00425   0.00529   0.00954  -0.01898
    D4        3.08991   0.00024  -0.00003  -0.00443  -0.00447   3.08544
    D5       -3.13718   0.00033   0.00438   0.00521   0.00959  -3.12759
    D6       -0.01875   0.00003   0.00009  -0.00451  -0.00442  -0.02317
    D7       -0.82046  -0.00011   0.00064  -0.00334  -0.00271  -0.82317
    D8        2.44073  -0.00041  -0.00537  -0.00335  -0.00872   2.43201
    D9        2.28535   0.00013   0.00052  -0.00325  -0.00274   2.28261
   D10       -0.73664  -0.00017  -0.00549  -0.00327  -0.00876  -0.74539
   D11       -0.02823   0.00053   0.00329   0.00703   0.01032  -0.01791
   D12        3.13051   0.00040   0.00233   0.00623   0.00856   3.13906
   D13        0.01715  -0.00032  -0.00146  -0.00532  -0.00679   0.01037
   D14       -3.10989  -0.00020  -0.00065  -0.00073  -0.00139  -3.11128
   D15        3.14004  -0.00018  -0.00041  -0.00445  -0.00486   3.13518
   D16        0.01301  -0.00006   0.00040   0.00014   0.00053   0.01354
   D17        3.13372   0.00008   0.00061   0.00027   0.00087   3.13459
   D18        1.04240   0.00007   0.00062   0.00006   0.00068   1.04308
   D19       -1.05735   0.00006   0.00063   0.00008   0.00071  -1.05664
   D20        0.01259  -0.00007  -0.00054  -0.00070  -0.00124   0.01135
   D21       -2.07872  -0.00008  -0.00053  -0.00090  -0.00143  -2.08016
   D22        2.10471  -0.00009  -0.00051  -0.00089  -0.00141   2.10330
   D23        0.00756  -0.00015  -0.00184   0.00002  -0.00183   0.00573
   D24       -3.11147   0.00015   0.00228   0.00947   0.01175  -3.09972
   D25        3.13451  -0.00027  -0.00267  -0.00457  -0.00725   3.12727
   D26        0.01548   0.00003   0.00146   0.00488   0.00633   0.02182
   D27        1.60204   0.00023   0.00250   0.00955   0.01205   1.61409
   D28       -0.48156   0.00015   0.00265   0.00877   0.01141  -0.47015
   D29       -2.58988   0.00023   0.00244   0.00952   0.01196  -2.57792
   D30       -1.56529  -0.00011  -0.00226  -0.00122  -0.00347  -1.56876
   D31        2.63429  -0.00019  -0.00210  -0.00200  -0.00410   2.63019
   D32        0.52598  -0.00011  -0.00231  -0.00125  -0.00356   0.52242
   D33        3.00760   0.00000   0.00332   0.01573   0.01903   3.02663
   D34        0.89807   0.00002   0.00200   0.01874   0.02073   0.91880
   D35       -1.20849  -0.00012   0.00072   0.02348   0.02416  -1.18433
   D36       -0.23330   0.00026   0.00845   0.01551   0.02398  -0.20933
   D37       -2.34283   0.00028   0.00713   0.01852   0.02568  -2.31715
   D38        1.83379   0.00014   0.00585   0.02326   0.02911   1.86290
   D39        2.95687   0.00006  -0.00244  -0.00091  -0.00337   2.95351
   D40       -0.19022   0.00003  -0.00074  -0.01123  -0.01201  -0.20222
   D41       -0.07436  -0.00023  -0.00794  -0.00077  -0.00872  -0.08308
   D42        3.06174  -0.00027  -0.00624  -0.01109  -0.01736   3.04438
   D43        0.43031  -0.00018  -0.00540  -0.02366  -0.02905   0.40126
   D44        2.57241  -0.00024  -0.00587  -0.02558  -0.03145   2.54096
   D45       -1.59063  -0.00017  -0.00473  -0.02868  -0.03340  -1.62402
   D46        2.56174  -0.00007  -0.00332  -0.02853  -0.03186   2.52988
   D47       -1.57935  -0.00014  -0.00379  -0.03045  -0.03425  -1.61360
   D48        0.54080  -0.00007  -0.00265  -0.03355  -0.03620   0.50460
   D49       -1.65250  -0.00022  -0.00466  -0.02824  -0.03289  -1.68540
   D50        0.48960  -0.00028  -0.00513  -0.03016  -0.03529   0.45431
   D51        2.60974  -0.00021  -0.00399  -0.03326  -0.03724   2.57250
   D52        0.35009   0.00009   0.00405  -0.01422  -0.01019   0.33990
   D53       -1.70624  -0.00003   0.00456  -0.02013  -0.01557  -1.72180
   D54        2.46372  -0.00015   0.00268  -0.01474  -0.01208   2.45165
   D55       -2.78660   0.00012   0.00255  -0.00500  -0.00248  -2.78908
   D56        1.44026   0.00001   0.00306  -0.01091  -0.00786   1.43240
   D57       -0.67297  -0.00011   0.00117  -0.00552  -0.00437  -0.67733
   D58       -0.74263   0.00046  -0.00363   0.01515   0.01151  -0.73112
   D59        2.43331  -0.00001  -0.00319   0.00620   0.00301   2.43632
   D60        2.39300   0.00042  -0.00180   0.00395   0.00216   2.39516
   D61       -0.71425  -0.00005  -0.00135  -0.00499  -0.00634  -0.72059
   D62       -0.46985   0.00008   0.00117   0.02327   0.02444  -0.44541
   D63        1.60495   0.00029   0.00241   0.02533   0.02774   1.63269
   D64       -2.60901   0.00024   0.00191   0.02521   0.02712  -2.58190
   D65       -2.61133   0.00011   0.00148   0.02595   0.02744  -2.58390
   D66       -0.53654   0.00031   0.00272   0.02800   0.03074  -0.50580
   D67        1.53268   0.00027   0.00222   0.02788   0.03011   1.56280
   D68        1.55722  -0.00006   0.00039   0.02830   0.02869   1.58591
   D69       -2.65117   0.00015   0.00164   0.03036   0.03199  -2.61918
   D70       -0.58194   0.00010   0.00113   0.03024   0.03137  -0.55058
   D71       -0.01590   0.00025   0.00192   0.00504   0.00697  -0.00893
   D72        3.09380   0.00070   0.00146   0.01343   0.01490   3.10871
   D73       -3.13968   0.00045   0.00613   0.00879   0.01493  -3.12475
   D74       -0.02998   0.00089   0.00567   0.01718   0.02286  -0.00712
   D75       -2.59876   0.00016   0.00250   0.00462   0.00712  -2.59164
   D76        1.59227   0.00016   0.00249   0.00468   0.00717   1.59944
   D77       -0.48860   0.00011   0.00264   0.00437   0.00701  -0.48159
   D78        0.52302  -0.00006  -0.00218   0.00046  -0.00172   0.52130
   D79       -1.56914  -0.00006  -0.00220   0.00052  -0.00167  -1.57081
   D80        2.63319  -0.00011  -0.00204   0.00021  -0.00183   2.63135
   D81        0.00871  -0.00021  -0.00193  -0.00064  -0.00259   0.00613
   D82        3.13659  -0.00027  -0.00007  -0.01152  -0.01161   3.12498
   D83       -3.11550  -0.00001   0.00214   0.00304   0.00520  -3.11031
   D84        0.01237  -0.00007   0.00400  -0.00783  -0.00383   0.00854
   D85       -3.13618  -0.00067  -0.00657  -0.01528  -0.02182   3.12518
   D86        0.03397  -0.00105  -0.00623  -0.02265  -0.02886   0.00512
   D87       -0.02872   0.00092   0.00508   0.02197   0.02707  -0.00165
   D88       -3.12526   0.00062  -0.00123   0.02408   0.02282  -3.10244
   D89        0.01685  -0.00057  -0.00277  -0.01627  -0.01905  -0.00220
   D90       -3.11106  -0.00051  -0.00461  -0.00544  -0.01005  -3.12112
   D91        3.10897  -0.00023   0.00414  -0.01847  -0.01436   3.09461
   D92       -0.01895  -0.00017   0.00229  -0.00764  -0.00536  -0.02431
   D93       -0.53915  -0.00009   0.00619  -0.02911  -0.02292  -0.56207
   D94        1.55655   0.00003   0.00618  -0.02829  -0.02211   1.53444
   D95       -2.64002  -0.00001   0.00605  -0.02826  -0.02221  -2.66223
   D96        2.65648  -0.00047  -0.00136  -0.02670  -0.02806   2.62842
   D97       -1.53101  -0.00034  -0.00137  -0.02588  -0.02725  -1.55826
   D98        0.55561  -0.00038  -0.00150  -0.02585  -0.02735   0.52826
         Item               Value     Threshold  Converged?
 Maximum Force            0.001202     0.000450     NO 
 RMS     Force            0.000295     0.000300     YES
 Maximum Displacement     0.173407     0.001800     NO 
 RMS     Displacement     0.031559     0.001200     NO 
 Predicted change in Energy=-2.016190D-04
 Lowest energy point so far.  Saving SCF results.
 GradGradGradGradGradGradGradGradGradGradGradGradGradGradGradGradGradGrad

 Leave Link  103 at Wed Oct 31 13:45:38 2018, MaxMem=   536870912 cpu:         0.7
 (Enter /pbs_home/pkowalski/g09d01/g09/l202.exe)
                          Input orientation:                          
 ---------------------------------------------------------------------
 Center     Atomic      Atomic             Coordinates (Angstroms)
 Number     Number       Type             X           Y           Z
 ---------------------------------------------------------------------
      1          6           0       -1.987696   -0.190677   -0.573043
      2         16           0       -3.415213    0.800638   -0.460700
      3          6           0       -4.436529   -0.480819   -0.992430
      4          6           0       -3.697914   -1.605210   -1.262852
      5          6           0       -2.299700   -1.461103   -1.034885
      6          6           0       -5.909196   -0.287792   -1.128231
      7          1           0       -4.147096   -2.526307   -1.640356
      8          6           0       -0.683877    0.349416   -0.242724
      9          6           0       -0.257445    1.688034   -0.793715
     10          6           0        0.338868   -0.238101    0.439848
     11          6           0        1.083648    1.985134   -0.093540
     12          6           0        1.594845    0.590009    0.320986
     13          9           0       -1.154876    2.662390   -0.552574
     14          9           0       -0.079199    1.632800   -2.128830
     15          9           0        1.940521    2.642638   -0.873218
     16          9           0        0.858064    2.711051    1.011046
     17          9           0        2.416079    0.098833   -0.636441
     18          9           0        2.302290    0.649597    1.457205
     19          6           0       -0.606917   -1.933464    2.106651
     20          6           0        0.345621   -1.460622    1.216245
     21          6           0       -1.878453   -1.234036    2.460223
     22          1           0       -2.167588   -1.455985    3.497660
     23          1           0       -2.705619   -1.551629    1.803635
     24          1           0       -1.785868   -0.144873    2.350443
     25          6           0       -1.312635   -2.546414   -1.315952
     26          1           0       -1.167845   -3.195505   -0.436353
     27          1           0       -0.326566   -2.139791   -1.578344
     28          1           0       -1.660022   -3.177951   -2.146497
     29          1           0       -6.377404   -1.215561   -1.484828
     30          1           0       -6.150960    0.512146   -1.845805
     31          1           0       -6.376699   -0.019303   -0.167635
     32         16           0        1.702900   -2.544917    1.122062
     33          6           0        1.007862   -3.636243    2.258533
     34          6           0       -0.212129   -3.173643    2.684429
     35          6           0        1.743150   -4.859414    2.694835
[truncated: 1,067,289 more chars]
