# Supplementary material for: Wide-range IR spectra of diarylethene derivatives and their simulation using the density functional theory
Source: Sci Rep. 2022 Oct 7;12:16834. doi: 10.1038/s41598-022-20264-x (PMC9546887; doi:10.1038/s41598-022-20264-x)
Supplement: Supplementary file 1 — Supplementary Information 1. [file 41598_2022_20264_MOESM1_ESM.zip › IR_files/2_0068/open/open_lc-wpbe_air.log]

 Entering Gaussian System, Link 0=g09
 Input=open_lc-wpbe_air.gjf
 Output=open_lc-wpbe_air.log
 AtFile(1): /pbs_home/ewapastorczak/DAE/0068/Def2SVP.gbs
            H     0
            S   3   1.00
                 13.0107010              0.19682158E-01
                  1.9622572              0.13796524
                  0.44453796             0.47831935
            S   1   1.00
                  0.12194962             1.0000000
            P   1   1.00
                  0.8000000              1.0000000
            ****
            C     0
            S   5   1.00
               1238.4016938              0.54568832082E-02
                186.29004992             0.40638409211E-01
                 42.251176346            0.18025593888
                 11.676557932            0.46315121755
                  3.5930506482           0.44087173314
            S   1   1.00
                  0.40245147363          1.0000000
            S   1   1.00
                  0.13090182668          1.0000000
            P   3   1.00
                  9.4680970621           0.38387871728E-01
                  2.0103545142           0.21117025112
                  0.54771004707          0.51328172114
            P   1   1.00
                  0.15268613795          1.0000000
            D   1   1.00
                  0.8000000              1.0000000
            ****
            F     0
            S   5   1.00
               2894.8325990             -0.53408255515E-02
                435.41939120            -0.39904258866E-01
                 98.843328866           -0.17912768038
                 27.485198001           -0.46758090825
                  8.5405498171          -0.44653131020
            S   1   1.00
                  1.0654578038           1.0000000
            S   1   1.00
                  0.33247346748          1.0000000
            P   3   1.00
                 22.696633924           -0.45212874436E-01
                  4.9872339257          -0.23754317067
                  1.3491613954          -0.51287353587
            P   1   1.00
                  0.34829881977          1.0000000
            D   1   1.00
                  1.4000000              1.0000000
            ****
            S     0
            S   5   1.00
               9184.9303010             -0.22294387756E-02
               1381.5105503             -0.16683029937E-01
                313.87147580            -0.75262436116E-01
                 88.053870623           -0.19376827038
                 27.039914905           -0.17718020803
            S   3   1.00
                 45.648731303           -0.10736062573
                  4.9664522326           0.65066293018
                  2.0116242047           0.59712155354
            S   1   1.00
                  0.35661077013          1.0000000
            S   1   1.00
                  0.13507221477          1.0000000
            P   5   1.00
                261.98233439            -0.92729929822E-02
                 61.306894736           -0.66547669241E-01
                 19.103729887           -0.24828595903
                  6.6567720378          -0.48703847402
                  2.3959635161          -0.39337850312
            P   1   1.00
                  0.61776161679          1.0000000
            P   1   1.00
                  0.16993376871          1.0000000
            D   1   1.00
                  0.5500000              1.0000000
            ****
 Initial command:
 /pbs_home/pkowalski/g09d01/g09/l1.exe "/pbs_home/daria/obliczenia/0068/open/LC-WPBE/Gau-19126.inp" -scrdir="/pbs_home/daria/obliczenia/0068/open/LC-WPBE/"
 Entering Link 1 = /pbs_home/pkowalski/g09d01/g09/l1.exe PID=     19127.
  
 Copyright (c) 1988,1990,1992,1993,1995,1998,2003,2009,2013,
            Gaussian, Inc.  All Rights Reserved.
  
 This is part of the Gaussian(R) 09 program.  It is based on
 the Gaussian(R) 03 system (copyright 2003, Gaussian, Inc.),
 the Gaussian(R) 98 system (copyright 1998, Gaussian, Inc.),
 the Gaussian(R) 94 system (copyright 1995, Gaussian, Inc.),
 the Gaussian 92(TM) system (copyright 1992, Gaussian, Inc.),
 the Gaussian 90(TM) system (copyright 1990, Gaussian, Inc.),
 the Gaussian 88(TM) system (copyright 1988, Gaussian, Inc.),
 the Gaussian 86(TM) system (copyright 1986, Carnegie Mellon
 University), and the Gaussian 82(TM) system (copyright 1983,
 Carnegie Mellon University). Gaussian is a federally registered
 trademark of Gaussian, Inc.
  
 This software contains proprietary and confidential information,
 including trade secrets, belonging to Gaussian, Inc.
  
 This software is provided under written license and may be
 used, copied, transmitted, or stored only in accord with that
 written license.
  
 The following legend is applicable only to US Government
 contracts under FAR:
  
                    RESTRICTED RIGHTS LEGEND
  
 Use, reproduction and disclosure by the US Government is
 subject to restrictions as set forth in subparagraphs (a)
 and (c) of the Commercial Computer Software - Restricted
 Rights clause in FAR 52.227-19.
  
 Gaussian, Inc.
 340 Quinnipiac St., Bldg. 40, Wallingford CT 06492
  
  
 ---------------------------------------------------------------
 Warning -- This program may not be used in any manner that
 competes with the business of Gaussian, Inc. or will provide
 assistance to any competitor of Gaussian, Inc.  The licensee
 of this program is prohibited from giving any competitor of
 Gaussian, Inc. access to this program.  By using this program,
 the user acknowledges that Gaussian, Inc. is engaged in the
 business of creating and licensing software in the field of
 computational chemistry and represents and warrants to the
 licensee that it is not a competitor of Gaussian, Inc. and that
 it will not use this program in any manner prohibited above.
 ---------------------------------------------------------------
  

 Cite this work as:
 Gaussian 09, Revision D.01,
 M. J. Frisch, G. W. Trucks, H. B. Schlegel, G. E. Scuseria, 
 M. A. Robb, J. R. Cheeseman, G. Scalmani, V. Barone, B. Mennucci, 
 G. A. Petersson, H. Nakatsuji, M. Caricato, X. Li, H. P. Hratchian, 
 A. F. Izmaylov, J. Bloino, G. Zheng, J. L. Sonnenberg, M. Hada, 
 M. Ehara, K. Toyota, R. Fukuda, J. Hasegawa, M. Ishida, T. Nakajima, 
 Y. Honda, O. Kitao, H. Nakai, T. Vreven, J. A. Montgomery, Jr., 
 J. E. Peralta, F. Ogliaro, M. Bearpark, J. J. Heyd, E. Brothers, 
 K. N. Kudin, V. N. Staroverov, T. Keith, R. Kobayashi, J. Normand, 
 K. Raghavachari, A. Rendell, J. C. Burant, S. S. Iyengar, J. Tomasi, 
 M. Cossi, N. Rega, J. M. Millam, M. Klene, J. E. Knox, J. B. Cross, 
 V. Bakken, C. Adamo, J. Jaramillo, R. Gomperts, R. E. Stratmann, 
 O. Yazyev, A. J. Austin, R. Cammi, C. Pomelli, J. W. Ochterski, 
 R. L. Martin, K. Morokuma, V. G. Zakrzewski, G. A. Voth, 
 P. Salvador, J. J. Dannenberg, S. Dapprich, A. D. Daniels, 
 O. Farkas, J. B. Foresman, J. V. Ortiz, J. Cioslowski, 
 and D. J. Fox, Gaussian, Inc., Wallingford CT, 2013.
 
 ******************************************
 Gaussian 09:  ES64L-G09RevD.01 24-Apr-2013
                 5-Dec-2018 
 ******************************************
 %chk=dae0068freq_open_lc-wpbe_air.chk
 %NProcShared=8
 Will use up to    8 processors via shared memory.
 %Mem=4GB
 ---------------------------------------
 #P opt Geom=Checkpoint freq LC-wPBE/Gen
 ---------------------------------------
 1/14=-1,18=20,19=15,26=3,29=2,38=1/1,3;
 2/9=110,12=2,40=1/2;
 3/5=7,11=2,14=-4,16=1,25=1,30=1,71=1,74=-41/1,2,3;
 4//1;
 5/5=2,38=5/2;
 6/7=2,8=2,9=2,10=2,28=1/1;
 7//1,2,3,16;
 1/14=-1,18=20,19=15,26=3/3(2);
 2/9=110/2;
 99//99;
 2/9=110/2;
 3/5=7,6=1,11=2,14=-2,16=1,25=1,30=1,71=1,74=-41,82=7/1,2,3;
 4/5=5,16=3,69=1/1;
 5/5=2,38=5/2;
 7//1,2,3,16;
 1/14=-1,18=20,19=15,26=3/3(-5);
 2/9=110/2;
 6/7=2,8=2,9=2,10=2,19=2,28=1/1;
 99/9=1/99;
 Leave Link    1 at Wed Dec  5 16:37:46 2018, MaxMem=   536870912 cpu:         1.4
 (Enter /pbs_home/pkowalski/g09d01/g09/l101.exe)
 -------------------
 Title Card Required
 -------------------
 Structure from the checkpoint file:  "dae0068freq_open_lc-wpbe_air.chk"
 Charge =  0 Multiplicity = 1
 Redundant internal coordinates found in file.
 C,0,-1.9625536323,-0.2004027169,-0.5915922184
 S,0,-3.3988837343,0.7452455565,-0.4310859671
 C,0,-4.3935986215,-0.5478341675,-0.952687937
 C,0,-3.6424879541,-1.6457617139,-1.2527135908
 C,0,-2.2399156263,-1.4640673075,-1.053388448
 C,0,-5.8762164577,-0.3870723289,-1.0536871267
 H,0,-4.0763115132,-2.5757071842,-1.6248302221
 C,0,-0.6571507962,0.3624744308,-0.2584052868
 C,0,-0.2232087314,1.6829595852,-0.8405596151
 C,0,0.3330294343,-0.1918847547,0.4679272723
 C,0,1.0855494116,2.0166392983,-0.099922122
 C,0,1.5823378411,0.6467689163,0.3987578788
 F,0,-1.1382406299,2.6534487188,-0.663801816
 F,0,0.0089391363,1.5789270984,-2.1620649674
 F,0,1.9735463758,2.6336777621,-0.8791904892
 F,0,0.8119318471,2.7929263859,0.9570164866
 F,0,2.4639686563,0.1295707516,-0.4849024017
 F,0,2.2081098314,0.7548530458,1.5784202349
 C,0,-0.6293134314,-1.8824051863,2.117013154
 C,0,0.324611512,-1.4296641343,1.2400214277
 C,0,-1.8879275044,-1.1632854531,2.4850575151
 H,0,-2.1417887607,-1.345459609,3.5379000656
 H,0,-2.7329203004,-1.5059146495,1.8686390041
 H,0,-1.7944186845,-0.0808091965,2.3344726593
 C,0,-1.2295912108,-2.5275705203,-1.3459812493
 H,0,-1.1196104123,-3.2145245965,-0.4931849643
 H,0,-0.240295373,-2.1002904282,-1.5502186823
 H,0,-1.5368960942,-3.1192388767,-2.2187343209
 H,0,-6.3322065341,-1.3251918141,-1.3934352033
 H,0,-6.1467941569,0.4019970036,-1.7696910563
 H,0,-6.3209195445,-0.1234608423,-0.0835701285
 S,0,1.6491938104,-2.5307618571,1.1164168148
 C,0,0.9356686876,-3.623769741,2.2267303541
 C,0,-0.2614386644,-3.1467219875,2.6720530014
 C,0,1.6202101737,-4.8985824456,2.6008542509
 H,0,1.7927196552,-5.53699026,1.7227367794
 H,0,2.5953514503,-4.7078315024,3.0711319367
 H,0,1.0029304387,-5.4595499301,3.3133724612
 H,0,-0.8766303534,-3.6801745594,3.3989835064
 Recover connectivity data from disk.
 NAtoms=     39 NQM=       39 NQMF=       0 NMMI=      0 NMMIF=      0
                NMic=       0 NMicF=      0.
                    Isotopes and Nuclear Properties:
 (Nuclear quadrupole moments (NQMom) in fm**2, nuclear magnetic moments (NMagM)
  in nuclear magnetons)

  Atom         1           2           3           4           5           6           7           8           9          10
 IAtWgt=          12          32          12          12          12          12           1          12          12          12
 AtmWgt=  12.0000000  31.9720718  12.0000000  12.0000000  12.0000000  12.0000000   1.0078250  12.0000000  12.0000000  12.0000000
 NucSpn=           0           0           0           0           0           0           1           0           0           0
 AtZEff=  -3.6000000 -13.6000000  -3.6000000  -3.6000000  -3.6000000  -3.6000000  -1.0000000  -3.6000000  -3.6000000  -3.6000000
 NQMom=    0.0000000   0.0000000   0.0000000   0.0000000   0.0000000   0.0000000   0.0000000   0.0000000   0.0000000   0.0000000
 NMagM=    0.0000000   0.0000000   0.0000000   0.0000000   0.0000000   0.0000000   2.7928460   0.0000000   0.0000000   0.0000000
 AtZNuc=   6.0000000  16.0000000   6.0000000   6.0000000   6.0000000   6.0000000   1.0000000   6.0000000   6.0000000   6.0000000

  Atom        11          12          13          14          15          16          17          18          19          20
 IAtWgt=          12          12          19          19          19          19          19          19          12          12
 AtmWgt=  12.0000000  12.0000000  18.9984033  18.9984033  18.9984033  18.9984033  18.9984033  18.9984033  12.0000000  12.0000000
 NucSpn=           0           0           1           1           1           1           1           1           0           0
 AtZEff=  -3.6000000  -3.6000000  -6.7500000  -6.7500000  -6.7500000  -6.7500000  -6.7500000  -6.7500000  -3.6000000  -3.6000000
 NQMom=    0.0000000   0.0000000   0.0000000   0.0000000   0.0000000   0.0000000   0.0000000   0.0000000   0.0000000   0.0000000
 NMagM=    0.0000000   0.0000000   2.6288670   2.6288670   2.6288670   2.6288670   2.6288670   2.6288670   0.0000000   0.0000000
 AtZNuc=   6.0000000   6.0000000   9.0000000   9.0000000   9.0000000   9.0000000   9.0000000   9.0000000   6.0000000   6.0000000

  Atom        21          22          23          24          25          26          27          28          29          30
 IAtWgt=          12           1           1           1          12           1           1           1           1           1
 AtmWgt=  12.0000000   1.0078250   1.0078250   1.0078250  12.0000000   1.0078250   1.0078250   1.0078250   1.0078250   1.0078250
 NucSpn=           0           1           1           1           0           1           1           1           1           1
 AtZEff=  -3.6000000  -1.0000000  -1.0000000  -1.0000000  -3.6000000  -1.0000000  -1.0000000  -1.0000000  -1.0000000  -1.0000000
 NQMom=    0.0000000   0.0000000   0.0000000   0.0000000   0.0000000   0.0000000   0.0000000   0.0000000   0.0000000   0.0000000
 NMagM=    0.0000000   2.7928460   2.7928460   2.7928460   0.0000000   2.7928460   2.7928460   2.7928460   2.7928460   2.7928460
 AtZNuc=   6.0000000   1.0000000   1.0000000   1.0000000   6.0000000   1.0000000   1.0000000   1.0000000   1.0000000   1.0000000

  Atom        31          32          33          34          35          36          37          38          39
 IAtWgt=           1          32          12          12          12           1           1           1           1
 AtmWgt=   1.0078250  31.9720718  12.0000000  12.0000000  12.0000000   1.0078250   1.0078250   1.0078250   1.0078250
 NucSpn=           1           0           0           0           0           1           1           1           1
 AtZEff=  -1.0000000 -13.6000000  -3.6000000  -3.6000000  -3.6000000  -1.0000000  -1.0000000  -1.0000000  -1.0000000
 NQMom=    0.0000000   0.0000000   0.0000000   0.0000000   0.0000000   0.0000000   0.0000000   0.0000000   0.0000000
 NMagM=    2.7928460   0.0000000   0.0000000   0.0000000   0.0000000   2.7928460   2.7928460   2.7928460   2.7928460
 AtZNuc=   1.0000000  16.0000000   6.0000000   6.0000000   6.0000000   1.0000000   1.0000000   1.0000000   1.0000000
 Leave Link  101 at Wed Dec  5 16:37:46 2018, MaxMem=   536870912 cpu:         2.2
 (Enter /pbs_home/pkowalski/g09d01/g09/l103.exe)

 GradGradGradGradGradGradGradGradGradGradGradGradGradGradGradGradGradGrad
 Berny optimization.
 Initialization pass.
                           ----------------------------
                           !    Initial Parameters    !
                           ! (Angstroms and Degrees)  !
 --------------------------                            --------------------------
 ! Name  Definition              Value          Derivative Info.                !
 --------------------------------------------------------------------------------
 ! R1    R(1,2)                  1.7272         estimate D2E/DX2                !
 ! R2    R(1,5)                  1.3737         estimate D2E/DX2                !
 ! R3    R(1,8)                  1.4601         estimate D2E/DX2                !
 ! R4    R(2,3)                  1.7128         estimate D2E/DX2                !
 ! R5    R(3,4)                  1.3637         estimate D2E/DX2                !
 ! R6    R(3,6)                  1.4947         estimate D2E/DX2                !
 ! R7    R(4,5)                  1.4283         estimate D2E/DX2                !
 ! R8    R(4,7)                  1.0915         estimate D2E/DX2                !
 ! R9    R(5,25)                 1.4958         estimate D2E/DX2                !
 ! R10   R(6,29)                 1.097          estimate D2E/DX2                !
 ! R11   R(6,30)                 1.0993         estimate D2E/DX2                !
 ! R12   R(6,31)                 1.0993         estimate D2E/DX2                !
 ! R13   R(8,9)                  1.5069         estimate D2E/DX2                !
 ! R14   R(8,10)                 1.3473         estimate D2E/DX2                !
 ! R15   R(9,11)                 1.5404         estimate D2E/DX2                !
 ! R16   R(9,13)                 1.3455         estimate D2E/DX2                !
 ! R17   R(9,14)                 1.3458         estimate D2E/DX2                !
 ! R18   R(10,12)                1.5063         estimate D2E/DX2                !
 ! R19   R(10,20)                1.4589         estimate D2E/DX2                !
 ! R20   R(11,12)                1.5401         estimate D2E/DX2                !
 ! R21   R(11,15)                1.3329         estimate D2E/DX2                !
 ! R22   R(11,16)                1.3396         estimate D2E/DX2                !
 ! R23   R(12,17)                1.3512         estimate D2E/DX2                !
 ! R24   R(12,18)                1.3397         estimate D2E/DX2                !
 ! R25   R(19,20)                1.3726         estimate D2E/DX2                !
 ! R26   R(19,21)                1.4956         estimate D2E/DX2                !
 ! R27   R(19,34)                1.4289         estimate D2E/DX2                !
 ! R28   R(20,32)                1.7269         estimate D2E/DX2                !
 ! R29   R(21,22)                1.0982         estimate D2E/DX2                !
 ! R30   R(21,23)                1.1006         estimate D2E/DX2                !
 ! R31   R(21,24)                1.0969         estimate D2E/DX2                !
 ! R32   R(25,26)                1.1006         estimate D2E/DX2                !
 ! R33   R(25,27)                1.0968         estimate D2E/DX2                !
 ! R34   R(25,28)                1.0983         estimate D2E/DX2                !
 ! R35   R(32,33)                1.7136         estimate D2E/DX2                !
 ! R36   R(33,34)                1.3634         estimate D2E/DX2                !
 ! R37   R(33,35)                1.4946         estimate D2E/DX2                !
 ! R38   R(34,39)                1.0915         estimate D2E/DX2                !
 ! R39   R(35,36)                1.0993         estimate D2E/DX2                !
 ! R40   R(35,37)                1.0993         estimate D2E/DX2                !
 ! R41   R(35,38)                1.097          estimate D2E/DX2                !
 ! A1    A(2,1,5)              111.5303         estimate D2E/DX2                !
 ! A2    A(2,1,8)              120.7455         estimate D2E/DX2                !
 ! A3    A(5,1,8)              127.7237         estimate D2E/DX2                !
 ! A4    A(1,2,3)               92.3679         estimate D2E/DX2                !
 ! A5    A(2,3,4)              110.7907         estimate D2E/DX2                !
 ! A6    A(2,3,6)              121.0268         estimate D2E/DX2                !
 ! A7    A(4,3,6)              128.1747         estimate D2E/DX2                !
 ! A8    A(3,4,5)              114.0642         estimate D2E/DX2                !
 ! A9    A(3,4,7)              122.8212         estimate D2E/DX2                !
 ! A10   A(5,4,7)              123.1098         estimate D2E/DX2                !
 ! A11   A(1,5,4)              111.2363         estimate D2E/DX2                !
 ! A12   A(1,5,25)             125.6919         estimate D2E/DX2                !
 ! A13   A(4,5,25)             123.0618         estimate D2E/DX2                !
 ! A14   A(3,6,29)             109.9532         estimate D2E/DX2                !
 ! A15   A(3,6,30)             111.429          estimate D2E/DX2                !
 ! A16   A(3,6,31)             111.5572         estimate D2E/DX2                !
 ! A17   A(29,6,30)            108.0468         estimate D2E/DX2                !
 ! A18   A(29,6,31)            108.0735         estimate D2E/DX2                !
 ! A19   A(30,6,31)            107.6436         estimate D2E/DX2                !
 ! A20   A(1,8,9)              120.4708         estimate D2E/DX2                !
 ! A21   A(1,8,10)             128.4219         estimate D2E/DX2                !
 ! A22   A(9,8,10)             110.9262         estimate D2E/DX2                !
 ! A23   A(8,9,11)             104.4027         estimate D2E/DX2                !
 ! A24   A(8,9,13)             112.6719         estimate D2E/DX2                !
 ! A25   A(8,9,14)             111.1791         estimate D2E/DX2                !
 ! A26   A(11,9,13)            111.002          estimate D2E/DX2                !
 ! A27   A(11,9,14)            110.0189         estimate D2E/DX2                !
 ! A28   A(13,9,14)            107.5821         estimate D2E/DX2                !
 ! A29   A(8,10,12)            110.8363         estimate D2E/DX2                !
 ! A30   A(8,10,20)            129.0618         estimate D2E/DX2                !
 ! A31   A(12,10,20)           120.098          estimate D2E/DX2                !
 ! A32   A(9,11,12)            103.7136         estimate D2E/DX2                !
 ! A33   A(9,11,15)            112.6578         estimate D2E/DX2                !
 ! A34   A(9,11,16)            109.3505         estimate D2E/DX2                !
 ! A35   A(12,11,15)           112.7162         estimate D2E/DX2                !
 ! A36   A(12,11,16)           109.0162         estimate D2E/DX2                !
 ! A37   A(15,11,16)           109.2137         estimate D2E/DX2                !
 ! A38   A(10,12,11)           104.0373         estimate D2E/DX2                !
 ! A39   A(10,12,17)           110.9831         estimate D2E/DX2                !
 ! A40   A(10,12,18)           113.0719         estimate D2E/DX2                !
 ! A41   A(11,12,17)           109.8267         estimate D2E/DX2                !
 ! A42   A(11,12,18)           111.3467         estimate D2E/DX2                !
 ! A43   A(17,12,18)           107.576          estimate D2E/DX2                !
 ! A44   A(20,19,21)           125.697          estimate D2E/DX2                !
 ! A45   A(20,19,34)           111.1674         estimate D2E/DX2                !
 ! A46   A(21,19,34)           123.1277         estimate D2E/DX2                !
 ! A47   A(10,20,19)           128.4628         estimate D2E/DX2                !
 ! A48   A(10,20,32)           119.9125         estimate D2E/DX2                !
 ! A49   A(19,20,32)           111.622          estimate D2E/DX2                !
 ! A50   A(19,21,22)           110.5297         estimate D2E/DX2                !
 ! A51   A(19,21,23)           111.0137         estimate D2E/DX2                !
 ! A52   A(19,21,24)           111.6533         estimate D2E/DX2                !
 ! A53   A(22,21,23)           107.9273         estimate D2E/DX2                !
 ! A54   A(22,21,24)           108.3617         estimate D2E/DX2                !
 ! A55   A(23,21,24)           107.2039         estimate D2E/DX2                !
 ! A56   A(5,25,26)            111.0826         estimate D2E/DX2                !
 ! A57   A(5,25,27)            111.6341         estimate D2E/DX2                !
 ! A58   A(5,25,28)            110.4556         estimate D2E/DX2                !
 ! A59   A(26,25,27)           107.2962         estimate D2E/DX2                !
 ! A60   A(26,25,28)           107.9059         estimate D2E/DX2                !
 ! A61   A(27,25,28)           108.3171         estimate D2E/DX2                !
 ! A62   A(20,32,33)            92.3462         estimate D2E/DX2                !
 ! A63   A(32,33,34)           110.7347         estimate D2E/DX2                !
 ! A64   A(32,33,35)           121.0326         estimate D2E/DX2                !
 ! A65   A(34,33,35)           128.2307         estimate D2E/DX2                !
 ! A66   A(19,34,33)           114.1261         estimate D2E/DX2                !
 ! A67   A(19,34,39)           123.0925         estimate D2E/DX2                !
 ! A68   A(33,34,39)           122.7768         estimate D2E/DX2                !
 ! A69   A(33,35,36)           111.5478         estimate D2E/DX2                !
 ! A70   A(33,35,37)           111.4306         estimate D2E/DX2                !
 ! A71   A(33,35,38)           109.9403         estimate D2E/DX2                !
 ! A72   A(36,35,37)           107.6558         estimate D2E/DX2                !
 ! A73   A(36,35,38)           108.0695         estimate D2E/DX2                !
 ! A74   A(37,35,38)           108.0604         estimate D2E/DX2                !
 ! D1    D(5,1,2,3)              0.9763         estimate D2E/DX2                !
 ! D2    D(8,1,2,3)           -179.263          estimate D2E/DX2                !
 ! D3    D(2,1,5,4)             -0.83           estimate D2E/DX2                !
 ! D4    D(2,1,5,25)           178.0478         estimate D2E/DX2                !
 ! D5    D(8,1,5,4)            179.43           estimate D2E/DX2                !
 ! D6    D(8,1,5,25)            -1.6922         estimate D2E/DX2                !
 ! D7    D(2,1,8,9)            -51.2511         estimate D2E/DX2                !
 ! D8    D(2,1,8,10)           134.107          estimate D2E/DX2                !
 ! D9    D(5,1,8,9)            128.4675         estimate D2E/DX2                !
 ! D10   D(5,1,8,10)           -46.1744         estimate D2E/DX2                !
 ! D11   D(1,2,3,4)             -0.8545         estimate D2E/DX2                !
 ! D12   D(1,2,3,6)           -179.9227         estimate D2E/DX2                !
 ! D13   D(2,3,4,5)              0.5389         estimate D2E/DX2                !
 ! D14   D(2,3,4,7)           -178.6895         estimate D2E/DX2                !
 ! D15   D(6,3,4,5)            179.5231         estimate D2E/DX2                !
 ! D16   D(6,3,4,7)              0.2947         estimate D2E/DX2                !
 ! D17   D(2,3,6,29)          -179.4087         estimate D2E/DX2                !
 ! D18   D(2,3,6,30)            60.8199         estimate D2E/DX2                !
 ! D19   D(2,3,6,31)           -59.5212         estimate D2E/DX2                !
 ! D20   D(4,3,6,29)             1.6995         estimate D2E/DX2                !
 ! D21   D(4,3,6,30)          -118.0719         estimate D2E/DX2                !
 ! D22   D(4,3,6,31)           121.587          estimate D2E/DX2                !
 ! D23   D(3,4,5,1)              0.1918         estimate D2E/DX2                !
 ! D24   D(3,4,5,25)          -178.7207         estimate D2E/DX2                !
 ! D25   D(7,4,5,1)            179.4177         estimate D2E/DX2                !
 ! D26   D(7,4,5,25)             0.5052         estimate D2E/DX2                !
 ! D27   D(1,5,25,26)           96.3377         estimate D2E/DX2                !
 ! D28   D(1,5,25,27)          -23.3777         estimate D2E/DX2                !
 ! D29   D(1,5,25,28)         -143.9605         estimate D2E/DX2                !
 ! D30   D(4,5,25,26)          -84.9104         estimate D2E/DX2                !
 ! D31   D(4,5,25,27)          155.3742         estimate D2E/DX2                !
 ! D32   D(4,5,25,28)           34.7914         estimate D2E/DX2                !
 ! D33   D(1,8,9,11)           172.0171         estimate D2E/DX2                !
 ! D34   D(1,8,9,13)            51.4669         estimate D2E/DX2                !
 ! D35   D(1,8,9,14)           -69.3926         estimate D2E/DX2                !
 ! D36   D(10,8,9,11)          -12.4752         estimate D2E/DX2                !
 ! D37   D(10,8,9,13)         -133.0255         estimate D2E/DX2                !
 ! D38   D(10,8,9,14)          106.1151         estimate D2E/DX2                !
 ! D39   D(1,8,10,12)          171.7423         estimate D2E/DX2                !
 ! D40   D(1,8,10,20)           -7.5307         estimate D2E/DX2                !
 ! D41   D(9,8,10,12)           -3.3146         estimate D2E/DX2                !
 ! D42   D(9,8,10,20)          177.4124         estimate D2E/DX2                !
 ! D43   D(8,9,11,12)           22.3044         estimate D2E/DX2                !
 ! D44   D(8,9,11,15)          144.4863         estimate D2E/DX2                !
 ! D45   D(8,9,11,16)          -93.8745         estimate D2E/DX2                !
 ! D46   D(13,9,11,12)         143.9638         estimate D2E/DX2                !
 ! D47   D(13,9,11,15)         -93.8543         estimate D2E/DX2                !
 ! D48   D(13,9,11,16)          27.7849         estimate D2E/DX2                !
 ! D49   D(14,9,11,12)         -97.073          estimate D2E/DX2                !
 ! D50   D(14,9,11,15)          25.1089         estimate D2E/DX2                !
 ! D51   D(14,9,11,16)         146.7481         estimate D2E/DX2                !
 ! D52   D(8,10,12,11)          17.6853         estimate D2E/DX2                !
 ! D53   D(8,10,12,17)        -100.3709         estimate D2E/DX2                !
 ! D54   D(8,10,12,18)         138.6383         estimate D2E/DX2                !
 ! D55   D(20,10,12,11)       -162.9672         estimate D2E/DX2                !
 ! D56   D(20,10,12,17)         78.9766         estimate D2E/DX2                !
 ! D57   D(20,10,12,18)        -42.0142         estimate D2E/DX2                !
 ! D58   D(8,10,20,19)         -45.971          estimate D2E/DX2                !
 ! D59   D(8,10,20,32)         134.6764         estimate D2E/DX2                !
 ! D60   D(12,10,20,19)        134.8144         estimate D2E/DX2                !
 ! D61   D(12,10,20,32)        -44.5382         estimate D2E/DX2                !
 ! D62   D(9,11,12,10)         -24.0417         estimate D2E/DX2                !
 ! D63   D(9,11,12,17)          94.8083         estimate D2E/DX2                !
 ! D64   D(9,11,12,18)        -146.1429         estimate D2E/DX2                !
 ! D65   D(15,11,12,10)       -146.1848         estimate D2E/DX2                !
 ! D66   D(15,11,12,17)        -27.3348         estimate D2E/DX2                !
 ! D67   D(15,11,12,18)         91.714          estimate D2E/DX2                !
 ! D68   D(16,11,12,10)         92.3726         estimate D2E/DX2                !
 ! D69   D(16,11,12,17)       -148.7773         estimate D2E/DX2                !
 ! D70   D(16,11,12,18)        -29.7286         estimate D2E/DX2                !
 ! D71   D(21,19,20,10)         -0.939          estimate D2E/DX2                !
 ! D72   D(21,19,20,32)        178.4574         estimate D2E/DX2                !
 ! D73   D(34,19,20,10)       -179.9416         estimate D2E/DX2                !
 ! D74   D(34,19,20,32)         -0.5452         estimate D2E/DX2                !
 ! D75   D(20,19,21,22)       -145.0331         estimate D2E/DX2                !
 ! D76   D(20,19,21,23)         95.2344         estimate D2E/DX2                !
 ! D77   D(20,19,21,24)        -24.3303         estimate D2E/DX2                !
 ! D78   D(34,19,21,22)         33.8563         estimate D2E/DX2                !
 ! D79   D(34,19,21,23)        -85.8762         estimate D2E/DX2                !
 ! D80   D(34,19,21,24)        154.5591         estimate D2E/DX2                !
 ! D81   D(20,19,34,33)          0.2211         estimate D2E/DX2                !
 ! D82   D(20,19,34,39)        179.4616         estimate D2E/DX2                !
 ! D83   D(21,19,34,33)       -178.8117         estimate D2E/DX2                !
 ! D84   D(21,19,34,39)          0.4288         estimate D2E/DX2                !
 ! D85   D(10,20,32,33)       -179.973          estimate D2E/DX2                !
 ! D86   D(19,20,32,33)          0.5722         estimate D2E/DX2                !
 ! D87   D(20,32,33,34)         -0.4385         estimate D2E/DX2                !
 ! D88   D(20,32,33,35)       -179.9618         estimate D2E/DX2                !
 ! D89   D(32,33,34,19)          0.2077         estimate D2E/DX2                !
 ! D90   D(32,33,34,39)       -179.0355         estimate D2E/DX2                !
 ! D91   D(35,33,34,19)        179.6878         estimate D2E/DX2                !
 ! D92   D(35,33,34,39)          0.4445         estimate D2E/DX2                !
 ! D93   D(32,33,35,36)        -59.7223         estimate D2E/DX2                !
 ! D94   D(32,33,35,37)         60.6291         estimate D2E/DX2                !
 ! D95   D(32,33,35,38)       -179.59           estimate D2E/DX2                !
 ! D96   D(34,33,35,36)        120.8452         estimate D2E/DX2                !
 ! D97   D(34,33,35,37)       -118.8034         estimate D2E/DX2                !
 ! D98   D(34,33,35,38)          0.9775         estimate D2E/DX2                !
 --------------------------------------------------------------------------------
 Trust Radius=3.00D-01 FncErr=1.00D-07 GrdErr=1.00D-06
 Number of steps in this run=    223 maximum allowed number of steps=    234.
 GradGradGradGradGradGradGradGradGradGradGradGradGradGradGradGradGradGrad

 Leave Link  103 at Wed Dec  5 16:37:47 2018, MaxMem=   536870912 cpu:         0.2
 (Enter /pbs_home/pkowalski/g09d01/g09/l202.exe)
                          Input orientation:                          
 ---------------------------------------------------------------------
 Center     Atomic      Atomic             Coordinates (Angstroms)
 Number     Number       Type             X           Y           Z
 ---------------------------------------------------------------------
      1          6           0       -1.962554   -0.200403   -0.591592
      2         16           0       -3.398884    0.745246   -0.431086
      3          6           0       -4.393599   -0.547834   -0.952688
      4          6           0       -3.642488   -1.645762   -1.252714
      5          6           0       -2.239916   -1.464067   -1.053388
      6          6           0       -5.876216   -0.387072   -1.053687
      7          1           0       -4.076312   -2.575707   -1.624830
      8          6           0       -0.657151    0.362474   -0.258405
      9          6           0       -0.223209    1.682960   -0.840560
     10          6           0        0.333029   -0.191885    0.467927
     11          6           0        1.085549    2.016639   -0.099922
     12          6           0        1.582338    0.646769    0.398758
     13          9           0       -1.138241    2.653449   -0.663802
     14          9           0        0.008939    1.578927   -2.162065
     15          9           0        1.973546    2.633678   -0.879190
     16          9           0        0.811932    2.792926    0.957016
     17          9           0        2.463969    0.129571   -0.484902
     18          9           0        2.208110    0.754853    1.578420
     19          6           0       -0.629313   -1.882405    2.117013
     20          6           0        0.324612   -1.429664    1.240021
     21          6           0       -1.887928   -1.163285    2.485058
     22          1           0       -2.141789   -1.345460    3.537900
     23          1           0       -2.732920   -1.505915    1.868639
     24          1           0       -1.794419   -0.080809    2.334473
     25          6           0       -1.229591   -2.527571   -1.345981
     26          1           0       -1.119610   -3.214525   -0.493185
     27          1           0       -0.240295   -2.100290   -1.550219
     28          1           0       -1.536896   -3.119239   -2.218734
     29          1           0       -6.332207   -1.325192   -1.393435
     30          1           0       -6.146794    0.401997   -1.769691
     31          1           0       -6.320920   -0.123461   -0.083570
     32         16           0        1.649194   -2.530762    1.116417
     33          6           0        0.935669   -3.623770    2.226730
     34          6           0       -0.261439   -3.146722    2.672053
     35          6           0        1.620210   -4.898582    2.600854
     36          1           0        1.792720   -5.536990    1.722737
     37          1           0        2.595351   -4.707832    3.071132
     38          1           0        1.002930   -5.459550    3.313372
     39          1           0       -0.876630   -3.680175    3.398984
 ---------------------------------------------------------------------
                    Distance matrix (angstroms):
                    1          2          3          4          5
     1  C    0.000000
     2  S    1.727153   0.000000
     3  C    2.482152   1.712770   0.000000
     4  C    2.312644   2.539947   1.363682   0.000000
     5  C    1.373693   2.571290   2.342643   1.428269   0.000000
     6  C    3.945267   2.794093   1.494724   2.571664   3.792440
     7  H    3.343295   3.593419   2.159795   1.091546   2.221405
     8  C    1.460110   2.773704   3.907906   3.732814   2.544287
     9  C    2.575725   3.336448   4.730874   4.789752   3.743819
    10  C    2.528311   3.951407   4.948319   4.569366   3.248522
    11  C    3.801046   4.672928   6.109402   6.090685   4.907457
    12  C    3.776870   5.050832   6.242219   5.939853   4.601519
    13  F    2.971393   2.967474   4.574825   5.010118   4.280117
    14  F    3.085317   3.912106   5.036670   4.955649   3.942883
    15  F    4.858766   5.712266   7.118143   7.070570   5.880061
    16  F    4.365315   4.883727   6.473423   6.665337   5.610481
    17  F    4.440086   5.895336   6.906803   6.405478   4.998938
    18  F    4.797489   5.956222   7.189302   6.928764   5.624496
    19  C    3.455894   4.589976   5.037260   4.526619   3.580572
    20  C    3.177580   4.624635   5.277036   4.690235   3.440598
    21  C    3.224668   3.798601   4.298286   4.157186   3.568608
    22  H    4.289054   4.658775   5.086476   5.029141   4.593868
    23  H    2.889734   3.286330   3.411108   3.254184   2.963621
    24  H    2.933330   3.302270   4.216548   4.328088   3.686390
    25  C    2.553830   4.031648   3.752996   2.570672   1.495796
    26  H    3.131320   4.569324   4.247515   3.066400   2.152443
    27  H    2.737647   4.396159   4.474046   3.445290   2.156409
    28  H    3.368736   4.647249   4.046696   2.745514   2.142863
    29  H    4.582791   3.717151   2.134653   2.712407   4.108742
    30  H    4.388470   3.075824   2.154848   3.275993   4.388506
    31  H    4.388549   3.068177   2.156392   3.295192   4.403676
    32  S    4.625212   6.213701   6.687940   5.864972   4.579417
    33  C    5.297365   6.703777   6.926122   6.081000   5.050528
    34  C    4.714443   5.883914   6.080108   5.393345   4.541433
    35  C    6.715713   8.138597   8.229372   7.288815   6.328503
    36  H    6.923681   8.429602   8.385709   7.316860   6.368494
    37  H    7.382883   8.827935   9.074256   8.184287   7.135368
    38  H    7.190374   8.479176   8.452618   7.548115   6.748965
    39  H    5.404881   6.373032   6.412306   5.781617   5.156869
                    6          7          8          9         10
     6  C    0.000000
     7  H    2.890672   0.000000
     8  C    5.332255   4.710699   0.000000
     9  C    6.023865   5.796354   1.506947   0.000000
    10  C    6.395947   5.431807   1.347342   2.352994   0.000000
    11  C    7.426552   7.075295   2.407983   1.540368   2.401316
    12  C    7.668667   6.819060   2.351169   2.422725   1.506285
    13  F    5.643155   6.074529   2.375786   1.345502   3.397259
    14  F    6.303072   5.851400   2.355282   1.345768   3.187110
    15  F    8.412738   8.018382   3.530482   2.393970   3.534095
    16  F    7.673764   7.706042   3.089102   2.352620   3.062295
    17  F    8.375507   7.168907   3.137982   3.124169   2.356294
    18  F    8.578363   7.800474   3.426019   3.553049   2.376012
    19  C    6.310258   5.134574   3.268466   4.650160   2.550186
    20  C    6.693158   5.374841   2.533950   3.783828   1.458869
    21  C    5.388104   4.865710   3.371846   4.683175   3.153583
    22  H    5.995592   5.648865   4.419629   5.658903   4.108551
    23  H    4.435325   3.892748   3.510558   4.879275   3.617833
    24  H    5.313614   5.206499   2.865815   3.957324   2.832378
    25  C    5.124285   2.860750   3.140521   4.358534   3.344768
    26  H    5.561830   3.229673   3.614403   4.990947   3.488589
    27  H    5.911452   3.866084   2.812074   3.849271   2.836129
    28  H    5.258495   2.663978   4.091353   5.165874   4.391375
    29  H    1.097007   2.589671   6.028496   6.831874   7.012448
    30  H    1.099320   3.629684   5.694008   6.131314   6.880970
    31  H    1.099263   3.664323   5.687264   6.404550   6.677115
    32  S    8.120133   6.348060   3.947173   5.009101   2.761009
    33  C    8.224301   6.407254   4.960153   6.238000   3.903127
    34  C    7.281657   5.774298   4.588969   5.972079   3.733983
    35  C    9.481867   7.463412   6.406283   7.652334   5.325337
    36  H    9.645868   7.377054   6.688084   7.922255   5.681144
    37  H   10.365836   8.432621   6.882775   8.005487   5.682302
    38  H    9.598120   7.648601   7.029184   8.353084   6.024419
    39  H    7.461009   6.057765   5.455976   6.867597   4.714078
                   11         12         13         14         15
    11  C    0.000000
    12  C    1.540138   0.000000
    13  F    2.380909   3.543634   0.000000
    14  F    2.367090   3.146795   2.171500   0.000000
    15  F    1.332867   2.394578   3.119295   2.572537   0.000000
    16  F    1.339630   2.347588   2.539622   3.441985   2.178615
    17  F    2.368391   1.351156   4.402031   3.307670   2.581962
    18  F    2.380983   1.339730   4.453121   4.416637   3.102395
    19  C    4.801886   3.773662   5.344709   5.540640   6.012248
    20  C    3.775114   2.569275   4.736696   4.552523   4.870400
    21  C    5.063162   4.435277   5.004479   5.719579   6.375427
    22  H    5.912121   5.262348   5.886652   6.757756   7.230505
    23  H    5.555567   5.041433   5.124116   5.768935   6.843802
    24  H    4.315065   3.959652   4.110521   5.121101   5.647445
    25  C    5.249989   4.585574   5.226536   4.366151   6.092329
    26  H    5.690559   4.796423   5.870483   5.199612   6.627073
    27  H    4.561835   3.829731   4.918341   3.738063   5.268950
    28  H    6.143601   5.546503   5.991716   4.946269   6.871218
    29  H    8.237968   8.351084   6.583254   7.016753   9.215347
    30  H    7.596183   8.031287   5.601574   6.279504   8.468372
    31  H    7.709480   7.955336   5.908304   6.876436   8.776844
    32  S    4.740889   3.258252   6.149391   5.507125   5.546088
    33  C    6.103277   4.690114   7.215244   6.869382   7.062548
    34  C    6.013196   4.791446   6.748236   6.765616   7.142794
    35  C    7.443141   5.966706   8.677569   8.199983   8.304848
    36  H    7.802531   6.327405   9.020498   8.301195   8.576861
    37  H    7.586408   6.069557   9.059685   8.578998   8.359991
    38  H    8.218930   6.791010   9.285649   8.972658   9.166243
    39  H    6.967509   5.811223   7.529240   7.705040   8.141929
                   16         17         18         19         20
    16  F    0.000000
    17  F    3.449901   0.000000
    18  F    2.547391   2.171115   0.000000
    19  C    5.028072   4.515131   3.911034   0.000000
    20  C    4.260029   3.159656   2.904169   1.372611   0.000000
    21  C    5.027501   5.425047   4.612892   1.495560   2.552724
    22  H    5.701900   6.290601   5.212724   2.143551   3.372012
    23  H    5.645978   5.934781   5.441422   2.151417   3.122415
    24  H    4.116893   5.111458   4.158146   2.156503   2.739986
    25  C    6.146487   4.630793   5.580700   3.573360   3.210663
    26  H    6.474829   4.901539   5.578640   2.971206   2.876718
    27  H    5.597944   3.663362   4.892332   3.694239   2.924773
    28  H    7.110280   5.437633   6.591816   4.599149   4.275847
    29  H    8.574511   8.961834   9.278767   6.719875   7.159555
    30  H    7.846996   8.710346   9.007707   7.125136   7.368341
    31  H    7.775970   8.797690   8.733727   6.350656   6.900808
    32  S    5.391481   3.210210   3.364684   2.571605   1.726908
    33  C    6.542283   4.876086   4.605622   2.343834   2.482153
    34  C    6.274783   5.303613   4.745207   1.428950   2.311376
    35  C    7.906632   5.959543   5.775148   3.793650   3.945103
    36  H    8.422338   6.118346   6.307192   4.402010   4.388449
    37  H    7.994463   6.005256   5.676184   4.392248   4.388121
    38  H    8.584420   6.913740   6.563636   4.109922   4.582454
    39  H    7.121480   6.384225   5.700837   2.221843   3.341990
                   21         22         23         24         25
    21  C    0.000000
    22  H    1.098231   0.000000
    23  H    1.100627   1.778093   0.000000
    24  H    1.096893   1.779956   1.768817   0.000000
    25  C    4.119653   5.107033   3.692907   4.455492   0.000000
    26  H    3.697002   4.559375   3.331716   4.274481   1.100574
    27  H    4.458265   5.484013   4.272593   4.645905   1.096808
    28  H    5.106333   6.054009   4.554109   5.479970   1.098274
    29  H    5.900893   6.471327   4.860931   6.003108   5.242580
    30  H    6.220204   6.874896   5.341545   6.001703   5.739406
    31  H    5.227858   5.663344   4.312312   5.132052   5.770186
    32  S    4.031674   4.651889   4.562792   4.398226   3.788247
    33  C    3.754119   4.047296   4.251127   4.474098   4.319059
    34  C    2.571858   2.744076   3.073425   3.444388   4.179147
    35  C    5.125708   5.258838   5.567412   5.911141   5.414848
    36  H    5.766939   6.028607   6.062365   6.558330   5.254332
    37  H    5.745179   5.827857   6.331567   6.420443   6.236555
    38  H    5.244145   5.183185   5.628061   6.141194   5.940558
    39  H    2.862292   2.659101   3.242711   3.864059   4.895689
                   26         27         28         29         30
    26  H    0.000000
    27  H    1.769755   0.000000
    28  H    1.777843   1.779422   0.000000
    29  H    5.617044   6.143024   5.186013   0.000000
    30  H    6.323075   6.418437   5.818239   1.777393   0.000000
    31  H    6.064328   6.559947   6.034939   1.777648   1.774663
    32  S    3.274848   3.296425   4.649807   8.453136   8.815221
    33  C    3.433598   4.239012   5.111779   8.438665   9.074109
    34  C    3.280211   4.350063   5.054438   7.529966   8.182903
    35  C    4.462706   5.340723   6.030076   9.589807  10.369386
    36  H    4.334261   5.162973   5.697987   9.667688  10.512112
    37  H    5.360528   6.016398   6.897955  10.539255  11.223592
    38  H    4.902571   6.040261   6.521655   9.646304  10.550537
    39  H    3.927448   5.234077   5.684132   7.633907   8.435280
                   31         32         33         34         35
    31  H    0.000000
    32  S    8.411764   0.000000
    33  C    8.381391   1.713645   0.000000
    34  C    7.311011   2.539671   1.363434   0.000000
    35  C    9.647252   2.794811   1.494561   2.571903   0.000000
    36  H    9.919687   3.070119   2.156144   3.291527   1.099279
    37  H   10.510399   3.075022   2.154704   3.279874   1.099294
    38  H    9.677388   3.717804   2.134339   2.712765   1.096996
    39  H    7.376902   3.593195   2.159117   1.091540   2.890630
                   36         37         38         39
    36  H    0.000000
    37  H    1.774793   0.000000
    38  H    1.777607   1.777517   0.000000
    39  H    3.658278   3.635687   2.589644   0.000000
 Stoichiometry    C17H14F6S2
 Framework group  C1[X(C17H14F6S2)]
 Deg. of freedom   111
 Full point group                 C1      NOp   1
 RotChk:  IX=0 Diff= 2.90D-15
 Largest Abelian subgroup         C1      NOp   1
 Largest concise Abelian subgroup C1      NOp   1
                         Standard orientation:                         
 ---------------------------------------------------------------------
 Center     Atomic      Atomic             Coordinates (Angstroms)
 Number     Number       Type             X           Y           Z
 ---------------------------------------------------------------------
      1          6           0        1.577822   -0.526470    0.273688
      2         16           0        3.059265   -0.613422   -0.609954
      3          6           0        3.472649   -2.119599    0.092988
      4          6           0        2.516826   -2.518334    0.980141
      5          6           0        1.418976   -1.612575    1.099629
      6          6           0        4.746214   -2.814249   -0.267143
      7          1           0        2.593084   -3.442153    1.556522
      8          6           0        0.671365    0.605189    0.101631
      9          6           0        1.182422    2.018101    0.217350
     10          6           0       -0.665298    0.589218   -0.066907
     11          6           0       -0.005817    2.892775   -0.225107
     12          6           0       -1.229851    1.984328   -0.004903
     13          9           0        2.261292    2.244205   -0.554202
     14          9           0        1.521890    2.309935    1.486478
     15          9           0       -0.083843    4.035673    0.456237
     16          9           0        0.106015    3.165342   -1.531938
     17          9           0       -1.773054    2.233047    1.206993
     18          9           0       -2.176122    2.209212   -0.926246
     19          6           0       -1.390455   -1.617183   -1.120184
     20          6           0       -1.552542   -0.550620   -0.271518
     21          6           0       -0.239761   -1.823112   -2.053026
     22          1           0       -0.576782   -2.307366   -2.979322
     23          1           0        0.529070   -2.464402   -1.595831
     24          1           0        0.243472   -0.873985   -2.315360
     25          6           0        0.273275   -1.837820    2.034531
     26          1           0       -0.490953   -2.483440    1.575844
     27          1           0       -0.217083   -0.895502    2.307611
     28          1           0        0.619524   -2.326220    2.955282
     29          1           0        4.822152   -3.763178    0.278009
     30          1           0        5.623368   -2.203144   -0.010910
     31          1           0        4.796103   -3.034101   -1.343040
     32         16           0       -3.033207   -0.658632    0.610626
     33          6           0       -3.449732   -2.145180   -0.133191
     34          6           0       -2.490166   -2.524574   -1.024395
     35          6           0       -4.723618   -2.847784    0.209263
     36          1           0       -4.770777   -3.100127    1.278147
     37          1           0       -5.600188   -2.227470   -0.025861
     38          1           0       -4.802740   -3.779631   -0.364150
     39          1           0       -2.564618   -3.435819   -1.620675
 ---------------------------------------------------------------------
 Rotational constants (GHZ):      0.2314204      0.1981648      0.1262323
 Leave Link  202 at Wed Dec  5 16:37:47 2018, MaxMem=   536870912 cpu:         0.1
 (Enter /pbs_home/pkowalski/g09d01/g09/l301.exe)
 General basis read from cards:  (5D, 7F)
 Centers:       7     22     23     24     26     27     28     29     30     31
 Centers:      36     37     38     39
 S 3 1.00
     Exponent=  1.3010701000D+01 Coefficients=  1.9682158000D-02
     Exponent=  1.9622572000D+00 Coefficients=  1.3796524000D-01
     Exponent=  4.4453796000D-01 Coefficients=  4.7831935000D-01
 S 1 1.00
     Exponent=  1.2194962000D-01 Coefficients=  1.0000000000D+00
 P 1 1.00
     Exponent=  8.0000000000D-01 Coefficients=  1.0000000000D+00
 ****
 Centers:       1      3      4      5      6      8      9     10     11     12
 Centers:      19     20     21     25     33     34     35
 S 5 1.00
     Exponent=  1.2384016938D+03 Coefficients=  5.4568832082D-03
     Exponent=  1.8629004992D+02 Coefficients=  4.0638409211D-02
     Exponent=  4.2251176346D+01 Coefficients=  1.8025593888D-01
     Exponent=  1.1676557932D+01 Coefficients=  4.6315121755D-01
     Exponent=  3.5930506482D+00 Coefficients=  4.4087173314D-01
 S 1 1.00
     Exponent=  4.0245147363D-01 Coefficients=  1.0000000000D+00
 S 1 1.00
     Exponent=  1.3090182668D-01 Coefficients=  1.0000000000D+00
 P 3 1.00
     Exponent=  9.4680970621D+00 Coefficients=  3.8387871728D-02
     Exponent=  2.0103545142D+00 Coefficients=  2.1117025112D-01
     Exponent=  5.4771004707D-01 Coefficients=  5.1328172114D-01
 P 1 1.00
     Exponent=  1.5268613795D-01 Coefficients=  1.0000000000D+00
 D 1 1.00
     Exponent=  8.0000000000D-01 Coefficients=  1.0000000000D+00
 ****
 Centers:      13     14     15     16     17     18
 S 5 1.00
     Exponent=  2.8948325990D+03 Coefficients= -5.3408255515D-03
     Exponent=  4.3541939120D+02 Coefficients= -3.9904258866D-02
     Exponent=  9.8843328866D+01 Coefficients= -1.7912768038D-01
     Exponent=  2.7485198001D+01 Coefficients= -4.6758090825D-01
     Exponent=  8.5405498171D+00 Coefficients= -4.4653131020D-01
 S 1 1.00
     Exponent=  1.0654578038D+00 Coefficients=  1.0000000000D+00
 S 1 1.00
     Exponent=  3.3247346748D-01 Coefficients=  1.0000000000D+00
 P 3 1.00
     Exponent=  2.2696633924D+01 Coefficients= -4.5212874436D-02
     Exponent=  4.9872339257D+00 Coefficients= -2.3754317067D-01
     Exponent=  1.3491613954D+00 Coefficients= -5.1287353587D-01
 P 1 1.00
     Exponent=  3.4829881977D-01 Coefficients=  1.0000000000D+00
 D 1 1.00
     Exponent=  1.4000000000D+00 Coefficients=  1.0000000000D+00
 ****
 Centers:       2     32
 S 5 1.00
     Exponent=  9.1849303010D+03 Coefficients= -2.2294387756D-03
     Exponent=  1.3815105503D+03 Coefficients= -1.6683029937D-02
     Exponent=  3.1387147580D+02 Coefficients= -7.5262436116D-02
     Exponent=  8.8053870623D+01 Coefficients= -1.9376827038D-01
     Exponent=  2.7039914905D+01 Coefficients= -1.7718020803D-01
 S 3 1.00
     Exponent=  4.5648731303D+01 Coefficients= -1.0736062573D-01
     Exponent=  4.9664522326D+00 Coefficients=  6.5066293018D-01
     Exponent=  2.0116242047D+00 Coefficients=  5.9712155354D-01
 S 1 1.00
     Exponent=  3.5661077013D-01 Coefficients=  1.0000000000D+00
 S 1 1.00
     Exponent=  1.3507221477D-01 Coefficients=  1.0000000000D+00
 P 5 1.00
     Exponent=  2.6198233439D+02 Coefficients= -9.2729929822D-03
     Exponent=  6.1306894736D+01 Coefficients= -6.6547669241D-02
     Exponent=  1.9103729887D+01 Coefficients= -2.4828595903D-01
     Exponent=  6.6567720378D+00 Coefficients= -4.8703847402D-01
     Exponent=  2.3959635161D+00 Coefficients= -3.9337850312D-01
 P 1 1.00
     Exponent=  6.1776161679D-01 Coefficients=  1.0000000000D+00
 P 1 1.00
     Exponent=  1.6993376871D-01 Coefficients=  1.0000000000D+00
 D 1 1.00
     Exponent=  5.5000000000D-01 Coefficients=  1.0000000000D+00
 ****
 Ernie: Thresh=  0.10000D-02 Tol=  0.10000D-05 Strict=F.
 There are   453 symmetry adapted cartesian basis functions of A   symmetry.
 There are   428 symmetry adapted basis functions of A   symmetry.
   428 basis functions,   747 primitive gaussians,   453 cartesian basis functions
   101 alpha electrons      101 beta electrons
       nuclear repulsion energy      2833.7486824473 Hartrees.
 IExCor=32609 DFT=T Ex+Corr=LC-wPBE ExCW=0 ScaHFX=  1.000000
 ScaDFX=  1.000000  0.000000  1.000000  1.000000 ScalE2=  1.000000  1.000000
 IRadAn=      0 IRanWt=     -1 IRanGd=            0 ICorTp=0 IEmpDi=  4
  HFx wShort=  0.000000 wLong=  0.400000 cFull=  0.000000 cShort=  0.000000 cLong=  1.000000
  DFx wShort=  0.000000 wLong=  0.400000 cFull=  0.000000 cShort=  0.000000 cLong=  1.000000
 NAtoms=   39 NActive=   39 NUniq=   39 SFac= 1.00D+00 NAtFMM=   60 NAOKFM=F Big=F
 Integral buffers will be    131072 words long.
 Raffenetti 2 integral format.
 Two-electron integral symmetry is turned on.
 Leave Link  301 at Wed Dec  5 16:37:47 2018, MaxMem=   536870912 cpu:         1.5
 (Enter /pbs_home/pkowalski/g09d01/g09/l302.exe)
 NPDir=0 NMtPBC=     1 NCelOv=     1 NCel=       1 NClECP=     1 NCelD=      1
         NCelK=      1 NCelE2=     1 NClLst=     1 CellRange=     0.0.
 One-electron integrals computed using PRISM.
 NBasis=   428 RedAO= T EigKep=  3.53D-04  NBF=   428
 NBsUse=   428 1.00D-06 EigRej= -1.00D+00 NBFU=   428
 Precomputing XC quadrature grid using
 IXCGrd= 4 IRadAn=           0 IRanWt=          -1 IRanGd=           0 AccXCQ= 0.00D+00.
 Generated NRdTot=       0 NPtTot=           0 NUsed=           0 NTot=          32
 NSgBfM=   440   441   443   446   446 MxSgAt=    39 MxSgA2=    39.
 Leave Link  302 at Wed Dec  5 16:37:48 2018, MaxMem=   536870912 cpu:         7.9
 (Enter /pbs_home/pkowalski/g09d01/g09/l303.exe)
 DipDrv:  MaxL=1.
 Leave Link  303 at Wed Dec  5 16:37:49 2018, MaxMem=   536870912 cpu:         1.0
 (Enter /pbs_home/pkowalski/g09d01/g09/l401.exe)
 ExpMin= 1.22D-01 ExpMax= 9.18D+03 ExpMxC= 1.38D+03 IAcc=1 IRadAn=         1 AccDes= 0.00D+00
 Harris functional with IExCor=32609 and IRadAn=       1 diagonalized for initial guess.
 HarFok:  IExCor=32609 AccDes= 0.00D+00 IRadAn=         1 IDoV= 1 UseB2=F ITyADJ=14
 ICtDFT=  3500011 ScaDFX=  1.000000  1.000000  1.000000  1.000000
 FoFCou: FMM=F IPFlag=           0 FMFlag=      100000 FMFlg1=           0
         NFxFlg=           0 DoJE=T BraDBF=F KetDBF=T FulRan=T
         wScrn=  0.000000 ICntrl=     500 IOpCl=  0 I1Cent=   200000004 NGrid=           0
         NMat0=    1 NMatS0=      1 NMatT0=    0 NMatD0=    1 NMtDS0=    0 NMtDT0=    0
 Petite list used in FoFCou.
 Harris En= -2049.17063984189    
 JPrj=0 DoOrth=F DoCkMO=F.
 Leave Link  401 at Wed Dec  5 16:37:51 2018, MaxMem=   536870912 cpu:        16.2
 (Enter /pbs_home/pkowalski/g09d01/g09/l502.exe)
 Closed shell SCF:
 Using DIIS extrapolation, IDIIS=  1040.
 Integral symmetry usage will be decided dynamically.
 IVT=      641221 IEndB=      641221 NGot=   536870912 MDV=   536451994
 LenX=   536451994 LenY=   536246332
 Requested convergence on RMS density matrix=1.00D-08 within 128 cycles.
 Requested convergence on MAX density matrix=1.00D-06.
 Requested convergence on             energy=1.00D-06.
 No special actions if energy rises.
 Fock matrices will be formed incrementally for  20 cycles.
 Integral accuracy reduced to 1.0D-05 until final iterations.

 Cycle   1  Pass 0  IDiag  1:
 FoFJK:  IHMeth= 1 ICntrl=       0 DoSepK=T KAlg= 0 I1Cent=   0 FoldK=F
 IRaf=         1 NMat=   1 IRICut=       1 DoRegI=T DoRafI=F ISym2E= 0.
 FoFCou: FMM=F IPFlag=           0 FMFlag=      100000 FMFlg1=           0
         NFxFlg=           0 DoJE=T BraDBF=F KetDBF=F FulRan=T
         wScrn=  0.000000 ICntrl=     500 IOpCl=  0 I1Cent=           0 NGrid=           0
         NMat0=    1 NMatS0=      1 NMatT0=    0 NMatD0=    1 NMtDS0=    0 NMtDT0=    0
 Symmetry not used in FoFCou.
 E= -2048.90429049013    
 DIIS: error= 2.27D-02 at cycle   1 NSaved=   1.
 NSaved= 1 IEnMin= 1 EnMin= -2048.90429049013     IErMin= 1 ErrMin= 2.27D-02
 ErrMax= 2.27D-02  0.00D+00 EMaxC= 1.00D-01 BMatC= 5.61D-01 BMatP= 5.61D-01
 IDIUse=3 WtCom= 7.73D-01 WtEn= 2.27D-01
 Coeff-Com:  0.100D+01
 Coeff-En:   0.100D+01
 Coeff:      0.100D+01
 Gap=     0.394 Goal=   None    Shift=    0.000
 GapD=    0.394 DampG=1.000 DampE=0.500 DampFc=0.5000 IDamp=-1.
 Damping current iteration by 5.00D-01
 RMSDP=4.34D-03 MaxDP=1.45D-01              OVMax= 2.39D-01

 Cycle   2  Pass 0  IDiag  1:
 RMSU=  2.15D-03    CP:  9.87D-01
 E= -2049.20312347810     Delta-E=       -0.298832987972 Rises=F Damp=T
 DIIS: error= 5.59D-03 at cycle   2 NSaved=   2.
 NSaved= 2 IEnMin= 2 EnMin= -2049.20312347810     IErMin= 2 ErrMin= 5.59D-03
 ErrMax= 5.59D-03  0.00D+00 EMaxC= 1.00D-01 BMatC= 2.37D-02 BMatP= 5.61D-01
 IDIUse=3 WtCom= 9.44D-01 WtEn= 5.59D-02
 Coeff-Com: -0.528D-01 0.105D+01
 Coeff-En:   0.000D+00 0.100D+01
 Coeff:     -0.498D-01 0.105D+01
 Gap=     0.338 Goal=   None    Shift=    0.000
 RMSDP=1.45D-03 MaxDP=5.44D-02 DE=-2.99D-01 OVMax= 1.30D-01

 Cycle   3  Pass 0  IDiag  1:
 RMSU=  1.43D-03    CP:  9.76D-01  1.03D+00
 E= -2049.49184608885     Delta-E=       -0.288722610750 Rises=F Damp=F
 DIIS: error= 3.04D-03 at cycle   3 NSaved=   3.
 NSaved= 3 IEnMin= 3 EnMin= -2049.49184608885     IErMin= 3 ErrMin= 3.04D-03
 ErrMax= 3.04D-03  0.00D+00 EMaxC= 1.00D-01 BMatC= 7.51D-03 BMatP= 2.37D-02
 IDIUse=3 WtCom= 9.70D-01 WtEn= 3.04D-02
 Coeff-Com: -0.427D-01 0.350D+00 0.693D+00
 Coeff-En:   0.000D+00 0.000D+00 0.100D+01
 Coeff:     -0.414D-01 0.339D+00 0.702D+00
 Gap=     0.325 Goal=   None    Shift=    0.000
 RMSDP=3.85D-04 MaxDP=1.69D-02 DE=-2.89D-01 OVMax= 2.47D-02

 Cycle   4  Pass 0  IDiag  1:
 RMSU=  3.44D-04    CP:  9.77D-01  1.10D+00  9.60D-01
 E= -2049.49886347957     Delta-E=       -0.007017390713 Rises=F Damp=F
 DIIS: error= 1.23D-03 at cycle   4 NSaved=   4.
 NSaved= 4 IEnMin= 4 EnMin= -2049.49886347957     IErMin= 4 ErrMin= 1.23D-03
 ErrMax= 1.23D-03  0.00D+00 EMaxC= 1.00D-01 BMatC= 9.61D-04 BMatP= 7.51D-03
 IDIUse=3 WtCom= 9.88D-01 WtEn= 1.23D-02
 Coeff-Com: -0.100D-02-0.223D-01 0.232D+00 0.791D+00
 Coeff-En:   0.000D+00 0.000D+00 0.000D+00 0.100D+01
 Coeff:     -0.987D-03-0.220D-01 0.229D+00 0.794D+00
 Gap=     0.328 Goal=   None    Shift=    0.000
 RMSDP=1.32D-04 MaxDP=4.26D-03 DE=-7.02D-03 OVMax= 9.67D-03

 Cycle   5  Pass 0  IDiag  1:
 RMSU=  9.74D-05    CP:  9.76D-01  1.10D+00  1.02D+00  9.37D-01
 E= -2049.50007896144     Delta-E=       -0.001215481879 Rises=F Damp=F
 DIIS: error= 3.77D-04 at cycle   5 NSaved=   5.
 NSaved= 5 IEnMin= 5 EnMin= -2049.50007896144     IErMin= 5 ErrMin= 3.77D-04
 ErrMax= 3.77D-04  0.00D+00 EMaxC= 1.00D-01 BMatC= 8.03D-05 BMatP= 9.61D-04
 IDIUse=3 WtCom= 9.96D-01 WtEn= 3.77D-03
 Coeff-Com:  0.475D-02-0.363D-01 0.928D-02 0.196D+00 0.826D+00
 Coeff-En:   0.000D+00 0.000D+00 0.000D+00 0.000D+00 0.100D+01
 Coeff:      0.473D-02-0.362D-01 0.924D-02 0.195D+00 0.827D+00
 Gap=     0.329 Goal=   None    Shift=    0.000
 RMSDP=6.37D-05 MaxDP=3.15D-03 DE=-1.22D-03 OVMax= 4.78D-03

 Cycle   6  Pass 0  IDiag  1:
 RMSU=  4.20D-05    CP:  9.76D-01  1.09D+00  1.04D+00  1.02D+00  1.08D+00
 E= -2049.50025240352     Delta-E=       -0.000173442080 Rises=F Damp=F
 DIIS: error= 1.61D-04 at cycle   6 NSaved=   6.
 NSaved= 6 IEnMin= 6 EnMin= -2049.50025240352     IErMin= 6 ErrMin= 1.61D-04
 ErrMax= 1.61D-04  0.00D+00 EMaxC= 1.00D-01 BMatC= 1.55D-05 BMatP= 8.03D-05
 IDIUse=3 WtCom= 9.98D-01 WtEn= 1.61D-03
 Coeff-Com:  0.229D-02-0.804D-02-0.306D-01-0.768D-01 0.202D+00 0.911D+00
 Coeff-En:   0.000D+00 0.000D+00 0.000D+00 0.000D+00 0.000D+00 0.100D+01
 Coeff:      0.228D-02-0.802D-02-0.305D-01-0.767D-01 0.202D+00 0.911D+00
 Gap=     0.329 Goal=   None    Shift=    0.000
 RMSDP=2.98D-05 MaxDP=9.58D-04 DE=-1.73D-04 OVMax= 4.33D-03

 Cycle   7  Pass 0  IDiag  1:
 RMSU=  1.67D-05    CP:  9.76D-01  1.09D+00  1.05D+00  1.04D+00  1.28D+00
                    CP:  1.21D+00
 E= -2049.50030494532     Delta-E=       -0.000052541797 Rises=F Damp=F
 DIIS: error= 8.39D-05 at cycle   7 NSaved=   7.
 NSaved= 7 IEnMin= 7 EnMin= -2049.50030494532     IErMin= 7 ErrMin= 8.39D-05
 ErrMax= 8.39D-05  0.00D+00 EMaxC= 1.00D-01 BMatC= 3.71D-06 BMatP= 1.55D-05
 IDIUse=1 WtCom= 1.00D+00 WtEn= 0.00D+00
 Coeff-Com:  0.622D-04 0.319D-02-0.824D-02-0.567D-01-0.108D+00 0.287D+00
 Coeff-Com:  0.882D+00
 Coeff:      0.622D-04 0.319D-02-0.824D-02-0.567D-01-0.108D+00 0.287D+00
 Coeff:      0.882D+00
 Gap=     0.329 Goal=   None    Shift=    0.000
 RMSDP=1.62D-05 MaxDP=5.27D-04 DE=-5.25D-05 OVMax= 1.66D-03

 Cycle   8  Pass 0  IDiag  1:
 RMSU=  7.47D-06    CP:  9.76D-01  1.09D+00  1.05D+00  1.05D+00  1.34D+00
                    CP:  1.47D+00  1.14D+00
 E= -2049.50031301083     Delta-E=       -0.000008065508 Rises=F Damp=F
 DIIS: error= 2.74D-05 at cycle   8 NSaved=   8.
 NSaved= 8 IEnMin= 8 EnMin= -2049.50031301083     IErMin= 8 ErrMin= 2.74D-05
 ErrMax= 2.74D-05  0.00D+00 EMaxC= 1.00D-01 BMatC= 6.51D-07 BMatP= 3.71D-06
 IDIUse=1 WtCom= 1.00D+00 WtEn= 0.00D+00
 Coeff-Com: -0.283D-03 0.236D-02 0.317D-02-0.562D-02-0.764D-01-0.707D-01
 Coeff-Com:  0.304D+00 0.844D+00
 Coeff:     -0.283D-03 0.236D-02 0.317D-02-0.562D-02-0.764D-01-0.707D-01
 Coeff:      0.304D+00 0.844D+00
 Gap=     0.329 Goal=   None    Shift=    0.000
 RMSDP=6.44D-06 MaxDP=2.80D-04 DE=-8.07D-06 OVMax= 9.17D-04

 Initial convergence to 1.0D-05 achieved.  Increase integral accuracy.
 Cycle   9  Pass 1  IDiag  1:
 E= -2049.50036071302     Delta-E=       -0.000047702186 Rises=F Damp=F
 DIIS: error= 1.03D-04 at cycle   1 NSaved=   1.
 NSaved= 1 IEnMin= 1 EnMin= -2049.50036071302     IErMin= 1 ErrMin= 1.03D-04
 ErrMax= 1.03D-04  0.00D+00 EMaxC= 1.00D-01 BMatC= 3.18D-06 BMatP= 3.18D-06
 IDIUse=3 WtCom= 9.99D-01 WtEn= 1.03D-03
 Coeff-Com:  0.100D+01
 Coeff-En:   0.100D+01
 Coeff:      0.100D+01
 Gap=     0.329 Goal=   None    Shift=    0.000
 RMSDP=6.44D-06 MaxDP=2.80D-04 DE=-4.77D-05 OVMax= 2.74D-04

 Cycle  10  Pass 1  IDiag  1:
 RMSU=  7.24D-05    CP:  1.00D+00
 E= -2049.50036374016     Delta-E=       -0.000003027143 Rises=F Damp=F
 DIIS: error= 8.12D-06 at cycle   2 NSaved=   2.
 NSaved= 2 IEnMin= 2 EnMin= -2049.50036374016     IErMin= 2 ErrMin= 8.12D-06
 ErrMax= 8.12D-06  0.00D+00 EMaxC= 1.00D-01 BMatC= 9.92D-08 BMatP= 3.18D-06
 IDIUse=1 WtCom= 1.00D+00 WtEn= 0.00D+00
 Coeff-Com:  0.113D-01 0.989D+00
 Coeff:      0.113D-01 0.989D+00
 Gap=     0.329 Goal=   None    Shift=    0.000
 RMSDP=5.02D-06 MaxDP=1.11D-04 DE=-3.03D-06 OVMax= 1.37D-04

 Cycle  11  Pass 1  IDiag  1:
 RMSU=  2.16D-06    CP:  1.00D+00  1.06D+00
 E= -2049.50036380508     Delta-E=       -0.000000064922 Rises=F Damp=F
 DIIS: error= 1.04D-05 at cycle   3 NSaved=   3.
 NSaved= 3 IEnMin= 3 EnMin= -2049.50036380508     IErMin= 2 ErrMin= 8.12D-06
 ErrMax= 1.04D-05  0.00D+00 EMaxC= 1.00D-01 BMatC= 7.48D-08 BMatP= 9.92D-08
 IDIUse=1 WtCom= 1.00D+00 WtEn= 0.00D+00
 Coeff-Com: -0.231D-01 0.468D+00 0.555D+00
 Coeff:     -0.231D-01 0.468D+00 0.555D+00
 Gap=     0.329 Goal=   None    Shift=    0.000
 RMSDP=9.98D-07 MaxDP=4.52D-05 DE=-6.49D-08 OVMax= 7.85D-05

 Cycle  12  Pass 1  IDiag  1:
 RMSU=  8.50D-07    CP:  1.00D+00  1.07D+00  8.51D-01
 E= -2049.50036387991     Delta-E=       -0.000000074830 Rises=F Damp=F
 DIIS: error= 2.41D-06 at cycle   4 NSaved=   4.
 NSaved= 4 IEnMin= 4 EnMin= -2049.50036387991     IErMin= 4 ErrMin= 2.41D-06
 ErrMax= 2.41D-06  0.00D+00 EMaxC= 1.00D-01 BMatC= 3.03D-09 BMatP= 7.48D-08
 IDIUse=1 WtCom= 1.00D+00 WtEn= 0.00D+00
 Coeff-Com: -0.657D-02 0.486D-01 0.149D+00 0.809D+00
 Coeff:     -0.657D-02 0.486D-01 0.149D+00 0.809D+00
 Gap=     0.329 Goal=   None    Shift=    0.000
 RMSDP=3.63D-07 MaxDP=1.09D-05 DE=-7.48D-08 OVMax= 4.05D-05

 Cycle  13  Pass 1  IDiag  1:
 RMSU=  2.36D-07    CP:  1.00D+00  1.07D+00  9.62D-01  1.08D+00
 E= -2049.50036388734     Delta-E=       -0.000000007427 Rises=F Damp=F
 DIIS: error= 1.32D-06 at cycle   5 NSaved=   5.
 NSaved= 5 IEnMin= 5 EnMin= -2049.50036388734     IErMin= 5 ErrMin= 1.32D-06
 ErrMax= 1.32D-06  0.00D+00 EMaxC= 1.00D-01 BMatC= 7.71D-10 BMatP= 3.03D-09
 IDIUse=1 WtCom= 1.00D+00 WtEn= 0.00D+00
 Coeff-Com:  0.503D-02-0.119D+00-0.113D+00 0.211D+00 0.102D+01
 Coeff:      0.503D-02-0.119D+00-0.113D+00 0.211D+00 0.102D+01
 Gap=     0.329 Goal=   None    Shift=    0.000
 RMSDP=2.97D-07 MaxDP=1.11D-05 DE=-7.43D-09 OVMax= 2.94D-05

 Cycle  14  Pass 1  IDiag  1:
 RMSU=  1.43D-07    CP:  1.00D+00  1.07D+00  1.02D+00  1.31D+00  1.41D+00
 E= -2049.50036389031     Delta-E=       -0.000000002974 Rises=F Damp=F
 DIIS: error= 4.03D-07 at cycle   6 NSaved=   6.
 NSaved= 6 IEnMin= 6 EnMin= -2049.50036389031     IErMin= 6 ErrMin= 4.03D-07
 ErrMax= 4.03D-07  0.00D+00 EMaxC= 1.00D-01 BMatC= 9.74D-11 BMatP= 7.71D-10
 IDIUse=1 WtCom= 1.00D+00 WtEn= 0.00D+00
 Coeff-Com:  0.238D-02-0.409D-01-0.538D-01-0.566D-01 0.260D+00 0.889D+00
 Coeff:      0.238D-02-0.409D-01-0.538D-01-0.566D-01 0.260D+00 0.889D+00
 Gap=     0.329 Goal=   None    Shift=    0.000
 RMSDP=9.65D-08 MaxDP=3.59D-06 DE=-2.97D-09 OVMax= 1.22D-05

 Cycle  15  Pass 1  IDiag  1:
 RMSU=  5.12D-08    CP:  1.00D+00  1.07D+00  1.04D+00  1.35D+00  1.63D+00
                    CP:  1.28D+00
 E= -2049.50036389064     Delta-E=       -0.000000000333 Rises=F Damp=F
 DIIS: error= 1.58D-07 at cycle   7 NSaved=   7.
 NSaved= 7 IEnMin= 7 EnMin= -2049.50036389064     IErMin= 7 ErrMin= 1.58D-07
 ErrMax= 1.58D-07  0.00D+00 EMaxC= 1.00D-01 BMatC= 1.48D-11 BMatP= 9.74D-11
 IDIUse=1 WtCom= 1.00D+00 WtEn= 0.00D+00
 Coeff-Com: -0.332D-03 0.114D-01 0.788D-02-0.442D-01-0.137D+00 0.212D+00
 Coeff-Com:  0.951D+00
 Coeff:     -0.332D-03 0.114D-01 0.788D-02-0.442D-01-0.137D+00 0.212D+00
 Coeff:      0.951D+00
 Gap=     0.329 Goal=   None    Shift=    0.000
 RMSDP=3.96D-08 MaxDP=1.23D-06 DE=-3.33D-10 OVMax= 5.32D-06

 Cycle  16  Pass 1  IDiag  1:
 RMSU=  1.64D-08    CP:  1.00D+00  1.07D+00  1.04D+00  1.36D+00  1.71D+00
                    CP:  1.47D+00  1.16D+00
 E= -2049.50036389074     Delta-E=       -0.000000000100 Rises=F Damp=F
 DIIS: error= 4.70D-08 at cycle   8 NSaved=   8.
 NSaved= 8 IEnMin= 8 EnMin= -2049.50036389074     IErMin= 8 ErrMin= 4.70D-08
 ErrMax= 4.70D-08  0.00D+00 EMaxC= 1.00D-01 BMatC= 1.71D-12 BMatP= 1.48D-11
 IDIUse=1 WtCom= 1.00D+00 WtEn= 0.00D+00
 Coeff-Com: -0.318D-03 0.734D-02 0.727D-02-0.709D-02-0.714D-01-0.121D-01
 Coeff-Com:  0.304D+00 0.772D+00
 Coeff:     -0.318D-03 0.734D-02 0.727D-02-0.709D-02-0.714D-01-0.121D-01
 Coeff:      0.304D+00 0.772D+00
 Gap=     0.329 Goal=   None    Shift=    0.000
 RMSDP=9.47D-09 MaxDP=2.70D-07 DE=-1.00D-10 OVMax= 7.49D-07

 SCF Done:  E(RLC-wPBE) =  -2049.50036389     A.U. after   16 cycles
            NFock= 16  Conv=0.95D-08     -V/T= 2.0063
 KE= 2.036574792181D+03 PE=-1.050092305110D+04 EE= 3.581099212582D+03
 Leave Link  502 at Wed Dec  5 16:42:34 2018, MaxMem=   536870912 cpu:      2258.2
 (Enter /pbs_home/pkowalski/g09d01/g09/l601.exe)
 Copying SCF densities to generalized density rwf, IOpCl= 0 IROHF=0.

 **********************************************************************

            Population analysis using the SCF density.

 **********************************************************************

 Orbital symmetries:
       Occupied  (A) (A) (A) (A) (A) (A) (A) (A) (A) (A) (A) (A)
                 (A) (A) (A) (A) (A) (A) (A) (A) (A) (A) (A) (A)
                 (A) (A) (A) (A) (A) (A) (A) (A) (A) (A) (A) (A)
                 (A) (A) (A) (A) (A) (A) (A) (A) (A) (A) (A) (A)
                 (A) (A) (A) (A) (A) (A) (A) (A) (A) (A) (A) (A)
                 (A) (A) (A) (A) (A) (A) (A) (A) (A) (A) (A) (A)
                 (A) (A) (A) (A) (A) (A) (A) (A) (A) (A) (A) (A)
                 (A) (A) (A) (A) (A) (A) (A) (A) (A) (A) (A) (A)
                 (A) (A) (A) (A) (A)
       Virtual   (A) (A) (A) (A) (A) (A) (A) (A) (A) (A) (A) (A)
                 (A) (A) (A) (A) (A) (A) (A) (A) (A) (A) (A) (A)
                 (A) (A) (A) (A) (A) (A) (A) (A) (A) (A) (A) (A)
                 (A) (A) (A) (A) (A) (A) (A) (A) (A) (A) (A) (A)
                 (A) (A) (A) (A) (A) (A) (A) (A) (A) (A) (A) (A)
                 (A) (A) (A) (A) (A) (A) (A) (A) (A) (A) (A) (A)
                 (A) (A) (A) (A) (A) (A) (A) (A) (A) (A) (A) (A)
                 (A) (A) (A) (A) (A) (A) (A) (A) (A) (A) (A) (A)
                 (A) (A) (A) (A) (A) (A) (A) (A) (A) (A) (A) (A)
                 (A) (A) (A) (A) (A) (A) (A) (A) (A) (A) (A) (A)
                 (A) (A) (A) (A) (A) (A) (A) (A) (A) (A) (A) (A)
                 (A) (A) (A) (A) (A) (A) (A) (A) (A) (A) (A) (A)
                 (A) (A) (A) (A) (A) (A) (A) (A) (A) (A) (A) (A)
                 (A) (A) (A) (A) (A) (A) (A) (A) (A) (A) (A) (A)
                 (A) (A) (A) (A) (A) (A) (A) (A) (A) (A) (A) (A)
                 (A) (A) (A) (A) (A) (A) (A) (A) (A) (A) (A) (A)
                 (A) (A) (A) (A) (A) (A) (A) (A) (A) (A) (A) (A)
                 (A) (A) (A) (A) (A) (A) (A) (A) (A) (A) (A) (A)
                 (A) (A) (A) (A) (A) (A) (A) (A) (A) (A) (A) (A)
                 (A) (A) (A) (A) (A) (A) (A) (A) (A) (A) (A) (A)
                 (A) (A) (A) (A) (A) (A) (A) (A) (A) (A) (A) (A)
                 (A) (A) (A) (A) (A) (A) (A) (A) (A) (A) (A) (A)
                 (A) (A) (A) (A) (A) (A) (A) (A) (A) (A) (A) (A)
                 (A) (A) (A) (A) (A) (A) (A) (A) (A) (A) (A) (A)
                 (A) (A) (A) (A) (A) (A) (A) (A) (A) (A) (A) (A)
                 (A) (A) (A) (A) (A) (A) (A) (A) (A) (A) (A) (A)
                 (A) (A) (A) (A) (A) (A) (A) (A) (A) (A) (A) (A)
                 (A) (A) (A)
 The electronic state is 1-A.
 Alpha  occ. eigenvalues --  -88.29475 -88.29406 -24.51316 -24.51283 -24.50921
 Alpha  occ. eigenvalues --  -24.50734 -24.50691 -24.50562 -10.30447 -10.30428
 Alpha  occ. eigenvalues --  -10.30313 -10.17706 -10.17642 -10.16550 -10.16452
 Alpha  occ. eigenvalues --  -10.16301 -10.16266 -10.14662 -10.14611 -10.13994
 Alpha  occ. eigenvalues --  -10.13954 -10.12876 -10.12803 -10.12574 -10.12518
 Alpha  occ. eigenvalues --   -7.93389  -7.93323  -5.95402  -5.95335  -5.94855
 Alpha  occ. eigenvalues --   -5.94786  -5.94460  -5.94399  -1.40967  -1.38600
 Alpha  occ. eigenvalues --   -1.37336  -1.33209  -1.31560  -1.31008  -1.06629
 Alpha  occ. eigenvalues --   -1.05176  -1.03179  -0.94450  -0.93648  -0.91715
 Alpha  occ. eigenvalues --   -0.91505  -0.88571  -0.87376  -0.84402  -0.84202
 Alpha  occ. eigenvalues --   -0.81669  -0.80235  -0.77155  -0.76842  -0.73936
 Alpha  occ. eigenvalues --   -0.72373  -0.71425  -0.70206  -0.68867  -0.68726
 Alpha  occ. eigenvalues --   -0.68396  -0.67315  -0.66956  -0.66391  -0.62334
 Alpha  occ. eigenvalues --   -0.62166  -0.59488  -0.58669  -0.58468  -0.58232
 Alpha  occ. eigenvalues --   -0.57924  -0.57586  -0.57326  -0.56690  -0.56008
 Alpha  occ. eigenvalues --   -0.55711  -0.55344  -0.55025  -0.54472  -0.54242
 Alpha  occ. eigenvalues --   -0.53973  -0.53917  -0.53101  -0.52967  -0.52763
 Alpha  occ. eigenvalues --   -0.51692  -0.50287  -0.50143  -0.49626  -0.49408
 Alpha  occ. eigenvalues --   -0.48556  -0.48344  -0.47475  -0.46258  -0.45768
 Alpha  occ. eigenvalues --   -0.43518  -0.43263  -0.36095  -0.35944  -0.35134
 Alpha  occ. eigenvalues --   -0.32297
 Alpha virt. eigenvalues --    0.00630   0.06130   0.08533   0.12441   0.12803
 Alpha virt. eigenvalues --    0.13491   0.14342   0.15069   0.15762   0.16489
 Alpha virt. eigenvalues --    0.17746   0.17982   0.18978   0.19676   0.20229
 Alpha virt. eigenvalues --    0.21041   0.21522   0.21878   0.22627   0.23204
 Alpha virt. eigenvalues --    0.23748   0.24108   0.24900   0.25670   0.26863
 Alpha virt. eigenvalues --    0.28186   0.29391   0.30902   0.31273   0.33010
 Alpha virt. eigenvalues --    0.33786   0.34785   0.36044   0.36224   0.37734
 Alpha virt. eigenvalues --    0.38291   0.38760   0.39192   0.40093   0.41388
 Alpha virt. eigenvalues --    0.41976   0.42287   0.43542   0.43733   0.46887
 Alpha virt. eigenvalues --    0.47871   0.48465   0.49000   0.49161   0.51349
 Alpha virt. eigenvalues --    0.51750   0.52081   0.52922   0.53346   0.53677
 Alpha virt. eigenvalues --    0.54729   0.54988   0.55697   0.56695   0.57093
 Alpha virt. eigenvalues --    0.57347   0.58737   0.60263   0.60819   0.61210
 Alpha virt. eigenvalues --    0.61812   0.62687   0.62864   0.64215   0.64317
 Alpha virt. eigenvalues --    0.64704   0.66005   0.66622   0.67606   0.67890
 Alpha virt. eigenvalues --    0.69700   0.70831   0.71168   0.71828   0.72098
 Alpha virt. eigenvalues --    0.72899   0.73232   0.74514   0.74795   0.74946
 Alpha virt. eigenvalues --    0.75112   0.75677   0.76072   0.76388   0.76581
 Alpha virt. eigenvalues --    0.77261   0.77370   0.78112   0.78333   0.78421
 Alpha virt. eigenvalues --    0.79006   0.79540   0.80692   0.81215   0.81541
 Alpha virt. eigenvalues --    0.82251   0.82575   0.83754   0.84002   0.84051
 Alpha virt. eigenvalues --    0.84708   0.85182   0.86338   0.87377   0.87755
 Alpha virt. eigenvalues --    0.88380   0.89962   0.91201   0.92888   0.93297
 Alpha virt. eigenvalues --    0.94116   0.95043   0.96249   0.97475   0.97633
 Alpha virt. eigenvalues --    0.98942   1.00733   1.01704   1.02407   1.03105
 Alpha virt. eigenvalues --    1.03815   1.05476   1.06429   1.07218   1.08942
 Alpha virt. eigenvalues --    1.10441   1.12438   1.14868   1.18310   1.19597
 Alpha virt. eigenvalues --    1.20499   1.21577   1.22855   1.23915   1.25108
 Alpha virt. eigenvalues --    1.25529   1.26482   1.27748   1.29038   1.30104
 Alpha virt. eigenvalues --    1.31209   1.31699   1.32249   1.32949   1.34465
 Alpha virt. eigenvalues --    1.36827   1.37244   1.38704   1.40205   1.42385
 Alpha virt. eigenvalues --    1.43441   1.45487   1.45989   1.46576   1.48095
 Alpha virt. eigenvalues --    1.48404   1.49525   1.51364   1.53124   1.54333
 Alpha virt. eigenvalues --    1.54643   1.55841   1.56825   1.58039   1.58180
 Alpha virt. eigenvalues --    1.59587   1.60376   1.61113   1.62228   1.62990
 Alpha virt. eigenvalues --    1.63320   1.63649   1.63687   1.64641   1.66364
 Alpha virt. eigenvalues --    1.66832   1.68367   1.70764   1.72631   1.74090
 Alpha virt. eigenvalues --    1.74661   1.74724   1.76456   1.78998   1.80364
 Alpha virt. eigenvalues --    1.81982   1.82222   1.82941   1.84301   1.84696
 Alpha virt. eigenvalues --    1.85037   1.87185   1.87382   1.87660   1.87837
 Alpha virt. eigenvalues --    1.89282   1.89549   1.89863   1.90496   1.91935
 Alpha virt. eigenvalues --    1.92751   1.93211   1.93279   1.94067   1.94239
 Alpha virt. eigenvalues --    1.94918   1.95787   1.97495   1.98692   2.00168
 Alpha virt. eigenvalues --    2.00420   2.02871   2.03996   2.05088   2.06113
 Alpha virt. eigenvalues --    2.08104   2.09157   2.10270   2.10331   2.10996
 Alpha virt. eigenvalues --    2.12497   2.13409   2.14674   2.15432   2.16727
 Alpha virt. eigenvalues --    2.18220   2.19297   2.20370   2.20830   2.21776
 Alpha virt. eigenvalues --    2.23040   2.23466   2.24933   2.25484   2.25764
 Alpha virt. eigenvalues --    2.29425   2.30972   2.31331   2.32876   2.33307
 Alpha virt. eigenvalues --    2.34101   2.34925   2.36849   2.37933   2.38371
 Alpha virt. eigenvalues --    2.40403   2.43769   2.45696   2.45779   2.47850
 Alpha virt. eigenvalues --    2.49266   2.49788   2.50768   2.53591   2.56521
 Alpha virt. eigenvalues --    2.56988   2.59290   2.59386   2.60201   2.61171
 Alpha virt. eigenvalues --    2.63674   2.64199   2.64738   2.66284   2.69033
 Alpha virt. eigenvalues --    2.71227   2.71349   2.73959   2.76377   2.78800
 Alpha virt. eigenvalues --    2.83093   2.83624   2.84235   2.85265   2.87248
 Alpha virt. eigenvalues --    2.90680   2.91326   2.97876   3.00115   3.02460
 Alpha virt. eigenvalues --    3.02507   3.05740   3.05988   3.07500   3.08471
 Alpha virt. eigenvalues --    3.08718   3.09216   3.14762   3.15132   3.15452
 Alpha virt. eigenvalues --    3.15905   3.16431   3.16655   3.17083   3.17816
 Alpha virt. eigenvalues --    3.19700   3.21079   3.22363   3.23461   3.24032
 Alpha virt. eigenvalues --    3.26331   3.27491   3.29165   3.29561   3.30724
 Alpha virt. eigenvalues --    3.37677   3.39187   3.43248   3.45271   3.48296
 Alpha virt. eigenvalues --    3.48896   3.52844   3.57983   3.58497   3.66745
 Alpha virt. eigenvalues --    3.70966   3.80754   3.84691   3.87072   3.96179
 Alpha virt. eigenvalues --    3.98262   4.01171
          Condensed to atoms (all electrons):
               1          2          3          4          5          6
     1  C    5.786707   0.332913  -0.126771  -0.029813   0.455495   0.005704
     2  S    0.332913  15.448529   0.325146  -0.070762  -0.082388  -0.060639
     3  C   -0.126771   0.325146   5.229654   0.519484  -0.015563   0.372548
     4  C   -0.029813  -0.070762   0.519484   4.882904   0.419757  -0.047258
     5  C    0.455495  -0.082388  -0.015563   0.419757   4.950047   0.008537
     6  C    0.005704  -0.060639   0.372548  -0.047258   0.008537   4.505609
     7  H    0.013321   0.006280  -0.058728   0.443079  -0.049433  -0.010745
     8  C    0.053735  -0.064303   0.010867   0.014899  -0.023734  -0.000109
     9  C   -0.069389   0.000599   0.000751  -0.000461   0.006859  -0.000001
    10  C   -0.089630   0.001862  -0.000227   0.001448  -0.015290  -0.000001
    11  C    0.017556  -0.000095   0.000002   0.000003  -0.000649   0.000000
    12  C    0.011460  -0.000129  -0.000002  -0.000011   0.000769   0.000000
    13  F   -0.018743   0.006204   0.000142   0.000004   0.000198  -0.000001
    14  F    0.003859  -0.000395   0.000010  -0.000015  -0.000813   0.000000
    15  F   -0.000121   0.000000   0.000000   0.000000  -0.000001   0.000000
    16  F   -0.000698  -0.000002   0.000000   0.000000  -0.000003   0.000000
    17  F   -0.000422   0.000000   0.000000   0.000000   0.000009   0.000000
    18  F   -0.000153   0.000000   0.000000   0.000000   0.000001   0.000000
    19  C    0.006968  -0.000237  -0.000027  -0.000098   0.000196  -0.000002
    20  C   -0.042413   0.000774   0.000060  -0.000091   0.003402   0.000001
    21  C   -0.000509  -0.002211  -0.000032  -0.000224  -0.004287   0.000003
    22  H   -0.000080   0.000082  -0.000006  -0.000046   0.000217   0.000001
    23  H    0.004827   0.000299   0.000860   0.001788  -0.003947  -0.000146
    24  H    0.004118   0.002332  -0.000113  -0.000067  -0.001934  -0.000010
    25  C   -0.059377   0.003804   0.010907  -0.067984   0.428337  -0.000106
    26  H   -0.006305  -0.000032  -0.000188  -0.001904  -0.004289   0.000001
    27  H   -0.026872   0.000079  -0.000482   0.008325   0.003434   0.000004
    28  H    0.009897  -0.000140   0.000477  -0.012083  -0.015424  -0.000006
    29  H   -0.000296   0.004348  -0.009787  -0.014320   0.000818   0.395904
    30  H    0.000204  -0.001050  -0.016746   0.002271  -0.000540   0.390193
    31  H    0.000149  -0.001334  -0.017129   0.002330  -0.000347   0.390670
    32  S    0.000779  -0.000002   0.000000  -0.000003  -0.000271   0.000000
    33  C    0.000059   0.000000   0.000000  -0.000001   0.000021   0.000000
    34  C   -0.000156  -0.000005   0.000000   0.000033  -0.000071   0.000000
    35  C    0.000001   0.000000   0.000000   0.000000  -0.000002   0.000000
    36  H    0.000000   0.000000   0.000000   0.000000   0.000000   0.000000
    37  H    0.000000   0.000000   0.000000   0.000000   0.000000   0.000000
    38  H    0.000000   0.000000   0.000000   0.000000   0.000000   0.000000
    39  H   -0.000003   0.000000   0.000000  -0.000001   0.000009   0.000000
               7          8          9         10         11         12
     1  C    0.013321   0.053735  -0.069389  -0.089630   0.017556   0.011460
     2  S    0.006280  -0.064303   0.000599   0.001862  -0.000095  -0.000129
     3  C   -0.058728   0.010867   0.000751  -0.000227   0.000002  -0.000002
     4  C    0.443079   0.014899  -0.000461   0.001448   0.000003  -0.000011
     5  C   -0.049433  -0.023734   0.006859  -0.015290  -0.000649   0.000769
     6  C   -0.010745  -0.000109  -0.000001  -0.000001   0.000000   0.000000
     7  H    0.645839  -0.000464  -0.000003   0.000011   0.000000   0.000000
     8  C   -0.000464   5.887430  -0.054856   0.382656  -0.044554   0.129314
     9  C   -0.000003  -0.054856   5.122537   0.107968   0.018289  -0.164399
    10  C    0.000011   0.382656   0.107968   5.939442  -0.028284  -0.091415
    11  C    0.000000  -0.044554   0.018289  -0.028284   5.133050   0.051398
    12  C    0.000000   0.129314  -0.164399  -0.091415   0.051398   5.104207
    13  F    0.000000  -0.042627   0.376613   0.000975  -0.041367   0.005526
    14  F    0.000000  -0.041560   0.370330  -0.011541  -0.042705   0.008102
    15  F    0.000000   0.004826  -0.045951   0.004011   0.381829  -0.044358
    16  F    0.000000  -0.000055  -0.042816   0.004670   0.376018  -0.048631
    17  F    0.000000  -0.009937   0.009687  -0.028202  -0.042351   0.353061
    18  F    0.000000   0.000134   0.006025  -0.061972  -0.044358   0.388957
    19  C    0.000011  -0.018596   0.000450  -0.033630  -0.001109   0.003154
    20  C    0.000000  -0.077323   0.016493   0.041941   0.009252  -0.029072
    21  C   -0.000002  -0.008012   0.000093  -0.019337  -0.000030  -0.000326
    22  H   -0.000001   0.000345   0.000012  -0.000474   0.000001   0.000013
    23  H    0.000032  -0.005200  -0.000101   0.004554  -0.000007   0.000045
    24  H   -0.000003   0.003044  -0.000679   0.007110   0.000183   0.000159
    25  C   -0.008208  -0.020471  -0.001065  -0.007871   0.000105  -0.000695
    26  H    0.000543   0.004612   0.000005  -0.005249   0.000014  -0.000199
    27  H   -0.000022   0.008128   0.000538   0.001767   0.000140  -0.000130
    28  H    0.003187  -0.000583   0.000023   0.000327  -0.000004   0.000031
    29  H    0.003884   0.000006   0.000000   0.000000   0.000000   0.000000
    30  H    0.000159   0.000005  -0.000001   0.000001   0.000000   0.000000
    31  H    0.000122   0.000000   0.000001  -0.000001   0.000000   0.000000
    32  S    0.000001   0.000395  -0.000366  -0.061170   0.000531  -0.002995
    33  C    0.000000  -0.000275   0.000000   0.010860   0.000006   0.000596
    34  C   -0.000001   0.001284  -0.000011   0.015118   0.000008  -0.000359
    35  C    0.000000  -0.000001   0.000000  -0.000081   0.000000  -0.000005
    36  H    0.000000  -0.000001   0.000000   0.000001   0.000000   0.000000
    37  H    0.000000   0.000001   0.000000   0.000002   0.000000   0.000000
    38  H    0.000000   0.000000   0.000000   0.000005   0.000000   0.000000
    39  H    0.000000   0.000010   0.000000  -0.000456   0.000000  -0.000001
              13         14         15         16         17         18
     1  C   -0.018743   0.003859  -0.000121  -0.000698  -0.000422  -0.000153
     2  S    0.006204  -0.000395   0.000000  -0.000002   0.000000   0.000000
     3  C    0.000142   0.000010   0.000000   0.000000   0.000000   0.000000
     4  C    0.000004  -0.000015   0.000000   0.000000   0.000000   0.000000
     5  C    0.000198  -0.000813  -0.000001  -0.000003   0.000009   0.000001
     6  C   -0.000001   0.000000   0.000000   0.000000   0.000000   0.000000
     7  H    0.000000   0.000000   0.000000   0.000000   0.000000   0.000000
     8  C   -0.042627  -0.041560   0.004826  -0.000055  -0.009937   0.000134
     9  C    0.376613   0.370330  -0.045951  -0.042816   0.009687   0.006025
    10  C    0.000975  -0.011541   0.004011   0.004670  -0.028202  -0.061972
    11  C   -0.041367  -0.042705   0.381829   0.376018  -0.042351  -0.044358
    12  C    0.005526   0.008102  -0.044358  -0.048631   0.353061   0.388957
    13  F    8.910821  -0.043209   0.000239  -0.000824  -0.000002  -0.000001
    14  F   -0.043209   8.909816  -0.000043   0.000347  -0.000157  -0.000002
    15  F    0.000239  -0.000043   8.879550  -0.041400  -0.000048   0.000232
    16  F   -0.000824   0.000347  -0.041400   8.899889   0.000344  -0.000682
    17  F   -0.000002  -0.000157  -0.000048   0.000344   8.930530  -0.043709
    18  F   -0.000001  -0.000002   0.000232  -0.000682  -0.043709   8.893768
    19  C   -0.000007   0.000000   0.000000   0.000020  -0.000101  -0.001930
    20  C   -0.000082  -0.000369  -0.000157  -0.000862  -0.014237   0.010153
    21  C    0.000003  -0.000001   0.000000  -0.000029  -0.000004  -0.000070
    22  H    0.000000   0.000000   0.000000   0.000000   0.000000   0.000001
    23  H    0.000002   0.000000   0.000000   0.000000   0.000000   0.000001
    24  H    0.000022   0.000004   0.000000   0.000108   0.000002   0.000053
    25  C   -0.000008  -0.000204   0.000000   0.000000  -0.000097  -0.000002
    26  H    0.000000   0.000002   0.000000   0.000000   0.000007   0.000000
    27  H    0.000006   0.000504  -0.000001   0.000000   0.000674   0.000012
    28  H    0.000000   0.000001   0.000000   0.000000   0.000000   0.000000
    29  H    0.000000   0.000000   0.000000   0.000000   0.000000   0.000000
    30  H    0.000000   0.000000   0.000000   0.000000   0.000000   0.000000
    31  H    0.000000   0.000000   0.000000   0.000000   0.000000   0.000000
    32  S    0.000000   0.000000  -0.000001  -0.000002   0.004811  -0.000765
    33  C    0.000000   0.000000   0.000000   0.000000   0.000067  -0.000074
    34  C    0.000000   0.000000   0.000000   0.000000  -0.000002   0.000054
    35  C    0.000000   0.000000   0.000000   0.000000   0.000000   0.000000
    36  H    0.000000   0.000000   0.000000   0.000000   0.000000   0.000000
    37  H    0.000000   0.000000   0.000000   0.000000   0.000000   0.000000
    38  H    0.000000   0.000000   0.000000   0.000000   0.000000   0.000000
    39  H    0.000000   0.000000   0.000000   0.000000   0.000000   0.000000
              19         20         21         22         23         24
     1  C    0.006968  -0.042413  -0.000509  -0.000080   0.004827   0.004118
     2  S   -0.000237   0.000774  -0.002211   0.000082   0.000299   0.002332
     3  C   -0.000027   0.000060  -0.000032  -0.000006   0.000860  -0.000113
     4  C   -0.000098  -0.000091  -0.000224  -0.000046   0.001788  -0.000067
     5  C    0.000196   0.003402  -0.004287   0.000217  -0.003947  -0.001934
     6  C   -0.000002   0.000001   0.000003   0.000001  -0.000146  -0.000010
     7  H    0.000011   0.000000  -0.000002  -0.000001   0.000032  -0.000003
     8  C   -0.018596  -0.077323  -0.008012   0.000345  -0.005200   0.003044
     9  C    0.000450   0.016493   0.000093   0.000012  -0.000101  -0.000679
    10  C   -0.033630   0.041941  -0.019337  -0.000474   0.004554   0.007110
    11  C   -0.001109   0.009252  -0.000030   0.000001  -0.000007   0.000183
    12  C    0.003154  -0.029072  -0.000326   0.000013   0.000045   0.000159
    13  F   -0.000007  -0.000082   0.000003   0.000000   0.000002   0.000022
    14  F    0.000000  -0.000369  -0.000001   0.000000   0.000000   0.000004
    15  F    0.000000  -0.000157   0.000000   0.000000   0.000000   0.000000
    16  F    0.000020  -0.000862  -0.000029   0.000000   0.000000   0.000108
    17  F   -0.000101  -0.014237  -0.000004   0.000000   0.000000   0.000002
    18  F   -0.001930   0.010153  -0.000070   0.000001   0.000001   0.000053
    19  C    4.987858   0.452063   0.432502  -0.015436  -0.004194   0.001949
    20  C    0.452063   5.735234  -0.064439   0.010257  -0.006656  -0.025688
    21  C    0.432502  -0.064439   4.500098   0.385305   0.377429   0.378746
    22  H   -0.015436   0.010257   0.385305   0.621696  -0.018896  -0.020644
    23  H   -0.004194  -0.006656   0.377429  -0.018896   0.601616  -0.015312
    24  H    0.001949  -0.025688   0.378746  -0.020644  -0.015312   0.610001
    25  C   -0.003949   0.001049   0.000422  -0.000021   0.000011   0.000117
    26  H   -0.004552   0.005587   0.000044  -0.000013   0.000187   0.000034
    27  H   -0.002246   0.003396   0.000093   0.000000   0.000042  -0.000030
    28  H    0.000242  -0.000099  -0.000022   0.000000  -0.000013   0.000000
    29  H    0.000000   0.000000   0.000000   0.000000  -0.000004   0.000000
    30  H    0.000000   0.000000  -0.000001   0.000000   0.000005   0.000000
    31  H    0.000000   0.000000   0.000015   0.000000  -0.000034   0.000002
    32  S   -0.086814   0.333292   0.003777  -0.000138  -0.000028   0.000094
    33  C   -0.013278  -0.127176   0.011076   0.000423  -0.000177  -0.000488
    34  C    0.411807  -0.024458  -0.068682  -0.011989  -0.001796   0.008285
    35  C    0.008722   0.005346  -0.000101  -0.000007   0.000001   0.000004
    36  H   -0.000349   0.000162   0.000004   0.000001   0.000000   0.000000
    37  H   -0.000523   0.000193   0.000005   0.000000   0.000000   0.000000
    38  H    0.000806  -0.000282  -0.000009   0.000000   0.000000   0.000000
    39  H   -0.049416   0.013641  -0.008357   0.003282   0.000522  -0.000019
              25         26         27         28         29         30
     1  C   -0.059377  -0.006305  -0.026872   0.009897  -0.000296   0.000204
     2  S    0.003804  -0.000032   0.000079  -0.000140   0.004348  -0.001050
     3  C    0.010907  -0.000188  -0.000482   0.000477  -0.009787  -0.016746
     4  C   -0.067984  -0.001904   0.008325  -0.012083  -0.014320   0.002271
     5  C    0.428337  -0.004289   0.003434  -0.015424   0.000818  -0.000540
     6  C   -0.000106   0.000001   0.000004  -0.000006   0.395904   0.390193
     7  H   -0.008208   0.000543  -0.000022   0.003187   0.003884   0.000159
     8  C   -0.020471   0.004612   0.008128  -0.000583   0.000006   0.000005
     9  C   -0.001065   0.000005   0.000538   0.000023   0.000000  -0.000001
    10  C   -0.007871  -0.005249   0.001767   0.000327   0.000000   0.000001
    11  C    0.000105   0.000014   0.000140  -0.000004   0.000000   0.000000
    12  C   -0.000695  -0.000199  -0.000130   0.000031   0.000000   0.000000
    13  F   -0.000008   0.000000   0.000006   0.000000   0.000000   0.000000
    14  F   -0.000204   0.000002   0.000504   0.000001   0.000000   0.000000
    15  F    0.000000   0.000000  -0.000001   0.000000   0.000000   0.000000
    16  F    0.000000   0.000000   0.000000   0.000000   0.000000   0.000000
    17  F   -0.000097   0.000007   0.000674   0.000000   0.000000   0.000000
    18  F   -0.000002   0.000000   0.000012   0.000000   0.000000   0.000000
    19  C   -0.003949  -0.004552  -0.002246   0.000242   0.000000   0.000000
    20  C    0.001049   0.005587   0.003396  -0.000099   0.000000   0.000000
    21  C    0.000422   0.000044   0.000093  -0.000022   0.000000  -0.000001
    22  H   -0.000021  -0.000013   0.000000   0.000000   0.000000   0.000000
    23  H    0.000011   0.000187   0.000042  -0.000013  -0.000004   0.000005
    24  H    0.000117   0.000034  -0.000030   0.000000   0.000000   0.000000
    25  C    4.502696   0.376199   0.376350   0.385942  -0.000009   0.000005
    26  H    0.376199   0.603354  -0.015102  -0.018945   0.000000   0.000000
    27  H    0.376350  -0.015102   0.610772  -0.020613   0.000000   0.000000
    28  H    0.385942  -0.018945  -0.020613   0.621015   0.000000   0.000000
    29  H   -0.000009   0.000000   0.000000   0.000000   0.604804  -0.016855
    30  H    0.000005   0.000000   0.000000   0.000000  -0.016855   0.593374
    31  H    0.000004   0.000000   0.000000   0.000001  -0.017664  -0.018677
    32  S   -0.002352   0.000568   0.002255   0.000080   0.000000   0.000000
    33  C   -0.000046   0.000619  -0.000092  -0.000004   0.000000   0.000000
    34  C   -0.000238   0.001762   0.000000  -0.000047   0.000000   0.000000
    35  C    0.000006  -0.000140  -0.000012   0.000001   0.000000   0.000000
    36  H    0.000013  -0.000030   0.000001   0.000000   0.000000   0.000000
    37  H   -0.000001   0.000005   0.000000   0.000000   0.000000   0.000000
    38  H    0.000000  -0.000003   0.000000   0.000000   0.000000   0.000000
    39  H   -0.000003   0.000039  -0.000003  -0.000001   0.000000   0.000000
              31         32         33         34         35         36
     1  C    0.000149   0.000779   0.000059  -0.000156   0.000001   0.000000
     2  S   -0.001334  -0.000002   0.000000  -0.000005   0.000000   0.000000
     3  C   -0.017129   0.000000   0.000000   0.000000   0.000000   0.000000
     4  C    0.002330  -0.000003  -0.000001   0.000033   0.000000   0.000000
     5  C   -0.000347  -0.000271   0.000021  -0.000071  -0.000002   0.000000
     6  C    0.390670   0.000000   0.000000   0.000000   0.000000   0.000000
     7  H    0.000122   0.000001   0.000000  -0.000001   0.000000   0.000000
     8  C    0.000000   0.000395  -0.000275   0.001284  -0.000001  -0.000001
     9  C    0.000001  -0.000366   0.000000  -0.000011   0.000000   0.000000
    10  C   -0.000001  -0.061170   0.010860   0.015118  -0.000081   0.000001
    11  C    0.000000   0.000531   0.000006   0.000008   0.000000   0.000000
    12  C    0.000000  -0.002995   0.000596  -0.000359  -0.000005   0.000000
    13  F    0.000000   0.000000   0.000000   0.000000   0.000000   0.000000
    14  F    0.000000   0.000000   0.000000   0.000000   0.000000   0.000000
    15  F    0.000000  -0.000001   0.000000   0.000000   0.000000   0.000000
    16  F    0.000000  -0.000002   0.000000   0.000000   0.000000   0.000000
    17  F    0.000000   0.004811   0.000067  -0.000002   0.000000   0.000000
    18  F    0.000000  -0.000765  -0.000074   0.000054   0.000000   0.000000
    19  C    0.000000  -0.086814  -0.013278   0.411807   0.008722  -0.000349
    20  C    0.000000   0.333292  -0.127176  -0.024458   0.005346   0.000162
    21  C    0.000015   0.003777   0.011076  -0.068682  -0.000101   0.000004
    22  H    0.000000  -0.000138   0.000423  -0.011989  -0.000007   0.000001
    23  H   -0.000034  -0.000028  -0.000177  -0.001796   0.000001   0.000000
    24  H    0.000002   0.000094  -0.000488   0.008285   0.000004   0.000000
    25  C    0.000004  -0.002352  -0.000046  -0.000238   0.000006   0.000013
    26  H    0.000000   0.000568   0.000619   0.001762  -0.000140  -0.000030
    27  H    0.000000   0.002255  -0.000092   0.000000  -0.000012   0.000001
    28  H    0.000001   0.000080  -0.000004  -0.000047   0.000001   0.000000
    29  H   -0.017664   0.000000   0.000000   0.000000   0.000000   0.000000
    30  H   -0.018677   0.000000   0.000000   0.000000   0.000000   0.000000
    31  H    0.598803   0.000000   0.000000   0.000000   0.000000   0.000000
    32  S    0.000000  15.459480   0.325822  -0.069603  -0.060838  -0.001358
    33  C    0.000000   0.325822   5.221702   0.520588   0.373319  -0.017056
    34  C    0.000000  -0.069603   0.520588   4.882950  -0.047314   0.002148
    35  C    0.000000  -0.060838   0.373319  -0.047314   4.505161   0.390746
    36  H    0.000000  -0.001358  -0.017056   0.002148   0.390746   0.598108
    37  H    0.000000  -0.001104  -0.016719   0.002357   0.390206  -0.018725
    38  H    0.000000   0.004354  -0.009810  -0.014323   0.395920  -0.017532
    39  H    0.000000   0.006347  -0.059139   0.443242  -0.010781   0.000120
              37         38         39
     1  C    0.000000   0.000000  -0.000003
     2  S    0.000000   0.000000   0.000000
     3  C    0.000000   0.000000   0.000000
     4  C    0.000000   0.000000  -0.000001
     5  C    0.000000   0.000000   0.000009
     6  C    0.000000   0.000000   0.000000
     7  H    0.000000   0.000000   0.000000
     8  C    0.000001   0.000000   0.000010
     9  C    0.000000   0.000000   0.000000
    10  C    0.000002   0.000005  -0.000456
    11  C    0.000000   0.000000   0.000000
    12  C    0.000000   0.000000  -0.000001
    13  F    0.000000   0.000000   0.000000
    14  F    0.000000   0.000000   0.000000
    15  F    0.000000   0.000000   0.000000
    16  F    0.000000   0.000000   0.000000
    17  F    0.000000   0.000000   0.000000
    18  F    0.000000   0.000000   0.000000
    19  C   -0.000523   0.000806  -0.049416
    20  C    0.000193  -0.000282   0.013641
    21  C    0.000005  -0.000009  -0.008357
    22  H    0.000000   0.000000   0.003282
    23  H    0.000000   0.000000   0.000522
    24  H    0.000000   0.000000  -0.000019
    25  C   -0.000001   0.000000  -0.000003
    26  H    0.000005  -0.000003   0.000039
    27  H    0.000000   0.000000  -0.000003
    28  H    0.000000   0.000000  -0.000001
    29  H    0.000000   0.000000   0.000000
    30  H    0.000000   0.000000   0.000000
    31  H    0.000000   0.000000   0.000000
    32  S   -0.001104   0.004354   0.006347
    33  C   -0.016719  -0.009810  -0.059139
    34  C    0.002357  -0.014323   0.443242
    35  C    0.390206   0.395920  -0.010781
    36  H   -0.018725  -0.017532   0.000120
    37  H    0.593337  -0.016874   0.000160
    38  H   -0.016874   0.604461   0.003889
    39  H    0.000160   0.003889   0.645809
 Mulliken charges:
               1
     1  C   -0.236001
     2  S    0.150471
     3  C   -0.225106
     4  C   -0.051185
     5  C   -0.059122
     6  C    0.049849
     7  H    0.011139
     8  C   -0.089027
     9  C    0.342828
    10  C   -0.069895
    11  C    0.257128
    12  C    0.325936
    13  F   -0.153885
    14  F   -0.151960
    15  F   -0.138605
    16  F   -0.145392
    17  F   -0.159923
    18  F   -0.145675
    19  C   -0.070252
    20  C   -0.228892
    21  C    0.087070
    22  H    0.046115
    23  H    0.064291
    24  H    0.048622
    25  C    0.086740
    26  H    0.063370
    27  H    0.049086
    28  H    0.046759
    29  H    0.049172
    30  H    0.067654
    31  H    0.063090
    32  S    0.145225
    33  C   -0.220824
    34  C   -0.050581
    35  C    0.049848
    36  H    0.063747
    37  H    0.067679
    38  H    0.049398
    39  H    0.011110
 Sum of Mulliken charges =   0.00000
 Mulliken charges with hydrogens summed into heavy atoms:
               1
     1  C   -0.236001
     2  S    0.150471
     3  C   -0.225106
     4  C   -0.040046
     5  C   -0.059122
     6  C    0.229764
     8  C   -0.089027
     9  C    0.342828
    10  C   -0.069895
    11  C    0.257128
    12  C    0.325936
    13  F   -0.153885
    14  F   -0.151960
    15  F   -0.138605
    16  F   -0.145392
    17  F   -0.159923
    18  F   -0.145675
    19  C   -0.070252
    20  C   -0.228892
    21  C    0.246098
    25  C    0.245954
    32  S    0.145225
    33  C   -0.220824
    34  C   -0.039471
    35  C    0.230672
 Electronic spatial extent (au):  <R**2>=           8585.7323
 Charge=              0.0000 electrons
 Dipole moment (field-independent basis, Debye):
    X=              0.0195    Y=             -5.9033    Z=             -0.1781  Tot=              5.9061
 Quadrupole moment (field-independent basis, Debye-Ang):
   XX=           -142.2482   YY=           -151.0599   ZZ=           -155.3704
   XY=              0.2055   XZ=             -1.6703   YZ=             -0.2545
 Traceless Quadrupole moment (field-independent basis, Debye-Ang):
   XX=              7.3113   YY=             -1.5004   ZZ=             -5.8109
   XY=              0.2055   XZ=             -1.6703   YZ=             -0.2545
 Octapole moment (field-independent basis, Debye-Ang**2):
  XXX=             -1.0328  YYY=             44.8891  ZZZ=              0.1771  XYY=             -0.7421
  XXY=            -40.1050  XXZ=              0.0133  XZZ=             -0.1631  YZZ=             16.9900
  YYZ=             -1.1404  XYZ=             -3.1115
 Hexadecapole moment (field-independent basis, Debye-Ang**3):
 XXXX=          -5131.3043 YYYY=          -4102.0431 ZZZZ=           -996.4657 XXXY=              1.2392
 XXXZ=            -65.8099 YYYX=              1.2586 YYYZ=             -5.1614 ZZZX=            -12.4273
 ZZZY=              0.4123 XXYY=          -1450.0199 XXZZ=          -1124.5031 YYZZ=           -841.6187
 XXYZ=              1.3597 YYXZ=             23.8417 ZZXY=              0.1349
 N-N= 2.833748682447D+03 E-N=-1.050092306583D+04  KE= 2.036574792181D+03
 No NMR shielding tensors so no spin-rotation constants.
 Leave Link  601 at Wed Dec  5 16:42:35 2018, MaxMem=   536870912 cpu:         3.6
 (Enter /pbs_home/pkowalski/g09d01/g09/l701.exe)
 Compute integral first derivatives.
 ... and contract with generalized density number  0.
 Leave Link  701 at Wed Dec  5 16:42:36 2018, MaxMem=   536870912 cpu:         3.8
 (Enter /pbs_home/pkowalski/g09d01/g09/l702.exe)
 L702 exits ... SP integral derivatives will be done elsewhere.
 Leave Link  702 at Wed Dec  5 16:42:36 2018, MaxMem=   536870912 cpu:         0.2
 (Enter /pbs_home/pkowalski/g09d01/g09/l703.exe)
 Compute integral first derivatives, UseDBF=F ICtDFT=           0.
 Integral derivatives from FoFJK, PRISM(SPDF).
 Calling FoFJK, ICntrl=      2127 FMM=F ISym2X=0 I1Cent= 0 IOpClX= 0 NMat=1 NMatS=1 NMatT=0.
 FoFJK:  IHMeth= 1 ICntrl=    2127 DoSepK=T KAlg= 0 I1Cent=   0 FoldK=F
 IRaf=         1 NMat=   1 IRICut=       1 DoRegI=T DoRafI=F ISym2E= 0.
 FoFCou: FMM=F IPFlag=           0 FMFlag=      100000 FMFlg1=         800
         NFxFlg=           0 DoJE=F BraDBF=F KetDBF=F FulRan=T
         wScrn=  0.000000 ICntrl=    2527 IOpCl=  0 I1Cent=           0 NGrid=           0
         NMat0=    1 NMatS0=      1 NMatT0=    0 NMatD0=    1 NMtDS0=    0 NMtDT0=    0
 Symmetry not used in FoFCou.
 Leave Link  703 at Wed Dec  5 16:44:11 2018, MaxMem=   536870912 cpu:       757.4
 (Enter /pbs_home/pkowalski/g09d01/g09/l716.exe)
 Dipole        = 7.65758230D-03-2.32255616D+00-7.00868345D-02
 ***** Axes restored to original set *****
 -------------------------------------------------------------------
 Center     Atomic                   Forces (Hartrees/Bohr)
 Number     Number              X              Y              Z
 -------------------------------------------------------------------
      1        6          -0.000001973    0.000003584    0.000000187
      2       16           0.000000366    0.000001724   -0.000003303
      3        6           0.000001073   -0.000005603   -0.000002622
      4        6          -0.000000437   -0.000000168    0.000001841
      5        6           0.000004305    0.000001480    0.000001473
      6        6           0.000000457    0.000001108   -0.000000693
      7        1           0.000001373   -0.000000272   -0.000001120
      8        6           0.000002980    0.000002229    0.000005575
      9        6           0.000015638   -0.000018308   -0.000021406
     10        6           0.000001266   -0.000005996   -0.000002190
     11        6           0.000013455   -0.000004996   -0.000018463
     12        6          -0.000019102    0.000025427    0.000056141
     13        9          -0.000010817    0.000005549    0.000004600
     14        9          -0.000004387    0.000005639    0.000011000
     15        9          -0.000007201   -0.000002670    0.000007410
     16        9          -0.000002512    0.000004143    0.000011086
     17        9           0.000014115   -0.000012121   -0.000021063
     18        9          -0.000004458   -0.000001465   -0.000020685
     19        6          -0.000009200   -0.000015476   -0.000004510
     20        6           0.000003943    0.000008644   -0.000004530
     21        6           0.000000445    0.000000790    0.000001321
     22        1          -0.000001084   -0.000000415   -0.000000610
     23        1           0.000000148   -0.000000413   -0.000001426
     24        1          -0.000000712    0.000000137   -0.000000145
     25        6           0.000000755    0.000001454   -0.000000452
     26        1          -0.000000401   -0.000000768    0.000000109
     27        1           0.000000317    0.000000089    0.000000996
     28        1           0.000001271    0.000000860   -0.000000846
     29        1           0.000000202   -0.000000463   -0.000002332
     30        1           0.000000784   -0.000000480   -0.000000602
     31        1           0.000000234   -0.000001939   -0.000001166
     32       16          -0.000004651   -0.000002245    0.000006606
     33        6           0.000011210    0.000002237   -0.000016914
     34        6          -0.000006393    0.000006420    0.000009294
     35        6          -0.000003539    0.000001220    0.000007314
     36        1           0.000001312   -0.000000900    0.000000395
     37        1           0.000000528    0.000000005    0.000000029
     38        1          -0.000000880    0.000001539   -0.000001344
     39        1           0.000001570    0.000000418    0.000001044
 -------------------------------------------------------------------
 Cartesian Forces:  Max     0.000056141 RMS     0.000008768
 Leave Link  716 at Wed Dec  5 16:44:11 2018, MaxMem=   536870912 cpu:         0.3
 (Enter /pbs_home/pkowalski/g09d01/g09/l103.exe)

 GradGradGradGradGradGradGradGradGradGradGradGradGradGradGradGradGradGrad
 Berny optimization.
 FormGI is forming the generalized inverse of G from B-inverse, IUseBI=4.
 GSVD:  received Info=                   1 from GESDD.
 Internal  Forces:  Max     0.000028595 RMS     0.000003631
 Search for a local minimum.
 Step number   1 out of a maximum of  223
 All quantities printed in internal units (Hartrees-Bohrs-Radians)
 RMS Force = .36313D-05 SwitMx=.10000D-02 MixMth= 2
 Mixed Optimization -- En-DIIS/RFO-DIIS
 Second derivative matrix not updated -- first step.
 ITU=  0
     Eigenvalues ---    0.00403   0.00822   0.00825   0.00836   0.00838
     Eigenvalues ---    0.01034   0.01294   0.01310   0.01312   0.01462
     Eigenvalues ---    0.01464   0.01483   0.01483   0.01727   0.01734
     Eigenvalues ---    0.01741   0.01909   0.01912   0.02154   0.02156
     Eigenvalues ---    0.02227   0.02228   0.04710   0.05187   0.07197
     Eigenvalues ---    0.07199   0.07206   0.07207   0.07307   0.07308
     Eigenvalues ---    0.07363   0.07365   0.07366   0.07779   0.09017
     Eigenvalues ---    0.09358   0.10448   0.11185   0.12446   0.12525
     Eigenvalues ---    0.14613   0.15998   0.15998   0.16000   0.16000
     Eigenvalues ---    0.16000   0.16000   0.16000   0.16000   0.16000
     Eigenvalues ---    0.16000   0.16000   0.16000   0.16000   0.16000
     Eigenvalues ---    0.17132   0.23616   0.23616   0.24516   0.24703
     Eigenvalues ---    0.24870   0.24993   0.24994   0.24996   0.24997
     Eigenvalues ---    0.24998   0.24999   0.24999   0.24999   0.25000
     Eigenvalues ---    0.27855   0.27934   0.30445   0.31526   0.32021
     Eigenvalues ---    0.32044   0.32822   0.32848   0.32937   0.32955
     Eigenvalues ---    0.33461   0.33549   0.33613   0.33619   0.33757
     Eigenvalues ---    0.33760   0.33762   0.33764   0.33874   0.33879
     Eigenvalues ---    0.34015   0.34016   0.34028   0.34038   0.34635
     Eigenvalues ---    0.34635   0.36951   0.37106   0.40056   0.40147
     Eigenvalues ---    0.47536   0.47680   0.51002   0.51091   0.52915
     Eigenvalues ---    0.54776   0.55932   0.55990   0.57266   0.57288
     Eigenvalues ---    0.58834
 RFO step:  Lambda=-1.93919326D-08 EMin= 4.02853228D-03
 Linear search not attempted -- first point.
 Iteration  1 RMS(Cart)=  0.00025232 RMS(Int)=  0.00000001
 Iteration  2 RMS(Cart)=  0.00000003 RMS(Int)=  0.00000000
 ITry= 1 IFail=0 DXMaxC= 1.12D-03 DCOld= 1.00D+10 DXMaxT= 3.00D-01 DXLimC= 3.00D+00 Rises=F
 Variable       Old X    -DE/DX   Delta X   Delta X   Delta X     New X
                                 (Linear)    (Quad)   (Total)
    R1        3.26385   0.00000   0.00000   0.00000   0.00000   3.26384
    R2        2.59590   0.00000   0.00000  -0.00001  -0.00001   2.59590
    R3        2.75921   0.00000   0.00000  -0.00001  -0.00001   2.75920
    R4        3.23667   0.00000   0.00000   0.00000   0.00000   3.23667
    R5        2.57698   0.00000   0.00000   0.00000   0.00000   2.57698
    R6        2.82462   0.00000   0.00000   0.00000   0.00000   2.82462
    R7        2.69904   0.00000   0.00000   0.00000   0.00000   2.69904
    R8        2.06272   0.00000   0.00000   0.00000   0.00000   2.06272
    R9        2.82664   0.00000   0.00000  -0.00001  -0.00001   2.82664
   R10        2.07304   0.00000   0.00000   0.00000   0.00000   2.07304
   R11        2.07741   0.00000   0.00000   0.00000   0.00000   2.07741
   R12        2.07731   0.00000   0.00000   0.00000   0.00000   2.07731
   R13        2.84772  -0.00001   0.00000  -0.00001  -0.00001   2.84771
   R14        2.54611  -0.00001   0.00000  -0.00001  -0.00001   2.54610
   R15        2.91087   0.00000   0.00000   0.00001   0.00001   2.91088
   R16        2.54263   0.00001   0.00000   0.00002   0.00002   2.54265
   R17        2.54313  -0.00001   0.00000  -0.00002  -0.00002   2.54311
   R18        2.84647   0.00000   0.00000   0.00000   0.00000   2.84646
   R19        2.75686   0.00000   0.00000  -0.00001  -0.00001   2.75685
   R20        2.91044   0.00000   0.00000  -0.00002  -0.00002   2.91042
   R21        2.51875  -0.00001   0.00000  -0.00002  -0.00002   2.51874
   R22        2.53153   0.00001   0.00000   0.00002   0.00002   2.53155
   R23        2.55331   0.00003   0.00000   0.00005   0.00005   2.55337
   R24        2.53172  -0.00002   0.00000  -0.00004  -0.00004   2.53169
   R25        2.59386   0.00001   0.00000   0.00001   0.00001   2.59387
   R26        2.82620   0.00000   0.00000   0.00000   0.00000   2.82620
   R27        2.70032  -0.00001   0.00000  -0.00001  -0.00001   2.70031
   R28        3.26338   0.00000   0.00000   0.00000   0.00000   3.26338
   R29        2.07536   0.00000   0.00000   0.00000   0.00000   2.07535
   R30        2.07988   0.00000   0.00000   0.00000   0.00000   2.07988
   R31        2.07283   0.00000   0.00000   0.00000   0.00000   2.07283
   R32        2.07978   0.00000   0.00000   0.00000   0.00000   2.07979
   R33        2.07267   0.00000   0.00000   0.00000   0.00000   2.07266
   R34        2.07544   0.00000   0.00000   0.00000   0.00000   2.07544
   R35        3.23832  -0.00001   0.00000  -0.00002  -0.00002   3.23830
   R36        2.57652   0.00001   0.00000   0.00001   0.00001   2.57653
   R37        2.82431   0.00000   0.00000   0.00000   0.00000   2.82431
   R38        2.06271   0.00000   0.00000   0.00000   0.00000   2.06271
   R39        2.07734   0.00000   0.00000   0.00000   0.00000   2.07734
   R40        2.07736   0.00000   0.00000   0.00000   0.00000   2.07737
   R41        2.07302   0.00000   0.00000   0.00000   0.00000   2.07302
    A1        1.94657   0.00000   0.00000   0.00000   0.00000   1.94657
    A2        2.10741   0.00000   0.00000   0.00002   0.00002   2.10743
    A3        2.22920  -0.00001   0.00000  -0.00002  -0.00002   2.22918
    A4        1.61212   0.00000   0.00000  -0.00001  -0.00001   1.61212
    A5        1.93366   0.00000   0.00000   0.00000   0.00000   1.93367
    A6        2.11232   0.00000   0.00000  -0.00001  -0.00001   2.11230
    A7        2.23707   0.00000   0.00000   0.00001   0.00001   2.23708
    A8        1.99080   0.00000   0.00000   0.00000   0.00000   1.99079
    A9        2.14364   0.00000   0.00000   0.00000   0.00000   2.14364
   A10        2.14867   0.00000   0.00000   0.00000   0.00000   2.14867
   A11        1.94144   0.00000   0.00000   0.00000   0.00000   1.94144
   A12        2.19374   0.00000   0.00000   0.00000   0.00000   2.19374
   A13        2.14783   0.00000   0.00000   0.00000   0.00000   2.14783
   A14        1.91905   0.00000   0.00000   0.00001   0.00001   1.91905
   A15        1.94480   0.00000   0.00000   0.00000   0.00000   1.94480
   A16        1.94704   0.00000   0.00000   0.00000   0.00000   1.94704
   A17        1.88577   0.00000   0.00000   0.00000   0.00000   1.88577
   A18        1.88624   0.00000   0.00000   0.00000   0.00000   1.88624
   A19        1.87874   0.00000   0.00000   0.00000   0.00000   1.87874
   A20        2.10261   0.00000   0.00000  -0.00001  -0.00001   2.10261
   A21        2.24138   0.00000   0.00000  -0.00001  -0.00001   2.24138
   A22        1.93603   0.00000   0.00000   0.00001   0.00001   1.93604
   A23        1.82217   0.00000   0.00000  -0.00001  -0.00001   1.82216
   A24        1.96650   0.00000   0.00000  -0.00005  -0.00005   1.96644
   A25        1.94044   0.00000   0.00000   0.00005   0.00005   1.94049
   A26        1.93735   0.00000   0.00000  -0.00001  -0.00001   1.93734
   A27        1.92019   0.00000   0.00000   0.00003   0.00003   1.92022
   A28        1.87766   0.00000   0.00000  -0.00001  -0.00001   1.87766
   A29        1.93446   0.00000   0.00000  -0.00002  -0.00002   1.93444
   A30        2.25255   0.00000   0.00000  -0.00001  -0.00001   2.25254
   A31        2.09611   0.00001   0.00000   0.00002   0.00002   2.09613
   A32        1.81014   0.00000   0.00000  -0.00001  -0.00001   1.81014
   A33        1.96625   0.00000   0.00000   0.00001   0.00001   1.96626
   A34        1.90853   0.00000   0.00000   0.00000   0.00000   1.90853
   A35        1.96727   0.00000   0.00000   0.00002   0.00002   1.96729
   A36        1.90269   0.00000   0.00000  -0.00003  -0.00003   1.90266
   A37        1.90614   0.00000   0.00000   0.00000   0.00000   1.90614
   A38        1.81579   0.00000   0.00000   0.00001   0.00001   1.81580
   A39        1.93702   0.00000   0.00000  -0.00007  -0.00007   1.93695
   A40        1.97348   0.00000   0.00000   0.00006   0.00006   1.97354
   A41        1.91684   0.00000   0.00000  -0.00004  -0.00004   1.91680
   A42        1.94337   0.00000   0.00000   0.00003   0.00003   1.94340
   A43        1.87756   0.00000   0.00000  -0.00001  -0.00001   1.87755
   A44        2.19383   0.00000   0.00000  -0.00001  -0.00001   2.19382
   A45        1.94024   0.00000   0.00000   0.00000   0.00000   1.94024
   A46        2.14898   0.00000   0.00000   0.00001   0.00001   2.14899
   A47        2.24210   0.00000   0.00000   0.00000   0.00000   2.24210
   A48        2.09287   0.00000   0.00000   0.00000   0.00000   2.09287
   A49        1.94817   0.00000   0.00000   0.00000   0.00000   1.94817
   A50        1.92911   0.00000   0.00000   0.00001   0.00001   1.92911
   A51        1.93755   0.00000   0.00000  -0.00001  -0.00001   1.93755
   A52        1.94872   0.00000   0.00000   0.00000   0.00000   1.94872
   A53        1.88369   0.00000   0.00000   0.00000   0.00000   1.88369
   A54        1.89127   0.00000   0.00000   0.00000   0.00000   1.89127
   A55        1.87106   0.00000   0.00000   0.00000   0.00000   1.87106
   A56        1.93876   0.00000   0.00000   0.00000   0.00000   1.93875
   A57        1.94838   0.00000   0.00000   0.00000   0.00000   1.94838
   A58        1.92781   0.00000   0.00000   0.00000   0.00000   1.92781
   A59        1.87267   0.00000   0.00000   0.00000   0.00000   1.87268
   A60        1.88331   0.00000   0.00000   0.00000   0.00000   1.88331
   A61        1.89049   0.00000   0.00000   0.00000   0.00000   1.89049
   A62        1.61174   0.00000   0.00000   0.00000   0.00000   1.61175
   A63        1.93268   0.00000   0.00000   0.00001   0.00001   1.93269
   A64        2.11242   0.00001   0.00000   0.00003   0.00003   2.11245
   A65        2.23805  -0.00001   0.00000  -0.00004  -0.00004   2.23801
   A66        1.99188   0.00000   0.00000  -0.00001  -0.00001   1.99187
   A67        2.14837   0.00000   0.00000   0.00001   0.00001   2.14838
   A68        2.14286   0.00000   0.00000   0.00000   0.00000   2.14286
   A69        1.94688   0.00000   0.00000   0.00001   0.00001   1.94689
   A70        1.94483   0.00000   0.00000   0.00001   0.00001   1.94484
   A71        1.91882   0.00000   0.00000  -0.00002  -0.00002   1.91880
   A72        1.87895   0.00000   0.00000  -0.00001  -0.00001   1.87894
   A73        1.88617   0.00000   0.00000   0.00000   0.00000   1.88617
   A74        1.88601   0.00000   0.00000   0.00001   0.00001   1.88602
    D1        0.01704   0.00000   0.00000   0.00003   0.00003   0.01707
    D2       -3.12873   0.00000   0.00000   0.00003   0.00003  -3.12870
    D3       -0.01449   0.00000   0.00000  -0.00003  -0.00003  -0.01451
    D4        3.10752   0.00000   0.00000  -0.00001  -0.00001   3.10751
    D5        3.13164   0.00000   0.00000  -0.00002  -0.00002   3.13162
    D6       -0.02953   0.00000   0.00000   0.00000   0.00000  -0.02953
    D7       -0.89450   0.00000   0.00000   0.00015   0.00015  -0.89435
    D8        2.34061   0.00000   0.00000   0.00012   0.00012   2.34073
    D9        2.24218   0.00000   0.00000   0.00015   0.00015   2.24233
   D10       -0.80590   0.00000   0.00000   0.00012   0.00012  -0.80578
   D11       -0.01491   0.00000   0.00000  -0.00003  -0.00003  -0.01495
   D12       -3.14024   0.00000   0.00000  -0.00003  -0.00003  -3.14027
   D13        0.00941   0.00000   0.00000   0.00002   0.00002   0.00943
   D14       -3.11872   0.00000   0.00000   0.00001   0.00001  -3.11871
   D15        3.13327   0.00000   0.00000   0.00002   0.00002   3.13329
   D16        0.00514   0.00000   0.00000   0.00001   0.00001   0.00515
   D17       -3.13127   0.00000   0.00000  -0.00010  -0.00010  -3.13137
   D18        1.06151   0.00000   0.00000  -0.00010  -0.00010   1.06140
   D19       -1.03884   0.00000   0.00000  -0.00010  -0.00010  -1.03894
   D20        0.02966   0.00000   0.00000  -0.00010  -0.00010   0.02956
   D21       -2.06074   0.00000   0.00000  -0.00010  -0.00010  -2.06084
   D22        2.12209   0.00000   0.00000  -0.00010  -0.00010   2.12200
   D23        0.00335   0.00000   0.00000   0.00000   0.00000   0.00335
   D24       -3.11926   0.00000   0.00000  -0.00002  -0.00002  -3.11928
   D25        3.13143   0.00000   0.00000   0.00001   0.00001   3.13144
   D26        0.00882   0.00000   0.00000  -0.00001  -0.00001   0.00881
   D27        1.68141   0.00000   0.00000   0.00010   0.00010   1.68151
   D28       -0.40802   0.00000   0.00000   0.00009   0.00009  -0.40792
   D29       -2.51259   0.00000   0.00000   0.00009   0.00009  -2.51249
   D30       -1.48197   0.00000   0.00000   0.00012   0.00012  -1.48185
   D31        2.71179   0.00000   0.00000   0.00012   0.00012   2.71191
   D32        0.60722   0.00000   0.00000   0.00012   0.00012   0.60734
   D33        3.00227   0.00000   0.00000  -0.00001  -0.00001   3.00226
   D34        0.89827   0.00000   0.00000   0.00004   0.00004   0.89830
   D35       -1.21113   0.00000   0.00000   0.00005   0.00005  -1.21108
   D36       -0.21773   0.00000   0.00000   0.00002   0.00002  -0.21772
   D37       -2.32173   0.00000   0.00000   0.00006   0.00006  -2.32167
   D38        1.85206   0.00000   0.00000   0.00007   0.00007   1.85213
   D39        2.99747   0.00000   0.00000   0.00000   0.00000   2.99747
   D40       -0.13144   0.00000   0.00000   0.00006   0.00006  -0.13137
   D41       -0.05785   0.00000   0.00000  -0.00002  -0.00002  -0.05788
   D42        3.09643   0.00000   0.00000   0.00003   0.00003   3.09647
   D43        0.38929   0.00000   0.00000   0.00000   0.00000   0.38928
   D44        2.52176   0.00000   0.00000   0.00002   0.00002   2.52178
   D45       -1.63842   0.00000   0.00000   0.00003   0.00003  -1.63839
   D46        2.51264  -0.00001   0.00000  -0.00008  -0.00008   2.51257
   D47       -1.63807   0.00000   0.00000  -0.00005  -0.00005  -1.63812
   D48        0.48494   0.00000   0.00000  -0.00004  -0.00004   0.48490
   D49       -1.69424   0.00000   0.00000  -0.00007  -0.00007  -1.69431
   D50        0.43823   0.00000   0.00000  -0.00005  -0.00005   0.43819
   D51        2.56124   0.00000   0.00000  -0.00003  -0.00003   2.56120
   D52        0.30867   0.00000   0.00000   0.00003   0.00003   0.30869
   D53       -1.75180   0.00000   0.00000   0.00010   0.00010  -1.75171
   D54        2.41969   0.00000   0.00000   0.00011   0.00011   2.41980
   D55       -2.84431   0.00000   0.00000  -0.00003  -0.00003  -2.84434
   D56        1.37840   0.00000   0.00000   0.00004   0.00004   1.37845
   D57       -0.73329   0.00000   0.00000   0.00005   0.00005  -0.73323
   D58       -0.80234   0.00000   0.00000   0.00018   0.00018  -0.80216
   D59        2.35055   0.00000   0.00000   0.00018   0.00018   2.35073
   D60        2.35296   0.00000   0.00000   0.00025   0.00025   2.35320
   D61       -0.77734   0.00000   0.00000   0.00024   0.00024  -0.77710
   D62       -0.41961   0.00000   0.00000  -0.00001  -0.00001  -0.41962
   D63        1.65472   0.00000   0.00000  -0.00011  -0.00011   1.65461
   D64       -2.55068   0.00000   0.00000  -0.00012  -0.00012  -2.55079
   D65       -2.55141   0.00000   0.00000  -0.00003  -0.00003  -2.55144
   D66       -0.47708   0.00000   0.00000  -0.00012  -0.00012  -0.47720
   D67        1.60071   0.00000   0.00000  -0.00013  -0.00013   1.60058
   D68        1.61221   0.00000   0.00000  -0.00003  -0.00003   1.61218
   D69       -2.59665   0.00000   0.00000  -0.00012  -0.00012  -2.59677
   D70       -0.51886   0.00000   0.00000  -0.00013  -0.00013  -0.51899
   D71       -0.01639   0.00000   0.00000   0.00000   0.00000  -0.01639
   D72        3.11467   0.00000   0.00000   0.00001   0.00001   3.11468
   D73       -3.14057   0.00000   0.00000   0.00017   0.00017  -3.14040
   D74       -0.00952   0.00000   0.00000   0.00018   0.00018  -0.00934
   D75       -2.53131   0.00000   0.00000   0.00006   0.00006  -2.53125
   D76        1.66215   0.00000   0.00000   0.00006   0.00006   1.66221
   D77       -0.42464   0.00000   0.00000   0.00006   0.00006  -0.42458
   D78        0.59090   0.00000   0.00000  -0.00013  -0.00013   0.59077
   D79       -1.49882   0.00000   0.00000  -0.00014  -0.00014  -1.49896
   D80        2.69757   0.00000   0.00000  -0.00013  -0.00013   2.69744
   D81        0.00386   0.00000   0.00000  -0.00017  -0.00017   0.00369
   D82        3.13220   0.00000   0.00000  -0.00016  -0.00016   3.13203
   D83       -3.12085   0.00000   0.00000   0.00000   0.00000  -3.12086
   D84        0.00748   0.00000   0.00000   0.00000   0.00000   0.00749
   D85       -3.14112   0.00000   0.00000  -0.00011  -0.00011  -3.14123
   D86        0.00999   0.00000   0.00000  -0.00012  -0.00012   0.00987
   D87       -0.00765   0.00000   0.00000   0.00002   0.00002  -0.00764
   D88       -3.14093   0.00000   0.00000   0.00013   0.00013  -3.14080
   D89        0.00363   0.00000   0.00000   0.00008   0.00008   0.00371
   D90       -3.12476   0.00000   0.00000   0.00008   0.00008  -3.12468
   D91        3.13614   0.00000   0.00000  -0.00004  -0.00004   3.13611
   D92        0.00776   0.00000   0.00000  -0.00004  -0.00004   0.00772
   D93       -1.04235   0.00000   0.00000  -0.00006  -0.00006  -1.04241
   D94        1.05818   0.00000   0.00000  -0.00006  -0.00006   1.05812
   D95       -3.13444   0.00000   0.00000  -0.00005  -0.00005  -3.13449
   D96        2.10915   0.00000   0.00000   0.00007   0.00007   2.10922
   D97       -2.07351   0.00000   0.00000   0.00007   0.00007  -2.07344
   D98        0.01706   0.00000   0.00000   0.00008   0.00008   0.01714
         Item               Value     Threshold  Converged?
 Maximum Force            0.000029     0.000450     YES
 RMS     Force            0.000004     0.000300     YES
 Maximum Displacement     0.001124     0.001800     YES
 RMS     Displacement     0.000252     0.001200     YES
 Predicted change in Energy=-9.696000D-09
 Optimization completed.
    -- Stationary point found.
                           ----------------------------
                           !   Optimized Parameters   !
                           ! (Angstroms and Degrees)  !
 --------------------------                            --------------------------
 ! Name  Definition              Value          Derivative Info.                !
 --------------------------------------------------------------------------------
 ! R1    R(1,2)                  1.7272         -DE/DX =    0.0                 !
 ! R2    R(1,5)                  1.3737         -DE/DX =    0.0                 !
 ! R3    R(1,8)                  1.4601         -DE/DX =    0.0                 !
 ! R4    R(2,3)                  1.7128         -DE/DX =    0.0                 !
 ! R5    R(3,4)                  1.3637         -DE/DX =    0.0                 !
 ! R6    R(3,6)                  1.4947         -DE/DX =    0.0                 !
 ! R7    R(4,5)                  1.4283         -DE/DX =    0.0                 !
 ! R8    R(4,7)                  1.0915         -DE/DX =    0.0                 !
 ! R9    R(5,25)                 1.4958         -DE/DX =    0.0                 !
 ! R10   R(6,29)                 1.097          -DE/DX =    0.0                 !
 ! R11   R(6,30)                 1.0993         -DE/DX =    0.0                 !
 ! R12   R(6,31)                 1.0993         -DE/DX =    0.0                 !
 ! R13   R(8,9)                  1.5069         -DE/DX =    0.0                 !
 ! R14   R(8,10)                 1.3473         -DE/DX =    0.0                 !
 ! R15   R(9,11)                 1.5404         -DE/DX =    0.0                 !
 ! R16   R(9,13)                 1.3455         -DE/DX =    0.0                 !
 ! R17   R(9,14)                 1.3458         -DE/DX =    0.0                 !
 ! R18   R(10,12)                1.5063         -DE/DX =    0.0                 !
 ! R19   R(10,20)                1.4589         -DE/DX =    0.0                 !
 ! R20   R(11,12)                1.5401         -DE/DX =    0.0                 !
 ! R21   R(11,15)                1.3329         -DE/DX =    0.0                 !
 ! R22   R(11,16)                1.3396         -DE/DX =    0.0                 !
 ! R23   R(12,17)                1.3512         -DE/DX =    0.0                 !
 ! R24   R(12,18)                1.3397         -DE/DX =    0.0                 !
 ! R25   R(19,20)                1.3726         -DE/DX =    0.0                 !
 ! R26   R(19,21)                1.4956         -DE/DX =    0.0                 !
 ! R27   R(19,34)                1.4289         -DE/DX =    0.0                 !
 ! R28   R(20,32)                1.7269         -DE/DX =    0.0                 !
 ! R29   R(21,22)                1.0982         -DE/DX =    0.0                 !
 ! R30   R(21,23)                1.1006         -DE/DX =    0.0                 !
 ! R31   R(21,24)                1.0969         -DE/DX =    0.0                 !
 ! R32   R(25,26)                1.1006         -DE/DX =    0.0                 !
 ! R33   R(25,27)                1.0968         -DE/DX =    0.0                 !
 ! R34   R(25,28)                1.0983         -DE/DX =    0.0                 !
 ! R35   R(32,33)                1.7136         -DE/DX =    0.0                 !
 ! R36   R(33,34)                1.3634         -DE/DX =    0.0                 !
 ! R37   R(33,35)                1.4946         -DE/DX =    0.0                 !
 ! R38   R(34,39)                1.0915         -DE/DX =    0.0                 !
 ! R39   R(35,36)                1.0993         -DE/DX =    0.0                 !
 ! R40   R(35,37)                1.0993         -DE/DX =    0.0                 !
 ! R41   R(35,38)                1.097          -DE/DX =    0.0                 !
 ! A1    A(2,1,5)              111.5303         -DE/DX =    0.0                 !
 ! A2    A(2,1,8)              120.7455         -DE/DX =    0.0                 !
 ! A3    A(5,1,8)              127.7237         -DE/DX =    0.0                 !
 ! A4    A(1,2,3)               92.3679         -DE/DX =    0.0                 !
 ! A5    A(2,3,4)              110.7907         -DE/DX =    0.0                 !
 ! A6    A(2,3,6)              121.0268         -DE/DX =    0.0                 !
 ! A7    A(4,3,6)              128.1747         -DE/DX =    0.0                 !
 ! A8    A(3,4,5)              114.0642         -DE/DX =    0.0                 !
 ! A9    A(3,4,7)              122.8212         -DE/DX =    0.0                 !
 ! A10   A(5,4,7)              123.1098         -DE/DX =    0.0                 !
 ! A11   A(1,5,4)              111.2363         -DE/DX =    0.0                 !
 ! A12   A(1,5,25)             125.6919         -DE/DX =    0.0                 !
 ! A13   A(4,5,25)             123.0618         -DE/DX =    0.0                 !
 ! A14   A(3,6,29)             109.9532         -DE/DX =    0.0                 !
 ! A15   A(3,6,30)             111.429          -DE/DX =    0.0                 !
 ! A16   A(3,6,31)             111.5572         -DE/DX =    0.0                 !
 ! A17   A(29,6,30)            108.0468         -DE/DX =    0.0                 !
 ! A18   A(29,6,31)            108.0735         -DE/DX =    0.0                 !
 ! A19   A(30,6,31)            107.6436         -DE/DX =    0.0                 !
 ! A20   A(1,8,9)              120.4708         -DE/DX =    0.0                 !
 ! A21   A(1,8,10)             128.4219         -DE/DX =    0.0                 !
 ! A22   A(9,8,10)             110.9262         -DE/DX =    0.0                 !
 ! A23   A(8,9,11)             104.4027         -DE/DX =    0.0                 !
 ! A24   A(8,9,13)             112.6719         -DE/DX =    0.0                 !
 ! A25   A(8,9,14)             111.1791         -DE/DX =    0.0                 !
 ! A26   A(11,9,13)            111.002          -DE/DX =    0.0                 !
 ! A27   A(11,9,14)            110.0189         -DE/DX =    0.0                 !
 ! A28   A(13,9,14)            107.5821         -DE/DX =    0.0                 !
 ! A29   A(8,10,12)            110.8363         -DE/DX =    0.0                 !
 ! A30   A(8,10,20)            129.0618         -DE/DX =    0.0                 !
 ! A31   A(12,10,20)           120.098          -DE/DX =    0.0                 !
 ! A32   A(9,11,12)            103.7136         -DE/DX =    0.0                 !
 ! A33   A(9,11,15)            112.6578         -DE/DX =    0.0                 !
 ! A34   A(9,11,16)            109.3505         -DE/DX =    0.0                 !
 ! A35   A(12,11,15)           112.7162         -DE/DX =    0.0                 !
 ! A36   A(12,11,16)           109.0162         -DE/DX =    0.0                 !
 ! A37   A(15,11,16)           109.2137         -DE/DX =    0.0                 !
 ! A38   A(10,12,11)           104.0373         -DE/DX =    0.0                 !
 ! A39   A(10,12,17)           110.9831         -DE/DX =    0.0                 !
 ! A40   A(10,12,18)           113.0719         -DE/DX =    0.0                 !
 ! A41   A(11,12,17)           109.8267         -DE/DX =    0.0                 !
 ! A42   A(11,12,18)           111.3467         -DE/DX =    0.0                 !
 ! A43   A(17,12,18)           107.576          -DE/DX =    0.0                 !
 ! A44   A(20,19,21)           125.697          -DE/DX =    0.0                 !
 ! A45   A(20,19,34)           111.1674         -DE/DX =    0.0                 !
 ! A46   A(21,19,34)           123.1277         -DE/DX =    0.0                 !
 ! A47   A(10,20,19)           128.4628         -DE/DX =    0.0                 !
 ! A48   A(10,20,32)           119.9125         -DE/DX =    0.0                 !
 ! A49   A(19,20,32)           111.622          -DE/DX =    0.0                 !
 ! A50   A(19,21,22)           110.5297         -DE/DX =    0.0                 !
 ! A51   A(19,21,23)           111.0137         -DE/DX =    0.0                 !
 ! A52   A(19,21,24)           111.6533         -DE/DX =    0.0                 !
 ! A53   A(22,21,23)           107.9273         -DE/DX =    0.0                 !
 ! A54   A(22,21,24)           108.3617         -DE/DX =    0.0                 !
 ! A55   A(23,21,24)           107.2039         -DE/DX =    0.0                 !
 ! A56   A(5,25,26)            111.0826         -DE/DX =    0.0                 !
 ! A57   A(5,25,27)            111.6341         -DE/DX =    0.0                 !
 ! A58   A(5,25,28)            110.4556         -DE/DX =    0.0                 !
 ! A59   A(26,25,27)           107.2962         -DE/DX =    0.0                 !
 ! A60   A(26,25,28)           107.9059         -DE/DX =    0.0                 !
 ! A61   A(27,25,28)           108.3171         -DE/DX =    0.0                 !
 ! A62   A(20,32,33)            92.3462         -DE/DX =    0.0                 !
 ! A63   A(32,33,34)           110.7347         -DE/DX =    0.0                 !
 ! A64   A(32,33,35)           121.0326         -DE/DX =    0.0                 !
 ! A65   A(34,33,35)           128.2307         -DE/DX =    0.0                 !
 ! A66   A(19,34,33)           114.1261         -DE/DX =    0.0                 !
 ! A67   A(19,34,39)           123.0925         -DE/DX =    0.0                 !
 ! A68   A(33,34,39)           122.7768         -DE/DX =    0.0                 !
 ! A69   A(33,35,36)           111.5478         -DE/DX =    0.0                 !
 ! A70   A(33,35,37)           111.4306         -DE/DX =    0.0                 !
 ! A71   A(33,35,38)           109.9403         -DE/DX =    0.0                 !
 ! A72   A(36,35,37)           107.6558         -DE/DX =    0.0                 !
 ! A73   A(36,35,38)           108.0695         -DE/DX =    0.0                 !
 ! A74   A(37,35,38)           108.0604         -DE/DX =    0.0                 !
 ! D1    D(5,1,2,3)              0.9763         -DE/DX =    0.0                 !
 ! D2    D(8,1,2,3)           -179.263          -DE/DX =    0.0                 !
 ! D3    D(2,1,5,4)             -0.83           -DE/DX =    0.0                 !
 ! D4    D(2,1,5,25)           178.0478         -DE/DX =    0.0                 !
 ! D5    D(8,1,5,4)            179.43           -DE/DX =    0.0                 !
 ! D6    D(8,1,5,25)            -1.6922         -DE/DX =    0.0                 !
 ! D7    D(2,1,8,9)            -51.2511         -DE/DX =    0.0                 !
 ! D8    D(2,1,8,10)           134.107          -DE/DX =    0.0                 !
 ! D9    D(5,1,8,9)            128.4675         -DE/DX =    0.0                 !
 ! D10   D(5,1,8,10)           -46.1744         -DE/DX =    0.0                 !
 ! D11   D(1,2,3,4)             -0.8545         -DE/DX =    0.0                 !
 ! D12   D(1,2,3,6)           -179.9227         -DE/DX =    0.0                 !
 ! D13   D(2,3,4,5)              0.5389         -DE/DX =    0.0                 !
 ! D14   D(2,3,4,7)           -178.6895         -DE/DX =    0.0                 !
 ! D15   D(6,3,4,5)            179.5231         -DE/DX =    0.0                 !
 ! D16   D(6,3,4,7)              0.2947         -DE/DX =    0.0                 !
 ! D17   D(2,3,6,29)          -179.4087         -DE/DX =    0.0                 !
 ! D18   D(2,3,6,30)            60.8199         -DE/DX =    0.0                 !
 ! D19   D(2,3,6,31)           -59.5212         -DE/DX =    0.0                 !
 ! D20   D(4,3,6,29)             1.6995         -DE/DX =    0.0                 !
 ! D21   D(4,3,6,30)          -118.0719         -DE/DX =    0.0                 !
 ! D22   D(4,3,6,31)           121.587          -DE/DX =    0.0                 !
 ! D23   D(3,4,5,1)              0.1918         -DE/DX =    0.0                 !
 ! D24   D(3,4,5,25)          -178.7207         -DE/DX =    0.0                 !
 ! D25   D(7,4,5,1)            179.4177         -DE/DX =    0.0                 !
 ! D26   D(7,4,5,25)             0.5052         -DE/DX =    0.0                 !
 ! D27   D(1,5,25,26)           96.3377         -DE/DX =    0.0                 !
 ! D28   D(1,5,25,27)          -23.3777         -DE/DX =    0.0                 !
 ! D29   D(1,5,25,28)         -143.9605         -DE/DX =    0.0                 !
 ! D30   D(4,5,25,26)          -84.9104         -DE/DX =    0.0                 !
 ! D31   D(4,5,25,27)          155.3742         -DE/DX =    0.0                 !
 ! D32   D(4,5,25,28)           34.7914         -DE/DX =    0.0                 !
 ! D33   D(1,8,9,11)           172.0171         -DE/DX =    0.0                 !
 ! D34   D(1,8,9,13)            51.4669         -DE/DX =    0.0                 !
 ! D35   D(1,8,9,14)           -69.3926         -DE/DX =    0.0                 !
 ! D36   D(10,8,9,11)          -12.4752         -DE/DX =    0.0                 !
 ! D37   D(10,8,9,13)         -133.0255         -DE/DX =    0.0                 !
 ! D38   D(10,8,9,14)          106.1151         -DE/DX =    0.0                 !
 ! D39   D(1,8,10,12)          171.7423         -DE/DX =    0.0                 !
 ! D40   D(1,8,10,20)           -7.5307         -DE/DX =    0.0                 !
 ! D41   D(9,8,10,12)           -3.3146         -DE/DX =    0.0                 !
 ! D42   D(9,8,10,20)          177.4124         -DE/DX =    0.0                 !
 ! D43   D(8,9,11,12)           22.3044         -DE/DX =    0.0                 !
 ! D44   D(8,9,11,15)          144.4863         -DE/DX =    0.0                 !
 ! D45   D(8,9,11,16)          -93.8745         -DE/DX =    0.0                 !
 ! D46   D(13,9,11,12)         143.9638         -DE/DX =    0.0                 !
 ! D47   D(13,9,11,15)         -93.8543         -DE/DX =    0.0                 !
 ! D48   D(13,9,11,16)          27.7849         -DE/DX =    0.0                 !
 ! D49   D(14,9,11,12)         -97.073          -DE/DX =    0.0                 !
 ! D50   D(14,9,11,15)          25.1089         -DE/DX =    0.0                 !
 ! D51   D(14,9,11,16)         146.7481         -DE/DX =    0.0                 !
 ! D52   D(8,10,12,11)          17.6853         -DE/DX =    0.0                 !
 ! D53   D(8,10,12,17)        -100.3709         -DE/DX =    0.0                 !
 ! D54   D(8,10,12,18)         138.6383         -DE/DX =    0.0                 !
 ! D55   D(20,10,12,11)       -162.9672         -DE/DX =    0.0                 !
 ! D56   D(20,10,12,17)         78.9766         -DE/DX =    0.0                 !
 ! D57   D(20,10,12,18)        -42.0142         -DE/DX =    0.0                 !
 ! D58   D(8,10,20,19)         -45.971          -DE/DX =    0.0                 !
 ! D59   D(8,10,20,32)         134.6764         -DE/DX =    0.0                 !
 ! D60   D(12,10,20,19)        134.8144         -DE/DX =    0.0                 !
 ! D61   D(12,10,20,32)        -44.5382         -DE/DX =    0.0                 !
 ! D62   D(9,11,12,10)         -24.0417         -DE/DX =    0.0                 !
 ! D63   D(9,11,12,17)          94.8083         -DE/DX =    0.0                 !
 ! D64   D(9,11,12,18)        -146.1429         -DE/DX =    0.0                 !
 ! D65   D(15,11,12,10)       -146.1848         -DE/DX =    0.0                 !
 ! D66   D(15,11,12,17)        -27.3348         -DE/DX =    0.0                 !
 ! D67   D(15,11,12,18)         91.714          -DE/DX =    0.0                 !
 ! D68   D(16,11,12,10)         92.3726         -DE/DX =    0.0                 !
 ! D69   D(16,11,12,17)       -148.7773         -DE/DX =    0.0                 !
 ! D70   D(16,11,12,18)        -29.7286         -DE/DX =    0.0                 !
 ! D71   D(21,19,20,10)         -0.939          -DE/DX =    0.0                 !
 ! D72   D(21,19,20,32)        178.4574         -DE/DX =    0.0                 !
 ! D73   D(34,19,20,10)       -179.9416         -DE/DX =    0.0                 !
 ! D74   D(34,19,20,32)         -0.5452         -DE/DX =    0.0                 !
 ! D75   D(20,19,21,22)       -145.0331         -DE/DX =    0.0                 !
 ! D76   D(20,19,21,23)         95.2344         -DE/DX =    0.0                 !
 ! D77   D(20,19,21,24)        -24.3303         -DE/DX =    0.0                 !
 ! D78   D(34,19,21,22)         33.8563         -DE/DX =    0.0                 !
 ! D79   D(34,19,21,23)        -85.8762         -DE/DX =    0.0                 !
 ! D80   D(34,19,21,24)        154.5591         -DE/DX =    0.0                 !
 ! D81   D(20,19,34,33)          0.2211         -DE/DX =    0.0                 !
 ! D82   D(20,19,34,39)        179.4616         -DE/DX =    0.0                 !
 ! D83   D(21,19,34,33)       -178.8117         -DE/DX =    0.0                 !
 ! D84   D(21,19,34,39)          0.4288         -DE/DX =    0.0                 !
 ! D85   D(10,20,32,33)       -179.973          -DE/DX =    0.0                 !
 ! D86   D(19,20,32,33)          0.5722         -DE/DX =    0.0                 !
 ! D87   D(20,32,33,34)         -0.4385         -DE/DX =    0.0                 !
 ! D88   D(20,32,33,35)       -179.9618         -DE/DX =    0.0                 !
 ! D89   D(32,33,34,19)          0.2077         -DE/DX =    0.0                 !
 ! D90   D(32,33,34,39)       -179.0355         -DE/DX =    0.0                 !
 ! D91   D(35,33,34,19)        179.6878         -DE/DX =    0.0                 !
 ! D92   D(35,33,34,39)          0.4445         -DE/DX =    0.0                 !
 ! D93   D(32,33,35,36)        -59.7223         -DE/DX =    0.0                 !
 ! D94   D(32,33,35,37)         60.6291         -DE/DX =    0.0                 !
 ! D95   D(32,33,35,38)       -179.59           -DE/DX =    0.0                 !
 ! D96   D(34,33,35,36)        120.8452         -DE/DX =    0.0                 !
 ! D97   D(34,33,35,37)       -118.8034         -DE/DX =    0.0                 !
 ! D98   D(34,33,35,38)          0.9775         -DE/DX =    0.0                 !
 --------------------------------------------------------------------------------
 Lowest energy point so far.  Saving SCF results.
 GradGradGradGradGradGradGradGradGradGradGradGradGradGradGradGradGradGrad

 Largest change from initial coordinates is atom   29       0.000 Angstoms.
 Leave Link  103 at Wed Dec  5 16:44:11 2018, MaxMem=   536870912 cpu:         1.6
 (Enter /pbs_home/pkowalski/g09d01/g09/l202.exe)
                          Input orientation:                          
 ---------------------------------------------------------------------
 Center     Atomic      Atomic             Coordinates (Angstroms)
 Number     Number       Type             X           Y           Z
 ---------------------------------------------------------------------
      1          6           0       -1.962554   -0.200403   -0.591592
      2         16           0       -3.398884    0.745246   -0.431086
      3          6           0       -4.393599   -0.547834   -0.952688
      4          6           0       -3.642488   -1.645762   -1.252714
      5          6           0       -2.239916   -1.464067   -1.053388
      6          6           0       -5.876216   -0.387072   -1.053687
      7          1           0       -4.076312   -2.575707   -1.624830
      8          6           0       -0.657151    0.362474   -0.258405
      9          6           0       -0.223209    1.682960   -0.840560
     10          6           0        0.333029   -0.191885    0.467927
     11          6           0        1.085549    2.016639   -0.099922
     12          6           0        1.582338    0.646769    0.398758
     13          9           0       -1.138241    2.653449   -0.663802
     14          9           0        0.008939    1.578927   -2.162065
     15          9           0        1.973546    2.633678   -0.879190
     16          9           0        0.811932    2.792926    0.957016
     17          9           0        2.463969    0.129571   -0.484902
     18          9           0        2.208110    0.754853    1.578420
     19          6           0       -0.629313   -1.882405    2.117013
     20          6           0        0.324612   -1.429664    1.240021
     21          6           0       -1.887928   -1.163285    2.485058
     22          1           0       -2.141789   -1.345460    3.537900
     23          1           0       -2.732920   -1.505915    1.868639
     24          1           0       -1.794419   -0.080809    2.334473
     25          6           0       -1.229591   -2.527571   -1.345981
     26          1           0       -1.119610   -3.214525   -0.493185
     27          1           0       -0.240295   -2.100290   -1.550219
     28          1           0       -1.536896   -3.119239   -2.218734
     29          1           0       -6.332207   -1.325192   -1.393435
     30          1           0       -6.146794    0.401997   -1.769691
     31          1           0       -6.320920   -0.123461   -0.083570
     32         16           0        1.649194   -2.530762    1.116417
     33          6           0        0.935669   -3.623770    2.226730
     34          6           0       -0.261439   -3.146722    2.672053
     35          6           0        1.620210   -4.898582    2.600854
     36          1           0        1.792720   -5.536990    1.722737
     37          1           0        2.595351   -4.707832    3.071132
     38          1           0        1.002930   -5.459550    3.313372
     39          1           0       -0.876630   -3.680175    3.398984
 ---------------------------------------------------------------------
                    Distance matrix (angstroms):
                    1          2          3          4          5
     1  C    0.000000
     2  S    1.727153   0.000000
     3  C    2.482152   1.712770   0.000000
     4  C    2.312644   2.539947   1.363682   0.000000
     5  C    1.373693   2.571290   2.342643   1.428269   0.000000
     6  C    3.945267   2.794093   1.494724   2.571664   3.792440
     7  H    3.343295   3.593419   2.159795   1.091546   2.221405
     8  C    1.460110   2.773704   3.907906   3.732814   2.544287
     9  C    2.575725   3.336448   4.730874   4.789752   3.743819
    10  C    2.528311   3.951407   4.948319   4.569366   3.248522
    11  C    3.801046   4.672928   6.109402   6.090685   4.907457
    12  C    3.776870   5.050832   6.242219   5.939853   4.601519
    13  F    2.971393   2.967474   4.574825   5.010118   4.280117
    14  F    3.085317   3.912106   5.036670   4.955649   3.942883
    15  F    4.858766   5.712266   7.118143   7.070570   5.880061
    16  F    4.365315   4.883727   6.473423   6.665337   5.610481
    17  F    4.440086   5.895336   6.906803   6.405478   4.998938
    18  F    4.797489   5.956222   7.189302   6.928764   5.624496
    19  C    3.455894   4.589976   5.037260   4.526619   3.580572
    20  C    3.177580   4.624635   5.277036   4.690235   3.440598
    21  C    3.224668   3.798601   4.298286   4.157186   3.568608
    22  H    4.289054   4.658775   5.086476   5.029141   4.593868
    23  H    2.889734   3.286330   3.411108   3.254184   2.963621
    24  H    2.933330   3.302270   4.216548   4.328088   3.686390
    25  C    2.553830   4.031648   3.752996   2.570672   1.495796
    26  H    3.131320   4.569324   4.247515   3.066400   2.152443
    27  H    2.737647   4.396159   4.474046   3.445290   2.156409
    28  H    3.368736   4.647249   4.046696   2.745514   2.142863
    29  H    4.582791   3.717151   2.134653   2.712407   4.108742
    30  H    4.388470   3.075824   2.154848   3.275993   4.388506
    31  H    4.388549   3.068177   2.156392   3.295192   4.403676
    32  S    4.625212   6.213701   6.687940   5.864972   4.579417
    33  C    5.297365   6.703777   6.926122   6.081000   5.050528
    34  C    4.714443   5.883914   6.080108   5.393345   4.541433
    35  C    6.715713   8.138597   8.229372   7.288815   6.328503
    36  H    6.923681   8.429602   8.385709   7.316860   6.368494
    37  H    7.382883   8.827935   9.074256   8.184287   7.135368
    38  H    7.190374   8.479176   8.452618   7.548115   6.748965
    39  H    5.404881   6.373032   6.412306   5.781617   5.156869
                    6          7          8          9         10
     6  C    0.000000
     7  H    2.890672   0.000000
     8  C    5.332255   4.710699   0.000000
     9  C    6.023865   5.796354   1.506947   0.000000
    10  C    6.395947   5.431807   1.347342   2.352994   0.000000
    11  C    7.426552   7.075295   2.407983   1.540368   2.401316
    12  C    7.668667   6.819060   2.351169   2.422725   1.506285
    13  F    5.643155   6.074529   2.375786   1.345502   3.397259
    14  F    6.303072   5.851400   2.355282   1.345768   3.187110
    15  F    8.412738   8.018382   3.530482   2.393970   3.534095
    16  F    7.673764   7.706042   3.089102   2.352620   3.062295
    17  F    8.375507   7.168907   3.137982   3.124169   2.356294
    18  F    8.578363   7.800474   3.426019   3.553049   2.376012
    19  C    6.310258   5.134574   3.268466   4.650160   2.550186
    20  C    6.693158   5.374841   2.533950   3.783828   1.458869
    21  C    5.388104   4.865710   3.371846   4.683175   3.153583
    22  H    5.995592   5.648865   4.419629   5.658903   4.108551
    23  H    4.435325   3.892748   3.510558   4.879275   3.617833
    24  H    5.313614   5.206499   2.865815   3.957324   2.832378
    25  C    5.124285   2.860750   3.140521   4.358534   3.344768
    26  H    5.561830   3.229673   3.614403   4.990947   3.488589
    27  H    5.911452   3.866084   2.812074   3.849271   2.836129
    28  H    5.258495   2.663978   4.091353   5.165874   4.391375
    29  H    1.097007   2.589671   6.028496   6.831874   7.012448
    30  H    1.099320   3.629684   5.694008   6.131314   6.880970
    31  H    1.099263   3.664323   5.687264   6.404550   6.677115
    32  S    8.120133   6.348060   3.947173   5.009101   2.761009
    33  C    8.224301   6.407254   4.960153   6.238000   3.903127
    34  C    7.281657   5.774298   4.588969   5.972079   3.733983
    35  C    9.481867   7.463412   6.406283   7.652334   5.325337
    36  H    9.645868   7.377054   6.688084   7.922255   5.681144
    37  H   10.365836   8.432621   6.882775   8.005487   5.682302
    38  H    9.598120   7.648601   7.029184   8.353084   6.024419
    39  H    7.461009   6.057765   5.455976   6.867597   4.714078
                   11         12         13         14         15
    11  C    0.000000
    12  C    1.540138   0.000000
    13  F    2.380909   3.543634   0.000000
    14  F    2.367090   3.146795   2.171500   0.000000
    15  F    1.332867   2.394578   3.119295   2.572537   0.000000
    16  F    1.339630   2.347588   2.539622   3.441985   2.178615
    17  F    2.368391   1.351156   4.402031   3.307670   2.581962
    18  F    2.380983   1.339730   4.453121   4.416637   3.102395
    19  C    4.801886   3.773662   5.344709   5.540640   6.012248
    20  C    3.775114   2.569275   4.736696   4.552523   4.870400
    21  C    5.063162   4.435277   5.004479   5.719579   6.375427
    22  H    5.912121   5.262348   5.886652   6.757756   7.230505
    23  H    5.555567   5.041433   5.124116   5.768935   6.843802
    24  H    4.315065   3.959652   4.110521   5.121101   5.647445
    25  C    5.249989   4.585574   5.226536   4.366151   6.092329
    26  H    5.690559   4.796423   5.870483   5.199612   6.627073
    27  H    4.561835   3.829731   4.918341   3.738063   5.268950
    28  H    6.143601   5.546503   5.991716   4.946269   6.871218
    29  H    8.237968   8.351084   6.583254   7.016753   9.215347
    30  H    7.596183   8.031287   5.601574   6.279504   8.468372
    31  H    7.709480   7.955336   5.908304   6.876436   8.776844
    32  S    4.740889   3.258252   6.149391   5.507125   5.546088
    33  C    6.103277   4.690114   7.215244   6.869382   7.062548
    34  C    6.013196   4.791446   6.748236   6.765616   7.142794
    35  C    7.443141   5.966706   8.677569   8.199983   8.304848
    36  H    7.802531   6.327405   9.020498   8.301195   8.576861
    37  H    7.586408   6.069557   9.059685   8.578998   8.359991
    38  H    8.218930   6.791010   9.285649   8.972658   9.166243
    39  H    6.967509   5.811223   7.529240   7.705040   8.141929
                   16         17         18         19         20
    16  F    0.000000
    17  F    3.449901   0.000000
    18  F    2.547391   2.171115   0.000000
    19  C    5.028072   4.515131   3.911034   0.000000
    20  C    4.260029   3.159656   2.904169   1.372611   0.000000
    21  C    5.027501   5.425047   4.612892   1.495560   2.552724
    22  H    5.701900   6.290601   5.212724   2.143551   3.372012
    23  H    5.645978   5.934781   5.441422   2.151417   3.122415
    24  H    4.116893   5.111458   4.158146   2.156503   2.739986
    25  C    6.146487   4.630793   5.580700   3.573360   3.210663
    26  H    6.474829   4.901539   5.578640   2.971206   2.876718
    27  H    5.597944   3.663362   4.892332   3.694239   2.924773
    28  H    7.110280   5.437633   6.591816   4.599149   4.275847
    29  H    8.574511   8.961834   9.278767   6.719875   7.159555
    30  H    7.846996   8.710346   9.007707   7.125136   7.368341
    31  H    7.775970   8.797690   8.733727   6.350656   6.900808
    32  S    5.391481   3.210210   3.364684   2.571605   1.726908
    33  C    6.542283   4.876086   4.605622   2.343834   2.482153
    34  C    6.274783   5.303613   4.745207   1.428950   2.311376
    35  C    7.906632   5.959543   5.775148   3.793650   3.945103
    36  H    8.422338   6.118346   6.307192   4.402010   4.388449
    37  H    7.994463   6.005256   5.676184   4.392248   4.388121
    38  H    8.584420   6.913740   6.563636   4.109922   4.582454
    39  H    7.121480   6.384225   5.700837   2.221843   3.341990
                   21         22         23         24         25
    21  C    0.000000
    22  H    1.098231   0.000000
    23  H    1.100627   1.778093   0.000000
    24  H    1.096893   1.779956   1.768817   0.000000
    25  C    4.119653   5.107033   3.692907   4.455492   0.000000
    26  H    3.697002   4.559375   3.331716   4.274481   1.100574
    27  H    4.458265   5.484013   4.272593   4.645905   1.096808
    28  H    5.106333   6.054009   4.554109   5.479970   1.098274
    29  H    5.900893   6.471327   4.860931   6.003108   5.242580
    30  H    6.220204   6.874896   5.341545   6.001703   5.739406
    31  H    5.227858   5.663344   4.312312   5.132052   5.770186
    32  S    4.031674   4.651889   4.562792   4.398226   3.788247
    33  C    3.754119   4.047296   4.251127   4.474098   4.319059
    34  C    2.571858   2.744076   3.073425   3.444388   4.179147
    35  C    5.125708   5.258838   5.567412   5.911141   5.414848
    36  H    5.766939   6.028607   6.062365   6.558330   5.254332
    37  H    5.745179   5.827857   6.331567   6.420443   6.236555
    38  H    5.244145   5.183185   5.628061   6.141194   5.940558
    39  H    2.862292   2.659101   3.242711   3.864059   4.895689
                   26         27         28         29         30
    26  H    0.000000
    27  H    1.769755   0.000000
    28  H    1.777843   1.779422   0.000000
    29  H    5.617044   6.143024   5.186013   0.000000
    30  H    6.323075   6.418437   5.818239   1.777393   0.000000
    31  H    6.064328   6.559947   6.034939   1.777648   1.774663
    32  S    3.274848   3.296425   4.649807   8.453136   8.815221
    33  C    3.433598   4.239012   5.111779   8.438665   9.074109
    34  C    3.280211   4.350063   5.054438   7.529966   8.182903
    35  C    4.462706   5.340723   6.030076   9.589807  10.369386
    36  H    4.334261   5.162973   5.697987   9.667688  10.512112
    37  H    5.360528   6.016398   6.897955  10.539255  11.223592
    38  H    4.902571   6.040261   6.521655   9.646304  10.550537
    39  H    3.927448   5.234077   5.684132   7.633907   8.435280
                   31         32         33         34         35
    31  H    0.000000
    32  S    8.411764   0.000000
    33  C    8.381391   1.713645   0.000000
    34  C    7.311011   2.539671   1.363434   0.000000
    35  C    9.647252   2.794811   1.494561   2.571903   0.000000
    36  H    9.919687   3.070119   2.156144   3.291527   1.099279
    37  H   10.510399   3.075022   2.154704   3.279874   1.099294
    38  H    9.677388   3.717804   2.134339   2.712765   1.096996
    39  H    7.376902   3.593195   2.159117   1.091540   2.890630
                   36         37         38         39
    36  H    0.000000
    37  H    1.774793   0.000000
    38  H    1.777607   1.777517   0.000000
    39  H    3.658278   3.635687   2.589644   0.000000
 Stoichiometry    C17H14F6S2
 Framework group  C1[X(C17H14F6S2)]
 Deg. of freedom   111
 Full point group                 C1      NOp   1
 RotChk:  IX=0 Diff= 2.76D-15
 Largest Abelian subgroup         C1      NOp   1
 Largest concise Abelian subgroup C1      NOp   1
                         Standard orientation:                         
 ---------------------------------------------------------------------
 Center     Atomic      Atomic             Coordinates (Angstroms)
 Number     Number       Type             X           Y           Z
 ---------------------------------------------------------------------
      1          6           0        1.577822   -0.526470    0.273688
      2         16           0        3.059265   -0.613422   -0.609954
      3          6           0        3.472649   -2.119599    0.092988
      4          6           0        2.516826   -2.518334    0.980141
      5          6           0        1.418976   -1.612575    1.099629
      6          6           0        4.746214   -2.814249   -0.267143
      7          1           0        2.593084   -3.442153    1.556522
      8          6           0        0.671365    0.605189    0.101631
      9          6           0        1.182422    2.018101    0.217350
     10          6           0       -0.665298    0.589218   -0.066907
     11          6           0       -0.005817    2.892775   -0.225107
     12          6           0       -1.229851    1.984328   -0.004903
     13          9           0        2.261292    2.244205   -0.554202
     14          9           0        1.521890    2.309935    1.486478
     15          9           0       -0.083843    4.035673    0.456237
     16          9           0        0.106015    3.165342   -1.531938
     17          9           0       -1.773054    2.233047    1.206993
     18          9           0       -2.176122    2.209212   -0.926246
     19          6           0       -1.390455   -1.617183   -1.120184
     20          6           0       -1.552542   -0.550620   -0.271518
     21          6           0       -0.239761   -1.823112   -2.053026
     22          1           0       -0.576782   -2.307366   -2.979322
     23          1           0        0.529070   -2.464402   -1.595831
     24          1           0        0.243472   -0.873985   -2.315360
     25          6           0        0.273275   -1.837820    2.034531
     26          1           0       -0.490953   -2.483440    1.575844
     27          1           0       -0.217083   -0.895502    2.307611
     28          1           0        0.619524   -2.326220    2.955282
     29          1           0        4.822152   -3.763178    0.278009
     30          1           0        5.623368   -2.203144   -0.010910
     31          1           0        4.796103   -3.034101   -1.343040
     32         16           0       -3.033207   -0.658632    0.610626
     33          6           0       -3.449732   -2.145180   -0.133191
     34          6           0       -2.490166   -2.524574   -1.024395
     35          6           0       -4.723618   -2.847784    0.209263
     36          1           0       -4.770777   -3.100127    1.278147
     37          1           0       -5.600188   -2.227470   -0.025861
     38          1           0       -4.802740   -3.779631   -0.364150
     39          1           0       -2.564618   -3.435819   -1.620675
 ---------------------------------------------------------------------
 Rotational constants (GHZ):      0.2314204      0.1981648      0.1262323
 Leave Link  202 at Wed Dec  5 16:44:11 2018, MaxMem=   536870912 cpu:         0.0
 (Enter /pbs_home/pkowalski/g09d01/g09/l9999.exe)
 1\1\GINC-NODE13\FOpt\RLC-wPBE\Gen\C17H14F6S2\DARIA\05-Dec-2018\0\\#P o
 pt Geom=Checkpoint freq LC-wPBE/Gen\\Title Card Required\\0,1\C,-1.962
 5536323,-0.2004027169,-0.5915922184\S,-3.3988837343,0.7452455565,-0.43
 10859671\C,-4.3935986215,-0.5478341675,-0.952687937\C,-3.6424879541,-1
 .6457617139,-1.2527135908\C,-2.2399156263,-1.4640673075,-1.053388448\C
 ,-5.8762164577,-0.3870723289,-1.0536871267\H,-4.0763115132,-2.57570718
 42,-1.6248302221\C,-0.6571507962,0.3624744308,-0.2584052868\C,-0.22320
 87314,1.6829595852,-0.8405596151\C,0.3330294343,-0.1918847547,0.467927
 2723\C,1.0855494116,2.0166392983,-0.099922122\C,1.5823378411,0.6467689
 163,0.3987578788\F,-1.1382406299,2.6534487188,-0.663801816\F,0.0089391
 363,1.5789270984,-2.1620649674\F,1.9735463758,2.6336777621,-0.87919048
 92\F,0.8119318471,2.7929263859,0.9570164866\F,2.4639686563,0.129570751
 6,-0.4849024017\F,2.2081098314,0.7548530458,1.5784202349\C,-0.62931343
 14,-1.8824051863,2.117013154\C,0.324611512,-1.4296641343,1.2400214277\
 C,-1.8879275044,-1.1632854531,2.4850575151\H,-2.1417887607,-1.34545960
 9,3.5379000656\H,-2.7329203004,-1.5059146495,1.8686390041\H,-1.7944186
 845,-0.0808091965,2.3344726593\C,-1.2295912108,-2.5275705203,-1.345981
 2493\H,-1.1196104123,-3.2145245965,-0.4931849643\H,-0.240295373,-2.100
 2904282,-1.5502186823\H,-1.5368960942,-3.1192388767,-2.2187343209\H,-6
 .3322065341,-1.3251918141,-1.3934352033\H,-6.1467941569,0.4019970036,-
 1.7696910563\H,-6.3209195445,-0.1234608423,-0.0835701285\S,1.649193810
 4,-2.5307618571,1.1164168148\C,0.9356686876,-3.623769741,2.2267303541\
 C,-0.2614386644,-3.1467219875,2.6720530014\C,1.6202101737,-4.898582445
 6,2.6008542509\H,1.7927196552,-5.53699026,1.7227367794\H,2.5953514503,
 -4.7078315024,3.0711319367\H,1.0029304387,-5.4595499301,3.3133724612\H
 ,-0.8766303534,-3.6801745594,3.3989835064\\Version=ES64L-G09RevD.01\St
 ate=1-A\HF=-2049.5003639\RMSD=9.467e-09\RMSF=8.768e-06\Dipole=-1.34360
 46,-1.8323005,0.486456\Quadrupole=2.9713447,0.4194077,-3.3907524,-2.57
 44789,2.3081985,-2.0304428\PG=C01 [X(C17H14F6S2)]\\@


 I HAVE NOT FAILED, I HAVE ONLY DISCOVERED 10,000
 WAYS THAT DIDN'T WORK.  -- THOMAS A. EDISON
 Leave Link 9999 at Wed Dec  5 16:44:12 2018, MaxMem=   536870912 cpu:         0.4
 Job cpu time:       0 days  0 hours 50 minutes 57.3 seconds.
 File lengths (MBytes):  RWF=    102 Int=      0 D2E=      0 Chk=     14 Scr=      1
 Normal termination of Gaussian 09 at Wed Dec  5 16:44:12 2018.
 (Enter /pbs_home/pkowalski/g09d01/g09/l1.exe)
 Link1:  Proceeding to internal job step number  2.
 --------------------------------------------------------------------
 #P Geom=AllCheck Guess=TCheck SCRF=Check GenChk RLC-wPBE/ChkBas Freq
 --------------------------------------------------------------------
 1/10=4,29=7,30=1,38=1,40=1/1,3;
 2/12=2,40=1/2;
 3/5=7,6=2,11=2,14=-4,16=1,25=1,30=1,67=1,70=2,71=2,74=-41,82=7,116=1,140=1/1,2,3;
 4/5=101/1;
 5/5=2,98=1/2;
 8/6=4,10=90,11=11/1;
 11/6=1,8=1,9=11,15=111,16=1/1,2,10;
 10/6=1/2;
 6/7=2,8=2,9=2,10=2,18=1,28=1/1;
 7/8=1,10=1,25=1/1,2,3,16;
 1/10=4,30=1/3;
 99//99;
 Leave Link    1 at Wed Dec  5 16:44:12 2018, MaxMem=   536870912 cpu:         0.6
 (Enter /pbs_home/pkowalski/g09d01/g09/l101.exe)
 Structure from the checkpoint file:  "dae0068freq_open_lc-wpbe_air.chk"
 -------------------
 Title Card Required
 -------------------
 Charge =  0 Multiplicity = 1
 Redundant internal coordinates found in file.
 C,0,-1.9625536323,-0.2004027169,-0.5915922184
 S,0,-3.3988837343,0.7452455565,-0.4310859671
 C,0,-4.3935986215,-0.5478341675,-0.952687937
 C,0,-3.6424879541,-1.6457617139,-1.2527135908
 C,0,-2.2399156263,-1.4640673075,-1.053388448
 C,0,-5.8762164577,-0.3870723289,-1.0536871267
 H,0,-4.0763115132,-2.5757071842,-1.6248302221
 C,0,-0.6571507962,0.3624744308,-0.2584052868
 C,0,-0.2232087314,1.6829595852,-0.8405596151
 C,0,0.3330294343,-0.1918847547,0.4679272723
 C,0,1.0855494116,2.0166392983,-0.099922122
 C,0,1.5823378411,0.6467689163,0.3987578788
 F,0,-1.1382406299,2.6534487188,-0.663801816
 F,0,0.0089391363,1.5789270984,-2.1620649674
 F,0,1.9735463758,2.6336777621,-0.8791904892
 F,0,0.8119318471,2.7929263859,0.9570164866
 F,0,2.4639686563,0.1295707516,-0.4849024017
 F,0,2.2081098314,0.7548530458,1.5784202349
 C,0,-0.6293134314,-1.8824051863,2.117013154
 C,0,0.324611512,-1.4296641343,1.2400214277
 C,0,-1.8879275044,-1.1632854531,2.4850575151
 H,0,-2.1417887607,-1.345459609,3.5379000656
 H,0,-2.7329203004,-1.5059146495,1.8686390041
 H,0,-1.7944186845,-0.0808091965,2.3344726593
 C,0,-1.2295912108,-2.5275705203,-1.3459812493
 H,0,-1.1196104123,-3.2145245965,-0.4931849643
 H,0,-0.240295373,-2.1002904282,-1.5502186823
 H,0,-1.5368960942,-3.1192388767,-2.2187343209
 H,0,-6.3322065341,-1.3251918141,-1.3934352033
 H,0,-6.1467941569,0.4019970036,-1.7696910563
 H,0,-6.3209195445,-0.1234608423,-0.0835701285
 S,0,1.6491938104,-2.5307618571,1.1164168148
 C,0,0.9356686876,-3.623769741,2.2267303541
 C,0,-0.2614386644,-3.1467219875,2.6720530014
 C,0,1.6202101737,-4.8985824456,2.6008542509
 H,0,1.7927196552,-5.53699026,1.7227367794
 H,0,2.5953514503,-4.7078315024,3.0711319367
 H,0,1.0029304387,-5.4595499301,3.3133724612
 H,0,-0.8766303534,-3.6801745594,3.3989835064
 Recover connectivity data from disk.
 NAtoms=     39 NQM=       39 NQMF=       0 NMMI=      0 NMMIF=      0
                NMic=       0 NMicF=      0.
                    Isotopes and Nuclear Properties:
 (Nuclear quadrupole moments (NQMom) in fm**2, nuclear magnetic moments (NMagM)
  in nuclear magnetons)

  Atom         1           2           3           4           5           6           7           8           9          10
 IAtWgt=          12          32          12          12          12          12           1          12          12          12
 AtmWgt=  12.0000000  31.9720718  12.0000000  12.0000000  12.0000000  12.0000000   1.0078250  12.0000000  12.0000000  12.0000000
 NucSpn=           0           0           0           0           0           0           1           0           0           0
 AtZEff=  -3.6000000 -13.6000000  -3.6000000  -3.6000000  -3.6000000  -3.6000000  -1.0000000  -3.6000000  -3.6000000  -3.6000000
 NQMom=    0.0000000   0.0000000   0.0000000   0.0000000   0.0000000   0.0000000   0.0000000   0.0000000   0.0000000   0.0000000
 NMagM=    0.0000000   0.0000000   0.0000000   0.0000000   0.0000000   0.0000000   2.7928460   0.0000000   0.0000000   0.0000000
 AtZNuc=   6.0000000  16.0000000   6.0000000   6.0000000   6.0000000   6.0000000   1.0000000   6.0000000   6.0000000   6.0000000

  Atom        11          12          13          14          15          16          17          18          19          20
 IAtWgt=          12          12          19          19          19          19          19          19          12          12
 AtmWgt=  12.0000000  12.0000000  18.9984033  18.9984033  18.9984033  18.9984033  18.9984033  18.9984033  12.0000000  12.0000000
 NucSpn=           0           0           1           1           1           1           1           1           0           0
 AtZEff=  -3.6000000  -3.6000000  -6.7500000  -6.7500000  -6.7500000  -6.7500000  -6.7500000  -6.7500000  -3.6000000  -3.6000000
 NQMom=    0.0000000   0.0000000   0.0000000   0.0000000   0.0000000   0.0000000   0.0000000   0.0000000   0.0000000   0.0000000
 NMagM=    0.0000000   0.0000000   2.6288670   2.6288670   2.6288670   2.6288670   2.6288670   2.6288670   0.0000000   0.0000000
 AtZNuc=   6.0000000   6.0000000   9.0000000   9.0000000   9.0000000   9.0000000   9.0000000   9.0000000   6.0000000   6.0000000

  Atom        21          22          23          24          25          26          27          28          29          30
 IAtWgt=          12           1           1           1          12           1           1           1           1           1
 AtmWgt=  12.0000000   1.0078250   1.0078250   1.0078250  12.0000000   1.0078250   1.0078250   1.0078250   1.0078250   1.0078250
 NucSpn=           0           1           1           1           0           1           1           1           1           1
 AtZEff=  -3.6000000  -1.0000000  -1.0000000  -1.0000000  -3.6000000  -1.0000000  -1.0000000  -1.0000000  -1.0000000  -1.0000000
 NQMom=    0.0000000   0.0000000   0.0000000   0.0000000   0.0000000   0.0000000   0.0000000   0.0000000   0.0000000   0.0000000
 NMagM=    0.0000000   2.7928460   2.7928460   2.7928460   0.0000000   2.7928460   2.7928460   2.7928460   2.7928460   2.7928460
 AtZNuc=   6.0000000   1.0000000   1.0000000   1.0000000   6.0000000   1.0000000   1.0000000   1.0000000   1.0000000   1.0000000

  Atom        31          32          33          34          35          36          37          38          39
 IAtWgt=           1          32          12          12          12           1           1           1           1
 AtmWgt=   1.0078250  31.9720718  12.0000000  12.0000000  12.0000000   1.0078250   1.0078250   1.0078250   1.0078250
 NucSpn=           1           0           0           0           0           1           1           1           1
 AtZEff=  -1.0000000 -13.6000000  -3.6000000  -3.6000000  -3.6000000  -1.0000000  -1.0000000  -1.0000000  -1.0000000
 NQMom=    0.0000000   0.0000000   0.0000000   0.0000000   0.0000000   0.0000000   0.0000000   0.0000000   0.0000000
 NMagM=    2.7928460   0.0000000   0.0000000   0.0000000   0.0000000   2.7928460   2.7928460   2.7928460   2.7928460
 AtZNuc=   1.0000000  16.0000000   6.0000000   6.0000000   6.0000000   1.0000000   1.0000000   1.0000000   1.0000000
 Leave Link  101 at Wed Dec  5 16:44:12 2018, MaxMem=   536870912 cpu:         1.7
 (Enter /pbs_home/pkowalski/g09d01/g09/l103.exe)

 GradGradGradGradGradGradGradGradGradGradGradGradGradGradGradGradGradGrad
 Berny optimization.
 Initialization pass.
                           ----------------------------
                           !    Initial Parameters    !
                           ! (Angstroms and Degrees)  !
 --------------------------                            --------------------------
 ! Name  Definition              Value          Derivative Info.                !
 --------------------------------------------------------------------------------
 ! R1    R(1,2)                  1.7272         calculate D2E/DX2 analytically  !
 ! R2    R(1,5)                  1.3737         calculate D2E/DX2 analytically  !
 ! R3    R(1,8)                  1.4601         calculate D2E/DX2 analytically  !
 ! R4    R(2,3)                  1.7128         calculate D2E/DX2 analytically  !
 ! R5    R(3,4)                  1.3637         calculate D2E/DX2 analytically  !
 ! R6    R(3,6)                  1.4947         calculate D2E/DX2 analytically  !
 ! R7    R(4,5)                  1.4283         calculate D2E/DX2 analytically  !
 ! R8    R(4,7)                  1.0915         calculate D2E/DX2 analytically  !
 ! R9    R(5,25)                 1.4958         calculate D2E/DX2 analytically  !
 ! R10   R(6,29)                 1.097          calculate D2E/DX2 analytically  !
 ! R11   R(6,30)                 1.0993         calculate D2E/DX2 analytically  !
 ! R12   R(6,31)                 1.0993         calculate D2E/DX2 analytically  !
 ! R13   R(8,9)                  1.5069         calculate D2E/DX2 analytically  !
 ! R14   R(8,10)                 1.3473         calculate D2E/DX2 analytically  !
 ! R15   R(9,11)                 1.5404         calculate D2E/DX2 analytically  !
 ! R16   R(9,13)                 1.3455         calculate D2E/DX2 analytically  !
 ! R17   R(9,14)                 1.3458         calculate D2E/DX2 analytically  !
 ! R18   R(10,12)                1.5063         calculate D2E/DX2 analytically  !
 ! R19   R(10,20)                1.4589         calculate D2E/DX2 analytically  !
 ! R20   R(11,12)                1.5401         calculate D2E/DX2 analytically  !
 ! R21   R(11,15)                1.3329         calculate D2E/DX2 analytically  !
 ! R22   R(11,16)                1.3396         calculate D2E/DX2 analytically  !
 ! R23   R(12,17)                1.3512         calculate D2E/DX2 analytically  !
 ! R24   R(12,18)                1.3397         calculate D2E/DX2 analytically  !
 ! R25   R(19,20)                1.3726         calculate D2E/DX2 analytically  !
 ! R26   R(19,21)                1.4956         calculate D2E/DX2 analytically  !
 ! R27   R(19,34)                1.4289         calculate D2E/DX2 analytically  !
 ! R28   R(20,32)                1.7269         calculate D2E/DX2 analytically  !
 ! R29   R(21,22)                1.0982         calculate D2E/DX2 analytically  !
 ! R30   R(21,23)                1.1006         calculate D2E/DX2 analytically  !
 ! R31   R(21,24)                1.0969         calculate D2E/DX2 analytically  !
 ! R32   R(25,26)                1.1006         calculate D2E/DX2 analytically  !
 ! R33   R(25,27)                1.0968         calculate D2E/DX2 analytically  !
 ! R34   R(25,28)                1.0983         calculate D2E/DX2 analytically  !
 ! R35   R(32,33)                1.7136         calculate D2E/DX2 analytically  !
 ! R36   R(33,34)                1.3634         calculate D2E/DX2 analytically  !
 ! R37   R(33,35)                1.4946         calculate D2E/DX2 analytically  !
 ! R38   R(34,39)                1.0915         calculate D2E/DX2 analytically  !
 ! R39   R(35,36)                1.0993         calculate D2E/DX2 analytically  !
 ! R40   R(35,37)                1.0993         calculate D2E/DX2 analytically  !
 ! R41   R(35,38)                1.097          calculate D2E/DX2 analytically  !
 ! A1    A(2,1,5)              111.5303         calculate D2E/DX2 analytically  !
 ! A2    A(2,1,8)              120.7455         calculate D2E/DX2 analytically  !
 ! A3    A(5,1,8)              127.7237         calculate D2E/DX2 analytically  !
 ! A4    A(1,2,3)               92.3679         calculate D2E/DX2 analytically  !
 ! A5    A(2,3,4)              110.7907         calculate D2E/DX2 analytically  !
 ! A6    A(2,3,6)              121.0268         calculate D2E/DX2 analytically  !
 ! A7    A(4,3,6)              128.1747         calculate D2E/DX2 analytically  !
 ! A8    A(3,4,5)              114.0642         calculate D2E/DX2 analytically  !
 ! A9    A(3,4,7)              122.8212         calculate D2E/DX2 analytically  !
 ! A10   A(5,4,7)              123.1098         calculate D2E/DX2 analytically  !
 ! A11   A(1,5,4)              111.2363         calculate D2E/DX2 analytically  !
 ! A12   A(1,5,25)             125.6919         calculate D2E/DX2 analytically  !
 ! A13   A(4,5,25)             123.0618         calculate D2E/DX2 analytically  !
 ! A14   A(3,6,29)             109.9532         calculate D2E/DX2 analytically  !
 ! A15   A(3,6,30)             111.429          calculate D2E/DX2 analytically  !
 ! A16   A(3,6,31)             111.5572         calculate D2E/DX2 analytically  !
 ! A17   A(29,6,30)            108.0468         calculate D2E/DX2 analytically  !
 ! A18   A(29,6,31)            108.0735         calculate D2E/DX2 analytically  !
 ! A19   A(30,6,31)            107.6436         calculate D2E/DX2 analytically  !
 ! A20   A(1,8,9)              120.4708         calculate D2E/DX2 analytically  !
 ! A21   A(1,8,10)             128.4219         calculate D2E/DX2 analytically  !
 ! A22   A(9,8,10)             110.9262         calculate D2E/DX2 analytically  !
 ! A23   A(8,9,11)             104.4027         calculate D2E/DX2 analytically  !
 ! A24   A(8,9,13)             112.6719         calculate D2E/DX2 analytically  !
 ! A25   A(8,9,14)             111.1791         calculate D2E/DX2 analytically  !
 ! A26   A(11,9,13)            111.002          calculate D2E/DX2 analytically  !
 ! A27   A(11,9,14)            110.0189         calculate D2E/DX2 analytically  !
 ! A28   A(13,9,14)            107.5821         calculate D2E/DX2 analytically  !
 ! A29   A(8,10,12)            110.8363         calculate D2E/DX2 analytically  !
 ! A30   A(8,10,20)            129.0618         calculate D2E/DX2 analytically  !
 ! A31   A(12,10,20)           120.098          calculate D2E/DX2 analytically  !
 ! A32   A(9,11,12)            103.7136         calculate D2E/DX2 analytically  !
 ! A33   A(9,11,15)            112.6578         calculate D2E/DX2 analytically  !
 ! A34   A(9,11,16)            109.3505         calculate D2E/DX2 analytically  !
 ! A35   A(12,11,15)           112.7162         calculate D2E/DX2 analytically  !
 ! A36   A(12,11,16)           109.0162         calculate D2E/DX2 analytically  !
 ! A37   A(15,11,16)           109.2137         calculate D2E/DX2 analytically  !
 ! A38   A(10,12,11)           104.0373         calculate D2E/DX2 analytically  !
 ! A39   A(10,12,17)           110.9831         calculate D2E/DX2 analytically  !
 ! A40   A(10,12,18)           113.0719         calculate D2E/DX2 analytically  !
 ! A41   A(11,12,17)           109.8267         calculate D2E/DX2 analytically  !
 ! A42   A(11,12,18)           111.3467         calculate D2E/DX2 analytically  !
 ! A43   A(17,12,18)           107.576          calculate D2E/DX2 analytically  !
 ! A44   A(20,19,21)           125.697          calculate D2E/DX2 analytically  !
 ! A45   A(20,19,34)           111.1674         calculate D2E/DX2 analytically  !
 ! A46   A(21,19,34)           123.1277         calculate D2E/DX2 analytically  !
 ! A47   A(10,20,19)           128.4628         calculate D2E/DX2 analytically  !
 ! A48   A(10,20,32)           119.9125         calculate D2E/DX2 analytically  !
 ! A49   A(19,20,32)           111.622          calculate D2E/DX2 analytically  !
 ! A50   A(19,21,22)           110.5297         calculate D2E/DX2 analytically  !
 ! A51   A(19,21,23)           111.0137         calculate D2E/DX2 analytically  !
 ! A52   A(19,21,24)           111.6533         calculate D2E/DX2 analytically  !
 ! A53   A(22,21,23)           107.9273         calculate D2E/DX2 analytically  !
 ! A54   A(22,21,24)           108.3617         calculate D2E/DX2 analytically  !
 ! A55   A(23,21,24)           107.2039         calculate D2E/DX2 analytically  !
 ! A56   A(5,25,26)            111.0826         calculate D2E/DX2 analytically  !
 ! A57   A(5,25,27)            111.6341         calculate D2E/DX2 analytically  !
 ! A58   A(5,25,28)            110.4556         calculate D2E/DX2 analytically  !
 ! A59   A(26,25,27)           107.2962         calculate D2E/DX2 analytically  !
 ! A60   A(26,25,28)           107.9059         calculate D2E/DX2 analytically  !
 ! A61   A(27,25,28)           108.3171         calculate D2E/DX2 analytically  !
 ! A62   A(20,32,33)            92.3462         calculate D2E/DX2 analytically  !
 ! A63   A(32,33,34)           110.7347         calculate D2E/DX2 analytically  !
 ! A64   A(32,33,35)           121.0326         calculate D2E/DX2 analytically  !
 ! A65   A(34,33,35)           128.2307         calculate D2E/DX2 analytically  !
 ! A66   A(19,34,33)           114.1261         calculate D2E/DX2 analytically  !
 ! A67   A(19,34,39)           123.0925         calculate D2E/DX2 analytically  !
 ! A68   A(33,34,39)           122.7768         calculate D2E/DX2 analytically  !
 ! A69   A(33,35,36)           111.5478         calculate D2E/DX2 analytically  !
 ! A70   A(33,35,37)           111.4306         calculate D2E/DX2 analytically  !
 ! A71   A(33,35,38)           109.9403         calculate D2E/DX2 analytically  !
 ! A72   A(36,35,37)           107.6558         calculate D2E/DX2 analytically  !
 ! A73   A(36,35,38)           108.0695         calculate D2E/DX2 analytically  !
 ! A74   A(37,35,38)           108.0604         calculate D2E/DX2 analytically  !
 ! D1    D(5,1,2,3)              0.9763         calculate D2E/DX2 analytically  !
 ! D2    D(8,1,2,3)           -179.263          calculate D2E/DX2 analytically  !
 ! D3    D(2,1,5,4)             -0.83           calculate D2E/DX2 analytically  !
 ! D4    D(2,1,5,25)           178.0478         calculate D2E/DX2 analytically  !
 ! D5    D(8,1,5,4)            179.43           calculate D2E/DX2 analytically  !
 ! D6    D(8,1,5,25)            -1.6922         calculate D2E/DX2 analytically  !
 ! D7    D(2,1,8,9)            -51.2511         calculate D2E/DX2 analytically  !
 ! D8    D(2,1,8,10)           134.107          calculate D2E/DX2 analytically  !
 ! D9    D(5,1,8,9)            128.4675         calculate D2E/DX2 analytically  !
 ! D10   D(5,1,8,10)           -46.1744         calculate D2E/DX2 analytically  !
 ! D11   D(1,2,3,4)             -0.8545         calculate D2E/DX2 analytically  !
 ! D12   D(1,2,3,6)           -179.9227         calculate D2E/DX2 analytically  !
 ! D13   D(2,3,4,5)              0.5389         calculate D2E/DX2 analytically  !
 ! D14   D(2,3,4,7)           -178.6895         calculate D2E/DX2 analytically  !
 ! D15   D(6,3,4,5)            179.5231         calculate D2E/DX2 analytically  !
 ! D16   D(6,3,4,7)              0.2947         calculate D2E/DX2 analytically  !
 ! D17   D(2,3,6,29)          -179.4087         calculate D2E/DX2 analytically  !
 ! D18   D(2,3,6,30)            60.8199         calculate D2E/DX2 analytically  !
 ! D19   D(2,3,6,31)           -59.5212         calculate D2E/DX2 analytically  !
 ! D20   D(4,3,6,29)             1.6995         calculate D2E/DX2 analytically  !
 ! D21   D(4,3,6,30)          -118.0719         calculate D2E/DX2 analytically  !
 ! D22   D(4,3,6,31)           121.587          calculate D2E/DX2 analytically  !
 ! D23   D(3,4,5,1)              0.1918         calculate D2E/DX2 analytically  !
 ! D24   D(3,4,5,25)          -178.7207         calculate D2E/DX2 analytically  !
 ! D25   D(7,4,5,1)            179.4177         calculate D2E/DX2 analytically  !
 ! D26   D(7,4,5,25)             0.5052         calculate D2E/DX2 analytically  !
 ! D27   D(1,5,25,26)           96.3377         calculate D2E/DX2 analytically  !
 ! D28   D(1,5,25,27)          -23.3777         calculate D2E/DX2 analytically  !
 ! D29   D(1,5,25,28)         -143.9605         calculate D2E/DX2 analytically  !
 ! D30   D(4,5,25,26)          -84.9104         calculate D2E/DX2 analytically  !
 ! D31   D(4,5,25,27)          155.3742         calculate D2E/DX2 analytically  !
 ! D32   D(4,5,25,28)           34.7914         calculate D2E/DX2 analytically  !
 ! D33   D(1,8,9,11)           172.0171         calculate D2E/DX2 analytically  !
 ! D34   D(1,8,9,13)            51.4669         calculate D2E/DX2 analytically  !
 ! D35   D(1,8,9,14)           -69.3926         calculate D2E/DX2 analytically  !
 ! D36   D(10,8,9,11)          -12.4752         calculate D2E/DX2 analytically  !
 ! D37   D(10,8,9,13)         -133.0255         calculate D2E/DX2 analytically  !
 ! D38   D(10,8,9,14)          106.1151         calculate D2E/DX2 analytically  !
 ! D39   D(1,8,10,12)          171.7423         calculate D2E/DX2 analytically  !
 ! D40   D(1,8,10,20)           -7.5307         calculate D2E/DX2 analytically  !
 ! D41   D(9,8,10,12)           -3.3146         calculate D2E/DX2 analytically  !
 ! D42   D(9,8,10,20)          177.4124         calculate D2E/DX2 analytically  !
 ! D43   D(8,9,11,12)           22.3044         calculate D2E/DX2 analytically  !
 ! D44   D(8,9,11,15)          144.4863         calculate D2E/DX2 analytically  !
 ! D45   D(8,9,11,16)          -93.8745         calculate D2E/DX2 analytically  !
 ! D46   D(13,9,11,12)         143.9638         calculate D2E/DX2 analytically  !
 ! D47   D(13,9,11,15)         -93.8543         calculate D2E/DX2 analytically  !
 ! D48   D(13,9,11,16)          27.7849         calculate D2E/DX2 analytically  !
 ! D49   D(14,9,11,12)         -97.073          calculate D2E/DX2 analytically  !
 ! D50   D(14,9,11,15)          25.1089         calculate D2E/DX2 analytically  !
 ! D51   D(14,9,11,16)         146.7481         calculate D2E/DX2 analytically  !
 ! D52   D(8,10,12,11)          17.6853         calculate D2E/DX2 analytically  !
 ! D53   D(8,10,12,17)        -100.3709         calculate D2E/DX2 analytically  !
 ! D54   D(8,10,12,18)         138.6383         calculate D2E/DX2 analytically  !
 ! D55   D(20,10,12,11)       -162.9672         calculate D2E/DX2 analytically  !
 ! D56   D(20,10,12,17)         78.9766         calculate D2E/DX2 analytically  !
 ! D57   D(20,10,12,18)        -42.0142         calculate D2E/DX2 analytically  !
 ! D58   D(8,10,20,19)         -45.971          calculate D2E/DX2 analytically  !
 ! D59   D(8,10,20,32)         134.6764         calculate D2E/DX2 analytically  !
 ! D60   D(12,10,20,19)        134.8144         calculate D2E/DX2 analytically  !
 ! D61   D(12,10,20,32)        -44.5382         calculate D2E/DX2 analytically  !
 ! D62   D(9,11,12,10)         -24.0417         calculate D2E/DX2 analytically  !
 ! D63   D(9,11,12,17)          94.8083         calculate D2E/DX2 analytically  !
 ! D64   D(9,11,12,18)        -146.1429         calculate D2E/DX2 analytically  !
 ! D65   D(15,11,12,10)       -146.1848         calculate D2E/DX2 analytically  !
 ! D66   D(15,11,12,17)        -27.3348         calculate D2E/DX2 analytically  !
 ! D67   D(15,11,12,18)         91.714          calculate D2E/DX2 analytically  !
 ! D68   D(16,11,12,10)         92.3726         calculate D2E/DX2 analytically  !
 ! D69   D(16,11,12,17)       -148.7773         calculate D2E/DX2 analytically  !
 ! D70   D(16,11,12,18)        -29.7286         calculate D2E/DX2 analytically  !
 ! D71   D(21,19,20,10)         -0.939          calculate D2E/DX2 analytically  !
 ! D72   D(21,19,20,32)        178.4574         calculate D2E/DX2 analytically  !
 ! D73   D(34,19,20,10)       -179.9416         calculate D2E/DX2 analytically  !
 ! D74   D(34,19,20,32)         -0.5452         calculate D2E/DX2 analytically  !
 ! D75   D(20,19,21,22)       -145.0331         calculate D2E/DX2 analytically  !
 ! D76   D(20,19,21,23)         95.2344         calculate D2E/DX2 analytically  !
 ! D77   D(20,19,21,24)        -24.3303         calculate D2E/DX2 analytically  !
 ! D78   D(34,19,21,22)         33.8563         calculate D2E/DX2 analytically  !
 ! D79   D(34,19,21,23)        -85.8762         calculate D2E/DX2 analytically  !
 ! D80   D(34,19,21,24)        154.5591         calculate D2E/DX2 analytically  !
 ! D81   D(20,19,34,33)          0.2211         calculate D2E/DX2 analytically  !
 ! D82   D(20,19,34,39)        179.4616         calculate D2E/DX2 analytically  !
 ! D83   D(21,19,34,33)       -178.8117         calculate D2E/DX2 analytically  !
 ! D84   D(21,19,34,39)          0.4288         calculate D2E/DX2 analytically  !
 ! D85   D(10,20,32,33)       -179.973          calculate D2E/DX2 analytically  !
 ! D86   D(19,20,32,33)          0.5722         calculate D2E/DX2 analytically  !
 ! D87   D(20,32,33,34)         -0.4385         calculate D2E/DX2 analytically  !
 ! D88   D(20,32,33,35)       -179.9618         calculate D2E/DX2 analytically  !
 ! D89   D(32,33,34,19)          0.2077         calculate D2E/DX2 analytically  !
 ! D90   D(32,33,34,39)       -179.0355         calculate D2E/DX2 analytically  !
 ! D91   D(35,33,34,19)        179.6878         calculate D2E/DX2 analytically  !
 ! D92   D(35,33,34,39)          0.4445         calculate D2E/DX2 analytically  !
 ! D93   D(32,33,35,36)        -59.7223         calculate D2E/DX2 analytically  !
 ! D94   D(32,33,35,37)         60.6291         calculate D2E/DX2 analytically  !
 ! D95   D(32,33,35,38)       -179.59           calculate D2E/DX2 analytically  !
 ! D96   D(34,33,35,36)        120.8452         calculate D2E/DX2 analytically  !
 ! D97   D(34,33,35,37)       -118.8034         calculate D2E/DX2 analytically  !
 ! D98   D(34,33,35,38)          0.9775         calculate D2E/DX2 analytically  !
 --------------------------------------------------------------------------------
 Trust Radius=3.00D-01 FncErr=1.00D-07 GrdErr=1.00D-07
 Number of steps in this run=      2 maximum allowed number of steps=      2.
 GradGradGradGradGradGradGradGradGradGradGradGradGradGradGradGradGradGrad

 Leave Link  103 at Wed Dec  5 16:44:12 2018, MaxMem=   536870912 cpu:         0.1
 (Enter /pbs_home/pkowalski/g09d01/g09/l202.exe)
                          Input orientation:                          
 ---------------------------------------------------------------------
 Center     Atomic      Atomic             Coordinates (Angstroms)
 Number     Number       Type             X           Y           Z
 ---------------------------------------------------------------------
      1          6           0       -1.962554   -0.200403   -0.591592
      2         16           0       -3.398884    0.745246   -0.431086
      3          6           0       -4.393599   -0.547834   -0.952688
      4          6           0       -3.642488   -1.645762   -1.252714
      5          6           0       -2.239916   -1.464067   -1.053388
      6          6           0       -5.876216   -0.387072   -1.053687
      7          1           0       -4.076312   -2.575707   -1.624830
      8          6           0       -0.657151    0.362474   -0.258405
      9          6           0       -0.223209    1.682960   -0.840560
     10          6           0        0.333029   -0.191885    0.467927
     11          6           0        1.085549    2.016639   -0.099922
     12          6           0        1.582338    0.646769    0.398758
     13          9           0       -1.138241    2.653449   -0.663802
     14          9           0        0.008939    1.578927   -2.162065
     15          9           0        1.973546    2.633678   -0.879190
     16          9           0        0.811932    2.792926    0.957016
     17          9           0        2.463969    0.129571   -0.484902
     18          9           0        2.208110    0.754853    1.578420
     19          6           0       -0.629313   -1.882405    2.117013
     20          6           0        0.324612   -1.429664    1.240021
     21          6           0       -1.887928   -1.163285    2.485058
     22          1           0       -2.141789   -1.345460    3.537900
     23          1           0       -2.732920   -1.505915    1.868639
     24          1           0       -1.794419   -0.080809    2.334473
     25          6           0       -1.229591   -2.527571   -1.345981
     26          1           0       -1.119610   -3.214525   -0.493185
     27          1           0       -0.240295   -2.100290   -1.550219
     28          1           0       -1.536896   -3.119239   -2.218734
     29          1           0       -6.332207   -1.325192   -1.393435
     30          1           0       -6.146794    0.401997   -1.769691
     31          1           0       -6.320920   -0.123461   -0.083570
     32         16           0        1.649194   -2.530762    1.116417
     33          6           0        0.935669   -3.623770    2.226730
     34          6           0       -0.261439   -3.146722    2.672053
     35          6           0        1.620210   -4.898582    2.600854
     36          1           0        1.792720   -5.536990    1.722737
     37          1           0        2.595351   -4.707832    3.071132
     38          1           0        1.002930   -5.459550    3.313372
     39          1           0       -0.876630   -3.680175    3.398984
 ---------------------------------------------------------------------
                    Distance matrix (angstroms):
                    1          2          3          4          5
     1  C    0.000000
     2  S    1.727153   0.000000
     3  C    2.482152   1.712770   0.000000
     4  C    2.312644   2.539947   1.363682   0.000000
     5  C    1.373693   2.571290   2.342643   1.428269   0.000000
     6  C    3.945267   2.794093   1.494724   2.571664   3.792440
     7  H    3.343295   3.593419   2.159795   1.091546   2.221405
     8  C    1.460110   2.773704   3.907906   3.732814   2.544287
     9  C    2.575725   3.336448   4.730874   4.789752   3.743819
    10  C    2.528311   3.951407   4.948319   4.569366   3.248522
    11  C    3.801046   4.672928   6.109402   6.090685   4.907457
    12  C    3.776870   5.050832   6.242219   5.939853   4.601519
    13  F    2.971393   2.967474   4.574825   5.010118   4.280117
    14  F    3.085317   3.912106   5.036670   4.955649   3.942883
    15  F    4.858766   5.712266   7.118143   7.070570   5.880061
    16  F    4.365315   4.883727   6.473423   6.665337   5.610481
    17  F    4.440086   5.895336   6.906803   6.405478   4.998938
    18  F    4.797489   5.956222   7.189302   6.928764   5.624496
    19  C    3.455894   4.589976   5.037260   4.526619   3.580572
    20  C    3.177580   4.624635   5.277036   4.690235   3.440598
    21  C    3.224668   3.798601   4.298286   4.157186   3.568608
    22  H    4.289054   4.658775   5.086476   5.029141   4.593868
    23  H    2.889734   3.286330   3.411108   3.254184   2.963621
    24  H    2.933330   3.302270   4.216548   4.328088   3.686390
    25  C    2.553830   4.031648   3.752996   2.570672   1.495796
    26  H    3.131320   4.569324   4.247515   3.066400   2.152443
    27  H    2.737647   4.396159   4.474046   3.445290   2.156409
    28  H    3.368736   4.647249   4.046696   2.745514   2.142863
    29  H    4.582791   3.717151   2.134653   2.712407   4.108742
    30  H    4.388470   3.075824   2.154848   3.275993   4.388506
    31  H    4.388549   3.068177   2.156392   3.295192   4.403676
    32  S    4.625212   6.213701   6.687940   5.864972   4.579417
    33  C    5.297365   6.703777   6.926122   6.081000   5.050528
    34  C    4.714443   5.883914   6.080108   5.393345   4.541433
    35  C    6.715713   8.138597   8.229372   7.288815   6.328503
    36  H    6.923681   8.429602   8.385709   7.316860   6.368494
    37  H    7.382883   8.827935   9.074256   8.184287   7.135368
    38  H    7.190374   8.479176   8.452618   7.548115   6.748965
    39  H    5.404881   6.373032   6.412306   5.781617   5.156869
                    6          7          8          9         10
     6  C    0.000000
     7  H    2.890672   0.000000
     8  C    5.332255   4.710699   0.000000
     9  C    6.023865   5.796354   1.506947   0.000000
    10  C    6.395947   5.431807   1.347342   2.352994   0.000000
    11  C    7.426552   7.075295   2.407983   1.540368   2.401316
    12  C    7.668667   6.819060   2.351169   2.422725   1.506285
    13  F    5.643155   6.074529   2.375786   1.345502   3.397259
    14  F    6.303072   5.851400   2.355282   1.345768   3.187110
    15  F    8.412738   8.018382   3.530482   2.393970   3.534095
    16  F    7.673764   7.706042   3.089102   2.352620   3.062295
    17  F    8.375507   7.168907   3.137982   3.124169   2.356294
    18  F    8.578363   7.800474   3.426019   3.553049   2.376012
    19  C    6.310258   5.134574   3.268466   4.650160   2.550186
    20  C    6.693158   5.374841   2.533950   3.783828   1.458869
    21  C    5.388104   4.865710   3.371846   4.683175   3.153583
    22  H    5.995592   5.648865   4.419629   5.658903   4.108551
    23  H    4.435325   3.892748   3.510558   4.879275   3.617833
    24  H    5.313614   5.206499   2.865815   3.957324   2.832378
    25  C    5.124285   2.860750   3.140521   4.358534   3.344768
    26  H    5.561830   3.229673   3.614403   4.990947   3.488589
    27  H    5.911452   3.866084   2.812074   3.849271   2.836129
    28  H    5.258495   2.663978   4.091353   5.165874   4.391375
    29  H    1.097007   2.589671   6.028496   6.831874   7.012448
    30  H    1.099320   3.629684   5.694008   6.131314   6.880970
    31  H    1.099263   3.664323   5.687264   6.404550   6.677115
    32  S    8.120133   6.348060   3.947173   5.009101   2.761009
    33  C    8.224301   6.407254   4.960153   6.238000   3.903127
    34  C    7.281657   5.774298   4.588969   5.972079   3.733983
    35  C    9.481867   7.463412   6.406283   7.652334   5.325337
    36  H    9.645868   7.377054   6.688084   7.922255   5.681144
    37  H   10.365836   8.432621   6.882775   8.005487   5.682302
    38  H    9.598120   7.648601   7.029184   8.353084   6.024419
    39  H    7.461009   6.057765   5.455976   6.867597   4.714078
                   11         12         13         14         15
    11  C    0.000000
    12  C    1.540138   0.000000
    13  F    2.380909   3.543634   0.000000
    14  F    2.367090   3.146795   2.171500   0.000000
    15  F    1.332867   2.394578   3.119295   2.572537   0.000000
    16  F    1.339630   2.347588   2.539622   3.441985   2.178615
    17  F    2.368391   1.351156   4.402031   3.307670   2.581962
    18  F    2.380983   1.339730   4.453121   4.416637   3.102395
    19  C    4.801886   3.773662   5.344709   5.540640   6.012248
    20  C    3.775114   2.569275   4.736696   4.552523   4.870400
    21  C    5.063162   4.435277   5.004479   5.719579   6.375427
    22  H    5.912121   5.262348   5.886652   6.757756   7.230505
    23  H    5.555567   5.041433   5.124116   5.768935   6.843802
    24  H    4.315065   3.959652   4.110521   5.121101   5.647445
    25  C    5.249989   4.585574   5.226536   4.366151   6.092329
    26  H    5.690559   4.796423   5.870483   5.199612   6.627073
    27  H    4.561835   3.829731   4.918341   3.738063   5.268950
    28  H    6.143601   5.546503   5.991716   4.946269   6.871218
    29  H    8.237968   8.351084   6.583254   7.016753   9.215347
    30  H    7.596183   8.031287   5.601574   6.279504   8.468372
    31  H    7.709480   7.955336   5.908304   6.876436   8.776844
    32  S    4.740889   3.258252   6.149391   5.507125   5.546088
    33  C    6.103277   4.690114   7.215244   6.869382   7.062548
    34  C    6.013196   4.791446   6.748236   6.765616   7.142794
    35  C    7.443141   5.966706   8.677569   8.199983   8.304848
    36  H    7.802531   6.327405   9.020498   8.301195   8.576861
    37  H    7.586408   6.069557   9.059685   8.578998   8.359991
    38  H    8.218930   6.791010   9.285649   8.972658   9.166243
    39  H    6.967509   5.811223   7.529240   7.705040   8.141929
                   16         17         18         19         20
    16  F    0.000000
    17  F    3.449901   0.000000
    18  F    2.547391   2.171115   0.000000
    19  C    5.028072   4.515131   3.911034   0.000000
    20  C    4.260029   3.159656   2.904169   1.372611   0.000000
    21  C    5.027501   5.425047   4.612892   1.495560   2.552724
    22  H    5.701900   6.290601   5.212724   2.143551   3.372012
    23  H    5.645978   5.934781   5.441422   2.151417   3.122415
    24  H    4.116893   5.111458   4.158146   2.156503   2.739986
    25  C    6.146487   4.630793   5.580700   3.573360   3.210663
    26  H    6.474829   4.901539   5.578640   2.971206   2.876718
    27  H    5.597944   3.663362   4.892332   3.694239   2.924773
    28  H    7.110280   5.437633   6.591816   4.599149   4.275847
    29  H    8.574511   8.961834   9.278767   6.719875   7.159555
    30  H    7.846996   8.710346   9.007707   7.125136   7.368341
    31  H    7.775970   8.797690   8.733727   6.350656   6.900808
    32  S    5.391481   3.210210   3.364684   2.571605   1.726908
    33  C    6.542283   4.876086   4.605622   2.343834   2.482153
    34  C    6.274783   5.303613   4.745207   1.428950   2.311376
    35  C    7.906632   5.959543   5.775148   3.793650   3.945103
    36  H    8.422338   6.118346   6.307192   4.402010   4.388449
    37  H    7.994463   6.005256   5.676184   4.392248   4.388121
    38  H    8.584420   6.913740   6.563636   4.109922   4.582454
    39  H    7.121480   6.384225   5.700837   2.221843   3.341990
                   21         22         23         24         25
    21  C    0.000000
    22  H    1.098231   0.000000
    23  H    1.100627   1.778093   0.000000
    24  H    1.096893   1.779956   1.768817   0.000000
    25  C    4.119653   5.107033   3.692907   4.455492   0.000000
    26  H    3.697002   4.559375   3.331716   4.274481   1.100574
    27  H    4.458265   5.484013   4.272593   4.645905   1.096808
    28  H    5.106333   6.054009   4.554109   5.479970   1.098274
    29  H    5.900893   6.471327   4.860931   6.003108   5.242580
    30  H    6.220204   6.874896   5.341545   6.001703   5.739406
    31  H    5.227858   5.663344   4.312312   5.132052   5.770186
    32  S    4.031674   4.651889   4.562792   4.398226   3.788247
    33  C    3.754119   4.047296   4.251127   4.474098   4.319059
    34  C    2.571858   2.744076   3.073425   3.444388   4.179147
    35  C    5.125708   5.258838   5.567412   5.911141   5.414848
    36  H    5.766939   6.028607   6.062365   6.558330   5.254332
    37  H    5.745179   5.827857   6.331567   6.420443   6.236555
    38  H    5.244145   5.183185   5.628061   6.141194   5.940558
    39  H    2.862292   2.659101   3.242711   3.864059   4.895689
                   26         27         28         29         30
    26  H    0.000000
    27  H    1.769755   0.000000
    28  H    1.777843   1.779422   0.000000
    29  H    5.617044   6.143024   5.186013   0.000000
    30  H    6.323075   6.418437   5.818239   1.777393   0.000000
    31  H    6.064328   6.559947   6.034939   1.777648   1.774663
    32  S    3.274848   3.296425   4.649807   8.453136   8.815221
    33  C    3.433598   4.239012   5.111779   8.438665   9.074109
    34  C    3.280211   4.350063   5.054438   7.529966   8.182903
    35  C    4.462706   5.340723   6.030076   9.589807  10.369386
    36  H    4.334261   5.162973   5.697987   9.667688  10.512112
    37  H    5.360528   6.016398   6.897955  10.539255  11.223592
    38  H    4.902571   6.040261   6.521655   9.646304  10.550537
    39  H    3.927448   5.234077   5.684132   7.633907   8.435280
                   31         32         33         34         35
    31  H    0.000000
    32  S    8.411764   0.000000
    33  C    8.381391   1.713645   0.000000
    34  C    7.311011   2.539671   1.363434   0.000000
    35  C    9.647252   2.794811   1.494561   2.571903   0.000000
    36  H    9.919687   3.070119   2.156144   3.291527   1.099279
    37  H   10.510399   3.075022   2.154704   3.279874   1.099294
    38  H    9.677388   3.717804   2.134339   2.712765   1.096996
    39  H    7.376902   3.593195   2.159117   1.091540   2.890630
                   36         37         38         39
    36  H    0.000000
    37  H    1.774793   0.000000
    38  H    1.777607   1.777517   0.000000
    39  H    3.658278   3.635687   2.589644   0.000000
 Stoichiometry    C17H14F6S2
 Framework group  C1[X(C17H14F6S2)]
 Deg. of freedom   111
 Full point group                 C1      NOp   1
 RotChk:  IX=0 Diff= 4.85D-16
 Largest Abelian subgroup         C1      NOp   1
 Largest concise Abelian subgroup C1      NOp   1
                         Standard orientation:                         
 ---------------------------------------------------------------------
 Center     Atomic      Atomic             Coordinates (Angstroms)
 Number     Number       Type             X           Y           Z
 ---------------------------------------------------------------------
      1          6           0        1.577822   -0.526470    0.273688
      2         16           0        3.059265   -0.613422   -0.609954
      3          6           0        3.472649   -2.119599    0.092988
      4          6           0        2.516826   -2.518334    0.980141
      5          6           0        1.418976   -1.612575    1.099629
      6          6           0        4.746214   -2.814249   -0.267143
      7          1           0        2.593084   -3.442153    1.556522
      8          6           0        0.671365    0.605189    0.101631
      9          6           0        1.182422    2.018101    0.217350
     10          6           0       -0.665298    0.589218   -0.066907
     11          6           0       -0.005817    2.892775   -0.225107
     12          6           0       -1.229851    1.984328   -0.004903
     13          9           0        2.261292    2.244205   -0.554202
     14          9           0        1.521890    2.309935    1.486478
     15          9           0       -0.083843    4.035673    0.456237
     16          9           0        0.106015    3.165342   -1.531938
     17          9           0       -1.773054    2.233047    1.206993
     18          9           0       -2.176122    2.209212   -0.926246
     19          6           0       -1.390455   -1.617183   -1.120184
     20          6           0       -1.552542   -0.550620   -0.271518
     21          6           0       -0.239761   -1.823112   -2.053026
     22          1           0       -0.576782   -2.307366   -2.979322
     23          1           0        0.529070   -2.464402   -1.595831
     24          1           0        0.243472   -0.873985   -2.315360
     25          6           0        0.273275   -1.837820    2.034531
     26          1           0       -0.490953   -2.483440    1.575844
     27          1           0       -0.217083   -0.895502    2.307611
     28          1           0        0.619524   -2.326220    2.955282
     29          1           0        4.822152   -3.763178    0.278009
     30          1           0        5.623368   -2.203144   -0.010910
     31          1           0        4.796103   -3.034101   -1.343040
     32         16           0       -3.033207   -0.658632    0.610626
     33          6           0       -3.449732   -2.145180   -0.133191
     34          6           0       -2.490166   -2.524574   -1.024395
     35          6           0       -4.723618   -2.847784    0.209263
     36          1           0       -4.770777   -3.100127    1.278147
     37          1           0       -5.600188   -2.227470   -0.025861
     38          1           0       -4.802740   -3.779631   -0.364150
     39          1           0       -2.564618   -3.435819   -1.620675
 ---------------------------------------------------------------------
 Rotational constants (GHZ):      0.2314204      0.1981648      0.1262323
 Leave Link  202 at Wed Dec  5 16:44:12 2018, MaxMem=   536870912 cpu:         0.0
 (Enter /pbs_home/pkowalski/g09d01/g09/l301.exe)
 Basis read from chk: "dae0068freq_open_lc-wpbe_air.chk" (5D, 7F)
 No pseudopotential information found on chk file.
 There are   453 symmetry adapted cartesian basis functions of A   symmetry.
 There are   428 symmetry adapted basis functions of A   symmetry.
   428 basis functions,   747 primitive gaussians,   453 cartesian basis functions
   101 alpha electrons      101 beta electrons
       nuclear repulsion energy      2833.7486824473 Hartrees.
 IExCor=32609 DFT=T Ex+Corr=LC-wPBE ExCW=0 ScaHFX=  1.000000
 ScaDFX=  1.000000  0.000000  1.000000  1.000000 ScalE2=  1.000000  1.000000
 IRadAn=      0 IRanWt=     -1 IRanGd=            0 ICorTp=0 IEmpDi=  4
  HFx wShort=  0.000000 wLong=  0.400000 cFull=  0.000000 cShort=  0.000000 cLong=  1.000000
  DFx wShort=  0.000000 wLong=  0.400000 cFull=  0.000000 cShort=  0.000000 cLong=  1.000000
 NAtoms=   39 NActive=   39 NUniq=   39 SFac= 1.00D+00 NAtFMM=   60 NAOKFM=F Big=F
 Integral buffers will be    131072 words long.
 Raffenetti 2 integral format.
 Two-electron integral symmetry is turned on.
 No density basis found on file 20724.
 Leave Link  301 at Wed Dec  5 16:44:12 2018, MaxMem=   536870912 cpu:         0.6
 (Enter /pbs_home/pkowalski/g09d01/g09/l302.exe)
 NPDir=0 NMtPBC=     1 NCelOv=     1 NCel=       1 NClECP=     1 NCelD=      1
         NCelK=      1 NCelE2=     1 NClLst=     1 CellRange=     0.0.
 One-electron integrals computed using PRISM.
 NBasis=   428 RedAO= T EigKep=  3.53D-04  NBF=   428
 NBsUse=   428 1.00D-06 EigRej= -1.00D+00 NBFU=   428
 Precomputing XC quadrature grid using
 IXCGrd= 4 IRadAn=           0 IRanWt=          -1 IRanGd=           0 AccXCQ= 0.00D+00.
 Generated NRdTot=       0 NPtTot=           0 NUsed=           0 NTot=          32
 NSgBfM=   440   441   443   446   446 MxSgAt=    39 MxSgA2=    39.
 Leave Link  302 at Wed Dec  5 16:44:13 2018, MaxMem=   536870912 cpu:         7.3
 (Enter /pbs_home/pkowalski/g09d01/g09/l303.exe)
 DipDrv:  MaxL=1.
 Leave Link  303 at Wed Dec  5 16:44:13 2018, MaxMem=   536870912 cpu:         0.9
 (Enter /pbs_home/pkowalski/g09d01/g09/l401.exe)
 Initial guess from the checkpoint file:  "dae0068freq_open_lc-wpbe_air.chk"
 B after Tr=     0.000000    0.000000    0.000000
         Rot=    1.000000    0.000000    0.000000    0.000000 Ang=   0.00 deg.
 Guess basis will be translated and rotated to current coordinates.
 JPrj=2 DoOrth=T DoCkMO=T.
 Leave Link  401 at Wed Dec  5 16:44:14 2018, MaxMem=   536870912 cpu:         5.7
 (Enter /pbs_home/pkowalski/g09d01/g09/l502.exe)
 Closed shell SCF:
 Using DIIS extrapolation, IDIIS=  1040.
 Integral symmetry usage will be decided dynamically.
 IVT=      641221 IEndB=      641221 NGot=   536870912 MDV=   536451994
 LenX=   536451994 LenY=   536246332
 Requested convergence on RMS density matrix=1.00D-08 within 128 cycles.
 Requested convergence on MAX density matrix=1.00D-06.
 Requested convergence on             energy=1.00D-06.
 No special actions if energy rises.
 Fock matrices will be formed incrementally for  20 cycles.

 Cycle   1  Pass 1  IDiag  1:
 FoFJK:  IHMeth= 1 ICntrl=       0 DoSepK=T KAlg= 0 I1Cent=   0 FoldK=F
 IRaf=         1 NMat=   1 IRICut=       1 DoRegI=T DoRafI=F ISym2E= 0.
 FoFCou: FMM=F IPFlag=           0 FMFlag=      100000 FMFlg1=           0
         NFxFlg=           0 DoJE=T BraDBF=F KetDBF=F FulRan=T
         wScrn=  0.000000 ICntrl=     500 IOpCl=  0 I1Cent=           0 NGrid=           0
         NMat0=    1 NMatS0=      1 NMatT0=    0 NMatD0=    1 NMtDS0=    0 NMtDT0=    0
 Symmetry not used in FoFCou.
 E= -2049.50036389097    
 DIIS: error= 1.49D-08 at cycle   1 NSaved=   1.
 NSaved= 1 IEnMin= 1 EnMin= -2049.50036389097     IErMin= 1 ErrMin= 1.49D-08
 ErrMax= 1.49D-08  0.00D+00 EMaxC= 1.00D-01 BMatC= 1.93D-13 BMatP= 1.93D-13
 IDIUse=1 WtCom= 1.00D+00 WtEn= 0.00D+00
 Coeff-Com:  0.100D+01
 Coeff:      0.100D+01
 Gap=     0.329 Goal=   None    Shift=    0.000
 RMSDP=3.74D-09 MaxDP=1.15D-07              OVMax= 2.91D-07

 SCF Done:  E(RLC-wPBE) =  -2049.50036389     A.U. after    1 cycles
            NFock=  1  Conv=0.37D-08     -V/T= 2.0063
 KE= 2.036574788743D+03 PE=-1.050092306239D+04 EE= 3.581099227313D+03
 Leave Link  502 at Wed Dec  5 16:44:44 2018, MaxMem=   536870912 cpu:       237.5
 (Enter /pbs_home/pkowalski/g09d01/g09/l801.exe)
 DoSCS=F DFT=T ScalE2(SS,OS)=  1.000000  1.000000
 Range of M.O.s used for correlation:     1   428
 NBasis=   428 NAE=   101 NBE=   101 NFC=     0 NFV=     0
 NROrb=    428 NOA=   101 NOB=   101 NVA=   327 NVB=   327
 Leave Link  801 at Wed Dec  5 16:44:44 2018, MaxMem=   536870912 cpu:         0.3
 (Enter /pbs_home/pkowalski/g09d01/g09/l1101.exe)
 Using compressed storage, NAtomX=    39.
 Will process     40 centers per pass.
 Leave Link 1101 at Wed Dec  5 16:44:46 2018, MaxMem=   536870912 cpu:        10.4
 (Enter /pbs_home/pkowalski/g09d01/g09/l1102.exe)
 Symmetrizing basis deriv contribution to polar:
 IMax=3 JMax=2 DiffMx= 0.00D+00
 Leave Link 1102 at Wed Dec  5 16:44:47 2018, MaxMem=   536870912 cpu:         0.9
 (Enter /pbs_home/pkowalski/g09d01/g09/l1110.exe)
 Forming Gx(P) for the SCF density, NAtomX=    39.
 Integral derivatives from FoFJK, PRISM(SPDF).
 Do as many integral derivatives as possible in FoFJK.
 G2DrvN: MDV=     536870496.
 G2DrvN: will do    40 centers at a time, making    1 passes.
 Calling FoFCou, ICntrl=  3107 FMM=F I1Cent=   0 AccDes= 0.00D+00.
 FoFJK:  IHMeth= 1 ICntrl=    3107 DoSepK=T KAlg= 0 I1Cent=   0 FoldK=F
 IRaf=         1 NMat=   1 IRICut=       1 DoRegI=T DoRafI=F ISym2E= 0.
 FoFCou: FMM=F IPFlag=           0 FMFlag=      100000 FMFlg1=           0
         NFxFlg=           0 DoJE=F BraDBF=F KetDBF=F FulRan=T
         wScrn=  0.000000 ICntrl=    3507 IOpCl=  0 I1Cent=           0 NGrid=           0
         NMat0=    1 NMatS0=      1 NMatT0=    0 NMatD0=    1 NMtDS0=    0 NMtDT0=    0
 Symmetry not used in FoFCou.
 End of G2Drv F.D. properties file   721 does not exist.
 End of G2Drv F.D. properties file   722 does not exist.
 End of G2Drv F.D. properties file   788 does not exist.
 Leave Link 1110 at Wed Dec  5 16:51:57 2018, MaxMem=   536870912 cpu:      3427.3
 (Enter /pbs_home/pkowalski/g09d01/g09/l1002.exe)
 Minotr:  Closed shell wavefunction.
          IDoAtm=111111111111111111111111111111111111111
          Direct CPHF calculation.
          Differentiating once with respect to electric field.
                with respect to dipole field.
          Differentiating once with respect to nuclear coordinates.
          Requested convergence is 1.0D-08 RMS, and 1.0D-07 maximum.
          Secondary convergence is 1.0D-12 RMS, and 1.0D-12 maximum.
          NewPWx=T KeepS1=F KeepF1=F KeepIn=T MapXYZ=F SortEE=F KeepMc=T.
          MDV=     536870090 using IRadAn=       2.
 Generate precomputed XC quadrature information.
          Solving linear equations simultaneously, MaxMat=       0.
 FoFJK:  IHMeth= 1 ICntrl=       0 DoSepK=T KAlg= 0 I1Cent=   0 FoldK=F
 IRaf=         1 NMat= 120 IRICut=       1 DoRegI=T DoRafI=F ISym2E= 2.
 FoFCou: FMM=F IPFlag=           0 FMFlag=      100000 FMFlg1=           0
         NFxFlg=           0 DoJE=F BraDBF=F KetDBF=F FulRan=T
         wScrn=  0.000000 ICntrl=     500 IOpCl=  0 I1Cent=           0 NGrid=           0
         NMat0=  120 NMatS0=    120 NMatT0=    0 NMatD0=  120 NMtDS0=    0 NMtDT0=    0
 Integrals replicated using symmetry in FoFCou.
          There are   120 degrees of freedom in the 1st order CPHF.  IDoFFX=6 NUNeed=     3.
    117 vectors produced by pass  0 Test12= 3.30D-14 1.00D-09 XBig12= 1.01D+02 4.99D+00.
 AX will form   117 AO Fock derivatives at one time.
    117 vectors produced by pass  1 Test12= 3.30D-14 1.00D-09 XBig12= 1.06D+01 5.84D-01.
    117 vectors produced by pass  2 Test12= 3.30D-14 1.00D-09 XBig12= 3.41D-01 1.26D-01.
    117 vectors produced by pass  3 Test12= 3.30D-14 1.00D-09 XBig12= 6.06D-03 9.64D-03.
    117 vectors produced by pass  4 Test12= 3.30D-14 1.00D-09 XBig12= 9.79D-05 7.40D-04.
    117 vectors produced by pass  5 Test12= 3.30D-14 1.00D-09 XBig12= 8.33D-07 5.83D-05.
    115 vectors produced by pass  6 Test12= 3.30D-14 1.00D-09 XBig12= 5.13D-09 6.03D-06.
     49 vectors produced by pass  7 Test12= 3.30D-14 1.00D-09 XBig12= 3.27D-11 3.88D-07.
      6 vectors produced by pass  8 Test12= 3.30D-14 1.00D-09 XBig12= 1.80D-13 3.40D-08.
      3 vectors produced by pass  9 Test12= 3.30D-14 1.00D-09 XBig12= 1.75D-15 3.02D-09.
 InvSVY:  IOpt=1 It=  1 EMax= 2.13D-14
 Solved reduced A of dimension   875 with   120 vectors.
 FullF1:  Do perturbations    1 to     3.
 Isotropic polarizability for W=    0.000000      203.77 Bohr**3.
 End of Minotr F.D. properties file   721 does not exist.
 End of Minotr F.D. properties file   722 does not exist.
 End of Minotr F.D. properties file   788 does not exist.
 Leave Link 1002 at Wed Dec  5 17:39:18 2018, MaxMem=   536870912 cpu:     22652.9
 (Enter /pbs_home/pkowalski/g09d01/g09/l601.exe)
 Copying SCF densities to generalized density rwf, IOpCl= 0 IROHF=0.

 **********************************************************************

            Population analysis using the SCF density.

 **********************************************************************

 Orbital symmetries:
       Occupied  (A) (A) (A) (A) (A) (A) (A) (A) (A) (A) (A) (A)
                 (A) (A) (A) (A) (A) (A) (A) (A) (A) (A) (A) (A)
                 (A) (A) (A) (A) (A) (A) (A) (A) (A) (A) (A) (A)
                 (A) (A) (A) (A) (A) (A) (A) (A) (A) (A) (A) (A)
                 (A) (A) (A) (A) (A) (A) (A) (A) (A) (A) (A) (A)
                 (A) (A) (A) (A) (A) (A) (A) (A) (A) (A) (A) (A)
                 (A) (A) (A) (A) (A) (A) (A) (A) (A) (A) (A) (A)
                 (A) (A) (A) (A) (A) (A) (A) (A) (A) (A) (A) (A)
                 (A) (A) (A) (A) (A)
       Virtual   (A) (A) (A) (A) (A) (A) (A) (A) (A) (A) (A) (A)
                 (A) (A) (A) (A) (A) (A) (A) (A) (A) (A) (A) (A)
                 (A) (A) (A) (A) (A) (A) (A) (A) (A) (A) (A) (A)
                 (A) (A) (A) (A) (A) (A) (A) (A) (A) (A) (A) (A)
                 (A) (A) (A) (A) (A) (A) (A) (A) (A) (A) (A) (A)
                 (A) (A) (A) (A) (A) (A) (A) (A) (A) (A) (A) (A)
                 (A) (A) (A) (A) (A) (A) (A) (A) (A) (A) (A) (A)
                 (A) (A) (A) (A) (A) (A) (A) (A) (A) (A) (A) (A)
                 (A) (A) (A) (A) (A) (A) (A) (A) (A) (A) (A) (A)
                 (A) (A) (A) (A) (A) (A) (A) (A) (A) (A) (A) (A)
                 (A) (A) (A) (A) (A) (A) (A) (A) (A) (A) (A) (A)
                 (A) (A) (A) (A) (A) (A) (A) (A) (A) (A) (A) (A)
                 (A) (A) (A) (A) (A) (A) (A) (A) (A) (A) (A) (A)
                 (A) (A) (A) (A) (A) (A) (A) (A) (A) (A) (A) (A)
                 (A) (A) (A) (A) (A) (A) (A) (A) (A) (A) (A) (A)
                 (A) (A) (A) (A) (A) (A) (A) (A) (A) (A) (A) (A)
                 (A) (A) (A) (A) (A) (A) (A) (A) (A) (A) (A) (A)
                 (A) (A) (A) (A) (A) (A) (A) (A) (A) (A) (A) (A)
                 (A) (A) (A) (A) (A) (A) (A) (A) (A) (A) (A) (A)
                 (A) (A) (A) (A) (A) (A) (A) (A) (A) (A) (A) (A)
                 (A) (A) (A) (A) (A) (A) (A) (A) (A) (A) (A) (A)
                 (A) (A) (A) (A) (A) (A) (A) (A) (A) (A) (A) (A)
                 (A) (A) (A) (A) (A) (A) (A) (A) (A) (A) (A) (A)
                 (A) (A) (A) (A) (A) (A) (A) (A) (A) (A) (A) (A)
                 (A) (A) (A) (A) (A) (A) (A) (A) (A) (A) (A) (A)
                 (A) (A) (A) (A) (A) (A) (A) (A) (A) (A) (A) (A)
                 (A) (A) (A) (A) (A) (A) (A) (A) (A) (A) (A) (A)
                 (A) (A) (A)
 The electronic state is 1-A.
 Alpha  occ. eigenvalues --  -88.29475 -88.29406 -24.51316 -24.51283 -24.50921
 Alpha  occ. eigenvalues --  -24.50734 -24.50691 -24.50562 -10.30447 -10.30428
 Alpha  occ. eigenvalues --  -10.30313 -10.17706 -10.17642 -10.16550 -10.16452
 Alpha  occ. eigenvalues --  -10.16301 -10.16266 -10.14662 -10.14611 -10.13994
 Alpha  occ. eigenvalues --  -10.13954 -10.12876 -10.12803 -10.12574 -10.12518
 Alpha  occ. eigenvalues --   -7.93389  -7.93323  -5.95402  -5.95335  -5.94855
 Alpha  occ. eigenvalues --   -5.94786  -5.94460  -5.94399  -1.40967  -1.38600
 Alpha  occ. eigenvalues --   -1.37336  -1.33209  -1.31560  -1.31008  -1.06629
 Alpha  occ. eigenvalues --   -1.05176  -1.03179  -0.94450  -0.93648  -0.91715
 Alpha  occ. eigenvalues --   -0.91505  -0.88571  -0.87376  -0.84402  -0.84202
 Alpha  occ. eigenvalues --   -0.81669  -0.80235  -0.77155  -0.76842  -0.73936
 Alpha  occ. eigenvalues --   -0.72374  -0.71425  -0.70206  -0.68867  -0.68726
 Alpha  occ. eigenvalues --   -0.68396  -0.67315  -0.66956  -0.66391  -0.62334
 Alpha  occ. eigenvalues --   -0.62166  -0.59488  -0.58669  -0.58468  -0.58232
 Alpha  occ. eigenvalues --   -0.57924  -0.57586  -0.57326  -0.56690  -0.56008
 Alpha  occ. eigenvalues --   -0.55711  -0.55344  -0.55025  -0.54472  -0.54242
 Alpha  occ. eigenvalues --   -0.53973  -0.53917  -0.53101  -0.52967  -0.52763
 Alpha  occ. eigenvalues --   -0.51692  -0.50287  -0.50143  -0.49626  -0.49408
 Alpha  occ. eigenvalues --   -0.48556  -0.48344  -0.47475  -0.46258  -0.45768
 Alpha  occ. eigenvalues --   -0.43519  -0.43263  -0.36095  -0.35944  -0.35134
 Alpha  occ. eigenvalues --   -0.32297
 Alpha virt. eigenvalues --    0.00630   0.06131   0.08533   0.12441   0.12803
 Alpha virt. eigenvalues --    0.13491   0.14342   0.15069   0.15762   0.16489
 Alpha virt. eigenvalues --    0.17746   0.17982   0.18978   0.19676   0.20229
 Alpha virt. eigenvalues --    0.21041   0.21522   0.21878   0.22627   0.23204
 Alpha virt. eigenvalues --    0.23748   0.24108   0.24900   0.25670   0.26863
 Alpha virt. eigenvalues --    0.28186   0.29391   0.30902   0.31273   0.33010
 Alpha virt. eigenvalues --    0.33786   0.34785   0.36044   0.36224   0.37734
 Alpha virt. eigenvalues --    0.38291   0.38760   0.39192   0.40093   0.41388
 Alpha virt. eigenvalues --    0.41976   0.42287   0.43542   0.43733   0.46887
 Alpha virt. eigenvalues --    0.47871   0.48465   0.49000   0.49161   0.51349
 Alpha virt. eigenvalues --    0.51750   0.52081   0.52922   0.53346   0.53677
 Alpha virt. eigenvalues --    0.54729   0.54988   0.55698   0.56695   0.57093
 Alpha virt. eigenvalues --    0.57347   0.58737   0.60263   0.60819   0.61210
 Alpha virt. eigenvalues --    0.61812   0.62687   0.62864   0.64215   0.64317
 Alpha virt. eigenvalues --    0.64704   0.66005   0.66622   0.67606   0.67890
 Alpha virt. eigenvalues --    0.69700   0.70831   0.71168   0.71828   0.72098
 Alpha virt. eigenvalues --    0.72899   0.73232   0.74514   0.74795   0.74946
 Alpha virt. eigenvalues --    0.75112   0.75677   0.76072   0.76388   0.76581
 Alpha virt. eigenvalues --    0.77261   0.77370   0.78112   0.78333   0.78421
 Alpha virt. eigenvalues --    0.79006   0.79540   0.80692   0.81215   0.81541
 Alpha virt. eigenvalues --    0.82251   0.82575   0.83754   0.84002   0.84051
 Alpha virt. eigenvalues --    0.84708   0.85182   0.86338   0.87377   0.87755
 Alpha virt. eigenvalues --    0.88380   0.89962   0.91201   0.92888   0.93297
 Alpha virt. eigenvalues --    0.94116   0.95043   0.96249   0.97475   0.97633
 Alpha virt. eigenvalues --    0.98942   1.00733   1.01704   1.02407   1.03105
 Alpha virt. eigenvalues --    1.03815   1.05476   1.06429   1.07218   1.08942
 Alpha virt. eigenvalues --    1.10441   1.12438   1.14868   1.18310   1.19597
 Alpha virt. eigenvalues --    1.20499   1.21577   1.22855   1.23915   1.25108
 Alpha virt. eigenvalues --    1.25529   1.26482   1.27748   1.29038   1.30104
 Alpha virt. eigenvalues --    1.31209   1.31699   1.32249   1.32949   1.34465
 Alpha virt. eigenvalues --    1.36827   1.37244   1.38704   1.40205   1.42385
 Alpha virt. eigenvalues --    1.43441   1.45487   1.45989   1.46576   1.48095
 Alpha virt. eigenvalues --    1.48404   1.49525   1.51364   1.53124   1.54333
 Alpha virt. eigenvalues --    1.54643   1.55841   1.56825   1.58039   1.58180
 Alpha virt. eigenvalues --    1.59587   1.60376   1.61113   1.62228   1.62990
 Alpha virt. eigenvalues --    1.63320   1.63649   1.63687   1.64641   1.66364
 Alpha virt. eigenvalues --    1.66832   1.68367   1.70764   1.72631   1.74090
 Alpha virt. eigenvalues --    1.74661   1.74724   1.76456   1.78998   1.80364
 Alpha virt. eigenvalues --    1.81982   1.82222   1.82941   1.84301   1.84696
 Alpha virt. eigenvalues --    1.85037   1.87185   1.87382   1.87660   1.87837
 Alpha virt. eigenvalues --    1.89282   1.89549   1.89863   1.90496   1.91935
 Alpha virt. eigenvalues --    1.92751   1.93211   1.93279   1.94067   1.94239
 Alpha virt. eigenvalues --    1.94918   1.95787   1.97495   1.98692   2.00168
 Alpha virt. eigenvalues --    2.00420   2.02871   2.03996   2.05088   2.06113
 Alpha virt. eigenvalues --    2.08104   2.09157   2.10270   2.10331   2.10996
 Alpha virt. eigenvalues --    2.12497   2.13409   2.14674   2.15432   2.16727
 Alpha virt. eigenvalues --    2.18220   2.19297   2.20370   2.20830   2.21776
 Alpha virt. eigenvalues --    2.23040   2.23466   2.24933   2.25484   2.25764
 Alpha virt. eigenvalues --    2.29425   2.30972   2.31331   2.32876   2.33307
 Alpha virt. eigenvalues --    2.34101   2.34925   2.36849   2.37933   2.38371
 Alpha virt. eigenvalues --    2.40403   2.43769   2.45696   2.45779   2.47850
 Alpha virt. eigenvalues --    2.49266   2.49788   2.50768   2.53591   2.56521
 Alpha virt. eigenvalues --    2.56988   2.59290   2.59386   2.60201   2.61171
 Alpha virt. eigenvalues --    2.63674   2.64199   2.64738   2.66284   2.69033
 Alpha virt. eigenvalues --    2.71227   2.71349   2.73959   2.76377   2.78800
 Alpha virt. eigenvalues --    2.83093   2.83624   2.84235   2.85265   2.87248
 Alpha virt. eigenvalues --    2.90680   2.91326   2.97876   3.00115   3.02460
 Alpha virt. eigenvalues --    3.02507   3.05740   3.05988   3.07500   3.08471
 Alpha virt. eigenvalues --    3.08718   3.09216   3.14762   3.15132   3.15452
 Alpha virt. eigenvalues --    3.15905   3.16431   3.16655   3.17083   3.17816
 Alpha virt. eigenvalues --    3.19700   3.21079   3.22363   3.23461   3.24032
 Alpha virt. eigenvalues --    3.26331   3.27491   3.29165   3.29561   3.30724
 Alpha virt. eigenvalues --    3.37677   3.39187   3.43248   3.45271   3.48296
 Alpha virt. eigenvalues --    3.48896   3.52844   3.57983   3.58497   3.66745
 Alpha virt. eigenvalues --    3.70966   3.80754   3.84691   3.87072   3.96179
 Alpha virt. eigenvalues --    3.98262   4.01171
          Condensed to atoms (all electrons):
               1          2          3          4          5          6
     1  C    5.786707   0.332913  -0.126772  -0.029813   0.455495   0.005704
     2  S    0.332913  15.448530   0.325146  -0.070762  -0.082388  -0.060639
     3  C   -0.126772   0.325146   5.229654   0.519485  -0.015563   0.372548
     4  C   -0.029813  -0.070762   0.519485   4.882904   0.419757  -0.047258
     5  C    0.455495  -0.082388  -0.015563   0.419757   4.950046   0.008537
     6  C    0.005704  -0.060639   0.372548  -0.047258   0.008537   4.505609
     7  H    0.013321   0.006280  -0.058728   0.443079  -0.049433  -0.010745
     8  C    0.053735  -0.064303   0.010867   0.014899  -0.023734  -0.000109
     9  C   -0.069389   0.000599   0.000751  -0.000461   0.006859  -0.000001
    10  C   -0.089630   0.001862  -0.000227   0.001448  -0.015290  -0.000001
    11  C    0.017556  -0.000095   0.000002   0.000003  -0.000649   0.000000
    12  C    0.011460  -0.000129  -0.000002  -0.000011   0.000769   0.000000
    13  F   -0.018743   0.006204   0.000142   0.000004   0.000198  -0.000001
    14  F    0.003859  -0.000395   0.000010  -0.000015  -0.000813   0.000000
    15  F   -0.000121   0.000000   0.000000   0.000000  -0.000001   0.000000
    16  F   -0.000698  -0.000002   0.000000   0.000000  -0.000003   0.000000
    17  F   -0.000422   0.000000   0.000000   0.000000   0.000009   0.000000
    18  F   -0.000153   0.000000   0.000000   0.000000   0.000001   0.000000
    19  C    0.006968  -0.000237  -0.000027  -0.000098   0.000196  -0.000002
    20  C   -0.042413   0.000774   0.000060  -0.000091   0.003402   0.000001
    21  C   -0.000509  -0.002211  -0.000032  -0.000224  -0.004287   0.000003
    22  H   -0.000080   0.000082  -0.000006  -0.000046   0.000217   0.000001
    23  H    0.004827   0.000299   0.000860   0.001788  -0.003947  -0.000146
    24  H    0.004118   0.002332  -0.000113  -0.000067  -0.001934  -0.000010
    25  C   -0.059377   0.003804   0.010907  -0.067984   0.428337  -0.000106
    26  H   -0.006305  -0.000032  -0.000188  -0.001904  -0.004289   0.000001
    27  H   -0.026872   0.000079  -0.000482   0.008325   0.003434   0.000004
    28  H    0.009897  -0.000140   0.000477  -0.012083  -0.015424  -0.000006
    29  H   -0.000296   0.004348  -0.009787  -0.014320   0.000818   0.395904
    30  H    0.000204  -0.001050  -0.016746   0.002271  -0.000540   0.390193
    31  H    0.000149  -0.001334  -0.017129   0.002330  -0.000347   0.390670
    32  S    0.000779  -0.000002   0.000000  -0.000003  -0.000271   0.000000
    33  C    0.000059   0.000000   0.000000  -0.000001   0.000021   0.000000
    34  C   -0.000156  -0.000005   0.000000   0.000033  -0.000071   0.000000
    35  C    0.000001   0.000000   0.000000   0.000000  -0.000002   0.000000
    36  H    0.000000   0.000000   0.000000   0.000000   0.000000   0.000000
    37  H    0.000000   0.000000   0.000000   0.000000   0.000000   0.000000
    38  H    0.000000   0.000000   0.000000   0.000000   0.000000   0.000000
    39  H   -0.000003   0.000000   0.000000  -0.000001   0.000009   0.000000
               7          8          9         10         11         12
     1  C    0.013321   0.053735  -0.069389  -0.089630   0.017556   0.011460
     2  S    0.006280  -0.064303   0.000599   0.001862  -0.000095  -0.000129
     3  C   -0.058728   0.010867   0.000751  -0.000227   0.000002  -0.000002
     4  C    0.443079   0.014899  -0.000461   0.001448   0.000003  -0.000011
     5  C   -0.049433  -0.023734   0.006859  -0.015290  -0.000649   0.000769
     6  C   -0.010745  -0.000109  -0.000001  -0.000001   0.000000   0.000000
     7  H    0.645839  -0.000464  -0.000003   0.000011   0.000000   0.000000
     8  C   -0.000464   5.887430  -0.054856   0.382655  -0.044554   0.129314
     9  C   -0.000003  -0.054856   5.122537   0.107968   0.018289  -0.164398
    10  C    0.000011   0.382655   0.107968   5.939442  -0.028284  -0.091415
    11  C    0.000000  -0.044554   0.018289  -0.028284   5.133050   0.051398
    12  C    0.000000   0.129314  -0.164398  -0.091415   0.051398   5.104207
    13  F    0.000000  -0.042627   0.376613   0.000975  -0.041367   0.005526
    14  F    0.000000  -0.041560   0.370330  -0.011541  -0.042705   0.008102
    15  F    0.000000   0.004826  -0.045951   0.004011   0.381829  -0.044358
    16  F    0.000000  -0.000055  -0.042816   0.004670   0.376018  -0.048631
    17  F    0.000000  -0.009937   0.009687  -0.028202  -0.042351   0.353061
    18  F    0.000000   0.000134   0.006025  -0.061972  -0.044358   0.388957
    19  C    0.000011  -0.018596   0.000450  -0.033630  -0.001109   0.003154
    20  C    0.000000  -0.077323   0.016493   0.041942   0.009252  -0.029072
    21  C   -0.000002  -0.008012   0.000093  -0.019337  -0.000030  -0.000326
    22  H   -0.000001   0.000345   0.000012  -0.000474   0.000001   0.000013
    23  H    0.000032  -0.005200  -0.000101   0.004554  -0.000007   0.000045
    24  H   -0.000003   0.003044  -0.000679   0.007110   0.000183   0.000159
    25  C   -0.008208  -0.020471  -0.001065  -0.007871   0.000105  -0.000695
    26  H    0.000543   0.004612   0.000005  -0.005249   0.000014  -0.000199
    27  H   -0.000022   0.008128   0.000538   0.001767   0.000140  -0.000130
    28  H    0.003187  -0.000583   0.000023   0.000327  -0.000004   0.000031
    29  H    0.003884   0.000006   0.000000   0.000000   0.000000   0.000000
    30  H    0.000159   0.000005  -0.000001   0.000001   0.000000   0.000000
    31  H    0.000122   0.000000   0.000001  -0.000001   0.000000   0.000000
    32  S    0.000001   0.000395  -0.000366  -0.061170   0.000531  -0.002995
    33  C    0.000000  -0.000275   0.000000   0.010860   0.000006   0.000596
    34  C   -0.000001   0.001284  -0.000011   0.015118   0.000008  -0.000359
    35  C    0.000000  -0.000001   0.000000  -0.000081   0.000000  -0.000005
    36  H    0.000000  -0.000001   0.000000   0.000001   0.000000   0.000000
    37  H    0.000000   0.000001   0.000000   0.000002   0.000000   0.000000
    38  H    0.000000   0.000000   0.000000   0.000005   0.000000   0.000000
    39  H    0.000000   0.000010   0.000000  -0.000456   0.000000  -0.000001
              13         14         15         16         17         18
     1  C   -0.018743   0.003859  -0.000121  -0.000698  -0.000422  -0.000153
     2  S    0.006204  -0.000395   0.000000  -0.000002   0.000000   0.000000
     3  C    0.000142   0.000010   0.000000   0.000000   0.000000   0.000000
     4  C    0.000004  -0.000015   0.000000   0.000000   0.000000   0.000000
     5  C    0.000198  -0.000813  -0.000001  -0.000003   0.000009   0.000001
     6  C   -0.000001   0.000000   0.000000   0.000000   0.000000   0.000000
     7  H    0.000000   0.000000   0.000000   0.000000   0.000000   0.000000
     8  C   -0.042627  -0.041560   0.004826  -0.000055  -0.009937   0.000134
     9  C    0.376613   0.370330  -0.045951  -0.042816   0.009687   0.006025
    10  C    0.000975  -0.011541   0.004011   0.004670  -0.028202  -0.061972
    11  C   -0.041367  -0.042705   0.381829   0.376018  -0.042351  -0.044358
    12  C    0.005526   0.008102  -0.044358  -0.048631   0.353061   0.388957
    13  F    8.910821  -0.043209   0.000239  -0.000824  -0.000002  -0.000001
    14  F   -0.043209   8.909816  -0.000043   0.000347  -0.000157  -0.000002
    15  F    0.000239  -0.000043   8.879550  -0.041400  -0.000048   0.000232
    16  F   -0.000824   0.000347  -0.041400   8.899889   0.000344  -0.000682
    17  F   -0.000002  -0.000157  -0.000048   0.000344   8.930530  -0.043709
    18  F   -0.000001  -0.000002   0.000232  -0.000682  -0.043709   8.893768
    19  C   -0.000007   0.000000   0.000000   0.000020  -0.000101  -0.001930
    20  C   -0.000082  -0.000369  -0.000157  -0.000862  -0.014237   0.010153
    21  C    0.000003  -0.000001   0.000000  -0.000029  -0.000004  -0.000070
    22  H    0.000000   0.000000   0.000000   0.000000   0.000000   0.000001
    23  H    0.000002   0.000000   0.000000   0.000000   0.000000   0.000001
    24  H    0.000022   0.000004   0.000000   0.000108   0.000002   0.000053
    25  C   -0.000008  -0.000204   0.000000   0.000000  -0.000097  -0.000002
    26  H    0.000000   0.000002   0.000000   0.000000   0.000007   0.000000
    27  H    0.000006   0.000504  -0.000001   0.000000   0.000674   0.000012
    28  H    0.000000   0.000001   0.000000   0.000000   0.000000   0.000000
    29  H    0.000000   0.000000   0.000000   0.000000   0.000000   0.000000
    30  H    0.000000   0.000000   0.000000   0.000000   0.000000   0.000000
    31  H    0.000000   0.000000   0.000000   0.000000   0.000000   0.000000
    32  S    0.000000   0.000000  -0.000001  -0.000002   0.004811  -0.000765
    33  C    0.000000   0.000000   0.000000   0.000000   0.000067  -0.000074
    34  C    0.000000   0.000000   0.000000   0.000000  -0.000002   0.000054
    35  C    0.000000   0.000000   0.000000   0.000000   0.000000   0.000000
    36  H    0.000000   0.000000   0.000000   0.000000   0.000000   0.000000
    37  H    0.000000   0.000000   0.000000   0.000000   0.000000   0.000000
    38  H    0.000000   0.000000   0.000000   0.000000   0.000000   0.000000
    39  H    0.000000   0.000000   0.000000   0.000000   0.000000   0.000000
              19         20         21         22         23         24
     1  C    0.006968  -0.042413  -0.000509  -0.000080   0.004827   0.004118
     2  S   -0.000237   0.000774  -0.002211   0.000082   0.000299   0.002332
     3  C   -0.000027   0.000060  -0.000032  -0.000006   0.000860  -0.000113
     4  C   -0.000098  -0.000091  -0.000224  -0.000046   0.001788  -0.000067
     5  C    0.000196   0.003402  -0.004287   0.000217  -0.003947  -0.001934
     6  C   -0.000002   0.000001   0.000003   0.000001  -0.000146  -0.000010
     7  H    0.000011   0.000000  -0.000002  -0.000001   0.000032  -0.000003
     8  C   -0.018596  -0.077323  -0.008012   0.000345  -0.005200   0.003044
     9  C    0.000450   0.016493   0.000093   0.000012  -0.000101  -0.000679
    10  C   -0.033630   0.041942  -0.019337  -0.000474   0.004554   0.007110
    11  C   -0.001109   0.009252  -0.000030   0.000001  -0.000007   0.000183
    12  C    0.003154  -0.029072  -0.000326   0.000013   0.000045   0.000159
    13  F   -0.000007  -0.000082   0.000003   0.000000   0.000002   0.000022
    14  F    0.000000  -0.000369  -0.000001   0.000000   0.000000   0.000004
    15  F    0.000000  -0.000157   0.000000   0.000000   0.000000   0.000000
    16  F    0.000020  -0.000862  -0.000029   0.000000   0.000000   0.000108
    17  F   -0.000101  -0.014237  -0.000004   0.000000   0.000000   0.000002
    18  F   -0.001930   0.010153  -0.000070   0.000001   0.000001   0.000053
    19  C    4.987857   0.452063   0.432502  -0.015436  -0.004194   0.001949
    20  C    0.452063   5.735234  -0.064439   0.010257  -0.006656  -0.025688
    21  C    0.432502  -0.064439   4.500098   0.385305   0.377429   0.378746
    22  H   -0.015436   0.010257   0.385305   0.621696  -0.018896  -0.020644
    23  H   -0.004194  -0.006656   0.377429  -0.018896   0.601616  -0.015312
    24  H    0.001949  -0.025688   0.378746  -0.020644  -0.015312   0.610001
    25  C   -0.003949   0.001049   0.000422  -0.000021   0.000011   0.000117
    26  H   -0.004552   0.005587   0.000044  -0.000013   0.000187   0.000034
    27  H   -0.002246   0.003396   0.000093   0.000000   0.000042  -0.000030
    28  H    0.000242  -0.000099  -0.000022   0.000000  -0.000013   0.000000
    29  H    0.000000   0.000000   0.000000   0.000000  -0.000004   0.000000
    30  H    0.000000   0.000000  -0.000001   0.000000   0.000005   0.000000
    31  H    0.000000   0.000000   0.000015   0.000000  -0.000034   0.000002
    32  S   -0.086814   0.333292   0.003777  -0.000138  -0.000028   0.000094
    33  C   -0.013278  -0.127176   0.011076   0.000423  -0.000177  -0.000488
    34  C    0.411807  -0.024458  -0.068682  -0.011989  -0.001796   0.008285
    35  C    0.008722   0.005346  -0.000101  -0.000007   0.000001   0.000004
    36  H   -0.000349   0.000162   0.000004   0.000001   0.000000   0.000000
    37  H   -0.000523   0.000193   0.000005   0.000000   0.000000   0.000000
    38  H    0.000806  -0.000282  -0.000009   0.000000   0.000000   0.000000
    39  H   -0.049416   0.013641  -0.008357   0.003282   0.000522  -0.000019
              25         26         27         28         29         30
     1  C   -0.059377  -0.006305  -0.026872   0.009897  -0.000296   0.000204
     2  S    0.003804  -0.000032   0.000079  -0.000140   0.004348  -0.001050
     3  C    0.010907  -0.000188  -0.000482   0.000477  -0.009787  -0.016746
     4  C   -0.067984  -0.001904   0.008325  -0.012083  -0.014320   0.002271
     5  C    0.428337  -0.004289   0.003434  -0.015424   0.000818  -0.000540
     6  C   -0.000106   0.000001   0.000004  -0.000006   0.395904   0.390193
     7  H   -0.008208   0.000543  -0.000022   0.003187   0.003884   0.000159
     8  C   -0.020471   0.004612   0.008128  -0.000583   0.000006   0.000005
     9  C   -0.001065   0.000005   0.000538   0.000023   0.000000  -0.000001
    10  C   -0.007871  -0.005249   0.001767   0.000327   0.000000   0.000001
    11  C    0.000105   0.000014   0.000140  -0.000004   0.000000   0.000000
    12  C   -0.000695  -0.000199  -0.000130   0.000031   0.000000   0.000000
    13  F   -0.000008   0.000000   0.000006   0.000000   0.000000   0.000000
    14  F   -0.000204   0.000002   0.000504   0.000001   0.000000   0.000000
    15  F    0.000000   0.000000  -0.000001   0.000000   0.000000   0.000000
    16  F    0.000000   0.000000   0.000000   0.000000   0.000000   0.000000
    17  F   -0.000097   0.000007   0.000674   0.000000   0.000000   0.000000
    18  F   -0.000002   0.000000   0.000012   0.000000   0.000000   0.000000
    19  C   -0.003949  -0.004552  -0.002246   0.000242   0.000000   0.000000
    20  C    0.001049   0.005587   0.003396  -0.000099   0.000000   0.000000
    21  C    0.000422   0.000044   0.000093  -0.000022   0.000000  -0.000001
    22  H   -0.000021  -0.000013   0.000000   0.000000   0.000000   0.000000
    23  H    0.000011   0.000187   0.000042  -0.000013  -0.000004   0.000005
    24  H    0.000117   0.000034  -0.000030   0.000000   0.000000   0.000000
    25  C    4.502696   0.376199   0.376350   0.385942  -0.000009   0.000005
    26  H    0.376199   0.603354  -0.015102  -0.018945   0.000000   0.000000
    27  H    0.376350  -0.015102   0.610773  -0.020613   0.000000   0.000000
    28  H    0.385942  -0.018945  -0.020613   0.621015   0.000000   0.000000
    29  H   -0.000009   0.000000   0.000000   0.000000   0.604804  -0.016855
    30  H    0.000005   0.000000   0.000000   0.000000  -0.016855   0.593374
    31  H    0.000004   0.000000   0.000000   0.000001  -0.017664  -0.018677
    32  S   -0.002352   0.000568   0.002255   0.000080   0.000000   0.000000
    33  C   -0.000046   0.000619  -0.000092  -0.000004   0.000000   0.000000
    34  C   -0.000238   0.001762   0.000000  -0.000047   0.000000   0.000000
    35  C    0.000006  -0.000140  -0.000012   0.000001   0.000000   0.000000
    36  H    0.000013  -0.000030   0.000001   0.000000   0.000000   0.000000
    37  H   -0.000001   0.000005   0.000000   0.000000   0.000000   0.000000
    38  H    0.000000  -0.000003   0.000000   0.000000   0.000000   0.000000
    39  H   -0.000003   0.000039  -0.000003  -0.000001   0.000000   0.000000
              31         32         33         34         35         36
     1  C    0.000149   0.000779   0.000059  -0.000156   0.000001   0.000000
     2  S   -0.001334  -0.000002   0.000000  -0.000005   0.000000   0.000000
     3  C   -0.017129   0.000000   0.000000   0.000000   0.000000   0.000000
     4  C    0.002330  -0.000003  -0.000001   0.000033   0.000000   0.000000
     5  C   -0.000347  -0.000271   0.000021  -0.000071  -0.000002   0.000000
     6  C    0.390670   0.000000   0.000000   0.000000   0.000000   0.000000
     7  H    0.000122   0.000001   0.000000  -0.000001   0.000000   0.000000
     8  C    0.000000   0.000395  -0.000275   0.001284  -0.000001  -0.000001
     9  C    0.000001  -0.000366   0.000000  -0.000011   0.000000   0.000000
    10  C   -0.000001  -0.061170   0.010860   0.015118  -0.000081   0.000001
    11  C    0.000000   0.000531   0.000006   0.000008   0.000000   0.000000
    12  C    0.000000  -0.002995   0.000596  -0.000359  -0.000005   0.000000
    13  F    0.000000   0.000000   0.000000   0.000000   0.000000   0.000000
    14  F    0.000000   0.000000   0.000000   0.000000   0.000000   0.000000
    15  F    0.000000  -0.000001   0.000000   0.000000   0.000000   0.000000
    16  F    0.000000  -0.000002   0.000000   0.000000   0.000000   0.000000
    17  F    0.000000   0.004811   0.000067  -0.000002   0.000000   0.000000
    18  F    0.000000  -0.000765  -0.000074   0.000054   0.000000   0.000000
    19  C    0.000000  -0.086814  -0.013278   0.411807   0.008722  -0.000349
    20  C    0.000000   0.333292  -0.127176  -0.024458   0.005346   0.000162
    21  C    0.000015   0.003777   0.011076  -0.068682  -0.000101   0.000004
    22  H    0.000000  -0.000138   0.000423  -0.011989  -0.000007   0.000001
    23  H   -0.000034  -0.000028  -0.000177  -0.001796   0.000001   0.000000
    24  H    0.000002   0.000094  -0.000488   0.008285   0.000004   0.000000
    25  C    0.000004  -0.002352  -0.000046  -0.000238   0.000006   0.000013
    26  H    0.000000   0.000568   0.000619   0.001762  -0.000140  -0.000030
    27  H    0.000000   0.002255  -0.000092   0.000000  -0.000012   0.000001
    28  H    0.000001   0.000080  -0.000004  -0.000047   0.000001   0.000000
    29  H   -0.017664   0.000000   0.000000   0.000000   0.000000   0.000000
    30  H   -0.018677   0.000000   0.000000   0.000000   0.000000   0.000000
    31  H    0.598803   0.000000   0.000000   0.000000   0.000000   0.000000
    32  S    0.000000  15.459481   0.325822  -0.069603  -0.060838  -0.001358
    33  C    0.000000   0.325822   5.221702   0.520588   0.373319  -0.017056
    34  C    0.000000  -0.069603   0.520588   4.882949  -0.047314   0.002148
    35  C    0.000000  -0.060838   0.373319  -0.047314   4.505161   0.390746
    36  H    0.000000  -0.001358  -0.017056   0.002148   0.390746   0.598108
    37  H    0.000000  -0.001104  -0.016719   0.002357   0.390206  -0.018725
    38  H    0.000000   0.004354  -0.009810  -0.014323   0.395920  -0.017532
    39  H    0.000000   0.006347  -0.059139   0.443242  -0.010781   0.000120
              37         38         39
     1  C    0.000000   0.000000  -0.000003
     2  S    0.000000   0.000000   0.000000
     3  C    0.000000   0.000000   0.000000
     4  C    0.000000   0.000000  -0.000001
     5  C    0.000000   0.000000   0.000009
     6  C    0.000000   0.000000   0.000000
     7  H    0.000000   0.000000   0.000000
     8  C    0.000001   0.000000   0.000010
     9  C    0.000000   0.000000   0.000000
    10  C    0.000002   0.000005  -0.000456
    11  C    0.000000   0.000000   0.000000
    12  C    0.000000   0.000000  -0.000001
    13  F    0.000000   0.000000   0.000000
    14  F    0.000000   0.000000   0.000000
    15  F    0.000000   0.000000   0.000000
    16  F    0.000000   0.000000   0.000000
    17  F    0.000000   0.000000   0.000000
    18  F    0.000000   0.000000   0.000000
    19  C   -0.000523   0.000806  -0.049416
    20  C    0.000193  -0.000282   0.013641
    21  C    0.000005  -0.000009  -0.008357
    22  H    0.000000   0.000000   0.003282
    23  H    0.000000   0.000000   0.000522
    24  H    0.000000   0.000000  -0.000019
    25  C   -0.000001   0.000000  -0.000003
    26  H    0.000005  -0.000003   0.000039
    27  H    0.000000   0.000000  -0.000003
    28  H    0.000000   0.000000  -0.000001
    29  H    0.000000   0.000000   0.000000
    30  H    0.000000   0.000000   0.000000
    31  H    0.000000   0.000000   0.000000
    32  S   -0.001104   0.004354   0.006347
    33  C   -0.016719  -0.009810  -0.059139
    34  C    0.002357  -0.014323   0.443242
    35  C    0.390206   0.395920  -0.010781
    36  H   -0.018725  -0.017532   0.000120
    37  H    0.593337  -0.016874   0.000160
    38  H   -0.016874   0.604461   0.003889
    39  H    0.000160   0.003889   0.645809
 Mulliken charges:
               1
     1  C   -0.236001
     2  S    0.150471
     3  C   -0.225105
     4  C   -0.051185
     5  C   -0.059122
     6  C    0.049849
     7  H    0.011139
     8  C   -0.089027
     9  C    0.342828
    10  C   -0.069895
    11  C    0.257128
    12  C    0.325935
    13  F   -0.153885
    14  F   -0.151960
    15  F   -0.138605
    16  F   -0.145392
    17  F   -0.159923
    18  F   -0.145675
    19  C   -0.070252
    20  C   -0.228892
    21  C    0.087070
    22  H    0.046115
    23  H    0.064291
    24  H    0.048622
    25  C    0.086740
    26  H    0.063370
    27  H    0.049086
    28  H    0.046759
    29  H    0.049172
    30  H    0.067654
    31  H    0.063090
    32  S    0.145225
    33  C   -0.220824
    34  C   -0.050580
    35  C    0.049848
    36  H    0.063747
    37  H    0.067679
    38  H    0.049398
    39  H    0.011109
 Sum of Mulliken charges =   0.00000
 Mulliken charges with hydrogens summed into heavy atoms:
               1
     1  C   -0.236001
     2  S    0.150471
     3  C   -0.225105
     4  C   -0.040046
     5  C   -0.059122
     6  C    0.229764
     8  C   -0.089027
     9  C    0.342828
    10  C   -0.069895
    11  C    0.257128
    12  C    0.325935
    13  F   -0.153885
    14  F   -0.151960
    15  F   -0.138605
    16  F   -0.145392
    17  F   -0.159923
    18  F   -0.145675
    19  C   -0.070252
    20  C   -0.228892
    21  C    0.246098
    25  C    0.245954
    32  S    0.145225
    33  C   -0.220824
    34  C   -0.039471
    35  C    0.230672
 APT charges:
               1
     1  C   -0.129523
     2  S   -0.013329
     3  C    0.140490
     4  C   -0.236147
     5  C    0.076737
     6  C    0.002254
     7  H    0.055546
     8  C    0.015269
     9  C    1.103724
    10  C    0.034926
    11  C    0.985578
    12  C    1.102577
    13  F   -0.544391
    14  F   -0.532573
    15  F   -0.547773
    16  F   -0.477597
    17  F   -0.530539
    18  F   -0.535110
    19  C    0.080205
    20  C   -0.131048
    21  C   -0.012667
    22  H    0.010657
    23  H    0.017830
    24  H    0.026443
    25  C   -0.014354
    26  H    0.017591
    27  H    0.027795
    28  H    0.010421
    29  H    0.014227
    30  H    0.005905
    31  H    0.008979
    32  S   -0.027389
    33  C    0.143416
    34  C   -0.235083
    35  C    0.001734
    36  H    0.009032
    37  H    0.006098
    38  H    0.014437
    39  H    0.055653
 Sum of APT charges =   0.00000
 APT charges with hydrogens summed into heavy atoms:
               1
     1  C   -0.129523
     2  S   -0.013329
     3  C    0.140490
     4  C   -0.180601
     5  C    0.076737
     6  C    0.031365
     8  C    0.015269
     9  C    1.103724
    10  C    0.034926
    11  C    0.985578
    12  C    1.102577
    13  F   -0.544391
    14  F   -0.532573
    15  F   -0.547773
    16  F   -0.477597
    17  F   -0.530539
    18  F   -0.535110
    19  C    0.080205
    20  C   -0.131048
    21  C    0.042263
    25  C    0.041454
    32  S   -0.027389
    33  C    0.143416
    34  C   -0.179430
    35  C    0.031301
 Electronic spatial extent (au):  <R**2>=           8585.7323
 Charge=              0.0000 electrons
 Dipole moment (field-independent basis, Debye):
    X=              0.0195    Y=             -5.9034    Z=             -0.1781  Tot=              5.9061
 Quadrupole moment (field-independent basis, Debye-Ang):
   XX=           -142.2483   YY=           -151.0599   ZZ=           -155.3704
   XY=              0.2055   XZ=             -1.6703   YZ=             -0.2545
 Traceless Quadrupole moment (field-independent basis, Debye-Ang):
   XX=              7.3113   YY=             -1.5004   ZZ=             -5.8109
   XY=              0.2055   XZ=             -1.6703   YZ=             -0.2545
 Octapole moment (field-independent basis, Debye-Ang**2):
  XXX=             -1.0328  YYY=             44.8892  ZZZ=              0.1771  XYY=             -0.7421
  XXY=            -40.1050  XXZ=              0.0133  XZZ=             -0.1631  YZZ=             16.9900
  YYZ=             -1.1404  XYZ=             -3.1115
 Hexadecapole moment (field-independent basis, Debye-Ang**3):
 XXXX=          -5131.3054 YYYY=          -4102.0431 ZZZZ=           -996.4658 XXXY=              1.2391
 XXXZ=            -65.8097 YYYX=              1.2586 YYYZ=             -5.1614 ZZZX=            -12.4272
 ZZZY=              0.4123 XXYY=          -1450.0201 XXZZ=          -1124.5032 YYZZ=           -841.6188
 XXYZ=              1.3597 YYXZ=             23.8417 ZZXY=              0.1350
 N-N= 2.833748682447D+03 E-N=-1.050092305595D+04  KE= 2.036574788743D+03
  Exact polarizability: 254.555   0.514 200.635 -15.742   1.295 156.115
 Approx polarizability: 240.408   0.649 219.405 -24.283   2.005 193.188
 No NMR shielding tensors so no spin-rotation constants.
 Leave Link  601 at Wed Dec  5 17:39:19 2018, MaxMem=   536870912 cpu:         4.7
 (Enter /pbs_home/pkowalski/g09d01/g09/l701.exe)
 Compute integral second derivatives.
 ... and contract with generalized density number  0.
 Leave Link  701 at Wed Dec  5 17:39:20 2018, MaxMem=   536870912 cpu:         4.7
 (Enter /pbs_home/pkowalski/g09d01/g09/l702.exe)
 L702 exits ... SP integral derivatives will be done elsewhere.
 Leave Link  702 at Wed Dec  5 17:39:20 2018, MaxMem=   536870912 cpu:         0.2
 (Enter /pbs_home/pkowalski/g09d01/g09/l703.exe)
 Compute integral second derivatives, UseDBF=F ICtDFT=           0.
 Integral derivatives from FoFJK, PRISM(SPDF).
 Calling FoFJK, ICntrl=    100127 FMM=F ISym2X=0 I1Cent= 0 IOpClX= 0 NMat=1 NMatS=1 NMatT=0.
 FoFJK:  IHMeth= 1 ICntrl=  100127 DoSepK=T KAlg= 0 I1Cent=   0 FoldK=F
 IRaf=         1 NMat=   1 IRICut=       1 DoRegI=T DoRafI=F ISym2E= 0.
 FoFCou: FMM=F IPFlag=           0 FMFlag=      100000 FMFlg1=         800
         NFxFlg=           0 DoJE=F BraDBF=F KetDBF=F FulRan=T
         wScrn=  0.000000 ICntrl=  100527 IOpCl=  0 I1Cent=           0 NGrid=           0
         NMat0=    1 NMatS0=      1 NMatT0=    0 NMatD0=    1 NMtDS0=    0 NMtDT0=    0
 Symmetry not used in FoFCou.
 Leave Link  703 at Wed Dec  5 17:51:13 2018, MaxMem=   536870912 cpu:      5689.9
 (Enter /pbs_home/pkowalski/g09d01/g09/l716.exe)
 Dipole        = 7.65786238D-03-2.32255931D+00-7.00863050D-02
 Polarizability= 2.54555493D+02 5.14271669D-01 2.00634889D+02
                -1.57420641D+01 1.29509038D+00 1.56114772D+02
 Full mass-weighted force constant matrix:
 Low frequencies ---   -6.6522   -5.2024   -0.0004    0.0006    0.0020    2.3801
 Low frequencies ---   34.4833   40.5543   42.2047
 Diagonal vibrational polarizability:
       17.6269163      23.2626422      17.4010032
 Harmonic frequencies (cm**-1), IR intensities (KM/Mole), Raman scattering
 activities (A**4/AMU), depolarization ratios for plane and unpolarized
 incident light, reduced masses (AMU), force constants (mDyne/A),
 and normal coordinates:
                      1                      2                      3
                      A                      A                      A
 Frequencies --     34.4771                40.5485                42.1998
 Red. masses --      8.9498                 4.9949                 9.4242
 Frc consts  --      0.0063                 0.0048                 0.0099
 IR Inten    --      0.0258                 0.0474                 0.1055
  Atom  AN      X      Y      Z        X      Y      Z        X      Y      Z
     1   6     0.01  -0.02  -0.02     0.03  -0.02  -0.02     0.01   0.01  -0.04
     2  16     0.05   0.01   0.05     0.05   0.08   0.01    -0.02  -0.05  -0.08
     3   6     0.08   0.05   0.12     0.11   0.07  -0.03     0.00  -0.01   0.00
     4   6     0.05   0.04   0.09     0.11   0.00  -0.06     0.02   0.05   0.05
     5   6     0.01   0.00   0.01     0.06  -0.05  -0.06     0.03   0.06   0.03
     6   6     0.13   0.09   0.21     0.15   0.15  -0.02    -0.02  -0.04   0.00
     7   1     0.06   0.06   0.12     0.14  -0.01  -0.09     0.04   0.08   0.11
     8   6     0.00  -0.03  -0.04     0.00  -0.03   0.00     0.01   0.00  -0.07
     9   6     0.02  -0.03  -0.13    -0.01  -0.03   0.03     0.01  -0.01  -0.03
    10   6    -0.01  -0.03   0.02     0.00  -0.04   0.00     0.01  -0.01  -0.08
    11   6    -0.03  -0.02   0.02     0.00  -0.04  -0.01    -0.01   0.04   0.10
    12   6     0.00  -0.03   0.10     0.00  -0.03  -0.02    -0.01  -0.02  -0.08
    13   9    -0.08  -0.06  -0.29     0.02  -0.01   0.09    -0.04   0.03  -0.09
    14   9     0.21  -0.01  -0.18    -0.08  -0.04   0.06     0.10  -0.09  -0.03
    15   9     0.03  -0.05   0.07    -0.01  -0.02  -0.03    -0.05  -0.09   0.32
    16   9    -0.16   0.03   0.02     0.04  -0.06  -0.01     0.00   0.29   0.16
    17   9     0.11  -0.07   0.16    -0.02  -0.02  -0.04    -0.16  -0.10  -0.13
    18   9    -0.09   0.00   0.20     0.02  -0.05  -0.05     0.09   0.00  -0.17
    19   6    -0.03   0.00  -0.01    -0.06  -0.06   0.06     0.03  -0.09   0.05
    20   6    -0.02  -0.01   0.00    -0.02  -0.02   0.02     0.01  -0.02  -0.05
    21   6    -0.01  -0.02   0.01    -0.04  -0.14   0.09     0.05  -0.19   0.10
    22   1     0.01  -0.03   0.01    -0.04  -0.17   0.10     0.06  -0.27   0.13
    23   1    -0.02  -0.01   0.03    -0.08  -0.16   0.13     0.03  -0.16   0.17
    24   1     0.00  -0.02   0.01     0.00  -0.18   0.06     0.06  -0.22   0.02
    25   6    -0.01  -0.01  -0.03     0.05  -0.14  -0.09     0.05   0.13   0.07
    26   1     0.00   0.00  -0.05     0.09  -0.15  -0.13     0.05   0.08   0.14
    27   1    -0.02  -0.01  -0.03     0.01  -0.17  -0.06     0.05   0.15   0.00
    28   1    -0.04  -0.01  -0.02     0.06  -0.16  -0.10     0.07   0.21   0.11
    29   1     0.14   0.11   0.24     0.18   0.13  -0.07     0.01   0.01   0.07
    30   1     0.09   0.13   0.24     0.11   0.18   0.04    -0.01  -0.02  -0.09
    31   1     0.19   0.06   0.22     0.20   0.20  -0.03    -0.07  -0.13   0.01
    32  16    -0.05   0.01  -0.04    -0.05   0.08  -0.01    -0.02   0.07  -0.08
    33   6    -0.08   0.05  -0.09    -0.11   0.08   0.02     0.00   0.01   0.04
    34   6    -0.06   0.03  -0.07    -0.11   0.01   0.06     0.02  -0.08   0.10
    35   6    -0.12   0.08  -0.16    -0.16   0.17   0.01    -0.02   0.05   0.07
    36   1    -0.17   0.06  -0.17    -0.21   0.22   0.01    -0.06   0.16   0.09
    37   1    -0.08   0.12  -0.18    -0.12   0.21  -0.05    -0.01   0.03  -0.03
    38   1    -0.13   0.10  -0.18    -0.19   0.15   0.04     0.00  -0.01   0.16
    39   1    -0.07   0.05  -0.10    -0.14  -0.01   0.08     0.03  -0.13   0.18
                      4                      5                      6
                      A                      A                      A
 Frequencies --     47.2897                65.7409                69.2952
 Red. masses --      4.5634                 3.8251                 6.5988
 Frc consts  --      0.0060                 0.0097                 0.0187
 IR Inten    --      0.1009                 0.3151                 0.0492
  Atom  AN      X      Y      Z        X      Y      Z        X      Y      Z
     1   6    -0.03  -0.02  -0.02    -0.01   0.02   0.05    -0.03   0.00  -0.12
     2  16     0.04   0.04   0.08     0.02   0.06   0.09     0.01  -0.03  -0.06
     3   6     0.02   0.02   0.05    -0.05  -0.03  -0.05    -0.01   0.01   0.03
     4   6    -0.04  -0.03  -0.03    -0.09  -0.08  -0.11    -0.04   0.03   0.00
     5   6    -0.06  -0.06  -0.08    -0.06  -0.05  -0.05    -0.05   0.03  -0.08
     6   6     0.07   0.07   0.14    -0.07  -0.04  -0.09     0.03   0.02   0.14
     7   1    -0.06  -0.05  -0.06    -0.14  -0.14  -0.20    -0.06   0.06   0.05
     8   6    -0.02  -0.01  -0.03     0.00   0.02   0.05    -0.01   0.00  -0.13
     9   6     0.01  -0.02  -0.03     0.01   0.03  -0.01    -0.01  -0.01   0.00
    10   6    -0.02   0.01  -0.03     0.00   0.02   0.03    -0.01   0.02  -0.14
    11   6     0.02   0.01   0.00    -0.01   0.02   0.00     0.01   0.01   0.00
    12   6     0.00   0.02  -0.05     0.00   0.02   0.01     0.01   0.03   0.02
    13   9    -0.01  -0.03  -0.05    -0.03  -0.01  -0.07     0.04   0.06   0.10
    14   9     0.05  -0.04  -0.03     0.06   0.08  -0.04    -0.12  -0.11   0.05
    15   9     0.03  -0.02   0.06     0.00   0.02   0.00     0.03   0.03  -0.02
    16   9     0.03   0.08   0.02    -0.02   0.02   0.00     0.00  -0.01  -0.01
    17   9    -0.05   0.02  -0.07     0.00   0.03   0.01     0.15  -0.08   0.11
    18   9     0.04   0.03  -0.09    -0.01   0.01   0.01    -0.08   0.14   0.15
    19   6    -0.06   0.04  -0.05     0.08  -0.03   0.09     0.01  -0.06  -0.02
    20   6    -0.03   0.02  -0.02     0.02   0.01   0.02    -0.02   0.03  -0.13
    21   6    -0.11   0.09  -0.12     0.12  -0.07   0.15     0.01  -0.13  -0.01
    22   1    -0.16   0.16  -0.14     0.16  -0.12   0.16     0.01  -0.20   0.03
    23   1    -0.10   0.04  -0.20     0.10  -0.05   0.22     0.00  -0.11   0.04
    24   1    -0.10   0.10  -0.08     0.13  -0.09   0.13     0.03  -0.16  -0.07
    25   6    -0.11  -0.13  -0.15    -0.09  -0.12  -0.10    -0.09   0.07  -0.11
    26   1    -0.10  -0.08  -0.24    -0.07  -0.10  -0.17    -0.09   0.07  -0.12
    27   1    -0.12  -0.14  -0.10    -0.11  -0.14  -0.06    -0.08   0.09  -0.15
    28   1    -0.16  -0.21  -0.18    -0.11  -0.18  -0.13    -0.13   0.09  -0.09
    29   1     0.03   0.03   0.07    -0.18  -0.16  -0.28    -0.01   0.02   0.15
    30   1     0.03   0.07   0.28    -0.05  -0.15   0.12     0.00   0.02   0.22
    31   1     0.19   0.16   0.12     0.01   0.19  -0.13     0.13   0.01   0.15
    32  16     0.03  -0.03   0.08    -0.03   0.03  -0.05    -0.02   0.07  -0.12
    33   6     0.02  -0.03   0.08     0.04  -0.02   0.02     0.04  -0.03   0.06
    34   6    -0.04   0.02   0.00     0.09  -0.05   0.09     0.05  -0.09   0.09
    35   6     0.07  -0.07   0.17     0.03  -0.02  -0.01     0.09  -0.06   0.17
    36   1     0.18  -0.12   0.17    -0.07   0.14   0.02     0.10   0.12   0.21
    37   1     0.03  -0.08   0.28     0.03  -0.09  -0.21     0.05  -0.16   0.07
    38   1     0.04  -0.05   0.14     0.14  -0.11   0.12     0.15  -0.16   0.32
    39   1    -0.06   0.02  -0.01     0.14  -0.09   0.14     0.08  -0.16   0.19
                      7                      8                      9
                      A                      A                      A
 Frequencies --     84.2308                87.4366                96.1591
 Red. masses --      1.0852                 1.0977                 6.9432
 Frc consts  --      0.0045                 0.0049                 0.0378
 IR Inten    --      0.3940                 0.3355                 0.1451
  Atom  AN      X      Y      Z        X      Y      Z        X      Y      Z
     1   6     0.01   0.00   0.00     0.00   0.00   0.00    -0.09  -0.04   0.01
     2  16    -0.01  -0.02  -0.02    -0.01  -0.01  -0.01    -0.13   0.01  -0.07
     3   6    -0.01  -0.01  -0.01     0.00   0.00   0.00     0.01   0.08  -0.02
     4   6     0.00   0.00   0.00     0.01   0.01   0.01     0.08   0.05   0.04
     5   6     0.01   0.01   0.01     0.00   0.00   0.00     0.02  -0.02   0.05
     6   6     0.01   0.01   0.03     0.01   0.01   0.01     0.07   0.20  -0.03
     7   1     0.00   0.00   0.00     0.01   0.01   0.01     0.17   0.09   0.08
     8   6     0.00   0.00   0.00     0.00   0.00   0.00    -0.09  -0.04   0.03
     9   6     0.00   0.00   0.00     0.00  -0.01   0.00     0.01  -0.08   0.01
    10   6     0.00   0.00   0.00     0.00   0.00   0.00    -0.09   0.03   0.04
    11   6     0.00   0.00   0.00     0.00   0.00   0.00     0.07   0.00   0.01
    12   6     0.00   0.00   0.00     0.00   0.00   0.00     0.00   0.08   0.01
    13   9     0.00   0.01   0.00     0.00  -0.01   0.00     0.01  -0.17  -0.02
    14   9     0.00   0.00   0.00     0.00  -0.01   0.00     0.06  -0.09   0.00
    15   9    -0.01   0.00   0.00     0.01   0.00   0.00     0.16   0.01   0.00
    16   9     0.00   0.00   0.00     0.01   0.00   0.00     0.09  -0.02   0.01
    17   9     0.00  -0.01   0.00     0.00   0.01   0.00    -0.01   0.16  -0.01
    18   9     0.00  -0.01   0.00     0.00   0.00   0.00     0.04   0.13  -0.02
    19   6     0.00   0.00   0.00    -0.01   0.01  -0.01     0.00   0.02   0.06
    20   6     0.00   0.00   0.00    -0.01   0.00   0.00    -0.09   0.04   0.02
    21   6     0.00   0.00  -0.01    -0.02   0.03  -0.02     0.04   0.05   0.10
    22   1     0.00   0.00   0.00    -0.03   0.04  -0.03     0.08   0.01   0.10
    23   1     0.00   0.01  -0.01    -0.01   0.03  -0.04     0.06   0.10   0.13
    24   1    -0.01   0.00  -0.01    -0.03   0.04  -0.02     0.00   0.07   0.08
    25   6     0.02   0.03   0.03     0.01   0.00   0.01     0.05  -0.06   0.09
    26   1     0.01   0.02   0.05     0.00   0.01   0.01     0.07  -0.10   0.11
    27   1     0.03   0.04   0.02     0.01   0.01   0.01     0.02  -0.08   0.08
    28   1     0.03   0.04   0.03     0.01   0.00   0.01     0.09  -0.04   0.08
    29   1    -0.25  -0.25  -0.39    -0.01  -0.01  -0.02     0.14   0.18  -0.08
    30   1     0.01  -0.20   0.56     0.00   0.00   0.06     0.01   0.26   0.03
    31   1     0.30   0.50  -0.06     0.04   0.05   0.00     0.12   0.27  -0.04
    32  16     0.01   0.00   0.01     0.01  -0.02   0.02    -0.15  -0.02  -0.06
    33   6     0.00   0.01   0.00     0.01  -0.01   0.01    -0.01  -0.08  -0.02
    34   6    -0.01   0.01  -0.01     0.00   0.00   0.00     0.06  -0.05   0.04
    35   6    -0.01   0.01   0.00    -0.02   0.01  -0.03     0.05  -0.19  -0.04
    36   1     0.02  -0.05  -0.02    -0.31   0.50   0.07     0.12  -0.32  -0.07
    37   1     0.00   0.04   0.06    -0.01  -0.19  -0.57     0.00  -0.22   0.08
    38   1    -0.04   0.04  -0.05     0.24  -0.26   0.37     0.08  -0.13  -0.15
    39   1    -0.01   0.01  -0.01     0.00   0.00   0.00     0.15  -0.07   0.07
                     10                     11                     12
                      A                      A                      A
 Frequencies --    141.9837               166.8326               169.3665
 Red. masses --      4.5883                 5.8849                 5.9111
 Frc consts  --      0.0545                 0.0965                 0.0999
 IR Inten    --      0.0707                 0.5756                 0.5291
  Atom  AN      X      Y      Z        X      Y      Z        X      Y      Z
     1   6     0.00   0.01   0.12     0.00   0.06  -0.01     0.10   0.03  -0.06
     2  16    -0.01   0.07   0.11     0.07   0.13   0.11     0.19   0.03   0.04
     3   6     0.01   0.03   0.02    -0.02   0.07   0.02     0.09  -0.03   0.01
     4   6     0.05   0.00   0.05    -0.04   0.06  -0.01     0.05   0.01  -0.01
     5   6     0.04  -0.01   0.11    -0.03   0.07  -0.01     0.08   0.04  -0.05
     6   6    -0.05   0.02  -0.16    -0.10  -0.01  -0.11    -0.01  -0.19  -0.03
     7   1     0.07  -0.02   0.01    -0.08   0.02  -0.06    -0.01  -0.01  -0.04
     8   6    -0.01  -0.01   0.07    -0.03   0.00  -0.08     0.02  -0.02  -0.05
     9   6     0.00  -0.01   0.03     0.00  -0.03  -0.05    -0.01  -0.02  -0.02
    10   6     0.00  -0.02  -0.07    -0.03  -0.01  -0.07    -0.01  -0.02   0.06
    11   6     0.00  -0.02   0.00     0.04   0.01  -0.03    -0.01  -0.02   0.00
    12   6     0.01  -0.02  -0.02     0.02   0.02  -0.05     0.00  -0.01   0.03
    13   9    -0.02  -0.08  -0.03     0.04  -0.03   0.01     0.00   0.03   0.00
    14   9     0.05   0.05  -0.01    -0.04  -0.12  -0.01    -0.03  -0.08   0.00
    15   9    -0.02  -0.02   0.00     0.08  -0.01   0.02     0.02  -0.02   0.00
    16   9     0.03  -0.02   0.00     0.07   0.07  -0.02    -0.04  -0.02   0.00
    17   9     0.04  -0.09   0.01     0.10   0.01  -0.01    -0.05   0.04  -0.01
    18   9    -0.02   0.04   0.02    -0.01   0.12   0.01     0.02  -0.08  -0.01
    19   6    -0.05  -0.01  -0.11    -0.05  -0.07   0.01    -0.06   0.06   0.05
    20   6    -0.01   0.00  -0.12    -0.03  -0.06   0.01    -0.09   0.04   0.06
    21   6    -0.07  -0.04  -0.14    -0.04  -0.13   0.02    -0.05   0.16   0.04
    22   1    -0.12   0.08  -0.18    -0.02  -0.30   0.10    -0.04   0.20   0.02
    23   1    -0.14  -0.16  -0.19     0.00  -0.01   0.12    -0.01   0.18   0.00
    24   1     0.02  -0.06  -0.05    -0.10  -0.14  -0.12    -0.11   0.20   0.09
    25   6     0.07  -0.03   0.14    -0.02   0.15   0.01     0.07   0.13  -0.04
    26   1     0.13  -0.15   0.19     0.01   0.04   0.12     0.01   0.20  -0.02
    27   1    -0.03  -0.06   0.05    -0.06   0.17  -0.13     0.16   0.17  -0.03
    28   1     0.11   0.09   0.18     0.00   0.31   0.09     0.05   0.10  -0.04
    29   1    -0.07  -0.07  -0.32    -0.17  -0.08  -0.22    -0.16  -0.23  -0.08
    30   1     0.00  -0.07  -0.13    -0.02  -0.14  -0.10     0.09  -0.34   0.00
    31   1    -0.14   0.18  -0.20    -0.19   0.10  -0.14    -0.05  -0.14  -0.04
    32  16    -0.01   0.06  -0.11     0.02  -0.14   0.10    -0.18   0.06  -0.06
    33   6    -0.02   0.02  -0.02    -0.04  -0.09   0.02    -0.07  -0.01  -0.01
    34   6    -0.06   0.00  -0.05    -0.05  -0.06   0.00    -0.03   0.02   0.02
    35   6     0.05  -0.01   0.16    -0.11  -0.03  -0.12     0.03  -0.17   0.04
    36   1     0.13   0.16   0.20    -0.20  -0.15  -0.15     0.08  -0.10   0.06
    37   1    -0.01  -0.11   0.11    -0.05   0.07  -0.10    -0.08  -0.33   0.01
    38   1     0.07  -0.11   0.32    -0.15   0.05  -0.23     0.18  -0.22   0.11
    39   1    -0.07  -0.03  -0.01    -0.08  -0.03  -0.05     0.03   0.00   0.05
                     13                     14                     15
                      A                      A                      A
 Frequencies --    177.1939               182.5765               199.8253
 Red. masses --      1.0580                 1.0800                 5.2041
 Frc consts  --      0.0196                 0.0212                 0.1224
 IR Inten    --      0.7095                 0.5991                 3.4262
  Atom  AN      X      Y      Z        X      Y      Z        X      Y      Z
     1   6     0.00   0.00  -0.01     0.00   0.01   0.01     0.01  -0.03   0.05
     2  16     0.00   0.00   0.00    -0.01   0.01   0.00    -0.01  -0.07   0.00
     3   6     0.00   0.00   0.00     0.00   0.01   0.00     0.07  -0.02   0.06
     4   6    -0.01   0.00  -0.01     0.01   0.02   0.02     0.13   0.03   0.15
     5   6     0.00   0.00  -0.01     0.00   0.01   0.02     0.08  -0.02   0.10
     6   6     0.00   0.00   0.01    -0.01   0.01  -0.02     0.00  -0.10  -0.06
     7   1    -0.01   0.00  -0.01     0.01   0.02   0.02     0.16   0.06   0.19
     8   6     0.00   0.00   0.00     0.00   0.00   0.00     0.00  -0.02  -0.04
     9   6     0.00   0.00   0.00     0.00  -0.01   0.00    -0.03   0.02  -0.07
    10   6     0.00   0.00   0.00     0.00   0.00   0.00     0.00   0.01  -0.05
    11   6     0.00   0.00   0.00     0.00  -0.01   0.00    -0.01   0.05  -0.09
    12   6     0.00   0.00   0.00     0.00   0.00   0.00     0.02   0.03  -0.07
    13   9     0.00   0.00   0.00     0.00  -0.01   0.00     0.02   0.05   0.02
    14   9     0.00   0.01   0.00     0.01  -0.01   0.00    -0.17   0.04  -0.04
    15   9     0.00   0.00   0.00     0.00   0.00   0.00    -0.02  -0.02   0.03
    16   9     0.00   0.01   0.00     0.00  -0.01   0.00    -0.03   0.22  -0.05
    17   9     0.00   0.01   0.00     0.00   0.00   0.00     0.13   0.04  -0.01
    18   9     0.00   0.01   0.00     0.00   0.00   0.00    -0.06   0.04   0.02
    19   6     0.00  -0.01   0.01    -0.01   0.00  -0.02     0.00   0.01   0.03
    20   6     0.00  -0.01   0.01     0.00   0.00  -0.01    -0.02   0.01   0.02
    21   6    -0.01  -0.03   0.00     0.00  -0.02   0.00    -0.01   0.05   0.01
    22   1    -0.13   0.47  -0.22     0.02  -0.10   0.03    -0.02   0.10  -0.01
    23   1    -0.28  -0.50  -0.21     0.03   0.04   0.05    -0.01   0.01  -0.03
    24   1     0.35  -0.10   0.42    -0.03  -0.02  -0.06    -0.01   0.06   0.06
    25   6     0.00   0.02   0.00    -0.02   0.03   0.00     0.03  -0.25  -0.02
    26   1    -0.05   0.09  -0.02    -0.28   0.50  -0.22     0.09  -0.16  -0.24
    27   1     0.06   0.04   0.05     0.34   0.10   0.41    -0.02  -0.33   0.17
    28   1    -0.01  -0.04  -0.03    -0.14  -0.47  -0.22    -0.03  -0.47  -0.11
    29   1     0.00   0.00   0.01    -0.01   0.00  -0.04    -0.08  -0.17  -0.17
    30   1     0.00   0.00   0.01     0.00   0.00  -0.02     0.08  -0.22  -0.05
    31   1     0.01   0.00   0.01    -0.03   0.03  -0.03    -0.09   0.00  -0.09
    32  16     0.00  -0.01   0.00     0.01   0.00   0.00    -0.02   0.00   0.02
    33   6     0.00  -0.01   0.00     0.00   0.00  -0.01     0.00  -0.02   0.02
    34   6     0.01  -0.01   0.01    -0.01   0.00  -0.01     0.01  -0.01   0.04
    35   6    -0.01  -0.01  -0.02     0.00   0.00   0.01    -0.02  -0.02  -0.05
    36   1    -0.02  -0.03  -0.03     0.01   0.01   0.01    -0.06  -0.07  -0.06
    37   1     0.00   0.00  -0.02     0.00   0.00   0.01     0.00   0.00  -0.05
    38   1    -0.01   0.00  -0.04     0.00   0.00   0.02    -0.01   0.01  -0.10
    39   1     0.01  -0.02   0.02    -0.01   0.00  -0.01     0.03  -0.02   0.04
                     16                     17                     18
                      A                      A                      A
 Frequencies --    206.7597               212.3845               222.3460
 Red. masses --      3.6005                 3.4082                 4.5097
 Frc consts  --      0.0907                 0.0906                 0.1314
 IR Inten    --      2.9717                 0.3354                 1.6861
  Atom  AN      X      Y      Z        X      Y      Z        X      Y      Z
     1   6     0.02   0.01   0.00     0.00   0.02  -0.01     0.04   0.04  -0.01
     2  16     0.01  -0.02  -0.03    -0.01   0.00  -0.04     0.02  -0.01  -0.06
     3   6     0.00  -0.03  -0.03     0.04   0.06   0.07     0.03   0.02   0.01
     4   6    -0.01  -0.03  -0.04     0.09   0.13   0.16     0.05   0.06   0.05
     5   6     0.01  -0.01  -0.02     0.03   0.07   0.05     0.04   0.05   0.00
     6   6     0.03  -0.02   0.06    -0.07  -0.06  -0.07    -0.01  -0.08   0.04
     7   1    -0.02  -0.03  -0.04     0.12   0.17   0.22     0.05   0.08   0.08
     8   6     0.01   0.02   0.04    -0.01   0.01  -0.02     0.01   0.04   0.08
     9   6     0.01   0.04   0.02     0.00  -0.01   0.01     0.02   0.06   0.08
    10   6     0.01   0.00   0.04    -0.01   0.01   0.01     0.00   0.00   0.04
    11   6     0.01   0.03   0.00     0.00  -0.02   0.04     0.02   0.02   0.05
    12   6     0.02   0.02   0.01    -0.02   0.00   0.03     0.02   0.02   0.04
    13   9     0.01   0.00   0.02    -0.02   0.03  -0.01    -0.01  -0.01   0.01
    14   9     0.00   0.12   0.00     0.06  -0.08   0.02     0.11   0.18   0.03
    15   9    -0.02   0.02   0.01     0.03   0.02  -0.02    -0.06   0.06  -0.01
    16   9     0.02   0.07   0.01    -0.02  -0.11   0.02     0.08  -0.03   0.04
    17   9     0.04   0.08   0.01    -0.09  -0.01   0.00    -0.01   0.05   0.02
    18   9     0.01  -0.01   0.01     0.02   0.02  -0.01     0.05   0.04   0.01
    19   6    -0.08   0.03  -0.08     0.00   0.03  -0.03    -0.03  -0.08   0.02
    20   6    -0.02   0.00  -0.01     0.00   0.01  -0.01    -0.01  -0.03  -0.01
    21   6     0.02  -0.19   0.09     0.06  -0.04   0.07    -0.17  -0.09  -0.15
    22   1     0.11  -0.31   0.12     0.12   0.02   0.02    -0.32  -0.20  -0.04
    23   1    -0.12  -0.19   0.31    -0.05  -0.13   0.13    -0.03   0.01  -0.25
    24   1     0.16  -0.28   0.02     0.19  -0.08   0.15    -0.29  -0.08  -0.35
    25   6     0.03   0.00   0.00    -0.10  -0.05  -0.15    -0.03  -0.01  -0.11
    26   1     0.04  -0.04   0.03     0.10  -0.19  -0.29     0.05  -0.03  -0.21
    27   1     0.00  -0.01  -0.02    -0.32  -0.13  -0.28    -0.11  -0.04  -0.13
    28   1     0.05   0.03   0.01    -0.22   0.03  -0.06    -0.11  -0.03  -0.09
    29   1     0.03   0.02   0.12    -0.18  -0.14  -0.19    -0.11  -0.08   0.05
    30   1     0.00   0.02   0.06     0.04  -0.22  -0.06     0.04  -0.15   0.05
    31   1     0.09  -0.08   0.07    -0.18   0.06  -0.10    -0.01  -0.10   0.04
    32  16    -0.01  -0.05   0.02     0.04  -0.01   0.03    -0.04  -0.03  -0.04
    33   6    -0.08   0.02  -0.08     0.00   0.03  -0.02    -0.02  -0.09   0.05
    34   6    -0.15   0.10  -0.18    -0.03   0.06  -0.07     0.02  -0.12   0.11
    35   6     0.04  -0.14   0.06     0.03   0.01   0.03    -0.08  -0.05  -0.07
    36   1     0.15  -0.01   0.10     0.07   0.05   0.04    -0.17  -0.15  -0.10
    37   1    -0.09  -0.32   0.03     0.00  -0.03   0.03    -0.02   0.03  -0.07
    38   1     0.17  -0.23   0.19     0.05  -0.02   0.08    -0.10   0.02  -0.17
    39   1    -0.17   0.14  -0.23    -0.05   0.08  -0.10     0.04  -0.15   0.14
                     19                     20                     21
                      A                      A                      A
 Frequencies --    233.6918               236.5567               248.7194
 Red. masses --      6.0859                 9.6092                 7.5624
 Frc consts  --      0.1958                 0.3168                 0.2756
 IR Inten    --      2.4415                 0.2625                 0.6703
  Atom  AN      X      Y      Z        X      Y      Z        X      Y      Z
     1   6    -0.01  -0.03  -0.02    -0.01   0.00  -0.04    -0.04  -0.03   0.04
     2  16     0.06  -0.02   0.04     0.02   0.03   0.00    -0.08  -0.02   0.05
     3   6     0.05  -0.05  -0.02     0.01   0.03   0.03    -0.05   0.00   0.04
     4   6     0.03  -0.07  -0.06     0.01   0.04   0.03    -0.05  -0.02   0.04
     5   6     0.04  -0.06  -0.02    -0.01   0.02  -0.02    -0.06  -0.03   0.05
     6   6     0.04  -0.13   0.06    -0.03  -0.01  -0.03    -0.02   0.13  -0.07
     7   1     0.00  -0.08  -0.08     0.02   0.05   0.04    -0.04  -0.03   0.03
     8   6    -0.03   0.00  -0.02    -0.03  -0.03   0.03     0.08   0.02  -0.06
     9   6    -0.04   0.01   0.00    -0.04  -0.06  -0.01     0.07   0.05  -0.04
    10   6    -0.05   0.05  -0.01    -0.03  -0.01   0.13     0.06  -0.01   0.04
    11   6    -0.04   0.03   0.05    -0.01  -0.01  -0.01     0.03   0.01   0.00
    12   6    -0.07   0.09   0.04    -0.05   0.02   0.09     0.06  -0.02   0.02
    13   9    -0.09   0.11  -0.04     0.00  -0.16   0.03     0.03   0.41  -0.01
    14   9    -0.01  -0.06   0.01    -0.13  -0.01   0.01     0.09  -0.13   0.00
    15   9     0.12   0.10  -0.04     0.20  -0.06   0.10     0.11   0.02  -0.01
    16   9    -0.13  -0.08   0.01    -0.15   0.08   0.01    -0.03  -0.01  -0.01
    17   9    -0.19   0.08  -0.01    -0.03   0.39   0.01     0.06   0.06   0.00
    18   9     0.00   0.23  -0.01    -0.08  -0.27   0.05     0.06  -0.19  -0.01
    19   6     0.01  -0.01  -0.04     0.07  -0.06  -0.06    -0.01  -0.02   0.03
    20   6     0.01   0.01  -0.05     0.07  -0.04  -0.05     0.04  -0.02   0.05
    21   6    -0.02  -0.11  -0.06    -0.01  -0.10  -0.15    -0.13  -0.11  -0.10
    22   1    -0.07  -0.17  -0.01    -0.11  -0.12  -0.10    -0.29  -0.16  -0.02
    23   1    -0.04  -0.12  -0.03     0.03  -0.10  -0.21    -0.09  -0.11  -0.17
    24   1     0.02  -0.16  -0.14    -0.02  -0.12  -0.23    -0.13  -0.14  -0.23
    25   6     0.18  -0.13   0.14    -0.03   0.07  -0.04    -0.05  -0.05   0.07
    26   1     0.09  -0.07   0.21     0.01  -0.01  -0.01    -0.04  -0.08   0.08
    27   1     0.25  -0.15   0.33    -0.08   0.08  -0.17    -0.07  -0.06   0.07
    28   1     0.35  -0.23   0.02    -0.06   0.19   0.02    -0.02  -0.04   0.07
    29   1    -0.05  -0.10   0.12    -0.07  -0.04  -0.07     0.12   0.10  -0.15
    30   1     0.06  -0.17   0.08     0.02  -0.08  -0.03    -0.07   0.21  -0.10
    31   1     0.08  -0.19   0.08    -0.07   0.03  -0.04    -0.08   0.21  -0.09
    32  16     0.05  -0.02  -0.01     0.08   0.00  -0.09    -0.04   0.03  -0.03
    33   6     0.03  -0.01   0.01     0.06  -0.01  -0.02    -0.04   0.00   0.00
    34   6     0.02  -0.02   0.00     0.06  -0.05  -0.01    -0.02   0.00   0.02
    35   6     0.00   0.03  -0.01     0.01   0.14   0.09     0.01  -0.12  -0.05
    36   1    -0.03   0.02  -0.02     0.06   0.22   0.11     0.01  -0.16  -0.06
    37   1     0.03   0.08  -0.01     0.07   0.24   0.11    -0.05  -0.23  -0.07
    38   1    -0.05   0.05  -0.03    -0.15   0.12   0.15     0.15  -0.12  -0.08
    39   1     0.01  -0.02   0.00     0.05  -0.07   0.01    -0.01  -0.01   0.03
                     22                     23                     24
                      A                      A                      A
 Frequencies --    261.4485               281.9731               285.1706
 Red. masses --     11.6285                 3.8979                 3.7516
 Frc consts  --      0.4683                 0.1826                 0.1798
 IR Inten    --      0.2542                 1.4577                 0.8443
  Atom  AN      X      Y      Z        X      Y      Z        X      Y      Z
     1   6     0.03   0.00   0.03     0.00  -0.05  -0.02    -0.03   0.04   0.00
     2  16    -0.01  -0.04   0.00     0.04  -0.07   0.04    -0.04   0.12  -0.04
     3   6    -0.01  -0.02   0.01     0.03  -0.05   0.05    -0.03   0.10  -0.05
     4   6    -0.01  -0.02   0.03     0.02  -0.05   0.04    -0.01   0.09  -0.05
     5   6     0.00   0.00   0.02     0.01  -0.04  -0.01    -0.02   0.04  -0.01
     6   6     0.03   0.09  -0.06     0.06   0.06  -0.10    -0.10  -0.11   0.14
     7   1    -0.01  -0.02   0.03     0.00  -0.05   0.05     0.02   0.08  -0.07
     8   6     0.04   0.00   0.04    -0.01  -0.02   0.00    -0.01   0.02  -0.01
     9   6     0.02   0.02  -0.04    -0.02  -0.03   0.01     0.00  -0.02   0.00
    10   6     0.05   0.00  -0.02     0.00   0.03  -0.01     0.01   0.01  -0.01
    11   6     0.04   0.00   0.00    -0.03   0.00   0.00     0.01   0.00  -0.01
    12   6     0.02  -0.02   0.03    -0.02   0.02   0.00     0.00  -0.02  -0.01
    13   9     0.12  -0.08   0.07    -0.02  -0.10  -0.01     0.03  -0.08   0.01
    14   9    -0.17   0.29  -0.04    -0.01  -0.04   0.01     0.00  -0.04   0.00
    15   9     0.43   0.00   0.04    -0.12   0.00  -0.01     0.04  -0.01   0.00
    16   9    -0.27   0.01  -0.03    -0.02  -0.01   0.00     0.02   0.01  -0.01
    17   9    -0.15  -0.31   0.01    -0.03   0.05   0.00     0.01  -0.07   0.00
    18   9     0.11   0.04  -0.04    -0.04   0.03   0.01    -0.04  -0.10   0.00
    19   6    -0.02   0.01   0.02     0.01   0.06   0.00     0.01   0.03   0.01
    20   6     0.00   0.02   0.02     0.01   0.06  -0.02     0.02   0.02   0.01
    21   6    -0.06  -0.03  -0.01    -0.05  -0.11  -0.04    -0.04  -0.06  -0.03
    22   1    -0.11  -0.07   0.03    -0.16  -0.19   0.04    -0.12  -0.09   0.01
    23   1    -0.05  -0.02  -0.01    -0.09  -0.13  -0.02    -0.06  -0.09  -0.04
    24   1    -0.06  -0.05  -0.07     0.02  -0.19  -0.19     0.00  -0.10  -0.11
    25   6    -0.08   0.08  -0.06    -0.03   0.07  -0.03     0.07  -0.11   0.05
    26   1    -0.07   0.09  -0.09    -0.05   0.08   0.01     0.09  -0.13   0.05
    27   1    -0.07   0.12  -0.16     0.01   0.13  -0.12     0.00  -0.18   0.19
    28   1    -0.20   0.13   0.01    -0.09   0.14   0.03     0.19  -0.18  -0.03
    29   1     0.16   0.08  -0.11     0.21   0.02  -0.20    -0.35  -0.05   0.27
    30   1    -0.02   0.18  -0.08     0.03   0.13  -0.13    -0.02  -0.24   0.18
    31   1     0.00   0.15  -0.08    -0.02   0.18  -0.13     0.00  -0.26   0.17
    32  16    -0.02   0.03   0.03     0.05   0.11   0.06     0.03   0.08   0.03
    33   6    -0.02   0.01   0.03     0.04   0.09   0.07     0.02   0.07   0.03
    34   6    -0.02   0.02   0.04     0.02   0.08   0.06     0.00   0.06   0.04
    35   6     0.01  -0.09  -0.07     0.10  -0.10  -0.15     0.07  -0.08  -0.10
    36   1    -0.04  -0.17  -0.09    -0.02  -0.26  -0.20     0.01  -0.18  -0.12
    37   1    -0.03  -0.15  -0.10     0.03  -0.21  -0.20     0.01  -0.18  -0.13
    38   1     0.13  -0.06  -0.14     0.33  -0.03  -0.30     0.25  -0.04  -0.18
    39   1    -0.02   0.02   0.04    -0.01   0.08   0.08    -0.02   0.05   0.05
                     25                     26                     27
                      A                      A                      A
 Frequencies --    314.1997               332.5620               355.0453
 Red. masses --     14.4179                14.6719                 7.8787
 Frc consts  --      0.8386                 0.9561                 0.5852
 IR Inten    --      0.6442                 2.4676                 0.2195
  Atom  AN      X      Y      Z        X      Y      Z        X      Y      Z
     1   6     0.02  -0.02   0.01     0.04   0.06   0.05    -0.16  -0.13  -0.25
     2  16     0.04  -0.06   0.00     0.03  -0.06   0.02     0.02  -0.01   0.03
     3   6     0.05  -0.06   0.00    -0.02  -0.07  -0.01     0.07   0.08   0.17
     4   6     0.04  -0.05   0.00    -0.02  -0.03   0.01    -0.01   0.05   0.06
     5   6     0.05  -0.03   0.00     0.03   0.04   0.03    -0.13  -0.08  -0.16
     6   6     0.07  -0.02  -0.03     0.04   0.04  -0.03    -0.04   0.01  -0.06
     7   1     0.02  -0.05   0.00    -0.07  -0.02   0.02    -0.02   0.08   0.12
     8   6    -0.05  -0.02   0.06     0.00   0.06  -0.01     0.00   0.02  -0.14
     9   6    -0.13  -0.01   0.09     0.05   0.05   0.03     0.11   0.02  -0.05
    10   6    -0.04   0.04  -0.09     0.01   0.06  -0.02    -0.03   0.04  -0.01
    11   6    -0.01   0.05   0.02    -0.01   0.25   0.01     0.02  -0.03  -0.02
    12   6    -0.12   0.03  -0.08    -0.01   0.05   0.03    -0.08   0.01   0.02
    13   9    -0.31   0.11  -0.11     0.17  -0.21   0.11     0.25   0.03   0.12
    14   9    -0.03   0.09   0.04     0.21  -0.23   0.07     0.12   0.16  -0.08
    15   9     0.32   0.09  -0.01    -0.03   0.45  -0.27    -0.04  -0.07   0.04
    16   9     0.46   0.04   0.06    -0.13   0.30   0.00     0.10  -0.02  -0.01
    17   9    -0.08  -0.11  -0.02    -0.12  -0.15   0.02    -0.18  -0.01  -0.02
    18   9    -0.34  -0.22   0.07    -0.07  -0.21   0.03    -0.18  -0.02   0.10
    19   6    -0.05   0.05  -0.06    -0.04   0.03  -0.03     0.01   0.01   0.02
    20   6    -0.08   0.08  -0.12    -0.04   0.05  -0.05     0.00   0.01   0.02
    21   6     0.03   0.01   0.05    -0.02  -0.02   0.01     0.01   0.00   0.02
    22   1     0.13  -0.02   0.03     0.01  -0.04   0.01     0.00  -0.01   0.03
    23   1    -0.03   0.02   0.16    -0.06  -0.03   0.06     0.00   0.00   0.03
    24   1     0.07   0.00   0.07     0.03  -0.04   0.00     0.02  -0.01   0.01
    25   6     0.00   0.07  -0.04     0.02  -0.04   0.01     0.06  -0.05   0.08
    26   1    -0.02   0.10  -0.04     0.07  -0.06  -0.05    -0.08  -0.05   0.31
    27   1     0.05   0.11  -0.11    -0.04  -0.09   0.05     0.15  -0.04   0.20
    28   1    -0.08   0.09   0.01     0.03  -0.08  -0.01     0.31  -0.03  -0.01
    29   1     0.13  -0.03  -0.05     0.17   0.05  -0.05    -0.07  -0.09  -0.22
    30   1     0.05   0.01  -0.04    -0.03   0.15  -0.03     0.09  -0.14  -0.13
    31   1     0.06   0.01  -0.04     0.06   0.07  -0.04    -0.26   0.16  -0.10
    32  16     0.01   0.00   0.04    -0.04  -0.07  -0.02    -0.02  -0.02   0.00
    33   6     0.04  -0.03   0.07     0.00  -0.09   0.00     0.00  -0.01  -0.02
    34   6     0.01  -0.01   0.03     0.01  -0.04  -0.01     0.01   0.01  -0.02
    35   6    -0.01   0.00  -0.04    -0.06   0.03   0.04     0.00   0.02   0.02
    36   1    -0.12  -0.08  -0.07    -0.07   0.07   0.05     0.03   0.05   0.03
    37   1     0.04   0.07  -0.07     0.01   0.14   0.05     0.00   0.03   0.03
    38   1    -0.02   0.06  -0.13    -0.20   0.03   0.06    -0.04   0.00   0.05
    39   1     0.01  -0.02   0.05     0.06  -0.04  -0.02     0.03   0.01  -0.03
                     28                     29                     30
                      A                      A                      A
 Frequencies --    361.2118               370.0702               407.9262
 Red. masses --      5.7834                 8.3489                 4.7558
 Frc consts  --      0.4446                 0.6737                 0.4663
 IR Inten    --      0.3466                 1.1569                 0.5743
  Atom  AN      X      Y      Z        X      Y      Z        X      Y      Z
     1   6     0.02   0.03   0.01    -0.15  -0.15  -0.24     0.08   0.13   0.01
     2  16     0.01  -0.01   0.00    -0.01   0.01   0.02     0.09  -0.04  -0.01
     3   6    -0.02  -0.01   0.00     0.09   0.11   0.17    -0.13  -0.08  -0.02
     4   6    -0.02   0.01   0.01     0.01   0.04   0.05    -0.13   0.05   0.03
     5   6     0.00   0.03   0.01    -0.13  -0.11  -0.17     0.00   0.17   0.05
     6   6    -0.01   0.02  -0.01    -0.04  -0.01  -0.03    -0.05   0.11  -0.01
     7   1    -0.04   0.01   0.01     0.03   0.06   0.09    -0.23   0.07   0.07
     8   6     0.01   0.01  -0.01    -0.03  -0.04  -0.05     0.02   0.04  -0.10
     9   6    -0.02  -0.01  -0.05    -0.07  -0.01   0.01     0.01   0.01  -0.09
    10   6     0.01  -0.02   0.11    -0.01  -0.01   0.07     0.01   0.02   0.04
    11   6     0.01   0.02  -0.02     0.01   0.06   0.06     0.02  -0.01   0.01
    12   6    -0.03   0.00   0.03     0.10  -0.01   0.10     0.02   0.00   0.08
    13   9    -0.03  -0.04  -0.06    -0.17  -0.05  -0.11     0.04  -0.03  -0.07
    14   9    -0.10  -0.05  -0.03    -0.15   0.05   0.02    -0.12  -0.01  -0.06
    15   9     0.01   0.04  -0.05    -0.03   0.16  -0.07    -0.04  -0.04   0.05
    16   9     0.15   0.07   0.00     0.04   0.04   0.07     0.10  -0.07   0.01
    17   9    -0.10  -0.06   0.02     0.10  -0.08   0.12    -0.07   0.00   0.05
    18   9    -0.04   0.09   0.05     0.29  -0.09  -0.08     0.07  -0.03   0.04
    19   6     0.15  -0.11   0.19     0.01   0.04  -0.01    -0.03   0.11  -0.05
    20   6     0.17  -0.16   0.27    -0.02   0.03   0.00    -0.05   0.09  -0.03
    21   6    -0.05  -0.04  -0.08     0.01  -0.02   0.00    -0.02  -0.05  -0.02
    22   1    -0.32   0.01  -0.01    -0.01  -0.06   0.03    -0.06  -0.11   0.03
    23   1     0.12  -0.04  -0.37    -0.02  -0.03   0.04    -0.12  -0.11   0.07
    24   1    -0.17   0.00  -0.18     0.05  -0.06  -0.05     0.11  -0.14  -0.09
    25   6    -0.02   0.00  -0.02     0.03  -0.02   0.06     0.04  -0.10   0.04
    26   1     0.00   0.00  -0.07    -0.13  -0.01   0.32     0.18  -0.20  -0.07
    27   1    -0.04  -0.02  -0.01     0.16   0.03   0.12    -0.16  -0.27   0.23
    28   1    -0.04  -0.02  -0.03     0.25   0.04   0.01     0.17  -0.22  -0.07
    29   1     0.03   0.02  -0.02    -0.13  -0.10  -0.17     0.15   0.11  -0.03
    30   1    -0.03   0.05  -0.01     0.11  -0.20  -0.11    -0.19   0.29   0.00
    31   1    -0.01   0.04  -0.01    -0.27   0.11  -0.07     0.00   0.16  -0.02
    32  16     0.00   0.00  -0.03    -0.01  -0.01   0.00    -0.05  -0.03   0.00
    33   6    -0.08   0.12  -0.19     0.04  -0.01  -0.01     0.08  -0.07   0.04
    34   6     0.00   0.05  -0.06     0.04   0.01  -0.01     0.06   0.02  -0.01
    35   6     0.05   0.00   0.05     0.02   0.04   0.01     0.01   0.05   0.01
    36   1     0.31   0.15   0.10     0.02   0.06   0.01    -0.05   0.06   0.01
    37   1    -0.10  -0.19   0.13     0.05   0.08   0.01     0.11   0.18  -0.01
    38   1     0.11  -0.11   0.22    -0.04   0.03   0.02    -0.10   0.07   0.00
    39   1     0.00   0.08  -0.11     0.07   0.01  -0.01     0.11   0.03  -0.03
                     31                     32                     33
                      A                      A                      A
 Frequencies --    413.5949               440.1955               502.2956
 Red. masses --      3.7496                 6.6738                 8.6433
 Frc consts  --      0.3779                 0.7619                 1.2848
 IR Inten    --      0.5882                 2.4038                 5.7486
  Atom  AN      X      Y      Z        X      Y      Z        X      Y      Z
     1   6     0.02   0.06  -0.07     0.00   0.05  -0.07    -0.08  -0.01  -0.01
     2  16     0.07  -0.04  -0.02     0.08  -0.05  -0.03    -0.09   0.01   0.11
     3   6    -0.06  -0.02   0.06    -0.02  -0.01   0.08     0.01  -0.10  -0.16
     4   6    -0.09   0.05   0.03    -0.07   0.04   0.03     0.09   0.00  -0.01
     5   6    -0.05   0.09  -0.04    -0.05   0.07  -0.07     0.07   0.01   0.07
     6   6    -0.05   0.07  -0.02    -0.03   0.05  -0.02     0.11  -0.08  -0.02
     7   1    -0.17   0.07   0.08    -0.16   0.06   0.07     0.13   0.04   0.05
     8   6     0.00   0.03  -0.04    -0.04   0.05   0.04    -0.02   0.05  -0.24
     9   6    -0.02   0.02   0.04    -0.05   0.01   0.13     0.01   0.05  -0.07
    10   6     0.01  -0.03  -0.07    -0.02   0.05  -0.07    -0.02   0.11  -0.23
    11   6    -0.01   0.02   0.04    -0.04   0.00   0.00    -0.01   0.12   0.15
    12   6    -0.01  -0.01  -0.01    -0.02   0.02  -0.16    -0.01   0.08  -0.01
    13   9    -0.04  -0.04   0.00    -0.11  -0.04   0.08     0.09  -0.06  -0.04
    14   9     0.02   0.02   0.04     0.13   0.02   0.10    -0.07   0.05  -0.08
    15   9     0.03   0.04   0.01     0.06  -0.03   0.06    -0.03   0.17   0.17
    16   9    -0.03  -0.03   0.03    -0.12  -0.07  -0.03     0.01  -0.22   0.11
    17   9     0.03   0.05  -0.01     0.19  -0.05  -0.08     0.07   0.03   0.02
    18   9     0.00  -0.01  -0.02    -0.10   0.00  -0.13    -0.02  -0.11  -0.07
    19   6    -0.03  -0.15   0.01     0.09   0.08   0.11     0.06  -0.04   0.11
    20   6     0.05  -0.10  -0.04    -0.01   0.05   0.11    -0.03   0.07  -0.05
    21   6     0.04   0.09   0.04    -0.04  -0.07  -0.03    -0.02   0.00   0.02
    22   1     0.21   0.21  -0.08    -0.29  -0.13   0.09    -0.13   0.05   0.03
    23   1     0.14   0.17  -0.01    -0.04  -0.12  -0.11     0.06   0.00  -0.12
    24   1    -0.12   0.24   0.25     0.02  -0.16  -0.24    -0.09   0.03   0.00
    25   6     0.04  -0.07   0.03     0.04  -0.04   0.00     0.01   0.02  -0.02
    26   1     0.07  -0.12   0.04     0.05  -0.08   0.04     0.04   0.06  -0.12
    27   1    -0.05  -0.17   0.21    -0.01  -0.11   0.15     0.01   0.05  -0.10
    28   1     0.21  -0.15  -0.07     0.20  -0.10  -0.08    -0.13   0.02   0.02
    29   1     0.08   0.05  -0.09     0.08   0.01  -0.10     0.08  -0.03   0.08
    30   1    -0.09   0.15  -0.05    -0.04   0.08  -0.06     0.04  -0.02   0.07
    31   1    -0.10   0.16  -0.04    -0.11   0.14  -0.04     0.29  -0.18   0.01
    32  16     0.10   0.05  -0.02    -0.10  -0.05   0.05     0.02  -0.05   0.04
    33   6    -0.11   0.05   0.02     0.04   0.03  -0.13    -0.12   0.10  -0.19
    34   6    -0.13  -0.06   0.03     0.11   0.06  -0.04     0.04  -0.03   0.05
    35   6    -0.06  -0.10  -0.02     0.08   0.09   0.02    -0.02   0.00   0.00
    36   1    -0.06  -0.18  -0.04     0.22   0.21   0.05     0.23   0.08   0.03
    37   1    -0.17  -0.25  -0.03     0.07   0.11   0.08    -0.16  -0.16   0.13
    38   1     0.13  -0.09  -0.07    -0.05   0.03   0.14     0.02  -0.08   0.12
    39   1    -0.23  -0.08   0.08     0.22   0.09  -0.09     0.15  -0.10   0.14
                     34                     35                     36
                      A                      A                      A
 Frequencies --    530.6081               548.0960               560.9308
 Red. masses --      6.0376                 4.4317                 6.8723
 Frc consts  --      1.0015                 0.7844                 1.2740
 IR Inten    --      6.9194                10.0327                13.8643
  Atom  AN      X      Y      Z        X      Y      Z        X      Y      Z
     1   6     0.09   0.10   0.15     0.06   0.03   0.07     0.03  -0.18  -0.02
     2  16    -0.06  -0.04  -0.06     0.02  -0.01  -0.06     0.15   0.09  -0.11
     3   6     0.18   0.16   0.25     0.04   0.07   0.11    -0.08   0.00  -0.12
     4   6    -0.07  -0.07  -0.12    -0.04  -0.05  -0.05     0.06   0.02   0.07
     5   6    -0.04  -0.03  -0.05     0.00  -0.01   0.01    -0.11  -0.13   0.10
     6   6     0.03  -0.01   0.01    -0.03   0.02   0.01    -0.06   0.03   0.00
     7   1    -0.23  -0.23  -0.36    -0.11  -0.13  -0.18     0.34   0.07   0.12
     8   6     0.09   0.09   0.06     0.00  -0.02   0.06     0.13  -0.09  -0.02
     9   6     0.05   0.07  -0.02     0.00  -0.02   0.00     0.07  -0.03   0.04
    10   6     0.10   0.07  -0.02    -0.01   0.01  -0.01     0.13   0.00  -0.09
    11   6     0.03   0.07   0.02     0.01  -0.03  -0.04     0.04   0.00   0.06
    12   6     0.04   0.04  -0.05     0.02   0.00   0.04     0.08  -0.01  -0.05
    13   9     0.04  -0.05  -0.12     0.00   0.02   0.00    -0.01  -0.01  -0.09
    14   9    -0.10  -0.06   0.05     0.00  -0.01   0.00    -0.05   0.03   0.08
    15   9    -0.02   0.05   0.11    -0.01  -0.06  -0.04    -0.02   0.06  -0.01
    16   9    -0.01  -0.11  -0.02     0.01   0.05  -0.04    -0.05  -0.01   0.07
    17   9     0.00  -0.01  -0.08    -0.05   0.01   0.03    -0.02   0.03  -0.15
    18   9    -0.06  -0.01   0.03     0.05  -0.01   0.04    -0.05   0.01   0.10
    19   6    -0.04   0.05   0.03     0.00   0.01  -0.02    -0.04   0.05   0.06
    20   6     0.08   0.04   0.05    -0.11   0.11  -0.17     0.02   0.06   0.01
    21   6    -0.07   0.02   0.06     0.01   0.00  -0.02    -0.10   0.02   0.08
    22   1    -0.08   0.00   0.07     0.01   0.00  -0.02    -0.14   0.00   0.11
    23   1    -0.10   0.00   0.08     0.01   0.00  -0.01    -0.12   0.01   0.10
    24   1    -0.04  -0.01   0.03     0.00   0.00  -0.01    -0.08   0.00   0.04
    25   6     0.00   0.00   0.00    -0.01  -0.01   0.02    -0.24  -0.06   0.19
    26   1    -0.07   0.01   0.09    -0.01  -0.01   0.02    -0.30  -0.02   0.24
    27   1     0.06   0.03   0.00    -0.01  -0.01   0.02    -0.17   0.00   0.12
    28   1     0.05   0.04   0.00    -0.01   0.00   0.02    -0.29  -0.01   0.23
    29   1    -0.07  -0.09  -0.12    -0.05  -0.01  -0.04    -0.04   0.07   0.05
    30   1     0.25  -0.24  -0.17     0.05  -0.05  -0.06    -0.13   0.11   0.07
    31   1    -0.30   0.07  -0.03    -0.16   0.07   0.00     0.08  -0.01   0.02
    32  16     0.03  -0.03  -0.07     0.02  -0.04   0.08     0.02  -0.03  -0.02
    33   6     0.00  -0.08   0.06    -0.15   0.17  -0.24     0.00  -0.01  -0.05
    34   6    -0.02   0.03  -0.02     0.09  -0.10   0.14     0.02  -0.01   0.00
    35   6    -0.07  -0.05   0.02    -0.01   0.01  -0.02     0.01   0.01  -0.01
    36   1    -0.15  -0.06   0.01     0.32   0.10   0.02     0.05   0.04   0.00
    37   1    -0.02   0.01  -0.02    -0.20  -0.20   0.15     0.01   0.01   0.02
    38   1    -0.10  -0.03  -0.01     0.07  -0.07   0.10    -0.02  -0.01   0.02
    39   1     0.02   0.09  -0.11     0.29  -0.31   0.44     0.12  -0.01  -0.02
                     37                     38                     39
                      A                      A                      A
 Frequencies --    564.3643               579.2260               580.1007
 Red. masses --      6.8001                 5.9561                 4.7015
 Frc consts  --      1.2761                 1.1774                 0.9322
 IR Inten    --      8.5906                11.0962                 6.7123
  Atom  AN      X      Y      Z        X      Y      Z        X      Y      Z
     1   6     0.06   0.01   0.09    -0.03   0.04   0.05    -0.04  -0.01  -0.03
     2  16     0.02   0.01  -0.07     0.07   0.01  -0.07     0.03   0.01   0.00
     3   6     0.08   0.09   0.10     0.15  -0.01   0.00     0.01  -0.05  -0.07
     4   6    -0.04  -0.05  -0.08    -0.04   0.07  -0.10     0.02   0.07   0.02
     5   6    -0.02  -0.01   0.08    -0.13   0.06   0.10    -0.08   0.00  -0.01
     6   6     0.01   0.01   0.01     0.22  -0.10  -0.06     0.09  -0.05  -0.03
     7   1    -0.10  -0.19  -0.29    -0.11  -0.01  -0.20     0.08   0.15   0.13
     8   6     0.00  -0.05  -0.08    -0.09   0.01  -0.01     0.01   0.05   0.06
     9   6     0.00  -0.02  -0.04    -0.08  -0.01  -0.04     0.02   0.03   0.02
    10   6    -0.01  -0.11  -0.10    -0.10   0.02   0.06     0.01   0.07   0.07
    11   6    -0.01   0.01   0.09    -0.06   0.01  -0.02     0.01   0.03  -0.05
    12   6     0.00  -0.05  -0.01    -0.09   0.03   0.03     0.00   0.04   0.00
    13   9     0.04   0.01   0.01     0.00   0.01   0.11    -0.01  -0.01  -0.04
    14   9    -0.02   0.03  -0.07     0.05  -0.01  -0.11    -0.01  -0.03   0.05
    15   9     0.01   0.10  -0.01     0.01  -0.01   0.01    -0.01  -0.03   0.04
    16   9     0.00  -0.03   0.13     0.04   0.00  -0.03     0.00  -0.01  -0.09
    17   9     0.01   0.06  -0.04     0.03  -0.02   0.15     0.00  -0.04   0.01
    18   9    -0.02   0.01   0.02     0.02  -0.01  -0.13    -0.01  -0.01  -0.01
    19   6     0.10  -0.11  -0.11    -0.04  -0.02   0.04     0.14   0.07  -0.06
    20   6    -0.03  -0.15  -0.02    -0.01  -0.01   0.02     0.05   0.05  -0.01
    21   6     0.23  -0.05  -0.18    -0.09   0.01   0.07     0.21  -0.03  -0.16
    22   1     0.28   0.00  -0.23    -0.09   0.02   0.06     0.16  -0.05  -0.13
    23   1     0.28  -0.02  -0.22    -0.08   0.02   0.06     0.20  -0.06  -0.17
    24   1     0.17   0.00  -0.12    -0.10   0.02   0.08     0.27  -0.07  -0.23
    25   6    -0.09  -0.02   0.08    -0.24  -0.04   0.18    -0.09  -0.02   0.06
    26   1    -0.08   0.00   0.04    -0.20  -0.06   0.17    -0.11  -0.03   0.12
    27   1    -0.09  -0.01   0.05    -0.29  -0.08   0.22    -0.08  -0.02   0.09
    28   1    -0.15  -0.02   0.10    -0.22  -0.05   0.18    -0.03   0.00   0.05
    29   1    -0.04  -0.02  -0.04     0.22  -0.12  -0.09     0.11  -0.04  -0.01
    30   1     0.10  -0.09  -0.07     0.26  -0.14  -0.10     0.05  -0.01   0.00
    31   1    -0.14   0.04  -0.01     0.16  -0.09  -0.07     0.16  -0.06  -0.03
    32  16    -0.18   0.07   0.15     0.06   0.00  -0.05    -0.01   0.00   0.01
    33   6     0.06   0.01   0.06     0.04   0.01   0.01    -0.14  -0.04   0.05
    34   6    -0.03  -0.01  -0.05    -0.02  -0.01  -0.02     0.02   0.11   0.08
    35   6     0.06   0.04   0.00     0.06   0.02  -0.02    -0.25  -0.13   0.07
    36   1    -0.01   0.03  -0.01     0.03   0.01  -0.02    -0.25  -0.14   0.07
    37   1     0.10   0.09  -0.03     0.06   0.03  -0.03    -0.27  -0.15   0.08
    38   1     0.03   0.05  -0.02     0.08   0.04  -0.04    -0.25  -0.13   0.08
    39   1    -0.25   0.00  -0.05    -0.04   0.02  -0.06     0.08   0.09   0.09
                     40                     41                     42
                      A                      A                      A
 Frequencies --    598.6814               626.9793               642.7732
 Red. masses --      6.9066                 5.1277                 6.2258
 Frc consts  --      1.4585                 1.1876                 1.5155
 IR Inten    --      1.2476                 9.4403                 9.8890
  Atom  AN      X      Y      Z        X      Y      Z        X      Y      Z
     1   6    -0.05   0.10  -0.04     0.02   0.04   0.06     0.00   0.03  -0.02
     2  16    -0.09  -0.03   0.08     0.04   0.00  -0.02    -0.04  -0.01   0.03
     3   6     0.10  -0.07  -0.07    -0.05  -0.05  -0.05     0.03  -0.01   0.00
     4   6    -0.03   0.18  -0.04     0.06   0.04   0.10    -0.04   0.06  -0.03
     5   6    -0.12   0.12  -0.06    -0.09  -0.11  -0.14    -0.02   0.07  -0.01
     6   6     0.24  -0.13  -0.08    -0.02   0.00   0.00     0.06  -0.03  -0.02
     7   1    -0.14   0.26   0.10     0.22   0.21   0.35    -0.13   0.06  -0.02
     8   6     0.04   0.11  -0.04    -0.03   0.04   0.20     0.03   0.00  -0.01
     9   6     0.07   0.07   0.08     0.02   0.07  -0.06     0.05  -0.05  -0.02
    10   6     0.05  -0.05  -0.07    -0.03  -0.04   0.18     0.01  -0.05   0.11
    11   6     0.08  -0.03  -0.04    -0.01   0.11  -0.01    -0.02  -0.14   0.12
    12   6     0.10  -0.06   0.02    -0.03   0.02  -0.04    -0.07  -0.08  -0.06
    13   9    -0.04  -0.03  -0.11     0.09   0.02  -0.05     0.07   0.01  -0.05
    14   9    -0.01   0.00   0.18    -0.04  -0.06  -0.03    -0.04   0.02  -0.02
    15   9     0.01  -0.08  -0.04    -0.01   0.10   0.13     0.03  -0.02  -0.17
    16   9    -0.02   0.04  -0.05     0.02  -0.07  -0.07    -0.03   0.03   0.28
    17   9    -0.06   0.02  -0.10     0.04  -0.04   0.00     0.08   0.00  -0.05
    18   9     0.05  -0.01   0.16    -0.06   0.02  -0.06    -0.10   0.05  -0.09
    19   6    -0.06  -0.07  -0.03    -0.11  -0.03  -0.14    -0.10   0.18  -0.17
    20   6    -0.02  -0.05  -0.02     0.00  -0.10   0.02     0.08  -0.06   0.13
    21   6    -0.03   0.00   0.02     0.00   0.00  -0.02    -0.02   0.02  -0.02
    22   1     0.06   0.02  -0.02     0.24  -0.03  -0.10     0.15  -0.12   0.00
    23   1    -0.02   0.04   0.05    -0.07   0.05   0.16    -0.25  -0.03   0.31
    24   1    -0.08   0.04   0.09     0.02   0.02   0.09     0.22  -0.11  -0.05
    25   6    -0.06   0.00   0.04    -0.01  -0.01  -0.02     0.01   0.01  -0.01
    26   1    -0.05  -0.07   0.11    -0.16   0.00   0.23     0.05  -0.03  -0.02
    27   1    -0.13  -0.08   0.18     0.14   0.07  -0.01    -0.06  -0.04   0.05
    28   1     0.12  -0.03  -0.05     0.15   0.08  -0.03     0.07  -0.02  -0.05
    29   1     0.24  -0.12  -0.06     0.01   0.01   0.00     0.07  -0.03  -0.02
    30   1     0.23  -0.12  -0.05    -0.07   0.06   0.03     0.07  -0.04  -0.02
    31   1     0.29  -0.15  -0.07     0.04   0.00   0.00     0.06  -0.03  -0.02
    32  16    -0.07   0.01   0.06    -0.03   0.02   0.03     0.03   0.00  -0.03
    33   6     0.06   0.03  -0.04     0.02   0.07  -0.04    -0.06   0.03  -0.05
    34   6    -0.02  -0.10  -0.04    -0.01  -0.14   0.03     0.09  -0.01   0.12
    35   6     0.13   0.07  -0.04     0.11   0.06  -0.04    -0.06  -0.02   0.01
    36   1     0.16   0.09  -0.03     0.15   0.05  -0.04    -0.01  -0.01   0.01
    37   1     0.13   0.07  -0.03     0.08   0.02  -0.02    -0.09  -0.06   0.04
    38   1     0.12   0.06  -0.03     0.15   0.07  -0.05    -0.05  -0.03   0.02
    39   1    -0.08  -0.13   0.03    -0.03  -0.28   0.26     0.33  -0.20   0.38
                     43                     44                     45
                      A                      A                      A
 Frequencies --    661.7421               666.8579               688.1187
 Red. masses --      6.3923                 5.4343                 7.5142
 Frc consts  --      1.6492                 1.4238                 2.0963
 IR Inten    --      0.4538                 2.7559                 0.4821
  Atom  AN      X      Y      Z        X      Y      Z        X      Y      Z
     1   6     0.04   0.08   0.11     0.15   0.16   0.20     0.11   0.05   0.13
     2  16     0.02   0.00  -0.02    -0.03  -0.02   0.01     0.00  -0.02   0.00
     3   6    -0.02  -0.03  -0.01    -0.01  -0.02  -0.04    -0.02   0.05  -0.04
     4   6     0.03   0.03   0.05     0.03   0.10   0.07     0.08  -0.03   0.02
     5   6    -0.07  -0.07  -0.11    -0.14  -0.10  -0.22    -0.03  -0.13  -0.05
     6   6     0.00   0.00   0.00     0.02  -0.01  -0.01    -0.07   0.04   0.02
     7   1     0.11   0.14   0.22     0.18   0.30   0.37     0.28   0.02   0.07
     8   6    -0.02   0.05   0.13     0.02  -0.03  -0.02     0.12   0.07  -0.26
     9   6     0.13   0.00   0.00    -0.12  -0.04  -0.05     0.00   0.05   0.06
    10   6    -0.04   0.07  -0.06     0.04  -0.04  -0.08     0.10   0.06  -0.25
    11   6     0.01  -0.11   0.04    -0.03  -0.03   0.03    -0.05  -0.02  -0.05
    12   6    -0.11   0.01   0.01     0.07  -0.05   0.00    -0.12   0.04   0.07
    13   9     0.14   0.03  -0.16    -0.08  -0.01   0.16    -0.05  -0.06  -0.01
    14   9    -0.07  -0.01   0.09     0.03  -0.01  -0.18     0.05   0.03   0.12
    15   9     0.00  -0.09  -0.13     0.01   0.01  -0.03     0.01  -0.08  -0.02
    16   9    -0.01   0.04   0.14     0.01   0.00   0.07     0.03   0.04  -0.09
    17   9     0.01   0.01   0.14    -0.01   0.03  -0.09    -0.07   0.06   0.25
    18   9    -0.06  -0.01  -0.15     0.06   0.00   0.10     0.01  -0.01  -0.13
    19   6     0.10  -0.13   0.17     0.04   0.03   0.05    -0.09   0.08  -0.12
    20   6    -0.10   0.11  -0.17    -0.01   0.05  -0.02     0.17  -0.11   0.16
    21   6     0.01  -0.02   0.02    -0.01   0.00   0.01    -0.02   0.02  -0.01
    22   1    -0.20   0.10   0.04    -0.12   0.00   0.06     0.17  -0.08  -0.03
    23   1     0.22   0.01  -0.30     0.00  -0.03  -0.05    -0.19   0.01   0.26
    24   1    -0.20   0.08   0.01     0.00  -0.02  -0.06     0.14  -0.05   0.02
    25   6     0.00  -0.01  -0.02    -0.01  -0.02  -0.03    -0.03  -0.03   0.01
    26   1    -0.11   0.00   0.17    -0.23  -0.02   0.36    -0.19   0.03   0.19
    27   1     0.12   0.05   0.01     0.19   0.07   0.05     0.15   0.09  -0.07
    28   1     0.14   0.05  -0.04     0.30   0.11  -0.08    -0.01   0.07   0.06
    29   1     0.02  -0.01  -0.01     0.01  -0.02  -0.02    -0.17   0.06   0.05
    30   1    -0.02   0.02   0.00     0.02  -0.01   0.00    -0.05   0.00   0.03
    31   1     0.01   0.01   0.00     0.04  -0.02  -0.01    -0.06  -0.01   0.03
    32  16    -0.01  -0.01   0.02     0.02   0.00  -0.01    -0.05   0.03   0.03
    33   6     0.03  -0.02   0.03    -0.01  -0.02   0.00     0.00  -0.03  -0.04
    34   6    -0.06   0.04  -0.08     0.03   0.06   0.00     0.03  -0.07   0.01
    35   6     0.02   0.01   0.00    -0.05  -0.03   0.01    -0.01  -0.01   0.00
    36   1     0.00   0.00   0.00    -0.05  -0.01   0.02     0.00   0.03   0.01
    37   1     0.04   0.02  -0.01    -0.04  -0.01   0.02     0.02   0.04   0.00
    38   1     0.02   0.00   0.00    -0.08  -0.03   0.03    -0.09  -0.02   0.02
    39   1    -0.23   0.22  -0.33     0.08   0.11  -0.08     0.16  -0.18   0.16
                     46                     47                     48
                      A                      A                      A
 Frequencies --    741.7664               745.1992               789.7181
 Red. masses --      4.7956                 5.1128                10.6201
 Frc consts  --      1.5546                 1.6728                 3.9023
 IR Inten    --      1.4182                 2.4487                 1.5533
  Atom  AN      X      Y      Z        X      Y      Z        X      Y      Z
     1   6    -0.02  -0.01  -0.02    -0.01  -0.01  -0.03     0.21   0.00   0.00
     2  16    -0.02   0.11  -0.06     0.03  -0.17   0.09    -0.10   0.08   0.01
     3   6    -0.02  -0.13   0.10     0.04   0.18  -0.14    -0.01  -0.04   0.04
     4   6    -0.05  -0.10   0.10     0.06   0.17  -0.16    -0.03  -0.05   0.06
     5   6     0.01   0.02   0.00     0.00   0.01   0.02    -0.01  -0.02  -0.01
     6   6     0.08  -0.07   0.00    -0.10   0.10   0.00     0.03  -0.03   0.00
     7   1    -0.22  -0.07   0.17     0.26   0.11  -0.29    -0.09  -0.03   0.11
     8   6    -0.02   0.00   0.08     0.02   0.00   0.04     0.26  -0.07  -0.44
     9   6     0.00  -0.01  -0.01     0.00   0.00  -0.01    -0.01   0.02   0.03
    10   6     0.01   0.01  -0.06     0.01  -0.02   0.09     0.12  -0.17   0.50
    11   6     0.00   0.00   0.00    -0.01   0.00   0.00    -0.08   0.03  -0.02
    12   6     0.00   0.00   0.00    -0.01  -0.01  -0.01    -0.06  -0.08  -0.02
    13   9     0.01   0.01   0.00     0.00   0.00   0.00    -0.05  -0.06   0.02
    14   9    -0.01  -0.01  -0.02     0.00  -0.01  -0.02     0.04   0.05   0.10
    15   9     0.00   0.00   0.00     0.00   0.01   0.01     0.02   0.05   0.05
    16   9     0.00   0.00   0.00     0.00   0.00   0.00     0.01   0.00  -0.06
    17   9    -0.01   0.01   0.01     0.01  -0.01  -0.01     0.04  -0.02   0.00
    18   9     0.01  -0.01   0.01    -0.02   0.01  -0.01    -0.12   0.09  -0.11
    19   6    -0.01   0.01   0.01     0.00  -0.02   0.03     0.02  -0.06   0.05
    20   6     0.02  -0.02   0.02    -0.03   0.03  -0.05    -0.14   0.14  -0.20
    21   6    -0.05   0.01   0.03    -0.03   0.00   0.03     0.01  -0.02   0.02
    22   1    -0.09  -0.03   0.07    -0.09   0.00   0.05    -0.11   0.09   0.00
    23   1    -0.08  -0.01   0.05    -0.01  -0.01  -0.03     0.15   0.00  -0.20
    24   1    -0.01  -0.03  -0.02    -0.05   0.00  -0.01    -0.14   0.06   0.02
    25   6     0.04   0.01  -0.03    -0.04   0.00   0.04    -0.02  -0.02   0.01
    26   1     0.07  -0.01  -0.05    -0.04   0.01   0.01    -0.06  -0.05   0.11
    27   1    -0.01  -0.03   0.02    -0.05   0.01  -0.01     0.00  -0.02   0.05
    28   1     0.07  -0.03  -0.06    -0.10   0.01   0.06     0.08   0.02  -0.01
    29   1     0.33  -0.13  -0.12    -0.46   0.18   0.18     0.12  -0.05  -0.05
    30   1     0.00   0.06  -0.05     0.01  -0.09   0.08     0.02   0.00  -0.03
    31   1     0.01   0.07  -0.04     0.00  -0.11   0.05     0.01   0.01  -0.01
    32  16     0.03   0.16   0.08     0.03   0.12   0.06     0.02   0.02   0.02
    33   6     0.03  -0.18  -0.14     0.03  -0.13  -0.10     0.00  -0.02  -0.02
    34   6     0.07  -0.15  -0.15     0.04  -0.11  -0.12    -0.01  -0.04  -0.03
    35   6    -0.10  -0.10   0.00    -0.07  -0.07   0.00    -0.01  -0.01  -0.01
    36   1    -0.01   0.10   0.05     0.00   0.08   0.04     0.04   0.02   0.00
    37   1     0.01   0.09   0.08     0.00   0.06   0.06    -0.01  -0.01   0.03
    38   1    -0.46  -0.18   0.17    -0.32  -0.13   0.12    -0.04  -0.03   0.03
    39   1     0.30  -0.10  -0.26     0.17  -0.06  -0.22    -0.04   0.01  -0.11
                     49                     50                     51
                      A                      A                      A
 Frequencies --    803.5976               853.0839               882.1449
 Red. masses --      9.6378                 8.0298                 1.3202
 Frc consts  --      3.6669                 3.4430                 0.6053
 IR Inten    --     11.7743                42.0989                18.7348
  Atom  AN      X      Y      Z        X      Y      Z        X      Y      Z
     1   6     0.05  -0.17  -0.20    -0.14   0.08  -0.01     0.00   0.00   0.00
     2  16    -0.06   0.02   0.04     0.04   0.01  -0.03     0.00   0.00   0.00
     3   6     0.00   0.00   0.00     0.00  -0.02   0.01    -0.01  -0.01  -0.01
     4   6    -0.07   0.09  -0.01     0.11  -0.16   0.04     0.06   0.05   0.09
     5   6    -0.01   0.08   0.03     0.05  -0.07   0.01    -0.01  -0.01  -0.02
     6   6     0.03  -0.02  -0.01    -0.04   0.01   0.01    -0.01  -0.01  -0.02
     7   1    -0.19   0.07  -0.03     0.23  -0.20  -0.04    -0.33  -0.35  -0.50
     8   6     0.35   0.01   0.31     0.01   0.35  -0.11     0.00   0.01   0.00
     9   6    -0.05  -0.02  -0.03    -0.07   0.20  -0.03     0.00   0.02   0.00
    10   6     0.41   0.07  -0.09     0.00   0.28   0.20     0.00  -0.01  -0.01
    11   6    -0.11  -0.01  -0.01    -0.02  -0.03   0.01    -0.01   0.00   0.00
    12   6    -0.04   0.03   0.01     0.05   0.12  -0.01     0.00  -0.02   0.00
    13   9    -0.07  -0.04   0.09    -0.07  -0.06   0.07     0.00   0.00   0.00
    14   9    -0.03  -0.08  -0.18     0.00  -0.05  -0.07     0.00   0.00   0.00
    15   9     0.00  -0.01  -0.01     0.02  -0.16  -0.10     0.00   0.00   0.00
    16   9     0.02   0.00   0.02    -0.01  -0.01   0.14     0.00   0.00   0.00
    17   9    -0.03   0.04   0.10     0.05  -0.06  -0.12     0.00   0.00   0.00
    18   9    -0.06   0.04  -0.08     0.04  -0.03   0.07     0.00   0.00   0.00
    19   6    -0.02  -0.05   0.01    -0.04  -0.07  -0.01     0.00   0.01  -0.01
    20   6     0.19   0.12  -0.13     0.10   0.09  -0.02     0.00  -0.01   0.00
    21   6    -0.01  -0.01   0.01     0.02  -0.04  -0.04    -0.01   0.01  -0.01
    22   1     0.10   0.05  -0.06     0.20   0.04  -0.15     0.05  -0.04   0.00
    23   1     0.07   0.06  -0.03     0.12   0.07  -0.04    -0.08   0.00   0.09
    24   1    -0.14   0.09   0.12    -0.09   0.07   0.13     0.06  -0.02   0.00
    25   6     0.01   0.03   0.01    -0.02  -0.04   0.04    -0.01  -0.01  -0.01
    26   1     0.17  -0.04  -0.16    -0.11   0.07   0.02    -0.08   0.00   0.10
    27   1    -0.19  -0.11   0.11     0.08   0.07  -0.14     0.06   0.02   0.00
    28   1     0.04  -0.10  -0.07    -0.25   0.03   0.17     0.06   0.04  -0.01
    29   1     0.05  -0.01   0.00    -0.04   0.02   0.02     0.04   0.04   0.06
    30   1     0.03  -0.01   0.00    -0.05   0.03   0.02    -0.10   0.08   0.07
    31   1     0.07  -0.03  -0.01    -0.03   0.02   0.02     0.13  -0.03   0.00
    32  16    -0.11  -0.05   0.03    -0.03   0.01   0.02     0.00   0.00   0.00
    33   6     0.00   0.02   0.01     0.00  -0.02  -0.01    -0.01   0.01  -0.01
    34   6    -0.07  -0.04   0.02    -0.09  -0.14  -0.04     0.05  -0.04   0.08
    35   6     0.04   0.03  -0.01     0.03   0.01  -0.01    -0.01   0.01  -0.01
    36   1     0.05   0.02  -0.01     0.04   0.02  -0.01     0.12   0.03   0.00
    37   1     0.04   0.01  -0.01     0.04   0.02  -0.01    -0.09  -0.07   0.06
    38   1     0.09   0.03  -0.03     0.03   0.01  -0.02     0.03  -0.04   0.05
    39   1    -0.19  -0.04   0.03    -0.21  -0.18   0.02    -0.28   0.32  -0.43
                     52                     53                     54
                      A                      A                      A
 Frequencies --    882.4731               887.5691               981.1949
 Red. masses --      1.3098                 7.9577                 1.7998
 Frc consts  --      0.6010                 3.6935                 1.0209
 IR Inten    --      3.7740                13.4005                 0.0348
  Atom  AN      X      Y      Z        X      Y      Z        X      Y      Z
     1   6    -0.01   0.00   0.00     0.11  -0.03   0.09     0.06   0.02  -0.06
     2  16     0.00   0.00   0.00    -0.02   0.00   0.01    -0.02   0.00   0.01
     3   6     0.01   0.01   0.01     0.00   0.01  -0.01     0.00   0.01   0.00
     4   6    -0.05  -0.05  -0.07    -0.06   0.11  -0.01     0.04  -0.10   0.04
     5   6     0.01   0.01   0.01    -0.04   0.02  -0.01     0.02   0.03  -0.03
     6   6     0.01   0.01   0.02     0.02  -0.01  -0.01     0.01   0.04  -0.03
     7   1     0.30   0.30   0.44    -0.20   0.09  -0.04     0.10  -0.12   0.01
     8   6     0.00   0.01   0.00    -0.01  -0.24  -0.08     0.00   0.00   0.02
     9   6     0.00   0.01   0.00     0.10  -0.33   0.04    -0.01   0.01   0.00
    10   6     0.00  -0.01   0.00    -0.04   0.27   0.09     0.00   0.00  -0.02
    11   6    -0.01   0.00   0.00     0.25   0.00   0.02    -0.01   0.00   0.00
    12   6     0.00  -0.01   0.00     0.10   0.37  -0.02     0.01   0.01   0.00
    13   9     0.00   0.00   0.00    -0.06   0.04   0.02     0.00   0.00   0.00
    14   9     0.00   0.00   0.00    -0.01   0.06  -0.01     0.00   0.00   0.00
    15   9     0.00   0.00   0.00    -0.08  -0.01  -0.01     0.00  -0.01   0.00
    16   9     0.00   0.00   0.00    -0.06   0.00   0.00     0.00   0.00   0.00
    17   9     0.00   0.00   0.00    -0.01  -0.06   0.00     0.00   0.00   0.00
    18   9     0.00   0.00   0.00    -0.05  -0.05  -0.02     0.00   0.00   0.00
    19   6    -0.01   0.01  -0.02    -0.06  -0.03  -0.01    -0.02   0.03   0.03
    20   6     0.00   0.00   0.00     0.08   0.06   0.09    -0.07   0.02   0.06
    21   6    -0.01   0.01  -0.01     0.04  -0.03  -0.07     0.08   0.06   0.00
    22   1     0.06  -0.04  -0.01     0.26  -0.01  -0.16    -0.23  -0.07   0.17
    23   1    -0.09   0.00   0.10     0.05   0.04   0.02    -0.04  -0.15  -0.09
    24   1     0.06  -0.02   0.00     0.03   0.01   0.06     0.27  -0.13  -0.35
    25   6     0.01   0.01   0.01     0.02   0.02  -0.05    -0.07   0.05   0.01
    26   1     0.07   0.00  -0.09     0.02  -0.03   0.04     0.05  -0.13   0.07
    27   1    -0.06  -0.02   0.00     0.03  -0.01   0.05    -0.25  -0.13   0.31
    28   1    -0.07  -0.04   0.02     0.21   0.02  -0.12     0.20  -0.07  -0.15
    29   1    -0.04  -0.03  -0.05     0.04  -0.01  -0.01    -0.23   0.09   0.09
    30   1     0.09  -0.07  -0.06     0.02   0.00  -0.01     0.10  -0.12   0.05
    31   1    -0.12   0.03   0.00     0.02   0.00  -0.01     0.08  -0.15   0.01
    32  16     0.00   0.00   0.00    -0.01   0.01   0.00     0.02   0.00  -0.01
    33   6    -0.01   0.01  -0.01     0.00  -0.01  -0.01     0.00   0.01   0.00
    34   6     0.06  -0.06   0.08    -0.07  -0.17   0.00    -0.04  -0.10  -0.04
    35   6    -0.01   0.01  -0.02     0.02   0.02  -0.02    -0.01   0.04   0.03
    36   1     0.13   0.03   0.00     0.07   0.01  -0.02    -0.08  -0.16  -0.02
    37   1    -0.10  -0.08   0.07    -0.01  -0.03   0.01    -0.11  -0.13  -0.06
    38   1     0.04  -0.04   0.06     0.07   0.01   0.00     0.25   0.10  -0.09
    39   1    -0.33   0.35  -0.49    -0.35  -0.03  -0.19    -0.12  -0.13  -0.01
                     55                     56                     57
                      A                      A                      A
 Frequencies --    983.7147              1011.0286              1011.1246
 Red. masses --      1.7470                 1.4525                 1.4605
 Frc consts  --      0.9961                 0.8747                 0.8797
 IR Inten    --      0.4260                 0.3660                 0.5044
  Atom  AN      X      Y      Z        X      Y      Z        X      Y      Z
     1   6    -0.05  -0.03   0.04     0.01   0.00   0.00     0.00   0.00   0.00
     2  16     0.01   0.00  -0.01    -0.01   0.00   0.01     0.01   0.00   0.00
     3   6     0.00  -0.01   0.00     0.03  -0.03   0.00    -0.01   0.01   0.00
     4   6    -0.04   0.11  -0.04     0.08   0.01  -0.06    -0.03   0.00   0.03
     5   6    -0.02  -0.03   0.03     0.01   0.02  -0.01     0.00  -0.01   0.01
     6   6    -0.01  -0.04   0.03    -0.07  -0.06   0.09     0.03   0.03  -0.03
     7   1    -0.12   0.13  -0.02     0.34  -0.05  -0.19    -0.14   0.02   0.07
     8   6     0.03   0.00  -0.01     0.00   0.00   0.00     0.00   0.00   0.00
     9   6     0.00   0.02   0.00     0.00   0.00   0.00     0.00   0.00   0.00
    10   6     0.03  -0.01  -0.01     0.00   0.00   0.00     0.00   0.00   0.00
    11   6    -0.03   0.00   0.00     0.00   0.00   0.00    -0.01   0.00   0.00
    12   6     0.00  -0.02   0.00     0.00   0.00   0.00     0.00   0.00   0.00
    13   9     0.00  -0.01   0.00     0.00   0.00   0.00     0.00   0.00   0.00
    14   9     0.00   0.00   0.00     0.00   0.00   0.00     0.00   0.00   0.00
    15   9     0.00   0.00   0.00     0.00   0.00   0.00     0.00   0.00   0.00
    16   9     0.00   0.00   0.00     0.00   0.00   0.00     0.00   0.00   0.00
    17   9     0.00   0.01   0.00     0.00   0.00   0.00     0.00   0.00   0.00
    18   9     0.00   0.00   0.00     0.00   0.00   0.00     0.00   0.00   0.00
    19   6    -0.02   0.03   0.02     0.00   0.01   0.01    -0.01   0.02   0.01
    20   6    -0.04   0.03   0.04     0.00   0.00   0.00     0.00   0.00   0.01
    21   6     0.07   0.05   0.00     0.02   0.02   0.00     0.05   0.05   0.01
    22   1    -0.22  -0.06   0.16    -0.07  -0.02   0.05    -0.16  -0.04   0.13
    23   1    -0.03  -0.13  -0.09    -0.02  -0.04  -0.02    -0.03  -0.09  -0.06
    24   1     0.23  -0.12  -0.31     0.07  -0.03  -0.09     0.16  -0.07  -0.21
    25   6     0.07  -0.06   0.00    -0.05   0.05   0.00     0.02  -0.02   0.00
    26   1    -0.04   0.15  -0.10     0.04  -0.10   0.06    -0.01   0.04  -0.03
    27   1     0.26   0.13  -0.34    -0.17  -0.08   0.22     0.06   0.03  -0.09
    28   1    -0.24   0.07   0.18     0.17  -0.04  -0.13    -0.07   0.01   0.05
    29   1     0.26  -0.10  -0.10     0.41  -0.16  -0.16    -0.16   0.06   0.06
    30   1    -0.11   0.14  -0.06    -0.25   0.27  -0.09     0.10  -0.11   0.04
    31   1    -0.09   0.17  -0.01    -0.23   0.33   0.00     0.09  -0.13   0.00
    32  16     0.01   0.00  -0.01     0.01   0.00   0.00     0.01   0.00  -0.01
    33   6     0.00   0.01   0.00    -0.01  -0.01   0.00    -0.03  -0.03   0.00
    34   6    -0.04  -0.10  -0.04    -0.03   0.01   0.02    -0.08   0.01   0.06
    35   6    -0.01   0.04   0.03     0.03  -0.03  -0.04     0.07  -0.06  -0.09
    36   1    -0.07  -0.15  -0.02     0.09   0.13   0.00     0.23   0.34   0.01
    37   1    -0.10  -0.12  -0.05     0.10   0.11   0.04     0.26   0.27   0.10
    38   1     0.23   0.09  -0.09    -0.17  -0.07   0.06    -0.41  -0.17   0.16
    39   1    -0.11  -0.11  -0.02    -0.13  -0.02   0.08    -0.34  -0.05   0.19
                     58                     59                     60
                      A                      A                      A
 Frequencies --   1043.2104              1046.9676              1047.8482
 Red. masses --      2.4789                 1.9328                 2.4978
 Frc consts  --      1.5895                 1.2483                 1.6159
 IR Inten    --     26.6950                15.9111                41.4885
  Atom  AN      X      Y      Z        X      Y      Z        X      Y      Z
     1   6     0.03   0.06  -0.08    -0.08  -0.02   0.10    -0.03   0.05   0.00
     2  16    -0.01   0.00   0.01     0.02   0.00  -0.01     0.00   0.00   0.00
     3   6     0.00  -0.03   0.00     0.00   0.03   0.02     0.02   0.01   0.03
     4   6     0.02  -0.03  -0.01     0.00   0.01   0.02     0.03  -0.02   0.01
     5   6     0.08   0.05   0.01    -0.09  -0.06  -0.03    -0.03  -0.03  -0.07
     6   6    -0.01   0.02   0.02     0.00  -0.02  -0.04    -0.03  -0.02  -0.04
     7   1    -0.01   0.01   0.06     0.05  -0.03  -0.05     0.05  -0.03   0.00
     8   6    -0.01   0.05   0.02     0.00   0.00  -0.04     0.01   0.06   0.00
     9   6     0.05  -0.02   0.02     0.01  -0.02   0.00     0.06   0.01   0.01
    10   6    -0.01  -0.04   0.02     0.00   0.00   0.03     0.01  -0.07   0.00
    11   6     0.16   0.00   0.01     0.00  -0.01   0.00     0.20   0.00   0.02
    12   6     0.04   0.01   0.00    -0.01  -0.02   0.00     0.06  -0.01  -0.01
    13   9    -0.04   0.00   0.02     0.00   0.00   0.00    -0.06  -0.01   0.03
    14   9    -0.02  -0.01  -0.04     0.00   0.00   0.00    -0.02  -0.01  -0.05
    15   9    -0.02   0.00   0.00     0.00   0.01   0.00    -0.02   0.00   0.00
    16   9    -0.02   0.00   0.00     0.00   0.00  -0.01    -0.02   0.00   0.00
    17   9    -0.01   0.00   0.02     0.00   0.00  -0.01    -0.03   0.01   0.05
    18   9    -0.04   0.00  -0.03     0.00   0.00   0.00    -0.06   0.00  -0.04
    19   6     0.09  -0.06   0.02     0.07  -0.05   0.03    -0.03   0.03  -0.07
    20   6     0.05  -0.06  -0.10     0.07   0.00  -0.07    -0.03  -0.05   0.00
    21   6    -0.06   0.11   0.00    -0.05   0.08  -0.03     0.04  -0.03   0.08
    22   1    -0.08  -0.20   0.18     0.05  -0.18   0.08    -0.30   0.15   0.11
    23   1    -0.41  -0.07   0.34    -0.33  -0.01   0.31     0.23  -0.06  -0.30
    24   1     0.31  -0.11  -0.12     0.26  -0.09  -0.04    -0.21   0.05  -0.08
    25   6    -0.05  -0.09   0.00     0.07   0.10   0.02     0.04   0.02   0.08
    26   1    -0.34   0.05   0.27     0.40  -0.02  -0.36     0.22   0.07  -0.29
    27   1     0.24   0.09  -0.10    -0.30  -0.11   0.06    -0.20  -0.05  -0.08
    28   1    -0.08   0.16   0.15    -0.03  -0.21  -0.11    -0.30  -0.15   0.11
    29   1    -0.03  -0.02  -0.03     0.02   0.05   0.08     0.05   0.06   0.09
    30   1     0.04  -0.02  -0.04    -0.09   0.05   0.09    -0.17   0.11   0.12
    31   1    -0.11   0.03   0.01     0.21  -0.07  -0.02     0.21  -0.04  -0.02
    32  16    -0.02   0.00   0.01    -0.02   0.00   0.01     0.00   0.00   0.00
    33   6     0.00   0.03   0.00     0.00   0.02  -0.01     0.02  -0.01   0.03
    34   6     0.01   0.03  -0.01    -0.01   0.00  -0.02     0.03   0.02   0.01
    35   6    -0.01  -0.02   0.03     0.00  -0.02   0.04    -0.03   0.02  -0.04
    36   1    -0.15  -0.05   0.02    -0.17  -0.06   0.02     0.21   0.04  -0.02
    37   1     0.05   0.03  -0.05     0.08   0.05  -0.08    -0.16  -0.11   0.12
    38   1    -0.03   0.03  -0.04    -0.01   0.05  -0.07     0.04  -0.06   0.09
    39   1    -0.03  -0.02   0.07    -0.04  -0.04   0.04     0.06   0.03   0.00
                     61                     62                     63
                      A                      A                      A
 Frequencies --   1055.9339              1057.7009              1060.9022
 Red. masses --      1.7329                 1.5640                 1.9361
 Frc consts  --      1.1384                 1.0309                 1.2839
 IR Inten    --      3.8149                 1.3827                 0.1695
  Atom  AN      X      Y      Z        X      Y      Z        X      Y      Z
     1   6     0.07   0.02  -0.06     0.02   0.00  -0.01    -0.10  -0.03   0.06
     2  16    -0.02   0.00   0.01     0.00   0.00   0.00     0.02   0.00  -0.01
     3   6     0.05   0.03   0.06     0.04   0.04   0.06     0.01   0.03   0.03
     4   6    -0.01  -0.01  -0.02    -0.02  -0.02  -0.03    -0.02  -0.02  -0.02
     5   6     0.02   0.00  -0.03     0.02   0.02   0.02     0.00   0.03   0.09
     6   6    -0.06  -0.05  -0.07    -0.05  -0.05  -0.07    -0.01  -0.02  -0.05
     7   1     0.03   0.08   0.12     0.06   0.10   0.14     0.10   0.06   0.08
     8   6     0.00   0.00   0.02    -0.01  -0.02   0.00    -0.01   0.01  -0.02
     9   6    -0.01   0.01   0.00    -0.01  -0.01   0.00     0.01  -0.01   0.00
    10   6    -0.01   0.00  -0.02    -0.01   0.02   0.00     0.01   0.00   0.02
    11   6     0.00   0.01   0.00    -0.04   0.00   0.00     0.01  -0.01   0.00
    12   6     0.01   0.01   0.00    -0.02   0.01   0.00    -0.01  -0.01   0.00
    13   9     0.01   0.00   0.00     0.02   0.00  -0.01    -0.01   0.00   0.00
    14   9     0.00   0.00   0.00     0.00   0.00   0.01     0.00   0.00   0.00
    15   9     0.00  -0.01   0.00     0.00   0.00   0.00     0.00   0.01   0.00
    16   9     0.00   0.00   0.00     0.00   0.00   0.00     0.00   0.00  -0.01
    17   9     0.00   0.00   0.00     0.01   0.00  -0.01     0.00   0.00   0.00
    18   9     0.00   0.00   0.00     0.01   0.00   0.01     0.00   0.00   0.00
    19   6    -0.02   0.00   0.03     0.02  -0.02   0.02    -0.01   0.03  -0.08
    20   6    -0.07   0.02   0.05     0.02   0.01  -0.01     0.09  -0.02  -0.06
    21   6     0.01  -0.03  -0.04    -0.02   0.02  -0.02     0.02   0.00   0.10
    22   1     0.17   0.00  -0.12     0.06  -0.06   0.00    -0.37   0.12   0.17
    23   1     0.03   0.05   0.02    -0.11   0.01   0.12     0.15  -0.08  -0.24
    24   1     0.00   0.01   0.07     0.09  -0.03   0.01    -0.17   0.04  -0.11
    25   6    -0.01  -0.03   0.04    -0.02  -0.02  -0.02    -0.02   0.00  -0.11
    26   1    -0.05   0.05  -0.01    -0.11  -0.01   0.13    -0.14  -0.10   0.25
    27   1     0.00   0.01  -0.07     0.09   0.03   0.01     0.18   0.04   0.12
    28   1    -0.18   0.00   0.13     0.07   0.07  -0.01     0.39   0.13  -0.19
    29   1     0.14   0.09   0.15     0.11   0.10   0.16     0.02   0.06   0.10
    30   1    -0.33   0.22   0.21    -0.30   0.20   0.21    -0.12   0.07   0.11
    31   1     0.38  -0.05  -0.04     0.40  -0.07  -0.04     0.24  -0.08  -0.03
    32  16     0.02   0.00  -0.01    -0.01   0.00   0.00    -0.02   0.00   0.01
    33   6    -0.05   0.03  -0.06     0.04  -0.04   0.06    -0.02   0.03  -0.03
    34   6     0.01  -0.01   0.02    -0.02   0.02  -0.03     0.02  -0.02   0.03
    35   6     0.06  -0.05   0.06    -0.05   0.05  -0.07     0.01  -0.02   0.05
    36   1    -0.37  -0.05   0.04     0.41   0.08  -0.04    -0.24  -0.07   0.02
    37   1     0.32   0.22  -0.20    -0.31  -0.21   0.21     0.13   0.08  -0.12
    38   1    -0.13   0.09  -0.14     0.11  -0.10   0.16    -0.03   0.07  -0.10
    39   1    -0.03   0.08  -0.12     0.06  -0.10   0.14    -0.10   0.06  -0.08
                     64                     65                     66
                      A                      A                      A
 Frequencies --   1074.3831              1128.0091              1185.4943
 Red. masses --      3.6985                 8.4765                 1.7141
 Frc consts  --      2.5154                 6.3546                 1.4194
 IR Inten    --     36.4145               183.2120                 5.6342
  Atom  AN      X      Y      Z        X      Y      Z        X      Y      Z
     1   6     0.15   0.06  -0.09     0.17  -0.20   0.00     0.05   0.03  -0.05
     2  16    -0.03   0.00   0.02    -0.01   0.01   0.00     0.00  -0.01   0.01
     3   6     0.01  -0.02   0.00    -0.03   0.05  -0.01    -0.13   0.10   0.02
     4   6     0.02   0.00   0.01    -0.10   0.10   0.00    -0.08  -0.01   0.06
     5   6     0.03  -0.01  -0.11    -0.04  -0.09   0.08    -0.05   0.01   0.03
     6   6    -0.02   0.00   0.02     0.02  -0.02   0.00     0.07  -0.05  -0.01
     7   1    -0.09  -0.01   0.00    -0.07   0.09  -0.02     0.70  -0.20  -0.34
     8   6    -0.06  -0.07   0.01     0.03  -0.06   0.01    -0.01   0.01   0.01
     9   6    -0.06  -0.08   0.00    -0.15   0.31  -0.06    -0.01  -0.01   0.02
    10   6    -0.06   0.08   0.02    -0.03  -0.06   0.01    -0.01   0.01   0.00
    11   6    -0.14  -0.01  -0.01    -0.01   0.23  -0.08     0.01  -0.01   0.00
    12   6    -0.07   0.07   0.02     0.15   0.33  -0.06    -0.01   0.00   0.01
    13   9     0.07   0.02  -0.04     0.03  -0.03  -0.01     0.01   0.00   0.00
    14   9     0.01   0.01   0.04     0.02  -0.03   0.03     0.00   0.00  -0.01
    15   9     0.01   0.00   0.00     0.01  -0.17  -0.08     0.00   0.00   0.00
    16   9     0.01   0.00  -0.01    -0.01  -0.05   0.14     0.00   0.00  -0.01
    17   9     0.03  -0.02  -0.06    -0.03  -0.03   0.04     0.00   0.00  -0.01
    18   9     0.06  -0.01   0.04    -0.02  -0.03   0.00     0.00   0.00   0.00
    19   6     0.03   0.01  -0.11     0.06  -0.09  -0.10    -0.02  -0.01   0.01
    20   6     0.18  -0.05  -0.10    -0.16  -0.21  -0.03     0.02  -0.01  -0.02
    21   6    -0.01   0.03   0.13    -0.04   0.06   0.06     0.01   0.01   0.00
    22   1    -0.47   0.10   0.26    -0.27  -0.06   0.21     0.00  -0.01   0.01
    23   1     0.04  -0.11  -0.17    -0.18  -0.10   0.07    -0.01  -0.03  -0.02
    24   1    -0.16   0.03  -0.13     0.00   0.00  -0.06     0.04  -0.02  -0.05
    25   6     0.00  -0.03   0.12     0.03   0.05  -0.05     0.04  -0.03  -0.01
    26   1     0.04   0.11  -0.17     0.15  -0.08  -0.06    -0.01   0.05  -0.05
    27   1    -0.15  -0.03  -0.12    -0.01  -0.01   0.06     0.11   0.05  -0.13
    28   1    -0.44  -0.10   0.25     0.22  -0.05  -0.18     0.00   0.03   0.03
    29   1     0.03  -0.02  -0.02     0.12  -0.04  -0.04     0.23  -0.09  -0.09
    30   1    -0.04   0.04  -0.01     0.02  -0.01  -0.03     0.12  -0.09  -0.07
    31   1    -0.06   0.05   0.01     0.05   0.01  -0.01     0.16  -0.06  -0.01
    32  16    -0.04  -0.01   0.02     0.01   0.00   0.00     0.00   0.00   0.00
    33   6     0.01   0.03   0.00     0.04   0.06   0.01    -0.05  -0.04   0.01
    34   6     0.02  -0.01   0.01     0.11   0.10   0.00    -0.03   0.01   0.02
    35   6    -0.02   0.00   0.02    -0.03  -0.03   0.00     0.03   0.02   0.00
    36   1    -0.07  -0.06   0.01    -0.07   0.00   0.01     0.06   0.02   0.00
    37   1    -0.04  -0.04  -0.02    -0.03  -0.02   0.04     0.05   0.04  -0.03
    38   1     0.04   0.02  -0.02    -0.14  -0.05   0.05     0.09   0.03  -0.03
    39   1    -0.11   0.00   0.00     0.03   0.09   0.05     0.27   0.08  -0.13
                     67                     68                     69
                      A                      A                      A
 Frequencies --   1185.7310              1218.1232              1230.4616
 Red. masses --      1.7104                 6.3953                 8.3028
 Frc consts  --      1.4169                 5.5911                 7.4065
 IR Inten    --      4.5813                48.5923                66.3768
  Atom  AN      X      Y      Z        X      Y      Z        X      Y      Z
     1   6     0.01   0.01  -0.02     0.23  -0.14  -0.03     0.05  -0.06   0.00
     2  16     0.00   0.00   0.00    -0.02   0.00   0.01     0.00   0.01   0.00
     3   6    -0.05   0.04   0.01    -0.03   0.10  -0.04     0.02   0.00  -0.01
     4   6    -0.03  -0.01   0.02    -0.08   0.07   0.01    -0.01   0.02  -0.01
     5   6    -0.02   0.01   0.01     0.05  -0.13   0.04    -0.01  -0.04   0.03
     6   6     0.03  -0.02   0.00     0.01  -0.04   0.02    -0.01   0.00   0.00
     7   1     0.27  -0.08  -0.13    -0.35   0.13   0.13    -0.13   0.05   0.05
     8   6     0.01   0.01   0.01    -0.14  -0.05   0.00     0.12   0.15   0.04
     9   6     0.01  -0.02   0.01     0.02   0.26  -0.10     0.21  -0.05  -0.10
    10   6     0.00   0.01  -0.01    -0.16   0.08  -0.03    -0.01   0.11  -0.05
    11   6     0.00  -0.02   0.01     0.22  -0.01   0.03    -0.06  -0.14   0.08
    12   6    -0.01  -0.02   0.00    -0.05  -0.23   0.19    -0.17   0.12   0.47
    13   9     0.00   0.00   0.00    -0.05  -0.02   0.03    -0.09  -0.02   0.05
    14   9     0.00   0.00   0.00     0.00  -0.01   0.01    -0.02   0.00   0.00
    15   9     0.00   0.01   0.00    -0.01   0.00   0.00    -0.01   0.03   0.01
    16   9     0.00   0.00  -0.01     0.00   0.00  -0.01     0.02   0.03  -0.08
    17   9     0.00   0.00   0.00     0.03   0.00  -0.05     0.10  -0.05  -0.20
    18   9     0.00   0.00   0.00    -0.04   0.02  -0.05    -0.02   0.00  -0.05
    19   6     0.05   0.02  -0.02     0.05   0.11   0.03    -0.05  -0.14  -0.06
    20   6    -0.05   0.03   0.05     0.18   0.10  -0.02    -0.21  -0.15   0.03
    21   6    -0.03  -0.03   0.01    -0.02  -0.03  -0.01     0.02   0.05   0.02
    22   1     0.00   0.03  -0.03     0.06   0.05  -0.07    -0.12  -0.07   0.12
    23   1     0.01   0.05   0.05     0.06   0.08   0.03    -0.11  -0.13  -0.02
    24   1    -0.12   0.05   0.13    -0.08   0.04   0.12     0.06  -0.02  -0.14
    25   6     0.01  -0.01   0.00    -0.02   0.04  -0.01     0.00   0.02  -0.01
    26   1     0.00   0.02  -0.02     0.09  -0.10   0.02     0.06  -0.05  -0.02
    27   1     0.05   0.02  -0.05    -0.08  -0.04   0.13     0.00   0.01   0.03
    28   1     0.00   0.01   0.01     0.09  -0.06  -0.10     0.08  -0.03  -0.06
    29   1     0.09  -0.03  -0.03     0.20  -0.07  -0.07    -0.01   0.00   0.00
    30   1     0.05  -0.03  -0.03     0.00   0.02  -0.08    -0.01   0.01   0.00
    31   1     0.06  -0.02   0.00     0.05   0.07  -0.01    -0.01   0.01   0.00
    32  16     0.00  -0.01  -0.01    -0.01   0.01   0.01     0.01   0.00  -0.01
    33   6     0.13   0.10  -0.01    -0.03  -0.09  -0.04     0.03   0.10   0.05
    34   6     0.07  -0.02  -0.06    -0.06  -0.05   0.01     0.08   0.06  -0.01
    35   6    -0.07  -0.05   0.01     0.01   0.04   0.02    -0.01  -0.03  -0.02
    36   1    -0.16  -0.06   0.01     0.05  -0.06  -0.01    -0.05   0.07   0.01
    37   1    -0.12  -0.09   0.07     0.00  -0.02  -0.08    -0.01   0.01   0.09
    38   1    -0.23  -0.09   0.09     0.19   0.07  -0.07    -0.20  -0.08   0.08
    39   1    -0.71  -0.21   0.33    -0.31  -0.11   0.12     0.39   0.14  -0.15
                     70                     71                     72
                      A                      A                      A
 Frequencies --   1236.7567              1256.5532              1264.0606
 Red. masses --      6.9636                 3.5107                 3.0001
 Frc consts  --      6.2755                 3.2659                 2.8244
 IR Inten    --     54.3078                93.2997                 9.1344
  Atom  AN      X      Y      Z        X      Y      Z        X      Y      Z
     1   6     0.09  -0.08   0.00     0.03   0.00  -0.02    -0.10   0.07   0.00
     2  16     0.00  -0.01   0.01     0.00  -0.01   0.01     0.02  -0.03   0.01
     3   6    -0.03   0.13  -0.06    -0.05   0.11  -0.04    -0.10   0.23  -0.09
     4   6    -0.04   0.02   0.01    -0.02  -0.01   0.02     0.01  -0.08   0.04
     5   6     0.06  -0.12   0.04     0.06  -0.05  -0.01     0.11  -0.04  -0.04
     6   6     0.01  -0.04   0.02     0.01  -0.04   0.02     0.03  -0.08   0.04
     7   1    -0.48   0.12   0.23    -0.24   0.04   0.13    -0.49   0.04   0.30
     8   6     0.03   0.12  -0.06    -0.02   0.01   0.01     0.03   0.02   0.01
     9   6     0.01   0.04   0.50     0.06  -0.01  -0.19     0.00  -0.09  -0.06
    10   6    -0.06   0.09   0.03    -0.03   0.05   0.02     0.05  -0.05   0.00
    11   6     0.02  -0.11   0.08     0.01  -0.02   0.00    -0.05   0.02  -0.02
    12   6    -0.11  -0.02  -0.17    -0.01  -0.08  -0.18     0.04   0.07   0.03
    13   9     0.06   0.01  -0.07    -0.04  -0.01   0.04     0.00   0.01   0.00
    14   9    -0.06  -0.05  -0.20     0.02   0.02   0.07     0.01   0.01   0.03
    15   9     0.00   0.03   0.01     0.00   0.02   0.01     0.00   0.00   0.00
    16   9    -0.01   0.03  -0.07     0.00  -0.01   0.01     0.00   0.00   0.01
    17   9     0.00   0.00   0.02    -0.02   0.02   0.06     0.00   0.00   0.00
    18   9     0.06  -0.01   0.06     0.03   0.00   0.04    -0.01   0.00  -0.01
    19   6    -0.02  -0.05  -0.02    -0.10  -0.07   0.02     0.05   0.02  -0.02
    20   6    -0.06  -0.05   0.01     0.04   0.04   0.00    -0.05  -0.03   0.00
    21   6     0.01   0.02   0.01     0.03   0.02   0.00    -0.01  -0.01   0.00
    22   1    -0.04  -0.02   0.05     0.04  -0.03   0.02    -0.03   0.01   0.00
    23   1    -0.04  -0.05  -0.01     0.01  -0.08  -0.10    -0.03   0.02   0.06
    24   1     0.01   0.00  -0.05     0.10  -0.05  -0.16    -0.06   0.03   0.07
    25   6    -0.02   0.04  -0.01    -0.02   0.01   0.00    -0.03   0.01   0.01
    26   1     0.07  -0.11   0.05     0.01  -0.06   0.04    -0.05  -0.05   0.12
    27   1    -0.08  -0.04   0.14    -0.04  -0.02   0.09    -0.12  -0.07   0.15
    28   1     0.07  -0.06  -0.10    -0.02  -0.02  -0.01    -0.08  -0.02   0.02
    29   1     0.21  -0.09  -0.08     0.19  -0.08  -0.07     0.36  -0.15  -0.14
    30   1     0.00   0.03  -0.11     0.02   0.00  -0.10     0.05   0.01  -0.21
    31   1     0.06   0.10  -0.01     0.08   0.06   0.00     0.16   0.13  -0.01
    32  16     0.00   0.00   0.00    -0.01  -0.02  -0.01     0.01   0.01   0.00
    33   6     0.01   0.04   0.02     0.08   0.21   0.09    -0.04  -0.11  -0.05
    34   6     0.02   0.02   0.00     0.00  -0.05  -0.04     0.01   0.04   0.02
    35   6     0.00  -0.01  -0.01    -0.02  -0.07  -0.04     0.01   0.04   0.02
    36   1    -0.02   0.03   0.00    -0.13   0.13   0.01     0.07  -0.06  -0.01
    37   1     0.00   0.01   0.03    -0.03   0.01   0.19     0.02   0.00  -0.10
    38   1    -0.07  -0.03   0.03    -0.33  -0.14   0.12     0.17   0.07  -0.06
    39   1     0.15   0.05  -0.07     0.51   0.07  -0.29    -0.25  -0.02   0.15
                     73                     74                     75
                      A                      A                      A
 Frequencies --   1266.6873              1302.1033              1376.0907
 Red. masses --      6.4477                12.9679                 5.7072
 Frc consts  --      6.0953                12.9542                 6.3675
 IR Inten    --     93.7396               131.3689               185.2235
  Atom  AN      X      Y      Z        X      Y      Z        X      Y      Z
     1   6    -0.10   0.07   0.02    -0.04   0.02   0.01    -0.06   0.03   0.05
     2  16     0.01  -0.01   0.00     0.00   0.00   0.00     0.00   0.00   0.00
     3   6    -0.03   0.07  -0.03    -0.01   0.01   0.00    -0.05   0.00   0.03
     4   6     0.03  -0.05   0.01     0.01  -0.01   0.00     0.01   0.00  -0.01
     5   6     0.03   0.02  -0.04     0.01   0.02  -0.02     0.05   0.07  -0.08
     6   6     0.01  -0.03   0.01     0.00   0.00   0.00    -0.01   0.01   0.00
     7   1    -0.14  -0.01   0.10     0.00  -0.01   0.01     0.10  -0.01  -0.05
     8   6    -0.06  -0.10  -0.02    -0.04  -0.07   0.01    -0.06  -0.24  -0.02
     9   6    -0.23   0.01   0.20    -0.03   0.03  -0.07     0.40   0.23   0.10
    10   6     0.06  -0.10  -0.03     0.03  -0.07   0.01    -0.03  -0.01   0.00
    11   6     0.05   0.11  -0.09    -0.08   0.24   0.86    -0.23  -0.02  -0.04
    12   6     0.15  -0.01   0.32     0.05   0.02  -0.04     0.13   0.05   0.00
    13   9     0.10   0.02  -0.07     0.03   0.00  -0.01    -0.09  -0.03   0.04
    14   9     0.01  -0.01  -0.04    -0.01   0.01  -0.01    -0.04  -0.03  -0.07
    15   9     0.00  -0.04  -0.01     0.02  -0.20  -0.15     0.02  -0.01   0.00
    16   9     0.00  -0.01   0.03     0.03   0.06  -0.29     0.01   0.00   0.01
    17   9     0.02  -0.01  -0.07     0.02   0.01  -0.01    -0.01   0.00   0.01
    18   9    -0.10   0.03  -0.10    -0.03   0.00  -0.02    -0.02   0.00  -0.01
    19   6    -0.10   0.00   0.07    -0.01   0.02   0.02     0.02   0.03   0.01
    20   6     0.11   0.10   0.00     0.04   0.03  -0.01     0.04   0.00  -0.01
    21   6     0.03   0.00  -0.02     0.00  -0.01  -0.01    -0.01   0.00   0.00
    22   1     0.13   0.01  -0.07     0.03   0.01  -0.02     0.01   0.01  -0.01
    23   1     0.08  -0.01  -0.12     0.01   0.00   0.00     0.02   0.03   0.01
    24   1     0.11  -0.07  -0.13     0.00   0.00  -0.01     0.00   0.00   0.02
    25   6    -0.01   0.00   0.01     0.00   0.00   0.00     0.05   0.00  -0.02
    26   1    -0.05   0.01   0.05    -0.03   0.02   0.02    -0.28   0.14   0.32
    27   1    -0.04  -0.03   0.04    -0.02  -0.01   0.00    -0.32  -0.23   0.11
    28   1    -0.07   0.02   0.05    -0.03   0.01   0.02    -0.33  -0.01   0.13
    29   1     0.10  -0.05  -0.04     0.02  -0.01  -0.01     0.12  -0.02  -0.06
    30   1     0.01   0.01  -0.07     0.01   0.00  -0.01     0.09  -0.12  -0.02
    31   1     0.05   0.05   0.00     0.01   0.01   0.00     0.12  -0.09   0.02
    32  16    -0.02  -0.03  -0.01     0.00   0.00   0.00     0.00   0.00   0.00
    33   6     0.09   0.20   0.08     0.01   0.02   0.01     0.01   0.02   0.01
    34   6    -0.02  -0.08  -0.04    -0.01  -0.02  -0.01    -0.02  -0.02   0.00
    35   6    -0.03  -0.07  -0.03     0.00  -0.01   0.00     0.01   0.00  -0.01
    36   1    -0.15   0.11   0.01    -0.02   0.01   0.00    -0.05   0.01  -0.01
    37   1    -0.05  -0.01   0.19    -0.01   0.00   0.02    -0.02  -0.02   0.05
    38   1    -0.33  -0.14   0.12    -0.03  -0.01   0.01    -0.04  -0.01   0.02
    39   1     0.36   0.01  -0.23     0.02  -0.01  -0.02     0.05  -0.01  -0.04
                     76                     77                     78
                      A                      A                      A
 Frequencies --   1382.1974              1394.3263              1395.5066
 Red. masses --      3.3786                 1.4815                 1.7876
 Frc consts  --      3.8030                 1.6970                 2.0511
 IR Inten    --    128.2120                29.2082                56.8633
  Atom  AN      X      Y      Z        X      Y      Z        X      Y      Z
     1   6     0.04   0.00  -0.01    -0.01  -0.02   0.02    -0.02   0.01   0.00
     2  16     0.00   0.00   0.00     0.00   0.00   0.00     0.00   0.00   0.00
     3   6     0.01  -0.01   0.00    -0.02  -0.04   0.04     0.00   0.01  -0.01
     4   6    -0.01   0.01   0.00    -0.04   0.06  -0.02     0.02  -0.02   0.00
     5   6     0.00  -0.03   0.02     0.06  -0.04  -0.01    -0.02   0.03  -0.01
     6   6     0.01  -0.01   0.00    -0.01   0.02  -0.01     0.00  -0.01   0.00
     7   1     0.00   0.00  -0.01     0.13   0.03  -0.11    -0.03  -0.01   0.03
     8   6    -0.01   0.05   0.00     0.01   0.04   0.00     0.01  -0.03   0.00
     9   6     0.00  -0.08   0.01    -0.07  -0.03  -0.02     0.00   0.04   0.00
    10   6    -0.04   0.17   0.01     0.01   0.02   0.00     0.02  -0.07  -0.01
    11   6    -0.12   0.01   0.00     0.04   0.00   0.01     0.05  -0.01   0.00
    12   6     0.29  -0.18   0.02    -0.02  -0.02   0.00    -0.11   0.07  -0.01
    13   9     0.01   0.01  -0.01     0.01   0.00  -0.01     0.00   0.00   0.00
    14   9     0.00   0.01   0.00     0.01   0.00   0.01     0.00   0.00   0.00
    15   9     0.01   0.01   0.00     0.00   0.00   0.00     0.00   0.00   0.00
    16   9     0.01   0.00  -0.01     0.00   0.00   0.00     0.00   0.00   0.00
    17   9    -0.03   0.02   0.03     0.00   0.00   0.00     0.01  -0.01  -0.01
    18   9    -0.07   0.02  -0.05     0.00   0.00   0.00     0.03  -0.01   0.02
    19   6     0.06  -0.05  -0.07     0.00  -0.01  -0.01     0.07   0.06   0.00
    20   6    -0.05  -0.02   0.04    -0.02   0.00   0.01    -0.01   0.02   0.01
    21   6     0.06  -0.01  -0.04     0.02   0.00  -0.01     0.08  -0.05  -0.08
    22   1    -0.40   0.03   0.12    -0.08   0.01   0.02    -0.51   0.14   0.05
    23   1    -0.30  -0.12   0.40    -0.07  -0.03   0.09    -0.20   0.07   0.54
    24   1    -0.36   0.25   0.15    -0.09   0.06   0.02    -0.32   0.24   0.25
    25   6    -0.02   0.00   0.01     0.08   0.04  -0.07     0.00  -0.01   0.01
    26   1     0.08  -0.03  -0.10    -0.23  -0.04   0.54    -0.01   0.05  -0.05
    27   1     0.08   0.06  -0.03    -0.34  -0.26   0.24     0.00   0.01  -0.05
    28   1     0.10   0.01  -0.04    -0.50  -0.13   0.07     0.05   0.02   0.00
    29   1    -0.06   0.01   0.03     0.07   0.01  -0.04    -0.01   0.00   0.01
    30   1    -0.05   0.06   0.04     0.05  -0.10   0.08    -0.01   0.02  -0.02
    31   1    -0.08   0.03  -0.01     0.02  -0.13   0.02     0.00   0.03   0.00
    32  16     0.00   0.00   0.00     0.00   0.00   0.00     0.00  -0.01   0.00
    33   6    -0.04   0.01   0.03     0.00   0.00   0.00    -0.02   0.05   0.04
    34   6     0.00  -0.02  -0.01     0.00   0.00   0.00    -0.05  -0.07  -0.02
    35   6    -0.01  -0.02   0.00     0.00   0.00   0.00     0.00  -0.02  -0.01
    36   1     0.12   0.11   0.03     0.00   0.00   0.00     0.00   0.13   0.02
    37   1     0.10   0.13  -0.01     0.00   0.00   0.01     0.04   0.08   0.09
    38   1     0.13   0.01  -0.07     0.00   0.00   0.00     0.06  -0.01  -0.04
    39   1     0.11   0.00  -0.07     0.01   0.00   0.00     0.13  -0.04  -0.12
                     79                     80                     81
                      A                      A                      A
 Frequencies --   1408.6142              1410.1032              1417.9792
 Red. masses --      1.3774                 1.3729                 2.6451
 Frc consts  --      1.6103                 1.6084                 3.1335
 IR Inten    --      0.8455                 2.6499                 2.1584
  Atom  AN      X      Y      Z        X      Y      Z        X      Y      Z
     1   6     0.00   0.01   0.00     0.00   0.00   0.00     0.04   0.00  -0.03
     2  16     0.00   0.00   0.00     0.00   0.00   0.00     0.00   0.01   0.00
     3   6    -0.01   0.04  -0.02     0.01  -0.03   0.01     0.00  -0.03   0.02
     4   6    -0.02  -0.02   0.02     0.02   0.01  -0.02    -0.06   0.07   0.00
     5   6    -0.01   0.01   0.01     0.00   0.00   0.00     0.06  -0.12   0.03
     6   6     0.10  -0.06  -0.02    -0.09   0.05   0.02     0.02   0.00  -0.02
     7   1     0.02  -0.03   0.01    -0.03   0.02   0.00     0.06   0.05  -0.08
     8   6     0.00  -0.02   0.00     0.00   0.01   0.00    -0.04   0.15   0.00
     9   6     0.00   0.01   0.00    -0.01  -0.01   0.00     0.07  -0.09   0.01
    10   6     0.00   0.02   0.00     0.00   0.01   0.00    -0.04  -0.14  -0.01
    11   6     0.00   0.00   0.00     0.00   0.01   0.00    -0.08   0.00  -0.01
    12   6     0.00  -0.01   0.00     0.01  -0.02   0.00     0.08   0.08   0.01
    13   9     0.00   0.00   0.00     0.00   0.00   0.00    -0.01   0.00   0.00
    14   9     0.00   0.00   0.00     0.00   0.00   0.00    -0.01   0.00   0.00
    15   9     0.00   0.00   0.00     0.00   0.00   0.00     0.00   0.00   0.00
    16   9     0.00   0.00   0.00     0.00   0.00   0.00     0.00   0.00   0.00
    17   9     0.00   0.00   0.00     0.00   0.00   0.00    -0.01   0.00   0.00
    18   9     0.00   0.00   0.00     0.00   0.00   0.00    -0.01   0.00  -0.01
    19   6    -0.01  -0.01   0.01     0.00   0.00   0.00     0.06   0.11   0.03
    20   6     0.00  -0.01   0.00     0.00   0.00   0.00     0.04   0.00  -0.03
    21   6     0.02   0.00  -0.01     0.03   0.00  -0.02    -0.05  -0.04   0.00
    22   1    -0.04   0.00   0.01    -0.09   0.01   0.02    -0.10   0.15  -0.07
    23   1    -0.06  -0.05   0.05    -0.07  -0.03   0.10     0.26   0.37   0.05
    24   1    -0.07   0.04  -0.01    -0.08   0.06   0.02     0.26  -0.16   0.11
    25   6     0.02   0.00  -0.01    -0.02   0.00   0.02    -0.04   0.04   0.00
    26   1    -0.07   0.05   0.07     0.06  -0.01  -0.09     0.27  -0.37   0.06
    27   1    -0.07  -0.05   0.00     0.07   0.05  -0.03     0.26   0.15   0.11
    28   1    -0.05  -0.01   0.01     0.08   0.02  -0.02    -0.11  -0.16  -0.08
    29   1    -0.35   0.03   0.19     0.30  -0.02  -0.16    -0.04   0.02   0.02
    30   1    -0.23   0.34   0.12     0.20  -0.29  -0.12    -0.05   0.04   0.15
    31   1    -0.36   0.20  -0.09     0.32  -0.16   0.08    -0.15  -0.06  -0.01
    32  16     0.00   0.00   0.00     0.00   0.00   0.00     0.00  -0.01   0.00
    33   6    -0.01  -0.03  -0.02    -0.01  -0.04  -0.02    -0.01   0.03   0.02
    34   6    -0.01   0.02   0.02    -0.02   0.01   0.02    -0.06  -0.07   0.00
    35   6     0.09   0.06  -0.02     0.10   0.06  -0.02     0.03   0.00  -0.02
    36   1    -0.32  -0.17  -0.08    -0.36  -0.18  -0.09    -0.16   0.05  -0.01
    37   1    -0.20  -0.30   0.10    -0.23  -0.33   0.12    -0.06  -0.06   0.15
    38   1    -0.31  -0.03   0.17    -0.35  -0.04   0.19    -0.06  -0.02   0.02
    39   1     0.01   0.03   0.01     0.03   0.03   0.00     0.06  -0.04  -0.08
                     82                     83                     84
                      A                      A                      A
 Frequencies --   1439.0430              1440.2624              1455.0458
 Red. masses --      5.4545                 1.7833                 1.7045
 Frc consts  --      6.6551                 2.1795                 2.1262
 IR Inten    --     83.6479                26.4186                41.6463
  Atom  AN      X      Y      Z        X      Y      Z        X      Y      Z
     1   6    -0.01   0.03   0.00     0.03  -0.03   0.00    -0.05   0.03   0.02
     2  16     0.00   0.00   0.00     0.00   0.00   0.00     0.00   0.00   0.00
     3   6    -0.02  -0.01   0.02     0.02   0.02  -0.03    -0.04   0.00   0.03
     4   6    -0.03   0.03   0.00     0.03  -0.04   0.01     0.00   0.02  -0.01
     5   6     0.06  -0.03  -0.02    -0.07   0.04   0.03     0.06   0.01  -0.06
     6   6     0.02   0.00  -0.02    -0.02  -0.01   0.02     0.03   0.01  -0.02
     7   1     0.05   0.02  -0.05    -0.06  -0.02   0.06     0.05   0.01  -0.04
     8   6     0.00   0.01   0.00     0.02   0.04   0.00     0.04  -0.09   0.00
     9   6     0.19  -0.14   0.07     0.02  -0.07   0.01    -0.03   0.04   0.00
    10   6     0.00   0.01   0.00    -0.02   0.04   0.00     0.04   0.09   0.01
    11   6     0.00   0.45  -0.10     0.00   0.12  -0.02     0.04   0.00   0.00
    12   6    -0.19  -0.14   0.02    -0.02  -0.07   0.01    -0.04  -0.04   0.00
    13   9    -0.04   0.01   0.02    -0.01   0.00   0.00     0.00   0.00   0.00
    14   9    -0.02   0.00  -0.03     0.00   0.00   0.00     0.00   0.00   0.00
    15   9     0.01  -0.12  -0.05     0.00  -0.03  -0.01     0.00   0.00   0.00
    16   9    -0.01  -0.04   0.07     0.00  -0.01   0.02     0.00   0.00   0.00
    17   9     0.02   0.00  -0.03     0.00   0.00   0.00     0.00   0.00   0.00
    18   9     0.04   0.01   0.03     0.01   0.00   0.00     0.00   0.00   0.00
    19   6    -0.07  -0.03   0.03     0.07   0.04  -0.03     0.06  -0.01  -0.06
    20   6     0.01   0.02   0.00    -0.03  -0.04   0.00    -0.05  -0.02   0.02
    21   6     0.06   0.01  -0.02    -0.07  -0.02   0.01    -0.05   0.01   0.00
    22   1     0.05  -0.05   0.00    -0.12   0.04   0.01    -0.11  -0.24   0.16
    23   1    -0.23  -0.28   0.05     0.28   0.35  -0.04     0.17   0.15  -0.16
    24   1    -0.28   0.16  -0.10     0.34  -0.18   0.16     0.23  -0.04   0.33
    25   6    -0.06   0.01   0.02     0.06  -0.02  -0.01    -0.05  -0.01   0.00
    26   1     0.22  -0.28  -0.02    -0.28   0.35   0.04     0.18  -0.17  -0.14
    27   1     0.26   0.16   0.08    -0.34  -0.18  -0.15     0.25   0.06   0.31
    28   1    -0.07  -0.08  -0.02     0.12   0.05  -0.01    -0.12   0.20   0.15
    29   1     0.01   0.01   0.00    -0.04  -0.01   0.01     0.08  -0.02  -0.07
    30   1    -0.04   0.02   0.15     0.02   0.02  -0.18    -0.04  -0.01   0.25
    31   1    -0.14  -0.07  -0.01     0.13   0.10   0.00    -0.18  -0.19   0.01
    32  16     0.00   0.00   0.00     0.00   0.00   0.00     0.00   0.00   0.00
    33   6     0.03  -0.01  -0.02    -0.02   0.02   0.03    -0.04   0.00   0.02
    34   6     0.03   0.04   0.00    -0.03  -0.04  -0.01     0.00  -0.02  -0.01
    35   6    -0.03   0.00   0.02     0.02  -0.01  -0.02     0.03  -0.01  -0.02
    36   1     0.15  -0.08   0.01    -0.14   0.11   0.00    -0.17   0.18   0.02
    37   1     0.04   0.03  -0.17    -0.02   0.01   0.18    -0.04   0.00   0.24
    38   1     0.00   0.00   0.00     0.04  -0.01  -0.01     0.08   0.03  -0.07
    39   1    -0.06   0.02   0.06     0.07  -0.02  -0.06     0.05  -0.01  -0.04
                     85                     86                     87
                      A                      A                      A
 Frequencies --   1458.8536              1458.8892              1463.0028
 Red. masses --      1.0398                 1.0396                 1.0932
 Frc consts  --      1.3038                 1.3037                 1.3786
 IR Inten    --     12.9507                12.3116                 0.3479
  Atom  AN      X      Y      Z        X      Y      Z        X      Y      Z
     1   6     0.00   0.00   0.00     0.00   0.00   0.00     0.00  -0.01   0.01
     2  16     0.00   0.00   0.00     0.00   0.00   0.00     0.00   0.00   0.00
     3   6     0.00   0.00   0.00     0.01   0.01   0.01    -0.02   0.01   0.01
     4   6     0.00   0.00   0.00     0.00   0.00   0.00     0.00   0.01  -0.01
     5   6     0.00   0.00   0.00     0.00   0.00   0.00     0.03  -0.02  -0.01
     6   6     0.00   0.00   0.00     0.02   0.03   0.04     0.02   0.01  -0.02
     7   1     0.00   0.00   0.00     0.00   0.00   0.00    -0.01   0.02   0.00
     8   6     0.00   0.00   0.00     0.00   0.00   0.00     0.00   0.01   0.00
     9   6     0.00   0.00   0.00     0.00   0.00   0.00     0.00   0.00   0.00
    10   6     0.00   0.00   0.00     0.00   0.00   0.00     0.00   0.01   0.00
    11   6     0.00   0.00   0.00     0.00   0.00   0.00     0.00   0.00   0.00
    12   6     0.00   0.00   0.00     0.00   0.00   0.00     0.00   0.00   0.00
    13   9     0.00   0.00   0.00     0.00   0.00   0.00     0.00   0.00   0.00
    14   9     0.00   0.00   0.00     0.00   0.00   0.00     0.00   0.00   0.00
    15   9     0.00   0.00   0.00     0.00   0.00   0.00     0.00   0.00   0.00
    16   9     0.00   0.00   0.00     0.00   0.00   0.00     0.00   0.00   0.00
    17   9     0.00   0.00   0.00     0.00   0.00   0.00     0.00   0.00   0.00
    18   9     0.00   0.00   0.00     0.00   0.00   0.00     0.00   0.00   0.00
    19   6     0.00   0.00   0.00     0.00   0.00   0.00    -0.03  -0.02   0.01
    20   6     0.00   0.00   0.00     0.00   0.00   0.00     0.00  -0.01  -0.01
    21   6     0.00   0.00   0.00     0.00   0.00   0.00     0.01  -0.02  -0.01
    22   1    -0.01   0.01   0.00    -0.01   0.02  -0.01    -0.17   0.23  -0.07
    23   1     0.01   0.02   0.01     0.00   0.01   0.02     0.09   0.23   0.19
    24   1     0.01  -0.01   0.00     0.00   0.00  -0.02     0.14  -0.10  -0.08
    25   6     0.00   0.00   0.00     0.00   0.00   0.00    -0.01  -0.02   0.01
    26   1     0.00   0.00  -0.02    -0.01   0.01  -0.01    -0.10   0.23  -0.19
    27   1     0.00   0.00   0.02    -0.01   0.00   0.00    -0.15  -0.10   0.06
    28   1     0.00   0.02   0.01     0.01   0.01   0.00     0.18   0.22   0.06
    29   1     0.01   0.00   0.00    -0.31  -0.33  -0.54     0.21   0.00  -0.06
    30   1     0.00  -0.01   0.03    -0.20   0.41  -0.17    -0.04  -0.08   0.36
    31   1    -0.02  -0.01   0.00     0.15  -0.47   0.13    -0.26  -0.22   0.02
    32  16     0.00   0.00   0.00     0.00   0.00   0.00     0.00   0.00   0.00
    33   6    -0.01   0.01  -0.01     0.00   0.00   0.00     0.02   0.01  -0.01
    34   6     0.00   0.00   0.00     0.00   0.00   0.00     0.00   0.01   0.01
    35   6    -0.02   0.03  -0.04     0.00   0.00   0.00    -0.01   0.01   0.02
    36   1    -0.15  -0.47  -0.15     0.02  -0.02   0.00     0.24  -0.20  -0.02
    37   1     0.20   0.40   0.18     0.00   0.00  -0.02     0.03  -0.06  -0.33
    38   1     0.31  -0.35   0.53    -0.01   0.00   0.01    -0.19   0.00   0.06
    39   1     0.00   0.00   0.00     0.00   0.00   0.00     0.01   0.02   0.00
                     88                     89                     90
                      A                      A                      A
 Frequencies --   1464.5152              1466.8550              1467.4987
 Red. masses --      1.1312                 1.1311                 1.1033
 Frc consts  --      1.4295                 1.4339                 1.3999
 IR Inten    --     18.9339                 9.7106                11.6507
  Atom  AN      X      Y      Z        X      Y      Z        X      Y      Z
     1   6    -0.01   0.01   0.00     0.01  -0.01  -0.01     0.02  -0.02   0.01
     2  16     0.00   0.00   0.00     0.00   0.00   0.00     0.00   0.00   0.00
     3   6     0.01  -0.01   0.00     0.01   0.00   0.00     0.01  -0.01   0.00
     4   6     0.00  -0.01   0.01    -0.01   0.00   0.00    -0.01   0.01   0.01
     5   6    -0.02   0.03  -0.01     0.00  -0.02   0.01    -0.02  -0.01   0.00
     6   6    -0.01  -0.02   0.02     0.00   0.00   0.00    -0.01  -0.01   0.01
     7   1     0.02  -0.02   0.00     0.00   0.00   0.00     0.03  -0.01  -0.02
     8   6     0.01  -0.04   0.00    -0.02   0.03   0.00    -0.01   0.04   0.00
     9   6    -0.01   0.02   0.00     0.01  -0.01   0.00     0.01  -0.02   0.00
    10   6     0.01   0.04   0.00    -0.01  -0.04  -0.01    -0.01  -0.02   0.00
    11   6     0.01   0.00   0.00    -0.01   0.00   0.00    -0.01   0.00   0.00
    12   6    -0.01  -0.02   0.00     0.01   0.02   0.00     0.01   0.01   0.00
    13   9     0.00   0.00   0.00     0.00   0.00   0.00     0.00   0.00   0.00
    14   9     0.00   0.00   0.00     0.00   0.00   0.00     0.00   0.00   0.00
    15   9     0.00   0.00   0.00     0.00   0.00   0.00     0.00   0.00   0.00
    16   9     0.00   0.00   0.00     0.00   0.00   0.00     0.00   0.00   0.00
    17   9     0.00   0.00   0.00     0.00   0.00   0.00     0.00   0.00   0.00
    18   9     0.00   0.00   0.00     0.00   0.00   0.00     0.00   0.00   0.00
    19   6    -0.02  -0.03  -0.01    -0.02   0.02   0.00     0.00   0.01   0.01
    20   6    -0.01  -0.01   0.00     0.02   0.02   0.00     0.01   0.00  -0.01
    21   6     0.00  -0.02  -0.02     0.02   0.03  -0.05     0.00   0.00   0.00
    22   1    -0.24   0.13   0.01    -0.10  -0.55   0.30     0.07   0.04  -0.04
    23   1     0.15   0.28   0.14     0.05  -0.11  -0.27    -0.06  -0.06   0.02
    24   1     0.22  -0.10   0.06     0.05   0.17   0.55    -0.08   0.02  -0.08
    25   6     0.00   0.01  -0.01     0.01   0.00   0.00     0.01  -0.03  -0.05
    26   1     0.15  -0.26   0.13    -0.06   0.09  -0.03     0.06   0.10  -0.28
    27   1     0.22   0.10   0.07    -0.08  -0.05  -0.01     0.07  -0.17   0.56
    28   1    -0.23  -0.11   0.01     0.06   0.04   0.00    -0.11   0.55   0.31
    29   1    -0.17   0.02   0.09    -0.01   0.00   0.00    -0.13   0.02   0.07
    30   1     0.05   0.04  -0.31     0.00   0.01  -0.02     0.03   0.03  -0.21
    31   1     0.22   0.22  -0.02     0.01   0.01   0.00     0.15   0.16  -0.02
    32  16     0.00   0.00   0.00     0.00   0.00   0.00     0.00   0.00   0.00
    33   6     0.01   0.01   0.00     0.01   0.01   0.00     0.00   0.00   0.00
    34   6     0.00   0.01   0.01    -0.01  -0.01   0.01     0.00   0.00   0.00
    35   6    -0.01   0.02   0.02    -0.01   0.01   0.01     0.00   0.00   0.00
    36   1     0.24  -0.23  -0.03     0.17  -0.17  -0.03    -0.01   0.01   0.00
    37   1     0.05  -0.04  -0.33     0.03  -0.03  -0.24     0.00   0.00   0.01
    38   1    -0.18  -0.02   0.09    -0.14  -0.02   0.07     0.00   0.00  -0.01
    39   1     0.02   0.02   0.00     0.03   0.01  -0.02     0.00   0.00   0.00
                     91                     92                     93
                      A                      A                      A
 Frequencies --   1489.2166              1492.5954              1599.9993
 Red. masses --      1.9230                 2.2434                 9.0238
 Frc consts  --      2.5127                 2.9446                13.6106
 IR Inten    --      2.4907                20.1464                 3.9778
  Atom  AN      X      Y      Z        X      Y      Z        X      Y      Z
     1   6     0.02  -0.01  -0.01    -0.05   0.02   0.02    -0.05   0.30  -0.16
     2  16     0.00   0.00   0.00     0.00   0.00   0.00     0.00   0.00   0.00
     3   6     0.02   0.04  -0.04    -0.04  -0.05   0.06     0.31  -0.02  -0.19
     4   6     0.06  -0.06   0.01    -0.07   0.08  -0.01    -0.22  -0.01   0.15
     5   6    -0.11   0.06   0.03     0.16  -0.07  -0.06    -0.04  -0.25   0.20
     6   6    -0.01   0.01   0.00     0.02  -0.02   0.00    -0.10   0.04   0.03
     7   1    -0.11  -0.03   0.09     0.15   0.05  -0.13     0.15  -0.13  -0.02
     8   6     0.02   0.00   0.01     0.02  -0.02   0.00    -0.06  -0.11   0.01
     9   6     0.00   0.00   0.00    -0.02   0.01   0.00     0.04   0.03   0.01
    10   6    -0.01   0.01  -0.01     0.03   0.02   0.00     0.09  -0.06  -0.01
    11   6     0.00   0.01   0.00     0.02   0.00   0.00     0.00   0.01  -0.01
    12   6     0.00  -0.01   0.00    -0.02  -0.01   0.00    -0.05   0.02   0.00
    13   9     0.00   0.00   0.00     0.00   0.00   0.00    -0.01   0.00   0.00
    14   9     0.00   0.00   0.00     0.00   0.00   0.00     0.00   0.00   0.00
    15   9     0.00   0.00   0.00     0.00   0.00   0.00     0.00  -0.01   0.00
    16   9     0.00   0.00   0.00     0.00   0.00   0.00     0.00   0.00   0.00
    17   9     0.00   0.00   0.00     0.00   0.00   0.00     0.00   0.00   0.00
    18   9     0.00   0.00   0.00     0.00   0.00   0.00     0.01   0.00   0.00
    19   6     0.14   0.07  -0.04     0.13   0.05  -0.05     0.04  -0.19  -0.16
    20   6    -0.03  -0.02   0.01    -0.05  -0.02   0.02     0.02   0.21   0.13
    21   6    -0.05   0.01   0.05    -0.05   0.00   0.05    -0.04   0.02   0.04
    22   1     0.32  -0.02  -0.07     0.26   0.04  -0.08    -0.08   0.06   0.04
    23   1    -0.12  -0.20  -0.14    -0.09  -0.13  -0.09     0.02   0.06   0.01
    24   1    -0.21   0.03  -0.13    -0.16   0.00  -0.14     0.11  -0.09  -0.08
    25   6     0.04   0.01  -0.04    -0.06  -0.01   0.06     0.05   0.02  -0.05
    26   1     0.09  -0.17   0.12    -0.11   0.17  -0.12    -0.02   0.08  -0.02
    27   1     0.18   0.03   0.09    -0.20  -0.01  -0.16    -0.13  -0.12   0.11
    28   1    -0.26  -0.03   0.06     0.32  -0.03  -0.09     0.11   0.09  -0.05
    29   1     0.20  -0.03  -0.10    -0.26   0.04   0.13     0.16   0.00  -0.10
    30   1    -0.04  -0.05   0.25     0.06   0.06  -0.29    -0.07  -0.02   0.08
    31   1    -0.18  -0.18   0.03     0.22   0.21  -0.04    -0.09  -0.04   0.06
    32  16     0.00   0.00   0.00     0.00   0.00   0.00     0.00   0.00   0.00
    33   6    -0.03   0.05   0.05    -0.03   0.04   0.05    -0.24  -0.02   0.14
    34   6    -0.07  -0.07  -0.01    -0.05  -0.06  -0.01     0.17  -0.01  -0.11
    35   6     0.01   0.02   0.00     0.02   0.01   0.00     0.07   0.03  -0.02
    36   1     0.22  -0.22  -0.05     0.17  -0.17  -0.04     0.07  -0.03  -0.04
    37   1     0.05  -0.05  -0.30     0.04  -0.04  -0.24     0.06  -0.01  -0.07
    38   1    -0.25  -0.04   0.13    -0.21  -0.03   0.10    -0.12   0.00   0.07
    39   1     0.13  -0.04  -0.11     0.12  -0.03  -0.10    -0.10  -0.10   0.01
                     94                     95                     96
                      A                      A                      A
 Frequencies --   1611.7064              1691.9060              1698.9610
 Red. masses --      9.0814                 7.9965                 8.2251
 Frc consts  --     13.8988                13.4866                13.9880
 IR Inten    --    144.4562                 0.7781                12.5713
  Atom  AN      X      Y      Z        X      Y      Z        X      Y      Z
     1   6    -0.08   0.23  -0.10     0.04   0.23  -0.17     0.01  -0.19   0.11
     2  16     0.00   0.00   0.00     0.00   0.00   0.00     0.00   0.00   0.00
     3   6     0.24  -0.02  -0.14    -0.25  -0.05   0.20     0.15   0.04  -0.12
     4   6    -0.18  -0.01   0.12     0.27   0.05  -0.21    -0.16  -0.03   0.13
     5   6     0.00  -0.16   0.11    -0.14  -0.22   0.24     0.08   0.15  -0.16
     6   6    -0.07   0.03   0.03     0.06  -0.02  -0.02    -0.03   0.01   0.01
     7   1     0.15  -0.11  -0.04    -0.36   0.23   0.09     0.21  -0.14  -0.05
     8   6     0.08  -0.14   0.01    -0.09  -0.06   0.00    -0.06   0.08  -0.01
     9   6    -0.02   0.03  -0.01     0.02   0.01   0.00     0.01  -0.01   0.00
    10   6     0.05   0.16   0.03     0.10  -0.02   0.00    -0.01  -0.10  -0.02
    11   6     0.01   0.00   0.00     0.00   0.00   0.00     0.00   0.00   0.00
    12   6    -0.01  -0.03   0.00    -0.03   0.01   0.00    -0.01   0.01   0.00
    13   9     0.00   0.00   0.00     0.00   0.00   0.00     0.00   0.00   0.00
    14   9     0.00   0.00   0.00     0.00   0.00   0.00     0.00   0.00   0.00
    15   9     0.00   0.00   0.00     0.00   0.00   0.00     0.00   0.00   0.00
    16   9     0.00   0.00   0.00     0.00   0.00   0.00     0.00   0.00   0.00
    17   9     0.00   0.00   0.00     0.00   0.00   0.00     0.00   0.00   0.00
    18   9     0.00   0.00   0.00     0.00   0.00   0.00     0.00   0.00   0.00
    19   6    -0.01   0.21   0.16     0.09  -0.13  -0.15     0.14  -0.23  -0.25
    20   6    -0.08  -0.30  -0.14    -0.04   0.13   0.11    -0.01   0.27   0.18
    21   6     0.03  -0.02  -0.04    -0.03   0.02   0.03    -0.04   0.03   0.05
    22   1     0.10  -0.08  -0.04    -0.06   0.04   0.03    -0.10   0.07   0.06
    23   1     0.00  -0.05  -0.03    -0.02   0.02   0.02    -0.02   0.05   0.04
    24   1    -0.09   0.08   0.10     0.04  -0.04  -0.05     0.08  -0.08  -0.09
    25   6     0.02   0.01  -0.03     0.04   0.03  -0.05    -0.03  -0.02   0.03
    26   1     0.00   0.04  -0.03     0.02   0.04  -0.04    -0.01  -0.03   0.03
    27   1    -0.06  -0.06   0.08    -0.07  -0.08   0.09     0.06   0.05  -0.06
    28   1     0.08   0.06  -0.03     0.09   0.07  -0.05    -0.07  -0.05   0.03
    29   1     0.12   0.00  -0.07    -0.11   0.01   0.06     0.06   0.00  -0.04
    30   1    -0.05  -0.02   0.06     0.06   0.00  -0.07    -0.04   0.01   0.04
    31   1    -0.06  -0.03   0.04     0.09   0.01  -0.03    -0.06  -0.01   0.02
    32  16     0.00   0.00   0.00     0.00   0.00   0.00     0.00   0.00   0.00
    33   6     0.33   0.03  -0.20     0.16  -0.03  -0.12     0.24  -0.05  -0.19
    34   6    -0.25   0.01   0.17    -0.17   0.03   0.13    -0.25   0.04   0.20
    35   6    -0.10  -0.05   0.03    -0.04  -0.02   0.01    -0.05  -0.02   0.02
    36   1    -0.09   0.04   0.06    -0.05   0.01   0.02    -0.08   0.01   0.03
    37   1    -0.07   0.02   0.08    -0.04   0.00   0.04    -0.06  -0.01   0.06
    38   1     0.16   0.00  -0.10     0.07   0.00  -0.04     0.10   0.01  -0.06
    39   1     0.20   0.15  -0.04     0.23   0.15  -0.05     0.34   0.22  -0.08
                     97                     98                     99
                      A                      A                      A
 Frequencies --   1781.5622              3095.2566              3095.5425
 Red. masses --     11.9032                 1.0399                 1.0399
 Frc consts  --     22.2595                 5.8699                 5.8708
 IR Inten    --     26.8757                 3.2571                13.3917
  Atom  AN      X      Y      Z        X      Y      Z        X      Y      Z
     1   6    -0.12   0.13  -0.04     0.00   0.00   0.00     0.00   0.00   0.00
     2  16     0.00   0.00   0.00     0.00   0.00   0.00     0.00   0.00   0.00
     3   6    -0.02  -0.02   0.02     0.00   0.00   0.00     0.00   0.00   0.00
     4   6     0.02   0.00  -0.02     0.00   0.00   0.00     0.00   0.00   0.00
     5   6     0.00  -0.04   0.03     0.00   0.00   0.00     0.00   0.00   0.00
     6   6     0.00   0.00   0.00     0.00   0.00   0.00     0.00   0.00   0.00
     7   1    -0.01   0.02   0.00     0.00   0.00   0.00     0.00   0.00   0.00
     8   6     0.66  -0.08   0.09     0.00   0.00   0.00     0.00   0.00   0.00
     9   6    -0.05   0.01   0.00     0.00   0.00   0.00     0.00   0.00   0.00
    10   6    -0.66  -0.10  -0.08     0.00   0.00   0.00     0.00   0.00   0.00
    11   6     0.00   0.03   0.01     0.00   0.00   0.00     0.00   0.00   0.00
    12   6     0.05   0.02   0.00     0.00   0.00   0.00     0.00   0.00   0.00
    13   9     0.00  -0.01   0.00     0.00   0.00   0.00     0.00   0.00   0.00
    14   9     0.00  -0.01   0.00     0.00   0.00   0.00     0.00   0.00   0.00
    15   9     0.00   0.00   0.00     0.00   0.00   0.00     0.00   0.00   0.00
    16   9     0.00   0.00   0.00     0.00   0.00   0.00     0.00   0.00   0.00
    17   9     0.00  -0.01   0.00     0.00   0.00   0.00     0.00   0.00   0.00
    18   9     0.00  -0.01   0.00     0.00   0.00   0.00     0.00   0.00   0.00
    19   6     0.00  -0.04  -0.04     0.00   0.00   0.00     0.00   0.00   0.00
    20   6     0.12   0.14   0.04     0.00   0.00   0.00     0.00   0.00   0.00
    21   6     0.00   0.00   0.01    -0.04   0.02   0.02    -0.02   0.01   0.01
    22   1    -0.02   0.02   0.00    -0.15  -0.20  -0.38    -0.09  -0.13  -0.25
    23   1     0.01  -0.01   0.00     0.40  -0.34   0.25     0.26  -0.22   0.16
    24   1     0.02  -0.02  -0.04     0.17   0.35  -0.09     0.11   0.23  -0.06
    25   6     0.00   0.00  -0.01     0.02   0.01  -0.01    -0.04  -0.02   0.02
    26   1    -0.01  -0.01   0.00    -0.26  -0.22  -0.16     0.40   0.34   0.25
    27   1    -0.02  -0.02   0.04    -0.11   0.22   0.06     0.17  -0.35  -0.10
    28   1     0.02   0.02   0.00     0.10  -0.13   0.25    -0.15   0.20  -0.38
    29   1    -0.01   0.00   0.01     0.00   0.01   0.00     0.00  -0.01   0.00
    30   1     0.01  -0.01   0.00    -0.01  -0.01   0.00     0.01   0.00   0.00
    31   1     0.01   0.00   0.00     0.00   0.00   0.01     0.00   0.00  -0.01
    32  16     0.00   0.00   0.00     0.00   0.00   0.00     0.00   0.00   0.00
    33   6     0.02  -0.02  -0.02     0.00   0.00   0.00     0.00   0.00   0.00
    34   6    -0.03   0.00   0.02     0.00   0.00   0.00     0.00   0.00   0.00
    35   6     0.00   0.00   0.00     0.00   0.00   0.00     0.00   0.00   0.00
    36   1    -0.01   0.00   0.00     0.00   0.00  -0.01     0.00   0.00   0.00
    37   1    -0.01  -0.01   0.00     0.01  -0.01   0.00     0.00   0.00   0.00
    38   1     0.01   0.00  -0.01     0.00   0.01   0.01     0.00   0.00   0.00
    39   1     0.02   0.02   0.00     0.00   0.00   0.00     0.00   0.00   0.00
                    100                    101                    102
                      A                      A                      A
 Frequencies --   3099.1067              3099.2417              3191.1511
 Red. masses --      1.0387                 1.0387                 1.1031
 Frc consts  --      5.8777                 5.8781                 6.6183
 IR Inten    --     23.0939                12.2097                 6.4641
  Atom  AN      X      Y      Z        X      Y      Z        X      Y      Z
     1   6     0.00   0.00   0.00     0.00   0.00   0.00     0.00   0.00   0.00
     2  16     0.00   0.00   0.00     0.00   0.00   0.00     0.00   0.00   0.00
     3   6     0.00   0.00   0.00     0.00   0.00   0.00     0.00   0.00   0.00
     4   6     0.00   0.00   0.00     0.00   0.00   0.00     0.00   0.00   0.00
     5   6     0.00   0.00   0.00     0.00   0.00   0.00     0.00   0.00   0.00
     6   6     0.01   0.00   0.00    -0.04   0.02   0.02     0.00   0.00   0.00
     7   1     0.00   0.00   0.00     0.00   0.00   0.00     0.00   0.00   0.00
     8   6     0.00   0.00   0.00     0.00   0.00   0.00     0.00   0.00   0.00
     9   6     0.00   0.00   0.00     0.00   0.00   0.00     0.00   0.00   0.00
    10   6     0.00   0.00   0.00     0.00   0.00   0.00     0.00   0.00   0.00
    11   6     0.00   0.00   0.00     0.00   0.00   0.00     0.00   0.00   0.00
    12   6     0.00   0.00   0.00     0.00   0.00   0.00     0.00   0.00   0.00
    13   9     0.00   0.00   0.00     0.00   0.00   0.00     0.00   0.00   0.00
    14   9     0.00   0.00   0.00     0.00   0.00   0.00     0.00   0.00   0.00
    15   9     0.00   0.00   0.00     0.00   0.00   0.00     0.00   0.00   0.00
    16   9     0.00   0.00   0.00     0.00   0.00   0.00     0.00   0.00   0.00
    17   9     0.00   0.00   0.00     0.00   0.00   0.00     0.00   0.00   0.00
    18   9     0.00   0.00   0.00     0.00   0.00   0.00     0.00   0.00   0.00
    19   6     0.00   0.00   0.00     0.00   0.00   0.00     0.00   0.00   0.00
    20   6     0.00   0.00   0.00     0.00   0.00   0.00     0.00   0.00   0.00
    21   6     0.00   0.00   0.00     0.00   0.00   0.00    -0.04   0.03  -0.07
    22   1     0.00   0.00  -0.01     0.00   0.00  -0.01     0.19   0.28   0.51
    23   1     0.01  -0.01   0.01     0.01  -0.01   0.00     0.48  -0.41   0.29
    24   1     0.00   0.01   0.00     0.00   0.01   0.00    -0.14  -0.27   0.06
    25   6     0.00   0.00   0.00     0.00   0.00   0.00    -0.01  -0.01  -0.01
    26   1     0.00   0.00   0.00    -0.01  -0.01  -0.01     0.09   0.08   0.05
    27   1     0.00   0.00   0.00     0.00   0.01   0.00    -0.03   0.05   0.01
    28   1     0.00   0.00   0.00     0.00  -0.01   0.01     0.04  -0.05   0.10
    29   1    -0.01   0.11  -0.07     0.03  -0.42   0.24     0.00   0.00   0.00
    30   1    -0.13  -0.09  -0.04     0.46   0.33   0.14     0.00   0.00   0.00
    31   1     0.00   0.03   0.16     0.02  -0.12  -0.58     0.00   0.00   0.00
    32  16     0.00   0.00   0.00     0.00   0.00   0.00     0.00   0.00   0.00
    33   6     0.00   0.00   0.00     0.00   0.00   0.00     0.00   0.00   0.00
    34   6     0.00   0.00   0.00     0.00   0.00   0.00     0.00   0.00   0.00
    35   6     0.04   0.02  -0.02     0.01   0.00   0.00     0.00   0.00   0.00
    36   1    -0.02  -0.13   0.58     0.00  -0.04   0.16     0.00   0.00   0.00
    37   1    -0.46   0.34  -0.13    -0.13   0.09  -0.04     0.00   0.00   0.00
    38   1    -0.03  -0.41  -0.26    -0.01  -0.11  -0.07     0.00   0.00   0.00
    39   1     0.00   0.00   0.00     0.00   0.00   0.00     0.00   0.00   0.00
                    103                    104                    105
                      A                      A                      A
 Frequencies --   3191.2859              3195.5767              3195.7009
 Red. masses --      1.1032                 1.1049                 1.1049
 Frc consts  --      6.6196                 6.6479                 6.6485
 IR Inten    --      3.1038                 2.4767                 2.5350
  Atom  AN      X      Y      Z        X      Y      Z        X      Y      Z
     1   6     0.00   0.00   0.00     0.00   0.00   0.00     0.00   0.00   0.00
     2  16     0.00   0.00   0.00     0.00   0.00   0.00     0.00   0.00   0.00
     3   6     0.00   0.00   0.00     0.00   0.00   0.00     0.00   0.00   0.00
     4   6     0.00   0.00   0.00     0.00   0.00   0.00     0.00   0.00   0.00
     5   6     0.00   0.00   0.00     0.00   0.00   0.00     0.00   0.00   0.00
     6   6     0.00   0.00   0.00     0.00   0.00   0.00    -0.04  -0.04  -0.07
     7   1     0.00   0.00   0.00     0.00   0.00   0.00     0.00   0.00   0.00
     8   6     0.00   0.00   0.00     0.00   0.00   0.00     0.00   0.00   0.00
     9   6     0.00   0.00   0.00     0.00   0.00   0.00     0.00   0.00   0.00
    10   6     0.00   0.00   0.00     0.00   0.00   0.00     0.00   0.00   0.00
    11   6     0.00   0.00   0.00     0.00   0.00   0.00     0.00   0.00   0.00
    12   6     0.00   0.00   0.00     0.00   0.00   0.00     0.00   0.00   0.00
    13   9     0.00   0.00   0.00     0.00   0.00   0.00     0.00   0.00   0.00
    14   9     0.00   0.00   0.00     0.00   0.00   0.00     0.00   0.00   0.00
    15   9     0.00   0.00   0.00     0.00   0.00   0.00     0.00   0.00   0.00
    16   9     0.00   0.00   0.00     0.00   0.00   0.00     0.00   0.00   0.00
    17   9     0.00   0.00   0.00     0.00   0.00   0.00     0.00   0.00   0.00
    18   9     0.00   0.00   0.00     0.00   0.00   0.00     0.00   0.00   0.00
    19   6     0.00   0.00   0.00     0.00   0.00   0.00     0.00   0.00   0.00
    20   6     0.00   0.00   0.00     0.00   0.00   0.00     0.00   0.00   0.00
    21   6     0.01  -0.01   0.01     0.00   0.00   0.00     0.00   0.00   0.00
    22   1    -0.04  -0.05  -0.10     0.00   0.00   0.00     0.00   0.00   0.00
    23   1    -0.09   0.08  -0.05     0.00   0.00   0.00     0.00   0.00   0.00
    24   1     0.03   0.05  -0.01     0.00   0.00   0.00     0.00   0.00   0.00
    25   6    -0.04  -0.03  -0.07     0.00   0.00   0.00     0.00   0.00   0.00
    26   1     0.48   0.41   0.29     0.00   0.00   0.00     0.00   0.00   0.00
    27   1    -0.14   0.25   0.06     0.00   0.00   0.00     0.00   0.00   0.00
    28   1     0.20  -0.29   0.52     0.00   0.00   0.00     0.00   0.00   0.00
    29   1     0.00   0.00   0.00     0.00   0.00   0.00     0.00  -0.01   0.00
    30   1     0.00   0.00   0.00     0.00   0.00   0.00     0.56   0.40   0.16
    31   1     0.00   0.00   0.00     0.00   0.00   0.00    -0.03   0.13   0.69
    32  16     0.00   0.00   0.00     0.00   0.00   0.00     0.00   0.00   0.00
    33   6     0.00   0.00   0.00     0.00   0.00   0.00     0.00   0.00   0.00
    34   6     0.00   0.00   0.00     0.00   0.00   0.00     0.00   0.00   0.00
    35   6     0.00   0.00   0.00    -0.04   0.05  -0.07     0.00   0.00   0.00
    36   1     0.00   0.00   0.00    -0.03  -0.15   0.69     0.00   0.00   0.00
    37   1     0.00   0.00   0.00     0.56  -0.40   0.14     0.00   0.00   0.00
    38   1     0.00   0.00   0.00     0.00   0.02   0.00     0.00   0.00   0.00
    39   1     0.00   0.00   0.00     0.00   0.00   0.00     0.00   0.00   0.00
                    106                    107                    108
                      A                      A                      A
 Frequencies --   3218.1674              3218.6382              3219.5197
 Red. masses --      1.1056                 1.1055                 1.1056
 Frc consts  --      6.7463                 6.7478                 6.7519
 IR Inten    --      3.5474                 3.2149                 2.7476
  Atom  AN      X      Y      Z        X      Y      Z        X      Y      Z
     1   6     0.00   0.00   0.00     0.00   0.00   0.00     0.00   0.00   0.00
     2  16     0.00   0.00   0.00     0.00   0.00   0.00     0.00   0.00   0.00
     3   6     0.00   0.00   0.00     0.00   0.00   0.00     0.00   0.00   0.00
     4   6     0.00   0.00   0.00     0.00   0.00   0.00     0.00   0.00   0.00
     5   6     0.00   0.00   0.00     0.00   0.00   0.00     0.00   0.00   0.00
     6   6     0.00   0.00   0.00     0.00   0.00   0.00    -0.02  -0.07   0.06
     7   1     0.00   0.00   0.00     0.00  -0.01   0.01     0.00  -0.01   0.00
     8   6     0.00   0.00   0.00     0.00   0.00   0.00     0.00   0.00   0.00
     9   6     0.00   0.00   0.00     0.00   0.00   0.00     0.00   0.00   0.00
    10   6     0.00   0.00   0.00     0.00   0.00   0.00     0.00   0.00   0.00
    11   6     0.00   0.00   0.00     0.00   0.00   0.00     0.00   0.00   0.00
    12   6     0.00   0.00   0.00     0.00   0.00   0.00     0.00   0.00   0.00
    13   9     0.00   0.00   0.00     0.00   0.00   0.00     0.00   0.00   0.00
    14   9     0.00   0.00   0.00     0.00   0.00   0.00     0.00   0.00   0.00
    15   9     0.00   0.00   0.00     0.00   0.00   0.00     0.00   0.00   0.00
    16   9     0.00   0.00   0.00     0.00   0.00   0.00     0.00   0.00   0.00
    17   9     0.00   0.00   0.00     0.00   0.00   0.00     0.00   0.00   0.00
    18   9     0.00   0.00   0.00     0.00   0.00   0.00     0.00   0.00   0.00
    19   6     0.00   0.00   0.00     0.00   0.00   0.00     0.00   0.00   0.00
    20   6     0.00   0.00   0.00     0.00   0.00   0.00     0.00   0.00   0.00
    21   6    -0.04  -0.08  -0.02     0.00  -0.01   0.00     0.00   0.00   0.00
    22   1     0.17   0.24   0.46     0.02   0.02   0.05     0.00   0.00   0.01
    23   1    -0.09   0.06  -0.06    -0.01   0.01  -0.01     0.00   0.00   0.00
    24   1     0.36   0.71  -0.19     0.04   0.07  -0.02     0.00   0.01   0.00
    25   6     0.00   0.01   0.00     0.04  -0.09   0.01     0.00   0.00   0.00
    26   1    -0.01  -0.01  -0.01     0.10   0.07   0.06     0.00   0.00   0.00
    27   1     0.04  -0.07  -0.02    -0.37   0.71   0.20    -0.01   0.02   0.00
    28   1     0.02  -0.02   0.05    -0.17   0.23  -0.45     0.00   0.01  -0.01
    29   1     0.00  -0.01   0.00     0.00  -0.02   0.01    -0.06   0.75  -0.43
    30   1     0.00   0.00   0.00    -0.01   0.00   0.00     0.28   0.19   0.09
    31   1     0.00   0.00   0.00     0.00   0.00   0.01     0.01  -0.08  -0.33
    32  16     0.00   0.00   0.00     0.00   0.00   0.00     0.00   0.00   0.00
    33   6     0.00   0.00   0.00     0.00   0.00   0.00     0.00   0.00   0.00
    34   6     0.00   0.00   0.00     0.00   0.00   0.00     0.00   0.00   0.00
    35   6     0.00   0.00   0.00     0.00   0.00   0.00     0.00   0.00   0.00
    36   1     0.00   0.00   0.00     0.00   0.00  -0.01     0.00   0.00  -0.01
    37   1     0.00   0.00   0.00     0.00   0.00   0.00     0.01  -0.01   0.00
    38   1     0.00  -0.01  -0.01     0.00  -0.01  -0.01     0.00  -0.03  -0.02
    39   1     0.00  -0.01  -0.01     0.00   0.00   0.00     0.00   0.00   0.00
                    109                    110                    111
                      A                      A                      A
 Frequencies --   3219.5756              3256.8159              3257.3027
 Red. masses --      1.1056                 1.0969                 1.0969
 Frc consts  --      6.7521                 6.8548                 6.8569
 IR Inten    --      2.7895                 3.1361                 3.0307
  Atom  AN      X      Y      Z        X      Y      Z        X      Y      Z
     1   6     0.00   0.00   0.00     0.00   0.00   0.00     0.00   0.00   0.00
     2  16     0.00   0.00   0.00     0.00   0.00   0.00     0.00   0.00   0.00
     3   6     0.00   0.00   0.00     0.00   0.00   0.00     0.00   0.00   0.00
     4   6     0.00   0.00   0.00     0.00  -0.01   0.00     0.00  -0.08   0.05
     5   6     0.00   0.00   0.00     0.00   0.00   0.00     0.00   0.00   0.00
     6   6     0.00   0.00   0.00     0.00   0.00   0.00     0.00   0.00   0.00
     7   1     0.00   0.00   0.00    -0.01   0.08  -0.05    -0.07   0.84  -0.52
     8   6     0.00   0.00   0.00     0.00   0.00   0.00     0.00   0.00   0.00
     9   6     0.00   0.00   0.00     0.00   0.00   0.00     0.00   0.00   0.00
    10   6     0.00   0.00   0.00     0.00   0.00   0.00     0.00   0.00   0.00
    11   6     0.00   0.00   0.00     0.00   0.00   0.00     0.00   0.00   0.00
    12   6     0.00   0.00   0.00     0.00   0.00   0.00     0.00   0.00   0.00
    13   9     0.00   0.00   0.00     0.00   0.00   0.00     0.00   0.00   0.00
    14   9     0.00   0.00   0.00     0.00   0.00   0.00     0.00   0.00   0.00
    15   9     0.00   0.00   0.00     0.00   0.00   0.00     0.00   0.00   0.00
    16   9     0.00   0.00   0.00     0.00   0.00   0.00     0.00   0.00   0.00
    17   9     0.00   0.00   0.00     0.00   0.00   0.00     0.00   0.00   0.00
    18   9     0.00   0.00   0.00     0.00   0.00   0.00     0.00   0.00   0.00
    19   6     0.00   0.00   0.00     0.00   0.00   0.00     0.00   0.00   0.00
    20   6     0.00   0.00   0.00     0.00   0.00   0.00     0.00   0.00   0.00
    21   6     0.00   0.00   0.00     0.00   0.00   0.00     0.00   0.00   0.00
    22   1     0.00   0.00  -0.01     0.00   0.00  -0.01     0.00   0.00   0.00
    23   1     0.00   0.00   0.00     0.00   0.00   0.00     0.00   0.00   0.00
    24   1    -0.01  -0.01   0.00     0.00   0.00   0.00     0.00   0.00   0.00
    25   6     0.00   0.00   0.00     0.00   0.00   0.00     0.00   0.00   0.00
    26   1     0.00   0.00   0.00     0.00   0.00   0.00     0.00   0.00   0.00
    27   1     0.01  -0.01   0.00     0.00   0.00   0.00     0.00   0.00   0.00
    28   1     0.00   0.00   0.01     0.00   0.00   0.00     0.00   0.00  -0.01
    29   1     0.00  -0.03   0.02     0.00   0.00   0.00     0.00   0.01   0.00
    30   1    -0.01  -0.01   0.00     0.00   0.00   0.00     0.00   0.00   0.00
    31   1     0.00   0.00   0.01     0.00   0.00   0.00     0.00   0.00   0.00
    32  16     0.00   0.00   0.00     0.00   0.00   0.00     0.00   0.00   0.00
    33   6     0.00   0.00   0.00     0.00   0.00   0.00     0.00   0.00   0.00
    34   6     0.00   0.00   0.00     0.00   0.07   0.05     0.00  -0.01   0.00
    35   6    -0.02   0.07   0.06     0.00   0.00   0.00     0.00   0.00   0.00
    36   1     0.01   0.09  -0.33     0.00   0.00   0.00     0.00   0.00   0.00
    37   1     0.28  -0.20   0.09     0.00   0.00   0.00     0.00   0.00   0.00
    38   1    -0.06  -0.73  -0.45     0.00  -0.01   0.00     0.00   0.00   0.00
    39   1     0.00   0.01   0.00    -0.07  -0.83  -0.54     0.01   0.08   0.05

 -------------------
 - Thermochemistry -
 -------------------
 Temperature   298.150 Kelvin.  Pressure   1.00000 Atm.
 Atom     1 has atomic number  6 and mass  12.00000
 Atom     2 has atomic number 16 and mass  31.97207
 Atom     3 has atomic number  6 and mass  12.00000
 Atom     4 has atomic number  6 and mass  12.00000
 Atom     5 has atomic number  6 and mass  12.00000
 Atom     6 has atomic number  6 and mass  12.00000
 Atom     7 has atomic number  1 and mass   1.00783
 Atom     8 has atomic number  6 and mass  12.00000
 Atom     9 has atomic number  6 and mass  12.00000
 Atom    10 has atomic number  6 and mass  12.00000
 Atom    11 has atomic number  6 and mass  12.00000
 Atom    12 has atomic number  6 and mass  12.00000
 Atom    13 has atomic number  9 and mass  18.99840
 Atom    14 has atomic number  9 and mass  18.99840
 Atom    15 has atomic number  9 and mass  18.99840
 Atom    16 has atomic number  9 and mass  18.99840
 Atom    17 has atomic number  9 and mass  18.99840
 Atom    18 has atomic number  9 and mass  18.99840
 Atom    19 has atomic number  6 and mass  12.00000
 Atom    20 has atomic number  6 and mass  12.00000
 Atom    21 has atomic number  6 and mass  12.00000
 Atom    22 has atomic number  1 and mass   1.00783
 Atom    23 has atomic number  1 and mass   1.00783
 Atom    24 has atomic number  1 and mass   1.00783
 Atom    25 has atomic number  6 and mass  12.00000
 Atom    26 has atomic number  1 and mass   1.00783
 Atom    27 has atomic number  1 and mass   1.00783
 Atom    28 has atomic number  1 and mass   1.00783
 Atom    29 has atomic number  1 and mass   1.00783
 Atom    30 has atomic number  1 and mass   1.00783
 Atom    31 has atomic number  1 and mass   1.00783
 Atom    32 has atomic number 16 and mass  31.97207
 Atom    33 has atomic number  6 and mass  12.00000
 Atom    34 has atomic number  6 and mass  12.00000
 Atom    35 has atomic number  6 and mass  12.00000
 Atom    36 has atomic number  1 and mass   1.00783
 Atom    37 has atomic number  1 and mass   1.00783
 Atom    38 has atomic number  1 and mass   1.00783
 Atom    39 has atomic number  1 and mass   1.00783
 Molecular mass:   396.04411 amu.
 Principal axes and moments of inertia in atomic units:
                           1         2         3
     Eigenvalues --  7798.538839107.27260**********
           X            1.00000   0.00038  -0.00060
           Y           -0.00038   1.00000   0.00064
           Z            0.00060  -0.00064   1.00000
 This molecule is an asymmetric top.
 Rotational symmetry number  1.
 Warning -- assumption of classical behavior for rotation
           may cause significant error
 Rotational temperatures (Kelvin)      0.01111     0.00951     0.00606
 Rotational constants (GHZ):           0.23142     0.19816     0.12623
 Zero-point vibrational energy     739238.0 (Joules/Mol)
                                  176.68212 (Kcal/Mol)
 Warning -- explicit consideration of  40 degrees of freedom as
           vibrations may cause significant error
 Vibrational temperatures:     49.60    58.34    60.72    68.04    94.59
          (Kelvin)             99.70   121.19   125.80   138.35   204.28
                              240.03   243.68   254.94   262.69   287.50
                              297.48   305.57   319.91   336.23   340.35
                              357.85   376.17   405.70   410.30   452.06
                              478.48   510.83   519.70   532.45   586.91
                              595.07   633.34   722.69   763.43   788.59
                              807.05   811.99   833.38   834.63   861.37
                              902.08   924.81   952.10   959.46   990.05
                             1067.24  1072.17  1136.23  1156.20  1227.40
                             1269.21  1269.68  1277.01  1411.72  1415.34
                             1454.64  1454.78  1500.95  1506.35  1507.62
                             1519.25  1521.79  1526.40  1545.80  1622.95
                             1705.66  1706.00  1752.61  1770.36  1779.41
                             1807.90  1818.70  1822.48  1873.43  1979.89
                             1988.67  2006.12  2007.82  2026.68  2028.82
                             2040.15  2070.46  2072.21  2093.48  2098.96
                             2099.01  2104.93  2107.11  2110.47  2111.40
                             2142.65  2147.51  2302.04  2318.88  2434.27
                             2444.42  2563.27  4453.38  4453.79  4458.92
                             4459.11  4591.35  4591.54  4597.72  4597.90
                             4630.22  4630.90  4632.16  4632.25  4685.83
                             4686.53
 
 Zero-point correction=                           0.281561 (Hartree/Particle)
 Thermal correction to Energy=                    0.305840
 Thermal correction to Enthalpy=                  0.306784
 Thermal correction to Gibbs Free Energy=         0.227028
 Sum of electronic and zero-point Energies=          -2049.218803
 Sum of electronic and thermal Energies=             -2049.194524
 Sum of electronic and thermal Enthalpies=           -2049.193580
 Sum of electronic and thermal Free Energies=        -2049.273336
 
                     E (Thermal)             CV                S
                      KCal/Mol        Cal/Mol-Kelvin    Cal/Mol-Kelvin
 Total                  191.918             89.124            167.861
 Electronic               0.000              0.000              0.000
 Translational            0.889              2.981             43.821
 Rotational               0.889              2.981             35.272
 Vibrational            190.140             83.162             88.768
 Vibration     1          0.594              1.983              5.554
 Vibration     2          0.594              1.981              5.232
 Vibration     3          0.595              1.980              5.153
 Vibration     4          0.595              1.979              4.928
 Vibration     5          0.597              1.971              4.277
 Vibration     6          0.598              1.969              4.173
 Vibration     7          0.601              1.960              3.790
 Vibration     8          0.601              1.958              3.717
 Vibration     9          0.603              1.952              3.531
 Vibration    10          0.615              1.911              2.777
 Vibration    11          0.624              1.883              2.471
 Vibration    12          0.625              1.880              2.443
 Vibration    13          0.628              1.870              2.358
 Vibration    14          0.630              1.863              2.302
 Vibration    15          0.638              1.840              2.135
 Vibration    16          0.641              1.830              2.072
 Vibration    17          0.643              1.822              2.023
 Vibration    18          0.648              1.807              1.940
 Vibration    19          0.654              1.789              1.850
 Vibration    20          0.655              1.785              1.829
 Vibration    21          0.662              1.765              1.740
 Vibration    22          0.669              1.743              1.652
 Vibration    23          0.681              1.707              1.522
 Vibration    24          0.683              1.701              1.502
 Vibration    25          0.702              1.647              1.340
 Vibration    26          0.715              1.610              1.248
 Vibration    27          0.731              1.565              1.144
 Vibration    28          0.735              1.552              1.117
 Vibration    29          0.742              1.534              1.080
 Vibration    30          0.772              1.453              0.934
 Vibration    31          0.777              1.441              0.914
 Vibration    32          0.800              1.383              0.826
 Vibration    33          0.858              1.245              0.652
 Vibration    34          0.886              1.182              0.586
 Vibration    35          0.903              1.144              0.548
 Vibration    36          0.917              1.116              0.522
 Vibration    37          0.920              1.108              0.515
 Vibration    38          0.936              1.076              0.487
 Vibration    39          0.937              1.074              0.485
 Vibration    40          0.957              1.035              0.452
                       Q            Log10(Q)             Ln(Q)
 Total Bot       0.375397-104       -104.425509       -240.448621
 Total V=0       0.121123D+26         25.083228         57.756267
 Vib (Bot)       0.106231-119       -119.973749       -276.249766
 Vib (Bot)    1  0.600358D+01          0.778410          1.792355
 Vib (Bot)    2  0.510241D+01          0.707775          1.629712
 Vib (Bot)    3  0.490209D+01          0.690381          1.589662
 Vib (Bot)    4  0.437253D+01          0.640733          1.475342
 Vib (Bot)    5  0.313896D+01          0.496786          1.143893
 Vib (Bot)    6  0.297658D+01          0.473717          1.090774
 Vib (Bot)    7  0.244335D+01          0.387985          0.893369
 Vib (Bot)    8  0.235251D+01          0.371532          0.855484
 Vib (Bot)    9  0.213581D+01          0.329562          0.758844
 Vib (Bot)   10  0.143133D+01          0.155741          0.358607
 Vib (Bot)   11  0.120919D+01          0.082495          0.189952
 Vib (Bot)   12  0.119013D+01          0.075593          0.174060
 Vib (Bot)   13  0.113460D+01          0.054842          0.126278
 Vib (Bot)   14  0.109911D+01          0.041040          0.094498
 Vib (Bot)   15  0.997915D+00         -0.000906         -0.002087
 Vib (Bot)   16  0.961853D+00         -0.016891         -0.038894
 Vib (Bot)   17  0.934275D+00         -0.029525         -0.067984
 Vib (Bot)   18  0.888743D+00         -0.051224         -0.117948
 Vib (Bot)   19  0.841442D+00         -0.074976         -0.172638
 Vib (Bot)   20  0.830188D+00         -0.080823         -0.186103
 Vib (Bot)   21  0.785182D+00         -0.105030         -0.241840
 Vib (Bot)   22  0.742376D+00         -0.129376         -0.297899
 Vib (Bot)   23  0.681133D+00         -0.166768         -0.383998
 Vib (Bot)   24  0.672347D+00         -0.172406         -0.396981
 Vib (Bot)   25  0.600350D+00         -0.221596         -0.510243
 Vib (Bot)   26  0.560951D+00         -0.251075         -0.578121
 Vib (Bot)   27  0.517941D+00         -0.285720         -0.657894
 Vib (Bot)   28  0.507023D+00         -0.294973         -0.679199
 Vib (Bot)   29  0.491935D+00         -0.308093         -0.709409
 Vib (Bot)   30  0.434383D+00         -0.362127         -0.833828
 Vib (Bot)   31  0.426614D+00         -0.369965         -0.851877
 Vib (Bot)   32  0.392653D+00         -0.405991         -0.934828
 Vib (Bot)   33  0.326537D+00         -0.486068         -1.119213
 Vib (Bot)   34  0.301236D+00         -0.521093         -1.199860
 Vib (Bot)   35  0.286846D+00         -0.542351         -1.248809
 Vib (Bot)   36  0.276828D+00         -0.557790         -1.284358
 Vib (Bot)   37  0.274222D+00         -0.561897         -1.293817
 Vib (Bot)   38  0.263283D+00         -0.579577         -1.334526
 Vib (Bot)   39  0.262656D+00         -0.580613         -1.336911
 Vib (Bot)   40  0.249753D+00         -0.602490         -1.387284
 Vib (V=0)       0.342758D+10          9.534988         21.955122
 Vib (V=0)    1  0.652436D+01          0.814538          1.875543
 Vib (V=0)    2  0.562685D+01          0.750265          1.727549
 Vib (V=0)    3  0.542752D+01          0.734602          1.691483
 Vib (V=0)    4  0.490103D+01          0.690287          1.589445
 Vib (V=0)    5  0.367854D+01          0.565675          1.302515
 Vib (V=0)    6  0.351828D+01          0.546330          1.257972
 Vib (V=0)    7  0.299398D+01          0.476249          1.096604
 Vib (V=0)    8  0.290506D+01          0.463155          1.066454
 Vib (V=0)    9  0.269355D+01          0.430325          0.990860
 Vib (V=0)   10  0.201615D+01          0.304523          0.701191
 Vib (V=0)   11  0.180849D+01          0.257316          0.592492
 Vib (V=0)   12  0.179089D+01          0.253069          0.582714
 Vib (V=0)   13  0.173988D+01          0.240520          0.553818
 Vib (V=0)   14  0.170749D+01          0.232359          0.535025
 Vib (V=0)   15  0.161617D+01          0.208487          0.480059
 Vib (V=0)   16  0.158405D+01          0.199768          0.459984
 Vib (V=0)   17  0.155966D+01          0.193029          0.444465
[truncated: 112,861 more chars]
