# Supplementary material for: Wide-range IR spectra of diarylethene derivatives and their simulation using the density functional theory
Source: Sci Rep. 2022 Oct 7;12:16834. doi: 10.1038/s41598-022-20264-x (PMC9546887; doi:10.1038/s41598-022-20264-x)
Supplement: Supplementary file 1 — Supplementary Information 1. [file 41598_2022_20264_MOESM1_ESM.zip › IR_files/2_0068/open/open_b3lyp_air_D3.log]

 Entering Gaussian System, Link 0=g09
 Input=open_b3lyp_air_D3.gjf
 Output=open_b3lyp_air_D3.log
 AtFile(1): /pbs_home/ewapastorczak/DAE/0068/Def2SVP.gbs
            H     0
            S   3   1.00
                 13.0107010              0.19682158E-01
                  1.9622572              0.13796524
                  0.44453796             0.47831935
            S   1   1.00
                  0.12194962             1.0000000
            P   1   1.00
                  0.8000000              1.0000000
            ****
            C     0
            S   5   1.00
               1238.4016938              0.54568832082E-02
                186.29004992             0.40638409211E-01
                 42.251176346            0.18025593888
                 11.676557932            0.46315121755
                  3.5930506482           0.44087173314
            S   1   1.00
                  0.40245147363          1.0000000
            S   1   1.00
                  0.13090182668          1.0000000
            P   3   1.00
                  9.4680970621           0.38387871728E-01
                  2.0103545142           0.21117025112
                  0.54771004707          0.51328172114
            P   1   1.00
                  0.15268613795          1.0000000
            D   1   1.00
                  0.8000000              1.0000000
            ****
            F     0
            S   5   1.00
               2894.8325990             -0.53408255515E-02
                435.41939120            -0.39904258866E-01
                 98.843328866           -0.17912768038
                 27.485198001           -0.46758090825
                  8.5405498171          -0.44653131020
            S   1   1.00
                  1.0654578038           1.0000000
            S   1   1.00
                  0.33247346748          1.0000000
            P   3   1.00
                 22.696633924           -0.45212874436E-01
                  4.9872339257          -0.23754317067
                  1.3491613954          -0.51287353587
            P   1   1.00
                  0.34829881977          1.0000000
            D   1   1.00
                  1.4000000              1.0000000
            ****
            S     0
            S   5   1.00
               9184.9303010             -0.22294387756E-02
               1381.5105503             -0.16683029937E-01
                313.87147580            -0.75262436116E-01
                 88.053870623           -0.19376827038
                 27.039914905           -0.17718020803
            S   3   1.00
                 45.648731303           -0.10736062573
                  4.9664522326           0.65066293018
                  2.0116242047           0.59712155354
            S   1   1.00
                  0.35661077013          1.0000000
            S   1   1.00
                  0.13507221477          1.0000000
            P   5   1.00
                261.98233439            -0.92729929822E-02
                 61.306894736           -0.66547669241E-01
                 19.103729887           -0.24828595903
                  6.6567720378          -0.48703847402
                  2.3959635161          -0.39337850312
            P   1   1.00
                  0.61776161679          1.0000000
            P   1   1.00
                  0.16993376871          1.0000000
            D   1   1.00
                  0.5500000              1.0000000
            ****
 Initial command:
 /pbs_home/pkowalski/g09d01/g09/l1.exe "/pbs_home/daria/obliczenia/0068/open/B3LYP/Gau-21290.inp" -scrdir="/pbs_home/daria/obliczenia/0068/open/B3LYP/"
 Entering Link 1 = /pbs_home/pkowalski/g09d01/g09/l1.exe PID=     21291.
  
 Copyright (c) 1988,1990,1992,1993,1995,1998,2003,2009,2013,
            Gaussian, Inc.  All Rights Reserved.
  
 This is part of the Gaussian(R) 09 program.  It is based on
 the Gaussian(R) 03 system (copyright 2003, Gaussian, Inc.),
 the Gaussian(R) 98 system (copyright 1998, Gaussian, Inc.),
 the Gaussian(R) 94 system (copyright 1995, Gaussian, Inc.),
 the Gaussian 92(TM) system (copyright 1992, Gaussian, Inc.),
 the Gaussian 90(TM) system (copyright 1990, Gaussian, Inc.),
 the Gaussian 88(TM) system (copyright 1988, Gaussian, Inc.),
 the Gaussian 86(TM) system (copyright 1986, Carnegie Mellon
 University), and the Gaussian 82(TM) system (copyright 1983,
 Carnegie Mellon University). Gaussian is a federally registered
 trademark of Gaussian, Inc.
  
 This software contains proprietary and confidential information,
 including trade secrets, belonging to Gaussian, Inc.
  
 This software is provided under written license and may be
 used, copied, transmitted, or stored only in accord with that
 written license.
  
 The following legend is applicable only to US Government
 contracts under FAR:
  
                    RESTRICTED RIGHTS LEGEND
  
 Use, reproduction and disclosure by the US Government is
 subject to restrictions as set forth in subparagraphs (a)
 and (c) of the Commercial Computer Software - Restricted
 Rights clause in FAR 52.227-19.
  
 Gaussian, Inc.
 340 Quinnipiac St., Bldg. 40, Wallingford CT 06492
  
  
 ---------------------------------------------------------------
 Warning -- This program may not be used in any manner that
 competes with the business of Gaussian, Inc. or will provide
 assistance to any competitor of Gaussian, Inc.  The licensee
 of this program is prohibited from giving any competitor of
 Gaussian, Inc. access to this program.  By using this program,
 the user acknowledges that Gaussian, Inc. is engaged in the
 business of creating and licensing software in the field of
 computational chemistry and represents and warrants to the
 licensee that it is not a competitor of Gaussian, Inc. and that
 it will not use this program in any manner prohibited above.
 ---------------------------------------------------------------
  

 Cite this work as:
 Gaussian 09, Revision D.01,
 M. J. Frisch, G. W. Trucks, H. B. Schlegel, G. E. Scuseria, 
 M. A. Robb, J. R. Cheeseman, G. Scalmani, V. Barone, B. Mennucci, 
 G. A. Petersson, H. Nakatsuji, M. Caricato, X. Li, H. P. Hratchian, 
 A. F. Izmaylov, J. Bloino, G. Zheng, J. L. Sonnenberg, M. Hada, 
 M. Ehara, K. Toyota, R. Fukuda, J. Hasegawa, M. Ishida, T. Nakajima, 
 Y. Honda, O. Kitao, H. Nakai, T. Vreven, J. A. Montgomery, Jr., 
 J. E. Peralta, F. Ogliaro, M. Bearpark, J. J. Heyd, E. Brothers, 
 K. N. Kudin, V. N. Staroverov, T. Keith, R. Kobayashi, J. Normand, 
 K. Raghavachari, A. Rendell, J. C. Burant, S. S. Iyengar, J. Tomasi, 
 M. Cossi, N. Rega, J. M. Millam, M. Klene, J. E. Knox, J. B. Cross, 
 V. Bakken, C. Adamo, J. Jaramillo, R. Gomperts, R. E. Stratmann, 
 O. Yazyev, A. J. Austin, R. Cammi, C. Pomelli, J. W. Ochterski, 
 R. L. Martin, K. Morokuma, V. G. Zakrzewski, G. A. Voth, 
 P. Salvador, J. J. Dannenberg, S. Dapprich, A. D. Daniels, 
 O. Farkas, J. B. Foresman, J. V. Ortiz, J. Cioslowski, 
 and D. J. Fox, Gaussian, Inc., Wallingford CT, 2013.
 
 ******************************************
 Gaussian 09:  ES64L-G09RevD.01 24-Apr-2013
                 2-Dec-2018 
 ******************************************
 %chk=dae0068freq_open_b3lyp_air_D3.chk
 %NProcShared=8
 Will use up to    8 processors via shared memory.
 %Mem=4GB
 ---------------------------------------------------
 #P opt freq=Raman B3LYP/Gen EmpiricalDispersion=GD3
 ---------------------------------------------------
 1/14=-1,18=20,19=15,26=3,38=1/1,3;
 2/9=110,12=2,17=6,18=5,40=1/2;
 3/5=7,11=2,16=1,25=1,30=1,71=1,74=-5,124=31/1,2,3;
 4//1;
 5/5=2,38=5/2;
 6/7=2,8=2,9=2,10=2,28=1/1;
 7//1,2,3,16;
 1/14=-1,18=20,19=15,26=3/3(2);
 2/9=110/2;
 99//99;
 2/9=110/2;
 3/5=7,6=1,11=2,16=1,25=1,30=1,71=1,74=-5,82=7,124=31/1,2,3;
 4/5=5,16=3,69=1/1;
 5/5=2,38=5/2;
 7//1,2,3,16;
 1/14=-1,18=20,19=15,26=3/3(-5);
 2/9=110/2;
 6/7=2,8=2,9=2,10=2,19=2,28=1/1;
 99/9=1/99;
 Leave Link    1 at Sun Dec  2 13:47:46 2018, MaxMem=   536870912 cpu:         1.0
 (Enter /pbs_home/pkowalski/g09d01/g09/l101.exe)
 -------------------
 Title Card Required
 -------------------
 Symbolic Z-matrix:
 Charge =  0 Multiplicity = 1
 C1                   -1.98356  -0.16915  -0.69153 
 S2                   -3.47003   0.69728  -0.33932 
 C3                   -4.43855  -0.60139  -1.03241 
 C4                   -3.72348  -1.63606  -1.50629 
 C5                   -2.30761  -1.42272  -1.3321 
 C6                   -5.92506  -0.4872   -1.05623 
 H7                   -4.13904  -2.52104  -1.96635 
 C8                   -0.72423   0.36946  -0.27501 
 C9                   -0.17002   1.62833  -0.88747 
 C10                   0.36709  -0.26573   0.45638 
 C11                   0.99393   1.96856   0.02697 
 C12                   1.58804   0.59155   0.26527 
 F13                  -1.0505    2.65383  -0.97197 
 F14                   0.26133   1.37865  -2.15308 
 F15                   1.86267   2.85881  -0.49722 
 F16                   0.54242   2.50437   1.19958 
 F17                   2.29633   0.17289  -0.81644 
 F18                   2.44005   0.59487   1.31905 
 C19                  -0.55265  -1.82589   2.34146 
 C20                   0.36872  -1.4277    1.29471 
 C21                  -1.70202  -1.02027   2.82439 
 H22                  -1.89961  -1.21193   3.88453 
 H23                  -2.60677  -1.27362   2.26373 
 H24                  -1.51577   0.05307   2.72034 
 C25                  -1.30765  -2.42557  -1.78189 
 H26                  -1.0991   -3.14113  -0.98074 
 H27                  -0.36685  -1.95239  -2.07999 
 H28                  -1.67459  -2.98764  -2.64736 
 H29                  -6.38737  -1.3673   -1.5158 
 H30                  -6.23629   0.39057  -1.63209 
 H31                  -6.32231  -0.39537  -0.04003 
 S32                   1.62138  -2.6596    1.0694 
 C33                   0.93483  -3.69268   2.30148 
 C34                  -0.23047  -3.11018   2.90674 
 C35                   1.58637  -4.93377   2.78126 
 H36                   2.19197  -5.39787   1.99619 
 H37                   2.23878  -4.71804   3.63334 
 H38                   0.84026  -5.66906   3.09973 
 H39                  -0.77187  -3.56441   3.72261 
 
 NAtoms=     39 NQM=       39 NQMF=       0 NMMI=      0 NMMIF=      0
                NMic=       0 NMicF=      0.
                    Isotopes and Nuclear Properties:
 (Nuclear quadrupole moments (NQMom) in fm**2, nuclear magnetic moments (NMagM)
  in nuclear magnetons)

  Atom         1           2           3           4           5           6           7           8           9          10
 IAtWgt=          12          32          12          12          12          12           1          12          12          12
 AtmWgt=  12.0000000  31.9720718  12.0000000  12.0000000  12.0000000  12.0000000   1.0078250  12.0000000  12.0000000  12.0000000
 NucSpn=           0           0           0           0           0           0           1           0           0           0
 AtZEff=   0.0000000   0.0000000   0.0000000   0.0000000   0.0000000   0.0000000   0.0000000   0.0000000   0.0000000   0.0000000
 NQMom=    0.0000000   0.0000000   0.0000000   0.0000000   0.0000000   0.0000000   0.0000000   0.0000000   0.0000000   0.0000000
 NMagM=    0.0000000   0.0000000   0.0000000   0.0000000   0.0000000   0.0000000   2.7928460   0.0000000   0.0000000   0.0000000
 AtZNuc=   6.0000000  16.0000000   6.0000000   6.0000000   6.0000000   6.0000000   1.0000000   6.0000000   6.0000000   6.0000000

  Atom        11          12          13          14          15          16          17          18          19          20
 IAtWgt=          12          12          19          19          19          19          19          19          12          12
 AtmWgt=  12.0000000  12.0000000  18.9984033  18.9984033  18.9984033  18.9984033  18.9984033  18.9984033  12.0000000  12.0000000
 NucSpn=           0           0           1           1           1           1           1           1           0           0
 AtZEff=   0.0000000   0.0000000   0.0000000   0.0000000   0.0000000   0.0000000   0.0000000   0.0000000   0.0000000   0.0000000
 NQMom=    0.0000000   0.0000000   0.0000000   0.0000000   0.0000000   0.0000000   0.0000000   0.0000000   0.0000000   0.0000000
 NMagM=    0.0000000   0.0000000   2.6288670   2.6288670   2.6288670   2.6288670   2.6288670   2.6288670   0.0000000   0.0000000
 AtZNuc=   6.0000000   6.0000000   9.0000000   9.0000000   9.0000000   9.0000000   9.0000000   9.0000000   6.0000000   6.0000000

  Atom        21          22          23          24          25          26          27          28          29          30
 IAtWgt=          12           1           1           1          12           1           1           1           1           1
 AtmWgt=  12.0000000   1.0078250   1.0078250   1.0078250  12.0000000   1.0078250   1.0078250   1.0078250   1.0078250   1.0078250
 NucSpn=           0           1           1           1           0           1           1           1           1           1
 AtZEff=   0.0000000   0.0000000   0.0000000   0.0000000   0.0000000   0.0000000   0.0000000   0.0000000   0.0000000   0.0000000
 NQMom=    0.0000000   0.0000000   0.0000000   0.0000000   0.0000000   0.0000000   0.0000000   0.0000000   0.0000000   0.0000000
 NMagM=    0.0000000   2.7928460   2.7928460   2.7928460   0.0000000   2.7928460   2.7928460   2.7928460   2.7928460   2.7928460
 AtZNuc=   6.0000000   1.0000000   1.0000000   1.0000000   6.0000000   1.0000000   1.0000000   1.0000000   1.0000000   1.0000000

  Atom        31          32          33          34          35          36          37          38          39
 IAtWgt=           1          32          12          12          12           1           1           1           1
 AtmWgt=   1.0078250  31.9720718  12.0000000  12.0000000  12.0000000   1.0078250   1.0078250   1.0078250   1.0078250
 NucSpn=           1           0           0           0           0           1           1           1           1
 AtZEff=   0.0000000   0.0000000   0.0000000   0.0000000   0.0000000   0.0000000   0.0000000   0.0000000   0.0000000
 NQMom=    0.0000000   0.0000000   0.0000000   0.0000000   0.0000000   0.0000000   0.0000000   0.0000000   0.0000000
 NMagM=    2.7928460   0.0000000   0.0000000   0.0000000   0.0000000   2.7928460   2.7928460   2.7928460   2.7928460
 AtZNuc=   1.0000000  16.0000000   6.0000000   6.0000000   6.0000000   1.0000000   1.0000000   1.0000000   1.0000000
 Leave Link  101 at Sun Dec  2 13:47:46 2018, MaxMem=   536870912 cpu:         2.7
 (Enter /pbs_home/pkowalski/g09d01/g09/l103.exe)

 GradGradGradGradGradGradGradGradGradGradGradGradGradGradGradGradGradGrad
 Berny optimization.
 Initialization pass.
                           ----------------------------
                           !    Initial Parameters    !
                           ! (Angstroms and Degrees)  !
 --------------------------                            --------------------------
 ! Name  Definition              Value          Derivative Info.                !
 --------------------------------------------------------------------------------
 ! R1    R(1,2)                  1.7562         estimate D2E/DX2                !
 ! R2    R(1,5)                  1.4446         estimate D2E/DX2                !
 ! R3    R(1,8)                  1.4316         estimate D2E/DX2                !
 ! R4    R(2,3)                  1.7621         estimate D2E/DX2                !
 ! R5    R(3,4)                  1.344          estimate D2E/DX2                !
 ! R6    R(3,6)                  1.4911         estimate D2E/DX2                !
 ! R7    R(4,5)                  1.4424         estimate D2E/DX2                !
 ! R8    R(4,7)                  1.0805         estimate D2E/DX2                !
 ! R9    R(5,25)                 1.4859         estimate D2E/DX2                !
 ! R10   R(6,29)                 1.0952         estimate D2E/DX2                !
 ! R11   R(6,30)                 1.095          estimate D2E/DX2                !
 ! R12   R(6,31)                 1.0949         estimate D2E/DX2                !
 ! R13   R(8,9)                  1.5057         estimate D2E/DX2                !
 ! R14   R(8,10)                 1.4592         estimate D2E/DX2                !
 ! R15   R(9,11)                 1.5188         estimate D2E/DX2                !
 ! R16   R(9,13)                 1.3543         estimate D2E/DX2                !
 ! R17   R(9,14)                 1.3602         estimate D2E/DX2                !
 ! R18   R(10,12)                1.504          estimate D2E/DX2                !
 ! R19   R(10,20)                1.4328         estimate D2E/DX2                !
 ! R20   R(11,12)                1.5185         estimate D2E/DX2                !
 ! R21   R(11,15)                1.3498         estimate D2E/DX2                !
 ! R22   R(11,16)                1.366          estimate D2E/DX2                !
 ! R23   R(12,17)                1.3591         estimate D2E/DX2                !
 ! R24   R(12,18)                1.3551         estimate D2E/DX2                !
 ! R25   R(19,20)                1.4502         estimate D2E/DX2                !
 ! R26   R(19,21)                1.4844         estimate D2E/DX2                !
 ! R27   R(19,34)                1.4397         estimate D2E/DX2                !
 ! R28   R(20,32)                1.7713         estimate D2E/DX2                !
 ! R29   R(21,22)                1.0953         estimate D2E/DX2                !
 ! R30   R(21,23)                1.0941         estimate D2E/DX2                !
 ! R31   R(21,24)                1.0943         estimate D2E/DX2                !
 ! R32   R(25,26)                1.0942         estimate D2E/DX2                !
 ! R33   R(25,27)                1.0945         estimate D2E/DX2                !
 ! R34   R(25,28)                1.0953         estimate D2E/DX2                !
 ! R35   R(32,33)                1.7483         estimate D2E/DX2                !
 ! R36   R(33,34)                1.4365         estimate D2E/DX2                !
 ! R37   R(33,35)                1.4816         estimate D2E/DX2                !
 ! R38   R(34,39)                1.0794         estimate D2E/DX2                !
 ! R39   R(35,36)                1.0947         estimate D2E/DX2                !
 ! R40   R(35,37)                1.0946         estimate D2E/DX2                !
 ! R41   R(35,38)                1.0949         estimate D2E/DX2                !
 ! A1    A(2,1,5)              109.0976         estimate D2E/DX2                !
 ! A2    A(2,1,8)              120.0388         estimate D2E/DX2                !
 ! A3    A(5,1,8)              130.7551         estimate D2E/DX2                !
 ! A4    A(1,2,3)               91.3029         estimate D2E/DX2                !
 ! A5    A(2,3,4)              114.4321         estimate D2E/DX2                !
 ! A6    A(2,3,6)              119.8547         estimate D2E/DX2                !
 ! A7    A(4,3,6)              125.7131         estimate D2E/DX2                !
 ! A8    A(3,4,5)              111.4572         estimate D2E/DX2                !
 ! A9    A(3,4,7)              125.1704         estimate D2E/DX2                !
 ! A10   A(5,4,7)              123.3718         estimate D2E/DX2                !
 ! A11   A(1,5,4)              113.7093         estimate D2E/DX2                !
 ! A12   A(1,5,25)             124.6761         estimate D2E/DX2                !
 ! A13   A(4,5,25)             121.6145         estimate D2E/DX2                !
 ! A14   A(3,6,29)             111.4682         estimate D2E/DX2                !
 ! A15   A(3,6,30)             110.6806         estimate D2E/DX2                !
 ! A16   A(3,6,31)             110.6892         estimate D2E/DX2                !
 ! A17   A(29,6,30)            107.6686         estimate D2E/DX2                !
 ! A18   A(29,6,31)            107.6792         estimate D2E/DX2                !
 ! A19   A(30,6,31)            108.5262         estimate D2E/DX2                !
 ! A20   A(1,8,9)              121.3325         estimate D2E/DX2                !
 ! A21   A(1,8,10)             129.7867         estimate D2E/DX2                !
 ! A22   A(9,8,10)             107.0101         estimate D2E/DX2                !
 ! A23   A(8,9,11)             102.9717         estimate D2E/DX2                !
 ! A24   A(8,9,13)             114.7832         estimate D2E/DX2                !
 ! A25   A(8,9,14)             109.9827         estimate D2E/DX2                !
 ! A26   A(11,9,13)            111.4806         estimate D2E/DX2                !
 ! A27   A(11,9,14)            110.9961         estimate D2E/DX2                !
 ! A28   A(13,9,14)            106.6858         estimate D2E/DX2                !
 ! A29   A(8,10,12)            107.1764         estimate D2E/DX2                !
 ! A30   A(8,10,20)            130.3241         estimate D2E/DX2                !
 ! A31   A(12,10,20)           122.3882         estimate D2E/DX2                !
 ! A32   A(9,11,12)            101.0215         estimate D2E/DX2                !
 ! A33   A(9,11,15)            114.0264         estimate D2E/DX2                !
 ! A34   A(9,11,16)            110.5735         estimate D2E/DX2                !
 ! A35   A(12,11,15)           114.0293         estimate D2E/DX2                !
 ! A36   A(12,11,16)           110.5056         estimate D2E/DX2                !
 ! A37   A(15,11,16)           106.7019         estimate D2E/DX2                !
 ! A38   A(10,12,11)           102.6622         estimate D2E/DX2                !
 ! A39   A(10,12,17)           110.4029         estimate D2E/DX2                !
 ! A40   A(10,12,18)           114.3923         estimate D2E/DX2                !
 ! A41   A(11,12,17)           110.998          estimate D2E/DX2                !
 ! A42   A(11,12,18)           111.456          estimate D2E/DX2                !
 ! A43   A(17,12,18)           106.9785         estimate D2E/DX2                !
 ! A44   A(20,19,21)           125.293          estimate D2E/DX2                !
 ! A45   A(20,19,34)           112.7159         estimate D2E/DX2                !
 ! A46   A(21,19,34)           121.9843         estimate D2E/DX2                !
 ! A47   A(10,20,19)           130.1099         estimate D2E/DX2                !
 ! A48   A(10,20,32)           119.3665         estimate D2E/DX2                !
 ! A49   A(19,20,32)           110.4965         estimate D2E/DX2                !
 ! A50   A(19,21,22)           111.0768         estimate D2E/DX2                !
 ! A51   A(19,21,23)           110.3595         estimate D2E/DX2                !
 ! A52   A(19,21,24)           111.6915         estimate D2E/DX2                !
 ! A53   A(22,21,23)           107.8354         estimate D2E/DX2                !
 ! A54   A(22,21,24)           107.1193         estimate D2E/DX2                !
 ! A55   A(23,21,24)           108.6105         estimate D2E/DX2                !
 ! A56   A(5,25,26)            110.364          estimate D2E/DX2                !
 ! A57   A(5,25,27)            111.6624         estimate D2E/DX2                !
 ! A58   A(5,25,28)            111.1053         estimate D2E/DX2                !
 ! A59   A(26,25,27)           108.5606         estimate D2E/DX2                !
 ! A60   A(26,25,28)           107.8665         estimate D2E/DX2                !
 ! A61   A(27,25,28)           107.1349         estimate D2E/DX2                !
 ! A62   A(20,32,33)            92.4996         estimate D2E/DX2                !
 ! A63   A(32,33,34)           112.0783         estimate D2E/DX2                !
 ! A64   A(32,33,35)           123.4025         estimate D2E/DX2                !
 ! A65   A(34,33,35)           124.0539         estimate D2E/DX2                !
 ! A66   A(19,34,33)           112.1983         estimate D2E/DX2                !
 ! A67   A(19,34,39)           124.051          estimate D2E/DX2                !
 ! A68   A(33,34,39)           123.6915         estimate D2E/DX2                !
 ! A69   A(33,35,36)           111.4794         estimate D2E/DX2                !
 ! A70   A(33,35,37)           110.4313         estimate D2E/DX2                !
 ! A71   A(33,35,38)           110.9211         estimate D2E/DX2                !
 ! A72   A(36,35,37)           108.1844         estimate D2E/DX2                !
 ! A73   A(36,35,38)           107.5099         estimate D2E/DX2                !
 ! A74   A(37,35,38)           108.1849         estimate D2E/DX2                !
 ! D1    D(5,1,2,3)              0.1172         estimate D2E/DX2                !
 ! D2    D(8,1,2,3)           -176.4906         estimate D2E/DX2                !
 ! D3    D(2,1,5,4)             -0.2663         estimate D2E/DX2                !
 ! D4    D(2,1,5,25)           179.8331         estimate D2E/DX2                !
 ! D5    D(8,1,5,4)            175.8564         estimate D2E/DX2                !
 ! D6    D(8,1,5,25)            -4.0442         estimate D2E/DX2                !
 ! D7    D(2,1,8,9)            -67.7768         estimate D2E/DX2                !
 ! D8    D(2,1,8,10)           129.9201         estimate D2E/DX2                !
 ! D9    D(5,1,8,9)            116.4562         estimate D2E/DX2                !
 ! D10   D(5,1,8,10)           -45.8469         estimate D2E/DX2                !
 ! D11   D(1,2,3,4)              0.0627         estimate D2E/DX2                !
 ! D12   D(1,2,3,6)           -179.8595         estimate D2E/DX2                !
 ! D13   D(2,3,4,5)             -0.2248         estimate D2E/DX2                !
 ! D14   D(2,3,4,7)           -179.9632         estimate D2E/DX2                !
 ! D15   D(6,3,4,5)            179.6922         estimate D2E/DX2                !
 ! D16   D(6,3,4,7)             -0.0462         estimate D2E/DX2                !
 ! D17   D(2,3,6,29)           179.9831         estimate D2E/DX2                !
 ! D18   D(2,3,6,30)            60.1779         estimate D2E/DX2                !
 ! D19   D(2,3,6,31)           -60.1926         estimate D2E/DX2                !
 ! D20   D(4,3,6,29)             0.0702         estimate D2E/DX2                !
 ! D21   D(4,3,6,30)          -119.735          estimate D2E/DX2                !
 ! D22   D(4,3,6,31)           119.8945         estimate D2E/DX2                !
 ! D23   D(3,4,5,1)              0.319          estimate D2E/DX2                !
 ! D24   D(3,4,5,25)          -179.777          estimate D2E/DX2                !
 ! D25   D(7,4,5,1)           -179.9371         estimate D2E/DX2                !
 ! D26   D(7,4,5,25)            -0.0331         estimate D2E/DX2                !
 ! D27   D(1,5,25,26)           90.1542         estimate D2E/DX2                !
 ! D28   D(1,5,25,27)          -30.6935         estimate D2E/DX2                !
 ! D29   D(1,5,25,28)         -150.2386         estimate D2E/DX2                !
 ! D30   D(4,5,25,26)          -89.7389         estimate D2E/DX2                !
 ! D31   D(4,5,25,27)          149.4134         estimate D2E/DX2                !
 ! D32   D(4,5,25,28)           29.8683         estimate D2E/DX2                !
 ! D33   D(1,8,9,11)           168.9255         estimate D2E/DX2                !
 ! D34   D(1,8,9,13)            47.5765         estimate D2E/DX2                !
 ! D35   D(1,8,9,14)           -72.715          estimate D2E/DX2                !
 ! D36   D(10,8,9,11)          -25.2135         estimate D2E/DX2                !
 ! D37   D(10,8,9,13)         -146.5625         estimate D2E/DX2                !
 ! D38   D(10,8,9,14)           93.146          estimate D2E/DX2                !
 ! D39   D(1,8,10,12)          163.1341         estimate D2E/DX2                !
 ! D40   D(1,8,10,20)          -20.7125         estimate D2E/DX2                !
 ! D41   D(9,8,10,12)           -1.1107         estimate D2E/DX2                !
 ! D42   D(9,8,10,20)          175.0428         estimate D2E/DX2                !
 ! D43   D(8,9,11,12)           41.0885         estimate D2E/DX2                !
 ! D44   D(8,9,11,15)          163.8425         estimate D2E/DX2                !
 ! D45   D(8,9,11,16)          -75.9314         estimate D2E/DX2                !
 ! D46   D(13,9,11,12)         164.656          estimate D2E/DX2                !
 ! D47   D(13,9,11,15)         -72.59           estimate D2E/DX2                !
 ! D48   D(13,9,11,16)          47.6361         estimate D2E/DX2                !
 ! D49   D(14,9,11,12)         -76.559          estimate D2E/DX2                !
 ! D50   D(14,9,11,15)          46.195          estimate D2E/DX2                !
 ! D51   D(14,9,11,16)         166.4211         estimate D2E/DX2                !
 ! D52   D(8,10,12,11)          26.9808         estimate D2E/DX2                !
 ! D53   D(8,10,12,17)         -91.4058         estimate D2E/DX2                !
 ! D54   D(8,10,12,18)         147.8798         estimate D2E/DX2                !
 ! D55   D(20,10,12,11)       -149.5469         estimate D2E/DX2                !
 ! D56   D(20,10,12,17)         92.0666         estimate D2E/DX2                !
 ! D57   D(20,10,12,18)        -28.6479         estimate D2E/DX2                !
 ! D58   D(8,10,20,19)         -45.2147         estimate D2E/DX2                !
 ! D59   D(8,10,20,32)         132.6933         estimate D2E/DX2                !
 ! D60   D(12,10,20,19)        130.4324         estimate D2E/DX2                !
 ! D61   D(12,10,20,32)        -51.6596         estimate D2E/DX2                !
 ! D62   D(9,11,12,10)         -41.6858         estimate D2E/DX2                !
 ! D63   D(9,11,12,17)          76.2809         estimate D2E/DX2                !
 ! D64   D(9,11,12,18)        -164.5803         estimate D2E/DX2                !
 ! D65   D(15,11,12,10)       -164.4378         estimate D2E/DX2                !
 ! D66   D(15,11,12,17)        -46.4711         estimate D2E/DX2                !
 ! D67   D(15,11,12,18)         72.6676         estimate D2E/DX2                !
 ! D68   D(16,11,12,10)         75.3839         estimate D2E/DX2                !
 ! D69   D(16,11,12,17)       -166.6494         estimate D2E/DX2                !
 ! D70   D(16,11,12,18)        -47.5107         estimate D2E/DX2                !
 ! D71   D(21,19,20,10)         -3.773          estimate D2E/DX2                !
 ! D72   D(21,19,20,32)        178.1734         estimate D2E/DX2                !
 ! D73   D(34,19,20,10)        177.1667         estimate D2E/DX2                !
 ! D74   D(34,19,20,32)         -0.8869         estimate D2E/DX2                !
 ! D75   D(20,19,21,22)       -149.0995         estimate D2E/DX2                !
 ! D76   D(20,19,21,23)         91.3536         estimate D2E/DX2                !
 ! D77   D(20,19,21,24)        -29.5738         estimate D2E/DX2                !
 ! D78   D(34,19,21,22)         29.8786         estimate D2E/DX2                !
 ! D79   D(34,19,21,23)        -89.6683         estimate D2E/DX2                !
 ! D80   D(34,19,21,24)        149.4043         estimate D2E/DX2                !
 ! D81   D(20,19,34,33)          0.2367         estimate D2E/DX2                !
 ! D82   D(20,19,34,39)        177.525          estimate D2E/DX2                !
 ! D83   D(21,19,34,33)       -178.859          estimate D2E/DX2                !
 ! D84   D(21,19,34,39)         -1.5707         estimate D2E/DX2                !
 ! D85   D(10,20,32,33)       -177.2828         estimate D2E/DX2                !
 ! D86   D(19,20,32,33)          1.0092         estimate D2E/DX2                !
 ! D87   D(20,32,33,34)         -0.8923         estimate D2E/DX2                !
 ! D88   D(20,32,33,35)       -173.3412         estimate D2E/DX2                !
 ! D89   D(32,33,34,19)          0.5356         estimate D2E/DX2                !
 ! D90   D(32,33,34,39)       -176.7641         estimate D2E/DX2                !
 ! D91   D(35,33,34,19)        172.9266         estimate D2E/DX2                !
 ! D92   D(35,33,34,39)         -4.3731         estimate D2E/DX2                !
 ! D93   D(32,33,35,36)        -29.8644         estimate D2E/DX2                !
 ! D94   D(32,33,35,37)         90.4315         estimate D2E/DX2                !
 ! D95   D(32,33,35,38)       -149.638          estimate D2E/DX2                !
 ! D96   D(34,33,35,36)        158.5876         estimate D2E/DX2                !
 ! D97   D(34,33,35,37)        -81.1165         estimate D2E/DX2                !
 ! D98   D(34,33,35,38)         38.814          estimate D2E/DX2                !
 --------------------------------------------------------------------------------
 Trust Radius=3.00D-01 FncErr=1.00D-07 GrdErr=1.00D-06
 Number of steps in this run=    223 maximum allowed number of steps=    234.
 GradGradGradGradGradGradGradGradGradGradGradGradGradGradGradGradGradGrad

 Leave Link  103 at Sun Dec  2 13:47:46 2018, MaxMem=   536870912 cpu:         0.3
 (Enter /pbs_home/pkowalski/g09d01/g09/l202.exe)
                          Input orientation:                          
 ---------------------------------------------------------------------
 Center     Atomic      Atomic             Coordinates (Angstroms)
 Number     Number       Type             X           Y           Z
 ---------------------------------------------------------------------
      1          6           0       -1.983556   -0.169153   -0.691527
      2         16           0       -3.470029    0.697278   -0.339320
      3          6           0       -4.438551   -0.601387   -1.032411
      4          6           0       -3.723476   -1.636060   -1.506289
      5          6           0       -2.307606   -1.422719   -1.332104
      6          6           0       -5.925055   -0.487198   -1.056225
      7          1           0       -4.139036   -2.521037   -1.966354
      8          6           0       -0.724228    0.369456   -0.275012
      9          6           0       -0.170016    1.628331   -0.887473
     10          6           0        0.367088   -0.265727    0.456378
     11          6           0        0.993927    1.968562    0.026973
     12          6           0        1.588035    0.591546    0.265272
     13          9           0       -1.050498    2.653827   -0.971967
     14          9           0        0.261332    1.378654   -2.153077
     15          9           0        1.862675    2.858807   -0.497218
     16          9           0        0.542420    2.504373    1.199584
     17          9           0        2.296330    0.172892   -0.816441
     18          9           0        2.440050    0.594875    1.319053
     19          6           0       -0.552649   -1.825890    2.341459
     20          6           0        0.368719   -1.427696    1.294708
     21          6           0       -1.702020   -1.020268    2.824392
     22          1           0       -1.899608   -1.211931    3.884528
     23          1           0       -2.606774   -1.273625    2.263734
     24          1           0       -1.515770    0.053074    2.720341
     25          6           0       -1.307650   -2.425566   -1.781887
     26          1           0       -1.099099   -3.141132   -0.980737
     27          1           0       -0.366854   -1.952393   -2.079991
     28          1           0       -1.674593   -2.987643   -2.647364
     29          1           0       -6.387368   -1.367299   -1.515802
     30          1           0       -6.236290    0.390574   -1.632093
     31          1           0       -6.322311   -0.395367   -0.040030
     32         16           0        1.621375   -2.659597    1.069405
     33          6           0        0.934833   -3.692677    2.301480
     34          6           0       -0.230475   -3.110185    2.906743
     35          6           0        1.586373   -4.933771    2.781259
     36          1           0        2.191971   -5.397868    1.996186
     37          1           0        2.238776   -4.718036    3.633343
     38          1           0        0.840257   -5.669056    3.099733
     39          1           0       -0.771870   -3.564409    3.722610
 ---------------------------------------------------------------------
                    Distance matrix (angstroms):
                    1          2          3          4          5
     1  C    0.000000
     2  S    1.756233   0.000000
     3  C    2.515955   1.762084   0.000000
     4  C    2.417225   2.621167   1.344039   0.000000
     5  C    1.444567   2.613662   2.303329   1.442408   0.000000
     6  C    3.971092   2.818526   1.491074   2.523765   3.746631
     7  H    3.435496   3.667746   2.155694   1.080525   2.227714
     8  C    1.431605   2.766049   3.913105   3.812300   2.614656
     9  C    2.560912   3.472379   4.817991   4.864797   3.751785
    10  C    2.617736   4.035342   5.042155   4.739472   3.419253
    11  C    3.735167   4.655883   6.102356   6.131728   4.924226
    12  C    3.774969   5.095167   6.279077   6.026011   4.667429
    13  F    2.986380   3.175289   4.698827   5.082661   4.281150
    14  F    3.093761   4.204408   5.221624   5.038405   3.888590
    15  F    4.898958   5.756290   7.208663   7.240658   6.034877
    16  F    4.135770   4.661927   6.279938   6.531677   5.473038
    17  F    4.295349   5.809778   6.782682   6.323469   4.899808
    18  F    4.918786   6.139196   7.367196   7.137834   5.799962
    19  C    3.740491   4.697239   5.289862   4.989524   4.091147
    20  C    3.325997   4.682045   5.404453   4.963372   3.750051
    21  C    3.628408   4.010598   4.747525   4.818743   4.219616
    22  H    4.694115   4.894098   5.567341   5.706776   5.236807
    23  H    3.215871   3.377212   3.830390   3.948602   3.611341
    24  H    3.450949   3.687228   4.801470   5.058808   4.384892
    25  C    2.595598   4.063131   3.700254   2.556460   1.485907
    26  H    3.114251   4.556985   4.195821   3.070635   2.129998
    27  H    2.778759   4.436258   4.416034   3.419958   2.146255
    28  H    3.444508   4.704179   3.992712   2.706797   2.140000
    29  H    4.637731   3.762639   2.148994   2.677432   4.084271
    30  H    4.391322   3.068799   2.139035   3.230682   4.337347
    31  H    4.393224   3.069032   2.139116   3.231590   4.340825
    32  S    4.722152   6.259035   6.736213   6.020736   4.768020
    33  C    5.467203   6.756356   7.038761   6.358351   5.372993
    34  C    4.966941   5.960571   6.286407   5.817986   5.012968
    35  C    6.892476   8.186204   8.343461   7.579741   6.664107
    36  H    7.210984   8.640813   8.725965   7.836520   6.864803
    37  H    7.564715   8.814654   9.127034   8.453569   7.495623
    38  H    7.252345   8.422343   8.403672   7.635978   6.897942
    39  H    5.699171   6.476211   6.695841   6.306497   5.700479
                    6          7          8          9         10
     6  C    0.000000
     7  H    2.855644   0.000000
     8  C    5.328486   4.782939   0.000000
     9  C    6.133874   5.842461   1.505664   0.000000
    10  C    6.475190   5.591173   1.459232   2.383668   0.000000
    11  C    7.421347   7.104728   2.366514   1.518794   2.359950
    12  C    7.704322   6.889679   2.384909   2.344033   1.504045
    13  F    5.799521   6.107954   2.410508   1.354264   3.545915
    14  F    6.554073   5.882661   2.348816   1.360203   3.086167
    15  F    8.494526   8.192778   3.596986   2.407946   3.592887
    16  F    7.474383   7.562667   2.887334   2.372935   2.873421
    17  F    8.251327   7.070608   3.074988   2.864648   2.352537
    18  F    8.762866   7.986687   3.550283   3.570607   2.404582
    19  C    6.496084   5.648243   3.419781   4.743843   2.614107
    20  C    6.784027   5.670077   2.624559   3.793606   1.432820
    21  C    5.759981   5.580556   3.534645   4.810411   3.233888
    22  H    6.414086   6.400126   4.602616   5.816405   4.217277
    23  H    4.759369   4.668780   3.562152   4.928412   3.623017
    24  H    5.830621   5.955895   3.114285   4.160386   2.961810
    25  C    5.060068   2.838994   3.228499   4.304447   3.532632
    26  H    5.508078   3.255330   3.600390   4.860007   3.533123
    27  H    5.838535   3.816494   2.962541   3.779210   3.133159
    28  H    5.181735   2.599033   4.219166   5.164124   4.605487
    29  H    1.095227   2.566926   6.052028   6.929939   7.122193
    30  H    1.094977   3.603843   5.676702   6.235878   6.956798
    31  H    1.094942   3.604981   5.654972   6.531787   6.709045
    32  S    8.135492   6.512862   4.060108   5.042299   2.771219
    33  C    8.282955   6.732851   5.088391   6.301050   3.933284
    34  C    7.417104   6.274633   4.740808   6.070689   3.801620
    35  C    9.535190   7.819298   6.542468   7.720472   5.355592
    36  H    9.965843   8.003720   6.850152   7.953738   5.660396
    37  H   10.321830   8.766977   7.066626   8.155760   5.780949
    38  H    9.481197   7.769724   7.092260   8.376772   6.033836
    39  H    7.672146   6.692589   5.608792   6.969909   4.779833
                   11         12         13         14         15
    11  C    0.000000
    12  C    1.518527   0.000000
    13  F    2.376372   3.570101   0.000000
    14  F    2.374301   2.868465   2.177610   0.000000
    15  F    1.349828   2.407756   2.958712   2.738068   0.000000
    16  F    1.366005   2.371741   2.697287   3.547758   2.178953
    17  F    2.373190   1.359064   4.168991   2.716923   2.739361
    18  F    2.376501   1.355136   4.655317   4.173344   2.959323
    19  C    4.706018   3.838890   5.594149   5.579652   5.986507
    20  C    3.678669   2.573676   4.879634   4.446836   4.880268
    21  C    4.901713   4.468949   5.323138   5.863853   6.227951
    22  H    5.776575   5.339963   6.265031   6.916174   7.065790
    23  H    5.336659   5.006909   5.321338   5.896510   6.683998
    24  H    4.149929   3.993861   4.540213   5.354013   5.444145
    25  C    5.279924   4.656052   5.149984   4.131776   6.294913
    26  H    5.612950   4.765093   5.795170   4.863498   6.708589
    27  H    4.654558   3.974101   4.786685   3.390551   5.533861
    28  H    6.231937   5.651441   5.917992   4.801736   7.163544
    29  H    8.245705   8.403354   6.704282   7.221606   9.325272
    30  H    7.584101   8.053598   5.696536   6.592937   8.542443
    31  H    7.688953   7.977518   6.161015   7.138380   8.820015
    32  S    4.785417   3.349279   6.287971   5.342431   5.741543
    33  C    6.101353   4.788255   7.411822   6.783441   7.184396
    34  C    5.965392   4.897669   6.995761   6.781838   7.183112
    35  C    7.455152   6.071189   8.866310   8.120968   8.458666
    36  H    7.718640   6.263696   9.173513   8.177102   8.631233
    37  H    7.698451   6.321315   9.293684   8.634961   8.637797
    38  H    8.233996   6.912921   9.456431   8.808937   9.311705
    39  H    6.884006   5.898669   7.796355   7.747585   8.124376
                   16         17         18         19         20
    16  F    0.000000
    17  F    3.546316   0.000000
    18  F    2.694709   2.181526   0.000000
    19  C    4.610231   4.699377   3.982670   0.000000
    20  C    3.937053   3.276357   2.895134   1.450229   0.000000
    21  C    4.483370   5.537698   4.693770   1.484353   2.606509
    22  H    5.194549   6.451569   5.355263   2.138295   3.449497
    23  H    5.032207   5.968276   5.463895   2.128489   3.133099
    24  H    3.543687   5.201470   4.231509   2.145147   2.788621
    25  C    6.051134   4.546729   5.725744   4.234574   3.642993
    26  H    6.270575   4.747493   5.636697   3.614617   3.204372
    27  H    5.607598   3.633999   5.091246   4.427160   3.493561
    28  H    7.062322   5.395321   6.745160   5.243737   4.706218
    29  H    8.389584   8.846915   9.476805   7.009473   7.317604
    30  H    7.644439   8.574280   9.166781   7.280495   7.449726
    31  H    7.554447   8.672180   8.922256   6.403662   6.900515
    32  S    5.277090   3.469146   3.365136   2.653219   1.771296
    33  C    6.306472   5.149537   4.649080   2.387278   2.542482
    34  C    5.919039   5.570048   4.835280   1.439707   2.405922
    35  C    7.675775   6.286931   5.782106   3.798390   3.998135
    36  H    8.111782   6.241405   6.035977   4.517874   4.424770
    37  H    7.807944   6.612493   5.798575   4.222028   4.448894
    38  H    8.396679   7.182265   6.705743   4.157535   4.633530
    39  H    6.702472   6.632063   5.778681   2.231162   3.429460
                   21         22         23         24         25
    21  C    0.000000
    22  H    1.095292   0.000000
    23  H    1.094124   1.769424   0.000000
    24  H    1.094340   1.761505   1.777332   0.000000
    25  C    4.831997   5.825082   4.402470   5.143639   0.000000
    26  H    4.397793   5.294661   4.035748   4.906582   1.094244
    27  H    5.167640   6.202669   4.934158   5.327766   1.094466
    28  H    5.814760   6.772695   5.284478   6.171178   1.095275
    29  H    6.396109   7.023368   5.346641   6.610207   5.195600
    30  H    6.512322   7.197773   5.578568   6.429689   5.678430
    31  H    5.471975   5.969023   4.459135   5.560898   5.683537
    32  S    4.100285   4.734763   4.607015   4.463839   4.094365
    33  C    3.790541   4.085854   4.289081   4.495726   4.827855
    34  C    2.557338   2.710247   3.071353   3.419494   4.859245
    35  C    5.111838   5.217409   5.589900   5.873298   5.957245
    36  H    5.917134   6.150523   6.333160   6.632082   5.946071
    37  H    5.464225   5.429741   6.100749   6.139517   6.867115
    38  H    5.305677   5.290437   5.648073   6.199804   6.242111
    39  H    2.853879   2.613841   3.277634   3.826763   5.646549
                   26         27         28         29         30
    26  H    0.000000
    27  H    1.776975   0.000000
    28  H    1.769858   1.761770   0.000000
    29  H    5.603443   6.075132   5.110401   0.000000
    30  H    6.268009   6.335644   5.766472   1.768181   0.000000
    31  H    5.975458   6.484847   5.926159   1.768272   1.777574
    32  S    3.440340   3.791027   4.978493   8.514300   8.851245
    33  C    3.900517   4.890835   5.638903   8.578675   9.141714
    34  C    3.983462   5.121191   5.740087   7.778425   8.302178
    35  C    4.957614   6.027891   6.625048   9.734732  10.441283
    36  H    4.978561   5.918961   6.505541  10.108641  10.849242
    37  H    5.909126   6.861506   7.599736  10.590160  11.209346
    38  H    5.177040   6.488470   6.822285   9.594105  10.449249
    39  H    4.733679   6.035960   6.459423   7.987621   8.612469
                   31         32         33         34         35
    31  H    0.000000
    32  S    8.334251   0.000000
    33  C    8.307892   1.748315   0.000000
    34  C    7.291377   2.647299   1.436518   0.000000
    35  C    9.544845   2.846672   1.481556   2.577236   0.000000
    36  H   10.082867   2.946630   2.140392   3.454107   1.094749
    37  H   10.269924   3.345464   2.127319   3.034852   1.094631
    38  H    9.432512   3.713384   2.133595   2.780563   1.094878
    39  H    7.416717   3.685893   2.224612   1.079383   2.884892
                   36         37         38         39
    36  H    0.000000
    37  H    1.773315   0.000000
    38  H    1.765925   1.773424   0.000000
    39  H    3.889276   3.225339   2.723319   0.000000
 Stoichiometry    C17H14F6S2
 Framework group  C1[X(C17H14F6S2)]
 Deg. of freedom   111
 Full point group                 C1      NOp   1
 Largest Abelian subgroup         C1      NOp   1
 Largest concise Abelian subgroup C1      NOp   1
                         Standard orientation:                         
 ---------------------------------------------------------------------
 Center     Atomic      Atomic             Coordinates (Angstroms)
 Number     Number       Type             X           Y           Z
 ---------------------------------------------------------------------
      1          6           0        1.665454   -0.455943    0.278349
      2         16           0        3.034902   -0.675482   -0.799042
      3          6           0        3.534152   -2.127146    0.066036
      4          6           0        2.744355   -2.455796    1.102690
      5          6           0        1.661148   -1.516298    1.259370
      6          6           0        4.746565   -2.874346   -0.375608
      7          1           0        2.889604   -3.308786    1.749871
      8          6           0        0.735005    0.607229    0.047218
      9          6           0        1.135778    2.048801    0.215367
     10          6           0       -0.722263    0.574461   -0.021008
     11          6           0       -0.034979    2.801299   -0.392752
     12          6           0       -1.206079    1.990198    0.133140
     13          9           0        2.304801    2.386093   -0.379317
     14          9           0        1.270655    2.342691    1.536575
     15          9           0       -0.079355    4.109126   -0.061612
     16          9           0        0.013331    2.743091   -1.756661
     17          9           0       -1.443636    2.269884    1.441726
     18          9           0       -2.346114    2.268926   -0.544373
     19          6           0       -1.552969   -1.565667   -1.271341
     20          6           0       -1.614481   -0.518736   -0.269685
     21          6           0       -0.530985   -1.668327   -2.342935
     22          1           0       -0.946023   -2.142166   -3.238973
     23          1           0        0.315322   -2.273900   -2.005071
     24          1           0       -0.158522   -0.683834   -2.642307
     25          6           0        0.653554   -1.662638    2.341617
     26          1           0       -0.186835   -2.274149    1.999314
     27          1           0        0.267747   -0.691949    2.668374
     28          1           0        1.087511   -2.150093    3.221218
     29          1           0        4.929943   -3.750053    0.256082
     30          1           0        5.634491   -2.235664   -0.324180
     31          1           0        4.630216   -3.226084   -1.405968
     32         16           0       -3.020531   -0.749061    0.782676
     33          6           0       -3.503152   -2.206972   -0.052894
     34          6           0       -2.622250   -2.521171   -1.143249
     35          6           0       -4.769647   -2.924283    0.223621
     36          1           0       -5.083031   -2.797527    1.264870
     37          1           0       -5.570040   -2.549250   -0.422088
     38          1           0       -4.658550   -3.998167    0.041443
     39          1           0       -2.774122   -3.351972   -1.815389
 ---------------------------------------------------------------------
 Rotational constants (GHZ):      0.2249920      0.1882687      0.1255290
 Leave Link  202 at Sun Dec  2 13:47:46 2018, MaxMem=   536870912 cpu:         0.1
 (Enter /pbs_home/pkowalski/g09d01/g09/l301.exe)
 General basis read from cards:  (5D, 7F)
 Centers:       7     22     23     24     26     27     28     29     30     31
 Centers:      36     37     38     39
 S 3 1.00
     Exponent=  1.3010701000D+01 Coefficients=  1.9682158000D-02
     Exponent=  1.9622572000D+00 Coefficients=  1.3796524000D-01
     Exponent=  4.4453796000D-01 Coefficients=  4.7831935000D-01
 S 1 1.00
     Exponent=  1.2194962000D-01 Coefficients=  1.0000000000D+00
 P 1 1.00
     Exponent=  8.0000000000D-01 Coefficients=  1.0000000000D+00
 ****
 Centers:       1      3      4      5      6      8      9     10     11     12
 Centers:      19     20     21     25     33     34     35
 S 5 1.00
     Exponent=  1.2384016938D+03 Coefficients=  5.4568832082D-03
     Exponent=  1.8629004992D+02 Coefficients=  4.0638409211D-02
     Exponent=  4.2251176346D+01 Coefficients=  1.8025593888D-01
     Exponent=  1.1676557932D+01 Coefficients=  4.6315121755D-01
     Exponent=  3.5930506482D+00 Coefficients=  4.4087173314D-01
 S 1 1.00
     Exponent=  4.0245147363D-01 Coefficients=  1.0000000000D+00
 S 1 1.00
     Exponent=  1.3090182668D-01 Coefficients=  1.0000000000D+00
 P 3 1.00
     Exponent=  9.4680970621D+00 Coefficients=  3.8387871728D-02
     Exponent=  2.0103545142D+00 Coefficients=  2.1117025112D-01
     Exponent=  5.4771004707D-01 Coefficients=  5.1328172114D-01
 P 1 1.00
     Exponent=  1.5268613795D-01 Coefficients=  1.0000000000D+00
 D 1 1.00
     Exponent=  8.0000000000D-01 Coefficients=  1.0000000000D+00
 ****
 Centers:      13     14     15     16     17     18
 S 5 1.00
     Exponent=  2.8948325990D+03 Coefficients= -5.3408255515D-03
     Exponent=  4.3541939120D+02 Coefficients= -3.9904258866D-02
     Exponent=  9.8843328866D+01 Coefficients= -1.7912768038D-01
     Exponent=  2.7485198001D+01 Coefficients= -4.6758090825D-01
     Exponent=  8.5405498171D+00 Coefficients= -4.4653131020D-01
 S 1 1.00
     Exponent=  1.0654578038D+00 Coefficients=  1.0000000000D+00
 S 1 1.00
     Exponent=  3.3247346748D-01 Coefficients=  1.0000000000D+00
 P 3 1.00
     Exponent=  2.2696633924D+01 Coefficients= -4.5212874436D-02
     Exponent=  4.9872339257D+00 Coefficients= -2.3754317067D-01
     Exponent=  1.3491613954D+00 Coefficients= -5.1287353587D-01
 P 1 1.00
     Exponent=  3.4829881977D-01 Coefficients=  1.0000000000D+00
 D 1 1.00
     Exponent=  1.4000000000D+00 Coefficients=  1.0000000000D+00
 ****
 Centers:       2     32
 S 5 1.00
     Exponent=  9.1849303010D+03 Coefficients= -2.2294387756D-03
     Exponent=  1.3815105503D+03 Coefficients= -1.6683029937D-02
     Exponent=  3.1387147580D+02 Coefficients= -7.5262436116D-02
     Exponent=  8.8053870623D+01 Coefficients= -1.9376827038D-01
     Exponent=  2.7039914905D+01 Coefficients= -1.7718020803D-01
 S 3 1.00
     Exponent=  4.5648731303D+01 Coefficients= -1.0736062573D-01
     Exponent=  4.9664522326D+00 Coefficients=  6.5066293018D-01
     Exponent=  2.0116242047D+00 Coefficients=  5.9712155354D-01
 S 1 1.00
     Exponent=  3.5661077013D-01 Coefficients=  1.0000000000D+00
 S 1 1.00
     Exponent=  1.3507221477D-01 Coefficients=  1.0000000000D+00
 P 5 1.00
     Exponent=  2.6198233439D+02 Coefficients= -9.2729929822D-03
     Exponent=  6.1306894736D+01 Coefficients= -6.6547669241D-02
     Exponent=  1.9103729887D+01 Coefficients= -2.4828595903D-01
     Exponent=  6.6567720378D+00 Coefficients= -4.8703847402D-01
     Exponent=  2.3959635161D+00 Coefficients= -3.9337850312D-01
 P 1 1.00
     Exponent=  6.1776161679D-01 Coefficients=  1.0000000000D+00
 P 1 1.00
     Exponent=  1.6993376871D-01 Coefficients=  1.0000000000D+00
 D 1 1.00
     Exponent=  5.5000000000D-01 Coefficients=  1.0000000000D+00
 ****
 Ernie: Thresh=  0.10000D-02 Tol=  0.10000D-05 Strict=F.
 There are   453 symmetry adapted cartesian basis functions of A   symmetry.
 There are   428 symmetry adapted basis functions of A   symmetry.
   428 basis functions,   747 primitive gaussians,   453 cartesian basis functions
   101 alpha electrons      101 beta electrons
       nuclear repulsion energy      2793.8147541463 Hartrees.
 IExCor=  402 DFT=T Ex+Corr=B3LYP ExCW=0 ScaHFX=  0.200000
 ScaDFX=  0.800000  0.720000  1.000000  0.810000 ScalE2=  1.000000  1.000000
 IRadAn=      0 IRanWt=     -1 IRanGd=            0 ICorTp=0 IEmpDi=131
 NAtoms=   39 NActive=   39 NUniq=   39 SFac= 1.00D+00 NAtFMM=   60 NAOKFM=F Big=F
 Integral buffers will be    131072 words long.
 Raffenetti 2 integral format.
 Two-electron integral symmetry is turned on.
 R6Disp:  Grimme-D3 Dispersion energy=       -0.0464073288 Hartrees.
 Nuclear repulsion after empirical dispersion term =     2793.7683468175 Hartrees.
 Leave Link  301 at Sun Dec  2 13:47:47 2018, MaxMem=   536870912 cpu:         1.7
 (Enter /pbs_home/pkowalski/g09d01/g09/l302.exe)
 NPDir=0 NMtPBC=     1 NCelOv=     1 NCel=       1 NClECP=     1 NCelD=      1
         NCelK=      1 NCelE2=     1 NClLst=     1 CellRange=     0.0.
 One-electron integrals computed using PRISM.
 NBasis=   428 RedAO= T EigKep=  3.96D-04  NBF=   428
 NBsUse=   428 1.00D-06 EigRej= -1.00D+00 NBFU=   428
 Precomputing XC quadrature grid using
 IXCGrd= 4 IRadAn=           0 IRanWt=          -1 IRanGd=           0 AccXCQ= 0.00D+00.
 Generated NRdTot=       0 NPtTot=           0 NUsed=           0 NTot=          32
 NSgBfM=   439   440   442   444   444 MxSgAt=    39 MxSgA2=    39.
 Leave Link  302 at Sun Dec  2 13:47:48 2018, MaxMem=   536870912 cpu:         6.8
 (Enter /pbs_home/pkowalski/g09d01/g09/l303.exe)
 DipDrv:  MaxL=1.
 Leave Link  303 at Sun Dec  2 13:47:48 2018, MaxMem=   536870912 cpu:         1.3
 (Enter /pbs_home/pkowalski/g09d01/g09/l401.exe)
 ExpMin= 1.22D-01 ExpMax= 9.18D+03 ExpMxC= 1.38D+03 IAcc=1 IRadAn=         1 AccDes= 0.00D+00
 Harris functional with IExCor=  402 and IRadAn=       1 diagonalized for initial guess.
 HarFok:  IExCor=  402 AccDes= 0.00D+00 IRadAn=         1 IDoV= 1 UseB2=F ITyADJ=14
 ICtDFT=  3500011 ScaDFX=  1.000000  1.000000  1.000000  1.000000
 FoFCou: FMM=F IPFlag=           0 FMFlag=      100000 FMFlg1=           0
         NFxFlg=           0 DoJE=T BraDBF=F KetDBF=T FulRan=T
         wScrn=  0.000000 ICntrl=     500 IOpCl=  0 I1Cent=   200000004 NGrid=           0
         NMat0=    1 NMatS0=      1 NMatT0=    0 NMatD0=    1 NMtDS0=    0 NMtDT0=    0
 Petite list used in FoFCou.
 Harris En= -2050.39476478837    
 JPrj=0 DoOrth=F DoCkMO=F.
 Leave Link  401 at Sun Dec  2 13:47:50 2018, MaxMem=   536870912 cpu:        12.5
 (Enter /pbs_home/pkowalski/g09d01/g09/l502.exe)
 Closed shell SCF:
 Using DIIS extrapolation, IDIIS=  1040.
 Integral symmetry usage will be decided dynamically.
 IVT=      641221 IEndB=      641221 NGot=   536870912 MDV=   536451994
 LenX=   536451994 LenY=   536246332
 Requested convergence on RMS density matrix=1.00D-08 within 128 cycles.
 Requested convergence on MAX density matrix=1.00D-06.
 Requested convergence on             energy=1.00D-06.
 No special actions if energy rises.
 Fock matrices will be formed incrementally for  20 cycles.
 Integral accuracy reduced to 1.0D-05 until final iterations.

 Cycle   1  Pass 0  IDiag  1:
 FoFJK:  IHMeth= 1 ICntrl=       0 DoSepK=F KAlg= 0 I1Cent=   0 FoldK=F
 IRaf= 780000000 NMat=   1 IRICut=       1 DoRegI=T DoRafI=F ISym2E= 0.
 FoFCou: FMM=F IPFlag=           0 FMFlag=      100000 FMFlg1=           0
         NFxFlg=           0 DoJE=F BraDBF=F KetDBF=F FulRan=T
         wScrn=  0.000000 ICntrl=       0 IOpCl=  0 I1Cent=           0 NGrid=           0
         NMat0=    1 NMatS0=      1 NMatT0=    0 NMatD0=    1 NMtDS0=    0 NMtDT0=    0
 Symmetry not used in FoFCou.
 E= -2049.87494077570    
 DIIS: error= 2.28D-02 at cycle   1 NSaved=   1.
 NSaved= 1 IEnMin= 1 EnMin= -2049.87494077570     IErMin= 1 ErrMin= 2.28D-02
 ErrMax= 2.28D-02  0.00D+00 EMaxC= 1.00D-01 BMatC= 6.15D-01 BMatP= 6.15D-01
 IDIUse=3 WtCom= 7.72D-01 WtEn= 2.28D-01
 Coeff-Com:  0.100D+01
 Coeff-En:   0.100D+01
 Coeff:      0.100D+01
 Gap=     0.073 Goal=   None    Shift=    0.000
 GapD=    0.073 DampG=0.500 DampE=0.500 DampFc=0.2500 IDamp=-1.
 Damping current iteration by 2.50D-01
 RMSDP=6.20D-03 MaxDP=2.33D-01              OVMax= 3.82D-01

 Cycle   2  Pass 0  IDiag  1:
 RMSU=  1.55D-03    CP:  9.97D-01
 E= -2050.11107572825     Delta-E=       -0.236134952551 Rises=F Damp=T
 DIIS: error= 1.01D-02 at cycle   2 NSaved=   2.
 NSaved= 2 IEnMin= 2 EnMin= -2050.11107572825     IErMin= 2 ErrMin= 1.01D-02
 ErrMax= 1.01D-02  0.00D+00 EMaxC= 1.00D-01 BMatC= 1.08D-01 BMatP= 6.15D-01
 IDIUse=3 WtCom= 8.99D-01 WtEn= 1.01D-01
 Coeff-Com: -0.546D+00 0.155D+01
 Coeff-En:   0.000D+00 0.100D+01
 Coeff:     -0.491D+00 0.149D+01
 Gap=     0.161 Goal=   None    Shift=    0.000
 RMSDP=1.94D-03 MaxDP=5.44D-02 DE=-2.36D-01 OVMax= 3.43D-01

 Cycle   3  Pass 0  IDiag  1:
 RMSU=  1.92D-03    CP:  9.83D-01  9.44D-01
 E= -2050.45872644948     Delta-E=       -0.347650721232 Rises=F Damp=F
 DIIS: error= 7.75D-03 at cycle   3 NSaved=   3.
 NSaved= 3 IEnMin= 3 EnMin= -2050.45872644948     IErMin= 3 ErrMin= 7.75D-03
 ErrMax= 7.75D-03  0.00D+00 EMaxC= 1.00D-01 BMatC= 5.31D-02 BMatP= 1.08D-01
 IDIUse=3 WtCom= 9.22D-01 WtEn= 7.75D-02
 Coeff-Com: -0.347D+00 0.899D+00 0.448D+00
 Coeff-En:   0.000D+00 0.000D+00 0.100D+01
 Coeff:     -0.320D+00 0.829D+00 0.491D+00
 Gap=     0.129 Goal=   None    Shift=    0.000
 RMSDP=1.07D-03 MaxDP=3.46D-02 DE=-3.48D-01 OVMax= 1.22D-01

 Cycle   4  Pass 0  IDiag  1:
 RMSU=  8.17D-04    CP:  9.86D-01  1.21D+00  7.11D-01
 E= -2050.50818636519     Delta-E=       -0.049459915703 Rises=F Damp=F
 DIIS: error= 3.09D-03 at cycle   4 NSaved=   4.
 NSaved= 4 IEnMin= 4 EnMin= -2050.50818636519     IErMin= 4 ErrMin= 3.09D-03
 ErrMax= 3.09D-03  0.00D+00 EMaxC= 1.00D-01 BMatC= 9.98D-03 BMatP= 5.31D-02
 IDIUse=3 WtCom= 9.69D-01 WtEn= 3.09D-02
 Coeff-Com: -0.957D-01 0.241D+00 0.306D+00 0.549D+00
 Coeff-En:   0.000D+00 0.000D+00 0.178D+00 0.822D+00
 Coeff:     -0.927D-01 0.233D+00 0.302D+00 0.558D+00
 Gap=     0.128 Goal=   None    Shift=    0.000
 RMSDP=4.17D-04 MaxDP=1.64D-02 DE=-4.95D-02 OVMax= 4.77D-02

 Cycle   5  Pass 0  IDiag  1:
 RMSU=  2.90D-04    CP:  9.85D-01  1.19D+00  7.54D-01  6.52D-01
 E= -2050.51706009666     Delta-E=       -0.008873731476 Rises=F Damp=F
 DIIS: error= 1.52D-03 at cycle   5 NSaved=   5.
 NSaved= 5 IEnMin= 5 EnMin= -2050.51706009666     IErMin= 5 ErrMin= 1.52D-03
 ErrMax= 1.52D-03  0.00D+00 EMaxC= 1.00D-01 BMatC= 1.84D-03 BMatP= 9.98D-03
 IDIUse=3 WtCom= 9.85D-01 WtEn= 1.52D-02
 Coeff-Com: -0.214D-01 0.521D-01 0.150D+00 0.378D+00 0.441D+00
 Coeff-En:   0.000D+00 0.000D+00 0.000D+00 0.151D+00 0.849D+00
 Coeff:     -0.211D-01 0.513D-01 0.147D+00 0.375D+00 0.448D+00
 Gap=     0.128 Goal=   None    Shift=    0.000
 RMSDP=1.67D-04 MaxDP=5.66D-03 DE=-8.87D-03 OVMax= 2.03D-02

 Cycle   6  Pass 0  IDiag  1:
 RMSU=  8.02D-05    CP:  9.85D-01  1.17D+00  7.61D-01  7.31D-01  5.61D-01
 E= -2050.51889624231     Delta-E=       -0.001836145650 Rises=F Damp=F
 DIIS: error= 4.46D-04 at cycle   6 NSaved=   6.
 NSaved= 6 IEnMin= 6 EnMin= -2050.51889624231     IErMin= 6 ErrMin= 4.46D-04
 ErrMax= 4.46D-04  0.00D+00 EMaxC= 1.00D-01 BMatC= 1.82D-04 BMatP= 1.84D-03
 IDIUse=3 WtCom= 9.96D-01 WtEn= 4.46D-03
 Coeff-Com:  0.154D-02-0.311D-02 0.498D-01 0.153D+00 0.283D+00 0.516D+00
 Coeff-En:   0.000D+00 0.000D+00 0.000D+00 0.000D+00 0.850D-01 0.915D+00
 Coeff:      0.154D-02-0.310D-02 0.496D-01 0.152D+00 0.282D+00 0.518D+00
 Gap=     0.128 Goal=   None    Shift=    0.000
 RMSDP=4.69D-05 MaxDP=2.44D-03 DE=-1.84D-03 OVMax= 5.59D-03

 Cycle   7  Pass 0  IDiag  1:
 RMSU=  2.68D-05    CP:  9.85D-01  1.17D+00  7.66D-01  7.20D-01  6.02D-01
                    CP:  5.77D-01
 E= -2050.51908591275     Delta-E=       -0.000189670440 Rises=F Damp=F
 DIIS: error= 1.81D-04 at cycle   7 NSaved=   7.
 NSaved= 7 IEnMin= 7 EnMin= -2050.51908591275     IErMin= 7 ErrMin= 1.81D-04
 ErrMax= 1.81D-04  0.00D+00 EMaxC= 1.00D-01 BMatC= 1.63D-05 BMatP= 1.82D-04
 IDIUse=3 WtCom= 9.98D-01 WtEn= 1.81D-03
 Coeff-Com:  0.320D-02-0.723D-02 0.130D-01 0.450D-01 0.112D+00 0.298D+00
 Coeff-Com:  0.536D+00
 Coeff-En:   0.000D+00 0.000D+00 0.000D+00 0.000D+00 0.000D+00 0.136D-01
 Coeff-En:   0.986D+00
 Coeff:      0.320D-02-0.722D-02 0.130D-01 0.450D-01 0.112D+00 0.297D+00
 Coeff:      0.537D+00
 Gap=     0.128 Goal=   None    Shift=    0.000
 RMSDP=1.34D-05 MaxDP=7.84D-04 DE=-1.90D-04 OVMax= 1.36D-03

 Cycle   8  Pass 0  IDiag  1:
 RMSU=  8.99D-06    CP:  9.85D-01  1.17D+00  7.67D-01  7.24D-01  6.03D-01
                    CP:  6.34D-01  7.09D-01
 E= -2050.51910289006     Delta-E=       -0.000016977308 Rises=F Damp=F
 DIIS: error= 3.64D-05 at cycle   8 NSaved=   8.
 NSaved= 8 IEnMin= 8 EnMin= -2050.51910289006     IErMin= 8 ErrMin= 3.64D-05
 ErrMax= 3.64D-05  0.00D+00 EMaxC= 1.00D-01 BMatC= 1.03D-06 BMatP= 1.63D-05
 IDIUse=1 WtCom= 1.00D+00 WtEn= 0.00D+00
 Coeff-Com:  0.145D-02-0.326D-02 0.264D-02 0.900D-02 0.310D-01 0.991D-01
 Coeff-Com:  0.264D+00 0.596D+00
 Coeff:      0.145D-02-0.326D-02 0.264D-02 0.900D-02 0.310D-01 0.991D-01
 Coeff:      0.264D+00 0.596D+00
 Gap=     0.128 Goal=   None    Shift=    0.000
 RMSDP=4.58D-06 MaxDP=2.02D-04 DE=-1.70D-05 OVMax= 3.80D-04

 Initial convergence to 1.0D-05 achieved.  Increase integral accuracy.
 Cycle   9  Pass 1  IDiag  1:
 E= -2050.51939283999     Delta-E=       -0.000289949925 Rises=F Damp=F
 DIIS: error= 1.25D-04 at cycle   1 NSaved=   1.
 NSaved= 1 IEnMin= 1 EnMin= -2050.51939283999     IErMin= 1 ErrMin= 1.25D-04
 ErrMax= 1.25D-04  0.00D+00 EMaxC= 1.00D-01 BMatC= 2.98D-06 BMatP= 2.98D-06
 IDIUse=3 WtCom= 9.99D-01 WtEn= 1.25D-03
 Coeff-Com:  0.100D+01
 Coeff-En:   0.100D+01
 Coeff:      0.100D+01
 Gap=     0.128 Goal=   None    Shift=    0.000
 RMSDP=4.58D-06 MaxDP=2.02D-04 DE=-2.90D-04 OVMax= 4.79D-04

 Cycle  10  Pass 1  IDiag  1:
 RMSU=  7.30D-05    CP:  1.00D+00
 E= -2050.51939526351     Delta-E=       -0.000002423527 Rises=F Damp=F
 DIIS: error= 3.74D-05 at cycle   2 NSaved=   2.
 NSaved= 2 IEnMin= 2 EnMin= -2050.51939526351     IErMin= 2 ErrMin= 3.74D-05
 ErrMax= 3.74D-05  0.00D+00 EMaxC= 1.00D-01 BMatC= 8.09D-07 BMatP= 2.98D-06
 IDIUse=1 WtCom= 1.00D+00 WtEn= 0.00D+00
 Coeff-Com:  0.257D+00 0.743D+00
 Coeff:      0.257D+00 0.743D+00
 Gap=     0.128 Goal=   None    Shift=    0.000
 RMSDP=6.56D-06 MaxDP=3.12D-04 DE=-2.42D-06 OVMax= 7.31D-04

 Cycle  11  Pass 1  IDiag  1:
 RMSU=  6.54D-06    CP:  1.00D+00  1.01D+00
 E= -2050.51939440691     Delta-E=        0.000000856602 Rises=F Damp=F
 DIIS: error= 5.63D-05 at cycle   3 NSaved=   3.
 NSaved= 3 IEnMin= 2 EnMin= -2050.51939526351     IErMin= 2 ErrMin= 3.74D-05
 ErrMax= 5.63D-05  0.00D+00 EMaxC= 1.00D-01 BMatC= 1.58D-06 BMatP= 8.09D-07
 IDIUse=1 WtCom= 1.00D+00 WtEn= 0.00D+00
 Coeff-Com: -0.155D-02 0.584D+00 0.417D+00
 Coeff:     -0.155D-02 0.584D+00 0.417D+00
 Gap=     0.128 Goal=   None    Shift=    0.000
 RMSDP=3.99D-06 MaxDP=2.25D-04 DE= 8.57D-07 OVMax= 4.40D-04

 Cycle  12  Pass 1  IDiag  1:
 RMSU=  1.06D-06    CP:  1.00D+00  1.02D+00  4.19D-01
 E= -2050.51939612350     Delta-E=       -0.000001716586 Rises=F Damp=F
 DIIS: error= 7.92D-06 at cycle   4 NSaved=   4.
 NSaved= 4 IEnMin= 4 EnMin= -2050.51939612350     IErMin= 4 ErrMin= 7.92D-06
 ErrMax= 7.92D-06  0.00D+00 EMaxC= 1.00D-01 BMatC= 3.60D-08 BMatP= 8.09D-07
 IDIUse=1 WtCom= 1.00D+00 WtEn= 0.00D+00
 Coeff-Com: -0.614D-02 0.374D+00 0.277D+00 0.355D+00
 Coeff:     -0.614D-02 0.374D+00 0.277D+00 0.355D+00
 Gap=     0.128 Goal=   None    Shift=    0.000
 RMSDP=6.47D-07 MaxDP=3.47D-05 DE=-1.72D-06 OVMax= 6.71D-05

 Cycle  13  Pass 1  IDiag  1:
 RMSU=  3.66D-07    CP:  1.00D+00  1.02D+00  4.30D-01  5.04D-01
 E= -2050.51939616004     Delta-E=       -0.000000036540 Rises=F Damp=F
 DIIS: error= 1.50D-06 at cycle   5 NSaved=   5.
 NSaved= 5 IEnMin= 5 EnMin= -2050.51939616004     IErMin= 5 ErrMin= 1.50D-06
 ErrMax= 1.50D-06  0.00D+00 EMaxC= 1.00D-01 BMatC= 1.23D-09 BMatP= 3.60D-08
 IDIUse=1 WtCom= 1.00D+00 WtEn= 0.00D+00
 Coeff-Com: -0.353D-02 0.181D+00 0.135D+00 0.211D+00 0.477D+00
 Coeff:     -0.353D-02 0.181D+00 0.135D+00 0.211D+00 0.477D+00
 Gap=     0.128 Goal=   None    Shift=    0.000
 RMSDP=1.37D-07 MaxDP=6.03D-06 DE=-3.65D-08 OVMax= 1.36D-05

 Cycle  14  Pass 1  IDiag  1:
 RMSU=  1.20D-07    CP:  1.00D+00  1.02D+00  4.29D-01  5.04D-01  8.17D-01
 E= -2050.51939616129     Delta-E=       -0.000000001255 Rises=F Damp=F
 DIIS: error= 3.07D-07 at cycle   6 NSaved=   6.
 NSaved= 6 IEnMin= 6 EnMin= -2050.51939616129     IErMin= 6 ErrMin= 3.07D-07
 ErrMax= 3.07D-07  0.00D+00 EMaxC= 1.00D-01 BMatC= 9.41D-11 BMatP= 1.23D-09
 IDIUse=1 WtCom= 1.00D+00 WtEn= 0.00D+00
 Coeff-Com: -0.824D-03 0.330D-01 0.249D-01 0.511D-01 0.244D+00 0.648D+00
 Coeff:     -0.824D-03 0.330D-01 0.249D-01 0.511D-01 0.244D+00 0.648D+00
 Gap=     0.128 Goal=   None    Shift=    0.000
 RMSDP=4.26D-08 MaxDP=1.64D-06 DE=-1.26D-09 OVMax= 3.44D-06

 Cycle  15  Pass 1  IDiag  1:
 RMSU=  3.38D-08    CP:  1.00D+00  1.02D+00  4.29D-01  5.11D-01  8.54D-01
                    CP:  8.31D-01
 E= -2050.51939616141     Delta-E=       -0.000000000118 Rises=F Damp=F
 DIIS: error= 1.06D-07 at cycle   7 NSaved=   7.
 NSaved= 7 IEnMin= 7 EnMin= -2050.51939616141     IErMin= 7 ErrMin= 1.06D-07
 ErrMax= 1.06D-07  0.00D+00 EMaxC= 1.00D-01 BMatC= 1.85D-11 BMatP= 9.41D-11
 IDIUse=1 WtCom= 1.00D+00 WtEn= 0.00D+00
 Coeff-Com: -0.720D-04-0.125D-02-0.909D-03 0.543D-02 0.864D-01 0.380D+00
 Coeff-Com:  0.530D+00
 Coeff:     -0.720D-04-0.125D-02-0.909D-03 0.543D-02 0.864D-01 0.380D+00
 Coeff:      0.530D+00
 Gap=     0.128 Goal=   None    Shift=    0.000
 RMSDP=1.87D-08 MaxDP=8.42D-07 DE=-1.18D-10 OVMax= 1.22D-06

 Cycle  16  Pass 1  IDiag  1:
 RMSU=  1.04D-08    CP:  1.00D+00  1.02D+00  4.29D-01  5.14D-01  8.67D-01
                    CP:  8.72D-01  6.08D-01
 E= -2050.51939616139     Delta-E=        0.000000000024 Rises=F Damp=F
 DIIS: error= 4.13D-08 at cycle   8 NSaved=   8.
 NSaved= 8 IEnMin= 7 EnMin= -2050.51939616141     IErMin= 8 ErrMin= 4.13D-08
 ErrMax= 4.13D-08  0.00D+00 EMaxC= 1.00D-01 BMatC= 1.58D-12 BMatP= 1.85D-11
 IDIUse=1 WtCom= 1.00D+00 WtEn= 0.00D+00
 Coeff-Com:  0.312D-04-0.385D-02-0.294D-02-0.188D-02 0.262D-01 0.157D+00
 Coeff-Com:  0.298D+00 0.528D+00
 Coeff:      0.312D-04-0.385D-02-0.294D-02-0.188D-02 0.262D-01 0.157D+00
 Coeff:      0.298D+00 0.528D+00
 Gap=     0.128 Goal=   None    Shift=    0.000
 RMSDP=5.23D-09 MaxDP=1.93D-07 DE= 2.36D-11 OVMax= 5.33D-07

 SCF Done:  E(RB3LYP) =  -2050.51939616     A.U. after   16 cycles
            NFock= 16  Conv=0.52D-08     -V/T= 2.0063
 KE= 2.037769565005D+03 PE=-1.042305228083D+04 EE= 3.540994972843D+03
 Leave Link  502 at Sun Dec  2 13:50:00 2018, MaxMem=   536870912 cpu:      1037.4
 (Enter /pbs_home/pkowalski/g09d01/g09/l601.exe)
 Copying SCF densities to generalized density rwf, IOpCl= 0 IROHF=0.

 **********************************************************************

            Population analysis using the SCF density.

 **********************************************************************

 Orbital symmetries:
       Occupied  (A) (A) (A) (A) (A) (A) (A) (A) (A) (A) (A) (A)
                 (A) (A) (A) (A) (A) (A) (A) (A) (A) (A) (A) (A)
                 (A) (A) (A) (A) (A) (A) (A) (A) (A) (A) (A) (A)
                 (A) (A) (A) (A) (A) (A) (A) (A) (A) (A) (A) (A)
                 (A) (A) (A) (A) (A) (A) (A) (A) (A) (A) (A) (A)
                 (A) (A) (A) (A) (A) (A) (A) (A) (A) (A) (A) (A)
                 (A) (A) (A) (A) (A) (A) (A) (A) (A) (A) (A) (A)
                 (A) (A) (A) (A) (A) (A) (A) (A) (A) (A) (A) (A)
                 (A) (A) (A) (A) (A)
       Virtual   (A) (A) (A) (A) (A) (A) (A) (A) (A) (A) (A) (A)
                 (A) (A) (A) (A) (A) (A) (A) (A) (A) (A) (A) (A)
                 (A) (A) (A) (A) (A) (A) (A) (A) (A) (A) (A) (A)
                 (A) (A) (A) (A) (A) (A) (A) (A) (A) (A) (A) (A)
                 (A) (A) (A) (A) (A) (A) (A) (A) (A) (A) (A) (A)
                 (A) (A) (A) (A) (A) (A) (A) (A) (A) (A) (A) (A)
                 (A) (A) (A) (A) (A) (A) (A) (A) (A) (A) (A) (A)
                 (A) (A) (A) (A) (A) (A) (A) (A) (A) (A) (A) (A)
                 (A) (A) (A) (A) (A) (A) (A) (A) (A) (A) (A) (A)
                 (A) (A) (A) (A) (A) (A) (A) (A) (A) (A) (A) (A)
                 (A) (A) (A) (A) (A) (A) (A) (A) (A) (A) (A) (A)
                 (A) (A) (A) (A) (A) (A) (A) (A) (A) (A) (A) (A)
                 (A) (A) (A) (A) (A) (A) (A) (A) (A) (A) (A) (A)
                 (A) (A) (A) (A) (A) (A) (A) (A) (A) (A) (A) (A)
                 (A) (A) (A) (A) (A) (A) (A) (A) (A) (A) (A) (A)
                 (A) (A) (A) (A) (A) (A) (A) (A) (A) (A) (A) (A)
                 (A) (A) (A) (A) (A) (A) (A) (A) (A) (A) (A) (A)
                 (A) (A) (A) (A) (A) (A) (A) (A) (A) (A) (A) (A)
                 (A) (A) (A) (A) (A) (A) (A) (A) (A) (A) (A) (A)
                 (A) (A) (A) (A) (A) (A) (A) (A) (A) (A) (A) (A)
                 (A) (A) (A) (A) (A) (A) (A) (A) (A) (A) (A) (A)
                 (A) (A) (A) (A) (A) (A) (A) (A) (A) (A) (A) (A)
                 (A) (A) (A) (A) (A) (A) (A) (A) (A) (A) (A) (A)
                 (A) (A) (A) (A) (A) (A) (A) (A) (A) (A) (A) (A)
                 (A) (A) (A) (A) (A) (A) (A) (A) (A) (A) (A) (A)
                 (A) (A) (A) (A) (A) (A) (A) (A) (A) (A) (A) (A)
                 (A) (A) (A) (A) (A) (A) (A) (A) (A) (A) (A) (A)
                 (A) (A) (A)
 The electronic state is 1-A.
 Alpha  occ. eigenvalues --  -88.88638 -88.87689 -24.71504 -24.71370 -24.70929
 Alpha  occ. eigenvalues --  -24.70903 -24.70891 -24.70557 -10.36627 -10.36614
 Alpha  occ. eigenvalues --  -10.36406 -10.24308 -10.23960 -10.23755 -10.23250
 Alpha  occ. eigenvalues --  -10.22791 -10.22579 -10.22121 -10.21572 -10.20859
 Alpha  occ. eigenvalues --  -10.20417 -10.20405 -10.19484 -10.19392 -10.19041
 Alpha  occ. eigenvalues --   -7.98082  -7.97207  -5.94902  -5.94524  -5.94200
 Alpha  occ. eigenvalues --   -5.94035  -5.93653  -5.93293  -1.27059  -1.25096
 Alpha  occ. eigenvalues --   -1.24241  -1.19838  -1.18793  -1.18614  -0.89778
 Alpha  occ. eigenvalues --   -0.88192  -0.87050  -0.79044  -0.78572  -0.77152
 Alpha  occ. eigenvalues --   -0.76901  -0.73714  -0.73172  -0.70169  -0.69655
 Alpha  occ. eigenvalues --   -0.67451  -0.65656  -0.62980  -0.61849  -0.60133
 Alpha  occ. eigenvalues --   -0.58611  -0.58014  -0.56206  -0.55246  -0.55179
 Alpha  occ. eigenvalues --   -0.54870  -0.53949  -0.53941  -0.52592  -0.49277
 Alpha  occ. eigenvalues --   -0.48572  -0.47190  -0.45826  -0.45503  -0.45291
 Alpha  occ. eigenvalues --   -0.44747  -0.44387  -0.44156  -0.43914  -0.43638
 Alpha  occ. eigenvalues --   -0.43302  -0.43142  -0.42863  -0.42508  -0.42329
 Alpha  occ. eigenvalues --   -0.42177  -0.41731  -0.41228  -0.40733  -0.40463
 Alpha  occ. eigenvalues --   -0.39950  -0.38759  -0.38432  -0.37883  -0.36993
 Alpha  occ. eigenvalues --   -0.36616  -0.36495  -0.35535  -0.35116  -0.34567
 Alpha  occ. eigenvalues --   -0.32565  -0.29920  -0.26110  -0.25711  -0.23763
 Alpha  occ. eigenvalues --   -0.21606
 Alpha virt. eigenvalues --   -0.08762  -0.03435  -0.01726   0.01582   0.02077
 Alpha virt. eigenvalues --    0.02842   0.04313   0.05442   0.05709   0.06490
 Alpha virt. eigenvalues --    0.07555   0.08139   0.09357   0.09628   0.10096
 Alpha virt. eigenvalues --    0.11213   0.11859   0.11985   0.13192   0.13298
 Alpha virt. eigenvalues --    0.13583   0.14054   0.14340   0.15124   0.15968
 Alpha virt. eigenvalues --    0.16797   0.19313   0.19949   0.21267   0.21841
 Alpha virt. eigenvalues --    0.22546   0.23897   0.24363   0.25069   0.25653
 Alpha virt. eigenvalues --    0.26543   0.27741   0.28308   0.29200   0.29882
 Alpha virt. eigenvalues --    0.30615   0.30938   0.31954   0.32837   0.34994
 Alpha virt. eigenvalues --    0.36330   0.36917   0.37704   0.37931   0.38350
 Alpha virt. eigenvalues --    0.39157   0.39640   0.39944   0.41921   0.42097
 Alpha virt. eigenvalues --    0.42719   0.43223   0.44259   0.44933   0.45215
 Alpha virt. eigenvalues --    0.45699   0.47239   0.48555   0.49288   0.49992
 Alpha virt. eigenvalues --    0.50194   0.50511   0.50862   0.51752   0.52023
 Alpha virt. eigenvalues --    0.53237   0.54009   0.55250   0.56203   0.57154
 Alpha virt. eigenvalues --    0.57604   0.58253   0.59157   0.59564   0.60177
 Alpha virt. eigenvalues --    0.60442   0.60985   0.61461   0.61884   0.62491
 Alpha virt. eigenvalues --    0.63318   0.63642   0.64099   0.64572   0.64729
 Alpha virt. eigenvalues --    0.64925   0.65281   0.65939   0.66216   0.66482
 Alpha virt. eigenvalues --    0.66911   0.67431   0.67671   0.68607   0.68876
 Alpha virt. eigenvalues --    0.69191   0.69789   0.70451   0.70948   0.71008
 Alpha virt. eigenvalues --    0.71444   0.72329   0.72776   0.73957   0.74368
 Alpha virt. eigenvalues --    0.74960   0.75896   0.76518   0.77157   0.79436
 Alpha virt. eigenvalues --    0.79702   0.81309   0.82241   0.83631   0.84923
 Alpha virt. eigenvalues --    0.86516   0.86956   0.87624   0.88415   0.88934
 Alpha virt. eigenvalues --    0.91339   0.92538   0.95218   0.96001   0.96462
 Alpha virt. eigenvalues --    0.97747   0.98602   0.99783   1.01185   1.02575
 Alpha virt. eigenvalues --    1.07589   1.07681   1.09863   1.11570   1.12502
 Alpha virt. eigenvalues --    1.13191   1.14553   1.14952   1.16936   1.17794
 Alpha virt. eigenvalues --    1.18396   1.19469   1.20135   1.21072   1.22000
 Alpha virt. eigenvalues --    1.22614   1.24760   1.25883   1.27347   1.27852
 Alpha virt. eigenvalues --    1.30200   1.31601   1.32139   1.33079   1.34824
 Alpha virt. eigenvalues --    1.36243   1.36880   1.39111   1.39843   1.40406
 Alpha virt. eigenvalues --    1.42431   1.42855   1.44369   1.44497   1.45757
 Alpha virt. eigenvalues --    1.45893   1.46924   1.48081   1.49747   1.50762
 Alpha virt. eigenvalues --    1.51091   1.51393   1.51883   1.52345   1.53885
 Alpha virt. eigenvalues --    1.54446   1.55754   1.57459   1.59888   1.61670
 Alpha virt. eigenvalues --    1.62947   1.63054   1.64873   1.65793   1.69537
 Alpha virt. eigenvalues --    1.69983   1.70873   1.71565   1.73329   1.73546
 Alpha virt. eigenvalues --    1.74392   1.74739   1.75150   1.75324   1.75891
 Alpha virt. eigenvalues --    1.76744   1.77306   1.77593   1.78161   1.78529
 Alpha virt. eigenvalues --    1.79084   1.79491   1.80799   1.80960   1.82800
 Alpha virt. eigenvalues --    1.83205   1.84001   1.85030   1.85251   1.87684
 Alpha virt. eigenvalues --    1.89120   1.89605   1.89877   1.92348   1.93161
 Alpha virt. eigenvalues --    1.93586   1.95153   1.97348   1.98444   1.99976
 Alpha virt. eigenvalues --    2.01234   2.02203   2.03354   2.05065   2.05488
 Alpha virt. eigenvalues --    2.06058   2.06713   2.07583   2.08009   2.09227
 Alpha virt. eigenvalues --    2.10430   2.12285   2.12744   2.13306   2.13630
 Alpha virt. eigenvalues --    2.15664   2.15987   2.17063   2.19819   2.20900
 Alpha virt. eigenvalues --    2.21275   2.23489   2.23695   2.25425   2.26611
 Alpha virt. eigenvalues --    2.28162   2.30688   2.31719   2.32549   2.34323
 Alpha virt. eigenvalues --    2.35078   2.35561   2.36969   2.40613   2.43948
 Alpha virt. eigenvalues --    2.45046   2.45553   2.45730   2.48114   2.48598
 Alpha virt. eigenvalues --    2.50053   2.51351   2.53501   2.54260   2.55777
 Alpha virt. eigenvalues --    2.57487   2.57820   2.60582   2.63342   2.67423
 Alpha virt. eigenvalues --    2.68622   2.70933   2.72312   2.72855   2.74511
 Alpha virt. eigenvalues --    2.77299   2.78225   2.84816   2.85381   2.90496
 Alpha virt. eigenvalues --    2.90726   2.91401   2.92492   2.94091   2.94760
 Alpha virt. eigenvalues --    2.95138   2.95981   3.01364   3.04881   3.05350
 Alpha virt. eigenvalues --    3.05904   3.06153   3.06361   3.06590   3.07902
 Alpha virt. eigenvalues --    3.09952   3.10395   3.11635   3.11878   3.13064
 Alpha virt. eigenvalues --    3.14995   3.15822   3.16100   3.18677   3.19207
 Alpha virt. eigenvalues --    3.23055   3.28113   3.28571   3.33946   3.36648
 Alpha virt. eigenvalues --    3.38385   3.39993   3.42496   3.48687   3.55612
 Alpha virt. eigenvalues --    3.56955   3.68638   3.72041   3.73775   3.87142
 Alpha virt. eigenvalues --    3.90179   3.90851
          Condensed to atoms (all electrons):
               1          2          3          4          5          6
     1  C    5.628534   0.299060  -0.104852  -0.004277   0.467602   0.005950
     2  S    0.299060  15.506734   0.314304  -0.054606  -0.088399  -0.066531
     3  C   -0.104852   0.314304   5.180072   0.451551   0.012402   0.400430
     4  C   -0.004277  -0.054606   0.451551   4.970804   0.349804  -0.057763
     5  C    0.467602  -0.088399   0.012402   0.349804   4.956778   0.012601
     6  C    0.005950  -0.066531   0.400430  -0.057763   0.012601   4.479797
     7  H    0.013578   0.006634  -0.073444   0.446758  -0.058402  -0.013496
     8  C    0.125392  -0.073450   0.007225   0.018090  -0.063700  -0.000211
     9  C   -0.041326   0.003545   0.000352  -0.000185   0.002060  -0.000003
    10  C   -0.090745   0.001397  -0.000117   0.001186  -0.014939  -0.000001
    11  C    0.015594  -0.000571   0.000008   0.000001  -0.000037   0.000000
    12  C    0.007686  -0.000049  -0.000002  -0.000003   0.000508   0.000000
    13  F   -0.011750   0.005238  -0.000015   0.000025  -0.000084  -0.000001
    14  F    0.000847  -0.000119   0.000008  -0.000016   0.000019   0.000000
    15  F   -0.000110   0.000000   0.000000   0.000000   0.000000   0.000000
    16  F   -0.001296   0.000018   0.000000   0.000000  -0.000010   0.000000
    17  F   -0.000622  -0.000001   0.000000   0.000000   0.000040   0.000000
    18  F   -0.000105   0.000000   0.000000   0.000000   0.000000   0.000000
    19  C    0.000895  -0.000504   0.000012   0.000049   0.001983  -0.000001
    20  C   -0.015812   0.000454   0.000038  -0.000422  -0.001779   0.000000
    21  C    0.002315  -0.001293  -0.000110  -0.000149  -0.000154   0.000002
    22  H    0.000096   0.000068   0.000003  -0.000012   0.000035   0.000000
    23  H    0.002301   0.005016   0.000206   0.000466  -0.001432  -0.000071
    24  H   -0.001509   0.001102  -0.000018   0.000012  -0.000129  -0.000002
    25  C   -0.074430   0.006175   0.016154  -0.089185   0.462621  -0.000430
    26  H   -0.004986  -0.000051  -0.000404   0.000727  -0.004895   0.000006
    27  H   -0.019258   0.000067  -0.000756   0.009033   0.004764   0.000015
    28  H    0.009503  -0.000214   0.000946  -0.013771  -0.007870   0.000000
    29  H   -0.000264   0.004805  -0.001452  -0.017523   0.000968   0.379250
    30  H    0.000133  -0.000085  -0.012203   0.003508  -0.000670   0.370394
    31  H    0.000158  -0.000157  -0.013053   0.002961  -0.000555   0.370663
    32  S    0.000224  -0.000003   0.000000  -0.000002  -0.000405   0.000000
    33  C    0.000035   0.000000   0.000000   0.000001   0.000040   0.000000
    34  C   -0.000400   0.000000   0.000001   0.000012   0.000023   0.000000
    35  C    0.000000   0.000000   0.000000   0.000000  -0.000001   0.000000
    36  H    0.000000   0.000000   0.000000   0.000000   0.000000   0.000000
    37  H    0.000000   0.000000   0.000000   0.000000   0.000000   0.000000
    38  H    0.000000   0.000000   0.000000   0.000000   0.000000   0.000000
    39  H    0.000000   0.000000   0.000000   0.000000   0.000002   0.000000
               7          8          9         10         11         12
     1  C    0.013578   0.125392  -0.041326  -0.090745   0.015594   0.007686
     2  S    0.006634  -0.073450   0.003545   0.001397  -0.000571  -0.000049
     3  C   -0.073444   0.007225   0.000352  -0.000117   0.000008  -0.000002
     4  C    0.446758   0.018090  -0.000185   0.001186   0.000001  -0.000003
     5  C   -0.058402  -0.063700   0.002060  -0.014939  -0.000037   0.000508
     6  C   -0.013496  -0.000211  -0.000003  -0.000001   0.000000   0.000000
     7  H    0.705982  -0.000235   0.000001   0.000009   0.000000   0.000000
     8  C   -0.000235   5.969433  -0.081244   0.296690  -0.040481   0.102496
     9  C    0.000001  -0.081244   5.099253   0.088665   0.075875  -0.176662
    10  C    0.000009   0.296690   0.088665   5.910607  -0.016452  -0.101705
    11  C    0.000000  -0.040481   0.075875  -0.016452   4.945221   0.097579
    12  C    0.000000   0.102496  -0.176662  -0.101705   0.097579   5.112771
    13  F    0.000000  -0.044153   0.352423   0.003560  -0.030947   0.005123
    14  F    0.000000  -0.036709   0.320894  -0.011221  -0.030714   0.011507
    15  F    0.000000   0.005553  -0.040862   0.004636   0.362134  -0.040217
    16  F    0.000000   0.004130  -0.040604   0.007409   0.336438  -0.042143
    17  F    0.000000  -0.008359   0.012707  -0.024536  -0.030749   0.304785
    18  F    0.000000   0.002226   0.005350  -0.058179  -0.032876   0.356419
    19  C    0.000003  -0.015801   0.000484  -0.061125  -0.001274   0.005179
    20  C    0.000005  -0.079990   0.014466   0.171917   0.008379  -0.020845
    21  C    0.000001  -0.004319   0.000072  -0.024388  -0.000110   0.000025
    22  H    0.000000   0.000117   0.000005   0.000041   0.000004   0.000018
    23  H   -0.000003  -0.002730  -0.000021   0.003368  -0.000050   0.000074
    24  H    0.000000   0.007012  -0.000504   0.009300   0.000631  -0.000579
    25  C   -0.010666  -0.026011  -0.000510  -0.003306   0.000044  -0.000516
    26  H    0.000652   0.003534   0.000007  -0.002309   0.000030  -0.000309
    27  H   -0.000006   0.008557   0.000589   0.004279   0.000007   0.000372
    28  H    0.004518   0.000007   0.000020   0.000030  -0.000003   0.000027
    29  H    0.004854   0.000008   0.000000   0.000000   0.000000   0.000000
    30  H    0.000273   0.000004  -0.000002   0.000001   0.000000   0.000000
    31  H    0.000286   0.000011   0.000001  -0.000002   0.000000   0.000000
    32  S    0.000000   0.001604  -0.000471  -0.059955   0.000623  -0.002470
    33  C    0.000000  -0.000121   0.000005   0.007324  -0.000003   0.000500
    34  C    0.000000   0.000902  -0.000005   0.016518   0.000013  -0.000472
    35  C    0.000000   0.000000   0.000000  -0.000157   0.000000  -0.000001
    36  H    0.000000  -0.000001   0.000000   0.000014   0.000000   0.000000
    37  H    0.000000   0.000000   0.000000   0.000000   0.000000  -0.000001
    38  H    0.000000   0.000000   0.000000   0.000007   0.000000   0.000000
    39  H    0.000000   0.000007   0.000000  -0.000351   0.000000  -0.000001
              13         14         15         16         17         18
     1  C   -0.011750   0.000847  -0.000110  -0.001296  -0.000622  -0.000105
     2  S    0.005238  -0.000119   0.000000   0.000018  -0.000001   0.000000
     3  C   -0.000015   0.000008   0.000000   0.000000   0.000000   0.000000
     4  C    0.000025  -0.000016   0.000000   0.000000   0.000000   0.000000
     5  C   -0.000084   0.000019   0.000000  -0.000010   0.000040   0.000000
     6  C   -0.000001   0.000000   0.000000   0.000000   0.000000   0.000000
     7  H    0.000000   0.000000   0.000000   0.000000   0.000000   0.000000
     8  C   -0.044153  -0.036709   0.005553   0.004130  -0.008359   0.002226
     9  C    0.352423   0.320894  -0.040862  -0.040604   0.012707   0.005350
    10  C    0.003560  -0.011221   0.004636   0.007409  -0.024536  -0.058179
    11  C   -0.030947  -0.030714   0.362134   0.336438  -0.030749  -0.032876
    12  C    0.005123   0.011507  -0.040217  -0.042143   0.304785   0.356419
    13  F    8.950864  -0.042953  -0.000017  -0.000741  -0.000004  -0.000001
    14  F   -0.042953   8.979978  -0.000213   0.000267  -0.000761  -0.000003
    15  F   -0.000017  -0.000213   8.928668  -0.043447  -0.000242  -0.000039
    16  F   -0.000741   0.000267  -0.043447   8.974513   0.000273  -0.000653
    17  F   -0.000004  -0.000761  -0.000242   0.000273   8.989039  -0.043011
    18  F   -0.000001  -0.000003  -0.000039  -0.000653  -0.043011   8.946897
    19  C    0.000000  -0.000001   0.000000   0.000119  -0.000137  -0.001288
    20  C   -0.000053  -0.000411  -0.000130  -0.001940  -0.009271   0.010149
    21  C   -0.000001   0.000000   0.000000  -0.000316  -0.000002  -0.000039
    22  H    0.000000   0.000000   0.000000   0.000001   0.000000   0.000001
    23  H    0.000002   0.000000   0.000000   0.000006   0.000000   0.000001
    24  H   -0.000005   0.000002   0.000003   0.001390   0.000004   0.000033
    25  C   -0.000005  -0.000620   0.000000   0.000000  -0.000193  -0.000001
    26  H    0.000000   0.000010   0.000000   0.000000   0.000017   0.000000
    27  H    0.000014   0.002068   0.000000   0.000000   0.000930   0.000006
    28  H    0.000000  -0.000001   0.000000   0.000000   0.000000   0.000000
    29  H    0.000000   0.000000   0.000000   0.000000   0.000000   0.000000
    30  H    0.000000   0.000000   0.000000   0.000000   0.000000   0.000000
    31  H    0.000000   0.000000   0.000000   0.000000   0.000000   0.000000
    32  S    0.000000   0.000002   0.000000  -0.000005   0.002820  -0.000021
    33  C    0.000000   0.000000   0.000000   0.000000   0.000012  -0.000038
    34  C    0.000000   0.000000   0.000000   0.000001   0.000002   0.000024
    35  C    0.000000   0.000000   0.000000   0.000000   0.000000   0.000000
    36  H    0.000000   0.000000   0.000000   0.000000   0.000000   0.000000
    37  H    0.000000   0.000000   0.000000   0.000000   0.000000   0.000000
    38  H    0.000000   0.000000   0.000000   0.000000   0.000000   0.000000
    39  H    0.000000   0.000000   0.000000   0.000000   0.000000   0.000000
              19         20         21         22         23         24
     1  C    0.000895  -0.015812   0.002315   0.000096   0.002301  -0.001509
     2  S   -0.000504   0.000454  -0.001293   0.000068   0.005016   0.001102
     3  C    0.000012   0.000038  -0.000110   0.000003   0.000206  -0.000018
     4  C    0.000049  -0.000422  -0.000149  -0.000012   0.000466   0.000012
     5  C    0.001983  -0.001779  -0.000154   0.000035  -0.001432  -0.000129
     6  C   -0.000001   0.000000   0.000002   0.000000  -0.000071  -0.000002
     7  H    0.000003   0.000005   0.000001   0.000000  -0.000003   0.000000
     8  C   -0.015801  -0.079990  -0.004319   0.000117  -0.002730   0.007012
     9  C    0.000484   0.014466   0.000072   0.000005  -0.000021  -0.000504
    10  C   -0.061125   0.171917  -0.024388   0.000041   0.003368   0.009300
    11  C   -0.001274   0.008379  -0.000110   0.000004  -0.000050   0.000631
    12  C    0.005179  -0.020845   0.000025   0.000018   0.000074  -0.000579
    13  F    0.000000  -0.000053  -0.000001   0.000000   0.000002  -0.000005
    14  F   -0.000001  -0.000411   0.000000   0.000000   0.000000   0.000002
    15  F    0.000000  -0.000130   0.000000   0.000000   0.000000   0.000003
    16  F    0.000119  -0.001940  -0.000316   0.000001   0.000006   0.001390
    17  F   -0.000137  -0.009271  -0.000002   0.000000   0.000000   0.000004
    18  F   -0.001288   0.010149  -0.000039   0.000001   0.000001   0.000033
    19  C    4.939567   0.429760   0.467196  -0.007733  -0.004102   0.004057
    20  C    0.429760   5.572588  -0.073645   0.009317  -0.003826  -0.019912
    21  C    0.467196  -0.073645   4.518169   0.364015   0.358537   0.357006
    22  H   -0.007733   0.009317   0.364015   0.674221  -0.020414  -0.021617
    23  H   -0.004102  -0.003826   0.358537  -0.020414   0.641554  -0.017388
    24  H    0.004057  -0.019912   0.357006  -0.021617  -0.017388   0.647336
    25  C   -0.000158   0.003198   0.000178   0.000000  -0.000062  -0.000011
    26  H   -0.001570   0.003023  -0.000086  -0.000002   0.000098   0.000020
    27  H   -0.000200  -0.001725  -0.000006   0.000000   0.000017  -0.000007
    28  H    0.000041   0.000072   0.000000   0.000000  -0.000004   0.000000
    29  H    0.000000   0.000000   0.000000   0.000000  -0.000003   0.000000
    30  H    0.000000   0.000000   0.000000   0.000000   0.000001   0.000000
    31  H   -0.000001   0.000000   0.000007   0.000000   0.000012  -0.000001
    32  S   -0.084211   0.302299   0.005229  -0.000179  -0.000098   0.000118
    33  C    0.014131  -0.106182   0.013091   0.000611  -0.000449  -0.000578
    34  C    0.382852  -0.003821  -0.087076  -0.013127   0.000643   0.008696
    35  C    0.009407   0.004719  -0.000285   0.000005   0.000001   0.000012
    36  H   -0.000616   0.000158   0.000008   0.000001   0.000000   0.000000
    37  H   -0.000085   0.000141   0.000009  -0.000009   0.000002  -0.000001
    38  H    0.000805  -0.000188  -0.000005   0.000008  -0.000006   0.000000
    39  H   -0.055364   0.013379  -0.010579   0.004610   0.000618  -0.000001
              25         26         27         28         29         30
     1  C   -0.074430  -0.004986  -0.019258   0.009503  -0.000264   0.000133
     2  S    0.006175  -0.000051   0.000067  -0.000214   0.004805  -0.000085
     3  C    0.016154  -0.000404  -0.000756   0.000946  -0.001452  -0.012203
     4  C   -0.089185   0.000727   0.009033  -0.013771  -0.017523   0.003508
     5  C    0.462621  -0.004895   0.004764  -0.007870   0.000968  -0.000670
     6  C   -0.000430   0.000006   0.000015   0.000000   0.379250   0.370394
     7  H   -0.010666   0.000652  -0.000006   0.004518   0.004854   0.000273
     8  C   -0.026011   0.003534   0.008557   0.000007   0.000008   0.000004
     9  C   -0.000510   0.000007   0.000589   0.000020   0.000000  -0.000002
    10  C   -0.003306  -0.002309   0.004279   0.000030   0.000000   0.000001
    11  C    0.000044   0.000030   0.000007  -0.000003   0.000000   0.000000
    12  C   -0.000516  -0.000309   0.000372   0.000027   0.000000   0.000000
    13  F   -0.000005   0.000000   0.000014   0.000000   0.000000   0.000000
    14  F   -0.000620   0.000010   0.002068  -0.000001   0.000000   0.000000
    15  F    0.000000   0.000000   0.000000   0.000000   0.000000   0.000000
    16  F    0.000000   0.000000   0.000000   0.000000   0.000000   0.000000
    17  F   -0.000193   0.000017   0.000930   0.000000   0.000000   0.000000
    18  F   -0.000001   0.000000   0.000006   0.000000   0.000000   0.000000
    19  C   -0.000158  -0.001570  -0.000200   0.000041   0.000000   0.000000
    20  C    0.003198   0.003023  -0.001725   0.000072   0.000000   0.000000
    21  C    0.000178  -0.000086  -0.000006   0.000000   0.000000   0.000000
    22  H    0.000000  -0.000002   0.000000   0.000000   0.000000   0.000000
    23  H   -0.000062   0.000098   0.000017  -0.000004  -0.000003   0.000001
    24  H   -0.000011   0.000020  -0.000007   0.000000   0.000000   0.000000
    25  C    4.530731   0.357601   0.354093   0.364808  -0.000007   0.000014
    26  H    0.357601   0.647258  -0.017136  -0.021241   0.000000   0.000000
    27  H    0.354093  -0.017136   0.649576  -0.021868   0.000000   0.000000
    28  H    0.364808  -0.021241  -0.021868   0.677259   0.000000  -0.000002
    29  H   -0.000007   0.000000   0.000000   0.000000   0.654800  -0.019606
    30  H    0.000014   0.000000   0.000000  -0.000002  -0.019606   0.644409
    31  H    0.000011  -0.000001  -0.000001   0.000002  -0.020418  -0.020559
    32  S   -0.001030   0.004358   0.000836   0.000043   0.000000   0.000000
    33  C   -0.000143   0.000157   0.000010   0.000003   0.000000   0.000000
    34  C   -0.000166   0.000582   0.000018  -0.000010   0.000000   0.000000
    35  C    0.000002  -0.000026  -0.000002   0.000000   0.000000   0.000000
    36  H    0.000000   0.000000   0.000000   0.000000   0.000000   0.000000
    37  H    0.000000   0.000001   0.000000   0.000000   0.000000   0.000000
    38  H    0.000001  -0.000010   0.000000   0.000000   0.000000   0.000000
    39  H    0.000000   0.000000   0.000000   0.000000   0.000000   0.000000
              31         32         33         34         35         36
     1  C    0.000158   0.000224   0.000035  -0.000400   0.000000   0.000000
     2  S   -0.000157  -0.000003   0.000000   0.000000   0.000000   0.000000
     3  C   -0.013053   0.000000   0.000000   0.000001   0.000000   0.000000
     4  C    0.002961  -0.000002   0.000001   0.000012   0.000000   0.000000
     5  C   -0.000555  -0.000405   0.000040   0.000023  -0.000001   0.000000
     6  C    0.370663   0.000000   0.000000   0.000000   0.000000   0.000000
     7  H    0.000286   0.000000   0.000000   0.000000   0.000000   0.000000
     8  C    0.000011   0.001604  -0.000121   0.000902   0.000000  -0.000001
     9  C    0.000001  -0.000471   0.000005  -0.000005   0.000000   0.000000
    10  C   -0.000002  -0.059955   0.007324   0.016518  -0.000157   0.000014
    11  C    0.000000   0.000623  -0.000003   0.000013   0.000000   0.000000
    12  C    0.000000  -0.002470   0.000500  -0.000472  -0.000001   0.000000
    13  F    0.000000   0.000000   0.000000   0.000000   0.000000   0.000000
    14  F    0.000000   0.000002   0.000000   0.000000   0.000000   0.000000
    15  F    0.000000   0.000000   0.000000   0.000000   0.000000   0.000000
    16  F    0.000000  -0.000005   0.000000   0.000001   0.000000   0.000000
    17  F    0.000000   0.002820   0.000012   0.000002   0.000000   0.000000
    18  F    0.000000  -0.000021  -0.000038   0.000024   0.000000   0.000000
    19  C   -0.000001  -0.084211   0.014131   0.382852   0.009407  -0.000616
    20  C    0.000000   0.302299  -0.106182  -0.003821   0.004719   0.000158
    21  C    0.000007   0.005229   0.013091  -0.087076  -0.000285   0.000008
    22  H    0.000000  -0.000179   0.000611  -0.013127   0.000005   0.000001
    23  H    0.000012  -0.000098  -0.000449   0.000643   0.000001   0.000000
    24  H   -0.000001   0.000118  -0.000578   0.008696   0.000012   0.000000
    25  C    0.000011  -0.001030  -0.000143  -0.000166   0.000002   0.000000
    26  H   -0.000001   0.004358   0.000157   0.000582  -0.000026   0.000000
    27  H   -0.000001   0.000836   0.000010   0.000018  -0.000002   0.000000
    28  H    0.000002   0.000043   0.000003  -0.000010   0.000000   0.000000
    29  H   -0.020418   0.000000   0.000000   0.000000   0.000000   0.000000
    30  H   -0.020559   0.000000   0.000000   0.000000   0.000000   0.000000
    31  H    0.650490   0.000000   0.000000   0.000000   0.000000   0.000000
    32  S    0.000000  15.470195   0.321636  -0.060507  -0.056015  -0.003543
    33  C    0.000000   0.321636   5.207096   0.428567   0.414762  -0.009289
    34  C    0.000000  -0.060507   0.428567   4.966551  -0.055416   0.008935
    35  C    0.000000  -0.056015   0.414762  -0.055416   4.455572   0.367165
    36  H    0.000000  -0.003543  -0.009289   0.008935   0.367165   0.659957
    37  H    0.000000   0.000112  -0.017486  -0.005910   0.382145  -0.020670
    38  H    0.000000   0.004287  -0.008196  -0.012708   0.380125  -0.021861
    39  H    0.000000   0.006191  -0.066350   0.436416  -0.009679   0.000054
              37         38         39
     1  C    0.000000   0.000000   0.000000
     2  S    0.000000   0.000000   0.000000
     3  C    0.000000   0.000000   0.000000
     4  C    0.000000   0.000000   0.000000
     5  C    0.000000   0.000000   0.000002
     6  C    0.000000   0.000000   0.000000
     7  H    0.000000   0.000000   0.000000
     8  C    0.000000   0.000000   0.000007
     9  C    0.000000   0.000000   0.000000
    10  C    0.000000   0.000007  -0.000351
    11  C    0.000000   0.000000   0.000000
    12  C   -0.000001   0.000000  -0.000001
    13  F    0.000000   0.000000   0.000000
    14  F    0.000000   0.000000   0.000000
    15  F    0.000000   0.000000   0.000000
    16  F    0.000000   0.000000   0.000000
    17  F    0.000000   0.000000   0.000000
    18  F    0.000000   0.000000   0.000000
    19  C   -0.000085   0.000805  -0.055364
    20  C    0.000141  -0.000188   0.013379
    21  C    0.000009  -0.000005  -0.010579
    22  H   -0.000009   0.000008   0.004610
    23  H    0.000002  -0.000006   0.000618
    24  H   -0.000001   0.000000  -0.000001
    25  C    0.000000   0.000001   0.000000
    26  H    0.000001  -0.000010   0.000000
    27  H    0.000000   0.000000   0.000000
    28  H    0.000000   0.000000   0.000000
    29  H    0.000000   0.000000   0.000000
    30  H    0.000000   0.000000   0.000000
    31  H    0.000000   0.000000   0.000000
    32  S    0.000112   0.004287   0.006191
    33  C   -0.017486  -0.008196  -0.066350
    34  C   -0.005910  -0.012708   0.436416
    35  C    0.382145   0.380125  -0.009679
    36  H   -0.020670  -0.021861   0.000054
    37  H    0.634919  -0.020266   0.000548
    38  H   -0.020266   0.646224   0.003438
    39  H    0.000548   0.003438   0.702438
 Mulliken charges:
               1
     1  C   -0.208161
     2  S    0.131415
     3  C   -0.177286
     4  C   -0.017074
     5  C   -0.028789
     6  C    0.119400
     7  H   -0.027302
     8  C   -0.075486
     9  C    0.405628
    10  C   -0.057472
    11  C    0.341685
    12  C    0.380907
    13  F   -0.186520
    14  F   -0.191860
    15  F   -0.175715
    16  F   -0.193408
    17  F   -0.192740
    18  F   -0.184853
    19  C   -0.022370
    20  C   -0.204108
    21  C    0.116704
    22  H    0.009918
    23  H    0.037736
    24  H    0.025526
    25  C    0.111818
    26  H    0.034942
    27  H    0.025716
    28  H    0.007705
    29  H    0.014589
    30  H    0.034390
    31  H    0.030143
    32  S    0.148336
    33  C   -0.199148
    34  C   -0.011138
    35  C    0.107666
    36  H    0.019688
    37  H    0.046551
    38  H    0.028343
    39  H   -0.025374
 Sum of Mulliken charges =   0.00000
 Mulliken charges with hydrogens summed into heavy atoms:
               1
     1  C   -0.208161
     2  S    0.131415
     3  C   -0.177286
     4  C   -0.044376
     5  C   -0.028789
     6  C    0.198521
     8  C   -0.075486
     9  C    0.405628
    10  C   -0.057472
    11  C    0.341685
    12  C    0.380907
    13  F   -0.186520
    14  F   -0.191860
    15  F   -0.175715
    16  F   -0.193408
    17  F   -0.192740
    18  F   -0.184853
    19  C   -0.022370
    20  C   -0.204108
    21  C    0.189883
    25  C    0.180181
    32  S    0.148336
    33  C   -0.199148
    34  C   -0.036512
    35  C    0.202248
 Electronic spatial extent (au):  <R**2>=           8806.6336
 Charge=              0.0000 electrons
 Dipole moment (field-independent basis, Debye):
    X=             -0.3379    Y=             -6.5405    Z=             -0.3169  Tot=              6.5569
 Quadrupole moment (field-independent basis, Debye-Ang):
   XX=           -141.9620   YY=           -153.7343   ZZ=           -154.4404
   XY=              0.5945   XZ=             -0.5128   YZ=             -0.0193
 Traceless Quadrupole moment (field-independent basis, Debye-Ang):
   XX=              8.0836   YY=             -3.6887   ZZ=             -4.3949
   XY=              0.5945   XZ=             -0.5128   YZ=             -0.0193
 Octapole moment (field-independent basis, Debye-Ang**2):
  XXX=            -11.5149  YYY=             42.9503  ZZZ=              0.1654  XYY=             -2.2042
  XXY=            -43.5775  XXZ=             -0.1111  XZZ=             -0.8245  YZZ=             14.6700
  YYZ=             -0.8946  XYZ=             -6.8564
 Hexadecapole moment (field-independent basis, Debye-Ang**3):
 XXXX=          -5358.6288 YYYY=          -4092.8336 ZZZZ=          -1225.6396 XXXY=             21.7354
 XXXZ=            -64.7899 YYYX=              3.1294 YYYZ=              1.7938 ZZZX=             -4.0124
 ZZZY=             -0.1337 XXYY=          -1468.3477 XXZZ=          -1174.1789 YYZZ=           -871.0718
 XXYZ=              1.2479 YYXZ=             27.8937 ZZXY=             -2.4574
 N-N= 2.793768346818D+03 E-N=-1.042305228751D+04  KE= 2.037769565005D+03
 No NMR shielding tensors so no spin-rotation constants.
 Leave Link  601 at Sun Dec  2 13:50:01 2018, MaxMem=   536870912 cpu:         4.3
 (Enter /pbs_home/pkowalski/g09d01/g09/l701.exe)
 Compute integral first derivatives.
 ... and contract with generalized density number  0.
 R6Disp: Adding Grimme-D3 dispersion energy 1st derivatives to the gradient.
 Leave Link  701 at Sun Dec  2 13:50:01 2018, MaxMem=   536870912 cpu:         4.2
 (Enter /pbs_home/pkowalski/g09d01/g09/l702.exe)
 L702 exits ... SP integral derivatives will be done elsewhere.
 Leave Link  702 at Sun Dec  2 13:50:02 2018, MaxMem=   536870912 cpu:         0.2
 (Enter /pbs_home/pkowalski/g09d01/g09/l703.exe)
 Compute integral first derivatives, UseDBF=F ICtDFT=           0.
 Integral derivatives from FoFJK, PRISM(SPDF).
 Calling FoFJK, ICntrl=      2127 FMM=F ISym2X=0 I1Cent= 0 IOpClX= 0 NMat=1 NMatS=1 NMatT=0.
 FoFJK:  IHMeth= 1 ICntrl=    2127 DoSepK=F KAlg= 0 I1Cent=   0 FoldK=F
 IRaf=         0 NMat=   1 IRICut=       1 DoRegI=T DoRafI=F ISym2E= 0.
 FoFCou: FMM=F IPFlag=           0 FMFlag=      100000 FMFlg1=         800
         NFxFlg=           0 DoJE=F BraDBF=F KetDBF=F FulRan=T
         wScrn=  0.000000 ICntrl=    2127 IOpCl=  0 I1Cent=           0 NGrid=           0
         NMat0=    1 NMatS0=      1 NMatT0=    0 NMatD0=    1 NMtDS0=    0 NMtDT0=    0
 Symmetry not used in FoFCou.
 Leave Link  703 at Sun Dec  2 13:50:29 2018, MaxMem=   536870912 cpu:       216.2
 (Enter /pbs_home/pkowalski/g09d01/g09/l716.exe)
 Dipole        =-1.32932862D-01-2.57323253D+00-1.24668002D-01
 ***** Axes restored to original set *****
 -------------------------------------------------------------------
 Center     Atomic                   Forces (Hartrees/Bohr)
 Number     Number              X              Y              Z
 -------------------------------------------------------------------
      1        6          -0.028000769   -0.042789943   -0.012349720
      2       16          -0.006310211   -0.011479627   -0.008831821
      3        6          -0.024803619    0.023640296    0.011453392
      4        6           0.041861747    0.006354064    0.004217262
      5        6           0.007391832    0.026817521    0.016606510
      6        6          -0.001165596    0.002824727    0.001192746
      7        1          -0.003337730   -0.004828359   -0.003467635
      8        6           0.062519161   -0.035680556    0.025498647
      9        6          -0.016504579    0.006184143   -0.000350915
     10        6          -0.058258256    0.032746735   -0.029098528
     11        6           0.011469296    0.022951436   -0.001793985
     12        6           0.009652590   -0.011040572    0.015618524
     13        9          -0.002632187   -0.000737529    0.001513911
     14        9           0.001816602    0.003696025   -0.001310681
     15        9          -0.001622222   -0.005812567   -0.001720244
     16        9           0.001474451   -0.007381619   -0.008381867
     17        9           0.004868086    0.002455101   -0.002291942
     18        9          -0.002296616   -0.000890308   -0.001154547
     19        6           0.029643014   -0.007812988   -0.024033386
     20        6          -0.022400263   -0.026273236    0.027283497
     21        6          -0.000456865    0.005637260    0.000253585
     22        1          -0.000694741   -0.002196355    0.003310406
     23        1          -0.005962112    0.001466778   -0.003524773
     24        1          -0.000807572    0.004091557   -0.003513815
     25        6           0.005221240    0.001463192   -0.002328255
     26        1           0.003933454   -0.004426770    0.004099363
     27        1           0.004797537    0.001405496    0.001922554
     28        1          -0.002253677   -0.002336651   -0.002320355
     29        1           0.000637503   -0.003260440   -0.001537133
     30        1          -0.003656631    0.004419887   -0.001052881
     31        1          -0.004075154    0.002072717    0.003911458
     32       16          -0.013210029   -0.002701684    0.013303864
     33        6          -0.037468603    0.026130096    0.019998543
     34        6           0.044938191    0.009793562   -0.044161760
     35        6           0.004076638   -0.005224286   -0.007149927
     36        1           0.003785602   -0.002932136   -0.001646977
     37        1           0.004453038   -0.000311212    0.004413033
     38        1          -0.003037400   -0.001789646    0.001966488
     39        1          -0.003585152   -0.004244108    0.005457362
 -------------------------------------------------------------------
 Cartesian Forces:  Max     0.062519161 RMS     0.016277036
 Leave Link  716 at Sun Dec  2 13:50:29 2018, MaxMem=   536870912 cpu:         0.2
 (Enter /pbs_home/pkowalski/g09d01/g09/l103.exe)

 GradGradGradGradGradGradGradGradGradGradGradGradGradGradGradGradGradGrad
 Berny optimization.
 FormGI is forming the generalized inverse of G from B-inverse, IUseBI=4.
 Internal  Forces:  Max     0.063002424 RMS     0.009255499
 Search for a local minimum.
 Step number   1 out of a maximum of  223
 All quantities printed in internal units (Hartrees-Bohrs-Radians)
 RMS Force = .92555D-02 SwitMx=.10000D-02 MixMth= 1
 Mixed Optimization -- RFO/linear search
 Second derivative matrix not updated -- first step.
 ITU=  0
     Eigenvalues ---    0.00813   0.00884   0.00895   0.00952   0.00973
     Eigenvalues ---    0.01010   0.01115   0.01153   0.01183   0.01242
     Eigenvalues ---    0.01296   0.01321   0.01375   0.01409   0.01483
     Eigenvalues ---    0.01512   0.01514   0.01588   0.01655   0.01671
     Eigenvalues ---    0.01941   0.02276   0.04768   0.05411   0.07279
     Eigenvalues ---    0.07287   0.07290   0.07340   0.07347   0.07390
     Eigenvalues ---    0.07406   0.07428   0.07505   0.07996   0.09189
     Eigenvalues ---    0.09976   0.10086   0.10574   0.12289   0.12359
     Eigenvalues ---    0.14109   0.15975   0.16000   0.16000   0.16000
     Eigenvalues ---    0.16000   0.16000   0.16000   0.16000   0.16000
     Eigenvalues ---    0.16000   0.16000   0.16000   0.16000   0.16000
     Eigenvalues ---    0.16766   0.23074   0.23581   0.23610   0.23769
     Eigenvalues ---    0.24108   0.24762   0.24913   0.24940   0.24972
     Eigenvalues ---    0.24985   0.24989   0.24996   0.25000   0.25000
     Eigenvalues ---    0.28160   0.28920   0.28963   0.29358   0.29429
     Eigenvalues ---    0.30163   0.30244   0.31770   0.33332   0.33902
     Eigenvalues ---    0.34076   0.34208   0.34210   0.34216   0.34244
     Eigenvalues ---    0.34248   0.34255   0.34269   0.34283   0.34302
     Eigenvalues ---    0.34316   0.34327   0.34340   0.34392   0.35905
     Eigenvalues ---    0.35931   0.36069   0.36936   0.37668   0.38418
     Eigenvalues ---    0.38475   0.39512   0.40587   0.40760   0.51752
     Eigenvalues ---    0.52906   0.53137   0.53943   0.54024   0.54124
     Eigenvalues ---    0.55058
 RFO step:  Lambda=-5.15075869D-02 EMin= 8.13017360D-03
 Linear search not attempted -- first point.
 Maximum step size (   0.300) exceeded in Quadratic search.
    -- Step size scaled by   0.855
 Iteration  1 RMS(Cart)=  0.18758980 RMS(Int)=  0.00267741
 Iteration  2 RMS(Cart)=  0.00856929 RMS(Int)=  0.00019639
 Iteration  3 RMS(Cart)=  0.00002748 RMS(Int)=  0.00019616
 Iteration  4 RMS(Cart)=  0.00000001 RMS(Int)=  0.00019616
 ITry= 1 IFail=0 DXMaxC= 7.46D-01 DCOld= 1.00D+10 DXMaxT= 3.00D-01 DXLimC= 3.00D+00 Rises=F
 Variable       Old X    -DE/DX   Delta X   Delta X   Delta X     New X
                                 (Linear)    (Quad)   (Total)
    R1        3.31880   0.00633   0.00000   0.01273   0.01284   3.33164
    R2        2.72984  -0.04778   0.00000  -0.09644  -0.09659   2.63324
    R3        2.70534   0.00528   0.00000   0.00983   0.00983   2.71517
    R4        3.32986  -0.01721   0.00000  -0.03840  -0.03820   3.29166
    R5        2.53987   0.03022   0.00000   0.04447   0.04445   2.58431
    R6        2.81772   0.00866   0.00000   0.01922   0.01922   2.83695
    R7        2.72576  -0.00611   0.00000  -0.01246  -0.01268   2.71307
    R8        2.04190   0.00672   0.00000   0.01397   0.01397   2.05587
    R9        2.80796   0.01009   0.00000   0.02209   0.02209   2.83004
   R10        2.06968   0.00300   0.00000   0.00651   0.00651   2.07619
   R11        2.06921   0.00514   0.00000   0.01114   0.01114   2.08035
   R12        2.06914   0.00528   0.00000   0.01145   0.01145   2.08059
   R13        2.84529   0.00752   0.00000   0.01456   0.01458   2.85987
   R14        2.75755  -0.06300   0.00000  -0.13492  -0.13490   2.62265
   R15        2.87010   0.00731   0.00000   0.02514   0.02534   2.89544
   R16        2.55919   0.00106   0.00000   0.00152   0.00152   2.56071
   R17        2.57041   0.00112   0.00000   0.00165   0.00165   2.57206
   R18        2.84223   0.00922   0.00000   0.01919   0.01919   2.86142
   R19        2.70764   0.00045   0.00000   0.00085   0.00085   2.70848
   R20        2.86960   0.00892   0.00000   0.02715   0.02692   2.89652
   R21        2.55080  -0.00421   0.00000  -0.00598  -0.00598   2.54483
   R22        2.58137  -0.01058   0.00000  -0.01589  -0.01589   2.56548
   R23        2.56826   0.00360   0.00000   0.00529   0.00529   2.57355
   R24        2.56084  -0.00234   0.00000  -0.00339  -0.00339   2.55745
   R25        2.74054  -0.04963   0.00000  -0.09827  -0.09825   2.64229
   R26        2.80502   0.00989   0.00000   0.02156   0.02156   2.82658
   R27        2.72065  -0.01394   0.00000  -0.02859  -0.02846   2.69219
   R28        3.34726  -0.00956   0.00000  -0.02201  -0.02213   3.32514
   R29        2.06980   0.00371   0.00000   0.00806   0.00806   2.07787
   R30        2.06759   0.00640   0.00000   0.01385   0.01385   2.08144
   R31        2.06800   0.00421   0.00000   0.00912   0.00912   2.07712
   R32        2.06782   0.00665   0.00000   0.01439   0.01439   2.08221
   R33        2.06824   0.00421   0.00000   0.00912   0.00912   2.07736
   R34        2.06977   0.00379   0.00000   0.00822   0.00822   2.07800
   R35        3.30384  -0.01494   0.00000  -0.03421  -0.03428   3.26956
   R36        2.71462  -0.04256   0.00000  -0.08151  -0.08143   2.63319
   R37        2.79973   0.01189   0.00000   0.02570   0.02570   2.82543
   R38        2.03974   0.00771   0.00000   0.01599   0.01599   2.05573
   R39        2.06878   0.00451   0.00000   0.00979   0.00979   2.07857
   R40        2.06855   0.00603   0.00000   0.01307   0.01307   2.08162
   R41        2.06902   0.00384   0.00000   0.00834   0.00834   2.07736
    A1        1.90411   0.01363   0.00000   0.02890   0.02881   1.93292
    A2        2.09507   0.00580   0.00000   0.02155   0.02161   2.11668
    A3        2.28211  -0.01942   0.00000  -0.05011  -0.05008   2.23202
    A4        1.59354   0.00202   0.00000   0.00721   0.00775   1.60129
    A5        1.99722  -0.02141   0.00000  -0.05248  -0.05234   1.94488
    A6        2.09186   0.00593   0.00000   0.01269   0.01262   2.10448
    A7        2.19411   0.01549   0.00000   0.03978   0.03971   2.23382
    A8        1.94530   0.01296   0.00000   0.04419   0.04393   1.98922
    A9        2.18464  -0.00735   0.00000  -0.02562  -0.02549   2.15914
   A10        2.15324  -0.00560   0.00000  -0.01856  -0.01843   2.13482
   A11        1.98460  -0.00719   0.00000  -0.02777  -0.02816   1.95644
   A12        2.17601  -0.00629   0.00000  -0.01413  -0.01393   2.16208
   A13        2.12257   0.01348   0.00000   0.04189   0.04209   2.16466
   A14        1.94549  -0.00403   0.00000  -0.01636  -0.01630   1.92918
   A15        1.93174   0.00322   0.00000   0.01303   0.01301   1.94475
   A16        1.93189   0.00343   0.00000   0.01391   0.01389   1.94578
   A17        1.87917   0.00034   0.00000   0.00127   0.00132   1.88049
   A18        1.87936   0.00028   0.00000   0.00111   0.00116   1.88052
   A19        1.89414  -0.00342   0.00000  -0.01368  -0.01376   1.88038
   A20        2.11765   0.00587   0.00000   0.02241   0.02259   2.14024
   A21        2.26520  -0.01745   0.00000  -0.04660  -0.04709   2.21811
   A22        1.86768   0.01201   0.00000   0.03282   0.03262   1.90030
   A23        1.79720  -0.00828   0.00000  -0.01253  -0.01267   1.78453
   A24        2.00334   0.00235   0.00000   0.00113   0.00126   2.00460
   A25        1.91956   0.00351   0.00000   0.00962   0.00952   1.92908
   A26        1.94570   0.00395   0.00000   0.00990   0.00976   1.95546
   A27        1.93725  -0.00026   0.00000  -0.00915  -0.00888   1.92837
   A28        1.86202  -0.00124   0.00000   0.00052   0.00050   1.86252
   A29        1.87058   0.01171   0.00000   0.03048   0.03032   1.90091
   A30        2.27458  -0.01717   0.00000  -0.04762  -0.04760   2.22698
   A31        2.13608   0.00553   0.00000   0.01759   0.01770   2.15378
   A32        1.76316  -0.00338   0.00000   0.00363   0.00319   1.76634
   A33        1.99014   0.00399   0.00000   0.01262   0.01258   2.00271
   A34        1.92987  -0.00336   0.00000  -0.02207  -0.02215   1.90772
   A35        1.99019   0.00317   0.00000   0.00983   0.00986   2.00005
   A36        1.92869  -0.00347   0.00000  -0.02448  -0.02465   1.90404
   A37        1.86230   0.00240   0.00000   0.01681   0.01697   1.87927
   A38        1.79179  -0.00885   0.00000  -0.01208  -0.01231   1.77949
   A39        1.92689   0.00358   0.00000   0.00932   0.00925   1.93614
   A40        1.99652   0.00381   0.00000   0.00780   0.00781   2.00434
   A41        1.93728  -0.00056   0.00000  -0.01632  -0.01647   1.92081
   A42        1.94527   0.00382   0.00000   0.01323   0.01357   1.95884
   A43        1.86713  -0.00181   0.00000  -0.00267  -0.00270   1.86443
   A44        2.18678  -0.00885   0.00000  -0.02281  -0.02289   2.16389
   A45        1.96726  -0.00223   0.00000  -0.01085  -0.01070   1.95656
   A46        2.12903   0.01109   0.00000   0.03374   0.03366   2.16269
   A47        2.27085  -0.01131   0.00000  -0.03251  -0.03248   2.23837
   A48        2.08334   0.01008   0.00000   0.02815   0.02819   2.11152
   A49        1.92853   0.00120   0.00000   0.00414   0.00406   1.93258
   A50        1.93866  -0.00111   0.00000  -0.00238  -0.00238   1.93627
   A51        1.92614   0.00267   0.00000   0.00929   0.00930   1.93543
   A52        1.94938  -0.00026   0.00000  -0.00164  -0.00163   1.94775
   A53        1.88208  -0.00029   0.00000  -0.00002  -0.00003   1.88206
   A54        1.86958   0.00199   0.00000   0.01086   0.01086   1.88044
   A55        1.89561  -0.00310   0.00000  -0.01643  -0.01642   1.87919
   A56        1.92622   0.00271   0.00000   0.00955   0.00955   1.93576
   A57        1.94888  -0.00031   0.00000  -0.00176  -0.00176   1.94712
   A58        1.93915  -0.00072   0.00000  -0.00100  -0.00101   1.93815
   A59        1.89474  -0.00292   0.00000  -0.01535  -0.01534   1.87940
   A60        1.88263  -0.00059   0.00000  -0.00137  -0.00138   1.88124
   A61        1.86986   0.00172   0.00000   0.00953   0.00953   1.87938
   A62        1.61442  -0.00303   0.00000  -0.00191  -0.00225   1.61218
   A63        1.95614  -0.00791   0.00000  -0.02283  -0.02288   1.93325
   A64        2.15378  -0.00380   0.00000  -0.00985  -0.00993   2.14385
   A65        2.16515   0.01192   0.00000   0.03504   0.03499   2.20014
   A66        1.95823   0.01199   0.00000   0.03175   0.03192   1.99015
   A67        2.16510  -0.00500   0.00000  -0.01161  -0.01175   2.15335
   A68        2.15882  -0.00694   0.00000  -0.01944  -0.01958   2.13924
   A69        1.94568   0.00300   0.00000   0.01290   0.01288   1.95856
   A70        1.92739   0.00173   0.00000   0.00631   0.00629   1.93368
   A71        1.93594  -0.00169   0.00000  -0.00690  -0.00689   1.92905
   A72        1.88817  -0.00241   0.00000  -0.00959  -0.00963   1.87855
   A73        1.87640  -0.00007   0.00000   0.00102   0.00103   1.87744
   A74        1.88818  -0.00073   0.00000  -0.00445  -0.00444   1.88374
    D1        0.00205  -0.00060   0.00000  -0.00699  -0.00716  -0.00511
    D2       -3.08034  -0.00007   0.00000  -0.01036  -0.01084  -3.09118
    D3       -0.00465   0.00095   0.00000   0.01140   0.01128   0.00663
    D4        3.13868   0.00091   0.00000   0.01170   0.01162  -3.13288
    D5        3.06927   0.00171   0.00000   0.01902   0.01881   3.08809
    D6       -0.07059   0.00166   0.00000   0.01932   0.01916  -0.05143
    D7       -1.18293   0.00673   0.00000   0.07867   0.07829  -1.10464
    D8        2.26753   0.00240   0.00000   0.03216   0.03249   2.30002
    D9        2.03254   0.00580   0.00000   0.07053   0.07021   2.10276
   D10       -0.80018   0.00147   0.00000   0.02402   0.02441  -0.77577
   D11        0.00110   0.00015   0.00000   0.00120   0.00113   0.00223
   D12       -3.13914   0.00026   0.00000   0.00326   0.00315  -3.13599
   D13       -0.00392   0.00036   0.00000   0.00507   0.00511   0.00119
   D14       -3.14095   0.00013   0.00000   0.00187   0.00186  -3.13909
   D15        3.13622   0.00023   0.00000   0.00284   0.00287   3.13909
   D16       -0.00081   0.00000   0.00000  -0.00037  -0.00038  -0.00118
   D17        3.14130  -0.00007   0.00000  -0.00097  -0.00101   3.14029
   D18        1.05030   0.00000   0.00000  -0.00049  -0.00048   1.04982
   D19       -1.05056  -0.00009   0.00000  -0.00107  -0.00116  -1.05172
   D20        0.00123   0.00008   0.00000   0.00142   0.00146   0.00268
   D21       -2.08977   0.00015   0.00000   0.00190   0.00199  -2.08778
   D22        2.09255   0.00007   0.00000   0.00132   0.00130   2.09386
   D23        0.00557  -0.00084   0.00000  -0.01069  -0.01073  -0.00516
   D24       -3.13770  -0.00082   0.00000  -0.01104  -0.01114   3.13435
   D25       -3.14049  -0.00062   0.00000  -0.00758  -0.00756   3.13513
   D26       -0.00058  -0.00060   0.00000  -0.00793  -0.00797  -0.00854
   D27        1.57349  -0.00069   0.00000  -0.00374  -0.00378   1.56971
   D28       -0.53570   0.00137   0.00000   0.01036   0.01033  -0.52537
   D29       -2.62216  -0.00012   0.00000   0.00015   0.00012  -2.62204
   D30       -1.56624  -0.00071   0.00000  -0.00335  -0.00332  -1.56956
   D31        2.60776   0.00134   0.00000   0.01075   0.01079   2.61855
   D32        0.52130  -0.00014   0.00000   0.00054   0.00058   0.52188
   D33        2.94831   0.00167   0.00000  -0.00210  -0.00306   2.94525
   D34        0.83037   0.00115   0.00000  -0.00638  -0.00714   0.82323
   D35       -1.26912  -0.00149   0.00000  -0.01503  -0.01585  -1.28497
   D36       -0.44006   0.00050   0.00000   0.02232   0.02268  -0.41738
   D37       -2.55800  -0.00002   0.00000   0.01804   0.01861  -2.53939
   D38        1.62570  -0.00265   0.00000   0.00939   0.00989   1.63559
   D39        2.84723   0.00414   0.00000   0.04473   0.04400   2.89122
   D40       -0.36150   0.00562   0.00000   0.05379   0.05294  -0.30857
   D41       -0.01938   0.00033   0.00000   0.00259   0.00259  -0.01679
   D42        3.05507   0.00182   0.00000   0.01165   0.01154   3.06661
   D43        0.71713  -0.00639   0.00000  -0.04990  -0.04990   0.66723
   D44        2.85959  -0.00269   0.00000  -0.02907  -0.02901   2.83058
   D45       -1.32525   0.00073   0.00000  -0.01473  -0.01476  -1.34001
   D46        2.87379  -0.00662   0.00000  -0.05105  -0.05114   2.82265
   D47       -1.26693  -0.00292   0.00000  -0.03022  -0.03024  -1.29718
   D48        0.83141   0.00050   0.00000  -0.01588  -0.01599   0.81542
   D49       -1.33621  -0.00576   0.00000  -0.04996  -0.05005  -1.38625
   D50        0.80626  -0.00206   0.00000  -0.02914  -0.02915   0.77710
   D51        2.90460   0.00135   0.00000  -0.01480  -0.01490   2.88970
   D52        0.47090  -0.00147   0.00000  -0.02711  -0.02735   0.44355
   D53       -1.59533   0.00237   0.00000  -0.00585  -0.00574  -1.60107
   D54        2.58099  -0.00063   0.00000  -0.01482  -0.01482   2.56617
   D55       -2.61008  -0.00171   0.00000  -0.03215  -0.03272  -2.64281
   D56        1.60687   0.00212   0.00000  -0.01089  -0.01111   1.59575
   D57       -0.50000  -0.00088   0.00000  -0.01986  -0.02020  -0.52020
   D58       -0.78914   0.00377   0.00000   0.05245   0.05248  -0.73666
   D59        2.31594   0.00306   0.00000   0.04454   0.04461   2.36055
   D60        2.27647   0.00546   0.00000   0.06257   0.06250   2.33897
   D61       -0.90163   0.00476   0.00000   0.05466   0.05463  -0.84700
   D62       -0.72755   0.00718   0.00000   0.05224   0.05215  -0.67540
   D63        1.33135   0.00619   0.00000   0.04893   0.04889   1.38024
   D64       -2.87247   0.00606   0.00000   0.04344   0.04335  -2.82912
   D65       -2.86998   0.00291   0.00000   0.02947   0.02941  -2.84057
   D66       -0.81107   0.00193   0.00000   0.02617   0.02615  -0.78493
   D67        1.26829   0.00179   0.00000   0.02067   0.02061   1.28890
   D68        1.31570   0.00016   0.00000   0.01885   0.01887   1.33457
   D69       -2.90858  -0.00083   0.00000   0.01554   0.01561  -2.89297
   D70       -0.82922  -0.00097   0.00000   0.01005   0.01007  -0.81914
   D71       -0.06585   0.00143   0.00000   0.01667   0.01660  -0.04925
   D72        3.10971   0.00191   0.00000   0.02355   0.02331   3.13302
   D73        3.09214   0.00093   0.00000   0.01069   0.01072   3.10287
   D74       -0.01548   0.00141   0.00000   0.01757   0.01743   0.00195
   D75       -2.60228  -0.00049   0.00000  -0.00479  -0.00480  -2.60708
   D76        1.59442  -0.00115   0.00000  -0.00929  -0.00932   1.58511
   D77       -0.51616   0.00112   0.00000   0.00626   0.00625  -0.50991
   D78        0.52148  -0.00008   0.00000   0.00126   0.00128   0.52276
   D79       -1.56501  -0.00074   0.00000  -0.00324  -0.00323  -1.56824
   D80        2.60760   0.00152   0.00000   0.01231   0.01233   2.61993
   D81        0.00413  -0.00093   0.00000  -0.01222  -0.01232  -0.00819
   D82        3.09840   0.00019   0.00000   0.00362   0.00365   3.10205
   D83       -3.12168  -0.00121   0.00000  -0.01739  -0.01758  -3.13926
   D84       -0.02741  -0.00008   0.00000  -0.00155  -0.00161  -0.02903
   D85       -3.09417  -0.00027   0.00000  -0.00677  -0.00676  -3.10093
   D86        0.01761  -0.00114   0.00000  -0.01409  -0.01421   0.00340
   D87       -0.01557   0.00076   0.00000   0.00777   0.00765  -0.00792
   D88       -3.02537  -0.00183   0.00000  -0.01399  -0.01367  -3.03904
   D89        0.00935   0.00006   0.00000   0.00128   0.00128   0.01062
   D90       -3.08512  -0.00112   0.00000  -0.01473  -0.01478  -3.09989
   D91        3.01814   0.00125   0.00000   0.01918   0.01924   3.03738
   D92       -0.07633   0.00007   0.00000   0.00317   0.00318  -0.07314
   D93       -0.52123   0.00060   0.00000   0.00808   0.00813  -0.51310
   D94        1.57833   0.00071   0.00000   0.00876   0.00885   1.58718
   D95       -2.61168  -0.00017   0.00000   0.00284   0.00291  -2.60876
   D96        2.76788  -0.00062   0.00000  -0.01143  -0.01152   2.75635
   D97       -1.41575  -0.00052   0.00000  -0.01074  -0.01080  -1.42655
   D98        0.67743  -0.00139   0.00000  -0.01667  -0.01674   0.66069
         Item               Value     Threshold  Converged?
 Maximum Force            0.063002     0.000450     NO 
 RMS     Force            0.009255     0.000300     NO 
 Maximum Displacement     0.745677     0.001800     NO 
 RMS     Displacement     0.190858     0.001200     NO 
 Predicted change in Energy=-2.903216D-02
 Lowest energy point so far.  Saving SCF results.
 GradGradGradGradGradGradGradGradGradGradGradGradGradGradGradGradGradGrad

 Leave Link  103 at Sun Dec  2 13:50:29 2018, MaxMem=   536870912 cpu:         1.2
 (Enter /pbs_home/pkowalski/g09d01/g09/l202.exe)
                          Input orientation:                          
 ---------------------------------------------------------------------
 Center     Atomic      Atomic             Coordinates (Angstroms)
 Number     Number       Type             X           Y           Z
 ---------------------------------------------------------------------
      1          6           0       -1.933346   -0.181426   -0.600694
      2         16           0       -3.444409    0.660045   -0.258817
      3          6           0       -4.386525   -0.678046   -0.855514
      4          6           0       -3.586293   -1.700753   -1.284371
      5          6           0       -2.181383   -1.440134   -1.144604
      6          6           0       -5.886416   -0.614378   -0.859518
      7          1           0       -3.966679   -2.632556   -1.697429
      8          6           0       -0.663324    0.398302   -0.261020
      9          6           0       -0.162883    1.686119   -0.878600
     10          6           0        0.386705   -0.218019    0.405091
     11          6           0        1.048125    2.018434   -0.000722
     12          6           0        1.634928    0.622694    0.237946
     13          9           0       -1.066571    2.695592   -0.901605
     14          9           0        0.225040    1.478582   -2.166610
     15          9           0        1.908543    2.903659   -0.538833
     16          9           0        0.618700    2.527845    1.182139
     17          9           0        2.348198    0.223455   -0.851329
     18          9           0        2.482966    0.597176    1.292325
     19          6           0       -0.630116   -1.791708    2.131429
     20          6           0        0.339121   -1.410767    1.198403
     21          6           0       -1.802742   -0.944695    2.511980
     22          1           0       -2.100456   -1.131030    3.553938
     23          1           0       -2.670086   -1.163015    1.869139
     24          1           0       -1.576612    0.126551    2.414710
     25          6           0       -1.106757   -2.407591   -1.534470
     26          1           0       -0.844856   -3.065611   -0.690365
     27          1           0       -0.190597   -1.888264   -1.849731
     28          1           0       -1.433128   -3.045237   -2.368778
     29          1           0       -6.310390   -1.541315   -1.269533
     30          1           0       -6.251768    0.222428   -1.474495
     31          1           0       -6.287181   -0.483197    0.157530
     32         16           0        1.565373   -2.661185    1.028384
     33          6           0        0.786793   -3.683024    2.187334
     34          6           0       -0.363041   -3.075668    2.687969
     35          6           0        1.385547   -4.965595    2.668986
     36          1           0        2.027826   -5.435690    1.909820
     37          1           0        1.999737   -4.797171    3.567769
     38          1           0        0.596614   -5.685859    2.928304
     39          1           0       -0.979878   -3.534390    3.457703
 ---------------------------------------------------------------------
                    Distance matrix (angstroms):
                    1          2          3          4          5
     1  C    0.000000
     2  S    1.763028   0.000000
     3  C    2.515880   1.741872   0.000000
     4  C    2.346913   2.577840   1.367559   0.000000
     5  C    1.393451   2.605879   2.350957   1.435697   0.000000
     6  C    3.985122   2.819290   1.501247   2.579007   3.806628
     7  H    3.368279   3.630922   2.169148   1.087919   2.216927
     8  C    1.436809   2.793376   3.920991   3.741260   2.542651
     9  C    2.588338   3.493618   4.840347   4.832730   3.730759
    10  C    2.528948   3.986127   4.958273   4.564810   3.238858
    11  C    3.753467   4.700499   6.126752   6.079303   4.868252
    12  C    3.752666   5.103708   6.256634   5.914135   4.553124
    13  F    3.019782   3.195425   4.733461   5.081669   4.290232
    14  F    3.141074   4.215985   5.257047   5.041108   3.918453
    15  F    4.927646   5.810879   7.249606   7.207611   5.996916
    16  F    4.126934   4.698286   6.283474   6.453424   5.385078
    17  F    4.307942   5.839176   6.794793   6.253661   4.834320
    18  F    4.867603   6.127297   7.309536   6.982531   5.643174
    19  C    3.428690   4.432225   4.926732   4.518290   3.641762
    20  C    3.148354   4.552675   5.204535   4.653722   3.441437
    21  C    3.207550   3.598275   4.252888   4.262036   3.709372
    22  H    4.265049   4.421681   4.987442   5.093282   4.709394
    23  H    2.757967   2.907116   3.256546   3.327645   3.065661
    24  H    3.052011   3.304698   4.386041   4.589232   3.935603
    25  C    2.551665   4.062302   3.769507   2.590418   1.497594
    26  H    3.084051   4.563378   4.274478   3.119480   2.152862
    27  H    2.740540   4.428564   4.478717   3.447541   2.158993
    28  H    3.402610   4.714478   4.076287   2.760380   2.152869
    29  H    4.631971   3.752516   2.148930   2.728799   4.132135
    30  H    4.424410   3.090412   2.161741   3.292344   4.409192
    31  H    4.429656   3.092200   2.162572   3.294893   4.412353
    32  S    4.587388   6.146981   6.550344   5.728082   4.500114
    33  C    5.237694   6.538270   6.712081   5.925032   4.994240
    34  C    4.653794   5.668680   5.873099   5.297096   4.546423
    35  C    6.677883   7.971721   8.007621   7.141947   6.300423
    36  H    7.042788   8.473862   8.451400   7.461296   6.558309
    37  H    7.358690   8.605969   8.793007   8.020897   7.138482
    38  H    7.010942   8.170564   8.014184   7.150133   6.506307
    39  H    5.349958   6.122069   6.194174   5.713395   5.197187
                    6          7          8          9         10
     6  C    0.000000
     7  H    2.908698   0.000000
     8  C    5.353916   4.707603   0.000000
     9  C    6.168588   5.812942   1.513380   0.000000
    10  C    6.411582   5.403936   1.387846   2.361282   0.000000
    11  C    7.467066   7.046898   2.370999   1.532202   2.367251
    12  C    7.700999   6.761681   2.362473   2.368475   1.514198
    13  F    5.847100   6.118261   2.418781   1.355071   3.508361
    14  F    6.590817   5.889999   2.363782   1.361075   3.085163
    15  F    8.558085   8.155382   3.601180   2.426655   3.598869
    16  F    7.507228   7.479796   2.874239   2.359242   2.863109
    17  F    8.277131   6.982145   3.073808   2.906142   2.370853
    18  F    8.726102   7.808183   3.514480   3.591550   2.417858
    19  C    6.161214   5.147799   3.243619   4.623188   2.547679
    20  C    6.605042   5.330902   2.531312   3.762533   1.433268
    21  C    5.305893   5.025000   3.285034   4.594166   3.124215
    22  H    5.837723   5.771847   4.354091   5.598028   4.115191
    23  H    4.253393   4.069535   3.316984   4.685478   3.518583
    24  H    5.462962   5.498616   2.840330   3.908551   2.830531
    25  C    5.149399   2.873380   3.113092   4.252003   3.284289
    26  H    5.608429   3.308700   3.495137   4.804108   3.290219
    27  H    5.919937   3.851747   2.824155   3.704062   2.864824
    28  H    5.293271   2.653280   4.110134   5.120535   4.358819
    29  H    1.098671   2.620474   6.055458   6.954207   7.028980
    30  H    1.100874   3.663641   5.721378   6.290628   6.913477
    31  H    1.101003   3.666790   5.707889   6.579249   6.683739
    32  S    7.955045   6.167209   3.998764   5.051981   2.783310
    33  C    7.951830   6.228191   4.975389   6.255361   3.916979
    34  C    7.010726   5.693354   4.566746   5.952739   3.733605
    35  C    9.179590   7.290745   6.446254   7.695993   5.353726
    36  H    9.672099   7.536836   6.781615   7.955795   5.672881
    37  H    9.964338   8.246574   6.981723   8.153538   5.794224
    38  H    9.060750   7.179395   6.983999   8.331592   6.025607
    39  H    7.158141   6.025751   5.421731   6.835548   4.710022
                   11         12         13         14         15
    11  C    0.000000
    12  C    1.532771   0.000000
    13  F    2.396262   3.590763   0.000000
    14  F    2.379070   2.915856   2.179360   0.000000
    15  F    1.346665   2.425088   3.004364   2.741293   0.000000
    16  F    1.357596   2.356654   2.685194   3.531294   2.183271
    17  F    2.373956   1.361861   4.215998   2.795193   2.733943
    18  F    2.398065   1.353342   4.670749   4.223663   3.000494
    19  C    4.677579   3.813796   5.433752   5.468019   5.968381
    20  C    3.701352   2.595488   4.821638   4.436740   4.908702
    21  C    4.818843   4.409707   5.044423   5.645651   6.155561
    22  H    5.698095   5.293812   5.963541   6.703929   7.007251
    23  H    5.238615   4.937883   5.013695   5.625572   6.580275
    24  H    4.037669   3.911322   4.225880   5.105137   5.346218
    25  C    5.156122   4.454315   5.142433   4.156396   6.188111
    26  H    5.468682   4.540339   5.769336   4.896290   6.575436
    27  H    4.496170   3.741102   4.762144   3.407171   5.393271
    28  H    6.115968   5.446255   5.936673   4.822378   7.064335
    29  H    8.272208   8.371589   6.751621   7.255093   9.372437
    30  H    7.660684   8.080386   5.773302   6.633701   8.640321
    31  H    7.751768   7.999329   6.203325   7.187436   8.895258
    32  S    4.819277   3.378386   6.272723   5.398346   5.791496
    33  C    6.112488   4.801943   7.325521   6.776029   7.216281
    34  C    5.930457   4.865426   6.832821   6.682362   7.164126
    35  C    7.484507   6.099272   8.800897   8.139851   8.514035
    36  H    7.757187   6.297107   9.143149   8.226450   8.692231
    37  H    7.751913   6.371479   9.247651   8.684337   8.727845
    38  H    8.254646   6.936423   9.363926   8.799172   9.355320
    39  H    6.848894   5.872426   7.604194   7.629849   8.109485
                   16         17         18         19         20
    16  F    0.000000
    17  F    3.526523   0.000000
    18  F    2.686096   2.180156   0.000000
    19  C    4.595567   4.672054   4.012748   0.000000
    20  C    3.948556   3.302798   2.938831   1.398240   0.000000
    21  C    4.437386   5.468704   4.715105   1.495761   2.555442
    22  H    5.138736   6.405586   5.395308   2.149866   3.402695
    23  H    4.991046   5.874217   5.475850   2.150704   3.092991
    24  H    3.479201   5.106910   4.238090   2.157735   2.740945
    25  C    5.892003   4.396112   5.468593   3.747708   3.248509
    26  H    6.077418   4.586879   5.331178   3.103460   2.776284
    27  H    5.417492   3.449876   4.816416   4.006512   3.130451
    28  H    6.919412   5.223545   6.481253   4.740046   4.305478
    29  H    8.401253   8.846494   9.405284   6.625312   7.093923
    30  H    7.718549   8.622515   9.170132   6.975845   7.297365
    31  H    7.603118   8.722782   8.909009   6.132770   6.771387
    32  S    5.276918   3.530904   3.395373   2.606314   1.759587
    33  C    6.293931   5.189609   4.690220   2.363859   2.518243
    34  C    5.884785   5.546320   4.851532   1.424647   2.341737
    35  C    7.677917   6.343939   5.834719   3.798081   3.986781
    36  H    8.119917   6.304960   6.081442   4.515791   4.422426
    37  H    7.826516   6.697503   5.874533   4.244055   4.454130
    38  H    8.397292   7.230053   6.761012   4.159842   4.619012
    39  H    6.669658   6.615530   5.809474   2.217718   3.369565
                   21         22         23         24         25
    21  C    0.000000
    22  H    1.099559   0.000000
    23  H    1.101451   1.778777   0.000000
    24  H    1.099166   1.775884   1.776602   0.000000
    25  C    4.358694   5.339376   3.946836   4.715788   0.000000
    26  H    3.958641   4.830449   3.674560   4.512964   1.101860
    27  H    4.744876   5.781055   4.528117   4.915889   1.099290
    28  H    5.326414   6.260038   4.799247   5.741305   1.099628
    29  H    5.913940   6.415431   4.821430   6.226081   5.281895
    30  H    6.086707   6.659608   5.091934   6.082121   5.778558
    31  H    5.085923   5.429912   4.058957   5.258908   5.779528
    32  S    4.060984   4.707239   4.570612   4.423283   3.711173
    33  C    3.782793   4.088579   4.289720   4.488902   4.366243
    34  C    2.577742   2.747749   3.106635   3.435350   4.339174
    35  C    5.133952   5.257303   5.616718   5.896523   5.515795
    36  H    5.933370   6.186754   6.350416   6.647211   5.555009
    37  H    5.514988   5.500214   6.156271   6.193775   6.433757
    38  H    5.329997   5.330297   5.678845   6.226620   5.793519
    39  H    2.877154   2.653506   3.317191   3.853104   5.119332
                   26         27         28         29         30
    26  H    0.000000
    27  H    1.777169   0.000000
    28  H    1.778637   1.775353   0.000000
    29  H    5.703593   6.157018   5.220901   0.000000
    30  H    6.376579   6.429123   5.890388   1.776579   0.000000
    31  H    6.083312   6.570513   6.042195   1.776700   1.778389
    32  S    2.987785   3.458956   4.547440   8.280228   8.699846
    33  C    3.365208   4.524859   5.108128   8.179661   8.843240
    34  C    3.412534   4.693654   5.168821   7.306643   7.929733
    35  C    4.457563   5.689727   6.083730   9.298660  10.119911
    36  H    4.542085   5.624932   5.999906   9.736544  10.583930
    37  H    5.405711   6.527527   7.077883  10.151763  10.895326
    38  H    4.694497   6.153945   6.257141   9.083270  10.059465
    39  H    4.176655   5.612623   5.864519   7.398207   8.138371
                   31         32         33         34         35
    31  H    0.000000
    32  S    8.195403   0.000000
    33  C    8.024967   1.730176   0.000000
    34  C    6.944024   2.577751   1.393425   0.000000
    35  C    9.234178   2.834470   1.495153   2.574829   0.000000
    36  H    9.835499   2.947656   2.165414   3.448401   1.099929
    37  H    9.945507   3.346578   2.148990   3.052923   1.101548
    38  H    9.062644   3.700925   2.143957   2.791379   1.099291
    39  H    6.954738   3.625242   2.181067   1.087843   2.875005
                   36         37         38         39
    36  H    0.000000
    37  H    1.776877   0.000000
    38  H    1.774334   1.779729   0.000000
    39  H    3.880356   3.238029   2.719266   0.000000
 Stoichiometry    C17H14F6S2
 Framework group  C1[X(C17H14F6S2)]
 Deg. of freedom   111
 Full point group                 C1      NOp   1
 RotChk:  IX=0 Diff= 6.74D-02
 Largest Abelian subgroup         C1      NOp   1
 Largest concise Abelian subgroup C1      NOp   1
                         Standard orientation:                         
 ---------------------------------------------------------------------
 Center     Atomic      Atomic             Coordinates (Angstroms)
 Number     Number       Type             X           Y           Z
 ---------------------------------------------------------------------
      1          6           0        1.575399   -0.443864    0.293704
      2         16           0        3.008058   -0.679311   -0.706456
      3          6           0        3.408921   -2.158055    0.122244
      4          6           0        2.496393   -2.446642    1.099091
      5          6           0        1.438337   -1.482813    1.212130
      6          6           0        4.630307   -2.941859   -0.261956
      7          1           0        2.555542   -3.323272    1.740643
      8          6           0        0.683505    0.660396    0.071097
      9          6           0        1.114051    2.102282    0.232080
     10          6           0       -0.700347    0.612754   -0.022710
     11          6           0       -0.063816    2.863938   -0.384483
     12          6           0       -1.249041    2.019046    0.095922
     13          9           0        2.290021    2.415496   -0.363915
     14          9           0        1.247121    2.416385    1.549713
     15          9           0       -0.131038    4.166216   -0.048240
     16          9           0        0.013777    2.791177   -1.737905
     17          9           0       -1.541907    2.319370    1.391569
     18          9           0       -2.370702    2.254270   -0.623858
     19          6           0       -1.306951   -1.574885   -1.178968
     20          6           0       -1.521153   -0.536428   -0.267486
     21          6           0       -0.156685   -1.625228   -2.133773
     22          1           0       -0.434540   -2.155314   -3.056180
     23          1           0        0.701509   -2.152002   -1.687447
     24          1           0        0.180025   -0.617433   -2.415092
     25          6           0        0.316250   -1.582060    2.198973
     26          1           0       -0.533804   -2.139052    1.773221
     27          1           0       -0.050147   -0.588899    2.495323
     28          1           0        0.637677   -2.105321    3.111148
     29          1           0        4.724982   -3.839491    0.364440
     30          1           0        5.547091   -2.345810   -0.134848
     31          1           0        4.585727   -3.268821   -1.312345
     32         16           0       -2.980480   -0.824021    0.672619
     33          6           0       -3.296104   -2.318270   -0.140467
     34          6           0       -2.320177   -2.573400   -1.101774
     35          6           0       -4.541165   -3.115432    0.082776
     36          1           0       -4.945846   -2.979559    1.096490
     37          1           0       -5.326441   -2.822508   -0.632028
     38          1           0       -4.341956   -4.187834   -0.054008
     39          1           0       -2.352839   -3.444466   -1.752605
 ---------------------------------------------------------------------
 Rotational constants (GHZ):      0.2225521      0.2031431      0.1282501
 Leave Link  202 at Sun Dec  2 13:50:29 2018, MaxMem=   536870912 cpu:         0.0
 (Enter /pbs_home/pkowalski/g09d01/g09/l301.exe)
 Basis read from rwf:  (5D, 7F)
 No pseudopotential information found on rwf file.
 There are   453 symmetry adapted cartesian basis functions of A   symmetry.
 There are   428 symmetry adapted basis functions of A   symmetry.
   428 basis functions,   747 primitive gaussians,   453 cartesian basis functions
   101 alpha electrons      101 beta electrons
       nuclear repulsion energy      2825.7394066469 Hartrees.
 IExCor=  402 DFT=T Ex+Corr=B3LYP ExCW=0 ScaHFX=  0.200000
 ScaDFX=  0.800000  0.720000  1.000000  0.810000 ScalE2=  1.000000  1.000000
 IRadAn=      0 IRanWt=     -1 IRanGd=            0 ICorTp=0 IEmpDi=131
 NAtoms=   39 NActive=   39 NUniq=   39 SFac= 1.00D+00 NAtFMM=   60 NAOKFM=F Big=F
 Integral buffers will be    131072 words long.
 Raffenetti 2 integral format.
 Two-electron integral symmetry is turned on.
 R6Disp:  Grimme-D3 Dispersion energy=       -0.0503081483 Hartrees.
 Nuclear repulsion after empirical dispersion term =     2825.6890984986 Hartrees.
 No density basis found on file   724.
 Leave Link  301 at Sun Dec  2 13:50:29 2018, MaxMem=   536870912 cpu:         0.8
 (Enter /pbs_home/pkowalski/g09d01/g09/l302.exe)
 NPDir=0 NMtPBC=     1 NCelOv=     1 NCel=       1 NClECP=     1 NCelD=      1
         NCelK=      1 NCelE2=     1 NClLst=     1 CellRange=     0.0.
 One-electron integrals computed using PRISM.
 NBasis=   428 RedAO= T EigKep=  3.64D-04  NBF=   428
 NBsUse=   428 1.00D-06 EigRej= -1.00D+00 NBFU=   428
 Precomputing XC quadrature grid using
 IXCGrd= 4 IRadAn=           0 IRanWt=          -1 IRanGd=           0 AccXCQ= 0.00D+00.
 Generated NRdTot=       0 NPtTot=           0 NUsed=           0 NTot=          32
 NSgBfM=   443   443   443   443   446 MxSgAt=    39 MxSgA2=    39.
 Leave Link  302 at Sun Dec  2 13:50:30 2018, MaxMem=   536870912 cpu:         6.4
 (Enter /pbs_home/pkowalski/g09d01/g09/l303.exe)
 DipDrv:  MaxL=1.
 Leave Link  303 at Sun Dec  2 13:50:31 2018, MaxMem=   536870912 cpu:         1.3
 (Enter /pbs_home/pkowalski/g09d01/g09/l401.exe)
 Initial guess from the checkpoint file:  "dae0068freq_open_b3lyp_air_D3.chk"
 B after Tr=     0.000000    0.000000    0.000000
         Rot=    0.999818    0.001461    0.017876   -0.006550 Ang=   2.19 deg.
 Guess basis will be translated and rotated to current coordinates.
 JPrj=2 DoOrth=T DoCkMO=T.
 Generating alternative initial guess.
 ExpMin= 1.22D-01 ExpMax= 9.18D+03 ExpMxC= 1.38D+03 IAcc=1 IRadAn=         1 AccDes= 0.00D+00
 Harris functional with IExCor=  402 and IRadAn=       1 diagonalized for initial guess.
 HarFok:  IExCor=  402 AccDes= 0.00D+00 IRadAn=         1 IDoV= 1 UseB2=F ITyADJ=14
 ICtDFT=  3500011 ScaDFX=  1.000000  1.000000  1.000000  1.000000
 FoFCou: FMM=F IPFlag=           0 FMFlag=      100000 FMFlg1=           0
         NFxFlg=           0 DoJE=T BraDBF=F KetDBF=T FulRan=T
         wScrn=  0.000000 ICntrl=     500 IOpCl=  0 I1Cent=   200000004 NGrid=           0
         NMat0=    1 NMatS0=      1 NMatT0=    0 NMatD0=    1 NMtDS0=    0 NMtDT0=    0
 Petite list used in FoFCou.
 Harris En= -2050.42412556917    
 Leave Link  401 at Sun Dec  2 13:50:33 2018, MaxMem=   536870912 cpu:        16.0
 (Enter /pbs_home/pkowalski/g09d01/g09/l502.exe)
 Closed shell SCF:
 Using DIIS extrapolation, IDIIS=  1040.
 Integral symmetry usage will be decided dynamically.
 IVT=      641221 IEndB=      641221 NGot=   536870912 MDV=   536451994
 LenX=   536451994 LenY=   536246332
 Requested convergence on RMS density matrix=1.00D-08 within 128 cycles.
 Requested convergence on MAX density matrix=1.00D-06.
 Requested convergence on             energy=1.00D-06.
 No special actions if energy rises.
 Fock matrices will be formed incrementally for  20 cycles.
 Integral accuracy reduced to 1.0D-05 until final iterations.

 Cycle   1  Pass 0  IDiag  1:
 FoFJK:  IHMeth= 1 ICntrl=       0 DoSepK=F KAlg= 0 I1Cent=   0 FoldK=F
 IRaf= 790000000 NMat=   1 IRICut=       1 DoRegI=T DoRafI=F ISym2E= 0.
 FoFCou: FMM=F IPFlag=           0 FMFlag=      100000 FMFlg1=           0
         NFxFlg=           0 DoJE=F BraDBF=F KetDBF=F FulRan=T
         wScrn=  0.000000 ICntrl=       0 IOpCl=  0 I1Cent=           0 NGrid=           0
         NMat0=    1 NMatS0=      1 NMatT0=    0 NMatD0=    1 NMtDS0=    0 NMtDT0=    0
 Symmetry not used in FoFCou.
 E= -2050.51147342705    
 DIIS: error= 3.44D-03 at cycle   1 NSaved=   1.
 NSaved= 1 IEnMin= 1 EnMin= -2050.51147342705     IErMin= 1 ErrMin= 3.44D-03
 ErrMax= 3.44D-03  0.00D+00 EMaxC= 1.00D-01 BMatC= 2.57D-02 BMatP= 2.57D-02
 IDIUse=3 WtCom= 9.66D-01 WtEn= 3.44D-02
 Coeff-Com:  0.100D+01
 Coeff-En:   0.100D+01
 Coeff:      0.100D+01
 Gap=     0.508 Goal=   None    Shift=    0.000
 GapD=    0.508 DampG=2.000 DampE=1.000 DampFc=2.0000 IDamp=-1.
 RMSDP=1.01D-03 MaxDP=4.59D-02              OVMax= 3.01D-02

 Cycle   2  Pass 0  IDiag  1:
 RMSU=  1.01D-03    CP:  1.00D+00
 E= -2050.54549174881     Delta-E=       -0.034018321761 Rises=F Damp=F
 DIIS: error= 9.29D-04 at cycle   2 NSaved=   2.
 NSaved= 2 IEnMin= 2 EnMin= -2050.54549174881     IErMin= 2 ErrMin= 9.29D-04
 ErrMax= 9.29D-04  0.00D+00 EMaxC= 1.00D-01 BMatC= 1.17D-03 BMatP= 2.57D-02
 IDIUse=3 WtCom= 9.91D-01 WtEn= 9.29D-03
 Coeff-Com:  0.316D-01 0.968D+00
 Coeff-En:   0.000D+00 0.100D+01
 Coeff:      0.313D-01 0.969D+00
 Gap=     0.141 Goal=   None    Shift=    0.000
 RMSDP=2.47D-04 MaxDP=9.91D-03 DE=-3.40D-02 OVMax= 1.47D-02

 Cycle   3  Pass 0  IDiag  1:
 RMSU=  2.45D-04    CP:  1.00D+00  9.76D-01
 E= -2050.54493953225     Delta-E=        0.000552216557 Rises=F Damp=F
 DIIS: error= 1.52D-03 at cycle   3 NSaved=   3.
 NSaved= 3 IEnMin= 2 EnMin= -2050.54549174881     IErMin= 2 ErrMin= 9.29D-04
 ErrMax= 1.52D-03  0.00D+00 EMaxC= 1.00D-01 BMatC= 1.83D-03 BMatP= 1.17D-03
 IDIUse=3 WtCom= 2.04D-01 WtEn= 7.96D-01
 Coeff-Com: -0.246D-01 0.569D+00 0.455D+00
 Coeff-En:   0.000D+00 0.586D+00 0.414D+00
 Coeff:     -0.502D-02 0.582D+00 0.423D+00
 Gap=     0.142 Goal=   None    Shift=    0.000
 RMSDP=1.58D-04 MaxDP=6.36D-03 DE= 5.52D-04 OVMax= 1.09D-02

 Cycle   4  Pass 0  IDiag  1:
 RMSU=  6.29D-05    CP:  1.00D+00  1.02D+00  4.35D-01
 E= -2050.54677034589     Delta-E=       -0.001830813640 Rises=F Damp=F
 DIIS: error= 1.53D-04 at cycle   4 NSaved=   4.
 NSaved= 4 IEnMin= 4 EnMin= -2050.54677034589     IErMin= 4 ErrMin= 1.53D-04
 ErrMax= 1.53D-04  0.00D+00 EMaxC= 1.00D-01 BMatC= 4.20D-05 BMatP= 1.17D-03
 IDIUse=3 WtCom= 9.98D-01 WtEn= 1.53D-03
 Coeff-Com: -0.136D-01 0.227D+00 0.205D+00 0.582D+00
 Coeff-En:   0.000D+00 0.000D+00 0.000D+00 0.100D+01
 Coeff:     -0.135D-01 0.226D+00 0.204D+00 0.583D+00
 Gap=     0.142 Goal=   None    Shift=    0.000
 RMSDP=3.54D-05 MaxDP=1.57D-03 DE=-1.83D-03 OVMax= 2.69D-03

 Cycle   5  Pass 0  IDiag  1:
 RMSU=  2.58D-05    CP:  1.00D+00  1.02D+00  4.59D-01  6.34D-01
 E= -2050.54680977516     Delta-E=       -0.000039429267 Rises=F Damp=F
 DIIS: error= 8.83D-05 at cycle   5 NSaved=   5.
 NSaved= 5 IEnMin= 5 EnMin= -2050.54680977516     IErMin= 5 ErrMin= 8.83D-05
 ErrMax= 8.83D-05  0.00D+00 EMaxC= 1.00D-01 BMatC= 1.08D-05 BMatP= 4.20D-05
 IDIUse=1 WtCom= 1.00D+00 WtEn= 0.00D+00
 Coeff-Com: -0.439D-02 0.514D-01 0.565D-01 0.346D+00 0.550D+00
 Coeff:     -0.439D-02 0.514D-01 0.565D-01 0.346D+00 0.550D+00
 Gap=     0.142 Goal=   None    Shift=    0.000
 RMSDP=1.39D-05 MaxDP=5.91D-04 DE=-3.94D-05 OVMax= 1.37D-03

 Cycle   6  Pass 0  IDiag  1:
 RMSU=  9.44D-06    CP:  1.00D+00  1.02D+00  4.56D-01  7.11D-01  6.58D-01
 E= -2050.54681967562     Delta-E=       -0.000009900457 Rises=F Damp=F
 DIIS: error= 3.99D-05 at cycle   6 NSaved=   6.
 NSaved= 6 IEnMin= 6 EnMin= -2050.54681967562     IErMin= 6 ErrMin= 3.99D-05
 ErrMax= 3.99D-05  0.00D+00 EMaxC= 1.00D-01 BMatC= 1.58D-06 BMatP= 1.08D-05
 IDIUse=1 WtCom= 1.00D+00 WtEn= 0.00D+00
 Coeff-Com: -0.118D-02 0.451D-02 0.107D-01 0.146D+00 0.338D+00 0.502D+00
 Coeff:     -0.118D-02 0.451D-02 0.107D-01 0.146D+00 0.338D+00 0.502D+00
 Gap=     0.142 Goal=   None    Shift=    0.000
 RMSDP=5.04D-06 MaxDP=2.01D-04 DE=-9.90D-06 OVMax= 4.97D-04

 Initial convergence to 1.0D-05 achieved.  Increase integral accuracy.
 Cycle   7  Pass 1  IDiag  1:
 E= -2050.54685240907     Delta-E=       -0.000032733456 Rises=F Damp=F
 DIIS: error= 8.65D-05 at cycle   1 NSaved=   1.
 NSaved= 1 IEnMin= 1 EnMin= -2050.54685240907     IErMin= 1 ErrMin= 8.65D-05
 ErrMax= 8.65D-05  0.00D+00 EMaxC= 1.00D-01 BMatC= 2.79D-06 BMatP= 2.79D-06
 IDIUse=1 WtCom= 1.00D+00 WtEn= 0.00D+00
 Coeff-Com:  0.100D+01
 Coeff:      0.100D+01
 Gap=     0.142 Goal=   None    Shift=    0.000
 RMSDP=5.04D-06 MaxDP=2.01D-04 DE=-3.27D-05 OVMax= 5.84D-04

 Cycle   8  Pass 1  IDiag  1:
 RMSU=  7.04D-05    CP:  1.00D+00
 E= -2050.54685440002     Delta-E=       -0.000001990948 Rises=F Damp=F
 DIIS: error= 3.66D-05 at cycle   2 NSaved=   2.
 NSaved= 2 IEnMin= 2 EnMin= -2050.54685440002     IErMin= 2 ErrMin= 3.66D-05
 ErrMax= 3.66D-05  0.00D+00 EMaxC= 1.00D-01 BMatC= 9.20D-07 BMatP= 2.79D-06
 IDIUse=1 WtCom= 1.00D+00 WtEn= 0.00D+00
 Coeff-Com:  0.290D+00 0.710D+00
 Coeff:      0.290D+00 0.710D+00
 Gap=     0.142 Goal=   None    Shift=    0.000
 RMSDP=7.35D-06 MaxDP=2.69D-04 DE=-1.99D-06 OVMax= 8.82D-04

 Cycle   9  Pass 1  IDiag  1:
 RMSU=  7.33D-06    CP:  1.00D+00  1.01D+00
 E= -2050.54685338201     Delta-E=        0.000001018006 Rises=F Damp=F
 DIIS: error= 5.34D-05 at cycle   3 NSaved=   3.
 NSaved= 3 IEnMin= 2 EnMin= -2050.54685440002     IErMin= 2 ErrMin= 3.66D-05
 ErrMax= 5.34D-05  0.00D+00 EMaxC= 1.00D-01 BMatC= 1.82D-06 BMatP= 9.20D-07
 IDIUse=1 WtCom= 1.00D+00 WtEn= 0.00D+00
 Coeff-Com: -0.311D-02 0.586D+00 0.417D+00
 Coeff:     -0.311D-02 0.586D+00 0.417D+00
 Gap=     0.142 Goal=   None    Shift=    0.000
 RMSDP=4.54D-06 MaxDP=1.89D-04 DE= 1.02D-06 OVMax= 5.45D-04

 Cycle  10  Pass 1  IDiag  1:
 RMSU=  9.22D-07    CP:  1.00D+00  1.01D+00  4.00D-01
 E= -2050.54685538537     Delta-E=       -0.000002003353 Rises=F Damp=F
 DIIS: error= 3.55D-06 at cycle   4 NSaved=   4.
 NSaved= 4 IEnMin= 4 EnMin= -2050.54685538537     IErMin= 4 ErrMin= 3.55D-06
 ErrMax= 3.55D-06  0.00D+00 EMaxC= 1.00D-01 BMatC= 1.86D-08 BMatP= 9.20D-07
 IDIUse=1 WtCom= 1.00D+00 WtEn= 0.00D+00
 Coeff-Com: -0.625D-02 0.345D+00 0.254D+00 0.407D+00
 Coeff:     -0.625D-02 0.345D+00 0.254D+00 0.407D+00
 Gap=     0.142 Goal=   None    Shift=    0.000
 RMSDP=4.98D-07 MaxDP=2.55D-05 DE=-2.00D-06 OVMax= 5.84D-05

 Cycle  11  Pass 1  IDiag  1:
 RMSU=  3.15D-07    CP:  1.00D+00  1.01D+00  4.16D-01  6.04D-01
 E= -2050.54685540448     Delta-E=       -0.000000019118 Rises=F Damp=F
 DIIS: error= 5.54D-07 at cycle   5 NSaved=   5.
 NSaved= 5 IEnMin= 5 EnMin= -2050.54685540448     IErMin= 5 ErrMin= 5.54D-07
 ErrMax= 5.54D-07  0.00D+00 EMaxC= 1.00D-01 BMatC= 5.01D-10 BMatP= 1.86D-08
 IDIUse=1 WtCom= 1.00D+00 WtEn= 0.00D+00
 Coeff-Com: -0.280D-02 0.128D+00 0.962D-01 0.198D+00 0.580D+00
 Coeff:     -0.280D-02 0.128D+00 0.962D-01 0.198D+00 0.580D+00
 Gap=     0.142 Goal=   None    Shift=    0.000
 RMSDP=9.78D-08 MaxDP=4.80D-06 DE=-1.91D-08 OVMax= 1.33D-05

 Cycle  12  Pass 1  IDiag  1:
 RMSU=  7.63D-08    CP:  1.00D+00  1.01D+00  4.20D-01  6.47D-01  8.77D-01
 E= -2050.54685540495     Delta-E=       -0.000000000465 Rises=F Damp=F
 DIIS: error= 2.20D-07 at cycle   6 NSaved=   6.
 NSaved= 6 IEnMin= 6 EnMin= -2050.54685540495     IErMin= 6 ErrMin= 2.20D-07
 ErrMax= 2.20D-07  0.00D+00 EMaxC= 1.00D-01 BMatC= 7.79D-11 BMatP= 5.01D-10
 IDIUse=1 WtCom= 1.00D+00 WtEn= 0.00D+00
 Coeff-Com: -0.584D-03 0.189D-01 0.149D-01 0.470D-01 0.317D+00 0.603D+00
 Coeff:     -0.584D-03 0.189D-01 0.149D-01 0.470D-01 0.317D+00 0.603D+00
 Gap=     0.142 Goal=   None    Shift=    0.000
 RMSDP=3.26D-08 MaxDP=1.98D-06 DE=-4.65D-10 OVMax= 3.16D-06

 Cycle  13  Pass 1  IDiag  1:
 RMSU=  2.19D-08    CP:  1.00D+00  1.01D+00  4.19D-01  6.43D-01  9.29D-01
                    CP:  7.75D-01
 E= -2050.54685540506     Delta-E=       -0.000000000110 Rises=F Damp=F
 DIIS: error= 7.20D-08 at cycle   7 NSaved=   7.
 NSaved= 7 IEnMin= 7 EnMin= -2050.54685540506     IErMin= 7 ErrMin= 7.20D-08
 ErrMax= 7.20D-08  0.00D+00 EMaxC= 1.00D-01 BMatC= 7.08D-12 BMatP= 7.79D-11
 IDIUse=1 WtCom= 1.00D+00 WtEn= 0.00D+00
 Coeff-Com: -0.876D-04-0.367D-03 0.622D-04 0.872D-02 0.124D+00 0.315D+00
 Coeff-Com:  0.553D+00
 Coeff:     -0.876D-04-0.367D-03 0.622D-04 0.872D-02 0.124D+00 0.315D+00
 Coeff:      0.553D+00
 Gap=     0.142 Goal=   None    Shift=    0.000
 RMSDP=1.22D-08 MaxDP=6.75D-07 DE=-1.10D-10 OVMax= 1.26D-06

 Cycle  14  Pass 1  IDiag  1:
 RMSU=  9.30D-09    CP:  1.00D+00  1.01D+00  4.19D-01  6.46D-01  9.33D-01
                    CP:  8.19D-01  7.04D-01
 E= -2050.54685540508     Delta-E=       -0.000000000025 Rises=F Damp=F
 DIIS: error= 4.74D-08 at cycle   8 NSaved=   8.
 NSaved= 8 IEnMin= 8 EnMin= -2050.54685540508     IErMin= 8 ErrMin= 4.74D-08
 ErrMax= 4.74D-08  0.00D+00 EMaxC= 1.00D-01 BMatC= 2.36D-12 BMatP= 7.08D-12
 IDIUse=1 WtCom= 1.00D+00 WtEn= 0.00D+00
 Coeff-Com:  0.319D-04-0.333D-02-0.237D-02-0.164D-02 0.362D-01 0.120D+00
 Coeff-Com:  0.388D+00 0.463D+00
 Coeff:      0.319D-04-0.333D-02-0.237D-02-0.164D-02 0.362D-01 0.120D+00
 Coeff:      0.388D+00 0.463D+00
 Gap=     0.142 Goal=   None    Shift=    0.000
 RMSDP=5.29D-09 MaxDP=2.75D-07 DE=-2.55D-11 OVMax= 5.45D-07

 SCF Done:  E(RB3LYP) =  -2050.54685541     A.U. after   14 cycles
            NFock= 14  Conv=0.53D-08     -V/T= 2.0061
 KE= 2.038040073458D+03 PE=-1.048697381960D+04 EE= 3.572697792236D+03
 Leave Link  502 at Sun Dec  2 13:52:33 2018, MaxMem=   536870912 cpu:       960.4
 (Enter /pbs_home/pkowalski/g09d01/g09/l701.exe)
 Compute integral first derivatives.
 ... and contract with generalized density number  0.
 R6Disp: Adding Grimme-D3 dispersion energy 1st derivatives to the gradient.
 Leave Link  701 at Sun Dec  2 13:52:34 2018, MaxMem=   536870912 cpu:         3.7
 (Enter /pbs_home/pkowalski/g09d01/g09/l702.exe)
 L702 exits ... SP integral derivatives will be done elsewhere.
 Leave Link  702 at Sun Dec  2 13:52:34 2018, MaxMem=   536870912 cpu:         0.2
 (Enter /pbs_home/pkowalski/g09d01/g09/l703.exe)
 Compute integral first derivatives, UseDBF=F ICtDFT=           0.
 Integral derivatives from FoFJK, PRISM(SPDF).
 Calling FoFJK, ICntrl=      2127 FMM=F ISym2X=0 I1Cent= 0 IOpClX= 0 NMat=1 NMatS=1 NMatT=0.
 FoFJK:  IHMeth= 1 ICntrl=    2127 DoSepK=F KAlg= 0 I1Cent=   0 FoldK=F
 IRaf=         0 NMat=   1 IRICut=       1 DoRegI=T DoRafI=F ISym2E= 0.
 FoFCou: FMM=F IPFlag=           0 FMFlag=      100000 FMFlg1=         800
         NFxFlg=           0 DoJE=F BraDBF=F KetDBF=F FulRan=T
         wScrn=  0.000000 ICntrl=    2127 IOpCl=  0 I1Cent=           0 NGrid=           0
         NMat0=    1 NMatS0=      1 NMatT0=    0 NMatD0=    1 NMtDS0=    0 NMtDT0=    0
 Symmetry not used in FoFCou.
 Leave Link  703 at Sun Dec  2 13:53:02 2018, MaxMem=   536870912 cpu:       226.8
 (Enter /pbs_home/pkowalski/g09d01/g09/l716.exe)
 Dipole        =-4.11010359D-02-2.47244386D+00-1.34355713D-01
 ***** Axes restored to original set *****
 -------------------------------------------------------------------
 Center     Atomic                   Forces (Hartrees/Bohr)
 Number     Number              X              Y              Z
 -------------------------------------------------------------------
      1        6          -0.015667801   -0.006533805    0.000061672
      2       16           0.001867318   -0.001280150   -0.005457771
      3        6          -0.007432710    0.004096855    0.002569357
      4        6           0.012110267    0.001208260    0.000878975
      5        6          -0.000309527    0.004957507    0.003472882
      6        6           0.001653144   -0.000049058   -0.000029227
      7        1          -0.002238039   -0.001517422   -0.001363830
      8        6           0.026581821   -0.009973759    0.002914671
      9        6          -0.010157099    0.004625764   -0.000084357
     10        6          -0.017534364    0.017091819   -0.010299836
     11        6           0.006914122    0.012070793   -0.001779094
     12        6           0.006528777   -0.007129666    0.007593276
     13        9          -0.000369727   -0.002704558    0.002546072
     14        9           0.000586543    0.002055557    0.000636499
     15        9          -0.002401948   -0.005852482   -0.001287028
     16        9           0.000701806   -0.001019571   -0.002446384
     17        9           0.001845031    0.000900996   -0.000745351
     18        9          -0.004534021   -0.000294755   -0.001299329
     19        6           0.004490126    0.001394274   -0.005664398
     20        6          -0.000929049   -0.014239250    0.007213978
     21        6          -0.001081382    0.000164836    0.003050987
     22        1          -0.000267928   -0.001077244    0.000798388
     23        1          -0.000451106    0.000696183   -0.000015621
     24        1          -0.000561413    0.000015646   -0.001658905
     25        6          -0.000491741   -0.001495595   -0.002355606
     26        1           0.000758815   -0.000365200    0.000031249
     27        1           0.000579028    0.000300076    0.001696577
     28        1          -0.001008768   -0.000653463   -0.000323593
     29        1           0.000680749   -0.001080026   -0.000420872
     30        1          -0.000688788    0.001097906   -0.000022711
     31        1          -0.000769018    0.000783818    0.000776332
     32       16           0.000361229    0.002178969    0.001376689
     33        6          -0.013604707    0.007999430    0.010378722
     34        6           0.013740905   -0.002123313   -0.009732492
     35        6           0.001965618   -0.002415442   -0.004069389
     36        1           0.000720861   -0.000255555   -0.000263274
     37        1           0.001089755   -0.000210176    0.000886304
     38        1          -0.000927916   -0.000095829    0.000894961
     39        1          -0.001748863   -0.001272369    0.001541477
 -------------------------------------------------------------------
 Cartesian Forces:  Max     0.026581821 RMS     0.005639595
 Leave Link  716 at Sun Dec  2 13:53:02 2018, MaxMem=   536870912 cpu:         0.3
 (Enter /pbs_home/pkowalski/g09d01/g09/l103.exe)

 GradGradGradGradGradGradGradGradGradGradGradGradGradGradGradGradGradGrad
 Berny optimization.
 Using GEDIIS/GDIIS optimizer.
 FormGI is forming the generalized inverse of G from B-inverse, IUseBI=4.
 GSVD:  received Info=                   1 from GESDD.
 Internal  Forces:  Max     0.013086624 RMS     0.002553350
 Search for a local minimum.
 Step number   2 out of a maximum of  223
 All quantities printed in internal units (Hartrees-Bohrs-Radians)
 RMS Force = .25534D-02 SwitMx=.10000D-02 MixMth= 1
 Mixed Optimization -- RFO/linear search
 Update second derivatives using D2CorX and points    1    2
 DE= -2.75D-02 DEPred=-2.90D-02 R= 9.46D-01
 TightC=F SS=  1.41D+00  RLast= 3.86D-01 DXNew= 5.0454D-01 1.1571D+00
 Trust test= 9.46D-01 RLast= 3.86D-01 DXMaxT set to 5.05D-01
 ITU=  1  0
 Use linear search instead of GDIIS.
     Eigenvalues ---    0.00792   0.00884   0.00898   0.00952   0.00973
     Eigenvalues ---    0.01010   0.01114   0.01126   0.01180   0.01235
     Eigenvalues ---    0.01254   0.01320   0.01373   0.01404   0.01471
     Eigenvalues ---    0.01497   0.01520   0.01586   0.01661   0.01703
     Eigenvalues ---    0.01951   0.02274   0.04719   0.05328   0.07219
     Eigenvalues ---    0.07254   0.07275   0.07288   0.07331   0.07344
     Eigenvalues ---    0.07367   0.07428   0.07520   0.08168   0.09268
     Eigenvalues ---    0.10004   0.10031   0.10740   0.12106   0.12188
     Eigenvalues ---    0.14007   0.15930   0.15990   0.16000   0.16000
     Eigenvalues ---    0.16000   0.16000   0.16000   0.16000   0.16000
     Eigenvalues ---    0.16000   0.16000   0.16000   0.16000   0.16023
     Eigenvalues ---    0.16728   0.22596   0.23580   0.23611   0.24167
     Eigenvalues ---    0.24258   0.24613   0.24920   0.24964   0.24982
     Eigenvalues ---    0.24984   0.24992   0.24998   0.24999   0.26810
     Eigenvalues ---    0.28193   0.28985   0.29023   0.29360   0.29692
     Eigenvalues ---    0.30270   0.30313   0.31709   0.33336   0.33920
     Eigenvalues ---    0.34063   0.34194   0.34209   0.34214   0.34239
     Eigenvalues ---    0.34246   0.34253   0.34270   0.34278   0.34305
     Eigenvalues ---    0.34318   0.34333   0.34344   0.34416   0.35559
     Eigenvalues ---    0.35973   0.36093   0.37205   0.37774   0.38112
     Eigenvalues ---    0.38643   0.39416   0.40685   0.45818   0.51711
     Eigenvalues ---    0.52918   0.53124   0.53700   0.54069   0.54371
     Eigenvalues ---    0.55317
 RFO step:  Lambda=-8.44200627D-03 EMin= 7.91768259D-03
 Quartic linear search produced a step of  0.14985.
 Iteration  1 RMS(Cart)=  0.17414394 RMS(Int)=  0.00417964
 Iteration  2 RMS(Cart)=  0.00916016 RMS(Int)=  0.00047256
 Iteration  3 RMS(Cart)=  0.00004020 RMS(Int)=  0.00047244
 Iteration  4 RMS(Cart)=  0.00000002 RMS(Int)=  0.00047244
 ITry= 1 IFail=0 DXMaxC= 7.17D-01 DCOld= 1.00D+10 DXMaxT= 5.05D-01 DXLimC= 3.00D+00 Rises=F
 Variable       Old X    -DE/DX   Delta X   Delta X   Delta X     New X
                                 (Linear)    (Quad)   (Total)
    R1        3.33164  -0.00135   0.00192  -0.00716  -0.00508   3.32656
    R2        2.63324  -0.00528  -0.01447  -0.00593  -0.02027   2.61297
    R3        2.71517   0.01001   0.00147   0.02620   0.02767   2.74285
    R4        3.29166  -0.00320  -0.00572  -0.00649  -0.01228   3.27938
    R5        2.58431   0.00532   0.00666   0.00719   0.01366   2.59798
    R6        2.83695  -0.00085   0.00288  -0.00494  -0.00206   2.83489
    R7        2.71307  -0.00350  -0.00190  -0.00866  -0.01063   2.70244
    R8        2.05587   0.00260   0.00209   0.00649   0.00859   2.06445
    R9        2.83004   0.00156   0.00331   0.00264   0.00595   2.83599
   R10        2.07619   0.00080   0.00098   0.00188   0.00285   2.07904
   R11        2.08035   0.00108   0.00167   0.00225   0.00392   2.08427
   R12        2.08059   0.00109   0.00172   0.00225   0.00397   2.08456
   R13        2.85987   0.00189   0.00219   0.00373   0.00602   2.86589
   R14        2.62265  -0.01155  -0.02022  -0.02573  -0.04562   2.57703
   R15        2.89544   0.00284   0.00380   0.01197   0.01503   2.91047
   R16        2.56071  -0.00181   0.00023  -0.00386  -0.00364   2.55708
   R17        2.57206  -0.00075   0.00025  -0.00172  -0.00147   2.57058
   R18        2.86142   0.00255   0.00288   0.00368   0.00659   2.86801
   R19        2.70848   0.01023   0.00013   0.02781   0.02794   2.73642
   R20        2.89652   0.00340   0.00403   0.01477   0.01911   2.91563
   R21        2.54483  -0.00487  -0.00090  -0.00931  -0.01021   2.53462
   R22        2.56548  -0.00274  -0.00238  -0.00444  -0.00682   2.55866
   R23        2.57355   0.00130   0.00079   0.00225   0.00304   2.57658
   R24        2.55745  -0.00385  -0.00051  -0.00764  -0.00814   2.54930
   R25        2.64229  -0.00528  -0.01472  -0.00450  -0.01917   2.62312
   R26        2.82658   0.00229   0.00323   0.00505   0.00828   2.83486
   R27        2.69219   0.00013  -0.00426   0.00285  -0.00139   2.69080
   R28        3.32514  -0.00267  -0.00332  -0.00647  -0.00978   3.31536
   R29        2.07787   0.00101   0.00121   0.00238   0.00358   2.08145
   R30        2.08144   0.00023   0.00207  -0.00079   0.00128   2.08272
   R31        2.07712   0.00005   0.00137  -0.00085   0.00052   2.07764
   R32        2.08221   0.00042   0.00216  -0.00022   0.00194   2.08415
   R33        2.07736   0.00014   0.00137  -0.00056   0.00081   2.07817
   R34        2.07800   0.00092   0.00123   0.00208   0.00331   2.08130
   R35        3.26956  -0.00092  -0.00514   0.00038  -0.00480   3.26476
   R36        2.63319  -0.01309  -0.01220  -0.02873  -0.04096   2.59223
   R37        2.82543   0.00287   0.00385   0.00640   0.01025   2.83568
   R38        2.05573   0.00262   0.00240   0.00631   0.00871   2.06444
   R39        2.07857   0.00071   0.00147   0.00121   0.00268   2.08124
   R40        2.08162   0.00130   0.00196   0.00274   0.00470   2.08632
   R41        2.07736   0.00094   0.00125   0.00212   0.00337   2.08073
    A1        1.93292   0.00186   0.00432   0.00324   0.00654   1.93947
    A2        2.11668  -0.00298   0.00324  -0.01308  -0.01129   2.10539
    A3        2.23202   0.00123  -0.00751   0.01476   0.00577   2.23779
    A4        1.60129   0.00096   0.00116   0.00301   0.00437   1.60566
    A5        1.94488  -0.00387  -0.00784  -0.00831  -0.01642   1.92845
    A6        2.10448   0.00183   0.00189   0.00543   0.00737   2.11186
    A7        2.23382   0.00204   0.00595   0.00282   0.00883   2.24265
    A8        1.98922   0.00244   0.00658   0.00661   0.01297   2.00219
    A9        2.15914  -0.00269  -0.00382  -0.01258  -0.01632   2.14283
   A10        2.13482   0.00025  -0.00276   0.00595   0.00327   2.13809
   A11        1.95644  -0.00139  -0.00422  -0.00425  -0.00838   1.94806
   A12        2.16208   0.00323  -0.00209   0.01689   0.01473   2.17681
   A13        2.16466  -0.00184   0.00631  -0.01262  -0.00638   2.15828
   A14        1.92918  -0.00163  -0.00244  -0.00776  -0.01018   1.91900
   A15        1.94475   0.00062   0.00195   0.00167   0.00362   1.94837
   A16        1.94578   0.00073   0.00208   0.00236   0.00444   1.95022
   A17        1.88049   0.00059   0.00020   0.00400   0.00422   1.88471
   A18        1.88052   0.00055   0.00017   0.00388   0.00407   1.88459
   A19        1.88038  -0.00083  -0.00206  -0.00391  -0.00599   1.87439
   A20        2.14024  -0.00759   0.00338  -0.03384  -0.03214   2.10810
   A21        2.21811   0.00526  -0.00706   0.03589   0.02798   2.24609
   A22        1.90030   0.00276   0.00489   0.01619   0.01971   1.92000
   A23        1.78453  -0.00070  -0.00190   0.01539   0.01259   1.79712
   A24        2.00460  -0.00025   0.00019  -0.01049  -0.01036   1.99424
   A25        1.92908   0.00041   0.00143   0.00003   0.00205   1.93113
   A26        1.95546   0.00051   0.00146   0.00112   0.00375   1.95922
   A27        1.92837  -0.00062  -0.00133  -0.01069  -0.01267   1.91570
   A28        1.86252   0.00058   0.00007   0.00411   0.00405   1.86656
   A29        1.90091   0.00188   0.00454   0.00610   0.01020   1.91110
   A30        2.22698   0.00746  -0.00713   0.03926   0.03180   2.25879
   A31        2.15378  -0.00927   0.00265  -0.04281  -0.04051   2.11326
   A32        1.76634  -0.00129   0.00048   0.00951   0.00842   1.77476
   A33        2.00271   0.00098   0.00188  -0.00364  -0.00112   2.00159
   A34        1.90772  -0.00110  -0.00332  -0.00713  -0.01020   1.89752
   A35        2.00005   0.00117   0.00148  -0.00290  -0.00122   1.99883
   A36        1.90404  -0.00135  -0.00369  -0.00747  -0.01048   1.89356
   A37        1.87927   0.00124   0.00254   0.01036   0.01266   1.89192
   A38        1.77949  -0.00072  -0.00184   0.01089   0.00842   1.78790
   A39        1.93614   0.00049   0.00139   0.00126   0.00268   1.93882
   A40        2.00434  -0.00019   0.00117  -0.00970  -0.00819   1.99614
   A41        1.92081  -0.00111  -0.00247  -0.00749  -0.00949   1.91133
   A42        1.95884   0.00097   0.00203   0.00020   0.00216   1.96100
   A43        1.86443   0.00046  -0.00040   0.00448   0.00398   1.86841
   A44        2.16389   0.00411  -0.00343   0.02115   0.01767   2.18156
   A45        1.95656  -0.00148  -0.00160  -0.00548  -0.00701   1.94955
   A46        2.16269  -0.00264   0.00504  -0.01576  -0.01078   2.15191
   A47        2.23837   0.00514  -0.00487   0.02672   0.02121   2.25958
   A48        2.11152  -0.00450   0.00422  -0.02344  -0.01982   2.09170
   A49        1.93258  -0.00060   0.00061  -0.00099  -0.00092   1.93166
   A50        1.93627  -0.00072  -0.00036  -0.00319  -0.00355   1.93272
   A51        1.93543   0.00080   0.00139   0.00196   0.00335   1.93879
   A52        1.94775   0.00005  -0.00024   0.00116   0.00092   1.94867
   A53        1.88206  -0.00017   0.00000  -0.00227  -0.00227   1.87979
   A54        1.88044   0.00113   0.00163   0.00915   0.01077   1.89121
   A55        1.87919  -0.00109  -0.00246  -0.00683  -0.00928   1.86991
   A56        1.93576   0.00083   0.00143   0.00222   0.00365   1.93941
   A57        1.94712  -0.00041  -0.00026  -0.00221  -0.00248   1.94464
   A58        1.93815  -0.00062  -0.00015  -0.00256  -0.00270   1.93544
   A59        1.87940  -0.00090  -0.00230  -0.00612  -0.00842   1.87099
   A60        1.88124  -0.00014  -0.00021  -0.00116  -0.00136   1.87988
   A61        1.87938   0.00126   0.00143   0.00996   0.01139   1.89077
   A62        1.61218  -0.00032  -0.00034  -0.00025  -0.00067   1.61151
   A63        1.93325  -0.00066  -0.00343  -0.00122  -0.00488   1.92837
   A64        2.14385  -0.00409  -0.00149  -0.01475  -0.01639   2.12746
   A65        2.20014   0.00485   0.00524   0.01889   0.02405   2.22419
   A66        1.99015   0.00306   0.00478   0.00783   0.01259   2.00274
   A67        2.15335  -0.00154  -0.00176  -0.00461  -0.00638   2.14696
   A68        2.13924  -0.00150  -0.00293  -0.00306  -0.00601   2.13323
   A69        1.95856   0.00031   0.00193   0.00033   0.00226   1.96082
   A70        1.93368   0.00056   0.00094   0.00190   0.00284   1.93652
   A71        1.92905  -0.00059  -0.00103  -0.00247  -0.00350   1.92555
   A72        1.87855  -0.00056  -0.00144  -0.00263  -0.00408   1.87447
   A73        1.87744   0.00049   0.00015   0.00457   0.00473   1.88216
   A74        1.88374  -0.00023  -0.00067  -0.00171  -0.00237   1.88137
    D1       -0.00511   0.00078  -0.00107   0.04479   0.04409   0.03898
    D2       -3.09118  -0.00122  -0.00162  -0.04303  -0.04390  -3.13508
    D3        0.00663  -0.00069   0.00169  -0.04396  -0.04231  -0.03568
    D4       -3.13288  -0.00088   0.00174  -0.05417  -0.05262   3.09768
    D5        3.08809   0.00131   0.00282   0.05000   0.05338   3.14147
    D6       -0.05143   0.00111   0.00287   0.03979   0.04307  -0.00836
    D7       -1.10464   0.00548   0.01173   0.19364   0.20496  -0.89968
    D8        2.30002   0.00297   0.00487   0.09569   0.10066   2.40068
    D9        2.10276   0.00313   0.01052   0.09019   0.10060   2.20336
   D10       -0.77577   0.00062   0.00366  -0.00776  -0.00369  -0.77946
   D11        0.00223  -0.00069   0.00017  -0.03431  -0.03382  -0.03160
   D12       -3.13599  -0.00030   0.00047  -0.01679  -0.01625   3.13095
   D13        0.00119   0.00042   0.00077   0.01552   0.01613   0.01732
   D14       -3.13909   0.00072   0.00028   0.02805   0.02815  -3.11094
   D15        3.13909   0.00000   0.00043  -0.00361  -0.00313   3.13596
   D16       -0.00118   0.00029  -0.00006   0.00892   0.00889   0.00770
   D17        3.14029  -0.00022  -0.00015  -0.00949  -0.00964   3.13065
   D18        1.04982  -0.00028  -0.00007  -0.01045  -0.01052   1.03931
   D19       -1.05172  -0.00014  -0.00017  -0.00824  -0.00843  -1.06015
   D20        0.00268   0.00025   0.00022   0.01123   0.01145   0.01413
   D21       -2.08778   0.00019   0.00030   0.01026   0.01057  -2.07721
   D22        2.09386   0.00033   0.00020   0.01248   0.01266   2.10652
   D23       -0.00516   0.00018  -0.00161   0.01900   0.01743   0.01227
   D24        3.13435   0.00038  -0.00167   0.02927   0.02765  -3.12119
   D25        3.13513  -0.00011  -0.00113   0.00665   0.00544   3.14057
   D26       -0.00854   0.00009  -0.00119   0.01692   0.01565   0.00710
   D27        1.56971   0.00012  -0.00057   0.01895   0.01846   1.58816
   D28       -0.52537   0.00098   0.00155   0.02668   0.02830  -0.49707
   D29       -2.62204   0.00009   0.00002   0.01727   0.01736  -2.60468
   D30       -1.56956  -0.00010  -0.00050   0.00751   0.00694  -1.56263
   D31        2.61855   0.00077   0.00162   0.01524   0.01678   2.63533
   D32        0.52188  -0.00013   0.00009   0.00583   0.00584   0.52772
   D33        2.94525  -0.00135  -0.00046  -0.01429  -0.01282   2.93243
   D34        0.82323  -0.00136  -0.00107  -0.02042  -0.02029   0.80294
   D35       -1.28497  -0.00225  -0.00238  -0.01837  -0.01978  -1.30475
   D36       -0.41738   0.00143   0.00340   0.07229   0.07649  -0.34088
   D37       -2.53939   0.00142   0.00279   0.06615   0.06903  -2.47036
   D38        1.63559   0.00053   0.00148   0.06821   0.06953   1.70513
   D39        2.89122   0.00018   0.00659   0.03821   0.04652   2.93774
   D40       -0.30857   0.00126   0.00793   0.08513   0.09579  -0.21277
   D41       -0.01679  -0.00066   0.00039  -0.04185  -0.04200  -0.05879
   D42        3.06661   0.00041   0.00173   0.00506   0.00727   3.07388
   D43        0.66723  -0.00309  -0.00748  -0.07842  -0.08556   0.58167
   D44        2.83058  -0.00200  -0.00435  -0.07744  -0.08186   2.74872
   D45       -1.34001  -0.00053  -0.00221  -0.07183  -0.07386  -1.41387
   D46        2.82265  -0.00356  -0.00766  -0.08074  -0.08804   2.73462
   D47       -1.29718  -0.00247  -0.00453  -0.07976  -0.08434  -1.38152
   D48        0.81542  -0.00101  -0.00240  -0.07416  -0.07634   0.73908
   D49       -1.38625  -0.00292  -0.00750  -0.08198  -0.08898  -1.47523
   D50        0.77710  -0.00182  -0.00437  -0.08100  -0.08528   0.69182
   D51        2.88970  -0.00036  -0.00223  -0.07540  -0.07728   2.81242
   D52        0.44355  -0.00048  -0.00410  -0.00628  -0.01058   0.43297
   D53       -1.60107   0.00099  -0.00086  -0.00404  -0.00533  -1.60640
   D54        2.56617   0.00013  -0.00222  -0.00387  -0.00669   2.55948
   D55       -2.64281  -0.00215  -0.00490  -0.05403  -0.05777  -2.70058
   D56        1.59575  -0.00069  -0.00167  -0.05179  -0.05251   1.54324
   D57       -0.52020  -0.00155  -0.00303  -0.05162  -0.05387  -0.57407
   D58       -0.73666   0.00013   0.00786  -0.03703  -0.02884  -0.76550
   D59        2.36055   0.00142   0.00669   0.03446   0.04137   2.40192
   D60        2.33897   0.00179   0.00937   0.01816   0.02730   2.36627
   D61       -0.84700   0.00308   0.00819   0.08966   0.09751  -0.74949
   D62       -0.67540   0.00271   0.00781   0.05439   0.06234  -0.61306
   D63        1.38024   0.00242   0.00733   0.05831   0.06568   1.44592
   D64       -2.82912   0.00288   0.00650   0.05908   0.06573  -2.76338
   D65       -2.84057   0.00175   0.00441   0.05394   0.05859  -2.78198
   D66       -0.78493   0.00145   0.00392   0.05786   0.06194  -0.72299
   D67        1.28890   0.00192   0.00309   0.05862   0.06199   1.35089
   D68        1.33457   0.00035   0.00283   0.04805   0.05084   1.38541
   D69       -2.89297   0.00006   0.00234   0.05196   0.05418  -2.83879
   D70       -0.81914   0.00052   0.00151   0.05273   0.05423  -0.76491
   D71       -0.04925   0.00055   0.00249   0.01705   0.02003  -0.02922
   D72        3.13302  -0.00053   0.00349  -0.04792  -0.04459   3.08842
   D73        3.10287   0.00067   0.00161   0.02639   0.02865   3.13151
   D74        0.00195  -0.00041   0.00261  -0.03858  -0.03598  -0.03403
   D75       -2.60708  -0.00011  -0.00072   0.01367   0.01300  -2.59408
   D76        1.58511   0.00006  -0.00140   0.01733   0.01599   1.60110
   D77       -0.50991   0.00087   0.00094   0.02388   0.02487  -0.48504
   D78        0.52276  -0.00022   0.00019   0.00334   0.00348   0.52624
   D79       -1.56824  -0.00005  -0.00048   0.00700   0.00647  -1.56177
   D80        2.61993   0.00076   0.00185   0.01355   0.01534   2.63528
   D81       -0.00819   0.00012  -0.00185   0.01957   0.01785   0.00966
   D82        3.10205   0.00050   0.00055   0.02502   0.02567   3.12772
   D83       -3.13926   0.00019  -0.00263   0.02864   0.02609  -3.11317
   D84       -0.02903   0.00057  -0.00024   0.03409   0.03391   0.00488
   D85       -3.10093  -0.00081  -0.00101  -0.02343  -0.02327  -3.12420
   D86        0.00340   0.00043  -0.00213   0.03739   0.03531   0.03871
   D87       -0.00792  -0.00036   0.00115  -0.02631  -0.02509  -0.03301
   D88       -3.03904  -0.00164  -0.00205  -0.05476  -0.05617  -3.09522
   D89        0.01062   0.00020   0.00019   0.00906   0.00912   0.01975
   D90       -3.09989  -0.00017  -0.00221   0.00368   0.00138  -3.09851
   D91        3.03738   0.00082   0.00288   0.03596   0.03906   3.07644
   D92       -0.07314   0.00045   0.00048   0.03059   0.03132  -0.04182
   D93       -0.51310   0.00042   0.00122   0.00545   0.00670  -0.50640
   D94        1.58718   0.00031   0.00133   0.00364   0.00501   1.59219
   D95       -2.60876  -0.00001   0.00044   0.00113   0.00160  -2.60716
   D96        2.75635  -0.00058  -0.00173  -0.02569  -0.02746   2.72889
   D97       -1.42655  -0.00069  -0.00162  -0.02751  -0.02916  -1.45571
   D98        0.66069  -0.00101  -0.00251  -0.03002  -0.03257   0.62813
         Item               Value     Threshold  Converged?
 Maximum Force            0.013087     0.000450     NO 
 RMS     Force            0.002553     0.000300     NO 
 Maximum Displacement     0.717121     0.001800     NO 
 RMS     Displacement     0.177447     0.001200     NO 
 Predicted change in Energy=-7.026183D-03
 Lowest energy point so far.  Saving SCF results.
 GradGradGradGradGradGradGradGradGradGradGradGradGradGradGradGradGradGrad

 Leave Link  103 at Sun Dec  2 13:53:03 2018, MaxMem=   536870912 cpu:         0.9
 (Enter /pbs_home/pkowalski/g09d01/g09/l202.exe)
                          Input orientation:                          
 ---------------------------------------------------------------------
 Center     Atomic      Atomic             Coordinates (Angstroms)
 Number     Number       Type             X           Y           Z
 ---------------------------------------------------------------------
      1          6           0       -1.978382   -0.196443   -0.595878
      2         16           0       -3.430004    0.788651   -0.450350
      3          6           0       -4.442905   -0.517911   -0.978028
      4          6           0       -3.683568   -1.622629   -1.283070
      5          6           0       -2.277703   -1.456363   -1.080582
      6          6           0       -5.930144   -0.349991   -1.079994
      7          1           0       -4.116208   -2.551132   -1.662782
      8          6           0       -0.675955    0.352541   -0.265709
      9          6           0       -0.211548    1.664875   -0.867439
     10          6           0        0.344206   -0.230227    0.426640
     11          6           0        1.034095    2.007856   -0.029098
     12          6           0        1.601757    0.605831    0.275171
     13          9           0       -1.138344    2.650269   -0.834994
     14          9           0        0.142754    1.496531   -2.169949
     15          9           0        1.899031    2.841146   -0.626174
     16          9           0        0.632847    2.570681    1.135162
     17          9           0        2.350556    0.178631   -0.781167
     18          9           0        2.406553    0.601954    1.357843
     19          6           0       -0.589987   -1.887048    2.147410
     20          6           0        0.342584   -1.440886    1.221095
     21          6           0       -1.827908   -1.141220    2.549560
     22          1           0       -2.089367   -1.355949    3.597766
     23          1           0       -2.687031   -1.432136    1.923489
     24          1           0       -1.700421   -0.054700    2.440067
     25          6           0       -1.263282   -2.522921   -1.373210
     26          1           0       -1.097165   -3.165718   -0.492545
     27          1           0       -0.290844   -2.088133   -1.646529
     28          1           0       -1.599083   -3.168043   -2.200306
     29          1           0       -6.389329   -1.282375   -1.440831
     30          1           0       -6.201110    0.456811   -1.781523
     31          1           0       -6.381376   -0.103713   -0.103995
     32         16           0        1.683438   -2.565882    1.100880
     33          6           0        0.963938   -3.654116    2.233483
     34          6           0       -0.220486   -3.145223    2.702378
     35          6           0        1.656199   -4.909695    2.676238
     36          1           0        2.331019   -5.310532    1.903637
     37          1           0        2.261530   -4.728561    3.581588
     38          1           0        0.917041   -5.689720    2.916174
     39          1           0       -0.816620   -3.659952    3.459431
 ---------------------------------------------------------------------
                    Distance matrix (angstroms):
                    1          2          3          4          5
     1  C    0.000000
     2  S    1.760340   0.000000
     3  C    2.514608   1.735373   0.000000
     4  C    2.326779   2.563590   1.374790   0.000000
     5  C    1.382725   2.600976   2.362056   1.430071   0.000000
     6  C    3.984265   2.818450   1.500158   2.589971   3.816331
     7  H    3.354570   3.618704   2.170163   1.092462   2.217561
     8  C    1.451451   2.794471   3.931284   3.739259   2.549852
     9  C    2.580688   3.361576   4.762475   4.799517   3.749207
    10  C    2.537932   4.006480   4.997228   4.591825   3.263362
    11  C    3.775605   4.646729   6.105530   6.083520   4.906571
    12  C    3.770911   5.087084   6.274651   5.943805   4.597926
    13  F    2.977685   2.977461   4.580169   4.993656   4.268826
    14  F    3.137368   4.027743   5.148487   5.015621   3.970505
    15  F    4.925667   5.713340   7.185208   7.177898   6.010006
    16  F    4.179952   4.711288   6.306206   6.485611   5.440396
    17  F    4.349105   5.822064   6.831913   6.317207   4.917686
    18  F    4.866428   6.113085   7.322941   7.000913   5.667878
    19  C    3.508763   4.687581   5.146637   4.626917   3.667943
    20  C    3.199518   4.690094   5.346862   4.744869   3.487673
    21  C    3.287709   3.910317   4.435156   4.285358   3.671453
    22  H    4.352405   4.773244   5.213381   5.141513   4.683214
    23  H    2.894189   3.334519   3.512506   3.363242   3.031926
    24  H    3.051936   3.472348   4.406717   4.500336   3.833129
    25  C    2.555017   4.063602   3.779714   2.583880   1.500742
    26  H    3.099003   4.591400   4.294247   3.113766   2.159017
    27  H    2.744110   4.422788   4.489109   3.443744   2.160333
    28  H    3.398303   4.697877   4.074861   2.752218   2.155031
    29  H    4.620568   3.745372   2.141765   2.731630   4.131043
    30  H    4.434402   3.092114   2.164941   3.303111   4.420936
    31  H    4.431355   3.102721   2.166371   3.312928   4.429844
    32  S    4.679974   6.309239   6.785877   5.947916   4.656227
    33  C    5.349583   6.800578   7.027342   6.171904   5.130437
    34  C    4.760672   5.976292   6.186839   5.495000   4.625492
    35  C    6.792030   8.253251   8.357063   7.415797   6.443197
    36  H    7.139497   8.713820   8.784034   7.741511   6.708241
    37  H    7.481188   8.893240   9.136144   8.285887   7.283389
    38  H    7.134008   8.497033   8.404846   7.439118   6.640916
    39  H    5.458124   6.473502   6.535550   5.904354   5.253788
                    6          7          8          9         10
     6  C    0.000000
     7  H    2.911190   0.000000
     8  C    5.363125   4.713647   0.000000
     9  C    6.066894   5.801177   1.516566   0.000000
    10  C    6.453817   5.444958   1.363706   2.361125   0.000000
    11  C    7.427277   7.069576   2.391720   1.540155   2.385930
    12  C    7.712302   6.813017   2.354715   2.390649   1.517687
    13  F    5.658881   6.050411   2.411938   1.353147   3.476626
    14  F    6.440321   5.897418   2.367515   1.360295   3.124828
    15  F    8.466716   8.144588   3.599117   2.428243   3.599893
    16  F    7.517319   7.524293   2.931817   2.354549   2.903516
    17  F    8.302935   7.074453   3.075014   2.963231   2.377268
    18  F    8.737835   7.849365   3.492848   3.596683   2.411004
    19  C    6.426193   5.233813   3.293371   4.674257   2.564921
    20  C    6.769947   5.424962   2.542516   3.783489   1.448053
    21  C    5.534261   4.996798   3.388814   4.707725   3.170927
    22  H    6.135548   5.762804   4.454561   5.708733   4.152778
    23  H    4.550794   4.019456   3.467288   4.848585   3.587971
    24  H    5.510769   5.376017   2.921746   4.014134   2.874925
    25  C    5.156278   2.867723   3.136844   4.347365   3.328652
    26  H    5.624154   3.295723   3.550636   4.925393   3.396993
    27  H    5.928221   3.853315   2.830523   3.833841   2.855369
    28  H    5.287212   2.646778   4.121813   5.201816   4.394085
    29  H    1.100179   2.612678   6.057764   6.868773   7.066467
    30  H    1.102949   3.661781   5.730262   6.178173   6.941841
    31  H    1.103103   3.681122   5.725919   6.463554   6.747669
    32  S    8.223930   6.424480   3.993933   5.036324   2.775505
    33  C    8.332151   6.496563   4.998851   6.268106   3.920685
    34  C    7.397287   5.880834   4.609918   5.990051   3.740997
    35  C    9.615237   7.596749   6.464141   7.698772   5.355319
    36  H   10.087409   7.867678   6.768925   7.924633   5.651411
    37  H   10.392582   8.539330   7.017700   8.172269   5.819351
    38  H    9.558557   7.493408   7.012199   8.347425   6.027602
    39  H    7.596733   6.193047   5.476911   6.887793   4.723172
                   11         12         13         14         15
    11  C    0.000000
    12  C    1.542885   0.000000
    13  F    2.404507   3.594489   0.000000
    14  F    2.374697   2.983395   2.180465   0.000000
    15  F    1.341263   2.428462   3.050522   2.697358   0.000000
    16  F    1.353985   2.353510   2.650466   3.509666   2.186019
    17  F    2.375867   1.363470   4.276016   2.922322   2.704974
    18  F    2.404955   1.349033   4.644397   4.286067   3.034449
    19  C    4.748169   3.810967   5.457350   5.533995   6.020282
    20  C    3.732960   2.582507   4.812297   4.490827   4.916373
    21  C    4.975663   4.470754   5.128947   5.754564   6.311466
    22  H    5.850243   5.339721   6.050090   6.810693   7.166910
    23  H    5.430739   5.026328   5.164658   5.774167   6.767103
    24  H    4.222380   4.003431   4.284719   5.201524   5.544710
    25  C    5.254761   4.551340   5.202613   4.332173   6.271483
    26  H    5.614528   4.700867   5.826206   5.107607   6.713975
    27  H    4.598769   3.812128   4.881526   3.648532   5.489487
    28  H    6.199815   5.533127   5.994090   4.979274   7.129169
    29  H    8.241713   8.388531   6.588290   7.135968   9.293223
    30  H    7.604270   8.070745   5.598104   6.440225   8.522450
    31  H    7.710612   8.023568   5.967258   7.028031   8.803977
    32  S    4.755795   3.278450   6.238453   5.438311   5.680242
    33  C    6.097715   4.731697   7.319865   6.825959   7.158245
    34  C    5.965665   4.825175   6.851510   6.739243   7.169953
    35  C    7.453749   6.015739   8.791546   8.174091   8.428548
    36  H    7.679601   6.179569   9.105544   8.229138   8.546134
    37  H    7.740993   6.310582   9.247296   8.736199   8.668168
    38  H    8.242634   6.861319   9.372902   8.838007   9.289145
    39  H    6.907896   5.846791   7.639665   7.694130   8.144397
                   16         17         18         19         20
    16  F    0.000000
    17  F    3.513509   0.000000
    18  F    2.659230   2.181216   0.000000
    19  C    4.731946   4.635773   3.974645   0.000000
    20  C    4.022973   3.265554   2.907209   1.388095   0.000000
    21  C    4.672692   5.504118   4.731755   1.500143   2.562353
    22  H    5.375248   6.422064   5.391099   2.152612   3.401494
    23  H    5.259810   5.940288   5.513808   2.157470   3.109984
    24  H    3.746938   5.180850   4.297632   2.162454   2.753411
    25  C    5.985985   4.550684   5.539962   3.640388   3.237286
    26  H    6.208756   4.811939   5.467662   2.976842   2.825683
    27  H    5.504141   3.586651   4.851678   3.811023   3.007230
    28  H    7.002844   5.367851   6.551216   4.643475   4.296409
    29  H    8.413842   8.885678   9.420765   6.846420   7.240831
    30  H    7.725184   8.614469   9.163435   7.239812   7.445596
    31  H    7.608366   8.762700   8.936590   6.464464   6.982517
    32  S    5.243015   3.394039   3.259465   2.593165   1.754411
    33  C    6.329616   5.069593   4.578430   2.354703   2.511852
    34  C    5.987980   5.458328   4.769743   1.423912   2.327233
    35  C    7.705724   6.190868   5.716596   3.802816   3.984427
    36  H    8.098633   6.110603   5.938105   4.506878   4.403850
    37  H    7.868707   6.566742   5.777584   4.273432   4.479184
    38  H    8.454998   7.082573   6.650730   4.162025   4.610410
    39  H    6.806171   6.538226   5.741896   2.217194   3.358297
                   21         22         23         24         25
    21  C    0.000000
    22  H    1.101456   0.000000
    23  H    1.102130   1.779385   0.000000
    24  H    1.099440   1.784600   1.771322   0.000000
    25  C    4.197145   5.172508   3.753011   4.563363   0.000000
    26  H    3.726524   4.581525   3.371972   4.317703   1.102884
    27  H    4.567973   5.592263   4.349376   4.777240   1.099718
    28  H    5.169295   6.094400   4.604638   5.588939   1.101378
    29  H    6.062154   6.624390   5.004806   6.209220   5.274456
    30  H    6.359000   7.009228   5.444629   6.191903   5.781667
    31  H    5.371392   5.804522   4.418550   5.327851   5.801583
    32  S    4.056832   4.683208   4.589452   4.421534   3.847873
    33  C    3.769477   4.057772   4.285192   4.483000   4.387293
    34  C    2.573555   2.737871   3.102447   3.436619   4.252658
    35  C    5.133853   5.244768   5.614596   5.907085   5.533361
    36  H    5.924276   6.168355   6.342174   6.645602   5.606023
    37  H    5.536931   5.505005   6.172841   6.232585   6.468321
    38  H    5.325223   5.318329   5.665843   6.231471   5.760316
    39  H    2.862617   2.635802   3.289486   3.849422   4.984653
                   26         27         28         29         30
    26  H    0.000000
    27  H    1.772857   0.000000
    28  H    1.779993   1.784478   0.000000
    29  H    5.696774   6.154922   5.203749   0.000000
    30  H    6.390183   6.436319   5.873126   1.782208   0.000000
    31  H    6.119619   6.588772   6.054335   1.782256   1.777859
    32  S    3.260454   3.416767   4.694185   8.560214   8.922501
    33  C    3.452232   4.368212   5.144300   8.555482   9.184656
    34  C    3.313083   4.476090   5.092874   7.661006   8.297462
    35  C    4.545729   5.517111   6.116445   9.738492  10.507537
    36  H    4.700463   5.464586   6.072751  10.171331  10.938001
    37  H    5.506530   6.389029   7.125297  10.580088  11.281282
    38  H    4.695420   5.937060   6.234429   9.580774  10.512672
    39  H    3.992629   5.368230   5.734706   7.792338   8.567851
                   31         32         33         34         35
    31  H    0.000000
    32  S    8.517936   0.000000
    33  C    8.486626   1.727635   0.000000
    34  C    7.421798   2.554478   1.371749   0.000000
    35  C    9.768817   2.824173   1.500578   2.576042   0.000000
    36  H   10.346370   2.932044   2.172882   3.440454   1.101346
    37  H   10.472468   3.341449   2.157676   3.072519   1.104035
    38  H    9.674285   3.693375   2.147545   2.795378   1.101074
    39  H    7.504089   3.606944   2.161798   1.092452   2.879251
                   36         37         38         39
    36  H    0.000000
    37  H    1.777368   0.000000
    38  H    1.779985   1.781644   0.000000
    39  H    3.879760   3.260653   2.724090   0.000000
 Stoichiometry    C17H14F6S2
 Framework group  C1[X(C17H14F6S2)]
 Deg. of freedom   111
 Full point group                 C1      NOp   1
 RotChk:  IX=2 Diff= 4.13D-02
 Largest Abelian subgroup         C1      NOp   1
 Largest concise Abelian subgroup C1      NOp   1
                         Standard orientation:                         
 ---------------------------------------------------------------------
 Center     Atomic      Atomic             Coordinates (Angstroms)
 Number     Number       Type             X           Y           Z
 ---------------------------------------------------------------------
      1          6           0        1.585606   -0.535069    0.262179
      2         16           0        3.103848   -0.614717   -0.625173
      3          6           0        3.516444   -2.137564    0.097474
      4          6           0        2.549518   -2.521528    0.996179
      5          6           0        1.446884   -1.618081    1.110571
      6          6           0        4.792814   -2.841013   -0.258214
      7          1           0        2.621685   -3.437497    1.587167
      8          6           0        0.684497    0.589146    0.086530
      9          6           0        1.186300    2.014170    0.218719
     10          6           0       -0.673804    0.582118   -0.034567
     11          6           0        0.015990    2.845806   -0.338805
     12          6           0       -1.200856    1.999859    0.090324
     13          9           0        2.345633    2.258299   -0.435004
     14          9           0        1.393754    2.330337    1.525395
     15          9           0       -0.015733    4.119484    0.080390
     16          9           0        0.085950    2.842535   -1.690977
     17          9           0       -1.524799    2.290734    1.382417
     18          9           0       -2.293378    2.255588   -0.658601
     19          6           0       -1.450402   -1.598852   -1.138689
     20          6           0       -1.571191   -0.531984   -0.258910
     21          6           0       -0.318600   -1.794279   -2.103708
     22          1           0       -0.665059   -2.313675   -3.011121
     23          1           0        0.484139   -2.402061   -1.655487
     24          1           0        0.129347   -0.835875   -2.402993
     25          6           0        0.294030   -1.827167    2.048355
     26          1           0       -0.509463   -2.409251    1.566764
     27          1           0       -0.143768   -0.869767    2.366313
     28          1           0        0.613743   -2.377427    2.947261
     29          1           0        4.875699   -3.778920    0.310869
     30          1           0        5.676174   -2.222677   -0.026197
     31          1           0        4.836921   -3.089304   -1.332105
     32         16           0       -3.078643   -0.632184    0.633003
     33          6           0       -3.507482   -2.126112   -0.121317
     34          6           0       -2.554947   -2.491827   -1.038173
     35          6           0       -4.813291   -2.809988    0.159594
     36          1           0       -5.189655   -2.594344    1.171924
     37          1           0       -5.589497   -2.488427   -0.556644
     38          1           0       -4.701182   -3.901400    0.066779
     39          1           0       -2.654256   -3.387553   -1.655638
 ---------------------------------------------------------------------
 Rotational constants (GHZ):      0.2322466      0.1931779      0.1253001
 Leave Link  202 at Sun Dec  2 13:53:03 2018, MaxMem=   536870912 cpu:         0.0
 (Enter /pbs_home/pkowalski/g09d01/g09/l301.exe)
 Basis read from rwf:  (5D, 7F)
 No pseudopotential information found on rwf file.
 There are   453 symmetry adapted cartesian basis functions of A   symmetry.
 There are   428 symmetry adapted basis functions of A   symmetry.
   428 basis functions,   747 primitive gaussians,   453 cartesian basis functions
   101 alpha electrons      101 beta electrons
       nuclear repulsion energy      2818.7257752808 Hartrees.
 IExCor=  402 DFT=T Ex+Corr=B3LYP ExCW=0 ScaHFX=  0.200000
 ScaDFX=  0.800000  0.720000  1.000000  0.810000 ScalE2=  1.000000  1.000000
 IRadAn=      0 IRanWt=     -1 IRanGd=            0 ICorTp=0 IEmpDi=131
 NAtoms=   39 NActive=   39 NUniq=   39 SFac= 1.00D+00 NAtFMM=   60 NAOKFM=F Big=F
 Integral buffers will be    131072 words long.
 Raffenetti 2 integral format.
 Two-electron integral symmetry is turned on.
 R6Disp:  Grimme-D3 Dispersion energy=       -0.0492416305 Hartrees.
 Nuclear repulsion after empirical dispersion term =     2818.6765336502 Hartrees.
 No density basis found on file   724.
 Leave Link  301 at Sun Dec  2 13:53:03 2018, MaxMem=   536870912 cpu:         0.9
 (Enter /pbs_home/pkowalski/g09d01/g09/l302.exe)
 NPDir=0 NMtPBC=     1 NCelOv=     1 NCel=       1 NClECP=     1 NCelD=      1
         NCelK=      1 NCelE2=     1 NClLst=     1 CellRange=     0.0.
 One-electron integrals computed using PRISM.
 NBasis=   428 RedAO= T EigKep=  3.61D-04  NBF=   428
 NBsUse=   428 1.00D-06 EigRej= -1.00D+00 NBFU=   428
 Precomputing XC quadrature grid using
 IXCGrd= 4 IRadAn=           0 IRanWt=          -1 IRanGd=           0 AccXCQ= 0.00D+00.
 Generated NRdTot=       0 NPtTot=           0 NUsed=           0 NTot=          32
 NSgBfM=   445   445   445   445   446 MxSgAt=    39 MxSgA2=    39.
 Leave Link  302 at Sun Dec  2 13:53:04 2018, MaxMem=   536870912 cpu:         6.3
 (Enter /pbs_home/pkowalski/g09d01/g09/l303.exe)
 DipDrv:  MaxL=1.
 Leave Link  303 at Sun Dec  2 13:53:04 2018, MaxMem=   536870912 cpu:         1.1
 (Enter /pbs_home/pkowalski/g09d01/g09/l401.exe)
 Initial guess from the checkpoint file:  "dae0068freq_open_b3lyp_air_D3.chk"
 B after Tr=     0.000000    0.000000    0.000000
         Rot=    0.999899   -0.003770   -0.002994    0.013368 Ang=  -1.63 deg.
 Guess basis will be translated and rotated to current coordinates.
 JPrj=2 DoOrth=T DoCkMO=T.
 Generating alternative initial guess.
 ExpMin= 1.22D-01 ExpMax= 9.18D+03 ExpMxC= 1.38D+03 IAcc=1 IRadAn=         1 AccDes= 0.00D+00
 Harris functional with IExCor=  402 and IRadAn=       1 diagonalized for initial guess.
 HarFok:  IExCor=  402 AccDes= 0.00D+00 IRadAn=         1 IDoV= 1 UseB2=F ITyADJ=14
 ICtDFT=  3500011 ScaDFX=  1.000000  1.000000  1.000000  1.000000
 FoFCou: FMM=F IPFlag=           0 FMFlag=      100000 FMFlg1=           0
         NFxFlg=           0 DoJE=T BraDBF=F KetDBF=T FulRan=T
         wScrn=  0.000000 ICntrl=     500 IOpCl=  0 I1Cent=   200000004 NGrid=           0
         NMat0=    1 NMatS0=      1 NMatT0=    0 NMatD0=    1 NMtDS0=    0 NMtDT0=    0
 Petite list used in FoFCou.
 Harris En= -2050.42921541456    
 Leave Link  401 at Sun Dec  2 13:53:06 2018, MaxMem=   536870912 cpu:        16.0
 (Enter /pbs_home/pkowalski/g09d01/g09/l502.exe)
 Closed shell SCF:
 Using DIIS extrapolation, IDIIS=  1040.
 Integral symmetry usage will be decided dynamically.
 IVT=      641221 IEndB=      641221 NGot=   536870912 MDV=   536451994
 LenX=   536451994 LenY=   536246332
 Requested convergence on RMS density matrix=1.00D-08 within 128 cycles.
 Requested convergence on MAX density matrix=1.00D-06.
 Requested convergence on             energy=1.00D-06.
 No special actions if energy rises.
 Fock matrices will be formed incrementally for  20 cycles.
 Integral accuracy reduced to 1.0D-05 until final iterations.

 Cycle   1  Pass 0  IDiag  1:
 FoFJK:  IHMeth= 1 ICntrl=       0 DoSepK=F KAlg= 0 I1Cent=   0 FoldK=F
 IRaf= 780000000 NMat=   1 IRICut=       1 DoRegI=T DoRafI=F ISym2E= 0.
 FoFCou: FMM=F IPFlag=           0 FMFlag=      100000 FMFlg1=           0
         NFxFlg=           0 DoJE=F BraDBF=F KetDBF=F FulRan=T
         wScrn=  0.000000 ICntrl=       0 IOpCl=  0 I1Cent=           0 NGrid=           0
         NMat0=    1 NMatS0=      1 NMatT0=    0 NMatD0=    1 NMtDS0=    0 NMtDT0=    0
 Symmetry not used in FoFCou.
 E= -2050.50283707150    
 DIIS: error= 5.00D-03 at cycle   1 NSaved=   1.
 NSaved= 1 IEnMin= 1 EnMin= -2050.50283707150     IErMin= 1 ErrMin= 5.00D-03
 ErrMax= 5.00D-03  0.00D+00 EMaxC= 1.00D-01 BMatC= 3.14D-02 BMatP= 3.14D-02
 IDIUse=3 WtCom= 9.50D-01 WtEn= 5.00D-02
 Coeff-Com:  0.100D+01
 Coeff-En:   0.100D+01
 Coeff:      0.100D+01
 Gap=     0.496 Goal=   None    Shift=    0.000
 GapD=    0.496 DampG=2.000 DampE=1.000 DampFc=2.0000 IDamp=-1.
 RMSDP=1.02D-03 MaxDP=3.53D-02              OVMax= 4.48D-02

 Cycle   2  Pass 0  IDiag  1:
 RMSU=  1.02D-03    CP:  9.98D-01
 E= -2050.55134276910     Delta-E=       -0.048505697601 Rises=F Damp=F
 DIIS: error= 7.75D-04 at cycle   2 NSaved=   2.
 NSaved= 2 IEnMin= 2 EnMin= -2050.55134276910     IErMin= 2 ErrMin= 7.75D-04
 ErrMax= 7.75D-04  0.00D+00 EMaxC= 1.00D-01 BMatC= 5.38D-04 BMatP= 3.14D-02
 IDIUse=3 WtCom= 9.92D-01 WtEn= 7.75D-03
 Coeff-Com: -0.403D-01 0.104D+01
 Coeff-En:   0.000D+00 0.100D+01
 Coeff:     -0.400D-01 0.104D+01
 Gap=     0.146 Goal=   None    Shift=    0.000
 RMSDP=1.93D-04 MaxDP=5.96D-03 DE=-4.85D-02 OVMax= 1.18D-02

 Cycle   3  Pass 0  IDiag  1:
 RMSU=  1.93D-04    CP:  9.98D-01  9.97D-01
 E= -2050.55147581297     Delta-E=       -0.000133043864 Rises=F Damp=F
 DIIS: error= 8.90D-04 at cycle   3 NSaved=   3.
 NSaved= 3 IEnMin= 3 EnMin= -2050.55147581297     IErMin= 2 ErrMin= 7.75D-04
 ErrMax= 8.90D-04  0.00D+00 EMaxC= 1.00D-01 BMatC= 6.99D-04 BMatP= 5.38D-04
 IDIUse=3 WtCom= 2.51D-01 WtEn= 7.49D-01
 Coeff-Com: -0.342D-01 0.578D+00 0.456D+00
 Coeff-En:   0.000D+00 0.435D+00 0.565D+00
 Coeff:     -0.858D-02 0.471D+00 0.538D+00
 Gap=     0.146 Goal=   None    Shift=    0.000
 RMSDP=1.35D-04 MaxDP=4.53D-03 DE=-1.33D-04 OVMax= 1.17D-02

 Cycle   4  Pass 0  IDiag  1:
 RMSU=  6.62D-05    CP:  9.97D-01  1.03D+00  4.18D-01
 E= -2050.55197774704     Delta-E=       -0.000501934070 Rises=F Damp=F
 DIIS: error= 3.75D-04 at cycle   4 NSaved=   4.
 NSaved= 4 IEnMin= 4 EnMin= -2050.55197774704     IErMin= 4 ErrMin= 3.75D-04
 ErrMax= 3.75D-04  0.00D+00 EMaxC= 1.00D-01 BMatC= 1.74D-04 BMatP= 5.38D-04
 IDIUse=3 WtCom= 9.96D-01 WtEn= 3.75D-03
 Coeff-Com: -0.142D-01 0.203D+00 0.348D+00 0.463D+00
 Coeff-En:   0.000D+00 0.000D+00 0.229D+00 0.771D+00
 Coeff:     -0.142D-01 0.203D+00 0.347D+00 0.464D+00
 Gap=     0.146 Goal=   None    Shift=    0.000
 RMSDP=4.94D-05 MaxDP=1.85D-03 DE=-5.02D-04 OVMax= 4.92D-03

 Cycle   5  Pass 0  IDiag  1:
 RMSU=  2.65D-05    CP:  9.97D-01  1.03D+00  5.33D-01  4.68D-01
 E= -2050.55214771635     Delta-E=       -0.000169969318 Rises=F Damp=F
 DIIS: error= 9.55D-05 at cycle   5 NSaved=   5.
 NSaved= 5 IEnMin= 5 EnMin= -2050.55214771635     IErMin= 5 ErrMin= 9.55D-05
 ErrMax= 9.55D-05  0.00D+00 EMaxC= 1.00D-01 BMatC= 1.04D-05 BMatP= 1.74D-04
 IDIUse=1 WtCom= 1.00D+00 WtEn= 0.00D+00
 Coeff-Com: -0.284D-02 0.250D-01 0.139D+00 0.289D+00 0.549D+00
 Coeff:     -0.284D-02 0.250D-01 0.139D+00 0.289D+00 0.549D+00
 Gap=     0.146 Goal=   None    Shift=    0.000
 RMSDP=1.31D-05 MaxDP=6.09D-04 DE=-1.70D-04 OVMax= 1.11D-03

 Cycle   6  Pass 0  IDiag  1:
 RMSU=  6.99D-06    CP:  9.97D-01  1.03D+00  5.41D-01  5.72D-01  6.81D-01
 E= -2050.55215716408     Delta-E=       -0.000009447723 Rises=F Damp=F
 DIIS: error= 3.68D-05 at cycle   6 NSaved=   6.
 NSaved= 6 IEnMin= 6 EnMin= -2050.55215716408     IErMin= 6 ErrMin= 3.68D-05
 ErrMax= 3.68D-05  0.00D+00 EMaxC= 1.00D-01 BMatC= 1.20D-06 BMatP= 1.04D-05
 IDIUse=1 WtCom= 1.00D+00 WtEn= 0.00D+00
 Coeff-Com: -0.151D-03-0.896D-02 0.453D-01 0.124D+00 0.333D+00 0.508D+00
 Coeff:     -0.151D-03-0.896D-02 0.453D-01 0.124D+00 0.333D+00 0.508D+00
 Gap=     0.146 Goal=   None    Shift=    0.000
 RMSDP=4.91D-06 MaxDP=1.59D-04 DE=-9.45D-06 OVMax= 4.64D-04

 Initial convergence to 1.0D-05 achieved.  Increase integral accuracy.
 Cycle   7  Pass 1  IDiag  1:
 E= -2050.55230523108     Delta-E=       -0.000148066999 Rises=F Damp=F
 DIIS: error= 1.14D-04 at cycle   1 NSaved=   1.
 NSaved= 1 IEnMin= 1 EnMin= -2050.55230523108     IErMin= 1 ErrMin= 1.14D-04
 ErrMax= 1.14D-04  0.00D+00 EMaxC= 1.00D-01 BMatC= 2.68D-06 BMatP= 2.68D-06
 IDIUse=3 WtCom= 9.99D-01 WtEn= 1.14D-03
 Coeff-Com:  0.100D+01
 Coeff-En:   0.100D+01
 Coeff:      0.100D+01
 Gap=     0.146 Goal=   None    Shift=    0.000
 RMSDP=4.91D-06 MaxDP=1.59D-04 DE=-1.48D-04 OVMax= 5.62D-04

 Cycle   8  Pass 1  IDiag  1:
 RMSU=  7.10D-05    CP:  1.00D+00
 E= -2050.55230733972     Delta-E=       -0.000002108640 Rises=F Damp=F
 DIIS: error= 2.94D-05 at cycle   2 NSaved=   2.
 NSaved= 2 IEnMin= 2 EnMin= -2050.55230733972     IErMin= 2 ErrMin= 2.94D-05
 ErrMax= 2.94D-05  0.00D+00 EMaxC= 1.00D-01 BMatC= 7.41D-07 BMatP= 2.68D-06
 IDIUse=1 WtCom= 1.00D+00 WtEn= 0.00D+00
 Coeff-Com:  0.256D+00 0.744D+00
 Coeff:      0.256D+00 0.744D+00
 Gap=     0.146 Goal=   None    Shift=    0.000
 RMSDP=7.33D-06 MaxDP=2.66D-04 DE=-2.11D-06 OVMax= 8.84D-04

 Cycle   9  Pass 1  IDiag  1:
 RMSU=  7.30D-06    CP:  1.00D+00  1.01D+00
 E= -2050.55230628235     Delta-E=        0.000001057369 Rises=F Damp=F
 DIIS: error= 4.43D-05 at cycle   3 NSaved=   3.
 NSaved= 3 IEnMin= 2 EnMin= -2050.55230733972     IErMin= 2 ErrMin= 2.94D-05
 ErrMax= 4.43D-05  0.00D+00 EMaxC= 1.00D-01 BMatC= 1.69D-06 BMatP= 7.41D-07
 IDIUse=1 WtCom= 1.00D+00 WtEn= 0.00D+00
 Coeff-Com: -0.557D-02 0.605D+00 0.401D+00
 Coeff:     -0.557D-02 0.605D+00 0.401D+00
 Gap=     0.146 Goal=   None    Shift=    0.000
 RMSDP=4.41D-06 MaxDP=1.63D-04 DE= 1.06D-06 OVMax= 5.34D-04

 Cycle  10  Pass 1  IDiag  1:
 RMSU=  8.86D-07    CP:  1.00D+00  1.01D+00  4.15D-01
 E= -2050.55230817072     Delta-E=       -0.000001888372 Rises=F Damp=F
 DIIS: error= 2.87D-06 at cycle   4 NSaved=   4.
 NSaved= 4 IEnMin= 4 EnMin= -2050.55230817072     IErMin= 4 ErrMin= 2.87D-06
 ErrMax= 2.87D-06  0.00D+00 EMaxC= 1.00D-01 BMatC= 1.16D-08 BMatP= 7.41D-07
 IDIUse=1 WtCom= 1.00D+00 WtEn= 0.00D+00
 Coeff-Com: -0.629D-02 0.347D+00 0.234D+00 0.425D+00
 Coeff:     -0.629D-02 0.347D+00 0.234D+00 0.425D+00
 Gap=     0.146 Goal=   None    Shift=    0.000
 RMSDP=4.54D-07 MaxDP=1.68D-05 DE=-1.89D-06 OVMax= 3.64D-05

 Cycle  11  Pass 1  IDiag  1:
 RMSU=  3.14D-07    CP:  1.00D+00  1.01D+00  4.14D-01  6.30D-01
 E= -2050.55230818155     Delta-E=       -0.000000010827 Rises=F Damp=F
 DIIS: error= 7.87D-07 at cycle   5 NSaved=   5.
 NSaved= 5 IEnMin= 5 EnMin= -2050.55230818155     IErMin= 5 ErrMin= 7.87D-07
 ErrMax= 7.87D-07  0.00D+00 EMaxC= 1.00D-01 BMatC= 7.18D-10 BMatP= 1.16D-08
 IDIUse=1 WtCom= 1.00D+00 WtEn= 0.00D+00
 Coeff-Com: -0.307D-02 0.146D+00 0.985D-01 0.245D+00 0.513D+00
 Coeff:     -0.307D-02 0.146D+00 0.985D-01 0.245D+00 0.513D+00
 Gap=     0.146 Goal=   None    Shift=    0.000
 RMSDP=1.25D-07 MaxDP=4.67D-06 DE=-1.08D-08 OVMax= 1.11D-05

 Cycle  12  Pass 1  IDiag  1:
 RMSU=  1.11D-07    CP:  1.00D+00  1.01D+00  4.13D-01  6.48D-01  8.30D-01
 E= -2050.55230818219     Delta-E=       -0.000000000645 Rises=F Damp=F
 DIIS: error= 2.35D-07 at cycle   6 NSaved=   6.
 NSaved= 6 IEnMin= 6 EnMin= -2050.55230818219     IErMin= 6 ErrMin= 2.35D-07
 ErrMax= 2.35D-07  0.00D+00 EMaxC= 1.00D-01 BMatC= 7.04D-11 BMatP= 7.18D-10
 IDIUse=1 WtCom= 1.00D+00 WtEn= 0.00D+00
 Coeff-Com: -0.575D-03 0.199D-01 0.133D-01 0.607D-01 0.272D+00 0.635D+00
 Coeff:     -0.575D-03 0.199D-01 0.133D-01 0.607D-01 0.272D+00 0.635D+00
 Gap=     0.146 Goal=   None    Shift=    0.000
 RMSDP=3.57D-08 MaxDP=1.43D-06 DE=-6.45D-10 OVMax= 3.13D-06

 Cycle  13  Pass 1  IDiag  1:
 RMSU=  2.41D-08    CP:  1.00D+00  1.01D+00  4.13D-01  6.61D-01  8.73D-01
                    CP:  8.29D-01
 E= -2050.55230818232     Delta-E=       -0.000000000134 Rises=F Damp=F
 DIIS: error= 9.17D-08 at cycle   7 NSaved=   7.
 NSaved= 7 IEnMin= 7 EnMin= -2050.55230818232     IErMin= 7 ErrMin= 9.17D-08
 ErrMax= 9.17D-08  0.00D+00 EMaxC= 1.00D-01 BMatC= 1.02D-11 BMatP= 7.04D-11
 IDIUse=1 WtCom= 1.00D+00 WtEn= 0.00D+00
 Coeff-Com: -0.628D-04-0.165D-02-0.128D-02 0.135D-01 0.112D+00 0.364D+00
 Coeff-Com:  0.513D+00
 Coeff:     -0.628D-04-0.165D-02-0.128D-02 0.135D-01 0.112D+00 0.364D+00
 Coeff:      0.513D+00
 Gap=     0.146 Goal=   None    Shift=    0.000
 RMSDP=1.22D-08 MaxDP=6.08D-07 DE=-1.34D-10 OVMax= 1.13D-06

 Cycle  14  Pass 1  IDiag  1:
 RMSU=  8.48D-09    CP:  1.00D+00  1.01D+00  4.13D-01  6.64D-01  8.72D-01
                    CP:  8.41D-01  6.66D-01
 E= -2050.55230818222     Delta-E=        0.000000000102 Rises=F Damp=F
 DIIS: error= 3.26D-08 at cycle   8 NSaved=   8.
 NSaved= 8 IEnMin= 7 EnMin= -2050.55230818232     IErMin= 8 ErrMin= 3.26D-08
 ErrMax= 3.26D-08  0.00D+00 EMaxC= 1.00D-01 BMatC= 1.10D-12 BMatP= 1.02D-11
 IDIUse=1 WtCom= 1.00D+00 WtEn= 0.00D+00
 Coeff-Com:  0.302D-04-0.319D-02-0.226D-02 0.588D-03 0.301D-01 0.128D+00
 Coeff-Com:  0.295D+00 0.552D+00
 Coeff:      0.302D-04-0.319D-02-0.226D-02 0.588D-03 0.301D-01 0.128D+00
 Coeff:      0.295D+00 0.552D+00
 Gap=     0.146 Goal=   None    Shift=    0.000
 RMSDP=4.38D-09 MaxDP=1.89D-07 DE= 1.02D-10 OVMax= 5.15D-07

 SCF Done:  E(RB3LYP) =  -2050.55230818     A.U. after   14 cycles
            NFock= 14  Conv=0.44D-08     -V/T= 2.0061
 KE= 2.038112819486D+03 PE=-1.047304919325D+04 EE= 3.565707531931D+03
 Leave Link  502 at Sun Dec  2 13:55:04 2018, MaxMem=   536870912 cpu:       944.0
 (Enter /pbs_home/pkowalski/g09d01/g09/l701.exe)
 Compute integral first derivatives.
 ... and contract with generalized density number  0.
 R6Disp: Adding Grimme-D3 dispersion energy 1st derivatives to the gradient.
 Leave Link  701 at Sun Dec  2 13:55:05 2018, MaxMem=   536870912 cpu:         3.8
 (Enter /pbs_home/pkowalski/g09d01/g09/l702.exe)
 L702 exits ... SP integral derivatives will be done elsewhere.
 Leave Link  702 at Sun Dec  2 13:55:05 2018, MaxMem=   536870912 cpu:         0.2
 (Enter /pbs_home/pkowalski/g09d01/g09/l703.exe)
 Compute integral first derivatives, UseDBF=F ICtDFT=           0.
 Integral derivatives from FoFJK, PRISM(SPDF).
 Calling FoFJK, ICntrl=      2127 FMM=F ISym2X=0 I1Cent= 0 IOpClX= 0 NMat=1 NMatS=1 NMatT=0.
 FoFJK:  IHMeth= 1 ICntrl=    2127 DoSepK=F KAlg= 0 I1Cent=   0 FoldK=F
 IRaf=         0 NMat=   1 IRICut=       1 DoRegI=T DoRafI=F ISym2E= 0.
 FoFCou: FMM=F IPFlag=           0 FMFlag=      100000 FMFlg1=         800
         NFxFlg=           0 DoJE=F BraDBF=F KetDBF=F FulRan=T
         wScrn=  0.000000 ICntrl=    2127 IOpCl=  0 I1Cent=           0 NGrid=           0
         NMat0=    1 NMatS0=      1 NMatT0=    0 NMatD0=    1 NMtDS0=    0 NMtDT0=    0
 Symmetry not used in FoFCou.
 Leave Link  703 at Sun Dec  2 13:55:33 2018, MaxMem=   536870912 cpu:       223.4
 (Enter /pbs_home/pkowalski/g09d01/g09/l716.exe)
 Dipole        =-6.48006127D-02-2.37066084D+00-1.45116793D-01
 ***** Axes restored to original set *****
 -------------------------------------------------------------------
 Center     Atomic                   Forces (Hartrees/Bohr)
 Number     Number              X              Y              Z
 -------------------------------------------------------------------
      1        6          -0.001077189    0.006534582    0.000653474
      2       16           0.001037263   -0.000784289    0.001793083
      3        6          -0.000099965   -0.000116286   -0.000979288
      4        6          -0.000131391   -0.001787585   -0.000714976
      5        6          -0.001333387   -0.003464940    0.001672023
      6        6           0.000660899   -0.000738922   -0.000214096
      7        1          -0.000483701    0.000365319    0.000013829
      8        6          -0.000648369   -0.000315229   -0.002994267
      9        6          -0.001533941    0.000181373   -0.001313978
     10        6           0.001169889    0.001212624    0.000998893
     11        6           0.001358866    0.003468090    0.000902130
     12        6           0.001562357   -0.001825112    0.001723458
     13        9           0.000592657   -0.000483644    0.002073304
     14        9          -0.000212304    0.001379877    0.000131485
     15        9          -0.001046737   -0.003325821   -0.001462881
     16        9           0.000766923    0.001163790   -0.000025541
     17        9           0.001042670    0.000134142    0.000171805
     18        9          -0.002230977    0.000690149   -0.000215565
     19        6          -0.002435756    0.002413988   -0.002148012
     20        6           0.003169153   -0.001500178    0.001075541
     21        6          -0.000657866    0.000196727   -0.000004882
     22        1           0.000248679   -0.000051317   -0.000481084
     23        1          -0.000715827    0.000421537   -0.000900228
     24        1          -0.000150880   -0.000223746   -0.000804739
     25        6          -0.000162882   -0.000846239   -0.000549709
     26        1           0.000569017    0.000078548    0.000262149
     27        1          -0.000192356   -0.000305892    0.000784888
     28        1          -0.000186296    0.000444391    0.000310684
     29        1           0.000080248    0.000144810    0.000047796
     30        1           0.000009051   -0.000081795    0.000236666
     31        1           0.000159967    0.000063566   -0.000254707
     32       16           0.001669009    0.000095374   -0.004440068
     33        6           0.002828230   -0.001791707    0.003341026
     34        6          -0.003598427   -0.001677422    0.002772265
     35        6           0.000786295   -0.000472329   -0.001245830
     36        1          -0.000498696    0.000394611    0.000049383
     37        1           0.000058197   -0.000197552   -0.000303745
     38        1           0.000104961    0.000371934    0.000394697
     39        1          -0.000477383    0.000234572   -0.000354983
 -------------------------------------------------------------------
 Cartesian Forces:  Max     0.006534582 RMS     0.001461655
 Leave Link  716 at Sun Dec  2 13:55:33 2018, MaxMem=   536870912 cpu:         0.3
 (Enter /pbs_home/pkowalski/g09d01/g09/l103.exe)

 GradGradGradGradGradGradGradGradGradGradGradGradGradGradGradGradGradGrad
 Berny optimization.
 Using GEDIIS/GDIIS optimizer.
 FormGI is forming the generalized inverse of G from B-inverse, IUseBI=4.
 Internal  Forces:  Max     0.006114875 RMS     0.001382529
 Search for a local minimum.
 Step number   3 out of a maximum of  223
 All quantities printed in internal units (Hartrees-Bohrs-Radians)
 RMS Force = .13825D-02 SwitMx=.10000D-02 MixMth= 1
 Mixed Optimization -- RFO/linear search
 Update second derivatives using D2CorX and points    2    3
 DE= -5.45D-03 DEPred=-7.03D-03 R= 7.76D-01
 TightC=F SS=  1.41D+00  RLast= 5.15D-01 DXNew= 8.4853D-01 1.5446D+00
 Trust test= 7.76D-01 RLast= 5.15D-01 DXMaxT set to 8.49D-01
 ITU=  1  1  0
 Use linear search instead of GDIIS.
     Eigenvalues ---    0.00686   0.00884   0.00886   0.00953   0.00973
     Eigenvalues ---    0.01007   0.01095   0.01118   0.01170   0.01199
     Eigenvalues ---    0.01232   0.01330   0.01374   0.01427   0.01489
     Eigenvalues ---    0.01510   0.01560   0.01587   0.01636   0.01939
     Eigenvalues ---    0.02014   0.02301   0.04699   0.05283   0.07190
     Eigenvalues ---    0.07232   0.07251   0.07282   0.07346   0.07372
     Eigenvalues ---    0.07377   0.07436   0.07475   0.08202   0.09265
     Eigenvalues ---    0.09857   0.10097   0.10910   0.12142   0.12295
     Eigenvalues ---    0.14297   0.15802   0.15996   0.15999   0.16000
     Eigenvalues ---    0.16000   0.16000   0.16000   0.16000   0.16000
     Eigenvalues ---    0.16000   0.16000   0.16000   0.16006   0.16048
     Eigenvalues ---    0.16868   0.23241   0.23583   0.23977   0.24183
     Eigenvalues ---    0.24468   0.24734   0.24970   0.24989   0.24992
     Eigenvalues ---    0.24993   0.24994   0.24996   0.25282   0.28061
     Eigenvalues ---    0.28531   0.29018   0.29133   0.29397   0.30226
     Eigenvalues ---    0.30434   0.31612   0.32926   0.33289   0.33934
     Eigenvalues ---    0.34015   0.34209   0.34213   0.34222   0.34241
     Eigenvalues ---    0.34247   0.34253   0.34274   0.34277   0.34308
     Eigenvalues ---    0.34315   0.34330   0.34381   0.34532   0.35348
     Eigenvalues ---    0.35965   0.36092   0.37472   0.37854   0.38543
     Eigenvalues ---    0.39408   0.40256   0.40758   0.45706   0.51696
     Eigenvalues ---    0.52908   0.53104   0.53528   0.54069   0.54364
     Eigenvalues ---    0.55170
 RFO step:  Lambda=-5.77916894D-03 EMin= 6.85734932D-03
 Quartic linear search produced a step of  0.08290.
 Iteration  1 RMS(Cart)=  0.18347810 RMS(Int)=  0.00506008
 Iteration  2 RMS(Cart)=  0.01295320 RMS(Int)=  0.00029677
 Iteration  3 RMS(Cart)=  0.00005515 RMS(Int)=  0.00029613
 Iteration  4 RMS(Cart)=  0.00000001 RMS(Int)=  0.00029613
 ITry= 1 IFail=0 DXMaxC= 8.81D-01 DCOld= 1.00D+10 DXMaxT= 8.49D-01 DXLimC= 3.00D+00 Rises=F
 Variable       Old X    -DE/DX   Delta X   Delta X   Delta X     New X
                                 (Linear)    (Quad)   (Total)
    R1        3.32656  -0.00148  -0.00042  -0.00758  -0.00801   3.31855
    R2        2.61297   0.00406  -0.00168   0.01501   0.01330   2.62628
    R3        2.74285   0.00052   0.00229   0.00846   0.01076   2.75360
    R4        3.27938   0.00158  -0.00102   0.00541   0.00441   3.28379
    R5        2.59798  -0.00034   0.00113  -0.00151  -0.00036   2.59762
    R6        2.83489  -0.00096  -0.00017  -0.00553  -0.00571   2.82918
    R7        2.70244  -0.00050  -0.00088  -0.00294  -0.00382   2.69862
    R8        2.06445  -0.00013   0.00071   0.00069   0.00140   2.06586
    R9        2.83599   0.00030   0.00049   0.00019   0.00068   2.83667
   R10        2.07904  -0.00017   0.00024  -0.00036  -0.00012   2.07892
   R11        2.08427  -0.00021   0.00032  -0.00066  -0.00034   2.08393
   R12        2.08456  -0.00028   0.00033  -0.00086  -0.00053   2.08403
   R13        2.86589   0.00077   0.00050   0.00109   0.00185   2.86775
   R14        2.57703   0.00032  -0.00378   0.00012  -0.00319   2.57384
   R15        2.91047   0.00195   0.00125   0.00963   0.01056   2.92103
   R16        2.55708  -0.00071  -0.00030  -0.00253  -0.00283   2.55424
   R17        2.57058  -0.00036  -0.00012  -0.00128  -0.00140   2.56918
   R18        2.86801  -0.00029   0.00055  -0.00112  -0.00051   2.86750
   R19        2.73642  -0.00017   0.00232   0.00792   0.01023   2.74665
   R20        2.91563   0.00130   0.00158   0.00877   0.00992   2.92555
   R21        2.53462  -0.00209  -0.00085  -0.00611  -0.00696   2.52766
   R22        2.55866   0.00024  -0.00057   0.00015  -0.00042   2.55824
   R23        2.57658   0.00040   0.00025   0.00105   0.00131   2.57789
   R24        2.54930  -0.00150  -0.00068  -0.00479  -0.00546   2.54384
   R25        2.62312  -0.00048  -0.00159   0.00372   0.00201   2.62513
   R26        2.83486   0.00063   0.00069   0.00187   0.00255   2.83742
   R27        2.69080   0.00262  -0.00012   0.00935   0.00928   2.70008
   R28        3.31536   0.00057  -0.00081   0.00094   0.00001   3.31537
   R29        2.08145  -0.00051   0.00030  -0.00125  -0.00095   2.08050
   R30        2.08272   0.00096   0.00011   0.00154   0.00164   2.08437
   R31        2.07764  -0.00016   0.00004  -0.00132  -0.00127   2.07637
   R32        2.08415   0.00025   0.00016  -0.00033  -0.00017   2.08398
   R33        2.07817  -0.00048   0.00007  -0.00214  -0.00207   2.07610
   R34        2.08130  -0.00044   0.00027  -0.00115  -0.00088   2.08042
   R35        3.26476   0.00363  -0.00040   0.01391   0.01357   3.27833
   R36        2.59223   0.00506  -0.00340   0.00932   0.00607   2.59830
   R37        2.83568  -0.00020   0.00085  -0.00033   0.00052   2.83620
   R38        2.06444  -0.00010   0.00072   0.00058   0.00130   2.06574
   R39        2.08124  -0.00048   0.00022  -0.00163  -0.00141   2.07983
   R40        2.08632  -0.00025   0.00039  -0.00076  -0.00037   2.08595
   R41        2.08073  -0.00025   0.00028  -0.00062  -0.00034   2.08039
    A1        1.93947  -0.00045   0.00054  -0.00156  -0.00158   1.93788
    A2        2.10539   0.00317  -0.00094   0.00613   0.00502   2.11041
    A3        2.23779  -0.00268   0.00048  -0.00320  -0.00290   2.23489
    A4        1.60566  -0.00019   0.00036  -0.00002   0.00002   1.60568
    A5        1.92845   0.00124  -0.00136   0.00560   0.00403   1.93249
    A6        2.11186   0.00010   0.00061   0.00138   0.00206   2.11391
    A7        2.24265  -0.00133   0.00073  -0.00671  -0.00591   2.23673
    A8        2.00219  -0.00105   0.00108  -0.00525  -0.00438   1.99781
    A9        2.14283  -0.00008  -0.00135  -0.00344  -0.00469   2.13813
   A10        2.13809   0.00113   0.00027   0.00870   0.00908   2.14716
   A11        1.94806   0.00051  -0.00069   0.00372   0.00277   1.95083
   A12        2.17681   0.00003   0.00122   0.00551   0.00685   2.18366
   A13        2.15828  -0.00054  -0.00053  -0.00929  -0.00970   2.14858
   A14        1.91900   0.00003  -0.00084  -0.00068  -0.00152   1.91748
   A15        1.94837   0.00006   0.00030  -0.00017   0.00013   1.94850
   A16        1.95022  -0.00009   0.00037  -0.00098  -0.00061   1.94961
   A17        1.88471   0.00002   0.00035   0.00159   0.00194   1.88665
   A18        1.88459   0.00007   0.00034   0.00170   0.00203   1.88662
   A19        1.87439  -0.00009  -0.00050  -0.00131  -0.00181   1.87258
   A20        2.10810   0.00572  -0.00266   0.00943   0.00594   2.11404
   A21        2.24609  -0.00543   0.00232  -0.00853  -0.00705   2.23904
   A22        1.92000  -0.00017   0.00163   0.00764   0.00811   1.92811
   A23        1.79712  -0.00057   0.00104   0.01168   0.01170   1.80882
   A24        1.99424   0.00051  -0.00086  -0.00595  -0.00643   1.98781
   A25        1.93113   0.00044   0.00017   0.00398   0.00440   1.93553
   A26        1.95922  -0.00079   0.00031  -0.01124  -0.01054   1.94868
   A27        1.91570   0.00006  -0.00105  -0.00205  -0.00296   1.91274
   A28        1.86656   0.00032   0.00034   0.00359   0.00376   1.87032
   A29        1.91110   0.00146   0.00085   0.01117   0.01151   1.92261
   A30        2.25879  -0.00595   0.00264  -0.01106  -0.00833   2.25046
   A31        2.11326   0.00449  -0.00336   0.00004  -0.00324   2.11002
   A32        1.77476   0.00076   0.00070   0.01955   0.01849   1.79325
   A33        2.00159  -0.00049  -0.00009  -0.01071  -0.01012   1.99148
   A34        1.89752  -0.00021  -0.00085  -0.00111  -0.00161   1.89591
   A35        1.99883  -0.00050  -0.00010  -0.01043  -0.00988   1.98895
   A36        1.89356  -0.00025  -0.00087  -0.00132  -0.00180   1.89176
   A37        1.89192   0.00066   0.00105   0.00480   0.00551   1.89744
   A38        1.78790  -0.00074   0.00070   0.01379   0.01320   1.80110
   A39        1.93882  -0.00003   0.00022  -0.00299  -0.00245   1.93637
   A40        1.99614   0.00062  -0.00068  -0.00383  -0.00403   1.99211
   A41        1.91133  -0.00017  -0.00079  -0.00563  -0.00617   1.90515
   A42        1.96100   0.00002   0.00018  -0.00434  -0.00367   1.95733
   A43        1.86841   0.00023   0.00033   0.00269   0.00280   1.87122
   A44        2.18156  -0.00220   0.00147  -0.00072   0.00097   2.18253
   A45        1.94955  -0.00012  -0.00058  -0.00076  -0.00188   1.94767
   A46        2.15191   0.00233  -0.00089   0.00174   0.00107   2.15298
   A47        2.25958  -0.00611   0.00176  -0.01295  -0.01131   2.24827
   A48        2.09170   0.00352  -0.00164   0.00489   0.00311   2.09481
   A49        1.93166   0.00263  -0.00008   0.00925   0.00806   1.93972
   A50        1.93272  -0.00003  -0.00029   0.00061   0.00031   1.93303
   A51        1.93879   0.00029   0.00028   0.00096   0.00123   1.94002
   A52        1.94867  -0.00037   0.00008  -0.00265  -0.00258   1.94609
   A53        1.87979   0.00022  -0.00019   0.00241   0.00222   1.88201
   A54        1.89121   0.00047   0.00089   0.00600   0.00689   1.89810
   A55        1.86991  -0.00057  -0.00077  -0.00725  -0.00803   1.86188
   A56        1.93941   0.00025   0.00030   0.00093   0.00123   1.94065
   A57        1.94464   0.00013  -0.00021  -0.00019  -0.00040   1.94424
   A58        1.93544  -0.00043  -0.00022  -0.00226  -0.00248   1.93296
   A59        1.87099  -0.00059  -0.00070  -0.00611  -0.00681   1.86418
   A60        1.87988   0.00027  -0.00011   0.00220   0.00209   1.88197
   A61        1.89077   0.00037   0.00094   0.00553   0.00647   1.89724
   A62        1.61151  -0.00120  -0.00006  -0.00469  -0.00548   1.60602
   A63        1.92837   0.00042  -0.00040   0.00521   0.00400   1.93237
   A64        2.12746  -0.00200  -0.00136  -0.01089  -0.01276   2.11470
   A65        2.22419   0.00165   0.00199   0.01023   0.01173   2.23592
   A66        2.00274  -0.00164   0.00104  -0.00525  -0.00453   1.99821
   A67        2.14696   0.00029  -0.00053  -0.00079  -0.00127   2.14569
   A68        2.13323   0.00135  -0.00050   0.00651   0.00605   2.13929
   A69        1.96082  -0.00059   0.00019  -0.00435  -0.00417   1.95666
   A70        1.93652   0.00039   0.00024   0.00241   0.00264   1.93916
   A71        1.92555  -0.00003  -0.00029  -0.00038  -0.00067   1.92488
   A72        1.87447   0.00008  -0.00034   0.00024  -0.00009   1.87437
   A73        1.88216   0.00035   0.00039   0.00339   0.00378   1.88594
   A74        1.88137  -0.00018  -0.00020  -0.00116  -0.00135   1.88001
    D1        0.03898  -0.00130   0.00366  -0.05201  -0.04819  -0.00921
    D2       -3.13508  -0.00005  -0.00364  -0.01083  -0.01417   3.13393
    D3       -0.03568   0.00129  -0.00351   0.05218   0.04873   0.01305
    D4        3.09768   0.00127  -0.00436   0.04536   0.04097   3.13865
    D5        3.14147  -0.00022   0.00443   0.00685   0.01148  -3.13024
    D6       -0.00836  -0.00024   0.00357   0.00003   0.00372  -0.00463
    D7       -0.89968   0.00125   0.01699   0.09637   0.11320  -0.78648
    D8        2.40068   0.00015   0.00835   0.02064   0.02909   2.42977
    D9        2.20336   0.00280   0.00834   0.14535   0.15359   2.35695
   D10       -0.77946   0.00170  -0.00031   0.06962   0.06947  -0.70998
   D11       -0.03160   0.00086  -0.00280   0.03702   0.03439   0.00279
   D12        3.13095   0.00056  -0.00135   0.02454   0.02326  -3.12898
   D13        0.01732  -0.00032   0.00134  -0.01439  -0.01305   0.00426
   D14       -3.11094  -0.00055   0.00233  -0.01551  -0.01317  -3.12411
   D15        3.13596   0.00003  -0.00026  -0.00057  -0.00080   3.13515
   D16        0.00770  -0.00020   0.00074  -0.00169  -0.00092   0.00678
   D17        3.13065   0.00021  -0.00080   0.00772   0.00692   3.13757
   D18        1.03931   0.00012  -0.00087   0.00628   0.00542   1.04472
   D19       -1.06015   0.00026  -0.00070   0.00876   0.00807  -1.05209
   D20        0.01413  -0.00019   0.00095  -0.00741  -0.00647   0.00767
   D21       -2.07721  -0.00027   0.00088  -0.00885  -0.00797  -2.08518
   D22        2.10652  -0.00014   0.00105  -0.00637  -0.00532   2.10120
   D23        0.01227  -0.00065   0.00145  -0.02516  -0.02367  -0.01140
   D24       -3.12119  -0.00064   0.00229  -0.01851  -0.01618  -3.13738
   D25        3.14057  -0.00044   0.00045  -0.02415  -0.02367   3.11690
   D26        0.00710  -0.00042   0.00130  -0.01749  -0.01619  -0.00908
   D27        1.58816  -0.00018   0.00153   0.00706   0.00861   1.59677
   D28       -0.49707   0.00031   0.00235   0.01429   0.01665  -0.48042
   D29       -2.60468   0.00004   0.00144   0.00894   0.01040  -2.59428
   D30       -1.56263  -0.00020   0.00057  -0.00049   0.00007  -1.56255
   D31        2.63533   0.00029   0.00139   0.00674   0.00812   2.64344
   D32        0.52772   0.00002   0.00048   0.00140   0.00187   0.52958
   D33        2.93243  -0.00011  -0.00106  -0.01585  -0.01701   2.91541
   D34        0.80294   0.00096  -0.00168  -0.00664  -0.00836   0.79458
   D35       -1.30475  -0.00015  -0.00164  -0.01009  -0.01199  -1.31675
   D36       -0.34088   0.00024   0.00634   0.04553   0.05217  -0.28871
   D37       -2.47036   0.00131   0.00572   0.05474   0.06082  -2.40955
   D38        1.70513   0.00019   0.00576   0.05129   0.05719   1.76231
   D39        2.93774   0.00200   0.00386   0.07582   0.07962   3.01736
   D40       -0.21277   0.00199   0.00794   0.09552   0.10348  -0.10929
   D41       -0.05879   0.00049  -0.00348   0.00631   0.00277  -0.05602
   D42        3.07388   0.00047   0.00060   0.02601   0.02663   3.10051
   D43        0.58167  -0.00070  -0.00709  -0.07680  -0.08398   0.49769
   D44        2.74872  -0.00105  -0.00679  -0.08211  -0.08911   2.65961
   D45       -1.41387  -0.00069  -0.00612  -0.08400  -0.09001  -1.50388
   D46        2.73462  -0.00087  -0.00730  -0.08264  -0.09007   2.64455
   D47       -1.38152  -0.00123  -0.00699  -0.08795  -0.09520  -1.47672
   D48        0.73908  -0.00086  -0.00633  -0.08984  -0.09610   0.64298
   D49       -1.47523  -0.00093  -0.00738  -0.08664  -0.09393  -1.56916
   D50        0.69182  -0.00129  -0.00707  -0.09194  -0.09907   0.59275
   D51        2.81242  -0.00092  -0.00641  -0.09384  -0.09997   2.71245
   D52        0.43297  -0.00101  -0.00088  -0.05557  -0.05663   0.37634
   D53       -1.60640  -0.00040  -0.00044  -0.05522  -0.05556  -1.66196
   D54        2.55948  -0.00113  -0.00055  -0.05370  -0.05446   2.50501
   D55       -2.70058  -0.00094  -0.00479  -0.07327  -0.07822  -2.77880
   D56        1.54324  -0.00033  -0.00435  -0.07292  -0.07715   1.46609
   D57       -0.57407  -0.00106  -0.00447  -0.07140  -0.07605  -0.65012
   D58       -0.76550   0.00292  -0.00239   0.11166   0.10933  -0.65617
   D59        2.40192   0.00119   0.00343   0.04718   0.05076   2.45268
   D60        2.36627   0.00288   0.00226   0.13339   0.13549   2.50177
   D61       -0.74949   0.00115   0.00808   0.06890   0.07693  -0.67256
   D62       -0.61306   0.00114   0.00517   0.08034   0.08568  -0.52739
   D63        1.44592   0.00064   0.00545   0.08160   0.08697   1.53289
   D64       -2.76338   0.00084   0.00545   0.07849   0.08411  -2.67928
   D65       -2.78198   0.00149   0.00486   0.08586   0.09100  -2.69098
   D66       -0.72299   0.00100   0.00513   0.08712   0.09228  -0.63071
   D67        1.35089   0.00119   0.00514   0.08401   0.08942   1.44031
   D68        1.38541   0.00115   0.00422   0.08763   0.09179   1.47720
   D69       -2.83879   0.00066   0.00449   0.08889   0.09308  -2.74571
   D70       -0.76491   0.00086   0.00450   0.08578   0.09022  -0.67469
   D71       -0.02922   0.00037   0.00166   0.02577   0.02764  -0.00158
   D72        3.08842   0.00199  -0.00370   0.08553   0.08197  -3.11279
   D73        3.13151  -0.00006   0.00237   0.01044   0.01303  -3.13864
   D74       -0.03403   0.00157  -0.00298   0.07020   0.06736   0.03334
   D75       -2.59408  -0.00017   0.00108  -0.00528  -0.00420  -2.59828
   D76        1.60110  -0.00061   0.00133  -0.00934  -0.00801   1.59308
   D77       -0.48504   0.00016   0.00206   0.00097   0.00302  -0.48202
   D78        0.52624   0.00027   0.00029   0.01173   0.01203   0.53827
   D79       -1.56177  -0.00017   0.00054   0.00768   0.00822  -1.55355
   D80        2.63528   0.00060   0.00127   0.01798   0.01925   2.65453
   D81        0.00966  -0.00071   0.00148  -0.02395  -0.02224  -0.01258
   D82        3.12772  -0.00015   0.00213  -0.00179   0.00049   3.12821
   D83       -3.11317  -0.00108   0.00216  -0.03895  -0.03656   3.13346
   D84        0.00488  -0.00051   0.00281  -0.01679  -0.01383  -0.00894
   D85       -3.12420  -0.00033  -0.00193  -0.02423  -0.02557   3.13342
   D86        0.03871  -0.00162   0.00293  -0.07713  -0.07423  -0.03552
   D87       -0.03301   0.00127  -0.00208   0.06327   0.06114   0.02813
   D88       -3.09522   0.00024  -0.00466   0.00571   0.00162  -3.09360
   D89        0.01975  -0.00056   0.00076  -0.03482  -0.03412  -0.01438
   D90       -3.09851  -0.00111   0.00011  -0.05667  -0.05665   3.12802
   D91        3.07644   0.00033   0.00324   0.02551   0.02918   3.10562
   D92       -0.04182  -0.00022   0.00260   0.00366   0.00665  -0.03517
   D93       -0.50640   0.00031   0.00056   0.01579   0.01626  -0.49014
   D94        1.59219   0.00028   0.00042   0.01481   0.01514   1.60732
   D95       -2.60716   0.00029   0.00013   0.01466   0.01471  -2.59246
   D96        2.72889  -0.00080  -0.00228  -0.05164  -0.05383   2.67506
   D97       -1.45571  -0.00083  -0.00242  -0.05262  -0.05495  -1.51066
   D98        0.62813  -0.00082  -0.00270  -0.05277  -0.05538   0.57274
         Item               Value     Threshold  Converged?
 Maximum Force            0.006115     0.000450     NO 
 RMS     Force            0.001383     0.000300     NO 
 Maximum Displacement     0.881279     0.001800     NO 
 RMS     Displacement     0.187254     0.001200     NO 
 Predicted change in Energy=-3.769113D-03
 Lowest energy point so far.  Saving SCF results.
 GradGradGradGradGradGradGradGradGradGradGradGradGradGradGradGradGradGrad

 Leave Link  103 at Sun Dec  2 13:55:34 2018, MaxMem=   536870912 cpu:         0.6
 (Enter /pbs_home/pkowalski/g09d01/g09/l202.exe)
                          Input orientation:                          
 ---------------------------------------------------------------------
 Center     Atomic      Atomic             Coordinates (Angstroms)
 Number     Number       Type             X           Y           Z
 ---------------------------------------------------------------------
      1          6           0       -1.962429   -0.155942   -0.554478
      2         16           0       -3.386956    0.867753   -0.472890
      3          6           0       -4.432524   -0.448044   -0.914576
      4          6           0       -3.709049   -1.601082   -1.105923
      5          6           0       -2.303398   -1.458669   -0.898119
      6          6           0       -5.909588   -0.248717   -1.055905
      7          1           0       -4.174552   -2.543853   -1.405228
      8          6           0       -0.636796    0.382417   -0.278550
      9          6           0       -0.190901    1.708724   -0.865945
     10          6           0        0.379419   -0.194366    0.421253
     11          6           0        1.090803    2.046961   -0.070862
     12          6           0        1.636070    0.648711    0.309006
     13          9           0       -1.114350    2.690507   -0.764494
     14          9           0        0.112030    1.577655   -2.184823
     15          9           0        1.964329    2.807079   -0.740412
     16          9           0        0.737017    2.690782    1.066241
     17          9           0        2.440335    0.194024   -0.694662
     18          9           0        2.379099    0.681423    1.431029
     19          6           0       -0.630963   -1.971317    1.968876
     20          6           0        0.377995   -1.434603    1.179129
     21          6           0       -1.973229   -1.339424    2.200222
     22          1           0       -2.356957   -1.593655    3.200329
     23          1           0       -2.710372   -1.687347    1.457136
     24          1           0       -1.924714   -0.245609    2.108026
     25          6           0       -1.331853   -2.591528   -1.059495
     26          1           0       -1.201870   -3.143035   -0.113398
     27          1           0       -0.337931   -2.228187   -1.354577
     28          1           0       -1.686961   -3.304674   -1.819317
     29          1           0       -6.388826   -1.196298   -1.343442
     30          1           0       -6.146571    0.502896   -1.827279
     31          1           0       -6.366957    0.094086   -0.112763
     32         16           0        1.773052   -2.497155    1.126447
     33          6           0        1.028587   -3.629193    2.209893
     34          6           0       -0.236843   -3.214584    2.552388
     35          6           0        1.759895   -4.854073    2.676174
     36          1           0        2.505792   -5.195585    1.942466
     37          1           0        2.292802   -4.662265    3.623635
     38          1           0        1.051291   -5.678207    2.851261
     39          1           0       -0.885147   -3.791045    3.217483
 ---------------------------------------------------------------------
                    Distance matrix (angstroms):
                    1          2          3          4          5
     1  C    0.000000
     2  S    1.756099   0.000000
     3  C    2.513237   1.737706   0.000000
     4  C    2.333067   2.568973   1.374600   0.000000
     5  C    1.389765   2.601376   2.356865   1.428048   0.000000
     6  C    3.979962   2.819590   1.497139   2.583363   3.807032
     7  H    3.364430   3.623344   2.167881   1.093204   2.221712
     8  C    1.457144   2.799410   3.937225   3.749340   2.559497
     9  C    2.590811   3.328136   4.758716   4.836297   3.807369
    10  C    2.537278   4.014121   5.000358   4.585486   3.246030
    11  C    3.795904   4.647846   6.119153   6.117037   4.949181
    12  C    3.787118   5.088234   6.287118   5.969413   4.627916
    13  F    2.977518   2.927832   4.569825   5.026606   4.318258
    14  F    3.157018   3.959492   5.135169   5.086162   4.087684
    15  F    4.922753   5.698140   7.179546   7.193935   6.036138
    16  F    4.244711   4.764400   6.363962   6.550259   5.506430
    17  F    4.418875   5.870299   6.906287   6.419226   5.027503
    18  F    4.846884   6.075114   7.292171   6.979363   5.650726
    19  C    3.381672   4.649520   5.008645   4.366472   3.358498
    20  C    3.180873   4.712204   5.338351   4.685414   3.391962
    21  C    2.998187   3.743766   4.067512   3.743278   3.118165
    22  H    4.039957   4.540040   4.748983   4.513537   4.101021
    23  H    2.636515   3.272813   3.182247   2.752102   2.401072
    24  H    2.664281   3.168415   3.932710   3.917988   3.263714
    25  C    2.566077   4.066224   3.772225   2.575694   1.501103
    26  H    3.113797   4.581513   4.282755   3.106232   2.160149
    27  H    2.751973   4.433821   4.486447   3.437954   2.159530
    28  H    3.404441   4.702339   4.064112   2.738612   2.153215
    29  H    4.614953   3.745583   2.137973   2.720564   4.117994
    30  H    4.422797   3.095637   2.162238   3.299786   4.413735
    31  H    4.433677   3.099784   2.163063   3.305213   4.420447
    32  S    4.718114   6.364445   6.846444   5.986639   4.668486
    33  C    5.352700   6.849589   7.050230   6.128056   5.047082
    34  C    4.688876   5.978377   6.105515   5.295549   4.388609
    35  C    6.809203   8.315405   8.405512   7.402402   6.388638
    36  H    7.183156   8.793321   8.879305   7.799832   6.720251
    37  H    7.474662   8.923130   9.142484   8.231754   7.199607
    38  H    7.153809   8.578905   8.462173   7.412361   6.566300
    39  H    5.348103   6.448434   6.390106   5.609118   4.938583
                    6          7          8          9         10
     6  C    0.000000
     7  H    2.898280   0.000000
     8  C    5.367024   4.727386   0.000000
     9  C    6.047400   5.851899   1.517546   0.000000
    10  C    6.460384   5.440108   1.362019   2.367255   0.000000
    11  C    7.432760   7.111967   2.407995   1.545744   2.402455
    12  C    7.720448   6.847948   2.362637   2.417015   1.517416
    13  F    5.631897   6.097041   2.406550   1.351647   3.458300
    14  F    6.392963   5.997449   2.371331   1.359553   3.162782
    15  F    8.451982   8.170699   3.585827   2.422222   3.587489
    16  F    7.571097   7.591645   3.004060   2.357714   2.977913
    17  F    8.369452   7.194276   3.110849   3.040897   2.375603
    18  F    8.703582   7.835631   3.479610   3.596712   2.405281
    19  C    6.323017   4.926399   3.254385   4.666109   2.563896
    20  C    6.777566   5.351170   2.540904   3.792951   1.453467
    21  C    5.223689   4.392692   3.300773   4.676461   3.163992
    22  H    5.704873   5.041596   4.355045   5.668518   4.143553
    23  H    4.315091   3.327244   3.405326   4.824702   3.584530
    24  H    5.088191   4.763051   2.783684   3.958539   2.856021
    25  C    5.142415   2.864043   3.152353   4.453247   3.296582
    26  H    5.606069   3.296162   3.574269   5.012779   3.388359
    27  H    5.920378   3.849919   2.839438   3.969843   2.793670
    28  H    5.268040   2.634089   4.131761   5.318014   4.354778
    29  H    1.100116   2.592823   6.059057   6.861591   7.065914
    30  H    1.102769   3.653719   5.724570   6.152089   6.937623
    31  H    1.102822   3.665492   5.739805   6.427909   6.773623
    32  S    8.297053   6.464174   4.009154   5.051352   2.782507
    33  C    8.380413   6.428041   5.005883   6.280230   3.926664
    34  C    7.348209   5.623002   4.594843   5.993836   3.747430
    35  C    9.693229   7.563903   6.472662   7.708600   5.357541
    36  H   10.211775   7.928792   6.776642   7.926463   5.643380
    37  H   10.423852   8.461903   7.018433   8.180135   5.820516
    38  H    9.653971   7.433123   7.026843   8.362262   6.035633
    39  H    7.486985   5.809056   5.449928   6.885044   4.728015
                   11         12         13         14         15
    11  C    0.000000
    12  C    1.548134   0.000000
    13  F    2.399579   3.589728   0.000000
    14  F    2.376358   3.066728   2.181693   0.000000
    15  F    1.337582   2.422310   3.080980   2.651192   0.000000
    16  F    1.353763   2.356216   2.603680   3.492718   2.187194
    17  F    2.375656   1.364161   4.344318   3.091281   2.656451
    18  F    2.404178   1.346141   4.589219   4.360873   3.066855
    19  C    4.824061   3.841764   5.425641   5.513661   6.075266
    20  C    3.767208   2.584582   4.798052   4.523341   4.918634
    21  C    5.100364   4.533919   5.076176   5.664475   6.430022
    22  H    5.986804   5.415923   5.968077   6.719596   7.319114
    23  H    5.543353   5.066254   5.162222   5.647129   6.847037
    24  H    4.369985   4.088455   4.186746   5.089319   5.705888
    25  C    5.325621   4.602229   5.294736   4.553378   6.333371
    26  H    5.673994   4.754962   5.870418   5.319968   6.769182
    27  H    4.686800   3.865324   5.014437   3.921251   5.570593
    28  H    6.277982   5.585835   6.114142   5.216043   7.200659
    29  H    8.251244   8.398428   6.577425   7.117855   9.282557
    30  H    7.605835   8.071832   5.589133   6.360270   8.501603
    31  H    7.709323   8.033302   5.895425   6.962161   8.784339
    32  S    4.748473   3.253221   6.230938   5.507048   5.626424
    33  C    6.117551   4.720473   7.306009   6.874945   7.141814
    34  C    6.027266   4.844131   6.829482   6.747476   7.207504
    35  C    7.457758   5.991614   8.776114   8.228722   8.390953
    36  H    7.649193   6.130286   9.089748   8.285010   8.457756
    37  H    7.752923   6.294801   9.215618   8.799463   8.657014
    38  H    8.259454   6.843604   9.370116   8.882111   9.259257
    39  H    6.985692   5.875985   7.610466   7.681290   8.204858
                   16         17         18         19         20
    16  F    0.000000
    17  F    3.497982   0.000000
    18  F    2.620501   2.181713   0.000000
    19  C    4.941790   4.606084   4.048059   0.000000
    20  C    4.142517   3.227502   2.923259   1.389157   0.000000
    21  C    4.987375   5.496487   4.859861   1.501495   2.565140
    22  H    5.699422   6.432789   5.544064   2.153639   3.404484
    23  H    5.586171   5.890635   5.613776   2.160200   3.111138
    24  H    4.097867   5.205958   4.454270   2.161301   2.753003
    25  C    6.058199   4.703383   5.539503   3.169691   3.045241
    26  H    6.259733   4.973881   5.462149   2.456568   2.661830
    27  H    5.586782   3.744510   4.858774   3.346220   2.749907
    28  H    7.081498   5.526329   6.556414   4.152515   4.092907
    29  H    8.467207   8.961472   9.386162   6.687682   7.225650
    30  H    7.780944   8.666786   9.128828   7.138239   7.440588
    31  H    7.655020   8.827060   8.900661   6.442107   7.035642
    32  S    5.290717   3.317250   3.250142   2.601053   1.754416
    33  C    6.429233   5.004644   4.583877   2.358124   2.510372
    34  C    6.166878   5.415646   4.824881   1.428821   2.330707
    35  C    7.782223   6.108094   5.707497   3.811398   3.980397
    36  H    8.129645   6.000551   5.900580   4.498426   4.388073
    37  H    7.939019   6.500230   5.776675   4.304396   4.478827
    38  H    8.563005   6.999008   6.650191   4.165287   4.610589
    39  H    7.019497   6.499576   5.818049   2.221495   3.362028
                   21         22         23         24         25
    21  C    0.000000
    22  H    1.100952   0.000000
    23  H    1.103000   1.781124   0.000000
    24  H    1.098766   1.788069   1.766218   0.000000
    25  C    3.550336   4.493628   3.008536   3.985977   0.000000
    26  H    3.033290   3.836091   2.619386   3.721869   1.102794
    27  H    4.012567   5.022576   3.718429   4.293963   1.098623
    28  H    4.483397   5.345402   3.794504   4.983817   1.100912
    29  H    5.663526   6.087668   4.649234   5.722301   5.253595
    30  H    6.085367   6.635778   5.233737   5.819877   5.774639
    31  H    5.168143   5.468560   4.359897   4.978034   5.784557
    32  S    4.065459   4.708957   4.567958   4.439193   3.798379
    33  C    3.775451   4.072627   4.279863   4.492328   4.163811
    34  C    2.579783   2.746293   3.106506   3.444007   3.825303
    35  C    5.149321   5.277645   5.612263   5.927654   5.351003
    36  H    5.915915   6.180813   6.304891   6.645228   5.524528
    37  H    5.591636   5.587111   6.210926   6.292167   6.273578
    38  H    5.328847   5.331189   5.658680   6.238761   5.522769
    39  H    2.868656   2.644815   3.294817   3.857683   4.464406
                   26         27         28         29         30
    26  H    0.000000
    27  H    1.767445   0.000000
    28  H    1.780899   1.787370   0.000000
    29  H    5.675148   6.138261   5.174866   0.000000
    30  H    6.378109   6.436036   5.863938   1.783268   0.000000
    31  H    6.095661   6.579074   6.030444   1.783294   1.776305
    32  S    3.287025   3.268649   4.615333   8.626055   8.969126
    33  C    3.257141   4.066403   4.869707   8.576898   9.211721
    34  C    2.835984   4.030827   4.606816   7.556312   8.241725
    35  C    4.413775   5.248152   5.872894   9.794809  10.558902
    36  H    4.710233   5.269032   5.941863  10.291050  11.024838
    37  H    5.337247   6.134173   6.878029  10.585624  11.296653
    38  H    4.504779   5.614414   5.911513   9.645641  10.578469
    39  H    3.408078   4.862684   5.123359   7.604290   8.459914
                   31         32         33         34         35
    31  H    0.000000
    32  S    8.631913   0.000000
    33  C    8.599512   1.734818   0.000000
    34  C    7.458460   2.566649   1.374960   0.000000
    35  C    9.915048   2.820796   1.500853   2.586544   0.000000
    36  H   10.532344   2.912786   2.169617   3.437792   1.100600
    37  H   10.562905   3.345712   2.159663   3.105230   1.103840
    38  H    9.855720   3.689853   2.147167   2.796078   1.100896
    39  H    7.499002   3.621133   2.168827   1.093141   2.901601
                   36         37         38         39
    36  H    0.000000
    37  H    1.776548   0.000000
    38  H    1.781686   1.780463   0.000000
    39  H    3.885468   3.320141   2.728606   0.000000
 Stoichiometry    C17H14F6S2
 Framework group  C1[X(C17H14F6S2)]
 Deg. of freedom   111
 Full point group                 C1      NOp   1
 RotChk:  IX=0 Diff= 3.20D-02
 Largest Abelian subgroup         C1      NOp   1
 Largest concise Abelian subgroup C1      NOp   1
                         Standard orientation:                         
 ---------------------------------------------------------------------
 Center     Atomic      Atomic             Coordinates (Angstroms)
 Number     Number       Type             X           Y           Z
 ---------------------------------------------------------------------
      1          6           0        1.580451   -0.518228    0.252818
      2         16           0        3.139900   -0.525007   -0.554619
      3          6           0        3.538381   -2.086146    0.096285
      4          6           0        2.516340   -2.560045    0.883926
      5          6           0        1.389998   -1.687394    0.979609
      6          6           0        4.851037   -2.738944   -0.207380
      7          1           0        2.571490   -3.520704    1.402759
      8          6           0        0.671480    0.612414    0.116107
      9          6           0        1.171931    2.040112    0.235164
     10          6           0       -0.681119    0.593423   -0.042669
     11          6           0       -0.007464    2.885354   -0.297676
     12          6           0       -1.236315    2.003609    0.032729
     13          9           0        2.309428    2.280777   -0.454134
     14          9           0        1.413859    2.362506    1.533593
     15          9           0       -0.070700    4.119202    0.214911
     16          9           0        0.101266    2.979264   -1.643794
     17          9           0       -1.667349    2.291194    1.294647
     18          9           0       -2.266323    2.235126   -0.802483
     19          6           0       -1.338347   -1.701186   -0.978823
     20          6           0       -1.561788   -0.545780   -0.240670
     21          6           0       -0.085464   -2.003501   -1.749135
     22          1           0       -0.310474   -2.618309   -2.634276
     23          1           0        0.639404   -2.557027   -1.128826
     24          1           0        0.417763   -1.083351   -2.076814
     25          6           0        0.169647   -2.009954    1.792018
     26          1           0       -0.574550   -2.560073    1.192271
     27          1           0       -0.324610   -1.097398    2.152466
     28          1           0        0.432432   -2.635180    2.659223
     29          1           0        4.909961   -3.713532    0.299535
     30          1           0        5.699969   -2.123399    0.133969
     31          1           0        4.982254   -2.907134   -1.289374
     32         16           0       -3.127778   -0.592416    0.548935
     33          6           0       -3.507107   -2.130375   -0.158444
     34          6           0       -2.460338   -2.584276   -0.925753
     35          6           0       -4.838041   -2.784441    0.072580
     36          1           0       -5.281704   -2.491725    1.036323
     37          1           0       -5.557788   -2.511366   -0.718532
     38          1           0       -4.731383   -3.880131    0.064787
     39          1           0       -2.488038   -3.542377   -1.451332
 ---------------------------------------------------------------------
 Rotational constants (GHZ):      0.2339284      0.1961904      0.1233731
 Leave Link  202 at Sun Dec  2 13:55:34 2018, MaxMem=   536870912 cpu:         0.0
 (Enter /pbs_home/pkowalski/g09d01/g09/l301.exe)
 Basis read from rwf:  (5D, 7F)
 No pseudopotential information found on rwf file.
 There are   453 symmetry adapted cartesian basis functions of A   symmetry.
 There are   428 symmetry adapted basis functions of A   symmetry.
   428 basis functions,   747 primitive gaussians,   453 cartesian basis functions
   101 alpha electrons      101 beta electrons
       nuclear repulsion energy      2826.1887664294 Hartrees.
 IExCor=  402 DFT=T Ex+Corr=B3LYP ExCW=0 ScaHFX=  0.200000
 ScaDFX=  0.800000  0.720000  1.000000  0.810000 ScalE2=  1.000000  1.000000
 IRadAn=      0 IRanWt=     -1 IRanGd=            0 ICorTp=0 IEmpDi=131
 NAtoms=   39 NActive=   39 NUniq=   39 SFac= 1.00D+00 NAtFMM=   60 NAOKFM=F Big=F
 Integral buffers will be    131072 words long.
 Raffenetti 2 integral format.
 Two-electron integral symmetry is turned on.
 R6Disp:  Grimme-D3 Dispersion energy=       -0.0512166437 Hartrees.
 Nuclear repulsion after empirical dispersion term =     2826.1375497857 Hartrees.
 No density basis found on file   724.
 Leave Link  301 at Sun Dec  2 13:55:34 2018, MaxMem=   536870912 cpu:         0.8
 (Enter /pbs_home/pkowalski/g09d01/g09/l302.exe)
 NPDir=0 NMtPBC=     1 NCelOv=     1 NCel=       1 NClECP=     1 NCelD=      1
         NCelK=      1 NCelE2=     1 NClLst=     1 CellRange=     0.0.
 One-electron integrals computed using PRISM.
 NBasis=   428 RedAO= T EigKep=  3.50D-04  NBF=   428
 NBsUse=   428 1.00D-06 EigRej= -1.00D+00 NBFU=   428
 Precomputing XC quadrature grid using
 IXCGrd= 4 IRadAn=           0 IRanWt=          -1 IRanGd=           0 AccXCQ= 0.00D+00.
 Generated NRdTot=       0 NPtTot=           0 NUsed=           0 NTot=          32
 NSgBfM=   445   445   445   445   445 MxSgAt=    39 MxSgA2=    39.
 Leave Link  302 at Sun Dec  2 13:55:35 2018, MaxMem=   536870912 cpu:         6.6
 (Enter /pbs_home/pkowalski/g09d01/g09/l303.exe)
 DipDrv:  MaxL=1.
 Leave Link  303 at Sun Dec  2 13:55:35 2018, MaxMem=   536870912 cpu:         1.2
 (Enter /pbs_home/pkowalski/g09d01/g09/l401.exe)
 Initial guess from the checkpoint file:  "dae0068freq_open_b3lyp_air_D3.chk"
 B after Tr=     0.000000    0.000000    0.000000
         Rot=    0.999950   -0.000906    0.008720   -0.004810 Ang=  -1.15 deg.
 Guess basis will be translated and rotated to current coordinates.
 JPrj=2 DoOrth=T DoCkMO=T.
 Generating alternative initial guess.
 ExpMin= 1.22D-01 ExpMax= 9.18D+03 ExpMxC= 1.38D+03 IAcc=1 IRadAn=         1 AccDes= 0.00D+00
 Harris functional with IExCor=  402 and IRadAn=       1 diagonalized for initial guess.
 HarFok:  IExCor=  402 AccDes= 0.00D+00 IRadAn=         1 IDoV= 1 UseB2=F ITyADJ=14
 ICtDFT=  3500011 ScaDFX=  1.000000  1.000000  1.000000  1.000000
 FoFCou: FMM=F IPFlag=           0 FMFlag=      100000 FMFlg1=           0
         NFxFlg=           0 DoJE=T BraDBF=F KetDBF=T FulRan=T
         wScrn=  0.000000 ICntrl=     500 IOpCl=  0 I1Cent=   200000004 NGrid=           0
         NMat0=    1 NMatS0=      1 NMatT0=    0 NMatD0=    1 NMtDS0=    0 NMtDT0=    0
 Petite list used in FoFCou.
 Harris En= -2050.42566594332    
 Leave Link  401 at Sun Dec  2 13:55:37 2018, MaxMem=   536870912 cpu:        15.8
 (Enter /pbs_home/pkowalski/g09d01/g09/l502.exe)
 Closed shell SCF:
 Using DIIS extrapolation, IDIIS=  1040.
 Integral symmetry usage will be decided dynamically.
 IVT=      641221 IEndB=      641221 NGot=   536870912 MDV=   536451994
 LenX=   536451994 LenY=   536246332
 Requested convergence on RMS density matrix=1.00D-08 within 128 cycles.
 Requested convergence on MAX density matrix=1.00D-06.
 Requested convergence on             energy=1.00D-06.
 No special actions if energy rises.
 Fock matrices will be formed incrementally for  20 cycles.
 Integral accuracy reduced to 1.0D-05 until final iterations.

 Cycle   1  Pass 0  IDiag  1:
 FoFJK:  IHMeth= 1 ICntrl=       0 DoSepK=F KAlg= 0 I1Cent=   0 FoldK=F
 IRaf= 790000000 NMat=   1 IRICut=       1 DoRegI=T DoRafI=F ISym2E= 0.
 FoFCou: FMM=F IPFlag=           0 FMFlag=      100000 FMFlg1=           0
         NFxFlg=           0 DoJE=F BraDBF=F KetDBF=F FulRan=T
         wScrn=  0.000000 ICntrl=       0 IOpCl=  0 I1Cent=           0 NGrid=           0
         NMat0=    1 NMatS0=      1 NMatT0=    0 NMatD0=    1 NMtDS0=    0 NMtDT0=    0
 Symmetry not used in FoFCou.
 E= -2050.48210119007    
 DIIS: error= 7.21D-03 at cycle   1 NSaved=   1.
 NSaved= 1 IEnMin= 1 EnMin= -2050.48210119007     IErMin= 1 ErrMin= 7.21D-03
 ErrMax= 7.21D-03  0.00D+00 EMaxC= 1.00D-01 BMatC= 4.19D-02 BMatP= 4.19D-02
 IDIUse=3 WtCom= 9.28D-01 WtEn= 7.21D-02
 Coeff-Com:  0.100D+01
 Coeff-En:   0.100D+01
 Coeff:      0.100D+01
 Gap=     0.508 Goal=   None    Shift=    0.000
 GapD=    0.508 DampG=2.000 DampE=1.000 DampFc=2.0000 IDamp=-1.
 RMSDP=1.21D-03 MaxDP=4.37D-02              OVMax= 4.52D-02

 Cycle   2  Pass 0  IDiag  1:
 RMSU=  1.21D-03    CP:  9.99D-01
 E= -2050.54956245445     Delta-E=       -0.067461264379 Rises=F Damp=F
 DIIS: error= 1.02D-03 at cycle   2 NSaved=   2.
 NSaved= 2 IEnMin= 2 EnMin= -2050.54956245445     IErMin= 2 ErrMin= 1.02D-03
 ErrMax= 1.02D-03  0.00D+00 EMaxC= 1.00D-01 BMatC= 5.39D-04 BMatP= 4.19D-02
 IDIUse=3 WtCom= 9.90D-01 WtEn= 1.02D-02
 Coeff-Com: -0.531D-01 0.105D+01
 Coeff-En:   0.000D+00 0.100D+01
 Coeff:     -0.526D-01 0.105D+01
 Gap=     0.146 Goal=   None    Shift=    0.000
 RMSDP=1.63D-04 MaxDP=4.41D-03 DE=-6.75D-02 OVMax= 1.07D-02

 Cycle   3  Pass 0  IDiag  1:
 RMSU=  1.59D-04    CP:  9.99D-01  1.03D+00
 E= -2050.55010283476     Delta-E=       -0.000540380311 Rises=F Damp=F
 DIIS: error= 7.57D-04 at cycle   3 NSaved=   3.
 NSaved= 3 IEnMin= 3 EnMin= -2050.55010283476     IErMin= 3 ErrMin= 7.57D-04
 ErrMax= 7.57D-04  0.00D+00 EMaxC= 1.00D-01 BMatC= 5.49D-04 BMatP= 5.39D-04
 IDIUse=3 WtCom= 9.92D-01 WtEn= 7.57D-03
 Coeff-Com: -0.358D-01 0.567D+00 0.469D+00
 Coeff-En:   0.000D+00 0.266D-01 0.973D+00
 Coeff:     -0.356D-01 0.563D+00 0.473D+00
 Gap=     0.146 Goal=   None    Shift=    0.000
 RMSDP=7.99D-05 MaxDP=3.11D-03 DE=-5.40D-04 OVMax= 4.64D-03

 Cycle   4  Pass 0  IDiag  1:
 RMSU=  5.29D-05    CP:  9.99D-01  1.04D+00  6.35D-01
 E= -2050.55050073644     Delta-E=       -0.000397901675 Rises=F Damp=F
 DIIS: error= 1.87D-04 at cycle   4 NSaved=   4.
 NSaved= 4 IEnMin= 4 EnMin= -2050.55050073644     IErMin= 4 ErrMin= 1.87D-04
 ErrMax= 1.87D-04  0.00D+00 EMaxC= 1.00D-01 BMatC= 3.72D-05 BMatP= 5.39D-04
 IDIUse=3 WtCom= 9.98D-01 WtEn= 1.87D-03
 Coeff-Com: -0.804D-02 0.107D+00 0.223D+00 0.678D+00
 Coeff-En:   0.000D+00 0.000D+00 0.516D-02 0.995D+00
 Coeff:     -0.802D-02 0.107D+00 0.222D+00 0.679D+00
 Gap=     0.146 Goal=   None    Shift=    0.000
 RMSDP=2.67D-05 MaxDP=1.11D-03 DE=-3.98D-04 OVMax= 3.05D-03

 Cycle   5  Pass 0  IDiag  1:
 RMSU=  2.16D-05    CP:  9.99D-01  1.04D+00  6.63D-01  7.25D-01
 E= -2050.55052730928     Delta-E=       -0.000026572839 Rises=F Damp=F
 DIIS: error= 1.24D-04 at cycle   5 NSaved=   5.
 NSaved= 5 IEnMin= 5 EnMin= -2050.55052730928     IErMin= 5 ErrMin= 1.24D-04
 ErrMax= 1.24D-04  0.00D+00 EMaxC= 1.00D-01 BMatC= 9.84D-06 BMatP= 3.72D-05
 IDIUse=3 WtCom= 9.99D-01 WtEn= 1.24D-03
 Coeff-Com: -0.182D-02 0.137D-01 0.979D-01 0.431D+00 0.459D+00
 Coeff-En:   0.000D+00 0.000D+00 0.000D+00 0.208D+00 0.792D+00
 Coeff:     -0.182D-02 0.137D-01 0.978D-01 0.431D+00 0.460D+00
 Gap=     0.146 Goal=   None    Shift=    0.000
 RMSDP=1.39D-05 MaxDP=5.01D-04 DE=-2.66D-05 OVMax= 1.41D-03

 Cycle   6  Pass 0  IDiag  1:
 RMSU=  8.37D-06    CP:  9.99D-01  1.04D+00  6.65D-01  8.26D-01  5.54D-01
 E= -2050.55053699126     Delta-E=       -0.000009681988 Rises=F Damp=F
 DIIS: error= 3.15D-05 at cycle   6 NSaved=   6.
 NSaved= 6 IEnMin= 6 EnMin= -2050.55053699126     IErMin= 6 ErrMin= 3.15D-05
 ErrMax= 3.15D-05  0.00D+00 EMaxC= 1.00D-01 BMatC= 1.07D-06 BMatP= 9.84D-06
 IDIUse=1 WtCom= 1.00D+00 WtEn= 0.00D+00
 Coeff-Com:  0.298D-03-0.122D-01 0.205D-01 0.148D+00 0.282D+00 0.561D+00
 Coeff:      0.298D-03-0.122D-01 0.205D-01 0.148D+00 0.282D+00 0.561D+00
 Gap=     0.146 Goal=   None    Shift=    0.000
 RMSDP=4.68D-06 MaxDP=1.47D-04 DE=-9.68D-06 OVMax= 4.78D-04

 Initial convergence to 1.0D-05 achieved.  Increase integral accuracy.
 Cycle   7  Pass 1  IDiag  1:
 E= -2050.55087493256     Delta-E=       -0.000337941292 Rises=F Damp=F
 DIIS: error= 1.31D-04 at cycle   1 NSaved=   1.
 NSaved= 1 IEnMin= 1 EnMin= -2050.55087493256     IErMin= 1 ErrMin= 1.31D-04
 ErrMax= 1.31D-04  0.00D+00 EMaxC= 1.00D-01 BMatC= 2.83D-06 BMatP= 2.83D-06
 IDIUse=3 WtCom= 9.99D-01 WtEn= 1.31D-03
 Coeff-Com:  0.100D+01
 Coeff-En:   0.100D+01
 Coeff:      0.100D+01
 Gap=     0.146 Goal=   None    Shift=    0.000
 RMSDP=4.68D-06 MaxDP=1.47D-04 DE=-3.38D-04 OVMax= 3.54D-04

 Cycle   8  Pass 1  IDiag  1:
 RMSU=  7.66D-05    CP:  1.00D+00
 E= -2050.55087758460     Delta-E=       -0.000002652045 Rises=F Damp=F
 DIIS: error= 2.21D-05 at cycle   2 NSaved=   2.
 NSaved= 2 IEnMin= 2 EnMin= -2050.55087758460     IErMin= 2 ErrMin= 2.21D-05
 ErrMax= 2.21D-05  0.00D+00 EMaxC= 1.00D-01 BMatC= 3.64D-07 BMatP= 2.83D-06
 IDIUse=1 WtCom= 1.00D+00 WtEn= 0.00D+00
 Coeff-Com:  0.144D+00 0.856D+00
 Coeff:      0.144D+00 0.856D+00
 Gap=     0.146 Goal=   None    Shift=    0.000
 RMSDP=5.75D-06 MaxDP=2.17D-04 DE=-2.65D-06 OVMax= 5.84D-04

 Cycle   9  Pass 1  IDiag  1:
 RMSU=  5.67D-06    CP:  1.00D+00  1.01D+00
 E= -2050.55087670143     Delta-E=        0.000000883170 Rises=F Damp=F
 DIIS: error= 4.17D-05 at cycle   3 NSaved=   3.
 NSaved= 3 IEnMin= 2 EnMin= -2050.55087758460     IErMin= 2 ErrMin= 2.21D-05
 ErrMax= 4.17D-05  0.00D+00 EMaxC= 1.00D-01 BMatC= 1.18D-06 BMatP= 3.64D-07
 IDIUse=1 WtCom= 1.00D+00 WtEn= 0.00D+00
 Coeff-Com: -0.440D-02 0.647D+00 0.358D+00
 Coeff:     -0.440D-02 0.647D+00 0.358D+00
 Gap=     0.146 Goal=   None    Shift=    0.000
 RMSDP=3.76D-06 MaxDP=1.46D-04 DE= 8.83D-07 OVMax= 4.18D-04

 Cycle  10  Pass 1  IDiag  1:
 RMSU=  6.71D-07    CP:  1.00D+00  1.01D+00  3.52D-01
 E= -2050.55087794760     Delta-E=       -0.000001246170 Rises=F Damp=F
 DIIS: error= 3.10D-06 at cycle   4 NSaved=   4.
 NSaved= 4 IEnMin= 4 EnMin= -2050.55087794760     IErMin= 4 ErrMin= 3.10D-06
 ErrMax= 3.10D-06  0.00D+00 EMaxC= 1.00D-01 BMatC= 1.21D-08 BMatP= 3.64D-07
 IDIUse=1 WtCom= 1.00D+00 WtEn= 0.00D+00
 Coeff-Com: -0.553D-02 0.366D+00 0.214D+00 0.426D+00
 Coeff:     -0.553D-02 0.366D+00 0.214D+00 0.426D+00
 Gap=     0.146 Goal=   None    Shift=    0.000
 RMSDP=3.53D-07 MaxDP=1.41D-05 DE=-1.25D-06 OVMax= 3.28D-05

 Cycle  11  Pass 1  IDiag  1:
 RMSU=  2.37D-07    CP:  1.00D+00  1.02D+00  3.68D-01  6.35D-01
 E= -2050.55087795932     Delta-E=       -0.000000011723 Rises=F Damp=F
 DIIS: error= 4.70D-07 at cycle   5 NSaved=   5.
 NSaved= 5 IEnMin= 5 EnMin= -2050.55087795932     IErMin= 5 ErrMin= 4.70D-07
 ErrMax= 4.70D-07  0.00D+00 EMaxC= 1.00D-01 BMatC= 3.43D-10 BMatP= 1.21D-08
 IDIUse=1 WtCom= 1.00D+00 WtEn= 0.00D+00
 Coeff-Com: -0.243D-02 0.141D+00 0.837D-01 0.211D+00 0.567D+00
 Coeff:     -0.243D-02 0.141D+00 0.837D-01 0.211D+00 0.567D+00
 Gap=     0.146 Goal=   None    Shift=    0.000
 RMSDP=9.38D-08 MaxDP=3.36D-06 DE=-1.17D-08 OVMax= 7.51D-06

 Cycle  12  Pass 1  IDiag  1:
 RMSU=  8.10D-08    CP:  1.00D+00  1.02D+00  3.69D-01  6.66D-01  8.24D-01
 E= -2050.55087795960     Delta-E=       -0.000000000282 Rises=F Damp=F
 DIIS: error= 2.33D-07 at cycle   6 NSaved=   6.
 NSaved= 6 IEnMin= 6 EnMin= -2050.55087795960     IErMin= 6 ErrMin= 2.33D-07
 ErrMax= 2.33D-07  0.00D+00 EMaxC= 1.00D-01 BMatC= 7.75D-11 BMatP= 3.43D-10
 IDIUse=1 WtCom= 1.00D+00 WtEn= 0.00D+00
 Coeff-Com: -0.548D-03 0.247D-01 0.151D-01 0.573D-01 0.344D+00 0.560D+00
 Coeff:     -0.548D-03 0.247D-01 0.151D-01 0.573D-01 0.344D+00 0.560D+00
 Gap=     0.146 Goal=   None    Shift=    0.000
 RMSDP=3.46D-08 MaxDP=1.44D-06 DE=-2.82D-10 OVMax= 3.42D-06

 Cycle  13  Pass 1  IDiag  1:
 RMSU=  2.35D-08    CP:  1.00D+00  1.02D+00  3.69D-01  6.70D-01  8.81D-01
                    CP:  7.39D-01
 E= -2050.55087795974     Delta-E=       -0.000000000140 Rises=F Damp=F
 DIIS: error= 9.36D-08 at cycle   7 NSaved=   7.
 NSaved= 7 IEnMin= 7 EnMin= -2050.55087795974     IErMin= 7 ErrMin= 9.36D-08
 ErrMax= 9.36D-08  0.00D+00 EMaxC= 1.00D-01 BMatC= 1.25D-11 BMatP= 7.75D-11
 IDIUse=1 WtCom= 1.00D+00 WtEn= 0.00D+00
 Coeff-Com: -0.787D-04-0.158D-04 0.280D-03 0.129D-01 0.154D+00 0.355D+00
 Coeff-Com:  0.477D+00
 Coeff:     -0.787D-04-0.158D-04 0.280D-03 0.129D-01 0.154D+00 0.355D+00
 Coeff:      0.477D+00
 Gap=     0.146 Goal=   None    Shift=    0.000
 RMSDP=1.40D-08 MaxDP=6.79D-07 DE=-1.40D-10 OVMax= 1.08D-06

 Cycle  14  Pass 1  IDiag  1:
 RMSU=  8.65D-09    CP:  1.00D+00  1.02D+00  3.69D-01  6.71D-01  8.85D-01
                    CP:  7.89D-01  5.74D-01
 E= -2050.55087795971     Delta-E=        0.000000000035 Rises=F Damp=F
 DIIS: error= 2.07D-08 at cycle   8 NSaved=   8.
 NSaved= 8 IEnMin= 7 EnMin= -2050.55087795974     IErMin= 8 ErrMin= 2.07D-08
 ErrMax= 2.07D-08  0.00D+00 EMaxC= 1.00D-01 BMatC= 9.05D-13 BMatP= 1.25D-11
 IDIUse=1 WtCom= 1.00D+00 WtEn= 0.00D+00
 Coeff-Com:  0.312D-04-0.352D-02-0.201D-02-0.728D-03 0.384D-01 0.124D+00
 Coeff-Com:  0.264D+00 0.580D+00
 Coeff:      0.312D-04-0.352D-02-0.201D-02-0.728D-03 0.384D-01 0.124D+00
 Coeff:      0.264D+00 0.580D+00
 Gap=     0.146 Goal=   None    Shift=    0.000
 RMSDP=3.72D-09 MaxDP=1.71D-07 DE= 3.46D-11 OVMax= 2.56D-07

 SCF Done:  E(RB3LYP) =  -2050.55087796     A.U. after   14 cycles
            NFock= 14  Conv=0.37D-08     -V/T= 2.0061
 KE= 2.038102132373D+03 PE=-1.048788663648D+04 EE= 3.573096076357D+03
 Leave Link  502 at Sun Dec  2 13:57:39 2018, MaxMem=   536870912 cpu:       971.6
 (Enter /pbs_home/pkowalski/g09d01/g09/l701.exe)
 Compute integral first derivatives.
 ... and contract with generalized density number  0.
 R6Disp: Adding Grimme-D3 dispersion energy 1st derivatives to the gradient.
 Leave Link  701 at Sun Dec  2 13:57:40 2018, MaxMem=   536870912 cpu:         3.5
 (Enter /pbs_home/pkowalski/g09d01/g09/l702.exe)
 L702 exits ... SP integral derivatives will be done elsewhere.
 Leave Link  702 at Sun Dec  2 13:57:40 2018, MaxMem=   536870912 cpu:         0.3
 (Enter /pbs_home/pkowalski/g09d01/g09/l703.exe)
 Compute integral first derivatives, UseDBF=F ICtDFT=           0.
 Integral derivatives from FoFJK, PRISM(SPDF).
 Calling FoFJK, ICntrl=      2127 FMM=F ISym2X=0 I1Cent= 0 IOpClX= 0 NMat=1 NMatS=1 NMatT=0.
 FoFJK:  IHMeth= 1 ICntrl=    2127 DoSepK=F KAlg= 0 I1Cent=   0 FoldK=F
 IRaf=         0 NMat=   1 IRICut=       1 DoRegI=T DoRafI=F ISym2E= 0.
 FoFCou: FMM=F IPFlag=           0 FMFlag=      100000 FMFlg1=         800
         NFxFlg=           0 DoJE=F BraDBF=F KetDBF=F FulRan=T
         wScrn=  0.000000 ICntrl=    2127 IOpCl=  0 I1Cent=           0 NGrid=           0
         NMat0=    1 NMatS0=      1 NMatT0=    0 NMatD0=    1 NMtDS0=    0 NMtDT0=    0
 Symmetry not used in FoFCou.
 Leave Link  703 at Sun Dec  2 13:58:08 2018, MaxMem=   536870912 cpu:       229.2
 (Enter /pbs_home/pkowalski/g09d01/g09/l716.exe)
 Dipole        =-4.09056119D-03-2.42505038D+00-1.07801001D-01
 ***** Axes restored to original set *****
 -------------------------------------------------------------------
 Center     Atomic                   Forces (Hartrees/Bohr)
 Number     Number              X              Y              Z
 -------------------------------------------------------------------
      1        6           0.004593482    0.001746020   -0.005034868
      2       16          -0.000140352   -0.000575490   -0.002104245
      3        6           0.000413399   -0.000709163    0.001048378
      4        6          -0.001508101    0.000149446   -0.000568127
      5        6           0.002085249    0.000374109   -0.003957519
      6        6          -0.000501391   -0.000067133    0.000077219
      7        1           0.000522264    0.000582499    0.000236747
      8        6          -0.008675589    0.002231890   -0.000927749
      9        6           0.001525322   -0.002861476   -0.000411242
     10        6           0.004322336   -0.004701786    0.003196035
     11        6          -0.001677351    0.000162246    0.004316050
     12        6          -0.001433358   -0.001634737   -0.003847240
     13        9          -0.000557009    0.001145896    0.000802217
     14        9          -0.000698051    0.000735719    0.000348962
     15        9           0.000420252   -0.000921178   -0.001740097
     16        9           0.000824417    0.000766948   -0.000546665
     17        9           0.001505172   -0.000242008    0.000280608
     18        9          -0.000837274    0.000503696    0.000918176
     19        6          -0.000009411    0.001855728    0.003175443
     20        6           0.001080353    0.003954328   -0.001072841
     21        6           0.001504178   -0.000549092    0.005522900
     22        1           0.000570652    0.000042657    0.000301436
     23        1           0.000699505   -0.000135657    0.002741187
     24        1          -0.000626859   -0.001218220    0.001077358
     25        6          -0.001540374   -0.000063963   -0.003678610
     26        1          -0.000643486   -0.000399509   -0.001736333
     27        1          -0.000417533   -0.001019708   -0.000138412
     28        1          -0.000132512    0.000453835   -0.000262631
     29        1          -0.000191512    0.000275316    0.000087441
     30        1          -0.000087077   -0.000082312    0.000032066
     31        1          -0.000187674   -0.000036264   -0.000093403
     32       16           0.000751093    0.002079120    0.003199988
     33        6          -0.000408828   -0.002370559   -0.001109749
     34        6          -0.000630114   -0.000525284    0.000176681
     35        6          -0.000568493    0.000209950   -0.000242069
     36        1          -0.000235011   -0.000045340   -0.000151234
     37        1           0.000181581    0.000097704   -0.000226790
     38        1           0.000177305    0.000059858    0.000322681
     39        1           0.000530800    0.000731914   -0.000011751
 -------------------------------------------------------------------
 Cartesian Forces:  Max     0.008675589 RMS     0.001845336
 Leave Link  716 at Sun Dec  2 13:58:09 2018, MaxMem=   536870912 cpu:         0.4
 (Enter /pbs_home/pkowalski/g09d01/g09/l103.exe)

 GradGradGradGradGradGradGradGradGradGradGradGradGradGradGradGradGradGrad
 Berny optimization.
 Using GEDIIS/GDIIS optimizer.
 FormGI is forming the generalized inverse of G from B-inverse, IUseBI=4.
 GSVD:  received Info=                   1 from GESDD.
 Internal  Forces:  Max     0.026555178 RMS     0.004876127
 Search for a local minimum.
 Step number   4 out of a maximum of  223
 All quantities printed in internal units (Hartrees-Bohrs-Radians)
 RMS Force = .48761D-02 SwitMx=.10000D-02 MixMth= 1
 Mixed Optimization -- RFO/linear search
 Update second derivatives using D2CorX and points    2    4    3
 DE=  1.43D-03 DEPred=-3.77D-03 R=-3.79D-01
 Trust test=-3.79D-01 RLast= 5.84D-01 DXMaxT set to 4.24D-01
 ITU= -1  1  1  0
 Use linear search instead of GDIIS.
 Energy rises -- skip Quadratic/GDIIS search.
 Quartic linear search produced a step of -0.52002.
 Iteration  1 RMS(Cart)=  0.09775517 RMS(Int)=  0.00141145
 Iteration  2 RMS(Cart)=  0.00336834 RMS(Int)=  0.00006941
 Iteration  3 RMS(Cart)=  0.00000304 RMS(Int)=  0.00006939
 Iteration  4 RMS(Cart)=  0.00000000 RMS(Int)=  0.00006939
 ITry= 1 IFail=0 DXMaxC= 4.63D-01 DCOld= 1.00D+10 DXMaxT= 4.24D-01 DXLimC= 3.00D+00 Rises=T
 Variable       Old X    -DE/DX   Delta X   Delta X   Delta X     New X
                                 (Linear)    (Quad)   (Total)
    R1        3.31855   0.00083   0.00417   0.00000   0.00417   3.32272
    R2        2.62628   0.00505  -0.00692   0.00000  -0.00691   2.61937
    R3        2.75360   0.00075  -0.00559   0.00000  -0.00559   2.74801
    R4        3.28379  -0.00148  -0.00229   0.00000  -0.00230   3.28149
    R5        2.59762  -0.00169   0.00019   0.00000   0.00018   2.59780
    R6        2.82918   0.00096   0.00297   0.00000   0.00297   2.83215
    R7        2.69862   0.00159   0.00199   0.00000   0.00199   2.70061
    R8        2.06586  -0.00079  -0.00073   0.00000  -0.00073   2.06513
    R9        2.83667  -0.00037  -0.00035   0.00000  -0.00035   2.83632
   R10        2.07892  -0.00018   0.00006   0.00000   0.00006   2.07898
   R11        2.08393  -0.00006   0.00018   0.00000   0.00018   2.08411
   R12        2.08403  -0.00001   0.00028   0.00000   0.00028   2.08431
   R13        2.86775  -0.00024  -0.00096   0.00000  -0.00103   2.86672
   R14        2.57384   0.01758   0.00166   0.00000   0.00155   2.57539
   R15        2.92103  -0.00436  -0.00549   0.00000  -0.00543   2.91560
   R16        2.55424   0.00128   0.00147   0.00000   0.00147   2.55572
   R17        2.56918  -0.00057   0.00073   0.00000   0.00073   2.56991
   R18        2.86750  -0.00007   0.00027   0.00000   0.00025   2.86775
   R19        2.74665   0.00358  -0.00532   0.00000  -0.00532   2.74133
   R20        2.92555  -0.00176  -0.00516   0.00000  -0.00504   2.92050
   R21        2.52766   0.00062   0.00362   0.00000   0.00362   2.53128
   R22        2.55824  -0.00030   0.00022   0.00000   0.00022   2.55846
   R23        2.57789   0.00076  -0.00068   0.00000  -0.00068   2.57721
   R24        2.54384   0.00032   0.00284   0.00000   0.00284   2.54668
   R25        2.62513   0.00848  -0.00104   0.00000  -0.00101   2.62411
   R26        2.83742  -0.00122  -0.00133   0.00000  -0.00133   2.83609
   R27        2.70008   0.00088  -0.00482   0.00000  -0.00483   2.69525
   R28        3.31537   0.00082   0.00000   0.00000   0.00003   3.31539
   R29        2.08050   0.00007   0.00050   0.00000   0.00050   2.08099
   R30        2.08437  -0.00227  -0.00085   0.00000  -0.00085   2.08351
   R31        2.07637  -0.00133   0.00066   0.00000   0.00066   2.07703
   R32        2.08398  -0.00137   0.00009   0.00000   0.00009   2.08407
   R33        2.07610  -0.00068   0.00108   0.00000   0.00108   2.07717
   R34        2.08042  -0.00007   0.00046   0.00000   0.00046   2.08088
   R35        3.27833  -0.00167  -0.00706   0.00000  -0.00708   3.27125
   R36        2.59830  -0.00183  -0.00316   0.00000  -0.00319   2.59511
   R37        2.83620  -0.00057  -0.00027   0.00000  -0.00027   2.83593
   R38        2.06574  -0.00071  -0.00068   0.00000  -0.00068   2.06506
   R39        2.07983  -0.00004   0.00073   0.00000   0.00073   2.08057
   R40        2.08595  -0.00010   0.00019   0.00000   0.00019   2.08615
   R41        2.08039  -0.00011   0.00017   0.00000   0.00017   2.08057
    A1        1.93788  -0.00293   0.00082   0.00000   0.00094   1.93883
    A2        2.11041  -0.00710  -0.00261   0.00000  -0.00260   2.10781
    A3        2.23489   0.01003   0.00151   0.00000   0.00152   2.23641
    A4        1.60568   0.00268  -0.00001   0.00000   0.00007   1.60575
    A5        1.93249  -0.00092  -0.00210   0.00000  -0.00205   1.93044
    A6        2.11391   0.00031  -0.00107   0.00000  -0.00109   2.11283
    A7        2.23673   0.00060   0.00308   0.00000   0.00306   2.23980
    A8        1.99781   0.00169   0.00228   0.00000   0.00233   2.00014
    A9        2.13813  -0.00066   0.00244   0.00000   0.00242   2.14055
   A10        2.14716  -0.00105  -0.00472   0.00000  -0.00474   2.14242
   A11        1.95083  -0.00049  -0.00144   0.00000  -0.00137   1.94946
   A12        2.18366   0.00750  -0.00356   0.00000  -0.00359   2.18007
   A13        2.14858  -0.00704   0.00505   0.00000   0.00502   2.15359
   A14        1.91748   0.00036   0.00079   0.00000   0.00079   1.91827
   A15        1.94850   0.00003  -0.00007   0.00000  -0.00007   1.94844
   A16        1.94961   0.00021   0.00032   0.00000   0.00032   1.94993
   A17        1.88665  -0.00020  -0.00101   0.00000  -0.00101   1.88564
   A18        1.88662  -0.00029  -0.00106   0.00000  -0.00106   1.88557
   A19        1.87258  -0.00014   0.00094   0.00000   0.00094   1.87352
   A20        2.11404  -0.02018  -0.00309   0.00000  -0.00292   2.11112
   A21        2.23904   0.02407   0.00367   0.00000   0.00386   2.24290
   A22        1.92811  -0.00404  -0.00422   0.00000  -0.00396   1.92415
   A23        1.80882   0.00489  -0.00608   0.00000  -0.00585   1.80297
   A24        1.98781  -0.00134   0.00335   0.00000   0.00325   1.99106
   A25        1.93553  -0.00124  -0.00229   0.00000  -0.00234   1.93319
   A26        1.94868   0.00028   0.00548   0.00000   0.00541   1.95409
   A27        1.91274  -0.00341   0.00154   0.00000   0.00149   1.91423
   A28        1.87032   0.00066  -0.00195   0.00000  -0.00192   1.86841
   A29        1.92261  -0.00467  -0.00598   0.00000  -0.00587   1.91674
   A30        2.25046   0.02656   0.00433   0.00000   0.00430   2.25476
   A31        2.11002  -0.02187   0.00168   0.00000   0.00166   2.11168
   A32        1.79325  -0.00040  -0.00962   0.00000  -0.00921   1.78404
   A33        1.99148  -0.00090   0.00526   0.00000   0.00510   1.99658
   A34        1.89591   0.00105   0.00084   0.00000   0.00076   1.89667
   A35        1.98895  -0.00032   0.00514   0.00000   0.00498   1.99393
   A36        1.89176   0.00060   0.00094   0.00000   0.00086   1.89262
   A37        1.89744   0.00008  -0.00287   0.00000  -0.00279   1.89465
   A38        1.80110   0.00365  -0.00686   0.00000  -0.00656   1.79455
   A39        1.93637  -0.00008   0.00127   0.00000   0.00120   1.93757
   A40        1.99211  -0.00179   0.00210   0.00000   0.00199   1.99410
   A41        1.90515   0.00206   0.00321   0.00000   0.00316   1.90832
   A42        1.95733  -0.00413   0.00191   0.00000   0.00178   1.95911
   A43        1.87122   0.00045  -0.00146   0.00000  -0.00141   1.86981
   A44        2.18253   0.01127  -0.00050   0.00000  -0.00056   2.18197
   A45        1.94767  -0.00037   0.00098   0.00000   0.00111   1.94878
   A46        2.15298  -0.01091  -0.00056   0.00000  -0.00061   2.15237
   A47        2.24827   0.01720   0.00588   0.00000   0.00590   2.25417
   A48        2.09481  -0.01281  -0.00162   0.00000  -0.00160   2.09321
   A49        1.93972  -0.00426  -0.00419   0.00000  -0.00392   1.93580
   A50        1.93303  -0.00160  -0.00016   0.00000  -0.00016   1.93287
   A51        1.94002   0.00109  -0.00064   0.00000  -0.00064   1.93938
   A52        1.94609   0.00135   0.00134   0.00000   0.00134   1.94743
   A53        1.88201  -0.00047  -0.00116   0.00000  -0.00116   1.88085
   A54        1.89810  -0.00055  -0.00358   0.00000  -0.00358   1.89452
   A55        1.86188   0.00016   0.00417   0.00000   0.00418   1.86606
   A56        1.94065   0.00095  -0.00064   0.00000  -0.00064   1.94000
   A57        1.94424   0.00135   0.00021   0.00000   0.00021   1.94445
   A58        1.93296  -0.00129   0.00129   0.00000   0.00129   1.93425
   A59        1.86418  -0.00020   0.00354   0.00000   0.00354   1.86772
   A60        1.88197  -0.00039  -0.00108   0.00000  -0.00108   1.88088
   A61        1.89724  -0.00045  -0.00336   0.00000  -0.00336   1.89388
   A62        1.60602   0.00366   0.00285   0.00000   0.00303   1.60906
   A63        1.93237  -0.00107  -0.00208   0.00000  -0.00188   1.93049
   A64        2.11470   0.00037   0.00664   0.00000   0.00677   2.12147
   A65        2.23592   0.00068  -0.00610   0.00000  -0.00598   2.22994
   A66        1.99821   0.00223   0.00236   0.00000   0.00244   2.00065
   A67        2.14569  -0.00124   0.00066   0.00000   0.00065   2.14634
   A68        2.13929  -0.00098  -0.00315   0.00000  -0.00316   2.13613
   A69        1.95666  -0.00023   0.00217   0.00000   0.00217   1.95882
   A70        1.93916  -0.00006  -0.00137   0.00000  -0.00137   1.93778
   A71        1.92488   0.00033   0.00035   0.00000   0.00035   1.92523
   A72        1.87437   0.00006   0.00005   0.00000   0.00005   1.87442
   A73        1.88594  -0.00002  -0.00197   0.00000  -0.00197   1.88398
   A74        1.88001  -0.00008   0.00070   0.00000   0.00070   1.88072
    D1       -0.00921   0.00289   0.02506   0.00000   0.02503   0.01582
    D2        3.13393  -0.00088   0.00737   0.00000   0.00731   3.14125
    D3        0.01305  -0.00296  -0.02534   0.00000  -0.02535  -0.01231
    D4        3.13865  -0.00462  -0.02130   0.00000  -0.02130   3.11735
    D5       -3.13024   0.00114  -0.00597   0.00000  -0.00601  -3.13625
    D6       -0.00463  -0.00053  -0.00194   0.00000  -0.00196  -0.00659
    D7       -0.78648  -0.00726  -0.05887   0.00000  -0.05884  -0.84532
    D8        2.42977  -0.00425  -0.01513   0.00000  -0.01515   2.41462
    D9        2.35695  -0.01172  -0.07987   0.00000  -0.07985   2.27710
   D10       -0.70998  -0.00871  -0.03613   0.00000  -0.03616  -0.74614
   D11        0.00279  -0.00206  -0.01788   0.00000  -0.01792  -0.01513
   D12       -3.12898  -0.00127  -0.01210   0.00000  -0.01211  -3.14109
   D13        0.00426   0.00078   0.00679   0.00000   0.00679   0.01105
   D14       -3.12411   0.00168   0.00685   0.00000   0.00684  -3.11727
   D15        3.13515  -0.00009   0.00042   0.00000   0.00041   3.13557
   D16        0.00678   0.00081   0.00048   0.00000   0.00047   0.00725
   D17        3.13757  -0.00047  -0.00360   0.00000  -0.00360   3.13397
   D18        1.04472  -0.00047  -0.00282   0.00000  -0.00282   1.04190
   D19       -1.05209  -0.00045  -0.00419   0.00000  -0.00420  -1.05628
   D20        0.00767   0.00049   0.00336   0.00000   0.00336   0.01103
   D21       -2.08518   0.00048   0.00415   0.00000   0.00415  -2.08103
   D22        2.10120   0.00050   0.00277   0.00000   0.00277   2.10397
   D23       -0.01140   0.00142   0.01231   0.00000   0.01230   0.00090
   D24       -3.13738   0.00290   0.00842   0.00000   0.00841  -3.12897
   D25        3.11690   0.00052   0.01231   0.00000   0.01230   3.12920
   D26       -0.00908   0.00200   0.00842   0.00000   0.00841  -0.00067
   D27        1.59677   0.00194  -0.00447   0.00000  -0.00448   1.59229
   D28       -0.48042   0.00067  -0.00866   0.00000  -0.00866  -0.48908
   D29       -2.59428   0.00121  -0.00541   0.00000  -0.00541  -2.59969
   D30       -1.56255   0.00017  -0.00004   0.00000  -0.00004  -1.56259
   D31        2.64344  -0.00110  -0.00422   0.00000  -0.00422   2.63922
   D32        0.52958  -0.00056  -0.00097   0.00000  -0.00097   0.52861
   D33        2.91541   0.00473   0.00885   0.00000   0.00891   2.92433
   D34        0.79458   0.00186   0.00435   0.00000   0.00439   0.79897
   D35       -1.31675   0.00287   0.00624   0.00000   0.00633  -1.31042
   D36       -0.28871   0.00349  -0.02713   0.00000  -0.02719  -0.31590
   D37       -2.40955   0.00062  -0.03163   0.00000  -0.03171  -2.44126
   D38        1.76231   0.00164  -0.02974   0.00000  -0.02978   1.73254
   D39        3.01736  -0.00824  -0.04140   0.00000  -0.04135   2.97601
   D40       -0.10929  -0.00909  -0.05381   0.00000  -0.05376  -0.16305
   D41       -0.05602  -0.00477  -0.00144   0.00000  -0.00144  -0.05746
   D42        3.10051  -0.00562  -0.01385   0.00000  -0.01384   3.08667
   D43        0.49769  -0.00028   0.04367   0.00000   0.04370   0.54139
   D44        2.65961  -0.00146   0.04634   0.00000   0.04639   2.70600
   D45       -1.50388  -0.00119   0.04681   0.00000   0.04679  -1.45710
   D46        2.64455   0.00135   0.04684   0.00000   0.04688   2.69143
   D47       -1.47672   0.00016   0.04950   0.00000   0.04957  -1.42715
   D48        0.64298   0.00043   0.04997   0.00000   0.04996   0.69294
   D49       -1.56916   0.00014   0.04885   0.00000   0.04884  -1.52032
   D50        0.59275  -0.00105   0.05152   0.00000   0.05153   0.64428
   D51        2.71245  -0.00078   0.05199   0.00000   0.05192   2.76437
   D52        0.37634   0.00390   0.02945   0.00000   0.02949   0.40583
   D53       -1.66196  -0.00046   0.02889   0.00000   0.02886  -1.63311
   D54        2.50501   0.00029   0.02832   0.00000   0.02836   2.53337
   D55       -2.77880   0.00514   0.04068   0.00000   0.04074  -2.73805
   D56        1.46609   0.00078   0.04012   0.00000   0.04011   1.50619
   D57       -0.65012   0.00153   0.03955   0.00000   0.03961  -0.61051
   D58       -0.65617  -0.01219  -0.05685   0.00000  -0.05686  -0.71304
   D59        2.45268  -0.00690  -0.02640   0.00000  -0.02643   2.42625
   D60        2.50177  -0.01331  -0.07046   0.00000  -0.07043   2.43134
   D61       -0.67256  -0.00802  -0.04000   0.00000  -0.03999  -0.71256
   D62       -0.52739  -0.00250  -0.04455   0.00000  -0.04460  -0.57198
   D63        1.53289   0.00024  -0.04522   0.00000  -0.04521   1.48768
   D64       -2.67928  -0.00040  -0.04374   0.00000  -0.04378  -2.72305
   D65       -2.69098  -0.00093  -0.04732   0.00000  -0.04738  -2.73837
   D66       -0.63071   0.00180  -0.04799   0.00000  -0.04799  -0.67870
   D67        1.44031   0.00116  -0.04650   0.00000  -0.04656   1.39375
   D68        1.47720  -0.00126  -0.04773   0.00000  -0.04772   1.42948
   D69       -2.74571   0.00147  -0.04840   0.00000  -0.04833  -2.79404
   D70       -0.67469   0.00083  -0.04692   0.00000  -0.04690  -0.72159
   D71       -0.00158  -0.00173  -0.01437   0.00000  -0.01441  -0.01600
   D72       -3.11279  -0.00646  -0.04263   0.00000  -0.04267   3.12773
   D73       -3.13864   0.00060  -0.00678   0.00000  -0.00682   3.13772
   D74        0.03334  -0.00413  -0.03503   0.00000  -0.03507  -0.00173
   D75       -2.59828   0.00164   0.00219   0.00000   0.00219  -2.59609
   D76        1.59308   0.00257   0.00417   0.00000   0.00417   1.59725
   D77       -0.48202   0.00075  -0.00157   0.00000  -0.00157  -0.48359
   D78        0.53827  -0.00092  -0.00625   0.00000  -0.00626   0.53201
   D79       -1.55355   0.00001  -0.00428   0.00000  -0.00428  -1.55783
   D80        2.65453  -0.00181  -0.01001   0.00000  -0.01001   2.64452
   D81       -0.01258   0.00183   0.01156   0.00000   0.01151  -0.00107
   D82        3.12821   0.00042  -0.00026   0.00000  -0.00029   3.12792
   D83        3.13346   0.00404   0.01901   0.00000   0.01896  -3.13077
   D84       -0.00894   0.00264   0.00719   0.00000   0.00715  -0.00179
   D85        3.13342  -0.00070   0.01329   0.00000   0.01317  -3.13659
   D86       -0.03552   0.00414   0.03860   0.00000   0.03861   0.00309
   D87        0.02813  -0.00299  -0.03180   0.00000  -0.03178  -0.00365
   D88       -3.09360  -0.00172  -0.00084   0.00000  -0.00097  -3.09457
   D89       -0.01438   0.00130   0.01774   0.00000   0.01776   0.00338
   D90        3.12802   0.00270   0.02946   0.00000   0.02948  -3.12568
   D91        3.10562  -0.00008  -0.01517   0.00000  -0.01528   3.09034
   D92       -0.03517   0.00132  -0.00346   0.00000  -0.00355  -0.03872
   D93       -0.49014  -0.00098  -0.00845   0.00000  -0.00843  -0.49857
   D94        1.60732  -0.00110  -0.00787   0.00000  -0.00785   1.59947
   D95       -2.59246  -0.00103  -0.00765   0.00000  -0.00763  -2.60008
   D96        2.67506   0.00055   0.02799   0.00000   0.02797   2.70303
   D97       -1.51066   0.00042   0.02858   0.00000   0.02855  -1.48211
   D98        0.57274   0.00050   0.02880   0.00000   0.02878   0.60152
         Item               Value     Threshold  Converged?
 Maximum Force            0.026555     0.000450     NO 
 RMS     Force            0.004876     0.000300     NO 
 Maximum Displacement     0.463371     0.001800     NO 
 RMS     Displacement     0.097664     0.001200     NO 
 Predicted change in Energy=-2.753023D-03
 GradGradGradGradGradGradGradGradGradGradGradGradGradGradGradGradGradGrad

 Leave Link  103 at Sun Dec  2 13:58:09 2018, MaxMem=   536870912 cpu:         0.9
 (Enter /pbs_home/pkowalski/g09d01/g09/l202.exe)
                          Input orientation:                          
 ---------------------------------------------------------------------
 Center     Atomic      Atomic             Coordinates (Angstroms)
 Number     Number       Type             X           Y           Z
 ---------------------------------------------------------------------
      1          6           0       -1.970046   -0.176781   -0.576192
      2         16           0       -3.408423    0.827920   -0.460907
      3          6           0       -4.437537   -0.483361   -0.947590
      4          6           0       -3.695625   -1.613064   -1.198832
      5          6           0       -2.289668   -1.459167   -0.994074
      6          6           0       -5.919981   -0.299055   -1.068085
      7          1           0       -4.144385   -2.549194   -1.540192
      8          6           0       -0.656223    0.367327   -0.272109
      9          6           0       -0.201079    1.686464   -0.867103
     10          6           0        0.362101   -0.212558    0.423646
     11          6           0        1.062248    2.027517   -0.049708
     12          6           0        1.619404    0.626810    0.290964
     13          9           0       -1.126893    2.670130   -0.801306
     14          9           0        0.128413    1.535978   -2.177913
     15          9           0        1.931651    2.826316   -0.682406
     16          9           0        0.683660    2.629592    1.102318
     17          9           0        2.395031    0.186142   -0.740622
     18          9           0        2.394853    0.640314    1.393073
     19          6           0       -0.611327   -1.927258    2.063386
     20          6           0        0.360364   -1.437556    1.200670
     21          6           0       -1.903773   -1.236061    2.386199
     22          1           0       -2.224516   -1.468720    3.413655
     23          1           0       -2.707130   -1.556323    1.702341
     24          1           0       -1.814705   -0.145123    2.286313
     25          6           0       -1.295913   -2.560046   -1.224865
     26          1           0       -1.147723   -3.160334   -0.311655
     27          1           0       -0.312619   -2.159745   -1.509675
     28          1           0       -1.641019   -3.238468   -2.020596
     29          1           0       -6.389110   -1.239254   -1.394079
     30          1           0       -6.174158    0.482419   -1.803611
     31          1           0       -6.374400   -0.006076   -0.106729
     32         16           0        1.728318   -2.532476    1.111904
     33          6           0        0.997227   -3.641935    2.221507
     34          6           0       -0.228629   -3.178240    2.631551
     35          6           0        1.709031   -4.882919    2.674744
     36          1           0        2.418468   -5.255507    1.919726
     37          1           0        2.280371   -4.696042    3.600668
     38          1           0        0.983903   -5.684620    2.883647
     39          1           0       -0.851382   -3.722489    3.345796
 ---------------------------------------------------------------------
                    Distance matrix (angstroms):
                    1          2          3          4          5
     1  C    0.000000
     2  S    1.758307   0.000000
     3  C    2.514049   1.736489   0.000000
     4  C    2.329853   2.566207   1.374694   0.000000
     5  C    1.386109   2.601278   2.359598   1.429100   0.000000
     6  C    3.982323   2.818982   1.498709   2.586788   3.811891
     7  H    3.359373   3.620966   2.169051   1.092818   2.219545
     8  C    1.454184   2.796855   3.934244   3.744159   2.554497
     9  C    2.585644   3.345018   4.760482   4.817549   3.778005
    10  C    2.537689   4.010222   4.999014   4.589008   3.255125
    11  C    3.785620   4.647044   6.112146   6.100137   4.927893
    12  C    3.779136   5.087711   6.281165   5.957018   4.613400
    13  F    2.977665   2.952116   4.574524   5.010206   4.294217
    14  F    3.146837   3.994830   5.141918   5.049587   4.027342
    15  F    4.924745   5.706053   7.182677   7.186170   6.023457
    16  F    4.211328   4.736543   6.333976   6.517174   5.472978
    17  F    4.383224   5.845529   6.868411   6.367354   4.971689
    18  F    4.857776   6.095117   7.309097   6.992110   5.661362
    19  C    3.446398   4.667634   5.078454   4.500409   3.519090
    20  C    3.190236   4.700743   5.342786   4.715874   3.440936
    21  C    3.146781   3.824919   4.254488   4.025582   3.409536
    22  H    4.201516   4.657084   4.988873   4.843556   4.408220
    23  H    2.763719   3.294855   3.341810   3.065477   2.730269
    24  H    2.866892   3.321742   4.177533   4.223617   3.565563
    25  C    2.560309   4.065052   3.776150   2.579937   1.500916
    26  H    3.106088   4.586852   4.288761   3.110134   2.159560
    27  H    2.747835   4.428325   4.487889   3.440961   2.159948
    28  H    3.401248   4.700198   4.069702   2.745659   2.154160
    29  H    4.617999   3.745465   2.139945   2.726300   4.124778
    30  H    4.428957   3.093786   2.163644   3.301504   4.417507
    31  H    4.432592   3.101292   2.164783   3.309219   4.425369
    32  S    4.698602   6.336569   6.816022   5.966907   4.661689
    33  C    5.351553   6.825299   7.039633   6.151252   5.090001
    34  C    4.725559   5.976932   6.147157   5.398303   4.510903
    35  C    6.800877   8.284584   8.381988   7.409916   6.416533
    36  H    7.161153   8.753751   8.831743   7.770131   6.713342
    37  H    7.479032   8.909148   9.141314   8.261506   7.243912
    38  H    7.143710   8.537667   8.433475   7.425779   6.603593
    39  H    5.404206   6.460315   6.464180   5.761340   5.101545
                    6          7          8          9         10
     6  C    0.000000
     7  H    2.904953   0.000000
     8  C    5.365146   4.720318   0.000000
     9  C    6.057104   5.826105   1.517003   0.000000
    10  C    6.457344   5.442880   1.362837   2.364211   0.000000
    11  C    7.429775   7.090617   2.399758   1.542870   2.394203
    12  C    7.716642   6.830915   2.358572   2.403778   1.517549
    13  F    5.644548   6.073924   2.409250   1.352427   3.468069
    14  F    6.417331   5.945764   2.369280   1.359939   3.143262
    15  F    8.459599   8.157826   3.593336   2.425266   3.594663
    16  F    7.542923   7.557295   2.966847   2.356029   2.939696
    17  F    8.335591   7.133396   3.092327   3.001126   2.376402
    18  F    8.722165   7.844656   3.486605   3.597456   2.408165
    19  C    6.374870   5.084789   3.274396   4.670659   2.564469
    20  C    6.773933   5.388954   2.541679   3.788193   1.450652
    21  C    5.379590   4.707569   3.345719   4.693005   3.167547
    22  H    5.925418   5.421616   4.406298   5.689848   4.148335
    23  H    4.424748   3.683140   3.435855   4.837148   3.586215
    24  H    5.303675   5.084202   2.854857   3.987799   2.865757
    25  C    5.149628   2.865893   3.144275   4.399944   3.313201
    26  H    5.615474   3.295873   3.561956   4.969518   3.392583
    27  H    5.924498   3.851627   2.834736   3.901111   2.825688
    28  H    5.277967   2.640592   4.126595   5.259175   4.375264
    29  H    1.100149   2.603090   6.058540   6.865074   7.066616
    30  H    1.102863   3.657874   5.727682   6.164774   6.940197
    31  H    1.102968   3.673586   5.732742   6.446142   6.760501
    32  S    8.260569   6.443798   4.001297   5.043659   2.778896
    33  C    8.357274   6.463795   5.002619   6.274336   3.923814
    34  C    7.373500   5.756065   4.602730   5.992219   3.744206
    35  C    9.655175   7.581190   6.468652   7.703895   5.356672
    36  H   10.150032   7.897227   6.773044   7.925869   5.647852
    37  H   10.410404   8.503816   7.018524   8.176488   5.820211
    38  H    9.606462   7.463283   7.019606   8.354951   6.031725
    39  H    7.542741   6.007775   5.463874   6.886813   4.725581
                   11         12         13         14         15
    11  C    0.000000
    12  C    1.545464   0.000000
    13  F    2.402122   3.593099   0.000000
    14  F    2.375483   3.024069   2.181087   0.000000
    15  F    1.339496   2.425444   3.064837   2.674544   0.000000
    16  F    1.353878   2.354793   2.627457   3.502029   2.186647
    17  F    2.375781   1.363801   4.310201   3.004234   2.681162
    18  F    2.404534   1.347645   4.619323   4.323298   3.049717
    19  C    4.786048   3.826343   5.441346   5.525381   6.050007
    20  C    3.750042   2.583477   4.805510   4.506721   4.918895
    21  C    5.038042   4.502563   5.101183   5.713589   6.374145
    22  H    5.917886   5.377561   6.008391   6.769794   7.245604
    23  H    5.488332   5.047470   5.160262   5.714805   6.812697
    24  H    4.295837   4.046036   4.234635   5.150837   5.628316
    25  C    5.290336   4.577430   5.250021   4.440092   6.302724
    26  H    5.645032   4.728911   5.851026   5.212177   6.742402
    27  H    4.642729   3.839258   4.948992   3.781458   5.530094
    28  H    6.238802   5.560039   6.054959   5.094209   7.164938
    29  H    8.246324   8.393918   6.582218   7.127020   9.288186
    30  H    7.604543   8.071412   5.591563   6.400975   8.512056
    31  H    7.709895   8.028674   5.931345   6.996736   8.794563
    32  S    4.752528   3.266020   6.235360   5.471280   5.654869
    33  C    6.107809   4.726128   7.313785   6.849855   7.151513
    34  C    5.996284   4.834458   6.840674   6.744055   7.190537
    35  C    7.456212   6.003962   8.784870   8.200541   8.411440
    36  H    7.665536   6.155730   9.098864   8.255862   8.504349
    37  H    7.746955   6.302679   9.232947   8.767040   8.663267
    38  H    8.251531   6.852738   9.372097   8.859362   9.276368
    39  H    6.946510   5.861159   7.624955   7.689137   8.176707
                   16         17         18         19         20
    16  F    0.000000
    17  F    3.506518   0.000000
    18  F    2.640066   2.181496   0.000000
    19  C    4.833790   4.622457   4.009845   0.000000
    20  C    4.081163   3.247289   2.914397   1.388621   0.000000
    21  C    4.825602   5.502671   4.794295   1.500792   2.563668
    22  H    5.531359   6.429370   5.465285   2.153105   3.402921
    23  H    5.420274   5.919147   5.563370   2.158781   3.110514
    24  H    3.916978   5.195571   4.374376   2.161902   2.753167
    25  C    6.022195   4.625918   5.542351   3.417847   3.144275
    26  H    6.235105   4.892242   5.468169   2.729289   2.743979
    27  H    5.545524   3.664151   4.857642   3.593054   2.884517
    28  H    7.042077   5.445732   6.556397   4.411173   4.198259
    29  H    8.439433   8.922998   9.405263   6.768322   7.233771
    30  H    7.751415   8.639950   9.147221   7.190639   7.443923
    31  H    7.630514   8.794413   8.920035   6.450841   7.008243
    32  S    5.266721   3.356671   3.254216   2.597218   1.754431
    33  C    6.378320   5.038079   4.580100   2.356388   2.511372
    34  C    6.074680   5.438218   4.795606   1.426263   2.329016
    35  C    7.743496   6.150667   5.711317   3.807066   3.982753
    36  H    8.114955   6.057189   5.919343   4.503058   4.396542
    37  H    7.902920   6.534192   5.776095   4.288510   4.479302
    38  H    8.508197   7.042191   6.649615   4.163575   4.610723
    39  H    6.909304   6.520384   5.777995   2.219247   3.360180
                   21         22         23         24         25
    21  C    0.000000
    22  H    1.101214   0.000000
    23  H    1.102548   1.780220   0.000000
    24  H    1.099116   1.786268   1.768878   0.000000
    25  C    3.893869   4.854808   3.401108   4.292945   0.000000
    26  H    3.398949   4.230718   3.010114   4.035567   1.102841
    27  H    4.308456   5.326541   4.051524   4.552416   1.099192
    28  H    4.847527   5.744872   4.222140   5.305508   1.101155
    29  H    5.865898   6.364810   4.821341   5.972234   5.264388
    30  H    6.224457   6.828359   5.335583   6.010500   5.778305
    31  H    5.264415   5.635066   4.373199   5.151388   5.793447
    32  S    4.061601   4.696225   4.579813   4.430768   3.821940
    33  C    3.772420   4.064936   4.282706   4.487634   4.278605
    34  C    2.576502   2.741843   3.104354   3.440149   4.048853
    35  C    5.141515   5.260754   5.613759   5.917289   5.443564
    36  H    5.920752   6.174858   6.324790   6.646064   5.563325
    37  H    5.563583   5.544779   6.191659   6.261632   6.374798
    38  H    5.326894   5.324347   5.662336   6.234985   5.642730
    39  H    2.865428   2.639995   3.291963   3.853316   4.737069
                   26         27         28         29         30
    26  H    0.000000
    27  H    1.770262   0.000000
    28  H    1.780428   1.785869   0.000000
    29  H    5.686327   6.146902   5.189773   0.000000
    30  H    6.384405   6.436230   5.868682   1.782717   0.000000
    31  H    6.108149   6.584203   6.042859   1.782755   1.777113
    32  S    3.269914   3.343206   4.654397   8.593311   8.946448
    33  C    3.354052   4.223068   5.011843   8.567573   9.200034
    34  C    3.083427   4.265459   4.862196   7.610314   8.271663
    35  C    4.477380   5.386289   5.997773   9.767881  10.535046
    36  H    4.699631   5.366877   6.006165  10.231569  10.982725
    37  H    5.423698   6.266738   7.007170  10.585687  11.291667
    38  H    4.596282   5.779878   6.076634   9.613612  10.547066
    39  H    3.712248   5.129135   5.445729   7.700603   8.516430
                   31         32         33         34         35
    31  H    0.000000
    32  S    8.574485   0.000000
    33  C    8.542894   1.731073   0.000000
    34  C    7.438502   2.560465   1.373271   0.000000
    35  C    9.841852   2.822663   1.500710   2.581148   0.000000
    36  H   10.439232   2.922975   2.171316   3.439310   1.100988
    37  H   10.518823   3.343610   2.158630   3.088364   1.103941
    38  H    9.763854   3.691780   2.147364   2.795662   1.100989
    39  H    7.499025   3.614036   2.165149   1.092783   2.890091
                   36         37         38         39
    36  H    0.000000
    37  H    1.776974   0.000000
    38  H    1.780803   1.781077   0.000000
    39  H    3.882749   3.289475   2.726135   0.000000
 Stoichiometry    C17H14F6S2
 Framework group  C1[X(C17H14F6S2)]
 Deg. of freedom   111
 Full point group                 C1      NOp   1
 RotChk:  IX=0 Diff= 1.57D-02
 Largest Abelian subgroup         C1      NOp   1
 Largest concise Abelian subgroup C1      NOp   1
                         Standard orientation:                         
 ---------------------------------------------------------------------
 Center     Atomic      Atomic             Coordinates (Angstroms)
 Number     Number       Type             X           Y           Z
 ---------------------------------------------------------------------
      1          6           0        1.582553   -0.527173    0.259158
      2         16           0        3.121851   -0.571508   -0.589513
      3          6           0        3.526776   -2.113055    0.099734
      4          6           0        2.531592   -2.541064    0.946021
      5          6           0        1.417091   -1.652704    1.051053
      6          6           0        4.821535   -2.791652   -0.230771
      7          1           0        2.594520   -3.479070    1.503189
      8          6           0        0.678185    0.600578    0.101216
      9          6           0        1.179792    2.026708    0.227080
     10          6           0       -0.677372    0.588068   -0.038904
     11          6           0        0.005878    2.865477   -0.319584
     12          6           0       -1.218162    2.002421    0.061626
     13          9           0        2.329350    2.268473   -0.443087
     14          9           0        1.403056    2.346031    1.530008
     15          9           0       -0.040368    4.121069    0.144745
     16          9           0        0.095720    2.908487   -1.669793
     17          9           0       -1.594680    2.292350    1.339956
     18          9           0       -2.280984    2.246294   -0.730259
     19          6           0       -1.394496   -1.649953   -1.065304
     20          6           0       -1.566581   -0.538272   -0.251167
     21          6           0       -0.200872   -1.900413   -1.939896
     22          1           0       -0.488554   -2.466030   -2.839889
     23          1           0        0.566869   -2.484843   -1.406392
     24          1           0        0.274029   -0.960480   -2.254620
     25          6           0        0.229662   -1.917479    1.930061
     26          1           0       -0.546139   -2.485939    1.390391
     27          1           0       -0.235281   -0.980966    2.269169
     28          1           0        0.521004   -2.503770    2.815456
     29          1           0        4.892066   -3.747502    0.309326
     30          1           0        5.689105   -2.173380    0.054478
     31          1           0        4.908308   -3.002038   -1.310005
     32         16           0       -3.103506   -0.611255    0.591782
     33          6           0       -3.508745   -2.126583   -0.140458
     34          6           0       -2.508627   -2.537003   -0.987330
     35          6           0       -4.827384   -2.795290    0.116744
     36          1           0       -5.236874   -2.541863    1.106828
     37          1           0       -5.576758   -2.496322   -0.636743
     38          1           0       -4.717394   -3.889555    0.065134
     39          1           0       -2.572214   -3.464039   -1.562426
 ---------------------------------------------------------------------
 Rotational constants (GHZ):      0.2330497      0.1946165      0.1243527
 Leave Link  202 at Sun Dec  2 13:58:09 2018, MaxMem=   536870912 cpu:         0.0
 (Enter /pbs_home/pkowalski/g09d01/g09/l301.exe)
 Basis read from rwf:  (5D, 7F)
 No pseudopotential information found on rwf file.
 There are   453 symmetry adapted cartesian basis functions of A   symmetry.
 There are   428 symmetry adapted basis functions of A   symmetry.
   428 basis functions,   747 primitive gaussians,   453 cartesian basis functions
   101 alpha electrons      101 beta electrons
       nuclear repulsion energy      2821.8318527744 Hartrees.
 IExCor=  402 DFT=T Ex+Corr=B3LYP ExCW=0 ScaHFX=  0.200000
 ScaDFX=  0.800000  0.720000  1.000000  0.810000 ScalE2=  1.000000  1.000000
 IRadAn=      0 IRanWt=     -1 IRanGd=            0 ICorTp=0 IEmpDi=131
 NAtoms=   39 NActive=   39 NUniq=   39 SFac= 1.00D+00 NAtFMM=   60 NAOKFM=F Big=F
 Integral buffers will be    131072 words long.
 Raffenetti 2 integral format.
 Two-electron integral symmetry is turned on.
 R6Disp:  Grimme-D3 Dispersion energy=       -0.0503294211 Hartrees.
 Nuclear repulsion after empirical dispersion term =     2821.7815233534 Hartrees.
 No density basis found on file   724.
 Leave Link  301 at Sun Dec  2 13:58:10 2018, MaxMem=   536870912 cpu:         0.8
 (Enter /pbs_home/pkowalski/g09d01/g09/l302.exe)
 NPDir=0 NMtPBC=     1 NCelOv=     1 NCel=       1 NClECP=     1 NCelD=      1
         NCelK=      1 NCelE2=     1 NClLst=     1 CellRange=     0.0.
 One-electron integrals computed using PRISM.
 NBasis=   428 RedAO= T EigKep=  3.55D-04  NBF=   428
 NBsUse=   428 1.00D-06 EigRej= -1.00D+00 NBFU=   428
 Precomputing XC quadrature grid using
 IXCGrd= 4 IRadAn=           0 IRanWt=          -1 IRanGd=           0 AccXCQ= 0.00D+00.
 Generated NRdTot=       0 NPtTot=           0 NUsed=           0 NTot=          32
 NSgBfM=   444   444   447   447   447 MxSgAt=    39 MxSgA2=    39.
 Leave Link  302 at Sun Dec  2 13:58:10 2018, MaxMem=   536870912 cpu:         6.6
 (Enter /pbs_home/pkowalski/g09d01/g09/l303.exe)
 DipDrv:  MaxL=1.
 Leave Link  303 at Sun Dec  2 13:58:11 2018, MaxMem=   536870912 cpu:         1.3
 (Enter /pbs_home/pkowalski/g09d01/g09/l401.exe)
 Lowest energy guess from the checkpoint file:  "dae0068freq_open_b3lyp_air_D3.chk"
 B after Tr=     0.000000    0.000000    0.000000
         Rot=    0.999987   -0.000322    0.004557   -0.002214 Ang=  -0.58 deg.
 Guess basis will be translated and rotated to current coordinates.
 B after Tr=     0.000000    0.000000    0.000000
         Rot=    0.999988    0.000574   -0.004178    0.002597 Ang=   0.57 deg.
 Guess basis will be translated and rotated to current coordinates.
 CkInt1:  FT= 4.80D-01
 Max alpha theta=  5.277 degrees.
 JPrj=2 DoOrth=T DoCkMO=T.
 Leave Link  401 at Sun Dec  2 13:58:12 2018, MaxMem=   536870912 cpu:         7.4
 (Enter /pbs_home/pkowalski/g09d01/g09/l502.exe)
 Closed shell SCF:
 Using DIIS extrapolation, IDIIS=  1040.
 Integral symmetry usage will be decided dynamically.
 IVT=      641221 IEndB=      641221 NGot=   536870912 MDV=   536451994
 LenX=   536451994 LenY=   536246332
 Requested convergence on RMS density matrix=1.00D-08 within 128 cycles.
 Requested convergence on MAX density matrix=1.00D-06.
 Requested convergence on             energy=1.00D-06.
 No special actions if energy rises.
 Fock matrices will be formed incrementally for  20 cycles.
 Integral accuracy reduced to 1.0D-05 until final iterations.

 Cycle   1  Pass 0  IDiag  1:
 FoFJK:  IHMeth= 1 ICntrl=       0 DoSepK=F KAlg= 0 I1Cent=   0 FoldK=F
 IRaf= 780000000 NMat=   1 IRICut=       1 DoRegI=T DoRafI=F ISym2E= 0.
 FoFCou: FMM=F IPFlag=           0 FMFlag=      100000 FMFlg1=           0
         NFxFlg=           0 DoJE=F BraDBF=F KetDBF=F FulRan=T
         wScrn=  0.000000 ICntrl=       0 IOpCl=  0 I1Cent=           0 NGrid=           0
         NMat0=    1 NMatS0=      1 NMatT0=    0 NMatD0=    1 NMtDS0=    0 NMtDT0=    0
 Symmetry not used in FoFCou.
 E= -2050.55351449709    
 DIIS: error= 2.74D-04 at cycle   1 NSaved=   1.
 NSaved= 1 IEnMin= 1 EnMin= -2050.55351449709     IErMin= 1 ErrMin= 2.74D-04
 ErrMax= 2.74D-04  0.00D+00 EMaxC= 1.00D-01 BMatC= 1.03D-04 BMatP= 1.03D-04
 IDIUse=3 WtCom= 9.97D-01 WtEn= 2.74D-03
 Coeff-Com:  0.100D+01
 Coeff-En:   0.100D+01
 Coeff:      0.100D+01
 Gap=    79.226 Goal=   None    Shift=    0.000
 RMSDP=1.20D-04 MaxDP=4.73D-03              OVMax= 2.40D-03

 Cycle   2  Pass 0  IDiag  1:
 RMSU=  1.20D-04    CP:  1.00D+00
 E= -2050.55357001536     Delta-E=       -0.000055518273 Rises=F Damp=F
 DIIS: error= 8.72D-05 at cycle   2 NSaved=   2.
 NSaved= 2 IEnMin= 2 EnMin= -2050.55357001536     IErMin= 2 ErrMin= 8.72D-05
 ErrMax= 8.72D-05  0.00D+00 EMaxC= 1.00D-01 BMatC= 6.18D-06 BMatP= 1.03D-04
 IDIUse=1 WtCom= 1.00D+00 WtEn= 0.00D+00
 Coeff-Com:  0.787D-01 0.921D+00
 Coeff:      0.787D-01 0.921D+00
 Gap=     0.146 Goal=   None    Shift=    0.000
 RMSDP=1.91D-05 MaxDP=1.07D-03 DE=-5.55D-05 OVMax= 8.43D-04

 Cycle   3  Pass 0  IDiag  1:
 RMSU=  1.90D-05    CP:  1.00D+00  1.00D+00
 E= -2050.55356591088     Delta-E=        0.000004104479 Rises=F Damp=F
 DIIS: error= 1.36D-04 at cycle   3 NSaved=   3.
 NSaved= 3 IEnMin= 2 EnMin= -2050.55357001536     IErMin= 2 ErrMin= 8.72D-05
 ErrMax= 1.36D-04  0.00D+00 EMaxC= 1.00D-01 BMatC= 1.22D-05 BMatP= 6.18D-06
 IDIUse=3 WtCom= 4.61D-01 WtEn= 5.39D-01
 Coeff-Com: -0.446D-02 0.588D+00 0.417D+00
 Coeff-En:   0.000D+00 0.623D+00 0.377D+00
 Coeff:     -0.206D-02 0.607D+00 0.395D+00
 Gap=     0.146 Goal=   None    Shift=    0.000
 RMSDP=1.06D-05 MaxDP=6.39D-04 DE= 4.10D-06 OVMax= 5.19D-04

 Cycle   4  Pass 0  IDiag  1:
 RMSU=  3.92D-06    CP:  1.00D+00  1.01D+00  4.95D-01
 E= -2050.55357599146     Delta-E=       -0.000010080581 Rises=F Damp=F
 DIIS: error= 1.46D-05 at cycle   4 NSaved=   4.
 NSaved= 4 IEnMin= 4 EnMin= -2050.55357599146     IErMin= 4 ErrMin= 1.46D-05
 ErrMax= 1.46D-05  0.00D+00 EMaxC= 1.00D-01 BMatC= 1.35D-07 BMatP= 6.18D-06
 IDIUse=1 WtCom= 1.00D+00 WtEn= 0.00D+00
 Coeff-Com: -0.425D-02 0.291D+00 0.192D+00 0.521D+00
 Coeff:     -0.425D-02 0.291D+00 0.192D+00 0.521D+00
 Gap=     0.146 Goal=   None    Shift=    0.000
 RMSDP=2.02D-06 MaxDP=7.24D-05 DE=-1.01D-05 OVMax= 1.96D-04

 Initial convergence to 1.0D-05 achieved.  Increase integral accuracy.
 Cycle   5  Pass 1  IDiag  1:
 E= -2050.55381176696     Delta-E=       -0.000235775503 Rises=F Damp=F
 DIIS: error= 1.27D-04 at cycle   1 NSaved=   1.
 NSaved= 1 IEnMin= 1 EnMin= -2050.55381176696     IErMin= 1 ErrMin= 1.27D-04
 ErrMax= 1.27D-04  0.00D+00 EMaxC= 1.00D-01 BMatC= 2.62D-06 BMatP= 2.62D-06
 IDIUse=3 WtCom= 9.99D-01 WtEn= 1.27D-03
 Coeff-Com:  0.100D+01
 Coeff-En:   0.100D+01
 Coeff:      0.100D+01
 Gap=     0.146 Goal=   None    Shift=    0.000
 RMSDP=2.02D-06 MaxDP=7.24D-05 DE=-2.36D-04 OVMax= 2.99D-04

 Cycle   6  Pass 1  IDiag  1:
 RMSU=  7.19D-05    CP:  1.00D+00
 E= -2050.55381435505     Delta-E=       -0.000002588084 Rises=F Damp=F
 DIIS: error= 1.73D-05 at cycle   2 NSaved=   2.
 NSaved= 2 IEnMin= 2 EnMin= -2050.55381435505     IErMin= 2 ErrMin= 1.73D-05
 ErrMax= 1.73D-05  0.00D+00 EMaxC= 1.00D-01 BMatC= 2.24D-07 BMatP= 2.62D-06
 IDIUse=1 WtCom= 1.00D+00 WtEn= 0.00D+00
 Coeff-Com:  0.950D-01 0.905D+00
 Coeff:      0.950D-01 0.905D+00
 Gap=     0.146 Goal=   None    Shift=    0.000
 RMSDP=4.78D-06 MaxDP=1.62D-04 DE=-2.59D-06 OVMax= 5.64D-04

 Cycle   7  Pass 1  IDiag  1:
 RMSU=  4.69D-06    CP:  1.00D+00  1.01D+00
 E= -2050.55381355409     Delta-E=        0.000000800961 Rises=F Damp=F
 DIIS: error= 3.61D-05 at cycle   3 NSaved=   3.
 NSaved= 3 IEnMin= 2 EnMin= -2050.55381435505     IErMin= 2 ErrMin= 1.73D-05
 ErrMax= 3.61D-05  0.00D+00 EMaxC= 1.00D-01 BMatC= 9.39D-07 BMatP= 2.24D-07
 IDIUse=1 WtCom= 1.00D+00 WtEn= 0.00D+00
 Coeff-Com: -0.859D-02 0.678D+00 0.331D+00
 Coeff:     -0.859D-02 0.678D+00 0.331D+00
 Gap=     0.146 Goal=   None    Shift=    0.000
 RMSDP=3.22D-06 MaxDP=1.21D-04 DE= 8.01D-07 OVMax= 3.79D-04

 Cycle   8  Pass 1  IDiag  1:
 RMSU=  6.22D-07    CP:  1.00D+00  1.02D+00  3.30D-01
 E= -2050.55381460301     Delta-E=       -0.000001048926 Rises=F Damp=F
 DIIS: error= 2.51D-06 at cycle   4 NSaved=   4.
 NSaved= 4 IEnMin= 4 EnMin= -2050.55381460301     IErMin= 4 ErrMin= 2.51D-06
 ErrMax= 2.51D-06  0.00D+00 EMaxC= 1.00D-01 BMatC= 4.45D-09 BMatP= 2.24D-07
 IDIUse=1 WtCom= 1.00D+00 WtEn= 0.00D+00
 Coeff-Com: -0.606D-02 0.372D+00 0.186D+00 0.448D+00
 Coeff:     -0.606D-02 0.372D+00 0.186D+00 0.448D+00
 Gap=     0.146 Goal=   None    Shift=    0.000
 RMSDP=2.38D-07 MaxDP=1.23D-05 DE=-1.05D-06 OVMax= 1.76D-05

 Cycle   9  Pass 1  IDiag  1:
 RMSU=  2.04D-07    CP:  1.00D+00  1.02D+00  3.40D-01  8.23D-01
 E= -2050.55381460671     Delta-E=       -0.000000003697 Rises=F Damp=F
 DIIS: error= 4.13D-07 at cycle   5 NSaved=   5.
 NSaved= 5 IEnMin= 5 EnMin= -2050.55381460671     IErMin= 5 ErrMin= 4.13D-07
 ErrMax= 4.13D-07  0.00D+00 EMaxC= 1.00D-01 BMatC= 2.27D-10 BMatP= 4.45D-09
 IDIUse=1 WtCom= 1.00D+00 WtEn= 0.00D+00
 Coeff-Com: -0.154D-02 0.778D-01 0.394D-01 0.207D+00 0.677D+00
 Coeff:     -0.154D-02 0.778D-01 0.394D-01 0.207D+00 0.677D+00
 Gap=     0.146 Goal=   None    Shift=    0.000
 RMSDP=8.76D-08 MaxDP=2.94D-06 DE=-3.70D-09 OVMax= 6.04D-06

 Cycle  10  Pass 1  IDiag  1:
 RMSU=  6.98D-08    CP:  1.00D+00  1.02D+00  3.39D-01  8.66D-01  7.84D-01
 E= -2050.55381460686     Delta-E=       -0.000000000146 Rises=F Damp=F
 DIIS: error= 2.87D-07 at cycle   6 NSaved=   6.
 NSaved= 6 IEnMin= 6 EnMin= -2050.55381460686     IErMin= 6 ErrMin= 2.87D-07
 ErrMax= 2.87D-07  0.00D+00 EMaxC= 1.00D-01 BMatC= 6.24D-11 BMatP= 2.27D-10
 IDIUse=1 WtCom= 1.00D+00 WtEn= 0.00D+00
 Coeff-Com: -0.373D-03 0.125D-01 0.654D-02 0.860D-01 0.423D+00 0.473D+00
 Coeff:     -0.373D-03 0.125D-01 0.654D-02 0.860D-01 0.423D+00 0.473D+00
 Gap=     0.146 Goal=   None    Shift=    0.000
 RMSDP=3.14D-08 MaxDP=1.19D-06 DE=-1.46D-10 OVMax= 2.76D-06

 Cycle  11  Pass 1  IDiag  1:
 RMSU=  1.98D-08    CP:  1.00D+00  1.02D+00  3.39D-01  8.70D-01  8.55D-01
                    CP:  7.20D-01
 E= -2050.55381460683     Delta-E=        0.000000000027 Rises=F Damp=F
 DIIS: error= 6.93D-08 at cycle   7 NSaved=   7.
 NSaved= 7 IEnMin= 6 EnMin= -2050.55381460686     IErMin= 7 ErrMin= 6.93D-08
 ErrMax= 6.93D-08  0.00D+00 EMaxC= 1.00D-01 BMatC= 5.30D-12 BMatP= 6.24D-11
 IDIUse=1 WtCom= 1.00D+00 WtEn= 0.00D+00
 Coeff-Com:  0.812D-05-0.439D-02-0.213D-02 0.189D-01 0.144D+00 0.269D+00
 Coeff-Com:  0.575D+00
 Coeff:      0.812D-05-0.439D-02-0.213D-02 0.189D-01 0.144D+00 0.269D+00
 Coeff:      0.575D+00
 Gap=     0.146 Goal=   None    Shift=    0.000
 RMSDP=9.57D-09 MaxDP=3.14D-07 DE= 2.73D-11 OVMax= 7.23D-07

 SCF Done:  E(RB3LYP) =  -2050.55381461     A.U. after   11 cycles
            NFock= 11  Conv=0.96D-08     -V/T= 2.0061
 KE= 2.038098030151D+03 PE=-1.047921929832D+04 EE= 3.568785930206D+03
 Leave Link  502 at Sun Dec  2 13:59:49 2018, MaxMem=   536870912 cpu:       780.0
 (Enter /pbs_home/pkowalski/g09d01/g09/l701.exe)
 Compute integral first derivatives.
 ... and contract with generalized density number  0.
 R6Disp: Adding Grimme-D3 dispersion energy 1st derivatives to the gradient.
 Leave Link  701 at Sun Dec  2 13:59:50 2018, MaxMem=   536870912 cpu:         3.8
 (Enter /pbs_home/pkowalski/g09d01/g09/l702.exe)
 L702 exits ... SP integral derivatives will be done elsewhere.
 Leave Link  702 at Sun Dec  2 13:59:50 2018, MaxMem=   536870912 cpu:         0.2
 (Enter /pbs_home/pkowalski/g09d01/g09/l703.exe)
 Compute integral first derivatives, UseDBF=F ICtDFT=           0.
 Integral derivatives from FoFJK, PRISM(SPDF).
 Calling FoFJK, ICntrl=      2127 FMM=F ISym2X=0 I1Cent= 0 IOpClX= 0 NMat=1 NMatS=1 NMatT=0.
 FoFJK:  IHMeth= 1 ICntrl=    2127 DoSepK=F KAlg= 0 I1Cent=   0 FoldK=F
 IRaf=         0 NMat=   1 IRICut=       1 DoRegI=T DoRafI=F ISym2E= 0.
 FoFCou: FMM=F IPFlag=           0 FMFlag=      100000 FMFlg1=         800
         NFxFlg=           0 DoJE=F BraDBF=F KetDBF=F FulRan=T
         wScrn=  0.000000 ICntrl=    2127 IOpCl=  0 I1Cent=           0 NGrid=           0
         NMat0=    1 NMatS0=      1 NMatT0=    0 NMatD0=    1 NMtDS0=    0 NMtDT0=    0
 Symmetry not used in FoFCou.
 Leave Link  703 at Sun Dec  2 14:00:19 2018, MaxMem=   536870912 cpu:       225.7
 (Enter /pbs_home/pkowalski/g09d01/g09/l716.exe)
 Dipole        =-3.62428814D-02-2.40041748D+00-1.27897980D-01
 ***** Axes restored to original set *****
 -------------------------------------------------------------------
 Center     Atomic                   Forces (Hartrees/Bohr)
 Number     Number              X              Y              Z
 -------------------------------------------------------------------
      1        6           0.001458568    0.004002217   -0.001563163
      2       16           0.000476919   -0.000686193   -0.000107555
      3        6           0.000136229   -0.000244962    0.000028525
      4        6          -0.000579709   -0.001012673   -0.000197509
      5        6           0.000116256   -0.001593681    0.000018765
      6        6           0.000091814   -0.000421700   -0.000052566
      7        1          -0.000007490    0.000474111    0.000102668
      8        6          -0.004365401    0.000900903   -0.001937937
      9        6           0.000038965   -0.001338738   -0.000864642
     10        6           0.002611294   -0.001423845    0.002023709
     11        6          -0.000130970    0.001779996    0.002531683
     12        6           0.000015664   -0.001645565   -0.000948662
     13        9           0.000078236    0.000309935    0.001432208
     14        9          -0.000423271    0.001073510    0.000247350
     15        9          -0.000359566   -0.002158119   -0.001565145
     16        9           0.000770069    0.000916763   -0.000297295
     17        9           0.001234564   -0.000056787    0.000163447
     18        9          -0.001538728    0.000608064    0.000324556
     19        6          -0.001224824    0.001864659   -0.000214990
     20        6           0.001993124    0.000757351    0.000010298
     21        6           0.000248208    0.000005726    0.001643145
     22        1           0.000310435    0.000038082   -0.000178470
     23        1          -0.000051755    0.000133996   -0.000033207
     24        1          -0.000318574   -0.000509974   -0.000149955
     25        6          -0.000531740   -0.000416325   -0.001488973
     26        1           0.000089104   -0.000029718   -0.000252876
     27        1          -0.000224940   -0.000551807    0.000377011
     28        1          -0.000105921    0.000413294    0.000068697
     29        1          -0.000049872    0.000204003    0.000071386
     30        1          -0.000041129   -0.000079538    0.000137259
     31        1          -0.000007266    0.000004030   -0.000179629
     32       16           0.001307377    0.001101237   -0.000660446
     33        6           0.001301616   -0.001982845    0.001213281
     34        6          -0.002391359   -0.001120672    0.001225678
     35        6           0.000169255   -0.000110292   -0.000751704
     36        1          -0.000379819    0.000179308   -0.000045699
     37        1           0.000118315   -0.000054927   -0.000269283
     38        1           0.000139869    0.000219653    0.000359502
     39        1           0.000026455    0.000451524   -0.000219460
 -------------------------------------------------------------------
 Cartesian Forces:  Max     0.004365401 RMS     0.001059871
 Leave Link  716 at Sun Dec  2 14:00:19 2018, MaxMem=   536870912 cpu:         0.2
 (Enter /pbs_home/pkowalski/g09d01/g09/l103.exe)

 GradGradGradGradGradGradGradGradGradGradGradGradGradGradGradGradGradGrad
 Berny optimization.
 Using GEDIIS/GDIIS optimizer.
 FormGI is forming the generalized inverse of G from B-inverse, IUseBI=4.
 GSVD:  received Info=                   1 from GESDD.
 Internal  Forces:  Max     0.005620376 RMS     0.000885650
 Search for a local minimum.
 Step number   5 out of a maximum of  223
 All quantities printed in internal units (Hartrees-Bohrs-Radians)
 RMS Force = .88565D-03 SwitMx=.10000D-02 MixMth= 2
 Mixed Optimization -- En-DIIS/RFO-DIIS
 Update second derivatives using D2CorX and points    4    3    5
 ITU=  0 -1  1  1  0
 Use linear search instead of GDIIS.
     Eigenvalues ---    0.00558   0.00884   0.00921   0.00952   0.00973
     Eigenvalues ---    0.01005   0.01104   0.01131   0.01182   0.01217
     Eigenvalues ---    0.01294   0.01333   0.01389   0.01429   0.01488
     Eigenvalues ---    0.01512   0.01585   0.01634   0.01932   0.01973
     Eigenvalues ---    0.02277   0.03558   0.04988   0.05334   0.07194
     Eigenvalues ---    0.07238   0.07254   0.07286   0.07352   0.07370
     Eigenvalues ---    0.07375   0.07434   0.07482   0.08169   0.09262
     Eigenvalues ---    0.09810   0.10235   0.11077   0.12178   0.12330
     Eigenvalues ---    0.14391   0.15764   0.15999   0.15999   0.16000
     Eigenvalues ---    0.16000   0.16000   0.16000   0.16000   0.16000
     Eigenvalues ---    0.16000   0.16000   0.16003   0.16016   0.16049
     Eigenvalues ---    0.16972   0.23172   0.23591   0.24120   0.24233
     Eigenvalues ---    0.24532   0.24847   0.24989   0.24996   0.24997
     Eigenvalues ---    0.24998   0.24999   0.25012   0.25278   0.28055
     Eigenvalues ---    0.28525   0.29027   0.29209   0.29410   0.30199
     Eigenvalues ---    0.30533   0.31604   0.33216   0.33746   0.33934
     Eigenvalues ---    0.34169   0.34209   0.34212   0.34218   0.34241
     Eigenvalues ---    0.34247   0.34254   0.34276   0.34278   0.34311
     Eigenvalues ---    0.34315   0.34335   0.34367   0.34568   0.35896
     Eigenvalues ---    0.36041   0.36655   0.37773   0.37937   0.38663
     Eigenvalues ---    0.39128   0.40596   0.41041   0.51695   0.52796
     Eigenvalues ---    0.53085   0.53150   0.53802   0.54183   0.54877
     Eigenvalues ---    0.56720
 RFO step:  Lambda=-2.40073449D-03 EMin= 5.58033149D-03
 Quartic linear search produced a step of -0.01399.
 Iteration  1 RMS(Cart)=  0.07587862 RMS(Int)=  0.00169214
 Iteration  2 RMS(Cart)=  0.00255541 RMS(Int)=  0.00024725
 Iteration  3 RMS(Cart)=  0.00000294 RMS(Int)=  0.00024724
 Iteration  4 RMS(Cart)=  0.00000000 RMS(Int)=  0.00024724
 ITry= 1 IFail=0 DXMaxC= 3.18D-01 DCOld= 1.00D+10 DXMaxT= 4.24D-01 DXLimC= 3.00D+00 Rises=F
 Variable       Old X    -DE/DX   Delta X   Delta X   Delta X     New X
                                 (Linear)    (Quad)   (Total)
    R1        3.32272  -0.00056   0.00005  -0.00367  -0.00360   3.31912
    R2        2.61937   0.00353  -0.00009   0.01225   0.01218   2.63154
    R3        2.74801  -0.00013  -0.00007   0.00103   0.00096   2.74897
    R4        3.28149   0.00023  -0.00003   0.00206   0.00201   3.28350
    R5        2.59780  -0.00062   0.00000  -0.00108  -0.00110   2.59670
    R6        2.83215  -0.00002   0.00004  -0.00128  -0.00124   2.83091
    R7        2.70061   0.00026   0.00003  -0.00013  -0.00011   2.70050
    R8        2.06513  -0.00044  -0.00001  -0.00098  -0.00099   2.06414
    R9        2.83632   0.00011   0.00000   0.00087   0.00087   2.83719
   R10        2.07898  -0.00018   0.00000  -0.00059  -0.00058   2.07840
   R11        2.08411  -0.00014   0.00000  -0.00050  -0.00049   2.08361
   R12        2.08431  -0.00015   0.00000  -0.00059  -0.00059   2.08372
   R13        2.86672   0.00003  -0.00001   0.00097   0.00080   2.86751
   R14        2.57539   0.00562   0.00002   0.01056   0.01083   2.58622
   R15        2.91560  -0.00008  -0.00007   0.00530   0.00492   2.92052
   R16        2.55572   0.00024   0.00002  -0.00024  -0.00023   2.55549
   R17        2.56991  -0.00046   0.00001  -0.00113  -0.00112   2.56880
   R18        2.86775  -0.00064   0.00000  -0.00329  -0.00295   2.86481
   R19        2.74133   0.00022  -0.00007   0.00112   0.00105   2.74238
   R20        2.92050   0.00007  -0.00007   0.00411   0.00397   2.92447
   R21        2.53128  -0.00078   0.00005  -0.00318  -0.00314   2.52814
   R22        2.55846  -0.00006   0.00000  -0.00010  -0.00010   2.55836
   R23        2.57721   0.00060  -0.00001   0.00142   0.00141   2.57862
   R24        2.54668  -0.00061   0.00004  -0.00244  -0.00240   2.54428
   R25        2.62411   0.00195  -0.00001   0.00329   0.00326   2.62738
   R26        2.83609  -0.00005  -0.00002   0.00091   0.00090   2.83698
   R27        2.69525   0.00150  -0.00006   0.00638   0.00632   2.70156
   R28        3.31539   0.00033   0.00000   0.00106   0.00105   3.31644
   R29        2.08099  -0.00026   0.00001  -0.00120  -0.00119   2.07980
   R30        2.08351   0.00002  -0.00001   0.00128   0.00127   2.08478
   R31        2.07703  -0.00052   0.00001  -0.00154  -0.00153   2.07549
   R32        2.08407  -0.00018   0.00000  -0.00011  -0.00010   2.08396
   R33        2.07717  -0.00050   0.00001  -0.00187  -0.00185   2.07532
   R34        2.08088  -0.00027   0.00001  -0.00114  -0.00113   2.07975
   R35        3.27125   0.00145  -0.00009   0.00898   0.00890   3.28015
   R36        2.59511   0.00226  -0.00004   0.00949   0.00946   2.60457
   R37        2.83593  -0.00038   0.00000  -0.00090  -0.00090   2.83503
   R38        2.06506  -0.00039  -0.00001  -0.00081  -0.00082   2.06424
   R39        2.08057  -0.00027   0.00001  -0.00119  -0.00118   2.07939
   R40        2.08615  -0.00018   0.00000  -0.00063  -0.00063   2.08552
   R41        2.08057  -0.00018   0.00000  -0.00068  -0.00068   2.07989
    A1        1.93883  -0.00112   0.00001  -0.00352  -0.00357   1.93526
    A2        2.10781  -0.00018  -0.00003   0.00408   0.00392   2.11174
    A3        2.23641   0.00130   0.00002  -0.00015  -0.00026   2.23616
    A4        1.60575   0.00079   0.00000   0.00231   0.00232   1.60807
    A5        1.93044   0.00024  -0.00003   0.00144   0.00140   1.93183
    A6        2.11283   0.00018  -0.00001   0.00147   0.00146   2.11429
    A7        2.23980  -0.00042   0.00004  -0.00288  -0.00283   2.23697
    A8        2.00014   0.00005   0.00003  -0.00137  -0.00134   1.99880
    A9        2.14055  -0.00025   0.00003  -0.00240  -0.00236   2.13819
   A10        2.14242   0.00020  -0.00006   0.00375   0.00369   2.14610
   A11        1.94946   0.00004  -0.00002   0.00134   0.00130   1.95076
   A12        2.18007   0.00236  -0.00005   0.00848   0.00836   2.18842
   A13        2.15359  -0.00241   0.00007  -0.01003  -0.01003   2.14356
   A14        1.91827   0.00019   0.00001   0.00099   0.00100   1.91926
   A15        1.94844   0.00006   0.00000   0.00059   0.00059   1.94902
   A16        1.94993   0.00005   0.00000   0.00015   0.00015   1.95008
   A17        1.88564  -0.00009  -0.00001   0.00003   0.00002   1.88565
   A18        1.88557  -0.00011  -0.00001  -0.00012  -0.00014   1.88543
   A19        1.87352  -0.00012   0.00001  -0.00171  -0.00169   1.87183
   A20        2.11112  -0.00176  -0.00004  -0.00125  -0.00074   2.11038
   A21        2.24290   0.00308   0.00004  -0.00071  -0.00012   2.24278
   A22        1.92415  -0.00132  -0.00006   0.00328   0.00205   1.92620
   A23        1.80297   0.00097  -0.00008   0.01887   0.01708   1.82005
   A24        1.99106   0.00000   0.00004  -0.00280  -0.00203   1.98902
   A25        1.93319  -0.00006  -0.00003   0.00081   0.00113   1.93432
   A26        1.95409  -0.00057   0.00007  -0.01027  -0.00972   1.94437
   A27        1.91423  -0.00072   0.00002  -0.00616  -0.00574   1.90850
   A28        1.86841   0.00033  -0.00003  -0.00054  -0.00087   1.86753
   A29        1.91674  -0.00043  -0.00008   0.00746   0.00668   1.92342
   A30        2.25476   0.00346   0.00006   0.00024   0.00062   2.25538
   A31        2.11168  -0.00303   0.00002  -0.00768  -0.00733   2.10435
   A32        1.78404   0.00043  -0.00013   0.01925   0.01752   1.80156
   A33        1.99658  -0.00066   0.00007  -0.01385  -0.01320   1.98338
   A34        1.89667   0.00021   0.00001   0.00291   0.00322   1.89989
   A35        1.99393  -0.00049   0.00007  -0.01206  -0.01128   1.98264
   A36        1.89262   0.00009   0.00001   0.00105   0.00123   1.89384
   A37        1.89465   0.00045  -0.00004   0.00406   0.00376   1.89840
   A38        1.79455   0.00052  -0.00009   0.01220   0.01110   1.80565
   A39        1.93757   0.00006   0.00002   0.00374   0.00395   1.94152
   A40        1.99410  -0.00018   0.00003  -0.00710  -0.00671   1.98739
   A41        1.90832   0.00051   0.00004   0.00279   0.00297   1.91128
   A42        1.95911  -0.00114   0.00003  -0.01204  -0.01164   1.94747
   A43        1.86981   0.00025  -0.00002   0.00089   0.00074   1.87055
   A44        2.18197   0.00174  -0.00001   0.00291   0.00290   2.18486
   A45        1.94878  -0.00011   0.00001  -0.00063  -0.00061   1.94817
   A46        2.15237  -0.00163  -0.00001  -0.00230  -0.00231   2.15006
   A47        2.25417   0.00092   0.00008  -0.00609  -0.00604   2.24813
   A48        2.09321  -0.00108  -0.00002   0.00184   0.00178   2.09500
   A49        1.93580   0.00016  -0.00006   0.00422   0.00412   1.93992
   A50        1.93287  -0.00035   0.00000  -0.00124  -0.00124   1.93163
   A51        1.93938   0.00012  -0.00001   0.00117   0.00116   1.94054
   A52        1.94743   0.00032   0.00002   0.00037   0.00039   1.94782
   A53        1.88085   0.00014  -0.00001   0.00219   0.00217   1.88303
   A54        1.89452   0.00005  -0.00005   0.00263   0.00259   1.89710
   A55        1.86606  -0.00028   0.00005  -0.00513  -0.00508   1.86098
   A56        1.94000   0.00026  -0.00001   0.00195   0.00194   1.94194
   A57        1.94445   0.00063   0.00000   0.00385   0.00386   1.94830
   A58        1.93425  -0.00060   0.00002  -0.00425  -0.00423   1.93002
   A59        1.86772  -0.00039   0.00005  -0.00464  -0.00459   1.86312
   A60        1.88088   0.00009  -0.00001   0.00111   0.00110   1.88198
   A61        1.89388   0.00000  -0.00004   0.00192   0.00188   1.89576
   A62        1.60906   0.00042   0.00003  -0.00152  -0.00146   1.60760
   A63        1.93049  -0.00021  -0.00003   0.00058   0.00049   1.93098
   A64        2.12147  -0.00095   0.00008  -0.00716  -0.00720   2.11426
   A65        2.22994   0.00116  -0.00008   0.00787   0.00767   2.23760
   A66        2.00065  -0.00027   0.00003  -0.00261  -0.00256   1.99809
   A67        2.14634  -0.00019   0.00001  -0.00175  -0.00177   2.14457
   A68        2.13613   0.00045  -0.00004   0.00447   0.00440   2.14053
   A69        1.95882  -0.00042   0.00003  -0.00376  -0.00373   1.95509
   A70        1.93778   0.00017  -0.00002   0.00196   0.00194   1.93972
   A71        1.92523   0.00015   0.00000   0.00081   0.00082   1.92604
   A72        1.87442   0.00007   0.00000   0.00005   0.00005   1.87447
   A73        1.88398   0.00017  -0.00003   0.00216   0.00213   1.88611
   A74        1.88072  -0.00013   0.00001  -0.00114  -0.00113   1.87958
    D1        0.01582   0.00030   0.00032  -0.01159  -0.01126   0.00456
    D2        3.14125   0.00025   0.00010   0.01284   0.01294  -3.12900
    D3       -0.01231  -0.00030  -0.00033   0.01307   0.01274   0.00043
    D4        3.11735  -0.00064  -0.00028  -0.00597  -0.00638   3.11097
    D5       -3.13625  -0.00023  -0.00008  -0.01367  -0.01367   3.13327
    D6       -0.00659  -0.00056  -0.00002  -0.03271  -0.03279  -0.03938
    D7       -0.84532  -0.00119  -0.00076  -0.03019  -0.03100  -0.87632
    D8        2.41462  -0.00102  -0.00020  -0.04587  -0.04603   2.36859
    D9        2.27710  -0.00128  -0.00103  -0.00122  -0.00229   2.27482
   D10       -0.74614  -0.00111  -0.00047  -0.01690  -0.01731  -0.76345
   D11       -0.01513  -0.00024  -0.00023   0.00682   0.00663  -0.00850
   D12       -3.14109  -0.00016  -0.00016   0.00464   0.00450  -3.13659
   D13        0.01105   0.00010   0.00009  -0.00066  -0.00058   0.01047
   D14       -3.11727   0.00023   0.00009   0.00066   0.00071  -3.11655
   D15        3.13557   0.00002   0.00001   0.00178   0.00179   3.13736
   D16        0.00725   0.00015   0.00001   0.00310   0.00309   0.01034
   D17        3.13397  -0.00003  -0.00005   0.00179   0.00175   3.13572
   D18        1.04190  -0.00008  -0.00004   0.00072   0.00069   1.04260
   D19       -1.05628   0.00000  -0.00005   0.00239   0.00235  -1.05393
   D20        0.01103   0.00005   0.00004  -0.00087  -0.00083   0.01020
   D21       -2.08103   0.00000   0.00005  -0.00194  -0.00189  -2.08293
   D22        2.10397   0.00008   0.00004  -0.00027  -0.00024   2.10373
   D23        0.00090   0.00014   0.00016  -0.00820  -0.00804  -0.00714
   D24       -3.12897   0.00043   0.00011   0.01035   0.01036  -3.11860
   D25        3.12920   0.00000   0.00016  -0.00958  -0.00939   3.11981
   D26       -0.00067   0.00030   0.00011   0.00898   0.00901   0.00834
   D27        1.59229   0.00039  -0.00006   0.02189   0.02183   1.61412
   D28       -0.48908   0.00029  -0.00011   0.02389   0.02377  -0.46531
   D29       -2.59969   0.00028  -0.00007   0.02175   0.02168  -2.57801
   D30       -1.56259   0.00004   0.00000   0.00079   0.00080  -1.56179
   D31        2.63922  -0.00006  -0.00005   0.00280   0.00274   2.64197
   D32        0.52861  -0.00008  -0.00001   0.00065   0.00065   0.52926
   D33        2.92433   0.00089   0.00011   0.07602   0.07613   3.00045
   D34        0.79897   0.00094   0.00006   0.07750   0.07770   0.87667
   D35       -1.31042   0.00056   0.00008   0.07958   0.07944  -1.23098
   D36       -0.31590   0.00104  -0.00035   0.08890   0.08856  -0.22734
   D37       -2.44126   0.00109  -0.00041   0.09038   0.09013  -2.35113
   D38        1.73254   0.00070  -0.00038   0.09246   0.09187   1.82441
   D39        2.97601  -0.00123  -0.00054  -0.02872  -0.02923   2.94678
   D40       -0.16305  -0.00144  -0.00070  -0.03954  -0.04029  -0.20334
   D41       -0.05746  -0.00101  -0.00002  -0.04283  -0.04283  -0.10029
   D42        3.08667  -0.00122  -0.00018  -0.05365  -0.05389   3.03278
   D43        0.54139  -0.00034   0.00056  -0.09587  -0.09557   0.44582
   D44        2.70600  -0.00102   0.00060  -0.10529  -0.10498   2.60102
   D45       -1.45710  -0.00072   0.00060  -0.10724  -0.10666  -1.56375
   D46        2.69143  -0.00003   0.00060  -0.09285  -0.09255   2.59888
   D47       -1.42715  -0.00071   0.00064  -0.10227  -0.10196  -1.52911
   D48        0.69294  -0.00042   0.00065  -0.10422  -0.10363   0.58931
   D49       -1.52032  -0.00045   0.00063  -0.10401  -0.10333  -1.62365
   D50        0.64428  -0.00113   0.00067  -0.11343  -0.11273   0.53155
   D51        2.76437  -0.00084   0.00067  -0.11538  -0.11441   2.64996
   D52        0.40583   0.00052   0.00038  -0.02135  -0.02107   0.38477
   D53       -1.63311  -0.00038   0.00037  -0.03292  -0.03250  -1.66560
   D54        2.53337  -0.00063   0.00037  -0.03181  -0.03160   2.50178
   D55       -2.73805   0.00072   0.00052  -0.01155  -0.01110  -2.74916
   D56        1.50619  -0.00018   0.00052  -0.02313  -0.02253   1.48366
   D57       -0.61051  -0.00042   0.00051  -0.02201  -0.02164  -0.63215
   D58       -0.71304  -0.00122  -0.00073   0.00280   0.00206  -0.71098
   D59        2.42625  -0.00085  -0.00034  -0.01508  -0.01540   2.41085
   D60        2.43134  -0.00146  -0.00091  -0.00909  -0.01002   2.42132
   D61       -0.71256  -0.00109  -0.00052  -0.02697  -0.02747  -0.74003
   D62       -0.57198  -0.00017  -0.00057   0.07383   0.07332  -0.49867
   D63        1.48768   0.00039  -0.00058   0.08570   0.08507   1.57275
   D64       -2.72305   0.00033  -0.00056   0.08113   0.08068  -2.64237
   D65       -2.73837   0.00063  -0.00061   0.08447   0.08401  -2.65436
   D66       -0.67870   0.00119  -0.00062   0.09634   0.09576  -0.58294
   D67        1.39375   0.00113  -0.00060   0.09177   0.09138   1.48513
   D68        1.42948   0.00031  -0.00062   0.08649   0.08575   1.51523
   D69       -2.79404   0.00087  -0.00063   0.09836   0.09751  -2.69653
   D70       -0.72159   0.00081  -0.00061   0.09378   0.09312  -0.62847
   D71       -0.01600  -0.00037  -0.00019  -0.00987  -0.01004  -0.02604
   D72        3.12773  -0.00071  -0.00055   0.00672   0.00617   3.13390
   D73        3.13772  -0.00014  -0.00009  -0.00748  -0.00755   3.13017
   D74       -0.00173  -0.00048  -0.00045   0.00911   0.00865   0.00692
   D75       -2.59609   0.00021   0.00003   0.00789   0.00792  -2.58817
   D76        1.59725   0.00018   0.00005   0.00519   0.00524   1.60250
   D77       -0.48359   0.00024  -0.00002   0.01064   0.01062  -0.47297
   D78        0.53201  -0.00004  -0.00008   0.00526   0.00518   0.53719
   D79       -1.55783  -0.00006  -0.00006   0.00255   0.00250  -1.55533
   D80        2.64452   0.00000  -0.00013   0.00800   0.00788   2.65239
   D81       -0.00107   0.00020   0.00015  -0.00460  -0.00442  -0.00549
   D82        3.12792   0.00012   0.00000   0.00504   0.00505   3.13297
   D83       -3.13077   0.00039   0.00025  -0.00230  -0.00204  -3.13281
   D84       -0.00179   0.00032   0.00009   0.00733   0.00744   0.00565
   D85       -3.13659   0.00019   0.00017   0.00597   0.00621  -3.13038
   D86        0.00309   0.00050   0.00050  -0.00889  -0.00839  -0.00530
   D87       -0.00365  -0.00039  -0.00041   0.00625   0.00583   0.00218
   D88       -3.09457  -0.00048  -0.00001  -0.01923  -0.01909  -3.11366
   D89        0.00338   0.00018   0.00023  -0.00219  -0.00196   0.00142
   D90       -3.12568   0.00026   0.00038  -0.01171  -0.01136  -3.13705
   D91        3.09034   0.00021  -0.00019   0.02471   0.02461   3.11496
   D92       -0.03872   0.00029  -0.00004   0.01519   0.01521  -0.02351
   D93       -0.49857  -0.00020  -0.00011  -0.01043  -0.01055  -0.50912
   D94        1.59947  -0.00028  -0.00010  -0.01157  -0.01169   1.58779
   D95       -2.60008  -0.00023  -0.00010  -0.01122  -0.01133  -2.61141
   D96        2.70303  -0.00026   0.00036  -0.04026  -0.03989   2.66314
   D97       -1.48211  -0.00034   0.00037  -0.04140  -0.04102  -1.52313
   D98        0.60152  -0.00029   0.00037  -0.04105  -0.04067   0.56086
         Item               Value     Threshold  Converged?
 Maximum Force            0.005620     0.000450     NO 
 RMS     Force            0.000886     0.000300     NO 
 Maximum Displacement     0.317794     0.001800     NO 
 RMS     Displacement     0.076051     0.001200     NO 
 Predicted change in Energy=-1.494533D-03
 Lowest energy point so far.  Saving SCF results.
 GradGradGradGradGradGradGradGradGradGradGradGradGradGradGradGradGradGrad

 Leave Link  103 at Sun Dec  2 14:00:19 2018, MaxMem=   536870912 cpu:         0.9
 (Enter /pbs_home/pkowalski/g09d01/g09/l202.exe)
                          Input orientation:                          
 ---------------------------------------------------------------------
 Center     Atomic      Atomic             Coordinates (Angstroms)
 Number     Number       Type             X           Y           Z
 ---------------------------------------------------------------------
      1          6           0       -1.964970   -0.182761   -0.589374
      2         16           0       -3.423872    0.778014   -0.406445
      3          6           0       -4.432089   -0.533232   -0.938631
      4          6           0       -3.672098   -1.635934   -1.246280
      5          6           0       -2.267318   -1.461489   -1.050507
      6          6           0       -5.919031   -0.377895   -1.033696
      7          1           0       -4.108980   -2.563423   -1.623112
      8          6           0       -0.658769    0.369594   -0.265534
      9          6           0       -0.220670    1.712211   -0.820531
     10          6           0        0.363848   -0.213911    0.432147
     11          6           0        1.102499    2.016528   -0.082223
     12          6           0        1.628432    0.610940    0.295492
     13          9           0       -1.124631    2.701925   -0.641484
     14          9           0        0.017801    1.628556   -2.156182
     15          9           0        1.967801    2.735343   -0.806352
     16          9           0        0.822369    2.691204    1.057597
     17          9           0        2.422084    0.136524   -0.708019
     18          9           0        2.378933    0.646724    1.412716
     19          6           0       -0.618411   -1.890862    2.102802
     20          6           0        0.357002   -1.428302    1.226631
     21          6           0       -1.895782   -1.174026    2.431847
     22          1           0       -2.205327   -1.386719    3.466364
     23          1           0       -2.713686   -1.488991    1.761831
     24          1           0       -1.792053   -0.087244    2.311782
     25          6           0       -1.263677   -2.535617   -1.355597
     26          1           0       -1.092660   -3.183624   -0.479825
     27          1           0       -0.288606   -2.112086   -1.631145
     28          1           0       -1.616610   -3.171571   -2.181563
     29          1           0       -6.372094   -1.313250   -1.393546
     30          1           0       -6.200415    0.428279   -1.731287
     31          1           0       -6.367541   -0.135558   -0.055961
     32         16           0        1.701388   -2.551842    1.125351
     33          6           0        0.963717   -3.636731    2.261924
     34          6           0       -0.252921   -3.145061    2.683469
     35          6           0        1.654389   -4.897247    2.691777
     36          1           0        2.318751   -5.291430    1.908169
     37          1           0        2.270269   -4.726628    3.591520
     38          1           0        0.914765   -5.675097    2.935284
     39          1           0       -0.883058   -3.670748    3.404448
 ---------------------------------------------------------------------
                    Distance matrix (angstroms):
                    1          2          3          4          5
     1  C    0.000000
     2  S    1.756401   0.000000
     3  C    2.516244   1.737552   0.000000
     4  C    2.336134   2.567894   1.374113   0.000000
     5  C    1.392552   2.601500   2.358052   1.429044   0.000000
     6  C    3.983729   2.820529   1.498053   2.583904   3.809129
     7  H    3.366444   3.621444   2.166701   1.092294   2.221229
     8  C    1.454693   2.798653   3.937778   3.750221   2.560561
     9  C    2.585911   3.362245   4.774097   4.827390   3.783388
    10  C    2.543200   4.004244   4.998200   4.596534   3.267682
    11  C    3.808338   4.703942   6.153565   6.123094   4.938606
    12  C    3.784903   5.103568   6.289841   5.959960   4.613409
    13  F    3.005045   3.007189   4.636142   5.066792   4.336709
    14  F    3.109202   3.953494   5.094828   5.010007   3.999082
    15  F    4.901949   5.749887   7.187466   7.149130   5.967347
    16  F    4.329139   4.882036   6.480064   6.650729   5.588839
    17  F    4.400257   5.888774   6.890678   6.369489   4.966028
    18  F    4.854472   6.082691   7.301448   6.992550   5.665657
    19  C    3.461017   4.614090   5.063359   4.539421   3.584216
    20  C    3.200125   4.672234   5.331500   4.732023   3.474696
    21  C    3.180436   3.768477   4.266567   4.110629   3.513895
    22  H    4.237487   4.601040   5.009081   4.941916   4.517915
    23  H    2.791949   3.216379   3.340490   3.160518   2.847673
    24  H    2.907874   3.286375   4.211161   4.311938   3.663251
    25  C    2.571933   4.067859   3.771238   2.573300   1.501375
    26  H    3.126996   4.597228   4.287991   3.104239   2.161307
    27  H    2.760032   4.436492   4.487851   3.438438   2.162341
    28  H    3.404321   4.692170   4.053718   2.730928   2.151067
    29  H    4.620329   3.746968   2.139859   2.723195   4.121752
    30  H    4.429033   3.096242   2.163281   3.299787   4.416327
    31  H    4.435018   3.102038   2.164076   3.306569   4.422560
    32  S    4.689884   6.301002   6.778963   5.944567   4.655518
    33  C    5.351357   6.772082   6.999284   6.148290   5.113068
    34  C    4.734748   5.915490   6.116102   5.423206   4.564514
    35  C    6.789116   8.221697   8.322843   7.383490   6.417859
    36  H    7.119445   8.670254   8.736050   7.694380   6.667402
    37  H    7.487580   8.871756   9.111994   8.262471   7.266309
    38  H    7.133151   8.463661   8.368682   7.405378   6.615638
    39  H    5.411765   6.385148   6.426660   5.792105   5.161746
                    6          7          8          9         10
     6  C    0.000000
     7  H    2.898314   0.000000
     8  C    5.368349   4.727533   0.000000
     9  C    6.073327   5.834736   1.517423   0.000000
    10  C    6.453693   5.454401   1.368568   2.370824   0.000000
    11  C    7.479334   7.107025   2.418276   1.545472   2.405210
    12  C    7.727143   6.831949   2.367337   2.424353   1.515990
    13  F    5.711864   6.131380   2.407931   1.352308   3.445337
    14  F    6.366458   5.906537   2.370081   1.359348   3.195915
    15  F    8.482102   8.103783   3.576048   2.415866   3.578357
    16  F    7.696710   7.688661   3.055211   2.360873   3.006845
    17  F    8.363306   7.126143   3.121180   3.078895   2.378890
    18  F    8.711542   7.849479   3.481516   3.588954   2.400578
    19  C    6.342181   5.149645   3.274187   4.656845   2.562828
    20  C    6.752852   5.417982   2.547700   3.793073   1.451206
    21  C    5.369390   4.824040   3.344970   4.659864   3.166473
    22  H    5.921137   5.559793   4.404944   5.649752   4.145191
    23  H    4.395877   3.815637   3.433254   4.809513   3.586796
    24  H    5.320587   5.194517   2.852295   3.939374   2.863037
    25  C    5.141177   2.857987   3.161392   4.406609   3.351893
    26  H    5.610057   3.284805   3.586020   4.984541   3.431079
    27  H    5.921659   3.846950   2.856685   3.909854   2.878531
    28  H    5.256714   2.625570   4.138656   5.258553   4.416044
    29  H    1.099840   2.595634   6.061886   6.879083   7.065028
    30  H    1.102601   3.651861   5.732515   6.183471   6.941355
    31  H    1.102658   3.667640   5.734909   6.463965   6.749517
    32  S    8.213301   6.427641   4.004957   5.065857   2.781271
    33  C    8.297791   6.479024   5.007109   6.286134   3.927293
    34  C    7.319790   5.809831   4.605880   5.989336   3.747065
    35  C    9.573943   7.568450   6.468075   7.716029   5.357711
    36  H   10.032868   7.824813   6.755575   7.933817   5.637508
    37  H   10.361888   8.518607   7.030477   8.193267   5.829297
    38  H    9.513880   7.463210   7.018513   8.364668   6.032724
    39  H    7.476698   6.075286   5.462914   6.874987   4.726423
                   11         12         13         14         15
    11  C    0.000000
    12  C    1.547563   0.000000
    13  F    2.396382   3.581829   0.000000
    14  F    2.372424   3.104896   2.179812   0.000000
    15  F    1.337836   2.417089   3.097004   2.617158   0.000000
    16  F    1.353827   2.357549   2.584143   3.479213   2.188211
    17  F    2.380618   1.364547   4.377772   3.178665   2.640057
    18  F    2.395932   1.346373   4.551762   4.390440   3.074999
    19  C    4.796202   3.817549   5.374109   5.561475   6.045944
    20  C    3.759750   2.577220   4.769052   4.571964   4.905470
    21  C    5.048750   4.491125   5.006299   5.706687   6.379371
    22  H    5.925898   5.361229   5.895704   6.756271   7.256893
    23  H    5.500224   5.041215   5.085744   5.703590   6.808589
    24  H    4.305292   4.031452   4.116636   5.116858   5.641476
    25  C    5.286047   4.581617   5.287829   4.429837   6.207023
    26  H    5.658479   4.733305   5.887855   5.215398   6.671372
    27  H    4.623828   3.847316   4.985285   3.789717   5.410104
    28  H    6.222311   5.565383   6.091948   5.070815   7.044916
    29  H    8.287130   8.400225   6.650045   7.075775   9.289228
    30  H    7.653398   8.089008   5.667515   6.347236   8.538021
    31  H    7.773908   8.038430   5.990180   6.949505   8.847773
    32  S    4.763077   3.270654   6.221748   5.574823   5.635315
    33  C    6.121570   4.727728   7.278017   6.938131   7.143237
    34  C    6.010675   4.832129   6.782509   6.803156   7.189549
    35  C    7.469936   6.006911   8.751057   8.292601   8.401879
    36  H    7.671192   6.157535   9.069252   8.348624   8.480618
    37  H    7.767254   6.305981   9.199297   8.859913   8.666821
    38  H    8.264483   6.855077   9.334179   8.948235   9.265216
    39  H    6.960202   5.857136   7.552409   7.734001   8.179012
                   16         17         18         19         20
    16  F    0.000000
    17  F    3.493261   0.000000
    18  F    2.594012   2.181670   0.000000
    19  C    4.915651   4.610381   3.987434   0.000000
    20  C    4.149153   3.233592   2.903199   1.390348   0.000000
    21  C    4.921068   5.497296   4.756779   1.501266   2.567535
    22  H    5.621259   6.415502   5.419206   2.152153   3.403478
    23  H    5.520296   5.926094   5.533347   2.160542   3.117571
    24  H    4.015962   5.189241   4.329451   2.161978   2.755799
    25  C    6.123295   4.598318   5.573101   3.576674   3.243554
    26  H    6.367464   4.840339   5.505019   2.926791   2.845112
    27  H    5.615621   3.640914   4.898152   3.755006   3.008530
    28  H    7.128317   5.424562   6.592616   4.581746   4.306961
    29  H    8.590928   8.939204   9.396652   6.757437   7.222139
    30  H    7.887851   8.687905   9.139895   7.158032   7.429394
    31  H    7.805472   8.817977   8.903357   6.387006   6.966757
    32  S    5.316652   3.332860   3.282144   2.602647   1.754985
    33  C    6.443069   5.018451   4.590423   2.361463   2.513383
    34  C    6.153186   5.424633   4.787390   1.429606   2.332733
    35  C    7.806881   6.122648   5.735554   3.814560   3.982895
    36  H    8.166093   6.026426   5.959092   4.497629   4.385968
    37  H    7.971287   6.493022   5.799303   4.313041   4.486897
    38  H    8.574919   7.022863   6.665390   4.167024   4.611492
    39  H    6.992183   6.506279   5.766120   2.220882   3.362915
                   21         22         23         24         25
    21  C    0.000000
    22  H    1.100582   0.000000
    23  H    1.103219   1.781663   0.000000
    24  H    1.098304   1.786754   1.765432   0.000000
    25  C    4.074091   5.045590   3.593926   4.441101   0.000000
    26  H    3.627853   4.476528   3.244152   4.227267   1.102786
    27  H    4.468878   5.494049   4.216817   4.680493   1.098211
    28  H    5.035045   5.952425   4.425495   5.452889   1.100554
    29  H    5.889854   6.402037   4.834380   6.017418   5.252765
    30  H    6.199108   6.802245   5.294816   6.003818   5.770373
    31  H    5.221516   5.594301   4.299628   5.152051   5.787811
    32  S    4.067547   4.701093   4.585591   4.436890   3.866132
    33  C    3.777634   4.068914   4.287910   4.493953   4.388644
    34  C    2.578233   2.741638   3.106019   3.443447   4.207981
    35  C    5.151083   5.274581   5.617926   5.929460   5.520294
    36  H    5.915196   6.175923   6.309151   6.644184   5.574986
    37  H    5.596588   5.585840   6.218510   6.297943   6.462451
    38  H    5.330315   5.329841   5.662697   6.240170   5.745746
    39  H    2.864469   2.639889   3.287773   3.855087   4.908301
                   26         27         28         29         30
    26  H    0.000000
    27  H    1.766418   0.000000
    28  H    1.780613   1.785794   0.000000
    29  H    5.674999   6.140311   5.166135   0.000000
    30  H    6.379747   6.435291   5.845762   1.782265   0.000000
    31  H    6.106941   6.583412   6.025520   1.782165   1.775546
    32  S    3.283663   3.428080   4.725342   8.547518   8.915156
    33  C    3.457048   4.364498   5.159365   8.519105   9.153952
    34  C    3.273084   4.436689   5.052613   7.577722   8.223839
    35  C    4.532311   5.497273   6.117748   9.693262  10.470085
    36  H    4.667235   5.425245   6.058612  10.112271  10.887466
    37  H    5.501454   6.376512   7.131236  10.544784  11.254237
    38  H    4.679760   5.915693   6.233589   9.532198  10.471575
    39  H    3.920305   5.304714   5.656041   7.662118   8.452934
                   31         32         33         34         35
    31  H    0.000000
    32  S    8.505383   0.000000
    33  C    8.448558   1.735783   0.000000
    34  C    7.345077   2.568845   1.378277   0.000000
    35  C    9.724973   2.820785   1.500234   2.589992   0.000000
    36  H   10.290408   2.915354   2.167785   3.438240   1.100363
    37  H   10.440009   3.336962   2.159347   3.113262   1.103611
    38  H    9.626319   3.694503   2.147264   2.797853   1.100631
    39  H    7.385902   3.622927   2.171887   1.092350   2.907033
                   36         37         38         39
    36  H    0.000000
    37  H    1.776239   0.000000
    38  H    1.781388   1.779783   0.000000
    39  H    3.888065   3.330668   2.733075   0.000000
 Stoichiometry    C17H14F6S2
 Framework group  C1[X(C17H14F6S2)]
 Deg. of freedom   111
 Full point group                 C1      NOp   1
 RotChk:  IX=0 Diff= 2.47D-02
 Largest Abelian subgroup         C1      NOp   1
 Largest concise Abelian subgroup C1      NOp   1
                         Standard orientation:                         
 ---------------------------------------------------------------------
 Center     Atomic      Atomic             Coordinates (Angstroms)
 Number     Number       Type             X           Y           Z
 ---------------------------------------------------------------------
      1          6           0        1.596275   -0.494981    0.275397
      2         16           0        3.101094   -0.574249   -0.626923
      3          6           0        3.537403   -2.087259    0.107600
      4          6           0        2.574309   -2.488246    1.001940
      5          6           0        1.459136   -1.601193    1.110076
      6          6           0        4.822206   -2.774955   -0.239557
      7          1           0        2.664660   -3.403860    1.590662
      8          6           0        0.673672    0.615525    0.097315
      9          6           0        1.158586    2.051486    0.171123
     10          6           0       -0.687818    0.578948   -0.036796
     11          6           0       -0.061980    2.889326   -0.272413
     12          6           0       -1.262744    1.977181    0.075596
     13          9           0        2.239160    2.306650   -0.600880
     14          9           0        1.493555    2.383607    1.446003
     15          9           0       -0.121796    4.095946    0.302303
     16          9           0       -0.018425    3.048500   -1.616145
     17          9           0       -1.680315    2.239208    1.347981
     18          9           0       -2.309276    2.203171   -0.740749
     19          6           0       -1.359895   -1.652628   -1.102847
     20          6           0       -1.557123   -0.560343   -0.265542
     21          6           0       -0.168655   -1.855769   -1.993623
     22          1           0       -0.453046   -2.406120   -2.903303
     23          1           0        0.619000   -2.433193   -1.480521
     24          1           0        0.284018   -0.899321   -2.287847
     25          6           0        0.315055   -1.843427    2.051632
     26          1           0       -0.476625   -2.443674    1.573005
     27          1           0       -0.151476   -0.902383    2.372340
     28          1           0        0.657518   -2.388026    2.944576
     29          1           0        4.914717   -3.709330    0.333184
     30          1           0        5.696818   -2.144654   -0.008247
     31          1           0        4.874294   -3.025563   -1.312095
     32         16           0       -3.078210   -0.692361    0.599813
     33          6           0       -3.455603   -2.204331   -0.164690
     34          6           0       -2.451555   -2.573116   -1.033904
     35          6           0       -4.743866   -2.917988    0.121273
     36          1           0       -5.115790   -2.707515    1.135262
     37          1           0       -5.532562   -2.615469   -0.588935
     38          1           0       -4.607927   -4.006081    0.026594
     39          1           0       -2.490293   -3.492176   -1.623020
 ---------------------------------------------------------------------
 Rotational constants (GHZ):      0.2296141      0.1949194      0.1243949
 Leave Link  202 at Sun Dec  2 14:00:19 2018, MaxMem=   536870912 cpu:         0.0
 (Enter /pbs_home/pkowalski/g09d01/g09/l301.exe)
 Basis read from rwf:  (5D, 7F)
 No pseudopotential information found on rwf file.
 There are   453 symmetry adapted cartesian basis functions of A   symmetry.
 There are   428 symmetry adapted basis functions of A   symmetry.
   428 basis functions,   747 primitive gaussians,   453 cartesian basis functions
   101 alpha electrons      101 beta electrons
       nuclear repulsion energy      2815.6767350736 Hartrees.
 IExCor=  402 DFT=T Ex+Corr=B3LYP ExCW=0 ScaHFX=  0.200000
 ScaDFX=  0.800000  0.720000  1.000000  0.810000 ScalE2=  1.000000  1.000000
 IRadAn=      0 IRanWt=     -1 IRanGd=            0 ICorTp=0 IEmpDi=131
 NAtoms=   39 NActive=   39 NUniq=   39 SFac= 1.00D+00 NAtFMM=   60 NAOKFM=F Big=F
 Integral buffers will be    131072 words long.
 Raffenetti 2 integral format.
 Two-electron integral symmetry is turned on.
 R6Disp:  Grimme-D3 Dispersion energy=       -0.0496132580 Hartrees.
 Nuclear repulsion after empirical dispersion term =     2815.6271218155 Hartrees.
 No density basis found on file   724.
 Leave Link  301 at Sun Dec  2 14:00:19 2018, MaxMem=   536870912 cpu:         0.8
 (Enter /pbs_home/pkowalski/g09d01/g09/l302.exe)
 NPDir=0 NMtPBC=     1 NCelOv=     1 NCel=       1 NClECP=     1 NCelD=      1
         NCelK=      1 NCelE2=     1 NClLst=     1 CellRange=     0.0.
 One-electron integrals computed using PRISM.
 NBasis=   428 RedAO= T EigKep=  3.75D-04  NBF=   428
 NBsUse=   428 1.00D-06 EigRej= -1.00D+00 NBFU=   428
 Precomputing XC quadrature grid using
 IXCGrd= 4 IRadAn=           0 IRanWt=          -1 IRanGd=           0 AccXCQ= 0.00D+00.
 Generated NRdTot=       0 NPtTot=           0 NUsed=           0 NTot=          32
 NSgBfM=   443   443   447   447   447 MxSgAt=    39 MxSgA2=    39.
 Leave Link  302 at Sun Dec  2 14:00:20 2018, MaxMem=   536870912 cpu:         6.7
 (Enter /pbs_home/pkowalski/g09d01/g09/l303.exe)
 DipDrv:  MaxL=1.
 Leave Link  303 at Sun Dec  2 14:00:20 2018, MaxMem=   536870912 cpu:         1.0
 (Enter /pbs_home/pkowalski/g09d01/g09/l401.exe)
 Initial guess from the checkpoint file:  "dae0068freq_open_b3lyp_air_D3.chk"
 B after Tr=     0.000000    0.000000    0.000000
         Rot=    0.999958   -0.001170   -0.002931   -0.008649 Ang=  -1.06 deg.
 Guess basis will be translated and rotated to current coordinates.
 JPrj=2 DoOrth=T DoCkMO=T.
 Generating alternative initial guess.
 ExpMin= 1.22D-01 ExpMax= 9.18D+03 ExpMxC= 1.38D+03 IAcc=1 IRadAn=         1 AccDes= 0.00D+00
 Harris functional with IExCor=  402 and IRadAn=       1 diagonalized for initial guess.
 HarFok:  IExCor=  402 AccDes= 0.00D+00 IRadAn=         1 IDoV= 1 UseB2=F ITyADJ=14
 ICtDFT=  3500011 ScaDFX=  1.000000  1.000000  1.000000  1.000000
 FoFCou: FMM=F IPFlag=           0 FMFlag=      100000 FMFlg1=           0
         NFxFlg=           0 DoJE=T BraDBF=F KetDBF=T FulRan=T
         wScrn=  0.000000 ICntrl=     500 IOpCl=  0 I1Cent=   200000004 NGrid=           0
         NMat0=    1 NMatS0=      1 NMatT0=    0 NMatD0=    1 NMtDS0=    0 NMtDT0=    0
 Petite list used in FoFCou.
 Harris En= -2050.42935731352    
 Leave Link  401 at Sun Dec  2 14:00:22 2018, MaxMem=   536870912 cpu:        16.2
 (Enter /pbs_home/pkowalski/g09d01/g09/l502.exe)
 Closed shell SCF:
 Using DIIS extrapolation, IDIIS=  1040.
 Integral symmetry usage will be decided dynamically.
 IVT=      641221 IEndB=      641221 NGot=   536870912 MDV=   536451994
 LenX=   536451994 LenY=   536246332
 Requested convergence on RMS density matrix=1.00D-08 within 128 cycles.
 Requested convergence on MAX density matrix=1.00D-06.
 Requested convergence on             energy=1.00D-06.
 No special actions if energy rises.
 Fock matrices will be formed incrementally for  20 cycles.
 Integral accuracy reduced to 1.0D-05 until final iterations.

 Cycle   1  Pass 0  IDiag  1:
 FoFJK:  IHMeth= 1 ICntrl=       0 DoSepK=F KAlg= 0 I1Cent=   0 FoldK=F
 IRaf= 780000000 NMat=   1 IRICut=       1 DoRegI=T DoRafI=F ISym2E= 0.
 FoFCou: FMM=F IPFlag=           0 FMFlag=      100000 FMFlg1=           0
         NFxFlg=           0 DoJE=F BraDBF=F KetDBF=F FulRan=T
         wScrn=  0.000000 ICntrl=       0 IOpCl=  0 I1Cent=           0 NGrid=           0
         NMat0=    1 NMatS0=      1 NMatT0=    0 NMatD0=    1 NMtDS0=    0 NMtDT0=    0
 Symmetry not used in FoFCou.
 E= -2050.53178617001    
 DIIS: error= 5.37D-03 at cycle   1 NSaved=   1.
 NSaved= 1 IEnMin= 1 EnMin= -2050.53178617001     IErMin= 1 ErrMin= 5.37D-03
 ErrMax= 5.37D-03  0.00D+00 EMaxC= 1.00D-01 BMatC= 1.71D-02 BMatP= 1.71D-02
 IDIUse=3 WtCom= 9.46D-01 WtEn= 5.37D-02
 Coeff-Com:  0.100D+01
 Coeff-En:   0.100D+01
 Coeff:      0.100D+01
 Gap=     0.489 Goal=   None    Shift=    0.000
 GapD=    0.489 DampG=2.000 DampE=1.000 DampFc=2.0000 IDamp=-1.
 RMSDP=6.62D-04 MaxDP=2.62D-02              OVMax= 2.63D-02

 Cycle   2  Pass 0  IDiag  1:
 RMSU=  6.58D-04    CP:  9.96D-01
 E= -2050.55416087189     Delta-E=       -0.022374701874 Rises=F Damp=F
 DIIS: error= 7.46D-04 at cycle   2 NSaved=   2.
 NSaved= 2 IEnMin= 2 EnMin= -2050.55416087189     IErMin= 2 ErrMin= 7.46D-04
 ErrMax= 7.46D-04  0.00D+00 EMaxC= 1.00D-01 BMatC= 3.60D-04 BMatP= 1.71D-02
 IDIUse=3 WtCom= 9.93D-01 WtEn= 7.46D-03
 Coeff-Com: -0.370D-01 0.104D+01
 Coeff-En:   0.000D+00 0.100D+01
 Coeff:     -0.367D-01 0.104D+01
 Gap=     0.145 Goal=   None    Shift=    0.000
 RMSDP=1.18D-04 MaxDP=5.00D-03 DE=-2.24D-02 OVMax= 4.60D-03

 Cycle   3  Pass 0  IDiag  1:
 RMSU=  1.16D-04    CP:  9.96D-01  1.03D+00
 E= -2050.55409429274     Delta-E=        0.000066579148 Rises=F Damp=F
 DIIS: error= 8.48D-04 at cycle   3 NSaved=   3.
 NSaved= 3 IEnMin= 2 EnMin= -2050.55416087189     IErMin= 2 ErrMin= 7.46D-04
 ErrMax= 8.48D-04  0.00D+00 EMaxC= 1.00D-01 BMatC= 6.08D-04 BMatP= 3.60D-04
 IDIUse=3 WtCom= 2.56D-01 WtEn= 7.44D-01
 Coeff-Com: -0.377D-01 0.611D+00 0.427D+00
 Coeff-En:   0.000D+00 0.549D+00 0.451D+00
 Coeff:     -0.964D-02 0.565D+00 0.445D+00
 Gap=     0.145 Goal=   None    Shift=    0.000
 RMSDP=7.93D-05 MaxDP=3.41D-03 DE= 6.66D-05 OVMax= 3.79D-03

 Cycle   4  Pass 0  IDiag  1:
 RMSU=  3.45D-05    CP:  9.96D-01  1.04D+00  3.92D-01
 E= -2050.55451614985     Delta-E=       -0.000421857113 Rises=F Damp=F
 DIIS: error= 1.55D-04 at cycle   4 NSaved=   4.
 NSaved= 4 IEnMin= 4 EnMin= -2050.55451614985     IErMin= 4 ErrMin= 1.55D-04
 ErrMax= 1.55D-04  0.00D+00 EMaxC= 1.00D-01 BMatC= 2.92D-05 BMatP= 3.60D-04
 IDIUse=3 WtCom= 9.98D-01 WtEn= 1.55D-03
 Coeff-Com: -0.980D-02 0.131D+00 0.213D+00 0.665D+00
 Coeff-En:   0.000D+00 0.000D+00 0.000D+00 0.100D+01
 Coeff:     -0.979D-02 0.131D+00 0.213D+00 0.666D+00
 Gap=     0.145 Goal=   None    Shift=    0.000
 RMSDP=2.45D-05 MaxDP=9.27D-04 DE=-4.22D-04 OVMax= 2.22D-03

 Cycle   5  Pass 0  IDiag  1:
 RMSU=  1.62D-05    CP:  9.96D-01  1.04D+00  4.90D-01  5.98D-01
 E= -2050.55453363714     Delta-E=       -0.000017487288 Rises=F Damp=F
 DIIS: error= 9.47D-05 at cycle   5 NSaved=   5.
 NSaved= 5 IEnMin= 5 EnMin= -2050.55453363714     IErMin= 5 ErrMin= 9.47D-05
 ErrMax= 9.47D-05  0.00D+00 EMaxC= 1.00D-01 BMatC= 6.74D-06 BMatP= 2.92D-05
 IDIUse=1 WtCom= 1.00D+00 WtEn= 0.00D+00
 Coeff-Com: -0.239D-02 0.200D-01 0.958D-01 0.449D+00 0.437D+00
 Coeff:     -0.239D-02 0.200D-01 0.958D-01 0.449D+00 0.437D+00
 Gap=     0.145 Goal=   None    Shift=    0.000
 RMSDP=1.03D-05 MaxDP=3.92D-04 DE=-1.75D-05 OVMax= 1.08D-03

 Cycle   6  Pass 0  IDiag  1:
 RMSU=  4.22D-06    CP:  9.96D-01  1.04D+00  4.75D-01  7.39D-01  5.17D-01
 E= -2050.55454117690     Delta-E=       -0.000007539764 Rises=F Damp=F
 DIIS: error= 1.66D-05 at cycle   6 NSaved=   6.
 NSaved= 6 IEnMin= 6 EnMin= -2050.55454117690     IErMin= 6 ErrMin= 1.66D-05
 ErrMax= 1.66D-05  0.00D+00 EMaxC= 1.00D-01 BMatC= 3.16D-07 BMatP= 6.74D-06
 IDIUse=1 WtCom= 1.00D+00 WtEn= 0.00D+00
 Coeff-Com: -0.317D-03-0.465D-02 0.298D-01 0.179D+00 0.238D+00 0.558D+00
 Coeff:     -0.317D-03-0.465D-02 0.298D-01 0.179D+00 0.238D+00 0.558D+00
 Gap=     0.145 Goal=   None    Shift=    0.000
 RMSDP=2.64D-06 MaxDP=1.05D-04 DE=-7.54D-06 OVMax= 2.59D-04

 Initial convergence to 1.0D-05 achieved.  Increase integral accuracy.
 Cycle   7  Pass 1  IDiag  1:
 E= -2050.55479409970     Delta-E=       -0.000252922795 Rises=F Damp=F
 DIIS: error= 9.72D-05 at cycle   1 NSaved=   1.
 NSaved= 1 IEnMin= 1 EnMin= -2050.55479409970     IErMin= 1 ErrMin= 9.72D-05
 ErrMax= 9.72D-05  0.00D+00 EMaxC= 1.00D-01 BMatC= 2.79D-06 BMatP= 2.79D-06
 IDIUse=1 WtCom= 1.00D+00 WtEn= 0.00D+00
 Coeff-Com:  0.100D+01
 Coeff:      0.100D+01
 Gap=     0.145 Goal=   None    Shift=    0.000
 RMSDP=2.64D-06 MaxDP=1.05D-04 DE=-2.53D-04 OVMax= 3.52D-04

 Cycle   8  Pass 1  IDiag  1:
 RMSU=  7.12D-05    CP:  1.00D+00
 E= -2050.55479684467     Delta-E=       -0.000002744973 Rises=F Damp=F
 DIIS: error= 2.41D-05 at cycle   2 NSaved=   2.
 NSaved= 2 IEnMin= 2 EnMin= -2050.55479684467     IErMin= 2 ErrMin= 2.41D-05
 ErrMax= 2.41D-05  0.00D+00 EMaxC= 1.00D-01 BMatC= 3.22D-07 BMatP= 2.79D-06
 IDIUse=1 WtCom= 1.00D+00 WtEn= 0.00D+00
 Coeff-Com:  0.128D+00 0.872D+00
 Coeff:      0.128D+00 0.872D+00
 Gap=     0.145 Goal=   None    Shift=    0.000
 RMSDP=5.39D-06 MaxDP=2.32D-04 DE=-2.74D-06 OVMax= 6.18D-04

 Cycle   9  Pass 1  IDiag  1:
 RMSU=  5.35D-06    CP:  1.00D+00  1.01D+00
 E= -2050.55479589261     Delta-E=        0.000000952065 Rises=F Damp=F
 DIIS: error= 4.67D-05 at cycle   3 NSaved=   3.
 NSaved= 3 IEnMin= 2 EnMin= -2050.55479684467     IErMin= 2 ErrMin= 2.41D-05
 ErrMax= 4.67D-05  0.00D+00 EMaxC= 1.00D-01 BMatC= 1.18D-06 BMatP= 3.22D-07
 IDIUse=1 WtCom= 1.00D+00 WtEn= 0.00D+00
 Coeff-Com: -0.736D-02 0.662D+00 0.345D+00
 Coeff:     -0.736D-02 0.662D+00 0.345D+00
 Gap=     0.145 Goal=   None    Shift=    0.000
 RMSDP=3.53D-06 MaxDP=1.49D-04 DE= 9.52D-07 OVMax= 4.21D-04

 Cycle  10  Pass 1  IDiag  1:
 RMSU=  8.80D-07    CP:  1.00D+00  1.01D+00  3.66D-01
 E= -2050.55479719293     Delta-E=       -0.000001300325 Rises=F Damp=F
 DIIS: error= 2.31D-06 at cycle   4 NSaved=   4.
 NSaved= 4 IEnMin= 4 EnMin= -2050.55479719293     IErMin= 4 ErrMin= 2.31D-06
 ErrMax= 2.31D-06  0.00D+00 EMaxC= 1.00D-01 BMatC= 7.95D-09 BMatP= 3.22D-07
 IDIUse=1 WtCom= 1.00D+00 WtEn= 0.00D+00
 Coeff-Com: -0.618D-02 0.367D+00 0.197D+00 0.442D+00
 Coeff:     -0.618D-02 0.367D+00 0.197D+00 0.442D+00
 Gap=     0.145 Goal=   None    Shift=    0.000
 RMSDP=4.08D-07 MaxDP=2.35D-05 DE=-1.30D-06 OVMax= 3.08D-05

 Cycle  11  Pass 1  IDiag  1:
 RMSU=  2.51D-07    CP:  1.00D+00  1.01D+00  3.72D-01  6.39D-01
 E= -2050.55479719985     Delta-E=       -0.000000006922 Rises=F Damp=F
 DIIS: error= 5.80D-07 at cycle   5 NSaved=   5.
 NSaved= 5 IEnMin= 5 EnMin= -2050.55479719985     IErMin= 5 ErrMin= 5.80D-07
 ErrMax= 5.80D-07  0.00D+00 EMaxC= 1.00D-01 BMatC= 4.42D-10 BMatP= 7.95D-09
 IDIUse=1 WtCom= 1.00D+00 WtEn= 0.00D+00
 Coeff-Com: -0.229D-02 0.119D+00 0.637D-01 0.227D+00 0.592D+00
 Coeff:     -0.229D-02 0.119D+00 0.637D-01 0.227D+00 0.592D+00
 Gap=     0.145 Goal=   None    Shift=    0.000
 RMSDP=9.11D-08 MaxDP=3.99D-06 DE=-6.92D-09 OVMax= 7.67D-06

 Cycle  12  Pass 1  IDiag  1:
 RMSU=  7.92D-08    CP:  1.00D+00  1.01D+00  3.68D-01  6.60D-01  8.71D-01
 E= -2050.55479720025     Delta-E=       -0.000000000400 Rises=F Damp=F
 DIIS: error= 2.63D-07 at cycle   6 NSaved=   6.
 NSaved= 6 IEnMin= 6 EnMin= -2050.55479720025     IErMin= 6 ErrMin= 2.63D-07
 ErrMax= 2.63D-07  0.00D+00 EMaxC= 1.00D-01 BMatC= 7.57D-11 BMatP= 4.42D-10
 IDIUse=1 WtCom= 1.00D+00 WtEn= 0.00D+00
 Coeff-Com: -0.546D-03 0.212D-01 0.108D-01 0.745D-01 0.342D+00 0.553D+00
 Coeff:     -0.546D-03 0.212D-01 0.108D-01 0.745D-01 0.342D+00 0.553D+00
 Gap=     0.145 Goal=   None    Shift=    0.000
 RMSDP=3.85D-08 MaxDP=1.20D-06 DE=-4.00D-10 OVMax= 3.42D-06

 Cycle  13  Pass 1  IDiag  1:
 RMSU=  2.71D-08    CP:  1.00D+00  1.01D+00  3.68D-01  6.68D-01  9.20D-01
                    CP:  7.08D-01
 E= -2050.55479720031     Delta-E=       -0.000000000059 Rises=F Damp=F
 DIIS: error= 9.21D-08 at cycle   7 NSaved=   7.
 NSaved= 7 IEnMin= 7 EnMin= -2050.55479720031     IErMin= 7 ErrMin= 9.21D-08
 ErrMax= 9.21D-08  0.00D+00 EMaxC= 1.00D-01 BMatC= 1.13D-11 BMatP= 7.57D-11
 IDIUse=1 WtCom= 1.00D+00 WtEn= 0.00D+00
 Coeff-Com: -0.610D-04-0.141D-02-0.115D-02 0.179D-01 0.135D+00 0.336D+00
 Coeff-Com:  0.514D+00
 Coeff:     -0.610D-04-0.141D-02-0.115D-02 0.179D-01 0.135D+00 0.336D+00
 Coeff:      0.514D+00
 Gap=     0.145 Goal=   None    Shift=    0.000
 RMSDP=1.41D-08 MaxDP=5.11D-07 DE=-5.91D-11 OVMax= 1.11D-06

 Cycle  14  Pass 1  IDiag  1:
 RMSU=  9.10D-09    CP:  1.00D+00  1.01D+00  3.68D-01  6.72D-01  9.18D-01
                    CP:  7.28D-01  6.33D-01
 E= -2050.55479720035     Delta-E=       -0.000000000041 Rises=F Damp=F
 DIIS: error= 3.60D-08 at cycle   8 NSaved=   8.
 NSaved= 8 IEnMin= 8 EnMin= -2050.55479720035     IErMin= 8 ErrMin= 3.60D-08
 ErrMax= 3.60D-08  0.00D+00 EMaxC= 1.00D-01 BMatC= 1.12D-12 BMatP= 1.13D-11
 IDIUse=1 WtCom= 1.00D+00 WtEn= 0.00D+00
 Coeff-Com:  0.204D-04-0.302D-02-0.180D-02 0.264D-02 0.420D-01 0.136D+00
 Coeff-Com:  0.302D+00 0.523D+00
 Coeff:      0.204D-04-0.302D-02-0.180D-02 0.264D-02 0.420D-01 0.136D+00
 Coeff:      0.302D+00 0.523D+00
 Gap=     0.145 Goal=   None    Shift=    0.000
 RMSDP=4.37D-09 MaxDP=2.43D-07 DE=-4.09D-11 OVMax= 4.01D-07

 SCF Done:  E(RB3LYP) =  -2050.55479720     A.U. after   14 cycles
            NFock= 14  Conv=0.44D-08     -V/T= 2.0061
 KE= 2.038044377238D+03 PE=-1.046690541518D+04 EE= 3.562679118925D+03
 Leave Link  502 at Sun Dec  2 14:02:20 2018, MaxMem=   536870912 cpu:       941.0
 (Enter /pbs_home/pkowalski/g09d01/g09/l701.exe)
 Compute integral first derivatives.
 ... and contract with generalized density number  0.
 R6Disp: Adding Grimme-D3 dispersion energy 1st derivatives to the gradient.
 Leave Link  701 at Sun Dec  2 14:02:21 2018, MaxMem=   536870912 cpu:         3.8
 (Enter /pbs_home/pkowalski/g09d01/g09/l702.exe)
 L702 exits ... SP integral derivatives will be done elsewhere.
 Leave Link  702 at Sun Dec  2 14:02:21 2018, MaxMem=   536870912 cpu:         0.3
 (Enter /pbs_home/pkowalski/g09d01/g09/l703.exe)
 Compute integral first derivatives, UseDBF=F ICtDFT=           0.
 Integral derivatives from FoFJK, PRISM(SPDF).
 Calling FoFJK, ICntrl=      2127 FMM=F ISym2X=0 I1Cent= 0 IOpClX= 0 NMat=1 NMatS=1 NMatT=0.
 FoFJK:  IHMeth= 1 ICntrl=    2127 DoSepK=F KAlg= 0 I1Cent=   0 FoldK=F
 IRaf=         0 NMat=   1 IRICut=       1 DoRegI=T DoRafI=F ISym2E= 0.
 FoFCou: FMM=F IPFlag=           0 FMFlag=      100000 FMFlg1=         800
         NFxFlg=           0 DoJE=F BraDBF=F KetDBF=F FulRan=T
         wScrn=  0.000000 ICntrl=    2127 IOpCl=  0 I1Cent=           0 NGrid=           0
         NMat0=    1 NMatS0=      1 NMatT0=    0 NMatD0=    1 NMtDS0=    0 NMtDT0=    0
 Symmetry not used in FoFCou.
 Leave Link  703 at Sun Dec  2 14:02:49 2018, MaxMem=   536870912 cpu:       223.1
 (Enter /pbs_home/pkowalski/g09d01/g09/l716.exe)
 Dipole        = 1.05589845D-02-2.44980703D+00-9.82728258D-02
 ***** Axes restored to original set *****
 -------------------------------------------------------------------
 Center     Atomic                   Forces (Hartrees/Bohr)
 Number     Number              X              Y              Z
 -------------------------------------------------------------------
      1        6          -0.000199918   -0.002628831   -0.000250602
      2       16           0.000236816    0.000052362   -0.000974751
      3        6          -0.000139090    0.000402680    0.000369473
      4        6           0.000370851    0.000354804    0.000625867
      5        6           0.001369866    0.002554663    0.000174384
      6        6          -0.000174591    0.000148273    0.000033476
      7        1           0.000163293    0.000066424    0.000084354
      8        6           0.000812906    0.000811005    0.001748573
      9        6           0.001760205   -0.002736487   -0.003319183
     10        6          -0.001023062    0.000851177   -0.000349969
     11        6          -0.001572851    0.000869726    0.004332580
     12        6          -0.001028533   -0.000086182   -0.001641452
     13        9          -0.001743255   -0.000153541    0.001314672
     14        9          -0.000652261    0.000245059   -0.000574814
     15        9           0.000510754   -0.000179063   -0.001325285
     16        9           0.000895662   -0.000143236   -0.001074929
     17        9          -0.000246984   -0.000310190    0.000560815
     18        9           0.000276295   -0.000226134    0.001246008
     19        6           0.000667241   -0.000471369   -0.000282371
     20        6          -0.001039258   -0.000890498   -0.002449706
     21        6           0.000398575   -0.000327882    0.000097413
     22        1          -0.000011356    0.000106235    0.000062369
     23        1           0.000309010   -0.000147064    0.000008264
     24        1          -0.000024153    0.000138870    0.000108927
     25        6           0.000186104    0.000561007    0.000846566
     26        1           0.000004629   -0.000103002    0.000532357
     27        1           0.000534112    0.000287786    0.000071096
     28        1           0.000183255    0.000006974   -0.000051500
     29        1          -0.000034804    0.000009689    0.000016288
     30        1          -0.000050599    0.000015248   -0.000062887
     31        1          -0.000111785   -0.000012046    0.000056140
     32       16          -0.000322378    0.000419385    0.001673684
     33        6          -0.002269816    0.000270765    0.000041980
     34        6           0.001724881   -0.000229433   -0.001952225
     35        6          -0.000247430    0.000450449    0.000201161
     36        1          -0.000113264   -0.000176478   -0.000195689
     37        1           0.000303851   -0.000003906   -0.000063798
     38        1           0.000004658    0.000065826    0.000270129
     39        1           0.000292424    0.000136936    0.000092584
 -------------------------------------------------------------------
 Cartesian Forces:  Max     0.004332580 RMS     0.000967934
 Leave Link  716 at Sun Dec  2 14:02:49 2018, MaxMem=   536870912 cpu:         0.3
 (Enter /pbs_home/pkowalski/g09d01/g09/l103.exe)

 GradGradGradGradGradGradGradGradGradGradGradGradGradGradGradGradGradGrad
 Berny optimization.
 Using GEDIIS/GDIIS optimizer.
 FormGI is forming the generalized inverse of G from B-inverse, IUseBI=4.
 GSVD:  received Info=                   1 from GESDD.
 Internal  Forces:  Max     0.005031626 RMS     0.000853515
 Search for a local minimum.
 Step number   6 out of a maximum of  223
 All quantities printed in internal units (Hartrees-Bohrs-Radians)
 RMS Force = .85352D-03 SwitMx=.10000D-02 MixMth= 2
 Mixed Optimization -- En-DIIS/RFO-DIIS
 Swapping is turned off.
 Update second derivatives using D2CorX and points    4    5    6
 DE= -9.83D-04 DEPred=-1.49D-03 R= 6.57D-01
 TightC=F SS=  1.41D+00  RLast= 4.88D-01 DXNew= 7.1352D-01 1.4655D+00
 Trust test= 6.57D-01 RLast= 4.88D-01 DXMaxT set to 7.14D-01
 ITU=  1  0 -1  1  1  0
     Eigenvalues ---    0.00488   0.00884   0.00943   0.00951   0.00973
     Eigenvalues ---    0.01002   0.01107   0.01155   0.01178   0.01239
     Eigenvalues ---    0.01302   0.01326   0.01398   0.01425   0.01489
     Eigenvalues ---    0.01518   0.01585   0.01675   0.01948   0.02163
     Eigenvalues ---    0.02298   0.03989   0.05225   0.05773   0.07193
     Eigenvalues ---    0.07255   0.07275   0.07280   0.07348   0.07364
     Eigenvalues ---    0.07368   0.07387   0.07426   0.08112   0.09243
     Eigenvalues ---    0.09621   0.10496   0.11313   0.12380   0.12592
     Eigenvalues ---    0.14618   0.15773   0.15975   0.15999   0.16000
     Eigenvalues ---    0.16000   0.16000   0.16000   0.16000   0.16000
     Eigenvalues ---    0.16000   0.16000   0.16003   0.16027   0.16061
     Eigenvalues ---    0.17127   0.23180   0.23597   0.24194   0.24403
     Eigenvalues ---    0.24642   0.24865   0.24923   0.24993   0.24996
     Eigenvalues ---    0.24997   0.24998   0.25201   0.25752   0.28089
     Eigenvalues ---    0.28768   0.29044   0.29369   0.29424   0.30284
     Eigenvalues ---    0.30783   0.31592   0.33262   0.33838   0.33952
     Eigenvalues ---    0.34198   0.34209   0.34213   0.34237   0.34246
     Eigenvalues ---    0.34247   0.34253   0.34275   0.34281   0.34311
     Eigenvalues ---    0.34320   0.34331   0.34373   0.34958   0.35891
     Eigenvalues ---    0.36038   0.37034   0.37822   0.38056   0.38704
     Eigenvalues ---    0.39473   0.40651   0.42337   0.51653   0.52893
     Eigenvalues ---    0.53123   0.53543   0.53925   0.54089   0.54963
     Eigenvalues ---    0.69544
 En-DIIS/RFO-DIIS IScMMF=        0 using points:     6    5
 RFO step:  Lambda=-3.01456665D-04.
 NNeg= 0 NP= 2 Switch=  2.50D-03 Rises=F DC=  9.83D-04 SmlDif=  1.00D-05
 RMS Error=  0.2369829876D-02 NUsed= 2 EDIIS=F
 DidBck=F Rises=F RFO-DIIS coefs:    0.89907    0.10093
 Iteration  1 RMS(Cart)=  0.09541806 RMS(Int)=  0.00148027
 Iteration  2 RMS(Cart)=  0.00286676 RMS(Int)=  0.00006745
 Iteration  3 RMS(Cart)=  0.00000174 RMS(Int)=  0.00006745
 Iteration  4 RMS(Cart)=  0.00000000 RMS(Int)=  0.00006745
 ITry= 1 IFail=0 DXMaxC= 3.59D-01 DCOld= 1.00D+10 DXMaxT= 7.14D-01 DXLimC= 3.00D+00 Rises=F
 Variable       Old X    -DE/DX   Delta X   Delta X   Delta X     New X
                                 (Linear)    (Quad)   (Total)
    R1        3.31912  -0.00029   0.00036  -0.00260  -0.00224   3.31687
    R2        2.63154  -0.00503  -0.00123  -0.00449  -0.00571   2.62583
    R3        2.74897  -0.00309  -0.00010  -0.00638  -0.00648   2.74249
    R4        3.28350  -0.00037  -0.00020   0.00030   0.00008   3.28358
    R5        2.59670   0.00073   0.00011   0.00044   0.00055   2.59725
    R6        2.83091   0.00039   0.00013   0.00055   0.00067   2.83158
    R7        2.70050  -0.00003   0.00001   0.00019   0.00021   2.70072
    R8        2.06414  -0.00015   0.00010  -0.00112  -0.00102   2.06312
    R9        2.83719  -0.00023  -0.00009  -0.00036  -0.00044   2.83674
   R10        2.07840   0.00000   0.00006  -0.00038  -0.00032   2.07808
   R11        2.08361   0.00006   0.00005  -0.00017  -0.00012   2.08350
   R12        2.08372   0.00010   0.00006  -0.00012  -0.00006   2.08366
   R13        2.86751  -0.00223  -0.00008  -0.00611  -0.00609   2.86143
   R14        2.58622  -0.00334  -0.00109   0.00043  -0.00057   2.58565
   R15        2.92052   0.00118  -0.00050   0.00482   0.00428   2.92480
   R16        2.55549   0.00123   0.00002   0.00203   0.00205   2.55754
   R17        2.56880   0.00043   0.00011   0.00013   0.00024   2.56904
   R18        2.86481  -0.00111   0.00030  -0.00467  -0.00441   2.86040
   R19        2.74238  -0.00074  -0.00011  -0.00105  -0.00115   2.74123
   R20        2.92447   0.00041  -0.00040   0.00302   0.00252   2.92699
   R21        2.52814   0.00095   0.00032   0.00020   0.00051   2.52866
   R22        2.55836  -0.00116   0.00001  -0.00191  -0.00190   2.55646
   R23        2.57862  -0.00045  -0.00014  -0.00001  -0.00015   2.57847
   R24        2.54428   0.00118   0.00024   0.00088   0.00113   2.54540
   R25        2.62738  -0.00105  -0.00033   0.00091   0.00054   2.62792
   R26        2.83698  -0.00063  -0.00009  -0.00152  -0.00161   2.83537
   R27        2.70156  -0.00087  -0.00064   0.00119   0.00057   2.70213
   R28        3.31644  -0.00044  -0.00011  -0.00024  -0.00038   3.31606
   R29        2.07980   0.00004   0.00012  -0.00053  -0.00041   2.07939
   R30        2.08478  -0.00019  -0.00013  -0.00027  -0.00039   2.08439
   R31        2.07549   0.00012   0.00015  -0.00067  -0.00051   2.07498
   R32        2.08396   0.00048   0.00001   0.00088   0.00089   2.08486
   R33        2.07532   0.00057   0.00019   0.00039   0.00058   2.07590
   R34        2.07975  -0.00002   0.00011  -0.00068  -0.00056   2.07918
   R35        3.28015  -0.00062  -0.00090   0.00237   0.00149   3.28165
   R36        2.60457  -0.00273  -0.00095  -0.00105  -0.00197   2.60260
   R37        2.83503  -0.00024   0.00009  -0.00134  -0.00125   2.83379
   R38        2.06424  -0.00017   0.00008  -0.00108  -0.00099   2.06325
   R39        2.07939   0.00014   0.00012  -0.00028  -0.00016   2.07922
   R40        2.08552   0.00011   0.00006  -0.00014  -0.00007   2.08545
   R41        2.07989   0.00001   0.00007  -0.00038  -0.00031   2.07958
    A1        1.93526   0.00168   0.00036   0.00226   0.00264   1.93789
    A2        2.11174   0.00171  -0.00040   0.00669   0.00628   2.11802
    A3        2.23616  -0.00338   0.00003  -0.00904  -0.00902   2.22713
    A4        1.60807  -0.00079  -0.00023  -0.00091  -0.00116   1.60691
    A5        1.93183  -0.00063  -0.00014  -0.00042  -0.00057   1.93126
    A6        2.11429   0.00013  -0.00015   0.00065   0.00050   2.11480
    A7        2.23697   0.00050   0.00029  -0.00021   0.00008   2.23704
    A8        1.99880  -0.00003   0.00013  -0.00055  -0.00040   1.99840
    A9        2.13819   0.00014   0.00024  -0.00023   0.00000   2.13818
   A10        2.14610  -0.00010  -0.00037   0.00084   0.00045   2.14656
   A11        1.95076  -0.00022  -0.00013  -0.00042  -0.00061   1.95015
   A12        2.18842  -0.00233  -0.00084  -0.00193  -0.00288   2.18555
   A13        2.14356   0.00256   0.00101   0.00299   0.00391   2.14747
   A14        1.91926   0.00002  -0.00010   0.00096   0.00086   1.92013
   A15        1.94902   0.00003  -0.00006   0.00029   0.00023   1.94925
   A16        1.95008   0.00010  -0.00002   0.00049   0.00048   1.95056
   A17        1.88565  -0.00004   0.00000  -0.00047  -0.00047   1.88518
   A18        1.88543  -0.00008   0.00001  -0.00073  -0.00072   1.88471
   A19        1.87183  -0.00004   0.00017  -0.00065  -0.00048   1.87135
   A20        2.11038   0.00085   0.00007  -0.00290  -0.00327   2.10712
   A21        2.24278  -0.00269   0.00001  -0.00610  -0.00648   2.23630
   A22        1.92620   0.00179  -0.00021   0.00535   0.00505   1.93125
   A23        1.82005  -0.00107  -0.00172   0.00520   0.00354   1.82359
   A24        1.98902  -0.00094   0.00021  -0.01280  -0.01267   1.97636
   A25        1.93432   0.00038  -0.00011   0.00480   0.00465   1.93898
   A26        1.94437   0.00056   0.00098  -0.00444  -0.00346   1.94091
   A27        1.90850   0.00122   0.00058   0.00589   0.00637   1.91487
   A28        1.86753  -0.00004   0.00009   0.00200   0.00212   1.86965
   A29        1.92342  -0.00006  -0.00067   0.00289   0.00214   1.92556
   A30        2.25538  -0.00143  -0.00006   0.00021  -0.00010   2.25528
   A31        2.10435   0.00149   0.00074  -0.00284  -0.00235   2.10200
   A32        1.80156  -0.00069  -0.00177   0.00657   0.00461   1.80616
   A33        1.98338  -0.00031   0.00133  -0.01211  -0.01074   1.97264
   A34        1.89989   0.00076  -0.00032   0.00859   0.00827   1.90816
   A35        1.98264   0.00025   0.00114  -0.00979  -0.00866   1.97399
   A36        1.89384   0.00006  -0.00012   0.00507   0.00497   1.89881
   A37        1.89840  -0.00005  -0.00038   0.00299   0.00263   1.90103
   A38        1.80565  -0.00020  -0.00112   0.00865   0.00743   1.81307
   A39        1.94152  -0.00032  -0.00040  -0.00188  -0.00227   1.93925
   A40        1.98739  -0.00019   0.00068  -0.00558  -0.00487   1.98252
   A41        1.91128   0.00017  -0.00030   0.00241   0.00214   1.91342
   A42        1.94747   0.00058   0.00118  -0.00334  -0.00212   1.94535
   A43        1.87055  -0.00002  -0.00007   0.00004  -0.00005   1.87049
   A44        2.18486   0.00015  -0.00029   0.00406   0.00385   2.18872
   A45        1.94817   0.00026   0.00006   0.00068   0.00056   1.94873
   A46        2.15006  -0.00041   0.00023  -0.00482  -0.00451   2.14555
   A47        2.24813   0.00048   0.00061   0.00202   0.00272   2.25085
   A48        2.09500   0.00029  -0.00018  -0.00076  -0.00086   2.09414
   A49        1.93992  -0.00076  -0.00042  -0.00107  -0.00173   1.93819
   A50        1.93163   0.00012   0.00013  -0.00069  -0.00057   1.93106
   A51        1.94054  -0.00043  -0.00012  -0.00150  -0.00162   1.93893
   A52        1.94782   0.00016  -0.00004   0.00170   0.00166   1.94948
   A53        1.88303   0.00013  -0.00022   0.00127   0.00105   1.88408
   A54        1.89710  -0.00013  -0.00026  -0.00022  -0.00049   1.89662
   A55        1.86098   0.00016   0.00051  -0.00053  -0.00002   1.86096
   A56        1.94194  -0.00038  -0.00020  -0.00116  -0.00135   1.94059
   A57        1.94830  -0.00014  -0.00039   0.00144   0.00105   1.94936
   A58        1.93002   0.00036   0.00043  -0.00013   0.00030   1.93032
   A59        1.86312   0.00005   0.00046  -0.00237  -0.00190   1.86122
   A60        1.88198   0.00012  -0.00011   0.00141   0.00130   1.88329
   A61        1.89576   0.00000  -0.00019   0.00077   0.00058   1.89634
   A62        1.60760   0.00017   0.00015   0.00115   0.00104   1.60864
   A63        1.93098  -0.00023  -0.00005  -0.00114  -0.00133   1.92965
   A64        2.11426   0.00019   0.00073  -0.00255  -0.00183   2.11243
   A65        2.23760   0.00003  -0.00077   0.00325   0.00247   2.24007
   A66        1.99809   0.00056   0.00026   0.00062   0.00076   1.99884
   A67        2.14457  -0.00017   0.00018  -0.00129  -0.00109   2.14348
   A68        2.14053  -0.00039  -0.00044   0.00064   0.00023   2.14075
   A69        1.95509  -0.00005   0.00038  -0.00244  -0.00206   1.95303
   A70        1.93972   0.00014  -0.00020   0.00161   0.00142   1.94114
   A71        1.92604   0.00002  -0.00008   0.00076   0.00068   1.92672
   A72        1.87447  -0.00005  -0.00001  -0.00010  -0.00010   1.87437
   A73        1.88611   0.00000  -0.00022   0.00076   0.00054   1.88665
   A74        1.87958  -0.00006   0.00011  -0.00057  -0.00046   1.87913
    D1        0.00456   0.00004   0.00114   0.00906   0.01019   0.01475
    D2       -3.12900   0.00017  -0.00131   0.01996   0.01870  -3.11029
    D3        0.00043  -0.00004  -0.00129  -0.00966  -0.01094  -0.01051
    D4        3.11097   0.00056   0.00064   0.01319   0.01378   3.12475
    D5        3.13327  -0.00014   0.00138  -0.02144  -0.02002   3.11324
    D6       -0.03938   0.00046   0.00331   0.00140   0.00470  -0.03469
    D7       -0.87632   0.00133   0.00313   0.00604   0.00929  -0.86703
    D8        2.36859   0.00186   0.00465   0.05499   0.05954   2.42814
    D9        2.27482   0.00144   0.00023   0.01891   0.01924   2.29406
   D10       -0.76345   0.00197   0.00175   0.06787   0.06950  -0.69396
   D11       -0.00850  -0.00002  -0.00067  -0.00601  -0.00666  -0.01516
   D12       -3.13659  -0.00005  -0.00045  -0.00728  -0.00773   3.13887
   D13        0.01047   0.00001   0.00006   0.00157   0.00162   0.01209
   D14       -3.11655  -0.00013  -0.00007  -0.00260  -0.00269  -3.11924
   D15        3.13736   0.00004  -0.00018   0.00297   0.00279   3.14015
   D16        0.01034  -0.00010  -0.00031  -0.00121  -0.00153   0.00881
   D17        3.13572   0.00002  -0.00018   0.00138   0.00121   3.13694
   D18        1.04260   0.00004  -0.00007   0.00114   0.00108   1.04367
   D19       -1.05393   0.00000  -0.00024   0.00143   0.00120  -1.05273
   D20        0.01020  -0.00001   0.00008  -0.00013  -0.00005   0.01014
   D21       -2.08293   0.00002   0.00019  -0.00038  -0.00019  -2.08312
   D22        2.10373  -0.00003   0.00002  -0.00008  -0.00006   2.10366
   D23       -0.00714   0.00001   0.00081   0.00535   0.00616  -0.00098
   D24       -3.11860  -0.00047  -0.00105  -0.01671  -0.01780  -3.13640
   D25        3.11981   0.00016   0.00095   0.00954   0.01049   3.13030
   D26        0.00834  -0.00032  -0.00091  -0.01252  -0.01346  -0.00512
   D27        1.61412  -0.00037  -0.00220  -0.00057  -0.00277   1.61135
   D28       -0.46531  -0.00008  -0.00240   0.00224  -0.00016  -0.46547
   D29       -2.57801  -0.00023  -0.00219   0.00037  -0.00182  -2.57983
   D30       -1.56179   0.00023  -0.00008   0.02461   0.02453  -1.53726
   D31        2.64197   0.00052  -0.00028   0.02742   0.02714   2.66911
   D32        0.52926   0.00037  -0.00007   0.02554   0.02548   0.55474
   D33        3.00045  -0.00034  -0.00768   0.06725   0.05969   3.06014
   D34        0.87667   0.00024  -0.00784   0.07654   0.06876   0.94543
   D35       -1.23098   0.00068  -0.00802   0.07942   0.07151  -1.15947
   D36       -0.22734  -0.00103  -0.00894   0.02586   0.01693  -0.21041
   D37       -2.35113  -0.00045  -0.00910   0.03515   0.02601  -2.32512
   D38        1.82441  -0.00001  -0.00927   0.03803   0.02876   1.85316
   D39        2.94678   0.00034   0.00295  -0.04078  -0.03781   2.90897
   D40       -0.20334   0.00107   0.00407  -0.00468  -0.00056  -0.20389
   D41       -0.10029   0.00084   0.00432   0.00433   0.00867  -0.09162
   D42        3.03278   0.00156   0.00544   0.04043   0.04591   3.07870
   D43        0.44582   0.00047   0.00965  -0.04487  -0.03516   0.41066
   D44        2.60102   0.00014   0.01060  -0.05938  -0.04875   2.55227
   D45       -1.56375   0.00042   0.01077  -0.05744  -0.04665  -1.61041
   D46        2.59888  -0.00104   0.00934  -0.05958  -0.05018   2.54870
   D47       -1.52911  -0.00138   0.01029  -0.07409  -0.06377  -1.59288
   D48        0.58931  -0.00110   0.01046  -0.07215  -0.06168   0.52763
   D49       -1.62365   0.00002   0.01043  -0.05609  -0.04564  -1.66929
   D50        0.53155  -0.00032   0.01138  -0.07060  -0.05924   0.47232
   D51        2.64996  -0.00004   0.01155  -0.06866  -0.05714   2.59283
   D52        0.38477  -0.00026   0.00213  -0.03253  -0.03042   0.35435
   D53       -1.66560  -0.00020   0.00328  -0.03933  -0.03604  -1.70164
   D54        2.50178   0.00022   0.00319  -0.03394  -0.03078   2.47100
   D55       -2.74916  -0.00090   0.00112  -0.06502  -0.06390  -2.81305
   D56        1.48366  -0.00083   0.00227  -0.07182  -0.06952   1.41414
   D57       -0.63215  -0.00042   0.00218  -0.06644  -0.06426  -0.69640
   D58       -0.71098  -0.00017  -0.00021  -0.05727  -0.05744  -0.76842
   D59        2.41085  -0.00005   0.00155  -0.04378  -0.04219   2.36866
   D60        2.42132   0.00062   0.00101  -0.01789  -0.01691   2.40442
   D61       -0.74003   0.00073   0.00277  -0.00440  -0.00166  -0.74169
   D62       -0.49867  -0.00014  -0.00740   0.04660   0.03920  -0.45947
   D63        1.57275  -0.00054  -0.00859   0.05017   0.04157   1.61433
   D64       -2.64237  -0.00010  -0.00814   0.04971   0.04157  -2.60080
   D65       -2.65436   0.00056  -0.00848   0.06264   0.05418  -2.60018
   D66       -0.58294   0.00016  -0.00967   0.06621   0.05655  -0.52638
   D67        1.48513   0.00060  -0.00922   0.06575   0.05654   1.54167
   D68        1.51523   0.00042  -0.00866   0.06164   0.05299   1.56822
   D69       -2.69653   0.00002  -0.00984   0.06521   0.05536  -2.64117
   D70       -0.62847   0.00045  -0.00940   0.06475   0.05536  -0.57311
   D71       -0.02604  -0.00020   0.00101  -0.02902  -0.02802  -0.05405
   D72        3.13390  -0.00031  -0.00062  -0.04154  -0.04217   3.09173
   D73        3.13017  -0.00023   0.00076  -0.02310  -0.02232   3.10785
   D74        0.00692  -0.00034  -0.00087  -0.03562  -0.03647  -0.02955
   D75       -2.58817  -0.00003  -0.00080   0.00818   0.00739  -2.58079
   D76        1.60250   0.00001  -0.00053   0.00803   0.00750   1.61000
   D77       -0.47297  -0.00001  -0.00107   0.00857   0.00750  -0.46546
   D78        0.53719   0.00001  -0.00052   0.00166   0.00113   0.53832
   D79       -1.55533   0.00005  -0.00025   0.00150   0.00125  -1.55408
   D80        2.65239   0.00003  -0.00080   0.00205   0.00125   2.65364
   D81       -0.00549   0.00015   0.00045   0.01312   0.01358   0.00809
   D82        3.13297  -0.00004  -0.00051   0.00176   0.00125   3.13422
   D83       -3.13281   0.00011   0.00021   0.01882   0.01902  -3.11379
   D84        0.00565  -0.00008  -0.00075   0.00746   0.00670   0.01235
   D85       -3.13038   0.00024  -0.00063   0.02689   0.02627  -3.10411
   D86       -0.00530   0.00035   0.00085   0.03819   0.03902   0.03372
   D87        0.00218  -0.00026  -0.00059  -0.03044  -0.03103  -0.02885
   D88       -3.11366  -0.00001   0.00193  -0.01381  -0.01195  -3.12560
   D89        0.00142   0.00011   0.00020   0.01581   0.01600   0.01741
   D90       -3.13705   0.00030   0.00115   0.02715   0.02830  -3.10875
   D91        3.11496  -0.00015  -0.00248  -0.00242  -0.00494   3.11002
   D92       -0.02351   0.00004  -0.00154   0.00892   0.00737  -0.01614
   D93       -0.50912  -0.00041   0.00107  -0.04523  -0.04417  -0.55329
   D94        1.58779  -0.00042   0.00118  -0.04591  -0.04473   1.54306
   D95       -2.61141  -0.00039   0.00114  -0.04508  -0.04394  -2.65535
   D96        2.66314  -0.00012   0.00403  -0.02534  -0.02131   2.64183
   D97       -1.52313  -0.00013   0.00414  -0.02601  -0.02187  -1.54500
   D98        0.56086  -0.00010   0.00410  -0.02519  -0.02108   0.53978
         Item               Value     Threshold  Converged?
 Maximum Force            0.005032     0.000450     NO 
 RMS     Force            0.000854     0.000300     NO 
 Maximum Displacement     0.359075     0.001800     NO 
 RMS     Displacement     0.095471     0.001200     NO 
 Predicted change in Energy=-6.013720D-04
 Lowest energy point so far.  Saving SCF results.
 GradGradGradGradGradGradGradGradGradGradGradGradGradGradGradGradGradGrad

 Leave Link  103 at Sun Dec  2 14:02:49 2018, MaxMem=   536870912 cpu:         0.9
 (Enter /pbs_home/pkowalski/g09d01/g09/l202.exe)
                          Input orientation:                          
 ---------------------------------------------------------------------
 Center     Atomic      Atomic             Coordinates (Angstroms)
 Number     Number       Type             X           Y           Z
 ---------------------------------------------------------------------
      1          6           0       -1.970724   -0.159128   -0.591153
      2         16           0       -3.442496    0.792918   -0.500200
      3          6           0       -4.421133   -0.557786   -0.987130
      4          6           0       -3.639178   -1.663532   -1.221345
      5          6           0       -2.241980   -1.458713   -1.001393
      6          6           0       -5.907982   -0.429672   -1.121655
      7          1           0       -4.054730   -2.615482   -1.557552
      8          6           0       -0.681279    0.408857   -0.243452
      9          6           0       -0.237432    1.734431   -0.825397
     10          6           0        0.337409   -0.175119    0.458976
     11          6           0        1.108503    2.034489   -0.122608
     12          6           0        1.607890    0.634841    0.314059
     13          9           0       -1.128983    2.732160   -0.622066
     14          9           0       -0.042721    1.638974   -2.167465
     15          9           0        1.977276    2.679978   -0.909444
     16          9           0        0.879993    2.780135    0.982797
     17          9           0        2.415309    0.113475   -0.654458
     18          9           0        2.336167    0.702227    1.445163
     19          6           0       -0.620187   -1.864435    2.133591
     20          6           0        0.332606   -1.402503    1.232109
     21          6           0       -1.855658   -1.121501    2.549408
     22          1           0       -2.120172   -1.360610    3.590402
     23          1           0       -2.713902   -1.389460    1.910466
     24          1           0       -1.725095   -0.034876    2.460662
     25          6           0       -1.214959   -2.534333   -1.205580
     26          1           0       -1.078369   -3.134243   -0.289810
     27          1           0       -0.231341   -2.114215   -1.456050
     28          1           0       -1.522799   -3.215190   -2.013188
     29          1           0       -6.340881   -1.388336   -1.442342
     30          1           0       -6.185299    0.335461   -1.865467
     31          1           0       -6.381629   -0.144346   -0.167702
     32         16           0        1.661646   -2.538505    1.082389
     33          6           0        0.915625   -3.657575    2.180943
     34          6           0       -0.272783   -3.149209    2.656369
     35          6           0        1.587715   -4.947645    2.545281
     36          1           0        2.198617   -5.339914    1.718521
     37          1           0        2.253963   -4.819044    3.415595
     38          1           0        0.838394   -5.709558    2.808025
     39          1           0       -0.890622   -3.678455    3.384556
 ---------------------------------------------------------------------
                    Distance matrix (angstroms):
                    1          2          3          4          5
     1  C    0.000000
     2  S    1.755214   0.000000
     3  C    2.514007   1.737594   0.000000
     4  C    2.333262   2.567661   1.374403   0.000000
     5  C    1.389532   2.600438   2.358088   1.429158   0.000000
     6  C    3.982038   2.821268   1.498409   2.584535   3.809588
[truncated: 1,121,936 more chars]
