# Supplementary material for: Wide-range IR spectra of diarylethene derivatives and their simulation using the density functional theory
Source: Sci Rep. 2022 Oct 7;12:16834. doi: 10.1038/s41598-022-20264-x (PMC9546887; doi:10.1038/s41598-022-20264-x)
Supplement: Supplementary file 1 — Supplementary Information 1. [file 41598_2022_20264_MOESM1_ESM.zip › IR_files/2_0068/open/open_cam-b3lyp_air.log]

 Entering Gaussian System, Link 0=g09
 Input=open_cam-b3lyp_air.gjf
 Output=open_cam-b3lyp_air.log
 AtFile(1): /pbs_home/ewapastorczak/DAE/0068/Def2SVP.gbs
            H     0
            S   3   1.00
                 13.0107010              0.19682158E-01
                  1.9622572              0.13796524
                  0.44453796             0.47831935
            S   1   1.00
                  0.12194962             1.0000000
            P   1   1.00
                  0.8000000              1.0000000
            ****
            C     0
            S   5   1.00
               1238.4016938              0.54568832082E-02
                186.29004992             0.40638409211E-01
                 42.251176346            0.18025593888
                 11.676557932            0.46315121755
                  3.5930506482           0.44087173314
            S   1   1.00
                  0.40245147363          1.0000000
            S   1   1.00
                  0.13090182668          1.0000000
            P   3   1.00
                  9.4680970621           0.38387871728E-01
                  2.0103545142           0.21117025112
                  0.54771004707          0.51328172114
            P   1   1.00
                  0.15268613795          1.0000000
            D   1   1.00
                  0.8000000              1.0000000
            ****
            F     0
            S   5   1.00
               2894.8325990             -0.53408255515E-02
                435.41939120            -0.39904258866E-01
                 98.843328866           -0.17912768038
                 27.485198001           -0.46758090825
                  8.5405498171          -0.44653131020
            S   1   1.00
                  1.0654578038           1.0000000
            S   1   1.00
                  0.33247346748          1.0000000
            P   3   1.00
                 22.696633924           -0.45212874436E-01
                  4.9872339257          -0.23754317067
                  1.3491613954          -0.51287353587
            P   1   1.00
                  0.34829881977          1.0000000
            D   1   1.00
                  1.4000000              1.0000000
            ****
            S     0
            S   5   1.00
               9184.9303010             -0.22294387756E-02
               1381.5105503             -0.16683029937E-01
                313.87147580            -0.75262436116E-01
                 88.053870623           -0.19376827038
                 27.039914905           -0.17718020803
            S   3   1.00
                 45.648731303           -0.10736062573
                  4.9664522326           0.65066293018
                  2.0116242047           0.59712155354
            S   1   1.00
                  0.35661077013          1.0000000
            S   1   1.00
                  0.13507221477          1.0000000
            P   5   1.00
                261.98233439            -0.92729929822E-02
                 61.306894736           -0.66547669241E-01
                 19.103729887           -0.24828595903
                  6.6567720378          -0.48703847402
                  2.3959635161          -0.39337850312
            P   1   1.00
                  0.61776161679          1.0000000
            P   1   1.00
                  0.16993376871          1.0000000
            D   1   1.00
                  0.5500000              1.0000000
            ****
 Initial command:
 /pbs_home/pkowalski/g09d01/g09/l1.exe "/pbs_home/daria/obliczenia/0068/open/CAM-B3LYP/Gau-12832.inp" -scrdir="/pbs_home/daria/obliczenia/0068/open/CAM-B3LYP/"
 Entering Link 1 = /pbs_home/pkowalski/g09d01/g09/l1.exe PID=     12833.
  
 Copyright (c) 1988,1990,1992,1993,1995,1998,2003,2009,2013,
            Gaussian, Inc.  All Rights Reserved.
  
 This is part of the Gaussian(R) 09 program.  It is based on
 the Gaussian(R) 03 system (copyright 2003, Gaussian, Inc.),
 the Gaussian(R) 98 system (copyright 1998, Gaussian, Inc.),
 the Gaussian(R) 94 system (copyright 1995, Gaussian, Inc.),
 the Gaussian 92(TM) system (copyright 1992, Gaussian, Inc.),
 the Gaussian 90(TM) system (copyright 1990, Gaussian, Inc.),
 the Gaussian 88(TM) system (copyright 1988, Gaussian, Inc.),
 the Gaussian 86(TM) system (copyright 1986, Carnegie Mellon
 University), and the Gaussian 82(TM) system (copyright 1983,
 Carnegie Mellon University). Gaussian is a federally registered
 trademark of Gaussian, Inc.
  
 This software contains proprietary and confidential information,
 including trade secrets, belonging to Gaussian, Inc.
  
 This software is provided under written license and may be
 used, copied, transmitted, or stored only in accord with that
 written license.
  
 The following legend is applicable only to US Government
 contracts under FAR:
  
                    RESTRICTED RIGHTS LEGEND
  
 Use, reproduction and disclosure by the US Government is
 subject to restrictions as set forth in subparagraphs (a)
 and (c) of the Commercial Computer Software - Restricted
 Rights clause in FAR 52.227-19.
  
 Gaussian, Inc.
 340 Quinnipiac St., Bldg. 40, Wallingford CT 06492
  
  
 ---------------------------------------------------------------
 Warning -- This program may not be used in any manner that
 competes with the business of Gaussian, Inc. or will provide
 assistance to any competitor of Gaussian, Inc.  The licensee
 of this program is prohibited from giving any competitor of
 Gaussian, Inc. access to this program.  By using this program,
 the user acknowledges that Gaussian, Inc. is engaged in the
 business of creating and licensing software in the field of
 computational chemistry and represents and warrants to the
 licensee that it is not a competitor of Gaussian, Inc. and that
 it will not use this program in any manner prohibited above.
 ---------------------------------------------------------------
  

 Cite this work as:
 Gaussian 09, Revision D.01,
 M. J. Frisch, G. W. Trucks, H. B. Schlegel, G. E. Scuseria, 
 M. A. Robb, J. R. Cheeseman, G. Scalmani, V. Barone, B. Mennucci, 
 G. A. Petersson, H. Nakatsuji, M. Caricato, X. Li, H. P. Hratchian, 
 A. F. Izmaylov, J. Bloino, G. Zheng, J. L. Sonnenberg, M. Hada, 
 M. Ehara, K. Toyota, R. Fukuda, J. Hasegawa, M. Ishida, T. Nakajima, 
 Y. Honda, O. Kitao, H. Nakai, T. Vreven, J. A. Montgomery, Jr., 
 J. E. Peralta, F. Ogliaro, M. Bearpark, J. J. Heyd, E. Brothers, 
 K. N. Kudin, V. N. Staroverov, T. Keith, R. Kobayashi, J. Normand, 
 K. Raghavachari, A. Rendell, J. C. Burant, S. S. Iyengar, J. Tomasi, 
 M. Cossi, N. Rega, J. M. Millam, M. Klene, J. E. Knox, J. B. Cross, 
 V. Bakken, C. Adamo, J. Jaramillo, R. Gomperts, R. E. Stratmann, 
 O. Yazyev, A. J. Austin, R. Cammi, C. Pomelli, J. W. Ochterski, 
 R. L. Martin, K. Morokuma, V. G. Zakrzewski, G. A. Voth, 
 P. Salvador, J. J. Dannenberg, S. Dapprich, A. D. Daniels, 
 O. Farkas, J. B. Foresman, J. V. Ortiz, J. Cioslowski, 
 and D. J. Fox, Gaussian, Inc., Wallingford CT, 2013.
 
 ******************************************
 Gaussian 09:  ES64L-G09RevD.01 24-Apr-2013
                 2-Dec-2018 
 ******************************************
 %chk=dae0068freq_open_cam-b3lyp_air.chk
 %NProcShared=8
 Will use up to    8 processors via shared memory.
 %Mem=4GB
 -------------------------------
 #P opt freq=Raman CAM-B3LYP/Gen
 -------------------------------
 1/14=-1,18=20,19=15,26=3,38=1/1,3;
 2/9=110,12=2,17=6,18=5,40=1/2;
 3/5=7,11=2,16=1,25=1,30=1,71=1,74=-40/1,2,3;
 4//1;
 5/5=2,38=5/2;
 6/7=2,8=2,9=2,10=2,28=1/1;
 7//1,2,3,16;
 1/14=-1,18=20,19=15,26=3/3(2);
 2/9=110/2;
 99//99;
 2/9=110/2;
 3/5=7,6=1,11=2,16=1,25=1,30=1,71=1,74=-40,82=7/1,2,3;
 4/5=5,16=3,69=1/1;
 5/5=2,38=5/2;
 7//1,2,3,16;
 1/14=-1,18=20,19=15,26=3/3(-5);
 2/9=110/2;
 6/7=2,8=2,9=2,10=2,19=2,28=1/1;
 99/9=1/99;
 Leave Link    1 at Sun Dec  2 13:45:00 2018, MaxMem=   536870912 cpu:         0.7
 (Enter /pbs_home/pkowalski/g09d01/g09/l101.exe)
 -------------------
 Title Card Required
 -------------------
 Symbolic Z-matrix:
 Charge =  0 Multiplicity = 1
 C1                   -1.98356  -0.16915  -0.69153 
 S2                   -3.47003   0.69728  -0.33932 
 C3                   -4.43855  -0.60139  -1.03241 
 C4                   -3.72348  -1.63606  -1.50629 
 C5                   -2.30761  -1.42272  -1.3321 
 C6                   -5.92506  -0.4872   -1.05623 
 H7                   -4.13904  -2.52104  -1.96635 
 C8                   -0.72423   0.36946  -0.27501 
 C9                   -0.17002   1.62833  -0.88747 
 C10                   0.36709  -0.26573   0.45638 
 C11                   0.99393   1.96856   0.02697 
 C12                   1.58804   0.59155   0.26527 
 F13                  -1.0505    2.65383  -0.97197 
 F14                   0.26133   1.37865  -2.15308 
 F15                   1.86267   2.85881  -0.49722 
 F16                   0.54242   2.50437   1.19958 
 F17                   2.29633   0.17289  -0.81644 
 F18                   2.44005   0.59487   1.31905 
 C19                  -0.55265  -1.82589   2.34146 
 C20                   0.36872  -1.4277    1.29471 
 C21                  -1.70202  -1.02027   2.82439 
 H22                  -1.89961  -1.21193   3.88453 
 H23                  -2.60677  -1.27362   2.26373 
 H24                  -1.51577   0.05307   2.72034 
 C25                  -1.30765  -2.42557  -1.78189 
 H26                  -1.0991   -3.14113  -0.98074 
 H27                  -0.36685  -1.95239  -2.07999 
 H28                  -1.67459  -2.98764  -2.64736 
 H29                  -6.38737  -1.3673   -1.5158 
 H30                  -6.23629   0.39057  -1.63209 
 H31                  -6.32231  -0.39537  -0.04003 
 S32                   1.62138  -2.6596    1.0694 
 C33                   0.93483  -3.69268   2.30148 
 C34                  -0.23047  -3.11018   2.90674 
 C35                   1.58637  -4.93377   2.78126 
 H36                   2.19197  -5.39787   1.99619 
 H37                   2.23878  -4.71804   3.63334 
 H38                   0.84026  -5.66906   3.09973 
 H39                  -0.77187  -3.56441   3.72261 
 
 NAtoms=     39 NQM=       39 NQMF=       0 NMMI=      0 NMMIF=      0
                NMic=       0 NMicF=      0.
                    Isotopes and Nuclear Properties:
 (Nuclear quadrupole moments (NQMom) in fm**2, nuclear magnetic moments (NMagM)
  in nuclear magnetons)

  Atom         1           2           3           4           5           6           7           8           9          10
 IAtWgt=          12          32          12          12          12          12           1          12          12          12
 AtmWgt=  12.0000000  31.9720718  12.0000000  12.0000000  12.0000000  12.0000000   1.0078250  12.0000000  12.0000000  12.0000000
 NucSpn=           0           0           0           0           0           0           1           0           0           0
 AtZEff=   0.0000000   0.0000000   0.0000000   0.0000000   0.0000000   0.0000000   0.0000000   0.0000000   0.0000000   0.0000000
 NQMom=    0.0000000   0.0000000   0.0000000   0.0000000   0.0000000   0.0000000   0.0000000   0.0000000   0.0000000   0.0000000
 NMagM=    0.0000000   0.0000000   0.0000000   0.0000000   0.0000000   0.0000000   2.7928460   0.0000000   0.0000000   0.0000000
 AtZNuc=   6.0000000  16.0000000   6.0000000   6.0000000   6.0000000   6.0000000   1.0000000   6.0000000   6.0000000   6.0000000

  Atom        11          12          13          14          15          16          17          18          19          20
 IAtWgt=          12          12          19          19          19          19          19          19          12          12
 AtmWgt=  12.0000000  12.0000000  18.9984033  18.9984033  18.9984033  18.9984033  18.9984033  18.9984033  12.0000000  12.0000000
 NucSpn=           0           0           1           1           1           1           1           1           0           0
 AtZEff=   0.0000000   0.0000000   0.0000000   0.0000000   0.0000000   0.0000000   0.0000000   0.0000000   0.0000000   0.0000000
 NQMom=    0.0000000   0.0000000   0.0000000   0.0000000   0.0000000   0.0000000   0.0000000   0.0000000   0.0000000   0.0000000
 NMagM=    0.0000000   0.0000000   2.6288670   2.6288670   2.6288670   2.6288670   2.6288670   2.6288670   0.0000000   0.0000000
 AtZNuc=   6.0000000   6.0000000   9.0000000   9.0000000   9.0000000   9.0000000   9.0000000   9.0000000   6.0000000   6.0000000

  Atom        21          22          23          24          25          26          27          28          29          30
 IAtWgt=          12           1           1           1          12           1           1           1           1           1
 AtmWgt=  12.0000000   1.0078250   1.0078250   1.0078250  12.0000000   1.0078250   1.0078250   1.0078250   1.0078250   1.0078250
 NucSpn=           0           1           1           1           0           1           1           1           1           1
 AtZEff=   0.0000000   0.0000000   0.0000000   0.0000000   0.0000000   0.0000000   0.0000000   0.0000000   0.0000000   0.0000000
 NQMom=    0.0000000   0.0000000   0.0000000   0.0000000   0.0000000   0.0000000   0.0000000   0.0000000   0.0000000   0.0000000
 NMagM=    0.0000000   2.7928460   2.7928460   2.7928460   0.0000000   2.7928460   2.7928460   2.7928460   2.7928460   2.7928460
 AtZNuc=   6.0000000   1.0000000   1.0000000   1.0000000   6.0000000   1.0000000   1.0000000   1.0000000   1.0000000   1.0000000

  Atom        31          32          33          34          35          36          37          38          39
 IAtWgt=           1          32          12          12          12           1           1           1           1
 AtmWgt=   1.0078250  31.9720718  12.0000000  12.0000000  12.0000000   1.0078250   1.0078250   1.0078250   1.0078250
 NucSpn=           1           0           0           0           0           1           1           1           1
 AtZEff=   0.0000000   0.0000000   0.0000000   0.0000000   0.0000000   0.0000000   0.0000000   0.0000000   0.0000000
 NQMom=    0.0000000   0.0000000   0.0000000   0.0000000   0.0000000   0.0000000   0.0000000   0.0000000   0.0000000
 NMagM=    2.7928460   0.0000000   0.0000000   0.0000000   0.0000000   2.7928460   2.7928460   2.7928460   2.7928460
 AtZNuc=   1.0000000  16.0000000   6.0000000   6.0000000   6.0000000   1.0000000   1.0000000   1.0000000   1.0000000
 Leave Link  101 at Sun Dec  2 13:45:00 2018, MaxMem=   536870912 cpu:         2.1
 (Enter /pbs_home/pkowalski/g09d01/g09/l103.exe)

 GradGradGradGradGradGradGradGradGradGradGradGradGradGradGradGradGradGrad
 Berny optimization.
 Initialization pass.
                           ----------------------------
                           !    Initial Parameters    !
                           ! (Angstroms and Degrees)  !
 --------------------------                            --------------------------
 ! Name  Definition              Value          Derivative Info.                !
 --------------------------------------------------------------------------------
 ! R1    R(1,2)                  1.7562         estimate D2E/DX2                !
 ! R2    R(1,5)                  1.4446         estimate D2E/DX2                !
 ! R3    R(1,8)                  1.4316         estimate D2E/DX2                !
 ! R4    R(2,3)                  1.7621         estimate D2E/DX2                !
 ! R5    R(3,4)                  1.344          estimate D2E/DX2                !
 ! R6    R(3,6)                  1.4911         estimate D2E/DX2                !
 ! R7    R(4,5)                  1.4424         estimate D2E/DX2                !
 ! R8    R(4,7)                  1.0805         estimate D2E/DX2                !
 ! R9    R(5,25)                 1.4859         estimate D2E/DX2                !
 ! R10   R(6,29)                 1.0952         estimate D2E/DX2                !
 ! R11   R(6,30)                 1.095          estimate D2E/DX2                !
 ! R12   R(6,31)                 1.0949         estimate D2E/DX2                !
 ! R13   R(8,9)                  1.5057         estimate D2E/DX2                !
 ! R14   R(8,10)                 1.4592         estimate D2E/DX2                !
 ! R15   R(9,11)                 1.5188         estimate D2E/DX2                !
 ! R16   R(9,13)                 1.3543         estimate D2E/DX2                !
 ! R17   R(9,14)                 1.3602         estimate D2E/DX2                !
 ! R18   R(10,12)                1.504          estimate D2E/DX2                !
 ! R19   R(10,20)                1.4328         estimate D2E/DX2                !
 ! R20   R(11,12)                1.5185         estimate D2E/DX2                !
 ! R21   R(11,15)                1.3498         estimate D2E/DX2                !
 ! R22   R(11,16)                1.366          estimate D2E/DX2                !
 ! R23   R(12,17)                1.3591         estimate D2E/DX2                !
 ! R24   R(12,18)                1.3551         estimate D2E/DX2                !
 ! R25   R(19,20)                1.4502         estimate D2E/DX2                !
 ! R26   R(19,21)                1.4844         estimate D2E/DX2                !
 ! R27   R(19,34)                1.4397         estimate D2E/DX2                !
 ! R28   R(20,32)                1.7713         estimate D2E/DX2                !
 ! R29   R(21,22)                1.0953         estimate D2E/DX2                !
 ! R30   R(21,23)                1.0941         estimate D2E/DX2                !
 ! R31   R(21,24)                1.0943         estimate D2E/DX2                !
 ! R32   R(25,26)                1.0942         estimate D2E/DX2                !
 ! R33   R(25,27)                1.0945         estimate D2E/DX2                !
 ! R34   R(25,28)                1.0953         estimate D2E/DX2                !
 ! R35   R(32,33)                1.7483         estimate D2E/DX2                !
 ! R36   R(33,34)                1.4365         estimate D2E/DX2                !
 ! R37   R(33,35)                1.4816         estimate D2E/DX2                !
 ! R38   R(34,39)                1.0794         estimate D2E/DX2                !
 ! R39   R(35,36)                1.0947         estimate D2E/DX2                !
 ! R40   R(35,37)                1.0946         estimate D2E/DX2                !
 ! R41   R(35,38)                1.0949         estimate D2E/DX2                !
 ! A1    A(2,1,5)              109.0976         estimate D2E/DX2                !
 ! A2    A(2,1,8)              120.0388         estimate D2E/DX2                !
 ! A3    A(5,1,8)              130.7551         estimate D2E/DX2                !
 ! A4    A(1,2,3)               91.3029         estimate D2E/DX2                !
 ! A5    A(2,3,4)              114.4321         estimate D2E/DX2                !
 ! A6    A(2,3,6)              119.8547         estimate D2E/DX2                !
 ! A7    A(4,3,6)              125.7131         estimate D2E/DX2                !
 ! A8    A(3,4,5)              111.4572         estimate D2E/DX2                !
 ! A9    A(3,4,7)              125.1704         estimate D2E/DX2                !
 ! A10   A(5,4,7)              123.3718         estimate D2E/DX2                !
 ! A11   A(1,5,4)              113.7093         estimate D2E/DX2                !
 ! A12   A(1,5,25)             124.6761         estimate D2E/DX2                !
 ! A13   A(4,5,25)             121.6145         estimate D2E/DX2                !
 ! A14   A(3,6,29)             111.4682         estimate D2E/DX2                !
 ! A15   A(3,6,30)             110.6806         estimate D2E/DX2                !
 ! A16   A(3,6,31)             110.6892         estimate D2E/DX2                !
 ! A17   A(29,6,30)            107.6686         estimate D2E/DX2                !
 ! A18   A(29,6,31)            107.6792         estimate D2E/DX2                !
 ! A19   A(30,6,31)            108.5262         estimate D2E/DX2                !
 ! A20   A(1,8,9)              121.3325         estimate D2E/DX2                !
 ! A21   A(1,8,10)             129.7867         estimate D2E/DX2                !
 ! A22   A(9,8,10)             107.0101         estimate D2E/DX2                !
 ! A23   A(8,9,11)             102.9717         estimate D2E/DX2                !
 ! A24   A(8,9,13)             114.7832         estimate D2E/DX2                !
 ! A25   A(8,9,14)             109.9827         estimate D2E/DX2                !
 ! A26   A(11,9,13)            111.4806         estimate D2E/DX2                !
 ! A27   A(11,9,14)            110.9961         estimate D2E/DX2                !
 ! A28   A(13,9,14)            106.6858         estimate D2E/DX2                !
 ! A29   A(8,10,12)            107.1764         estimate D2E/DX2                !
 ! A30   A(8,10,20)            130.3241         estimate D2E/DX2                !
 ! A31   A(12,10,20)           122.3882         estimate D2E/DX2                !
 ! A32   A(9,11,12)            101.0215         estimate D2E/DX2                !
 ! A33   A(9,11,15)            114.0264         estimate D2E/DX2                !
 ! A34   A(9,11,16)            110.5735         estimate D2E/DX2                !
 ! A35   A(12,11,15)           114.0293         estimate D2E/DX2                !
 ! A36   A(12,11,16)           110.5056         estimate D2E/DX2                !
 ! A37   A(15,11,16)           106.7019         estimate D2E/DX2                !
 ! A38   A(10,12,11)           102.6622         estimate D2E/DX2                !
 ! A39   A(10,12,17)           110.4029         estimate D2E/DX2                !
 ! A40   A(10,12,18)           114.3923         estimate D2E/DX2                !
 ! A41   A(11,12,17)           110.998          estimate D2E/DX2                !
 ! A42   A(11,12,18)           111.456          estimate D2E/DX2                !
 ! A43   A(17,12,18)           106.9785         estimate D2E/DX2                !
 ! A44   A(20,19,21)           125.293          estimate D2E/DX2                !
 ! A45   A(20,19,34)           112.7159         estimate D2E/DX2                !
 ! A46   A(21,19,34)           121.9843         estimate D2E/DX2                !
 ! A47   A(10,20,19)           130.1099         estimate D2E/DX2                !
 ! A48   A(10,20,32)           119.3665         estimate D2E/DX2                !
 ! A49   A(19,20,32)           110.4965         estimate D2E/DX2                !
 ! A50   A(19,21,22)           111.0768         estimate D2E/DX2                !
 ! A51   A(19,21,23)           110.3595         estimate D2E/DX2                !
 ! A52   A(19,21,24)           111.6915         estimate D2E/DX2                !
 ! A53   A(22,21,23)           107.8354         estimate D2E/DX2                !
 ! A54   A(22,21,24)           107.1193         estimate D2E/DX2                !
 ! A55   A(23,21,24)           108.6105         estimate D2E/DX2                !
 ! A56   A(5,25,26)            110.364          estimate D2E/DX2                !
 ! A57   A(5,25,27)            111.6624         estimate D2E/DX2                !
 ! A58   A(5,25,28)            111.1053         estimate D2E/DX2                !
 ! A59   A(26,25,27)           108.5606         estimate D2E/DX2                !
 ! A60   A(26,25,28)           107.8665         estimate D2E/DX2                !
 ! A61   A(27,25,28)           107.1349         estimate D2E/DX2                !
 ! A62   A(20,32,33)            92.4996         estimate D2E/DX2                !
 ! A63   A(32,33,34)           112.0783         estimate D2E/DX2                !
 ! A64   A(32,33,35)           123.4025         estimate D2E/DX2                !
 ! A65   A(34,33,35)           124.0539         estimate D2E/DX2                !
 ! A66   A(19,34,33)           112.1983         estimate D2E/DX2                !
 ! A67   A(19,34,39)           124.051          estimate D2E/DX2                !
 ! A68   A(33,34,39)           123.6915         estimate D2E/DX2                !
 ! A69   A(33,35,36)           111.4794         estimate D2E/DX2                !
 ! A70   A(33,35,37)           110.4313         estimate D2E/DX2                !
 ! A71   A(33,35,38)           110.9211         estimate D2E/DX2                !
 ! A72   A(36,35,37)           108.1844         estimate D2E/DX2                !
 ! A73   A(36,35,38)           107.5099         estimate D2E/DX2                !
 ! A74   A(37,35,38)           108.1849         estimate D2E/DX2                !
 ! D1    D(5,1,2,3)              0.1172         estimate D2E/DX2                !
 ! D2    D(8,1,2,3)           -176.4906         estimate D2E/DX2                !
 ! D3    D(2,1,5,4)             -0.2663         estimate D2E/DX2                !
 ! D4    D(2,1,5,25)           179.8331         estimate D2E/DX2                !
 ! D5    D(8,1,5,4)            175.8564         estimate D2E/DX2                !
 ! D6    D(8,1,5,25)            -4.0442         estimate D2E/DX2                !
 ! D7    D(2,1,8,9)            -67.7768         estimate D2E/DX2                !
 ! D8    D(2,1,8,10)           129.9201         estimate D2E/DX2                !
 ! D9    D(5,1,8,9)            116.4562         estimate D2E/DX2                !
 ! D10   D(5,1,8,10)           -45.8469         estimate D2E/DX2                !
 ! D11   D(1,2,3,4)              0.0627         estimate D2E/DX2                !
 ! D12   D(1,2,3,6)           -179.8595         estimate D2E/DX2                !
 ! D13   D(2,3,4,5)             -0.2248         estimate D2E/DX2                !
 ! D14   D(2,3,4,7)           -179.9632         estimate D2E/DX2                !
 ! D15   D(6,3,4,5)            179.6922         estimate D2E/DX2                !
 ! D16   D(6,3,4,7)             -0.0462         estimate D2E/DX2                !
 ! D17   D(2,3,6,29)           179.9831         estimate D2E/DX2                !
 ! D18   D(2,3,6,30)            60.1779         estimate D2E/DX2                !
 ! D19   D(2,3,6,31)           -60.1926         estimate D2E/DX2                !
 ! D20   D(4,3,6,29)             0.0702         estimate D2E/DX2                !
 ! D21   D(4,3,6,30)          -119.735          estimate D2E/DX2                !
 ! D22   D(4,3,6,31)           119.8945         estimate D2E/DX2                !
 ! D23   D(3,4,5,1)              0.319          estimate D2E/DX2                !
 ! D24   D(3,4,5,25)          -179.777          estimate D2E/DX2                !
 ! D25   D(7,4,5,1)           -179.9371         estimate D2E/DX2                !
 ! D26   D(7,4,5,25)            -0.0331         estimate D2E/DX2                !
 ! D27   D(1,5,25,26)           90.1542         estimate D2E/DX2                !
 ! D28   D(1,5,25,27)          -30.6935         estimate D2E/DX2                !
 ! D29   D(1,5,25,28)         -150.2386         estimate D2E/DX2                !
 ! D30   D(4,5,25,26)          -89.7389         estimate D2E/DX2                !
 ! D31   D(4,5,25,27)          149.4134         estimate D2E/DX2                !
 ! D32   D(4,5,25,28)           29.8683         estimate D2E/DX2                !
 ! D33   D(1,8,9,11)           168.9255         estimate D2E/DX2                !
 ! D34   D(1,8,9,13)            47.5765         estimate D2E/DX2                !
 ! D35   D(1,8,9,14)           -72.715          estimate D2E/DX2                !
 ! D36   D(10,8,9,11)          -25.2135         estimate D2E/DX2                !
 ! D37   D(10,8,9,13)         -146.5625         estimate D2E/DX2                !
 ! D38   D(10,8,9,14)           93.146          estimate D2E/DX2                !
 ! D39   D(1,8,10,12)          163.1341         estimate D2E/DX2                !
 ! D40   D(1,8,10,20)          -20.7125         estimate D2E/DX2                !
 ! D41   D(9,8,10,12)           -1.1107         estimate D2E/DX2                !
 ! D42   D(9,8,10,20)          175.0428         estimate D2E/DX2                !
 ! D43   D(8,9,11,12)           41.0885         estimate D2E/DX2                !
 ! D44   D(8,9,11,15)          163.8425         estimate D2E/DX2                !
 ! D45   D(8,9,11,16)          -75.9314         estimate D2E/DX2                !
 ! D46   D(13,9,11,12)         164.656          estimate D2E/DX2                !
 ! D47   D(13,9,11,15)         -72.59           estimate D2E/DX2                !
 ! D48   D(13,9,11,16)          47.6361         estimate D2E/DX2                !
 ! D49   D(14,9,11,12)         -76.559          estimate D2E/DX2                !
 ! D50   D(14,9,11,15)          46.195          estimate D2E/DX2                !
 ! D51   D(14,9,11,16)         166.4211         estimate D2E/DX2                !
 ! D52   D(8,10,12,11)          26.9808         estimate D2E/DX2                !
 ! D53   D(8,10,12,17)         -91.4058         estimate D2E/DX2                !
 ! D54   D(8,10,12,18)         147.8798         estimate D2E/DX2                !
 ! D55   D(20,10,12,11)       -149.5469         estimate D2E/DX2                !
 ! D56   D(20,10,12,17)         92.0666         estimate D2E/DX2                !
 ! D57   D(20,10,12,18)        -28.6479         estimate D2E/DX2                !
 ! D58   D(8,10,20,19)         -45.2147         estimate D2E/DX2                !
 ! D59   D(8,10,20,32)         132.6933         estimate D2E/DX2                !
 ! D60   D(12,10,20,19)        130.4324         estimate D2E/DX2                !
 ! D61   D(12,10,20,32)        -51.6596         estimate D2E/DX2                !
 ! D62   D(9,11,12,10)         -41.6858         estimate D2E/DX2                !
 ! D63   D(9,11,12,17)          76.2809         estimate D2E/DX2                !
 ! D64   D(9,11,12,18)        -164.5803         estimate D2E/DX2                !
 ! D65   D(15,11,12,10)       -164.4378         estimate D2E/DX2                !
 ! D66   D(15,11,12,17)        -46.4711         estimate D2E/DX2                !
 ! D67   D(15,11,12,18)         72.6676         estimate D2E/DX2                !
 ! D68   D(16,11,12,10)         75.3839         estimate D2E/DX2                !
 ! D69   D(16,11,12,17)       -166.6494         estimate D2E/DX2                !
 ! D70   D(16,11,12,18)        -47.5107         estimate D2E/DX2                !
 ! D71   D(21,19,20,10)         -3.773          estimate D2E/DX2                !
 ! D72   D(21,19,20,32)        178.1734         estimate D2E/DX2                !
 ! D73   D(34,19,20,10)        177.1667         estimate D2E/DX2                !
 ! D74   D(34,19,20,32)         -0.8869         estimate D2E/DX2                !
 ! D75   D(20,19,21,22)       -149.0995         estimate D2E/DX2                !
 ! D76   D(20,19,21,23)         91.3536         estimate D2E/DX2                !
 ! D77   D(20,19,21,24)        -29.5738         estimate D2E/DX2                !
 ! D78   D(34,19,21,22)         29.8786         estimate D2E/DX2                !
 ! D79   D(34,19,21,23)        -89.6683         estimate D2E/DX2                !
 ! D80   D(34,19,21,24)        149.4043         estimate D2E/DX2                !
 ! D81   D(20,19,34,33)          0.2367         estimate D2E/DX2                !
 ! D82   D(20,19,34,39)        177.525          estimate D2E/DX2                !
 ! D83   D(21,19,34,33)       -178.859          estimate D2E/DX2                !
 ! D84   D(21,19,34,39)         -1.5707         estimate D2E/DX2                !
 ! D85   D(10,20,32,33)       -177.2828         estimate D2E/DX2                !
 ! D86   D(19,20,32,33)          1.0092         estimate D2E/DX2                !
 ! D87   D(20,32,33,34)         -0.8923         estimate D2E/DX2                !
 ! D88   D(20,32,33,35)       -173.3412         estimate D2E/DX2                !
 ! D89   D(32,33,34,19)          0.5356         estimate D2E/DX2                !
 ! D90   D(32,33,34,39)       -176.7641         estimate D2E/DX2                !
 ! D91   D(35,33,34,19)        172.9266         estimate D2E/DX2                !
 ! D92   D(35,33,34,39)         -4.3731         estimate D2E/DX2                !
 ! D93   D(32,33,35,36)        -29.8644         estimate D2E/DX2                !
 ! D94   D(32,33,35,37)         90.4315         estimate D2E/DX2                !
 ! D95   D(32,33,35,38)       -149.638          estimate D2E/DX2                !
 ! D96   D(34,33,35,36)        158.5876         estimate D2E/DX2                !
 ! D97   D(34,33,35,37)        -81.1165         estimate D2E/DX2                !
 ! D98   D(34,33,35,38)         38.814          estimate D2E/DX2                !
 --------------------------------------------------------------------------------
 Trust Radius=3.00D-01 FncErr=1.00D-07 GrdErr=1.00D-06
 Number of steps in this run=    223 maximum allowed number of steps=    234.
 GradGradGradGradGradGradGradGradGradGradGradGradGradGradGradGradGradGrad

 Leave Link  103 at Sun Dec  2 13:45:01 2018, MaxMem=   536870912 cpu:         0.3
 (Enter /pbs_home/pkowalski/g09d01/g09/l202.exe)
                          Input orientation:                          
 ---------------------------------------------------------------------
 Center     Atomic      Atomic             Coordinates (Angstroms)
 Number     Number       Type             X           Y           Z
 ---------------------------------------------------------------------
      1          6           0       -1.983556   -0.169153   -0.691527
      2         16           0       -3.470029    0.697278   -0.339320
      3          6           0       -4.438551   -0.601387   -1.032411
      4          6           0       -3.723476   -1.636060   -1.506289
      5          6           0       -2.307606   -1.422719   -1.332104
      6          6           0       -5.925055   -0.487198   -1.056225
      7          1           0       -4.139036   -2.521037   -1.966354
      8          6           0       -0.724228    0.369456   -0.275012
      9          6           0       -0.170016    1.628331   -0.887473
     10          6           0        0.367088   -0.265727    0.456378
     11          6           0        0.993927    1.968562    0.026973
     12          6           0        1.588035    0.591546    0.265272
     13          9           0       -1.050498    2.653827   -0.971967
     14          9           0        0.261332    1.378654   -2.153077
     15          9           0        1.862675    2.858807   -0.497218
     16          9           0        0.542420    2.504373    1.199584
     17          9           0        2.296330    0.172892   -0.816441
     18          9           0        2.440050    0.594875    1.319053
     19          6           0       -0.552649   -1.825890    2.341459
     20          6           0        0.368719   -1.427696    1.294708
     21          6           0       -1.702020   -1.020268    2.824392
     22          1           0       -1.899608   -1.211931    3.884528
     23          1           0       -2.606774   -1.273625    2.263734
     24          1           0       -1.515770    0.053074    2.720341
     25          6           0       -1.307650   -2.425566   -1.781887
     26          1           0       -1.099099   -3.141132   -0.980737
     27          1           0       -0.366854   -1.952393   -2.079991
     28          1           0       -1.674593   -2.987643   -2.647364
     29          1           0       -6.387368   -1.367299   -1.515802
     30          1           0       -6.236290    0.390574   -1.632093
     31          1           0       -6.322311   -0.395367   -0.040030
     32         16           0        1.621375   -2.659597    1.069405
     33          6           0        0.934833   -3.692677    2.301480
     34          6           0       -0.230475   -3.110185    2.906743
     35          6           0        1.586373   -4.933771    2.781259
     36          1           0        2.191971   -5.397868    1.996186
     37          1           0        2.238776   -4.718036    3.633343
     38          1           0        0.840257   -5.669056    3.099733
     39          1           0       -0.771870   -3.564409    3.722610
 ---------------------------------------------------------------------
                    Distance matrix (angstroms):
                    1          2          3          4          5
     1  C    0.000000
     2  S    1.756233   0.000000
     3  C    2.515955   1.762084   0.000000
     4  C    2.417225   2.621167   1.344039   0.000000
     5  C    1.444567   2.613662   2.303329   1.442408   0.000000
     6  C    3.971092   2.818526   1.491074   2.523765   3.746631
     7  H    3.435496   3.667746   2.155694   1.080525   2.227714
     8  C    1.431605   2.766049   3.913105   3.812300   2.614656
     9  C    2.560912   3.472379   4.817991   4.864797   3.751785
    10  C    2.617736   4.035342   5.042155   4.739472   3.419253
    11  C    3.735167   4.655883   6.102356   6.131728   4.924226
    12  C    3.774969   5.095167   6.279077   6.026011   4.667429
    13  F    2.986380   3.175289   4.698827   5.082661   4.281150
    14  F    3.093761   4.204408   5.221624   5.038405   3.888590
    15  F    4.898958   5.756290   7.208663   7.240658   6.034877
    16  F    4.135770   4.661927   6.279938   6.531677   5.473038
    17  F    4.295349   5.809778   6.782682   6.323469   4.899808
    18  F    4.918786   6.139196   7.367196   7.137834   5.799962
    19  C    3.740491   4.697239   5.289862   4.989524   4.091147
    20  C    3.325997   4.682045   5.404453   4.963372   3.750051
    21  C    3.628408   4.010598   4.747525   4.818743   4.219616
    22  H    4.694115   4.894098   5.567341   5.706776   5.236807
    23  H    3.215871   3.377212   3.830390   3.948602   3.611341
    24  H    3.450949   3.687228   4.801470   5.058808   4.384892
    25  C    2.595598   4.063131   3.700254   2.556460   1.485907
    26  H    3.114251   4.556985   4.195821   3.070635   2.129998
    27  H    2.778759   4.436258   4.416034   3.419958   2.146255
    28  H    3.444508   4.704179   3.992712   2.706797   2.140000
    29  H    4.637731   3.762639   2.148994   2.677432   4.084271
    30  H    4.391322   3.068799   2.139035   3.230682   4.337347
    31  H    4.393224   3.069032   2.139116   3.231590   4.340825
    32  S    4.722152   6.259035   6.736213   6.020736   4.768020
    33  C    5.467203   6.756356   7.038761   6.358351   5.372993
    34  C    4.966941   5.960571   6.286407   5.817986   5.012968
    35  C    6.892476   8.186204   8.343461   7.579741   6.664107
    36  H    7.210984   8.640813   8.725965   7.836520   6.864803
    37  H    7.564715   8.814654   9.127034   8.453569   7.495623
    38  H    7.252345   8.422343   8.403672   7.635978   6.897942
    39  H    5.699171   6.476211   6.695841   6.306497   5.700479
                    6          7          8          9         10
     6  C    0.000000
     7  H    2.855644   0.000000
     8  C    5.328486   4.782939   0.000000
     9  C    6.133874   5.842461   1.505664   0.000000
    10  C    6.475190   5.591173   1.459232   2.383668   0.000000
    11  C    7.421347   7.104728   2.366514   1.518794   2.359950
    12  C    7.704322   6.889679   2.384909   2.344033   1.504045
    13  F    5.799521   6.107954   2.410508   1.354264   3.545915
    14  F    6.554073   5.882661   2.348816   1.360203   3.086167
    15  F    8.494526   8.192778   3.596986   2.407946   3.592887
    16  F    7.474383   7.562667   2.887334   2.372935   2.873421
    17  F    8.251327   7.070608   3.074988   2.864648   2.352537
    18  F    8.762866   7.986687   3.550283   3.570607   2.404582
    19  C    6.496084   5.648243   3.419781   4.743843   2.614107
    20  C    6.784027   5.670077   2.624559   3.793606   1.432820
    21  C    5.759981   5.580556   3.534645   4.810411   3.233888
    22  H    6.414086   6.400126   4.602616   5.816405   4.217277
    23  H    4.759369   4.668780   3.562152   4.928412   3.623017
    24  H    5.830621   5.955895   3.114285   4.160386   2.961810
    25  C    5.060068   2.838994   3.228499   4.304447   3.532632
    26  H    5.508078   3.255330   3.600390   4.860007   3.533123
    27  H    5.838535   3.816494   2.962541   3.779210   3.133159
    28  H    5.181735   2.599033   4.219166   5.164124   4.605487
    29  H    1.095227   2.566926   6.052028   6.929939   7.122193
    30  H    1.094977   3.603843   5.676702   6.235878   6.956798
    31  H    1.094942   3.604981   5.654972   6.531787   6.709045
    32  S    8.135492   6.512862   4.060108   5.042299   2.771219
    33  C    8.282955   6.732851   5.088391   6.301050   3.933284
    34  C    7.417104   6.274633   4.740808   6.070689   3.801620
    35  C    9.535190   7.819298   6.542468   7.720472   5.355592
    36  H    9.965843   8.003720   6.850152   7.953738   5.660396
    37  H   10.321830   8.766977   7.066626   8.155760   5.780949
    38  H    9.481197   7.769724   7.092260   8.376772   6.033836
    39  H    7.672146   6.692589   5.608792   6.969909   4.779833
                   11         12         13         14         15
    11  C    0.000000
    12  C    1.518527   0.000000
    13  F    2.376372   3.570101   0.000000
    14  F    2.374301   2.868465   2.177610   0.000000
    15  F    1.349828   2.407756   2.958712   2.738068   0.000000
    16  F    1.366005   2.371741   2.697287   3.547758   2.178953
    17  F    2.373190   1.359064   4.168991   2.716923   2.739361
    18  F    2.376501   1.355136   4.655317   4.173344   2.959323
    19  C    4.706018   3.838890   5.594149   5.579652   5.986507
    20  C    3.678669   2.573676   4.879634   4.446836   4.880268
    21  C    4.901713   4.468949   5.323138   5.863853   6.227951
    22  H    5.776575   5.339963   6.265031   6.916174   7.065790
    23  H    5.336659   5.006909   5.321338   5.896510   6.683998
    24  H    4.149929   3.993861   4.540213   5.354013   5.444145
    25  C    5.279924   4.656052   5.149984   4.131776   6.294913
    26  H    5.612950   4.765093   5.795170   4.863498   6.708589
    27  H    4.654558   3.974101   4.786685   3.390551   5.533861
    28  H    6.231937   5.651441   5.917992   4.801736   7.163544
    29  H    8.245705   8.403354   6.704282   7.221606   9.325272
    30  H    7.584101   8.053598   5.696536   6.592937   8.542443
    31  H    7.688953   7.977518   6.161015   7.138380   8.820015
    32  S    4.785417   3.349279   6.287971   5.342431   5.741543
    33  C    6.101353   4.788255   7.411822   6.783441   7.184396
    34  C    5.965392   4.897669   6.995761   6.781838   7.183112
    35  C    7.455152   6.071189   8.866310   8.120968   8.458666
    36  H    7.718640   6.263696   9.173513   8.177102   8.631233
    37  H    7.698451   6.321315   9.293684   8.634961   8.637797
    38  H    8.233996   6.912921   9.456431   8.808937   9.311705
    39  H    6.884006   5.898669   7.796355   7.747585   8.124376
                   16         17         18         19         20
    16  F    0.000000
    17  F    3.546316   0.000000
    18  F    2.694709   2.181526   0.000000
    19  C    4.610231   4.699377   3.982670   0.000000
    20  C    3.937053   3.276357   2.895134   1.450229   0.000000
    21  C    4.483370   5.537698   4.693770   1.484353   2.606509
    22  H    5.194549   6.451569   5.355263   2.138295   3.449497
    23  H    5.032207   5.968276   5.463895   2.128489   3.133099
    24  H    3.543687   5.201470   4.231509   2.145147   2.788621
    25  C    6.051134   4.546729   5.725744   4.234574   3.642993
    26  H    6.270575   4.747493   5.636697   3.614617   3.204372
    27  H    5.607598   3.633999   5.091246   4.427160   3.493561
    28  H    7.062322   5.395321   6.745160   5.243737   4.706218
    29  H    8.389584   8.846915   9.476805   7.009473   7.317604
    30  H    7.644439   8.574280   9.166781   7.280495   7.449726
    31  H    7.554447   8.672180   8.922256   6.403662   6.900515
    32  S    5.277090   3.469146   3.365136   2.653219   1.771296
    33  C    6.306472   5.149537   4.649080   2.387278   2.542482
    34  C    5.919039   5.570048   4.835280   1.439707   2.405922
    35  C    7.675775   6.286931   5.782106   3.798390   3.998135
    36  H    8.111782   6.241405   6.035977   4.517874   4.424770
    37  H    7.807944   6.612493   5.798575   4.222028   4.448894
    38  H    8.396679   7.182265   6.705743   4.157535   4.633530
    39  H    6.702472   6.632063   5.778681   2.231162   3.429460
                   21         22         23         24         25
    21  C    0.000000
    22  H    1.095292   0.000000
    23  H    1.094124   1.769424   0.000000
    24  H    1.094340   1.761505   1.777332   0.000000
    25  C    4.831997   5.825082   4.402470   5.143639   0.000000
    26  H    4.397793   5.294661   4.035748   4.906582   1.094244
    27  H    5.167640   6.202669   4.934158   5.327766   1.094466
    28  H    5.814760   6.772695   5.284478   6.171178   1.095275
    29  H    6.396109   7.023368   5.346641   6.610207   5.195600
    30  H    6.512322   7.197773   5.578568   6.429689   5.678430
    31  H    5.471975   5.969023   4.459135   5.560898   5.683537
    32  S    4.100285   4.734763   4.607015   4.463839   4.094365
    33  C    3.790541   4.085854   4.289081   4.495726   4.827855
    34  C    2.557338   2.710247   3.071353   3.419494   4.859245
    35  C    5.111838   5.217409   5.589900   5.873298   5.957245
    36  H    5.917134   6.150523   6.333160   6.632082   5.946071
    37  H    5.464225   5.429741   6.100749   6.139517   6.867115
    38  H    5.305677   5.290437   5.648073   6.199804   6.242111
    39  H    2.853879   2.613841   3.277634   3.826763   5.646549
                   26         27         28         29         30
    26  H    0.000000
    27  H    1.776975   0.000000
    28  H    1.769858   1.761770   0.000000
    29  H    5.603443   6.075132   5.110401   0.000000
    30  H    6.268009   6.335644   5.766472   1.768181   0.000000
    31  H    5.975458   6.484847   5.926159   1.768272   1.777574
    32  S    3.440340   3.791027   4.978493   8.514300   8.851245
    33  C    3.900517   4.890835   5.638903   8.578675   9.141714
    34  C    3.983462   5.121191   5.740087   7.778425   8.302178
    35  C    4.957614   6.027891   6.625048   9.734732  10.441283
    36  H    4.978561   5.918961   6.505541  10.108641  10.849242
    37  H    5.909126   6.861506   7.599736  10.590160  11.209346
    38  H    5.177040   6.488470   6.822285   9.594105  10.449249
    39  H    4.733679   6.035960   6.459423   7.987621   8.612469
                   31         32         33         34         35
    31  H    0.000000
    32  S    8.334251   0.000000
    33  C    8.307892   1.748315   0.000000
    34  C    7.291377   2.647299   1.436518   0.000000
    35  C    9.544845   2.846672   1.481556   2.577236   0.000000
    36  H   10.082867   2.946630   2.140392   3.454107   1.094749
    37  H   10.269924   3.345464   2.127319   3.034852   1.094631
    38  H    9.432512   3.713384   2.133595   2.780563   1.094878
    39  H    7.416717   3.685893   2.224612   1.079383   2.884892
                   36         37         38         39
    36  H    0.000000
    37  H    1.773315   0.000000
    38  H    1.765925   1.773424   0.000000
    39  H    3.889276   3.225339   2.723319   0.000000
 Stoichiometry    C17H14F6S2
 Framework group  C1[X(C17H14F6S2)]
 Deg. of freedom   111
 Full point group                 C1      NOp   1
 Largest Abelian subgroup         C1      NOp   1
 Largest concise Abelian subgroup C1      NOp   1
                         Standard orientation:                         
 ---------------------------------------------------------------------
 Center     Atomic      Atomic             Coordinates (Angstroms)
 Number     Number       Type             X           Y           Z
 ---------------------------------------------------------------------
      1          6           0        1.665454   -0.455943    0.278349
      2         16           0        3.034902   -0.675482   -0.799042
      3          6           0        3.534152   -2.127146    0.066036
      4          6           0        2.744355   -2.455796    1.102690
      5          6           0        1.661148   -1.516298    1.259370
      6          6           0        4.746565   -2.874346   -0.375608
      7          1           0        2.889604   -3.308786    1.749871
      8          6           0        0.735005    0.607229    0.047218
      9          6           0        1.135778    2.048801    0.215367
     10          6           0       -0.722263    0.574461   -0.021008
     11          6           0       -0.034979    2.801299   -0.392752
     12          6           0       -1.206079    1.990198    0.133140
     13          9           0        2.304801    2.386093   -0.379317
     14          9           0        1.270655    2.342691    1.536575
     15          9           0       -0.079355    4.109126   -0.061612
     16          9           0        0.013331    2.743091   -1.756661
     17          9           0       -1.443636    2.269884    1.441726
     18          9           0       -2.346114    2.268926   -0.544373
     19          6           0       -1.552969   -1.565667   -1.271341
     20          6           0       -1.614481   -0.518736   -0.269685
     21          6           0       -0.530985   -1.668327   -2.342935
     22          1           0       -0.946023   -2.142166   -3.238973
     23          1           0        0.315322   -2.273900   -2.005071
     24          1           0       -0.158522   -0.683834   -2.642307
     25          6           0        0.653554   -1.662638    2.341617
     26          1           0       -0.186835   -2.274149    1.999314
     27          1           0        0.267747   -0.691949    2.668374
     28          1           0        1.087511   -2.150093    3.221218
     29          1           0        4.929943   -3.750053    0.256082
     30          1           0        5.634491   -2.235664   -0.324180
     31          1           0        4.630216   -3.226084   -1.405968
     32         16           0       -3.020531   -0.749061    0.782676
     33          6           0       -3.503152   -2.206972   -0.052894
     34          6           0       -2.622250   -2.521171   -1.143249
     35          6           0       -4.769647   -2.924283    0.223621
     36          1           0       -5.083031   -2.797527    1.264870
     37          1           0       -5.570040   -2.549250   -0.422088
     38          1           0       -4.658550   -3.998167    0.041443
     39          1           0       -2.774122   -3.351972   -1.815389
 ---------------------------------------------------------------------
 Rotational constants (GHZ):      0.2249920      0.1882687      0.1255290
 Leave Link  202 at Sun Dec  2 13:45:01 2018, MaxMem=   536870912 cpu:         0.1
 (Enter /pbs_home/pkowalski/g09d01/g09/l301.exe)
 General basis read from cards:  (5D, 7F)
 Centers:       7     22     23     24     26     27     28     29     30     31
 Centers:      36     37     38     39
 S 3 1.00
     Exponent=  1.3010701000D+01 Coefficients=  1.9682158000D-02
     Exponent=  1.9622572000D+00 Coefficients=  1.3796524000D-01
     Exponent=  4.4453796000D-01 Coefficients=  4.7831935000D-01
 S 1 1.00
     Exponent=  1.2194962000D-01 Coefficients=  1.0000000000D+00
 P 1 1.00
     Exponent=  8.0000000000D-01 Coefficients=  1.0000000000D+00
 ****
 Centers:       1      3      4      5      6      8      9     10     11     12
 Centers:      19     20     21     25     33     34     35
 S 5 1.00
     Exponent=  1.2384016938D+03 Coefficients=  5.4568832082D-03
     Exponent=  1.8629004992D+02 Coefficients=  4.0638409211D-02
     Exponent=  4.2251176346D+01 Coefficients=  1.8025593888D-01
     Exponent=  1.1676557932D+01 Coefficients=  4.6315121755D-01
     Exponent=  3.5930506482D+00 Coefficients=  4.4087173314D-01
 S 1 1.00
     Exponent=  4.0245147363D-01 Coefficients=  1.0000000000D+00
 S 1 1.00
     Exponent=  1.3090182668D-01 Coefficients=  1.0000000000D+00
 P 3 1.00
     Exponent=  9.4680970621D+00 Coefficients=  3.8387871728D-02
     Exponent=  2.0103545142D+00 Coefficients=  2.1117025112D-01
     Exponent=  5.4771004707D-01 Coefficients=  5.1328172114D-01
 P 1 1.00
     Exponent=  1.5268613795D-01 Coefficients=  1.0000000000D+00
 D 1 1.00
     Exponent=  8.0000000000D-01 Coefficients=  1.0000000000D+00
 ****
 Centers:      13     14     15     16     17     18
 S 5 1.00
     Exponent=  2.8948325990D+03 Coefficients= -5.3408255515D-03
     Exponent=  4.3541939120D+02 Coefficients= -3.9904258866D-02
     Exponent=  9.8843328866D+01 Coefficients= -1.7912768038D-01
     Exponent=  2.7485198001D+01 Coefficients= -4.6758090825D-01
     Exponent=  8.5405498171D+00 Coefficients= -4.4653131020D-01
 S 1 1.00
     Exponent=  1.0654578038D+00 Coefficients=  1.0000000000D+00
 S 1 1.00
     Exponent=  3.3247346748D-01 Coefficients=  1.0000000000D+00
 P 3 1.00
     Exponent=  2.2696633924D+01 Coefficients= -4.5212874436D-02
     Exponent=  4.9872339257D+00 Coefficients= -2.3754317067D-01
     Exponent=  1.3491613954D+00 Coefficients= -5.1287353587D-01
 P 1 1.00
     Exponent=  3.4829881977D-01 Coefficients=  1.0000000000D+00
 D 1 1.00
     Exponent=  1.4000000000D+00 Coefficients=  1.0000000000D+00
 ****
 Centers:       2     32
 S 5 1.00
     Exponent=  9.1849303010D+03 Coefficients= -2.2294387756D-03
     Exponent=  1.3815105503D+03 Coefficients= -1.6683029937D-02
     Exponent=  3.1387147580D+02 Coefficients= -7.5262436116D-02
     Exponent=  8.8053870623D+01 Coefficients= -1.9376827038D-01
     Exponent=  2.7039914905D+01 Coefficients= -1.7718020803D-01
 S 3 1.00
     Exponent=  4.5648731303D+01 Coefficients= -1.0736062573D-01
     Exponent=  4.9664522326D+00 Coefficients=  6.5066293018D-01
     Exponent=  2.0116242047D+00 Coefficients=  5.9712155354D-01
 S 1 1.00
     Exponent=  3.5661077013D-01 Coefficients=  1.0000000000D+00
 S 1 1.00
     Exponent=  1.3507221477D-01 Coefficients=  1.0000000000D+00
 P 5 1.00
     Exponent=  2.6198233439D+02 Coefficients= -9.2729929822D-03
     Exponent=  6.1306894736D+01 Coefficients= -6.6547669241D-02
     Exponent=  1.9103729887D+01 Coefficients= -2.4828595903D-01
     Exponent=  6.6567720378D+00 Coefficients= -4.8703847402D-01
     Exponent=  2.3959635161D+00 Coefficients= -3.9337850312D-01
 P 1 1.00
     Exponent=  6.1776161679D-01 Coefficients=  1.0000000000D+00
 P 1 1.00
     Exponent=  1.6993376871D-01 Coefficients=  1.0000000000D+00
 D 1 1.00
     Exponent=  5.5000000000D-01 Coefficients=  1.0000000000D+00
 ****
 Ernie: Thresh=  0.10000D-02 Tol=  0.10000D-05 Strict=F.
 There are   453 symmetry adapted cartesian basis functions of A   symmetry.
 There are   428 symmetry adapted basis functions of A   symmetry.
   428 basis functions,   747 primitive gaussians,   453 cartesian basis functions
   101 alpha electrons      101 beta electrons
       nuclear repulsion energy      2793.8147541463 Hartrees.
 IExCor=20419 DFT=T Ex+Corr=CAM-B3LYP ExCW=0 ScaHFX=  1.000000
 ScaDFX=  1.000000  1.000000  1.000000  0.810000 ScalE2=  1.000000  1.000000
 IRadAn=      0 IRanWt=     -1 IRanGd=            0 ICorTp=0 IEmpDi=  4
  HFx wShort=  0.000000 wLong=  0.330000 cFull=  0.190000 cShort=  0.000000 cLong=  0.460000
  DFx wShort=  0.000000 wLong=  0.330000 cFull=  0.190000 cShort=  0.000000 cLong=  0.460000
 NAtoms=   39 NActive=   39 NUniq=   39 SFac= 1.00D+00 NAtFMM=   60 NAOKFM=F Big=F
 Integral buffers will be    131072 words long.
 Raffenetti 2 integral format.
 Two-electron integral symmetry is turned on.
 Leave Link  301 at Sun Dec  2 13:45:01 2018, MaxMem=   536870912 cpu:         1.4
 (Enter /pbs_home/pkowalski/g09d01/g09/l302.exe)
 NPDir=0 NMtPBC=     1 NCelOv=     1 NCel=       1 NClECP=     1 NCelD=      1
         NCelK=      1 NCelE2=     1 NClLst=     1 CellRange=     0.0.
 One-electron integrals computed using PRISM.
 NBasis=   428 RedAO= T EigKep=  3.96D-04  NBF=   428
 NBsUse=   428 1.00D-06 EigRej= -1.00D+00 NBFU=   428
 Precomputing XC quadrature grid using
 IXCGrd= 4 IRadAn=           0 IRanWt=          -1 IRanGd=           0 AccXCQ= 0.00D+00.
 Generated NRdTot=       0 NPtTot=           0 NUsed=           0 NTot=          32
 NSgBfM=   439   440   442   444   444 MxSgAt=    39 MxSgA2=    39.
 Leave Link  302 at Sun Dec  2 13:45:02 2018, MaxMem=   536870912 cpu:         9.4
 (Enter /pbs_home/pkowalski/g09d01/g09/l303.exe)
 DipDrv:  MaxL=1.
 Leave Link  303 at Sun Dec  2 13:45:03 2018, MaxMem=   536870912 cpu:         1.1
 (Enter /pbs_home/pkowalski/g09d01/g09/l401.exe)
 ExpMin= 1.22D-01 ExpMax= 9.18D+03 ExpMxC= 1.38D+03 IAcc=1 IRadAn=         1 AccDes= 0.00D+00
 Harris functional with IExCor=20419 and IRadAn=       1 diagonalized for initial guess.
 HarFok:  IExCor=20419 AccDes= 0.00D+00 IRadAn=         1 IDoV= 1 UseB2=F ITyADJ=14
 ICtDFT=  3500011 ScaDFX=  1.000000  1.000000  1.000000  1.000000
 FoFCou: FMM=F IPFlag=           0 FMFlag=      100000 FMFlg1=           0
         NFxFlg=           0 DoJE=T BraDBF=F KetDBF=T FulRan=T
         wScrn=  0.000000 ICntrl=     500 IOpCl=  0 I1Cent=   200000004 NGrid=           0
         NMat0=    1 NMatS0=      1 NMatT0=    0 NMatD0=    1 NMtDS0=    0 NMtDT0=    0
 Petite list used in FoFCou.
 Harris En= -1994.59876807122    
 JPrj=0 DoOrth=F DoCkMO=F.
 Leave Link  401 at Sun Dec  2 13:45:05 2018, MaxMem=   536870912 cpu:        15.4
 (Enter /pbs_home/pkowalski/g09d01/g09/l502.exe)
 Closed shell SCF:
 Using DIIS extrapolation, IDIIS=  1040.
 Integral symmetry usage will be decided dynamically.
 IVT=      641221 IEndB=      641221 NGot=   536870912 MDV=   536451994
 LenX=   536451994 LenY=   536246332
 Requested convergence on RMS density matrix=1.00D-08 within 128 cycles.
 Requested convergence on MAX density matrix=1.00D-06.
 Requested convergence on             energy=1.00D-06.
 No special actions if energy rises.
 Fock matrices will be formed incrementally for  20 cycles.
 Integral accuracy reduced to 1.0D-05 until final iterations.

 Cycle   1  Pass 0  IDiag  1:
 FoFJK:  IHMeth= 1 ICntrl=       0 DoSepK=T KAlg= 0 I1Cent=   0 FoldK=F
 IRaf=         1 NMat=   1 IRICut=       1 DoRegI=T DoRafI=F ISym2E= 0.
 FoFCou: FMM=F IPFlag=           0 FMFlag=      100000 FMFlg1=           0
         NFxFlg=           0 DoJE=T BraDBF=F KetDBF=F FulRan=T
         wScrn=  0.000000 ICntrl=     500 IOpCl=  0 I1Cent=           0 NGrid=           0
         NMat0=    1 NMatS0=      1 NMatT0=    0 NMatD0=    1 NMtDS0=    0 NMtDT0=    0
 Symmetry not used in FoFCou.
 E= -2049.29469213280    
 DIIS: error= 3.60D-02 at cycle   1 NSaved=   1.
 NSaved= 1 IEnMin= 1 EnMin= -2049.29469213280     IErMin= 1 ErrMin= 3.60D-02
 ErrMax= 3.60D-02  0.00D+00 EMaxC= 1.00D-01 BMatC= 1.12D+00 BMatP= 1.12D+00
 IDIUse=3 WtCom= 6.40D-01 WtEn= 3.60D-01
 Coeff-Com:  0.100D+01
 Coeff-En:   0.100D+01
 Coeff:      0.100D+01
 Gap=     0.334 Goal=   None    Shift=    0.000
 GapD=    0.334 DampG=1.000 DampE=0.500 DampFc=0.5000 IDamp=-1.
 Damping current iteration by 5.00D-01
 RMSDP=6.06D-03 MaxDP=3.60D-01              OVMax= 2.72D-01

 Cycle   2  Pass 0  IDiag  1:
 RMSU=  2.92D-03    CP:  9.59D-01
 E= -2049.60142941442     Delta-E=       -0.306737281621 Rises=F Damp=T
 DIIS: error= 1.39D-02 at cycle   2 NSaved=   2.
 NSaved= 2 IEnMin= 2 EnMin= -2049.60142941442     IErMin= 2 ErrMin= 1.39D-02
 ErrMax= 1.39D-02  0.00D+00 EMaxC= 1.00D-01 BMatC= 1.07D-01 BMatP= 1.12D+00
 IDIUse=3 WtCom= 8.61D-01 WtEn= 1.39D-01
 Coeff-Com: -0.859D-01 0.109D+01
 Coeff-En:   0.309D-01 0.969D+00
 Coeff:     -0.697D-01 0.107D+01
 Gap=     0.230 Goal=   None    Shift=    0.000
 RMSDP=1.92D-03 MaxDP=1.24D-01 DE=-3.07D-01 OVMax= 2.04D-01

 Cycle   3  Pass 0  IDiag  1:
 RMSU=  1.86D-03    CP:  9.41D-01  1.10D+00
 E= -2049.91892485290     Delta-E=       -0.317495438487 Rises=F Damp=F
 DIIS: error= 7.12D-03 at cycle   3 NSaved=   3.
 NSaved= 3 IEnMin= 3 EnMin= -2049.91892485290     IErMin= 3 ErrMin= 7.12D-03
 ErrMax= 7.12D-03  0.00D+00 EMaxC= 1.00D-01 BMatC= 3.78D-02 BMatP= 1.07D-01
 IDIUse=3 WtCom= 9.29D-01 WtEn= 7.12D-02
 Coeff-Com: -0.120D+00 0.409D+00 0.710D+00
 Coeff-En:   0.000D+00 0.000D+00 0.100D+01
 Coeff:     -0.111D+00 0.380D+00 0.731D+00
 Gap=     0.214 Goal=   None    Shift=    0.000
 RMSDP=8.56D-04 MaxDP=2.92D-02 DE=-3.17D-01 OVMax= 7.12D-02

 Cycle   4  Pass 0  IDiag  1:
 RMSU=  5.47D-04    CP:  9.35D-01  1.25D+00  7.50D-01
 E= -2049.95183561155     Delta-E=       -0.032910758651 Rises=F Damp=F
 DIIS: error= 3.63D-03 at cycle   4 NSaved=   4.
 NSaved= 4 IEnMin= 4 EnMin= -2049.95183561155     IErMin= 4 ErrMin= 3.63D-03
 ErrMax= 3.63D-03  0.00D+00 EMaxC= 1.00D-01 BMatC= 6.49D-03 BMatP= 3.78D-02
 IDIUse=3 WtCom= 9.64D-01 WtEn= 3.63D-02
 Coeff-Com: -0.417D-01 0.963D-01 0.363D+00 0.582D+00
 Coeff-En:   0.000D+00 0.000D+00 0.961D-01 0.904D+00
 Coeff:     -0.402D-01 0.928D-01 0.354D+00 0.594D+00
 Gap=     0.218 Goal=   None    Shift=    0.000
 RMSDP=2.72D-04 MaxDP=1.22D-02 DE=-3.29D-02 OVMax= 1.98D-02

 Cycle   5  Pass 0  IDiag  1:
 RMSU=  1.27D-04    CP:  9.34D-01  1.24D+00  8.51D-01  7.37D-01
 E= -2049.95811196731     Delta-E=       -0.006276355758 Rises=F Damp=F
 DIIS: error= 5.04D-04 at cycle   5 NSaved=   5.
 NSaved= 5 IEnMin= 5 EnMin= -2049.95811196731     IErMin= 5 ErrMin= 5.04D-04
 ErrMax= 5.04D-04  0.00D+00 EMaxC= 1.00D-01 BMatC= 3.15D-04 BMatP= 6.49D-03
 IDIUse=3 WtCom= 9.95D-01 WtEn= 5.04D-03
 Coeff-Com: -0.104D-01 0.165D-01 0.130D+00 0.278D+00 0.586D+00
 Coeff-En:   0.000D+00 0.000D+00 0.000D+00 0.000D+00 0.100D+01
 Coeff:     -0.103D-01 0.164D-01 0.129D+00 0.277D+00 0.588D+00
 Gap=     0.217 Goal=   None    Shift=    0.000
 RMSDP=6.63D-05 MaxDP=2.42D-03 DE=-6.28D-03 OVMax= 5.53D-03

 Cycle   6  Pass 0  IDiag  1:
 RMSU=  5.65D-05    CP:  9.35D-01  1.24D+00  8.55D-01  7.50D-01  7.44D-01
 E= -2049.95842588238     Delta-E=       -0.000313915064 Rises=F Damp=F
 DIIS: error= 1.50D-04 at cycle   6 NSaved=   6.
 NSaved= 6 IEnMin= 6 EnMin= -2049.95842588238     IErMin= 6 ErrMin= 1.50D-04
 ErrMax= 1.50D-04  0.00D+00 EMaxC= 1.00D-01 BMatC= 3.13D-05 BMatP= 3.15D-04
 IDIUse=3 WtCom= 9.99D-01 WtEn= 1.50D-03
 Coeff-Com:  0.260D-02-0.836D-02-0.109D-02 0.151D-01 0.230D+00 0.762D+00
 Coeff-En:   0.000D+00 0.000D+00 0.000D+00 0.000D+00 0.000D+00 0.100D+01
 Coeff:      0.259D-02-0.835D-02-0.109D-02 0.151D-01 0.230D+00 0.762D+00
 Gap=     0.218 Goal=   None    Shift=    0.000
 RMSDP=3.04D-05 MaxDP=9.03D-04 DE=-3.14D-04 OVMax= 2.15D-03

 Cycle   7  Pass 0  IDiag  1:
 RMSU=  1.98D-05    CP:  9.34D-01  1.24D+00  8.63D-01  7.68D-01  8.46D-01
                    CP:  9.00D-01
 E= -2049.95846729283     Delta-E=       -0.000041410449 Rises=F Damp=F
 DIIS: error= 8.26D-05 at cycle   7 NSaved=   7.
 NSaved= 7 IEnMin= 7 EnMin= -2049.95846729283     IErMin= 7 ErrMin= 8.26D-05
 ErrMax= 8.26D-05  0.00D+00 EMaxC= 1.00D-01 BMatC= 7.19D-06 BMatP= 3.13D-05
 IDIUse=1 WtCom= 1.00D+00 WtEn= 0.00D+00
 Coeff-Com:  0.300D-02-0.680D-02-0.188D-01-0.343D-01 0.342D-01 0.382D+00
 Coeff-Com:  0.640D+00
 Coeff:      0.300D-02-0.680D-02-0.188D-01-0.343D-01 0.342D-01 0.382D+00
 Coeff:      0.640D+00
 Gap=     0.218 Goal=   None    Shift=    0.000
 RMSDP=1.17D-05 MaxDP=4.04D-04 DE=-4.14D-05 OVMax= 1.30D-03

 Cycle   8  Pass 0  IDiag  1:
 RMSU=  8.58D-06    CP:  9.34D-01  1.23D+00  8.64D-01  7.72D-01  8.69D-01
                    CP:  1.02D+00  9.29D-01
 E= -2049.95847589553     Delta-E=       -0.000008602704 Rises=F Damp=F
 DIIS: error= 3.46D-05 at cycle   8 NSaved=   8.
 NSaved= 8 IEnMin= 8 EnMin= -2049.95847589553     IErMin= 8 ErrMin= 3.46D-05
 ErrMax= 3.46D-05  0.00D+00 EMaxC= 1.00D-01 BMatC= 1.17D-06 BMatP= 7.19D-06
 IDIUse=1 WtCom= 1.00D+00 WtEn= 0.00D+00
 Coeff-Com:  0.114D-02-0.214D-02-0.935D-02-0.209D-01-0.192D-01 0.581D-01
 Coeff-Com:  0.315D+00 0.678D+00
 Coeff:      0.114D-02-0.214D-02-0.935D-02-0.209D-01-0.192D-01 0.581D-01
 Coeff:      0.315D+00 0.678D+00
 Gap=     0.218 Goal=   None    Shift=    0.000
 RMSDP=5.04D-06 MaxDP=1.96D-04 DE=-8.60D-06 OVMax= 6.30D-04

 Initial convergence to 1.0D-05 achieved.  Increase integral accuracy.
 Cycle   9  Pass 1  IDiag  1:
 E= -2049.95870839658     Delta-E=       -0.000232501050 Rises=F Damp=F
 DIIS: error= 1.34D-04 at cycle   1 NSaved=   1.
 NSaved= 1 IEnMin= 1 EnMin= -2049.95870839658     IErMin= 1 ErrMin= 1.34D-04
 ErrMax= 1.34D-04  0.00D+00 EMaxC= 1.00D-01 BMatC= 2.47D-06 BMatP= 2.47D-06
 IDIUse=3 WtCom= 9.99D-01 WtEn= 1.34D-03
 Coeff-Com:  0.100D+01
 Coeff-En:   0.100D+01
 Coeff:      0.100D+01
 Gap=     0.218 Goal=   None    Shift=    0.000
 RMSDP=5.04D-06 MaxDP=1.96D-04 DE=-2.33D-04 OVMax= 3.42D-04

 Cycle  10  Pass 1  IDiag  1:
 RMSU=  6.16D-05    CP:  1.00D+00
 E= -2049.95871076621     Delta-E=       -0.000002369634 Rises=F Damp=F
 DIIS: error= 1.89D-05 at cycle   2 NSaved=   2.
 NSaved= 2 IEnMin= 2 EnMin= -2049.95871076621     IErMin= 2 ErrMin= 1.89D-05
 ErrMax= 1.89D-05  0.00D+00 EMaxC= 1.00D-01 BMatC= 2.86D-07 BMatP= 2.47D-06
 IDIUse=1 WtCom= 1.00D+00 WtEn= 0.00D+00
 Coeff-Com:  0.132D+00 0.868D+00
 Coeff:      0.132D+00 0.868D+00
 Gap=     0.218 Goal=   None    Shift=    0.000
 RMSDP=4.17D-06 MaxDP=1.63D-04 DE=-2.37D-06 OVMax= 2.72D-04

 Cycle  11  Pass 1  IDiag  1:
 RMSU=  3.43D-06    CP:  1.00D+00  1.04D+00
 E= -2049.95871067875     Delta-E=        0.000000087466 Rises=F Damp=F
 DIIS: error= 2.60D-05 at cycle   3 NSaved=   3.
 NSaved= 3 IEnMin= 2 EnMin= -2049.95871076621     IErMin= 2 ErrMin= 1.89D-05
 ErrMax= 2.60D-05  0.00D+00 EMaxC= 1.00D-01 BMatC= 4.05D-07 BMatP= 2.86D-07
 IDIUse=1 WtCom= 1.00D+00 WtEn= 0.00D+00
 Coeff-Com: -0.204D-01 0.550D+00 0.470D+00
 Coeff:     -0.204D-01 0.550D+00 0.470D+00
 Gap=     0.218 Goal=   None    Shift=    0.000
 RMSDP=1.93D-06 MaxDP=9.79D-05 DE= 8.75D-08 OVMax= 1.79D-04

 Cycle  12  Pass 1  IDiag  1:
 RMSU=  8.73D-07    CP:  1.00D+00  1.05D+00  5.22D-01
 E= -2049.95871107813     Delta-E=       -0.000000399386 Rises=F Damp=F
 DIIS: error= 2.14D-06 at cycle   4 NSaved=   4.
 NSaved= 4 IEnMin= 4 EnMin= -2049.95871107813     IErMin= 4 ErrMin= 2.14D-06
 ErrMax= 2.14D-06  0.00D+00 EMaxC= 1.00D-01 BMatC= 6.03D-09 BMatP= 2.86D-07
 IDIUse=1 WtCom= 1.00D+00 WtEn= 0.00D+00
 Coeff-Com: -0.132D-01 0.247D+00 0.226D+00 0.540D+00
 Coeff:     -0.132D-01 0.247D+00 0.226D+00 0.540D+00
 Gap=     0.218 Goal=   None    Shift=    0.000
 RMSDP=2.93D-07 MaxDP=1.15D-05 DE=-3.99D-07 OVMax= 2.63D-05

 Cycle  13  Pass 1  IDiag  1:
 RMSU=  2.83D-07    CP:  1.00D+00  1.05D+00  5.42D-01  1.01D+00
 E= -2049.95871108518     Delta-E=       -0.000000007043 Rises=F Damp=F
 DIIS: error= 8.96D-07 at cycle   5 NSaved=   5.
 NSaved= 5 IEnMin= 5 EnMin= -2049.95871108518     IErMin= 5 ErrMin= 8.96D-07
 ErrMax= 8.96D-07  0.00D+00 EMaxC= 1.00D-01 BMatC= 7.62D-10 BMatP= 6.03D-09
 IDIUse=1 WtCom= 1.00D+00 WtEn= 0.00D+00
 Coeff-Com:  0.116D-02-0.639D-01-0.530D-01 0.175D+00 0.941D+00
 Coeff:      0.116D-02-0.639D-01-0.530D-01 0.175D+00 0.941D+00
 Gap=     0.218 Goal=   None    Shift=    0.000
 RMSDP=2.26D-07 MaxDP=7.59D-06 DE=-7.04D-09 OVMax= 3.20D-05

 Cycle  14  Pass 1  IDiag  1:
 RMSU=  1.35D-07    CP:  1.00D+00  1.05D+00  5.50D-01  1.20D+00  1.12D+00
 E= -2049.95871108736     Delta-E=       -0.000000002181 Rises=F Damp=F
 DIIS: error= 5.24D-07 at cycle   6 NSaved=   6.
 NSaved= 6 IEnMin= 6 EnMin= -2049.95871108736     IErMin= 6 ErrMin= 5.24D-07
 ErrMax= 5.24D-07  0.00D+00 EMaxC= 1.00D-01 BMatC= 2.71D-10 BMatP= 7.62D-10
 IDIUse=1 WtCom= 1.00D+00 WtEn= 0.00D+00
 Coeff-Com:  0.329D-02-0.855D-01-0.765D-01-0.265D-01 0.508D+00 0.677D+00
 Coeff:      0.329D-02-0.855D-01-0.765D-01-0.265D-01 0.508D+00 0.677D+00
 Gap=     0.218 Goal=   None    Shift=    0.000
 RMSDP=9.40D-08 MaxDP=2.59D-06 DE=-2.18D-09 OVMax= 1.11D-05

 Cycle  15  Pass 1  IDiag  1:
 RMSU=  5.43D-08    CP:  1.00D+00  1.05D+00  5.51D-01  1.26D+00  1.33D+00
                    CP:  1.06D+00
 E= -2049.95871108788     Delta-E=       -0.000000000518 Rises=F Damp=F
 DIIS: error= 9.56D-08 at cycle   7 NSaved=   7.
 NSaved= 7 IEnMin= 7 EnMin= -2049.95871108788     IErMin= 7 ErrMin= 9.56D-08
 ErrMax= 9.56D-08  0.00D+00 EMaxC= 1.00D-01 BMatC= 1.06D-11 BMatP= 2.71D-10
 IDIUse=1 WtCom= 1.00D+00 WtEn= 0.00D+00
 Coeff-Com:  0.691D-03-0.146D-01-0.139D-01-0.271D-01 0.293D-01 0.173D+00
 Coeff-Com:  0.853D+00
 Coeff:      0.691D-03-0.146D-01-0.139D-01-0.271D-01 0.293D-01 0.173D+00
 Coeff:      0.853D+00
 Gap=     0.218 Goal=   None    Shift=    0.000
 RMSDP=2.70D-08 MaxDP=8.34D-07 DE=-5.18D-10 OVMax= 3.50D-06

 Cycle  16  Pass 1  IDiag  1:
 RMSU=  1.69D-08    CP:  1.00D+00  1.05D+00  5.50D-01  1.26D+00  1.35D+00
                    CP:  1.18D+00  1.12D+00
 E= -2049.95871108805     Delta-E=       -0.000000000172 Rises=F Damp=F
 DIIS: error= 5.61D-08 at cycle   8 NSaved=   8.
 NSaved= 8 IEnMin= 8 EnMin= -2049.95871108805     IErMin= 8 ErrMin= 5.61D-08
 ErrMax= 5.61D-08  0.00D+00 EMaxC= 1.00D-01 BMatC= 3.07D-12 BMatP= 1.06D-11
 IDIUse=1 WtCom= 1.00D+00 WtEn= 0.00D+00
 Coeff-Com: -0.891D-04 0.410D-02 0.323D-02-0.924D-02-0.518D-01-0.353D-02
 Coeff-Com:  0.412D+00 0.646D+00
 Coeff:     -0.891D-04 0.410D-02 0.323D-02-0.924D-02-0.518D-01-0.353D-02
 Coeff:      0.412D+00 0.646D+00
 Gap=     0.218 Goal=   None    Shift=    0.000
 RMSDP=8.29D-09 MaxDP=2.14D-07 DE=-1.72D-10 OVMax= 9.02D-07

 SCF Done:  E(RCAM-B3LYP) =  -2049.95871109     A.U. after   16 cycles
            NFock= 16  Conv=0.83D-08     -V/T= 2.0063
 KE= 2.037116247952D+03 PE=-1.042189355365D+04 EE= 3.541003840467D+03
 Leave Link  502 at Sun Dec  2 13:49:38 2018, MaxMem=   536870912 cpu:      2173.9
 (Enter /pbs_home/pkowalski/g09d01/g09/l601.exe)
 Copying SCF densities to generalized density rwf, IOpCl= 0 IROHF=0.

 **********************************************************************

            Population analysis using the SCF density.

 **********************************************************************

 Orbital symmetries:
       Occupied  (A) (A) (A) (A) (A) (A) (A) (A) (A) (A) (A) (A)
                 (A) (A) (A) (A) (A) (A) (A) (A) (A) (A) (A) (A)
                 (A) (A) (A) (A) (A) (A) (A) (A) (A) (A) (A) (A)
                 (A) (A) (A) (A) (A) (A) (A) (A) (A) (A) (A) (A)
                 (A) (A) (A) (A) (A) (A) (A) (A) (A) (A) (A) (A)
                 (A) (A) (A) (A) (A) (A) (A) (A) (A) (A) (A) (A)
                 (A) (A) (A) (A) (A) (A) (A) (A) (A) (A) (A) (A)
                 (A) (A) (A) (A) (A) (A) (A) (A) (A) (A) (A) (A)
                 (A) (A) (A) (A) (A)
       Virtual   (A) (A) (A) (A) (A) (A) (A) (A) (A) (A) (A) (A)
                 (A) (A) (A) (A) (A) (A) (A) (A) (A) (A) (A) (A)
                 (A) (A) (A) (A) (A) (A) (A) (A) (A) (A) (A) (A)
                 (A) (A) (A) (A) (A) (A) (A) (A) (A) (A) (A) (A)
                 (A) (A) (A) (A) (A) (A) (A) (A) (A) (A) (A) (A)
                 (A) (A) (A) (A) (A) (A) (A) (A) (A) (A) (A) (A)
                 (A) (A) (A) (A) (A) (A) (A) (A) (A) (A) (A) (A)
                 (A) (A) (A) (A) (A) (A) (A) (A) (A) (A) (A) (A)
                 (A) (A) (A) (A) (A) (A) (A) (A) (A) (A) (A) (A)
                 (A) (A) (A) (A) (A) (A) (A) (A) (A) (A) (A) (A)
                 (A) (A) (A) (A) (A) (A) (A) (A) (A) (A) (A) (A)
                 (A) (A) (A) (A) (A) (A) (A) (A) (A) (A) (A) (A)
                 (A) (A) (A) (A) (A) (A) (A) (A) (A) (A) (A) (A)
                 (A) (A) (A) (A) (A) (A) (A) (A) (A) (A) (A) (A)
                 (A) (A) (A) (A) (A) (A) (A) (A) (A) (A) (A) (A)
                 (A) (A) (A) (A) (A) (A) (A) (A) (A) (A) (A) (A)
                 (A) (A) (A) (A) (A) (A) (A) (A) (A) (A) (A) (A)
                 (A) (A) (A) (A) (A) (A) (A) (A) (A) (A) (A) (A)
                 (A) (A) (A) (A) (A) (A) (A) (A) (A) (A) (A) (A)
                 (A) (A) (A) (A) (A) (A) (A) (A) (A) (A) (A) (A)
                 (A) (A) (A) (A) (A) (A) (A) (A) (A) (A) (A) (A)
                 (A) (A) (A) (A) (A) (A) (A) (A) (A) (A) (A) (A)
                 (A) (A) (A) (A) (A) (A) (A) (A) (A) (A) (A) (A)
                 (A) (A) (A) (A) (A) (A) (A) (A) (A) (A) (A) (A)
                 (A) (A) (A) (A) (A) (A) (A) (A) (A) (A) (A) (A)
                 (A) (A) (A) (A) (A) (A) (A) (A) (A) (A) (A) (A)
                 (A) (A) (A) (A) (A) (A) (A) (A) (A) (A) (A) (A)
                 (A) (A) (A)
 The electronic state is 1-A.
 Alpha  occ. eigenvalues --  -88.95902 -88.94911 -24.79096 -24.78940 -24.78526
 Alpha  occ. eigenvalues --  -24.78472 -24.78461 -24.78117 -10.44345 -10.44333
 Alpha  occ. eigenvalues --  -10.44121 -10.32123 -10.31729 -10.31295 -10.30640
 Alpha  occ. eigenvalues --  -10.30213 -10.30078 -10.29594 -10.29058 -10.28032
 Alpha  occ. eigenvalues --  -10.27644 -10.27597 -10.26727 -10.26585 -10.26247
 Alpha  occ. eigenvalues --   -8.05376  -8.04463  -6.02308  -6.01909  -6.01577
 Alpha  occ. eigenvalues --   -6.01405  -6.01002  -6.00630  -1.35373  -1.33309
 Alpha  occ. eigenvalues --   -1.32403  -1.27904  -1.26807  -1.26617  -0.98315
 Alpha  occ. eigenvalues --   -0.96577  -0.95447  -0.87251  -0.86732  -0.85260
 Alpha  occ. eigenvalues --   -0.84998  -0.81686  -0.81125  -0.77991  -0.77456
 Alpha  occ. eigenvalues --   -0.75194  -0.73327  -0.70540  -0.69468  -0.67591
 Alpha  occ. eigenvalues --   -0.65983  -0.65464  -0.63581  -0.62411  -0.62362
 Alpha  occ. eigenvalues --   -0.62012  -0.61164  -0.60988  -0.59810  -0.56159
 Alpha  occ. eigenvalues --   -0.55468  -0.54585  -0.52934  -0.52512  -0.52071
 Alpha  occ. eigenvalues --   -0.51741  -0.51445  -0.51215  -0.51018  -0.50527
 Alpha  occ. eigenvalues --   -0.50301  -0.49997  -0.49615  -0.49179  -0.49006
 Alpha  occ. eigenvalues --   -0.48752  -0.48501  -0.48317  -0.47387  -0.47173
 Alpha  occ. eigenvalues --   -0.46692  -0.45301  -0.44695  -0.44104  -0.43311
 Alpha  occ. eigenvalues --   -0.42972  -0.42740  -0.41735  -0.41178  -0.40597
 Alpha  occ. eigenvalues --   -0.39058  -0.35836  -0.31456  -0.30999  -0.28994
 Alpha  occ. eigenvalues --   -0.26436
 Alpha virt. eigenvalues --   -0.04635   0.01219   0.03203   0.06799   0.07322
 Alpha virt. eigenvalues --    0.08029   0.09550   0.10031   0.10387   0.11471
 Alpha virt. eigenvalues --    0.12190   0.12626   0.14100   0.15018   0.15150
 Alpha virt. eigenvalues --    0.16219   0.16600   0.16786   0.18071   0.18120
 Alpha virt. eigenvalues --    0.18460   0.18999   0.19534   0.20637   0.21061
 Alpha virt. eigenvalues --    0.22533   0.24876   0.25860   0.26715   0.27317
 Alpha virt. eigenvalues --    0.27960   0.29358   0.30219   0.30780   0.31540
 Alpha virt. eigenvalues --    0.32249   0.33371   0.33886   0.35054   0.35707
 Alpha virt. eigenvalues --    0.36195   0.36644   0.37653   0.38319   0.40880
 Alpha virt. eigenvalues --    0.42042   0.42442   0.43243   0.43688   0.43965
 Alpha virt. eigenvalues --    0.44985   0.45407   0.45748   0.47616   0.47880
 Alpha virt. eigenvalues --    0.48523   0.49051   0.50119   0.50803   0.51207
 Alpha virt. eigenvalues --    0.51386   0.53110   0.54410   0.55167   0.55983
 Alpha virt. eigenvalues --    0.56213   0.56536   0.56940   0.57732   0.57878
 Alpha virt. eigenvalues --    0.59242   0.60132   0.61269   0.62276   0.63312
 Alpha virt. eigenvalues --    0.63530   0.64183   0.65197   0.65846   0.66319
 Alpha virt. eigenvalues --    0.66688   0.67161   0.67695   0.68257   0.68674
 Alpha virt. eigenvalues --    0.69695   0.69806   0.70374   0.70755   0.70941
 Alpha virt. eigenvalues --    0.71179   0.71471   0.72260   0.72499   0.72805
 Alpha virt. eigenvalues --    0.73033   0.73666   0.73932   0.74856   0.75185
 Alpha virt. eigenvalues --    0.75590   0.76064   0.76712   0.77194   0.77342
 Alpha virt. eigenvalues --    0.77624   0.78526   0.78866   0.80288   0.80611
 Alpha virt. eigenvalues --    0.80975   0.82091   0.82844   0.83517   0.85700
 Alpha virt. eigenvalues --    0.85982   0.87758   0.88697   0.90075   0.91390
 Alpha virt. eigenvalues --    0.92843   0.93370   0.93918   0.94821   0.95343
 Alpha virt. eigenvalues --    0.97730   0.98981   1.01483   1.02275   1.02839
 Alpha virt. eigenvalues --    1.04183   1.05010   1.06071   1.07697   1.09085
 Alpha virt. eigenvalues --    1.14262   1.14333   1.16547   1.18278   1.19151
 Alpha virt. eigenvalues --    1.19844   1.21429   1.21750   1.23643   1.24617
 Alpha virt. eigenvalues --    1.25054   1.26190   1.26874   1.27688   1.28602
 Alpha virt. eigenvalues --    1.29322   1.31387   1.32513   1.33879   1.34501
 Alpha virt. eigenvalues --    1.36828   1.38204   1.38774   1.39808   1.41665
 Alpha virt. eigenvalues --    1.43026   1.43739   1.45792   1.46880   1.47272
 Alpha virt. eigenvalues --    1.49462   1.49758   1.51156   1.51461   1.52655
 Alpha virt. eigenvalues --    1.52912   1.53850   1.54941   1.56667   1.57654
 Alpha virt. eigenvalues --    1.57850   1.58325   1.59294   1.59727   1.61034
 Alpha virt. eigenvalues --    1.61614   1.62879   1.64707   1.66765   1.68926
 Alpha virt. eigenvalues --    1.69881   1.70375   1.71748   1.72707   1.76516
 Alpha virt. eigenvalues --    1.77086   1.77926   1.78675   1.80412   1.80694
 Alpha virt. eigenvalues --    1.81489   1.81864   1.82252   1.82473   1.82960
 Alpha virt. eigenvalues --    1.83721   1.84402   1.84776   1.85374   1.85728
 Alpha virt. eigenvalues --    1.86148   1.86652   1.88010   1.88140   1.90030
 Alpha virt. eigenvalues --    1.90461   1.91131   1.92191   1.92288   1.94472
 Alpha virt. eigenvalues --    1.96362   1.96758   1.96924   1.99160   2.00388
 Alpha virt. eigenvalues --    2.00771   2.02250   2.04497   2.05564   2.07091
 Alpha virt. eigenvalues --    2.08260   2.09280   2.10666   2.12283   2.12720
 Alpha virt. eigenvalues --    2.13279   2.14080   2.14442   2.14965   2.16501
 Alpha virt. eigenvalues --    2.17459   2.19267   2.20098   2.20609   2.20615
 Alpha virt. eigenvalues --    2.22752   2.23137   2.24145   2.26949   2.28191
 Alpha virt. eigenvalues --    2.28584   2.30620   2.30980   2.32726   2.33869
 Alpha virt. eigenvalues --    2.35371   2.38123   2.38906   2.39995   2.41596
 Alpha virt. eigenvalues --    2.42505   2.42881   2.44362   2.47850   2.51437
 Alpha virt. eigenvalues --    2.52407   2.52906   2.53225   2.55586   2.55916
 Alpha virt. eigenvalues --    2.57366   2.58610   2.60812   2.61738   2.63175
 Alpha virt. eigenvalues --    2.64902   2.65235   2.68080   2.70799   2.74728
 Alpha virt. eigenvalues --    2.76009   2.78389   2.79817   2.80375   2.81960
 Alpha virt. eigenvalues --    2.84757   2.85700   2.92272   2.92831   2.97968
 Alpha virt. eigenvalues --    2.98236   2.98921   2.99967   3.01594   3.02263
 Alpha virt. eigenvalues --    3.02639   3.03488   3.08857   3.12507   3.12975
 Alpha virt. eigenvalues --    3.13534   3.13780   3.13976   3.14221   3.15527
 Alpha virt. eigenvalues --    3.17507   3.17993   3.19225   3.19466   3.20623
 Alpha virt. eigenvalues --    3.22540   3.23382   3.23651   3.26213   3.26734
 Alpha virt. eigenvalues --    3.30613   3.35726   3.36130   3.41563   3.44208
 Alpha virt. eigenvalues --    3.45967   3.47569   3.50088   3.56272   3.63171
 Alpha virt. eigenvalues --    3.64508   3.76197   3.79586   3.81323   3.94643
 Alpha virt. eigenvalues --    3.97671   3.98302
          Condensed to atoms (all electrons):
               1          2          3          4          5          6
     1  C    5.618754   0.308210  -0.105805  -0.012608   0.491830   0.005688
     2  S    0.308210  15.477289   0.325615  -0.055472  -0.085481  -0.063207
     3  C   -0.105805   0.325615   5.162606   0.482523   0.000333   0.392568
     4  C   -0.012608  -0.055472   0.482523   4.927073   0.371714  -0.055198
     5  C    0.491830  -0.085481   0.000333   0.371714   4.929411   0.011604
     6  C    0.005688  -0.063207   0.392568  -0.055198   0.011604   4.480636
     7  H    0.012815   0.006022  -0.068902   0.447037  -0.054558  -0.012781
     8  C    0.118231  -0.070776   0.007383   0.017039  -0.062719  -0.000203
     9  C   -0.043210   0.003845   0.000334  -0.000168   0.002256  -0.000003
    10  C   -0.091807   0.001022  -0.000118   0.001171  -0.013735  -0.000001
    11  C    0.016405  -0.000570   0.000009   0.000000  -0.000048   0.000000
    12  C    0.006168  -0.000039  -0.000003  -0.000002   0.000564   0.000000
    13  F   -0.012384   0.004876  -0.000017   0.000025  -0.000051  -0.000001
    14  F    0.000476  -0.000111   0.000007  -0.000015   0.000003   0.000000
    15  F   -0.000106   0.000000   0.000000   0.000000   0.000000   0.000000
    16  F   -0.001321   0.000016   0.000000   0.000000  -0.000009   0.000000
    17  F   -0.000578  -0.000001   0.000000   0.000000   0.000035   0.000000
    18  F   -0.000101   0.000000   0.000000   0.000000   0.000000   0.000000
    19  C    0.000427  -0.000542   0.000015   0.000050   0.001940  -0.000001
    20  C   -0.013608   0.000549   0.000041  -0.000429  -0.002203   0.000000
    21  C    0.002247  -0.001268  -0.000107  -0.000145  -0.000190   0.000003
    22  H    0.000094   0.000072   0.000003  -0.000011   0.000029   0.000000
    23  H    0.002014   0.004676   0.000221   0.000447  -0.001405  -0.000068
    24  H   -0.001584   0.001070  -0.000020   0.000014  -0.000133  -0.000002
    25  C   -0.069276   0.005244   0.015032  -0.084008   0.453434  -0.000338
    26  H   -0.005094  -0.000039  -0.000374   0.000210  -0.005603   0.000005
    27  H   -0.019466   0.000082  -0.000707   0.008717   0.002139   0.000012
    28  H    0.009160  -0.000186   0.000942  -0.013314  -0.010178  -0.000003
    29  H   -0.000272   0.004506  -0.004406  -0.016725   0.001054   0.385352
    30  H    0.000136  -0.000292  -0.013162   0.003053  -0.000630   0.376394
    31  H    0.000164  -0.000394  -0.013847   0.002639  -0.000533   0.376411
    32  S    0.000336  -0.000002   0.000000  -0.000002  -0.000432   0.000000
    33  C    0.000033   0.000000   0.000000   0.000001   0.000042   0.000000
    34  C   -0.000402  -0.000001   0.000001   0.000013   0.000024   0.000000
    35  C    0.000000   0.000000   0.000000   0.000000  -0.000001   0.000000
    36  H    0.000000   0.000000   0.000000   0.000000   0.000000   0.000000
    37  H    0.000000   0.000000   0.000000   0.000000   0.000000   0.000000
    38  H    0.000000   0.000000   0.000000   0.000000   0.000000   0.000000
    39  H   -0.000001   0.000000   0.000000   0.000000   0.000001   0.000000
               7          8          9         10         11         12
     1  C    0.012815   0.118231  -0.043210  -0.091807   0.016405   0.006168
     2  S    0.006022  -0.070776   0.003845   0.001022  -0.000570  -0.000039
     3  C   -0.068902   0.007383   0.000334  -0.000118   0.000009  -0.000003
     4  C    0.447037   0.017039  -0.000168   0.001171   0.000000  -0.000002
     5  C   -0.054558  -0.062719   0.002256  -0.013735  -0.000048   0.000564
     6  C   -0.012781  -0.000203  -0.000003  -0.000001   0.000000   0.000000
     7  H    0.690200  -0.000221   0.000000   0.000009   0.000000   0.000000
     8  C   -0.000221   5.964724  -0.104914   0.313680  -0.033198   0.109317
     9  C    0.000000  -0.104914   5.133785   0.095524   0.049331  -0.173272
    10  C    0.000009   0.313680   0.095524   5.910198  -0.007544  -0.127540
    11  C    0.000000  -0.033198   0.049331  -0.007544   4.979511   0.071958
    12  C    0.000000   0.109317  -0.173272  -0.127540   0.071958   5.144658
    13  F    0.000000  -0.045750   0.367397   0.003638  -0.033003   0.005352
    14  F    0.000000  -0.038344   0.334015  -0.011237  -0.031010   0.011234
    15  F    0.000000   0.005634  -0.042759   0.004772   0.376098  -0.042188
    16  F    0.000000   0.003340  -0.040845   0.006862   0.347566  -0.042841
    17  F    0.000000  -0.008641   0.012500  -0.026568  -0.031611   0.319416
    18  F    0.000000   0.002371   0.005552  -0.060316  -0.035043   0.371127
    19  C    0.000003  -0.014793   0.000468  -0.059786  -0.001237   0.004972
    20  C    0.000004  -0.080844   0.014039   0.160154   0.007740  -0.017910
    21  C    0.000000  -0.004508   0.000098  -0.023032  -0.000130   0.000080
    22  H    0.000000   0.000119   0.000003   0.000044   0.000005   0.000014
    23  H   -0.000001  -0.002605  -0.000011   0.003146  -0.000051   0.000073
    24  H    0.000000   0.006634  -0.000498   0.008707   0.000633  -0.000551
    25  C   -0.010448  -0.024509  -0.000536  -0.003521   0.000054  -0.000531
    26  H    0.000620   0.003323   0.000001  -0.002246   0.000030  -0.000286
    27  H    0.000010   0.008068   0.000614   0.004075  -0.000002   0.000379
    28  H    0.004088   0.000002   0.000019   0.000043  -0.000003   0.000024
    29  H    0.004257   0.000007   0.000000   0.000000   0.000000   0.000000
    30  H    0.000262   0.000004  -0.000002   0.000000   0.000000   0.000000
    31  H    0.000267   0.000011   0.000001  -0.000001   0.000000   0.000000
    32  S    0.000000   0.001158  -0.000443  -0.057971   0.000639  -0.001781
    33  C    0.000000  -0.000113   0.000005   0.007394  -0.000004   0.000489
    34  C    0.000000   0.000895  -0.000006   0.015498   0.000014  -0.000470
    35  C    0.000000   0.000000   0.000000  -0.000149   0.000000   0.000000
    36  H    0.000000   0.000000   0.000000   0.000013   0.000000   0.000000
    37  H    0.000000   0.000000   0.000000   0.000000   0.000000  -0.000001
    38  H    0.000000   0.000000   0.000000   0.000006   0.000000   0.000000
    39  H    0.000000   0.000007   0.000000  -0.000330   0.000000  -0.000002
              13         14         15         16         17         18
     1  C   -0.012384   0.000476  -0.000106  -0.001321  -0.000578  -0.000101
     2  S    0.004876  -0.000111   0.000000   0.000016  -0.000001   0.000000
     3  C   -0.000017   0.000007   0.000000   0.000000   0.000000   0.000000
     4  C    0.000025  -0.000015   0.000000   0.000000   0.000000   0.000000
     5  C   -0.000051   0.000003   0.000000  -0.000009   0.000035   0.000000
     6  C   -0.000001   0.000000   0.000000   0.000000   0.000000   0.000000
     7  H    0.000000   0.000000   0.000000   0.000000   0.000000   0.000000
     8  C   -0.045750  -0.038344   0.005634   0.003340  -0.008641   0.002371
     9  C    0.367397   0.334015  -0.042759  -0.040845   0.012500   0.005552
    10  C    0.003638  -0.011237   0.004772   0.006862  -0.026568  -0.060316
    11  C   -0.033003  -0.031010   0.376098   0.347566  -0.031611  -0.035043
    12  C    0.005352   0.011234  -0.042188  -0.042841   0.319416   0.371127
    13  F    8.932257  -0.043262  -0.000041  -0.000825  -0.000004  -0.000001
    14  F   -0.043262   8.961931  -0.000274   0.000264  -0.000866  -0.000003
    15  F   -0.000041  -0.000274   8.910481  -0.043750  -0.000280  -0.000069
    16  F   -0.000825   0.000264  -0.043750   8.957663   0.000271  -0.000720
    17  F   -0.000004  -0.000866  -0.000280   0.000271   8.970211  -0.043347
    18  F   -0.000001  -0.000003  -0.000069  -0.000720  -0.043347   8.928269
    19  C    0.000000   0.000000   0.000000   0.000111  -0.000132  -0.001282
    20  C   -0.000049  -0.000418  -0.000127  -0.001883  -0.009521   0.010007
    21  C   -0.000001   0.000000   0.000000  -0.000311  -0.000002  -0.000040
    22  H    0.000000   0.000000   0.000000   0.000001   0.000000   0.000001
    23  H    0.000002   0.000000   0.000000   0.000006   0.000000   0.000001
    24  H   -0.000004   0.000002   0.000003   0.001356   0.000004   0.000034
    25  C   -0.000005  -0.000616   0.000000   0.000000  -0.000188  -0.000001
    26  H    0.000000   0.000010   0.000000   0.000000   0.000016   0.000000
    27  H    0.000014   0.002034   0.000000   0.000000   0.000910   0.000006
    28  H    0.000000  -0.000001   0.000000   0.000000   0.000000   0.000000
    29  H    0.000000   0.000000   0.000000   0.000000   0.000000   0.000000
    30  H    0.000000   0.000000   0.000000   0.000000   0.000000   0.000000
    31  H    0.000000   0.000000   0.000000   0.000000   0.000000   0.000000
    32  S    0.000000   0.000002   0.000000  -0.000005   0.002634  -0.000286
    33  C    0.000000   0.000000   0.000000   0.000000   0.000011  -0.000037
    34  C    0.000000   0.000000   0.000000   0.000001   0.000002   0.000026
    35  C    0.000000   0.000000   0.000000   0.000000   0.000000   0.000000
    36  H    0.000000   0.000000   0.000000   0.000000   0.000000   0.000000
    37  H    0.000000   0.000000   0.000000   0.000000   0.000000   0.000000
    38  H    0.000000   0.000000   0.000000   0.000000   0.000000   0.000000
    39  H    0.000000   0.000000   0.000000   0.000000   0.000000   0.000000
              19         20         21         22         23         24
     1  C    0.000427  -0.013608   0.002247   0.000094   0.002014  -0.001584
     2  S   -0.000542   0.000549  -0.001268   0.000072   0.004676   0.001070
     3  C    0.000015   0.000041  -0.000107   0.000003   0.000221  -0.000020
     4  C    0.000050  -0.000429  -0.000145  -0.000011   0.000447   0.000014
     5  C    0.001940  -0.002203  -0.000190   0.000029  -0.001405  -0.000133
     6  C   -0.000001   0.000000   0.000003   0.000000  -0.000068  -0.000002
     7  H    0.000003   0.000004   0.000000   0.000000  -0.000001   0.000000
     8  C   -0.014793  -0.080844  -0.004508   0.000119  -0.002605   0.006634
     9  C    0.000468   0.014039   0.000098   0.000003  -0.000011  -0.000498
    10  C   -0.059786   0.160154  -0.023032   0.000044   0.003146   0.008707
    11  C   -0.001237   0.007740  -0.000130   0.000005  -0.000051   0.000633
    12  C    0.004972  -0.017910   0.000080   0.000014   0.000073  -0.000551
    13  F    0.000000  -0.000049  -0.000001   0.000000   0.000002  -0.000004
    14  F    0.000000  -0.000418   0.000000   0.000000   0.000000   0.000002
    15  F    0.000000  -0.000127   0.000000   0.000000   0.000000   0.000003
    16  F    0.000111  -0.001883  -0.000311   0.000001   0.000006   0.001356
    17  F   -0.000132  -0.009521  -0.000002   0.000000   0.000000   0.000004
    18  F   -0.001282   0.010007  -0.000040   0.000001   0.000001   0.000034
    19  C    4.911412   0.454195   0.456887  -0.010083  -0.004743   0.001383
    20  C    0.454195   5.565077  -0.068853   0.008991  -0.003995  -0.019970
    21  C    0.456887  -0.068853   4.512931   0.371162   0.364385   0.364494
    22  H   -0.010083   0.008991   0.371162   0.662561  -0.019531  -0.021341
    23  H   -0.004743  -0.003995   0.364385  -0.019531   0.631433  -0.016758
    24  H    0.001383  -0.019970   0.364494  -0.021341  -0.016758   0.637945
    25  C   -0.000200   0.003124   0.000169   0.000000  -0.000047  -0.000009
    26  H   -0.001538   0.002725  -0.000070  -0.000002   0.000094   0.000017
    27  H   -0.000198  -0.001808  -0.000006   0.000000   0.000014  -0.000006
    28  H    0.000036   0.000073   0.000000   0.000000  -0.000003   0.000000
    29  H    0.000000   0.000000   0.000000   0.000000  -0.000003   0.000000
    30  H    0.000000   0.000000   0.000000   0.000000   0.000001   0.000000
    31  H   -0.000001   0.000000   0.000006   0.000000   0.000007  -0.000001
    32  S   -0.081419   0.313223   0.004435  -0.000154  -0.000084   0.000123
    33  C    0.004551  -0.108244   0.012054   0.000607  -0.000402  -0.000535
    34  C    0.403048  -0.011546  -0.081647  -0.012689   0.000078   0.008371
    35  C    0.008607   0.004564  -0.000222   0.000001   0.000000   0.000010
    36  H   -0.000604   0.000191   0.000007   0.000001   0.000000   0.000000
    37  H   -0.000060   0.000121   0.000007  -0.000008   0.000002  -0.000001
    38  H    0.000858  -0.000200  -0.000004   0.000007  -0.000005   0.000000
    39  H   -0.051863   0.012590  -0.010273   0.004184   0.000580   0.000011
              25         26         27         28         29         30
     1  C   -0.069276  -0.005094  -0.019466   0.009160  -0.000272   0.000136
     2  S    0.005244  -0.000039   0.000082  -0.000186   0.004506  -0.000292
     3  C    0.015032  -0.000374  -0.000707   0.000942  -0.004406  -0.013162
     4  C   -0.084008   0.000210   0.008717  -0.013314  -0.016725   0.003053
     5  C    0.453434  -0.005603   0.002139  -0.010178   0.001054  -0.000630
     6  C   -0.000338   0.000005   0.000012  -0.000003   0.385352   0.376394
     7  H   -0.010448   0.000620   0.000010   0.004088   0.004257   0.000262
     8  C   -0.024509   0.003323   0.008068   0.000002   0.000007   0.000004
     9  C   -0.000536   0.000001   0.000614   0.000019   0.000000  -0.000002
    10  C   -0.003521  -0.002246   0.004075   0.000043   0.000000   0.000000
    11  C    0.000054   0.000030  -0.000002  -0.000003   0.000000   0.000000
    12  C   -0.000531  -0.000286   0.000379   0.000024   0.000000   0.000000
    13  F   -0.000005   0.000000   0.000014   0.000000   0.000000   0.000000
    14  F   -0.000616   0.000010   0.002034  -0.000001   0.000000   0.000000
    15  F    0.000000   0.000000   0.000000   0.000000   0.000000   0.000000
    16  F    0.000000   0.000000   0.000000   0.000000   0.000000   0.000000
    17  F   -0.000188   0.000016   0.000910   0.000000   0.000000   0.000000
    18  F   -0.000001   0.000000   0.000006   0.000000   0.000000   0.000000
    19  C   -0.000200  -0.001538  -0.000198   0.000036   0.000000   0.000000
    20  C    0.003124   0.002725  -0.001808   0.000073   0.000000   0.000000
    21  C    0.000169  -0.000070  -0.000006   0.000000   0.000000   0.000000
    22  H    0.000000  -0.000002   0.000000   0.000000   0.000000   0.000000
    23  H   -0.000047   0.000094   0.000014  -0.000003  -0.000003   0.000001
    24  H   -0.000009   0.000017  -0.000006   0.000000   0.000000   0.000000
    25  C    4.524168   0.363774   0.361502   0.371904  -0.000006   0.000012
    26  H    0.363774   0.636610  -0.016449  -0.020301   0.000000   0.000000
    27  H    0.361502  -0.016449   0.640120  -0.021565   0.000000   0.000000
    28  H    0.371904  -0.020301  -0.021565   0.665501   0.000000  -0.000001
    29  H   -0.000006   0.000000   0.000000   0.000000   0.644563  -0.019042
    30  H    0.000012   0.000000   0.000000  -0.000001  -0.019042   0.632939
    31  H    0.000010  -0.000001   0.000000   0.000001  -0.019779  -0.019595
    32  S   -0.000991   0.004011   0.000810   0.000046   0.000000   0.000000
    33  C   -0.000141   0.000194   0.000005   0.000002   0.000000   0.000000
    34  C   -0.000157   0.000559   0.000019  -0.000009   0.000000   0.000000
    35  C    0.000003  -0.000028  -0.000002   0.000000   0.000000   0.000000
    36  H    0.000000   0.000000   0.000000   0.000000   0.000000   0.000000
    37  H    0.000000   0.000001   0.000000   0.000000   0.000000   0.000000
    38  H    0.000001  -0.000009   0.000000   0.000000   0.000000   0.000000
    39  H    0.000000   0.000000   0.000000   0.000000   0.000000   0.000000
              31         32         33         34         35         36
     1  C    0.000164   0.000336   0.000033  -0.000402   0.000000   0.000000
     2  S   -0.000394  -0.000002   0.000000  -0.000001   0.000000   0.000000
     3  C   -0.013847   0.000000   0.000000   0.000001   0.000000   0.000000
     4  C    0.002639  -0.000002   0.000001   0.000013   0.000000   0.000000
     5  C   -0.000533  -0.000432   0.000042   0.000024  -0.000001   0.000000
     6  C    0.376411   0.000000   0.000000   0.000000   0.000000   0.000000
     7  H    0.000267   0.000000   0.000000   0.000000   0.000000   0.000000
     8  C    0.000011   0.001158  -0.000113   0.000895   0.000000   0.000000
     9  C    0.000001  -0.000443   0.000005  -0.000006   0.000000   0.000000
    10  C   -0.000001  -0.057971   0.007394   0.015498  -0.000149   0.000013
    11  C    0.000000   0.000639  -0.000004   0.000014   0.000000   0.000000
    12  C    0.000000  -0.001781   0.000489  -0.000470   0.000000   0.000000
    13  F    0.000000   0.000000   0.000000   0.000000   0.000000   0.000000
    14  F    0.000000   0.000002   0.000000   0.000000   0.000000   0.000000
    15  F    0.000000   0.000000   0.000000   0.000000   0.000000   0.000000
    16  F    0.000000  -0.000005   0.000000   0.000001   0.000000   0.000000
    17  F    0.000000   0.002634   0.000011   0.000002   0.000000   0.000000
    18  F    0.000000  -0.000286  -0.000037   0.000026   0.000000   0.000000
    19  C   -0.000001  -0.081419   0.004551   0.403048   0.008607  -0.000604
    20  C    0.000000   0.313223  -0.108244  -0.011546   0.004564   0.000191
    21  C    0.000006   0.004435   0.012054  -0.081647  -0.000222   0.000007
    22  H    0.000000  -0.000154   0.000607  -0.012689   0.000001   0.000001
    23  H    0.000007  -0.000084  -0.000402   0.000078   0.000000   0.000000
    24  H   -0.000001   0.000123  -0.000535   0.008371   0.000010   0.000000
    25  C    0.000010  -0.000991  -0.000141  -0.000157   0.000003   0.000000
    26  H   -0.000001   0.004011   0.000194   0.000559  -0.000028   0.000000
    27  H    0.000000   0.000810   0.000005   0.000019  -0.000002   0.000000
    28  H    0.000001   0.000046   0.000002  -0.000009   0.000000   0.000000
    29  H   -0.019779   0.000000   0.000000   0.000000   0.000000   0.000000
    30  H   -0.019595   0.000000   0.000000   0.000000   0.000000   0.000000
    31  H    0.639054   0.000000   0.000000   0.000000   0.000000   0.000000
    32  S    0.000000  15.437462   0.334569  -0.061538  -0.053493  -0.003791
    33  C    0.000000   0.334569   5.191575   0.454471   0.405977  -0.011167
    34  C    0.000000  -0.061538   0.454471   4.930512  -0.053632   0.008750
    35  C    0.000000  -0.053493   0.405977  -0.053632   4.459402   0.373118
    36  H    0.000000  -0.003791  -0.011167   0.008750   0.373118   0.649422
    37  H    0.000000   0.000022  -0.017560  -0.006368   0.387711  -0.019692
    38  H    0.000000   0.004034  -0.009680  -0.012521   0.385697  -0.021545
    39  H    0.000000   0.005635  -0.062323   0.437332  -0.009214   0.000066
              37         38         39
     1  C    0.000000   0.000000  -0.000001
     2  S    0.000000   0.000000   0.000000
     3  C    0.000000   0.000000   0.000000
     4  C    0.000000   0.000000   0.000000
     5  C    0.000000   0.000000   0.000001
     6  C    0.000000   0.000000   0.000000
     7  H    0.000000   0.000000   0.000000
     8  C    0.000000   0.000000   0.000007
     9  C    0.000000   0.000000   0.000000
    10  C    0.000000   0.000006  -0.000330
    11  C    0.000000   0.000000   0.000000
    12  C   -0.000001   0.000000  -0.000002
    13  F    0.000000   0.000000   0.000000
    14  F    0.000000   0.000000   0.000000
    15  F    0.000000   0.000000   0.000000
    16  F    0.000000   0.000000   0.000000
    17  F    0.000000   0.000000   0.000000
    18  F    0.000000   0.000000   0.000000
    19  C   -0.000060   0.000858  -0.051863
    20  C    0.000121  -0.000200   0.012590
    21  C    0.000007  -0.000004  -0.010273
    22  H   -0.000008   0.000007   0.004184
    23  H    0.000002  -0.000005   0.000580
    24  H   -0.000001   0.000000   0.000011
    25  C    0.000000   0.000001   0.000000
    26  H    0.000001  -0.000009   0.000000
    27  H    0.000000   0.000000   0.000000
    28  H    0.000000   0.000000   0.000000
    29  H    0.000000   0.000000   0.000000
    30  H    0.000000   0.000000   0.000000
    31  H    0.000000   0.000000   0.000000
    32  S    0.000022   0.004034   0.005635
    33  C   -0.017560  -0.009680  -0.062323
    34  C   -0.006368  -0.012521   0.437332
    35  C    0.387711   0.385697  -0.009214
    36  H   -0.019692  -0.021545   0.000066
    37  H    0.622057  -0.018962   0.000489
    38  H   -0.018962   0.635210   0.003052
    39  H    0.000489   0.003052   0.687254
 Mulliken charges:
               1
     1  C   -0.215565
     2  S    0.135290
     3  C   -0.180165
     4  C   -0.023629
     5  C   -0.028504
     6  C    0.103132
     7  H   -0.018681
     8  C   -0.069809
     9  C    0.386880
    10  C   -0.050053
    11  C    0.323462
    12  C    0.361590
    13  F   -0.178166
    14  F   -0.183821
    15  F   -0.167392
    16  F   -0.184943
    17  F   -0.184272
    18  F   -0.176151
    19  C   -0.020480
    20  C   -0.215802
    21  C    0.101846
    22  H    0.015921
    23  H    0.042532
    24  H    0.030600
    25  C    0.097100
    26  H    0.039839
    27  H    0.030680
    28  H    0.013724
    29  H    0.020495
    30  H    0.039924
    31  H    0.035579
    32  S    0.153253
    33  C   -0.201773
    34  C   -0.018625
    35  C    0.091649
    36  H    0.025233
    37  H    0.052241
    38  H    0.034060
    39  H   -0.017196
 Sum of Mulliken charges =   0.00000
 Mulliken charges with hydrogens summed into heavy atoms:
               1
     1  C   -0.215565
     2  S    0.135290
     3  C   -0.180165
     4  C   -0.042311
     5  C   -0.028504
     6  C    0.199129
     8  C   -0.069809
     9  C    0.386880
    10  C   -0.050053
    11  C    0.323462
    12  C    0.361590
    13  F   -0.178166
    14  F   -0.183821
    15  F   -0.167392
    16  F   -0.184943
    17  F   -0.184272
    18  F   -0.176151
    19  C   -0.020480
    20  C   -0.215802
    21  C    0.190898
    25  C    0.181343
    32  S    0.153253
    33  C   -0.201773
    34  C   -0.035821
    35  C    0.203183
 Electronic spatial extent (au):  <R**2>=           8807.3217
 Charge=              0.0000 electrons
 Dipole moment (field-independent basis, Debye):
    X=             -0.3402    Y=             -6.5420    Z=             -0.3111  Tot=              6.5582
 Quadrupole moment (field-independent basis, Debye-Ang):
   XX=           -142.3315   YY=           -153.9743   ZZ=           -154.7565
   XY=              0.5707   XZ=             -0.5483   YZ=             -0.0530
 Traceless Quadrupole moment (field-independent basis, Debye-Ang):
   XX=              8.0226   YY=             -3.6203   ZZ=             -4.4024
   XY=              0.5707   XZ=             -0.5483   YZ=             -0.0530
 Octapole moment (field-independent basis, Debye-Ang**2):
  XXX=            -11.6094  YYY=             42.5215  ZZZ=              0.2165  XYY=             -2.1667
  XXY=            -44.9000  XXZ=             -0.0943  XZZ=             -0.8198  YZZ=             14.2705
  YYZ=             -0.8899  XYZ=             -6.8807
 Hexadecapole moment (field-independent basis, Debye-Ang**3):
 XXXX=          -5362.9835 YYYY=          -4102.4191 ZZZZ=          -1228.2239 XXXY=             21.8775
 XXXZ=            -66.8113 YYYX=              2.9443 YYYZ=              1.6744 ZZZX=             -3.8507
 ZZZY=             -0.1828 XXYY=          -1468.1847 XXZZ=          -1177.3540 YYZZ=           -872.3791
 XXYZ=              1.1819 YYXZ=             28.1316 ZZXY=             -2.6920
 N-N= 2.793814754146D+03 E-N=-1.042189357988D+04  KE= 2.037116247952D+03
 No NMR shielding tensors so no spin-rotation constants.
 Leave Link  601 at Sun Dec  2 13:49:39 2018, MaxMem=   536870912 cpu:         3.6
 (Enter /pbs_home/pkowalski/g09d01/g09/l701.exe)
 Compute integral first derivatives.
 ... and contract with generalized density number  0.
 Leave Link  701 at Sun Dec  2 13:49:39 2018, MaxMem=   536870912 cpu:         4.0
 (Enter /pbs_home/pkowalski/g09d01/g09/l702.exe)
 L702 exits ... SP integral derivatives will be done elsewhere.
 Leave Link  702 at Sun Dec  2 13:49:40 2018, MaxMem=   536870912 cpu:         0.2
 (Enter /pbs_home/pkowalski/g09d01/g09/l703.exe)
 Compute integral first derivatives, UseDBF=F ICtDFT=           0.
 Integral derivatives from FoFJK, PRISM(SPDF).
 Calling FoFJK, ICntrl=      2127 FMM=F ISym2X=0 I1Cent= 0 IOpClX= 0 NMat=1 NMatS=1 NMatT=0.
 FoFJK:  IHMeth= 1 ICntrl=    2127 DoSepK=T KAlg= 0 I1Cent=   0 FoldK=F
 IRaf=         1 NMat=   1 IRICut=       1 DoRegI=T DoRafI=F ISym2E= 0.
 FoFCou: FMM=F IPFlag=           0 FMFlag=      100000 FMFlg1=         800
         NFxFlg=           0 DoJE=F BraDBF=F KetDBF=F FulRan=T
         wScrn=  0.000000 ICntrl=    2527 IOpCl=  0 I1Cent=           0 NGrid=           0
         NMat0=    1 NMatS0=      1 NMatT0=    0 NMatD0=    1 NMtDS0=    0 NMtDT0=    0
 Symmetry not used in FoFCou.
 Leave Link  703 at Sun Dec  2 13:51:10 2018, MaxMem=   536870912 cpu:       722.1
 (Enter /pbs_home/pkowalski/g09d01/g09/l716.exe)
 Dipole        =-1.33843711D-01-2.57380994D+00-1.22383328D-01
 ***** Axes restored to original set *****
 -------------------------------------------------------------------
 Center     Atomic                   Forces (Hartrees/Bohr)
 Number     Number              X              Y              Z
 -------------------------------------------------------------------
      1        6          -0.037846398   -0.048314430   -0.015472004
      2       16          -0.004642465   -0.019278724   -0.012818175
      3        6          -0.019021986    0.022573758    0.011142109
      4        6           0.039402653    0.012187372    0.006760142
      5        6           0.008939999    0.034044312    0.019512159
      6        6          -0.000389930    0.003068710    0.001308056
      7        1          -0.003227666   -0.004510967   -0.003223912
      8        6           0.073720764   -0.037340096    0.028656476
      9        6          -0.015925006    0.008552745   -0.003522712
     10        6          -0.063565238    0.041106292   -0.035335066
     11        6           0.012377083    0.024838950   -0.001215802
     12        6           0.013132413   -0.009766176    0.015633946
     13        9           0.002481571   -0.006841827    0.002257593
     14        9          -0.000215205    0.005441766    0.006490923
     15        9          -0.006706811   -0.011057930    0.001208821
     16        9           0.004248423   -0.010520017   -0.015437269
     17        9           0.000271021    0.005328572    0.004222536
     18        9          -0.007355788   -0.000803524   -0.007267030
     19        6           0.034982195   -0.005757746   -0.028969942
     20        6          -0.022960970   -0.035674513    0.034149873
     21        6          -0.000124285    0.004812604    0.000384934
     22        1          -0.000315585   -0.002105993    0.002388238
     23        1          -0.005139895    0.001445448   -0.002597251
     24        1          -0.000892992    0.003194401   -0.002965355
     25        6           0.004355789    0.001464373   -0.002219486
     26        1           0.003419333   -0.003953291    0.003071652
     27        1           0.003855213    0.000948822    0.001734599
     28        1          -0.002075825   -0.001672898   -0.001589072
     29        1           0.001250343   -0.002513788   -0.001155286
     30        1          -0.003161401    0.003488502   -0.000592726
     31        1          -0.003469584    0.001859710    0.002912417
     32       16          -0.020624395   -0.002176512    0.018960827
     33        6          -0.040881960    0.032383638    0.020002827
     34        6           0.051176182    0.008122343   -0.048190951
     35        6           0.004054014   -0.004759346   -0.007176314
     36        1           0.003068530   -0.002296279   -0.001115579
     37        1           0.003671714   -0.000415693    0.003411584
     38        1          -0.002371337   -0.001011842    0.001530798
     39        1          -0.003492518   -0.004090725    0.005123420
 -------------------------------------------------------------------
 Cartesian Forces:  Max     0.073720764 RMS     0.018596128
 Leave Link  716 at Sun Dec  2 13:51:10 2018, MaxMem=   536870912 cpu:         0.2
 (Enter /pbs_home/pkowalski/g09d01/g09/l103.exe)

 GradGradGradGradGradGradGradGradGradGradGradGradGradGradGradGradGradGrad
 Berny optimization.
 FormGI is forming the generalized inverse of G from B-inverse, IUseBI=4.
 Internal  Forces:  Max     0.070772387 RMS     0.010026173
 Search for a local minimum.
 Step number   1 out of a maximum of  223
 All quantities printed in internal units (Hartrees-Bohrs-Radians)
 RMS Force = .10026D-01 SwitMx=.10000D-02 MixMth= 1
 Mixed Optimization -- RFO/linear search
 Second derivative matrix not updated -- first step.
 ITU=  0
     Eigenvalues ---    0.00813   0.00884   0.00895   0.00952   0.00973
     Eigenvalues ---    0.01010   0.01115   0.01153   0.01183   0.01242
     Eigenvalues ---    0.01296   0.01321   0.01375   0.01409   0.01483
     Eigenvalues ---    0.01512   0.01514   0.01588   0.01655   0.01671
     Eigenvalues ---    0.01941   0.02276   0.04768   0.05411   0.07279
     Eigenvalues ---    0.07287   0.07290   0.07340   0.07347   0.07390
     Eigenvalues ---    0.07406   0.07428   0.07505   0.07996   0.09189
     Eigenvalues ---    0.09976   0.10086   0.10574   0.12289   0.12359
     Eigenvalues ---    0.14109   0.15975   0.16000   0.16000   0.16000
     Eigenvalues ---    0.16000   0.16000   0.16000   0.16000   0.16000
     Eigenvalues ---    0.16000   0.16000   0.16000   0.16000   0.16000
     Eigenvalues ---    0.16766   0.23074   0.23581   0.23610   0.23769
     Eigenvalues ---    0.24108   0.24762   0.24913   0.24940   0.24972
     Eigenvalues ---    0.24985   0.24989   0.24996   0.25000   0.25000
     Eigenvalues ---    0.28160   0.28920   0.28963   0.29358   0.29429
     Eigenvalues ---    0.30163   0.30244   0.31770   0.33332   0.33902
     Eigenvalues ---    0.34076   0.34208   0.34210   0.34216   0.34244
     Eigenvalues ---    0.34248   0.34255   0.34269   0.34283   0.34302
     Eigenvalues ---    0.34316   0.34327   0.34340   0.34392   0.35905
     Eigenvalues ---    0.35931   0.36069   0.36936   0.37668   0.38418
     Eigenvalues ---    0.38475   0.39512   0.40587   0.40760   0.51752
     Eigenvalues ---    0.52906   0.53137   0.53943   0.54024   0.54124
     Eigenvalues ---    0.55058
 RFO step:  Lambda=-5.64293338D-02 EMin= 8.13017360D-03
 Linear search not attempted -- first point.
 Maximum step size (   0.300) exceeded in Quadratic search.
    -- Step size scaled by   0.825
 Iteration  1 RMS(Cart)=  0.13379125 RMS(Int)=  0.00143918
 Iteration  2 RMS(Cart)=  0.00382594 RMS(Int)=  0.00013939
 Iteration  3 RMS(Cart)=  0.00000754 RMS(Int)=  0.00013937
 Iteration  4 RMS(Cart)=  0.00000000 RMS(Int)=  0.00013937
 ITry= 1 IFail=0 DXMaxC= 5.33D-01 DCOld= 1.00D+10 DXMaxT= 3.00D-01 DXLimC= 3.00D+00 Rises=F
 Variable       Old X    -DE/DX   Delta X   Delta X   Delta X     New X
                                 (Linear)    (Quad)   (Total)
    R1        3.31880   0.00024   0.00000  -0.00159  -0.00144   3.31736
    R2        2.72984  -0.05572   0.00000  -0.10652  -0.10661   2.62323
    R3        2.70534   0.00860   0.00000   0.01528   0.01528   2.72062
    R4        3.32986  -0.02421   0.00000  -0.05308  -0.05292   3.27693
    R5        2.53987   0.02175   0.00000   0.03104   0.03097   2.57084
    R6        2.81772   0.00616   0.00000   0.01304   0.01304   2.83076
    R7        2.72576  -0.00816   0.00000  -0.01588  -0.01608   2.70967
    R8        2.04190   0.00631   0.00000   0.01251   0.01251   2.05441
    R9        2.80796   0.00830   0.00000   0.01730   0.01730   2.82526
   R10        2.06968   0.00198   0.00000   0.00409   0.00409   2.07377
   R11        2.06921   0.00401   0.00000   0.00828   0.00828   2.07749
   R12        2.06914   0.00412   0.00000   0.00851   0.00851   2.07765
   R13        2.84529   0.00451   0.00000   0.00728   0.00731   2.85260
   R14        2.75755  -0.07077   0.00000  -0.14384  -0.14383   2.61372
   R15        2.87010   0.00028   0.00000   0.00776   0.00786   2.87797
   R16        2.55919  -0.00694   0.00000  -0.00957  -0.00957   2.54962
   R17        2.57041  -0.00711   0.00000  -0.01001  -0.01001   2.56040
   R18        2.84223   0.00628   0.00000   0.01164   0.01162   2.85386
   R19        2.70764   0.00379   0.00000   0.00676   0.00676   2.71440
   R20        2.86960   0.00163   0.00000   0.00971   0.00957   2.87917
   R21        2.55080  -0.01208   0.00000  -0.01641  -0.01641   2.53440
   R22        2.58137  -0.01878   0.00000  -0.02698  -0.02698   2.55439
   R23        2.56826  -0.00486   0.00000  -0.00682  -0.00682   2.56144
   R24        2.56084  -0.01028   0.00000  -0.01422  -0.01422   2.54661
   R25        2.74054  -0.05733   0.00000  -0.10814  -0.10810   2.63243
   R26        2.80502   0.00809   0.00000   0.01680   0.01680   2.82182
   R27        2.72065  -0.01612   0.00000  -0.03139  -0.03126   2.68939
   R28        3.34726  -0.01621   0.00000  -0.03675  -0.03686   3.31041
   R29        2.06980   0.00274   0.00000   0.00566   0.00566   2.07546
   R30        2.06759   0.00525   0.00000   0.01082   0.01082   2.07841
   R31        2.06800   0.00326   0.00000   0.00673   0.00673   2.07474
   R32        2.06782   0.00549   0.00000   0.01132   0.01132   2.07914
   R33        2.06824   0.00325   0.00000   0.00671   0.00671   2.07495
   R34        2.06977   0.00281   0.00000   0.00581   0.00581   2.07558
   R35        3.30384  -0.02225   0.00000  -0.04913  -0.04922   3.25462
   R36        2.71462  -0.05161   0.00000  -0.09428  -0.09421   2.62041
   R37        2.79973   0.00972   0.00000   0.02003   0.02003   2.81976
   R38        2.03974   0.00735   0.00000   0.01452   0.01452   2.05426
   R39        2.06878   0.00347   0.00000   0.00717   0.00717   2.07594
   R40        2.06855   0.00476   0.00000   0.00984   0.00984   2.07839
   R41        2.06902   0.00274   0.00000   0.00566   0.00566   2.07468
    A1        1.90411   0.01315   0.00000   0.02698   0.02698   1.93109
    A2        2.09507   0.00331   0.00000   0.01349   0.01346   2.10854
    A3        2.28211  -0.01639   0.00000  -0.03962  -0.03968   2.24243
    A4        1.59354   0.00246   0.00000   0.00885   0.00937   1.60291
    A5        1.99722  -0.02135   0.00000  -0.05022  -0.05017   1.94704
    A6        2.09186   0.00597   0.00000   0.01245   0.01243   2.10429
    A7        2.19411   0.01538   0.00000   0.03777   0.03774   2.23185
    A8        1.94530   0.01301   0.00000   0.04109   0.04081   1.98610
    A9        2.18464  -0.00743   0.00000  -0.02406  -0.02392   2.16072
   A10        2.15324  -0.00558   0.00000  -0.01703  -0.01689   2.13636
   A11        1.98460  -0.00726   0.00000  -0.02666  -0.02697   1.95763
   A12        2.17601  -0.00391   0.00000  -0.00696  -0.00681   2.16920
   A13        2.12257   0.01117   0.00000   0.03363   0.03378   2.15635
   A14        1.94549  -0.00427   0.00000  -0.01644  -0.01639   1.92910
   A15        1.93174   0.00307   0.00000   0.01174   0.01173   1.94347
   A16        1.93189   0.00324   0.00000   0.01246   0.01245   1.94434
   A17        1.87917   0.00050   0.00000   0.00167   0.00172   1.88089
   A18        1.87936   0.00046   0.00000   0.00164   0.00168   1.88104
   A19        1.89414  -0.00314   0.00000  -0.01164  -0.01171   1.88243
   A20        2.11765   0.00174   0.00000   0.00955   0.00957   2.12722
   A21        2.26520  -0.01273   0.00000  -0.03049  -0.03084   2.23437
   A22        1.86768   0.01146   0.00000   0.02922   0.02906   1.89674
   A23        1.79720  -0.00717   0.00000  -0.00851  -0.00863   1.78856
   A24        2.00334   0.00206   0.00000   0.00033   0.00038   2.00373
   A25        1.91956   0.00340   0.00000   0.00944   0.00940   1.92896
   A26        1.94570   0.00337   0.00000   0.00856   0.00854   1.95425
   A27        1.93725  -0.00083   0.00000  -0.01169  -0.01156   1.92568
   A28        1.86202  -0.00085   0.00000   0.00122   0.00121   1.86323
   A29        1.87058   0.01108   0.00000   0.02672   0.02662   1.89720
   A30        2.27458  -0.01230   0.00000  -0.03176  -0.03174   2.24284
   A31        2.13608   0.00129   0.00000   0.00547   0.00554   2.14162
   A32        1.76316  -0.00429   0.00000   0.00018  -0.00029   1.76287
   A33        1.99014   0.00423   0.00000   0.01223   0.01225   2.00238
   A34        1.92987  -0.00309   0.00000  -0.01971  -0.01983   1.91004
   A35        1.99019   0.00369   0.00000   0.01052   0.01055   2.00074
   A36        1.92869  -0.00343   0.00000  -0.02258  -0.02270   1.90599
   A37        1.86230   0.00224   0.00000   0.01591   0.01604   1.87834
   A38        1.79179  -0.00771   0.00000  -0.00869  -0.00886   1.78293
   A39        1.92689   0.00327   0.00000   0.00848   0.00842   1.93531
   A40        1.99652   0.00358   0.00000   0.00690   0.00691   2.00343
   A41        1.93728  -0.00107   0.00000  -0.01672  -0.01682   1.92046
   A42        1.94527   0.00335   0.00000   0.01108   0.01132   1.95660
   A43        1.86713  -0.00145   0.00000  -0.00182  -0.00184   1.86528
   A44        2.18678  -0.00640   0.00000  -0.01498  -0.01507   2.17171
   A45        1.96726  -0.00241   0.00000  -0.01094  -0.01076   1.95650
   A46        2.12903   0.00881   0.00000   0.02594   0.02585   2.15488
   A47        2.27085  -0.00812   0.00000  -0.02239  -0.02237   2.24848
   A48        2.08334   0.00747   0.00000   0.01958   0.01961   2.10294
   A49        1.92853   0.00065   0.00000   0.00285   0.00281   1.93134
   A50        1.93866  -0.00164   0.00000  -0.00488  -0.00487   1.93378
   A51        1.92614   0.00288   0.00000   0.00989   0.00990   1.93604
   A52        1.94938   0.00003   0.00000  -0.00019  -0.00018   1.94920
   A53        1.88208  -0.00036   0.00000  -0.00076  -0.00075   1.88133
   A54        1.86958   0.00186   0.00000   0.00910   0.00910   1.87869
   A55        1.89561  -0.00287   0.00000  -0.01351  -0.01350   1.88211
   A56        1.92622   0.00292   0.00000   0.01015   0.01015   1.93637
   A57        1.94888  -0.00006   0.00000  -0.00048  -0.00048   1.94840
   A58        1.93915  -0.00125   0.00000  -0.00355  -0.00355   1.93561
   A59        1.89474  -0.00268   0.00000  -0.01247  -0.01246   1.88228
   A60        1.88263  -0.00064   0.00000  -0.00195  -0.00195   1.88068
   A61        1.86986   0.00160   0.00000   0.00788   0.00789   1.87774
   A62        1.61442  -0.00246   0.00000   0.00027  -0.00006   1.61437
   A63        1.95614  -0.00787   0.00000  -0.02182  -0.02188   1.93426
   A64        2.15378  -0.00434   0.00000  -0.01070  -0.01077   2.14301
   A65        2.16515   0.01242   0.00000   0.03471   0.03468   2.19983
   A66        1.95823   0.01210   0.00000   0.02984   0.03002   1.98825
   A67        2.16510  -0.00510   0.00000  -0.01111  -0.01124   2.15386
   A68        2.15882  -0.00695   0.00000  -0.01816  -0.01829   2.14053
   A69        1.94568   0.00256   0.00000   0.01037   0.01036   1.95604
   A70        1.92739   0.00166   0.00000   0.00579   0.00577   1.93316
   A71        1.93594  -0.00174   0.00000  -0.00670  -0.00669   1.92924
   A72        1.88817  -0.00216   0.00000  -0.00809  -0.00812   1.88006
   A73        1.87640   0.00009   0.00000   0.00135   0.00136   1.87776
   A74        1.88818  -0.00055   0.00000  -0.00326  -0.00326   1.88493
    D1        0.00205  -0.00032   0.00000  -0.00323  -0.00325  -0.00121
    D2       -3.08034  -0.00070   0.00000  -0.01506  -0.01560  -3.09594
    D3       -0.00465   0.00062   0.00000   0.00653   0.00640   0.00176
    D4        3.13868   0.00030   0.00000   0.00329   0.00328  -3.14122
    D5        3.06927   0.00213   0.00000   0.02289   0.02266   3.09193
    D6       -0.07059   0.00181   0.00000   0.01965   0.01954  -0.05105
    D7       -1.18293   0.00628   0.00000   0.06706   0.06677  -1.11616
    D8        2.26753   0.00199   0.00000   0.02326   0.02342   2.29096
    D9        2.03254   0.00443   0.00000   0.04908   0.04891   2.08146
   D10       -0.80018   0.00014   0.00000   0.00527   0.00557  -0.79461
   D11        0.00110  -0.00002   0.00000  -0.00073  -0.00077   0.00033
   D12       -3.13914   0.00020   0.00000   0.00226   0.00215  -3.13699
   D13       -0.00392   0.00037   0.00000   0.00452   0.00455   0.00063
   D14       -3.14095   0.00031   0.00000   0.00359   0.00359  -3.13736
   D15        3.13622   0.00012   0.00000   0.00129   0.00133   3.13755
   D16       -0.00081   0.00007   0.00000   0.00037   0.00037  -0.00044
   D17        3.14130  -0.00014   0.00000  -0.00156  -0.00161   3.13969
   D18        1.05030   0.00000   0.00000  -0.00068  -0.00068   1.04963
   D19       -1.05056  -0.00021   0.00000  -0.00201  -0.00211  -1.05267
   D20        0.00123   0.00014   0.00000   0.00187   0.00191   0.00314
   D21       -2.08977   0.00028   0.00000   0.00275   0.00285  -2.08692
   D22        2.09255   0.00007   0.00000   0.00142   0.00142   2.09397
   D23        0.00557  -0.00062   0.00000  -0.00712  -0.00714  -0.00157
   D24       -3.13770  -0.00032   0.00000  -0.00403  -0.00409   3.14139
   D25       -3.14049  -0.00057   0.00000  -0.00624  -0.00622   3.13647
   D26       -0.00058  -0.00027   0.00000  -0.00315  -0.00317  -0.00375
   D27        1.57349  -0.00022   0.00000   0.00046   0.00045   1.57394
   D28       -0.53570   0.00122   0.00000   0.00964   0.00963  -0.52607
   D29       -2.62216   0.00008   0.00000   0.00237   0.00236  -2.61980
   D30       -1.56624  -0.00055   0.00000  -0.00296  -0.00295  -1.56919
   D31        2.60776   0.00089   0.00000   0.00622   0.00623   2.61399
   D32        0.52130  -0.00025   0.00000  -0.00105  -0.00104   0.52025
   D33        2.94831   0.00083   0.00000  -0.00371  -0.00422   2.94409
   D34        0.83037   0.00042   0.00000  -0.00863  -0.00907   0.82130
   D35       -1.26912  -0.00243   0.00000  -0.01750  -0.01800  -1.28712
   D36       -0.44006   0.00066   0.00000   0.02223   0.02256  -0.41750
   D37       -2.55800   0.00025   0.00000   0.01730   0.01771  -2.54029
   D38        1.62570  -0.00260   0.00000   0.00843   0.00878   1.63448
   D39        2.84723   0.00322   0.00000   0.03747   0.03711   2.88434
   D40       -0.36150   0.00473   0.00000   0.04585   0.04541  -0.31609
   D41       -0.01938   0.00012   0.00000  -0.00038  -0.00043  -0.01982
   D42        3.05507   0.00163   0.00000   0.00800   0.00787   3.06295
   D43        0.71713  -0.00666   0.00000  -0.04708  -0.04699   0.67014
   D44        2.85959  -0.00281   0.00000  -0.02788  -0.02782   2.83177
   D45       -1.32525   0.00076   0.00000  -0.01325  -0.01326  -1.33851
   D46        2.87379  -0.00686   0.00000  -0.04740  -0.04738   2.82641
   D47       -1.26693  -0.00301   0.00000  -0.02820  -0.02821  -1.29514
   D48        0.83141   0.00056   0.00000  -0.01357  -0.01364   0.81776
   D49       -1.33621  -0.00628   0.00000  -0.04798  -0.04797  -1.38417
   D50        0.80626  -0.00242   0.00000  -0.02878  -0.02880   0.77746
   D51        2.90460   0.00115   0.00000  -0.01415  -0.01423   2.89037
   D52        0.47090  -0.00117   0.00000  -0.02211  -0.02232   0.44858
   D53       -1.59533   0.00278   0.00000  -0.00185  -0.00179  -1.59713
   D54        2.58099  -0.00029   0.00000  -0.01067  -0.01071   2.57028
   D55       -2.61008  -0.00185   0.00000  -0.02783  -0.02822  -2.63830
   D56        1.60687   0.00210   0.00000  -0.00757  -0.00769   1.59917
   D57       -0.50000  -0.00097   0.00000  -0.01639  -0.01660  -0.51660
   D58       -0.78914   0.00219   0.00000   0.02997   0.03001  -0.75914
   D59        2.31594   0.00226   0.00000   0.03200   0.03208   2.34801
   D60        2.27647   0.00409   0.00000   0.03983   0.03975   2.31622
   D61       -0.90163   0.00417   0.00000   0.04185   0.04182  -0.85981
   D62       -0.72755   0.00731   0.00000   0.04764   0.04755  -0.68000
   D63        1.33135   0.00636   0.00000   0.04504   0.04499   1.37634
   D64       -2.87247   0.00602   0.00000   0.03894   0.03885  -2.83362
   D65       -2.86998   0.00309   0.00000   0.02725   0.02722  -2.84276
   D66       -0.81107   0.00214   0.00000   0.02466   0.02466  -0.78642
   D67        1.26829   0.00180   0.00000   0.01856   0.01852   1.28681
   D68        1.31570   0.00014   0.00000   0.01593   0.01597   1.33167
   D69       -2.90858  -0.00081   0.00000   0.01333   0.01341  -2.89517
   D70       -0.82922  -0.00115   0.00000   0.00723   0.00727  -0.82195
   D71       -0.06585   0.00150   0.00000   0.01621   0.01612  -0.04973
   D72        3.10971   0.00129   0.00000   0.01398   0.01387   3.12358
   D73        3.09214   0.00131   0.00000   0.01434   0.01425   3.10639
   D74       -0.01548   0.00110   0.00000   0.01211   0.01200  -0.00348
   D75       -2.60228  -0.00029   0.00000  -0.00203  -0.00205  -2.60433
   D76        1.59442  -0.00066   0.00000  -0.00440  -0.00442   1.59001
   D77       -0.51616   0.00098   0.00000   0.00607   0.00606  -0.51010
   D78        0.52148  -0.00019   0.00000  -0.00037  -0.00035   0.52113
   D79       -1.56501  -0.00057   0.00000  -0.00273  -0.00272  -1.56772
   D80        2.60760   0.00107   0.00000   0.00774   0.00776   2.61535
   D81        0.00413  -0.00072   0.00000  -0.00853  -0.00861  -0.00448
   D82        3.09840   0.00028   0.00000   0.00416   0.00419   3.10258
   D83       -3.12168  -0.00075   0.00000  -0.00990  -0.01003  -3.13171
   D84       -0.02741   0.00025   0.00000   0.00278   0.00277  -0.02465
   D85       -3.09417  -0.00073   0.00000  -0.01062  -0.01076  -3.10493
   D86        0.01761  -0.00087   0.00000  -0.00956  -0.00962   0.00799
   D87       -0.01557   0.00060   0.00000   0.00524   0.00513  -0.01045
   D88       -3.02537  -0.00208   0.00000  -0.01513  -0.01482  -3.04020
   D89        0.00935   0.00005   0.00000   0.00107   0.00110   0.01045
   D90       -3.08512  -0.00100   0.00000  -0.01178  -0.01180  -3.09691
   D91        3.01814   0.00125   0.00000   0.01752   0.01760   3.03574
   D92       -0.07633   0.00020   0.00000   0.00467   0.00470  -0.07162
   D93       -0.52123   0.00060   0.00000   0.00738   0.00742  -0.51381
   D94        1.57833   0.00069   0.00000   0.00794   0.00801   1.58633
   D95       -2.61168  -0.00005   0.00000   0.00328   0.00334  -2.60833
   D96        2.76788  -0.00068   0.00000  -0.01065  -0.01072   2.75716
   D97       -1.41575  -0.00059   0.00000  -0.01009  -0.01013  -1.42588
   D98        0.67743  -0.00133   0.00000  -0.01475  -0.01480   0.66263
         Item               Value     Threshold  Converged?
 Maximum Force            0.070772     0.000450     NO 
 RMS     Force            0.010026     0.000300     NO 
 Maximum Displacement     0.532994     0.001800     NO 
 RMS     Displacement     0.134073     0.001200     NO 
 Predicted change in Energy=-3.103013D-02
 Lowest energy point so far.  Saving SCF results.
 GradGradGradGradGradGradGradGradGradGradGradGradGradGradGradGradGradGrad

 Leave Link  103 at Sun Dec  2 13:51:11 2018, MaxMem=   536870912 cpu:         1.0
 (Enter /pbs_home/pkowalski/g09d01/g09/l202.exe)
                          Input orientation:                          
 ---------------------------------------------------------------------
 Center     Atomic      Atomic             Coordinates (Angstroms)
 Number     Number       Type             X           Y           Z
 ---------------------------------------------------------------------
      1          6           0       -1.949993   -0.195412   -0.620302
      2         16           0       -3.444477    0.661165   -0.281975
      3          6           0       -4.399614   -0.644679   -0.906084
      4          6           0       -3.619624   -1.669577   -1.344219
      5          6           0       -2.213761   -1.433948   -1.189006
      6          6           0       -5.894818   -0.555010   -0.922044
      7          1           0       -4.012409   -2.586203   -1.777122
      8          6           0       -0.677005    0.371496   -0.258608
      9          6           0       -0.170571    1.652687   -0.875663
     10          6           0        0.365104   -0.236544    0.417648
     11          6           0        1.025266    1.991539    0.004418
     12          6           0        1.607677    0.605259    0.250098
     13          9           0       -1.070458    2.657245   -0.913179
     14          9           0        0.229889    1.439147   -2.152303
     15          9           0        1.884011    2.871894   -0.530562
     16          9           0        0.589965    2.505082    1.176574
     17          9           0        2.321562    0.203451   -0.829800
     18          9           0        2.448266    0.587717    1.303263
     19          6           0       -0.604091   -1.804868    2.182274
     20          6           0        0.334761   -1.423108    1.226589
     21          6           0       -1.774598   -0.974462    2.594727
     22          1           0       -2.035794   -1.162914    3.644727
     23          1           0       -2.657401   -1.207928    1.981686
     24          1           0       -1.567305    0.098681    2.490881
     25          6           0       -1.161598   -2.414458   -1.597375
     26          1           0       -0.918153   -3.097555   -0.769954
     27          1           0       -0.234693   -1.910451   -1.901459
     28          1           0       -1.501742   -3.023680   -2.445623
     29          1           0       -6.330441   -1.466312   -1.351031
     30          1           0       -6.238287    0.297255   -1.525588
     31          1           0       -6.300381   -0.434655    0.092752
     32         16           0        1.568011   -2.654008    1.045610
     33          6           0        0.830711   -3.672526    2.222564
     34          6           0       -0.310428   -3.080050    2.741799
     35          6           0        1.456328   -4.940410    2.699636
     36          1           0        2.087230   -5.404737    1.929469
     37          1           0        2.086303   -4.756325    3.582180
     38          1           0        0.684458   -5.669124    2.979856
     39          1           0       -0.903123   -3.539114    3.529001
 ---------------------------------------------------------------------
                    Distance matrix (angstroms):
                    1          2          3          4          5
     1  C    0.000000
     2  S    1.755469   0.000000
     3  C    2.506822   1.734078   0.000000
     4  C    2.341983   2.567372   1.360428   0.000000
     5  C    1.388153   2.593620   2.341141   1.433898   0.000000
     6  C    3.972656   2.809437   1.497975   2.568462   3.793939
     7  H    3.362688   3.619863   2.162903   1.087147   2.215560
     8  C    1.439689   2.782689   3.912755   3.742130   2.546936
     9  C    2.578182   3.471893   4.812860   4.811751   3.714852
    10  C    2.537461   3.975961   4.961994   4.586482   3.265832
    11  C    3.745023   4.672315   6.099835   6.066102   4.863077
    12  C    3.749092   5.080403   6.243929   5.919578   4.564294
    13  F    2.999502   3.165236   4.688926   5.040380   4.256886
    14  F    3.125811   4.195754   5.227590   5.013573   3.892819
    15  F    4.910805   5.774245   7.210496   7.181713   5.980432
    16  F    4.119808   4.669488   6.257344   6.442268   5.382639
    17  F    4.295249   5.810062   6.774906   6.250644   4.835210
    18  F    4.863957   6.102688   7.300238   6.994557   5.659773
    19  C    3.500890   4.496847   5.028915   4.641971   3.754217
    20  C    3.184076   4.571936   5.250576   4.723024   3.511435
    21  C    3.312717   3.706642   4.388069   4.404839   3.836747
    22  H    4.374231   4.553092   5.154231   5.258784   4.844595
    23  H    2.880271   3.039270   3.419323   3.492941   3.209547
    24  H    3.148397   3.395423   4.484856   4.695396   4.038369
    25  C    2.549589   4.049848   3.754298   2.580858   1.495063
    26  H    3.083751   4.555042   4.260951   3.109155   2.149836
    27  H    2.743169   4.420255   4.465369   3.438938   2.156701
    28  H    3.395854   4.694004   4.053084   2.744469   2.147861
    29  H    4.619250   3.741367   2.145029   2.718435   4.119994
    30  H    4.410411   3.079671   2.156790   3.280049   4.393991
    31  H    4.414924   3.081790   2.157475   3.282739   4.397948
    32  S    4.603945   6.154502   6.592349   5.795856   4.558932
    33  C    5.282474   6.582616   6.805336   6.044769   5.091056
    34  C    4.723668   5.741269   5.996627   5.443874   4.667286
    35  C    6.718632   8.017827   8.108427   7.267489   6.394245
    36  H    7.066653   8.502085   8.530983   7.565490   6.632540
    37  H    7.399627   8.652770   8.894789   8.145860   7.231387
    38  H    7.061373   8.231659   8.135931   7.295144   6.611792
    39  H    5.430746   6.214851   6.346116   5.884116   5.330017
                    6          7          8          9         10
     6  C    0.000000
     7  H    2.898339   0.000000
     8  C    5.340798   4.709435   0.000000
     9  C    6.135395   5.791419   1.509531   0.000000
    10  C    6.409588   5.431439   1.383122   2.351339   0.000000
    11  C    7.431743   7.036176   2.364625   1.522954   2.360281
    12  C    7.681638   6.773508   2.352276   2.350874   1.510196
    13  F    5.795955   6.074143   2.409962   1.349201   3.493702
    14  F    6.557608   5.860145   2.355507   1.354908   3.070972
    15  F    8.509237   8.130960   3.589534   2.413891   3.587278
    16  F    7.471329   7.471770   2.866557   2.348759   2.853602
    17  F    8.251828   6.985611   3.057107   2.883247   2.361662
    18  F    8.710044   7.829614   3.500502   3.569340   2.409000
    19  C    6.260250   5.282417   3.271051   4.636119   2.552035
    20  C    6.646643   5.410448   2.539701   3.759699   1.436398
    21  C    5.433216   5.169001   3.340335   4.638796   3.140465
    22  H    6.009743   5.943837   4.408713   5.642747   4.127531
    23  H    4.397592   4.226621   3.381637   4.746777   3.539116
    24  H    5.550022   5.603837   2.902887   3.962249   2.853923
    25  C    5.130008   2.861630   3.128684   4.247902   3.336832
    26  H    5.590604   3.293977   3.514817   4.809870   3.352989
    27  H    5.901990   3.839692   2.846380   3.708412   2.922325
    28  H    5.264479   2.634716   4.121946   5.109324   4.410393
    29  H    1.097392   2.609403   6.044192   6.920847   7.033554
    30  H    1.099360   3.651320   5.704262   6.251142   6.904048
    31  H    1.099445   3.655188   5.691721   6.547472   6.676338
    32  S    7.998204   6.254078   3.986823   5.026089   2.772265
    33  C    8.052342   6.374433   4.978307   6.241752   3.909027
    34  C    7.140377   5.862524   4.588027   5.958556   3.734106
    35  C    9.294495   7.449210   6.443498   7.674535   5.340843
    36  H    9.765453   7.673887   6.767093   7.922984   5.653455
    37  H   10.081537   8.403918   6.977254   8.126579   5.779725
    38  H    9.201405   7.361643   6.987869   8.318955   6.014967
    39  H    7.323503   6.223394   5.448851   6.847810   4.711251
                   11         12         13         14         15
    11  C    0.000000
    12  C    1.523592   0.000000
    13  F    2.382690   3.568791   0.000000
    14  F    2.364150   2.892265   2.170275   0.000000
    15  F    1.341145   2.413178   2.986865   2.723771   0.000000
    16  F    1.351726   2.345938   2.673430   3.513871   2.173343
    17  F    2.360839   1.355456   4.187345   2.766054   2.720585
    18  F    2.383829   1.347610   4.645103   4.193693   2.983079
    19  C    4.670178   3.799201   5.450668   5.477929   5.951658
    20  C    3.691925   2.586140   4.816900   4.429493   4.892320
    21  C    4.831781   4.408241   5.098090   5.690147   6.160139
    22  H    5.707234   5.284394   6.024948   6.746080   7.005540
    23  H    5.263860   4.947418   5.083129   5.695026   6.601573
    24  H    4.060398   3.918959   4.287276   5.156152   5.360169
    25  C    5.173096   4.494522   5.118457   4.134544   6.193492
    26  H    5.502309   4.596863   5.758596   4.879606   6.598769
    27  H    4.521658   3.788446   4.747531   3.390954   5.407319
    28  H    6.127062   5.486766   5.899771   4.795978   7.063185
    29  H    8.240170   8.358752   6.697973   7.219533   9.325793
    30  H    7.613851   8.050284   5.714109   6.598029   8.578495
    31  H    7.717469   7.977691   6.158233   7.155126   8.849071
    32  S    4.791634   3.355179   6.245621   5.363873   5.754977
    33  C    6.086022   4.774280   7.315281   6.754972   7.177645
    34  C    5.915940   4.844502   6.844930   6.683361   7.137895
    35  C    7.449962   6.064453   8.784159   8.108280   8.464584
    36  H    7.716119   6.258619   9.113024   8.182257   8.636879
    37  H    7.711022   6.330753   9.226832   8.643752   8.668639
    38  H    8.225274   6.904476   9.357557   8.779134   9.311872
    39  H    6.835898   5.850739   7.625997   7.638325   8.083885
                   16         17         18         19         20
    16  F    0.000000
    17  F    3.510195   0.000000
    18  F    2.673130   2.171099   0.000000
    19  C    4.583980   4.654608   3.976683   0.000000
    20  C    3.936789   3.289651   2.918253   1.393024   0.000000
    21  C    4.439543   5.467485   4.684108   1.493244   2.553915
    22  H    5.142041   6.393348   5.352939   2.144912   3.396266
    23  H    4.998004   5.889526   5.454580   2.147710   3.093462
    24  H    3.488836   5.114800   4.215970   2.155578   2.744473
    25  C    5.913090   4.424366   5.518865   3.868870   3.346137
    26  H    6.119880   4.625578   5.404834   3.238104   2.891323
    27  H    5.445299   3.485896   4.869225   4.101765   3.216592
    28  H    6.932731   5.257652   6.534440   4.869159   4.406781
    29  H    8.369753   8.827057   9.398404   6.737206   7.146390
    30  H    7.668194   8.588593   9.140184   7.064795   7.330694
    31  H    7.569252   8.694606   8.890973   6.220233   6.803508
    32  S    5.252612   3.500010   3.368978   2.594431   1.751792
    33  C    6.270160   5.153908   4.648793   2.355510   2.509545
    34  C    5.869782   5.519517   4.809604   1.423164   2.336148
    35  C    7.648899   6.298004   5.787399   3.787429   3.974821
    36  H    8.085413   6.254618   6.035892   4.501798   4.406650
    37  H    7.794486   6.642311   5.820934   4.231910   4.441515
    38  H    8.371285   7.188931   6.713423   4.150780   4.607048
    39  H    6.655489   6.588212   5.763372   2.216011   3.363174
                   21         22         23         24         25
    21  C    0.000000
    22  H    1.098288   0.000000
    23  H    1.099849   1.775986   0.000000
    24  H    1.097903   1.772700   1.776181   0.000000
    25  C    4.474715   5.459873   4.062366   4.816046   0.000000
    26  H    4.069656   4.947864   3.763934   4.611981   1.100233
    27  H    4.843870   5.879027   4.630537   5.010501   1.098018
    28  H    5.447832   6.390620   4.922761   5.841448   1.098351
    29  H    6.047034   6.594970   4.966385   6.316404   5.260856
    30  H    6.206350   6.820938   5.233478   6.163565   5.755981
    31  H    5.199421   5.597641   4.175802   5.332680   5.760489
    32  S    4.048911   4.686810   4.563058   4.415463   3.807035
    33  C    3.769044   4.066639   4.277756   4.477106   4.488203
    34  C    2.568837   2.732687   3.096918   3.427394   4.471681
    35  C    5.116506   5.230448   5.600861   5.880338   5.630122
    36  H    5.914696   6.159099   6.334624   6.630115   5.651131
    37  H    5.494007   5.468839   6.136403   6.173401   6.546831
    38  H    5.313674   5.305445   5.662741   6.211047   5.912006
    39  H    2.865271   2.634893   3.302439   3.840883   5.254654
                   26         27         28         29         30
    26  H    0.000000
    27  H    1.776693   0.000000
    28  H    1.775923   1.772232   0.000000
    29  H    5.682557   6.136642   5.190362   0.000000
    30  H    6.356063   6.407682   5.857468   1.774580   0.000000
    31  H    6.066603   6.553428   6.014427   1.774747   1.777238
    32  S    3.110308   3.533813   4.663556   8.339068   8.732657
    33  C    3.513443   4.609508   5.258642   8.301810   8.931883
    34  C    3.563993   4.788898   5.322759   7.456270   8.047130
    35  C    4.590461   5.762836   6.236805   9.439863  10.222170
    36  H    4.652129   5.681318   6.139348   9.855458  10.666039
    37  H    5.542504   6.599721   7.225687  10.295744  10.996671
    38  H    4.821038   6.228940   6.419788   9.253594  10.189264
    39  H    4.321598   5.708699   6.026621   7.587292   8.290390
                   31         32         33         34         35
    31  H    0.000000
    32  S    8.230739   0.000000
    33  C    8.116180   1.722270   0.000000
    34  C    7.063647   2.566536   1.386662   0.000000
    35  C    9.341531   2.824166   1.492154   2.565958   0.000000
    36  H    9.921052   2.935526   2.159931   3.436978   1.098542
    37  H   10.059295   3.335050   2.144688   3.043100   1.099836
    38  H    9.193639   3.689567   2.140393   2.783841   1.097875
    39  H    7.111671   3.613468   2.175030   1.087067   2.866790
                   36         37         38         39
    36  H    0.000000
    37  H    1.775357   0.000000
    38  H    1.772282   1.777967   0.000000
    39  H    3.870564   3.228173   2.712732   0.000000
 Stoichiometry    C17H14F6S2
 Framework group  C1[X(C17H14F6S2)]
 Deg. of freedom   111
 Full point group                 C1      NOp   1
 RotChk:  IX=0 Diff= 4.67D-02
 Largest Abelian subgroup         C1      NOp   1
 Largest concise Abelian subgroup C1      NOp   1
                         Standard orientation:                         
 ---------------------------------------------------------------------
 Center     Atomic      Atomic             Coordinates (Angstroms)
 Number     Number       Type             X           Y           Z
 ---------------------------------------------------------------------
      1          6           0        1.591603   -0.460704    0.290635
      2         16           0        3.004225   -0.681912   -0.727814
      3          6           0        3.444393   -2.138857    0.103205
      4          6           0        2.562684   -2.433680    1.096398
      5          6           0        1.493262   -1.486595    1.220606
      6          6           0        4.668932   -2.903532   -0.296426
      7          1           0        2.650689   -3.301462    1.745317
      8          6           0        0.685510    0.635471    0.066805
      9          6           0        1.118414    2.072848    0.225630
     10          6           0       -0.694168    0.595728   -0.022272
     11          6           0       -0.049600    2.837439   -0.383085
     12          6           0       -1.228185    2.002841    0.102422
     13          9           0        2.288867    2.380678   -0.370712
     14          9           0        1.253899    2.385965    1.536880
     15          9           0       -0.107084    4.134552   -0.047132
     16          9           0        0.020058    2.766590   -1.731154
     17          9           0       -1.507202    2.301030    1.394898
     18          9           0       -2.348349    2.246891   -0.605905
     19          6           0       -1.380329   -1.565070   -1.194030
     20          6           0       -1.542202   -0.537340   -0.267701
     21          6           0       -0.266232   -1.640359   -2.185443
     22          1           0       -0.592823   -2.151594   -3.100983
     23          1           0        0.587760   -2.198873   -1.775044
     24          1           0        0.090724   -0.642157   -2.471039
     25          6           0        0.404090   -1.598992    2.238586
     26          1           0       -0.444279   -2.178251    1.844579
     27          1           0        0.027327   -0.612351    2.538973
     28          1           0        0.764471   -2.106260    3.143672
     29          1           0        4.791373   -3.791902    0.336089
     30          1           0        5.575428   -2.290279   -0.192607
     31          1           0        4.608063   -3.241037   -1.341014
     32         16           0       -2.982264   -0.795048    0.695928
     33          6           0       -3.356122   -2.265220   -0.119572
     34          6           0       -2.416313   -2.536534   -1.102413
     35          6           0       -4.615147   -3.027620    0.125636
     36          1           0       -4.988899   -2.889127    1.149318
     37          1           0       -5.407046   -2.705489   -0.566294
     38          1           0       -4.449969   -4.102546   -0.024629
     39          1           0       -2.489415   -3.397592   -1.761921
 ---------------------------------------------------------------------
 Rotational constants (GHZ):      0.2256772      0.1995851      0.1283464
 Leave Link  202 at Sun Dec  2 13:51:11 2018, MaxMem=   536870912 cpu:         0.0
 (Enter /pbs_home/pkowalski/g09d01/g09/l301.exe)
 Basis read from rwf:  (5D, 7F)
 No pseudopotential information found on rwf file.
 There are   453 symmetry adapted cartesian basis functions of A   symmetry.
 There are   428 symmetry adapted basis functions of A   symmetry.
   428 basis functions,   747 primitive gaussians,   453 cartesian basis functions
   101 alpha electrons      101 beta electrons
       nuclear repulsion energy      2827.5136084375 Hartrees.
 IExCor=20419 DFT=T Ex+Corr=CAM-B3LYP ExCW=0 ScaHFX=  1.000000
 ScaDFX=  1.000000  1.000000  1.000000  0.810000 ScalE2=  1.000000  1.000000
 IRadAn=      0 IRanWt=     -1 IRanGd=            0 ICorTp=0 IEmpDi=  4
  HFx wShort=  0.000000 wLong=  0.330000 cFull=  0.190000 cShort=  0.000000 cLong=  0.460000
  DFx wShort=  0.000000 wLong=  0.330000 cFull=  0.190000 cShort=  0.000000 cLong=  0.460000
 NAtoms=   39 NActive=   39 NUniq=   39 SFac= 1.00D+00 NAtFMM=   60 NAOKFM=F Big=F
 Integral buffers will be    131072 words long.
 Raffenetti 2 integral format.
 Two-electron integral symmetry is turned on.
 No density basis found on file   724.
 Leave Link  301 at Sun Dec  2 13:51:11 2018, MaxMem=   536870912 cpu:         0.6
 (Enter /pbs_home/pkowalski/g09d01/g09/l302.exe)
 NPDir=0 NMtPBC=     1 NCelOv=     1 NCel=       1 NClECP=     1 NCelD=      1
         NCelK=      1 NCelE2=     1 NClLst=     1 CellRange=     0.0.
 One-electron integrals computed using PRISM.
 NBasis=   428 RedAO= T EigKep=  3.56D-04  NBF=   428
 NBsUse=   428 1.00D-06 EigRej= -1.00D+00 NBFU=   428
 Precomputing XC quadrature grid using
 IXCGrd= 4 IRadAn=           0 IRanWt=          -1 IRanGd=           0 AccXCQ= 0.00D+00.
 Generated NRdTot=       0 NPtTot=           0 NUsed=           0 NTot=          32
 NSgBfM=   443   443   443   443   446 MxSgAt=    39 MxSgA2=    39.
 Leave Link  302 at Sun Dec  2 13:51:12 2018, MaxMem=   536870912 cpu:         7.2
 (Enter /pbs_home/pkowalski/g09d01/g09/l303.exe)
 DipDrv:  MaxL=1.
 Leave Link  303 at Sun Dec  2 13:51:12 2018, MaxMem=   536870912 cpu:         0.8
 (Enter /pbs_home/pkowalski/g09d01/g09/l401.exe)
 Initial guess from the checkpoint file:  "dae0068freq_open_cam-b3lyp_air.chk"
 B after Tr=     0.000000    0.000000    0.000000
         Rot=    0.999911    0.001364    0.012677   -0.003805 Ang=   1.52 deg.
 Guess basis will be translated and rotated to current coordinates.
 JPrj=2 DoOrth=T DoCkMO=T.
 Generating alternative initial guess.
 ExpMin= 1.22D-01 ExpMax= 9.18D+03 ExpMxC= 1.38D+03 IAcc=1 IRadAn=         1 AccDes= 0.00D+00
 Harris functional with IExCor=20419 and IRadAn=       1 diagonalized for initial guess.
 HarFok:  IExCor=20419 AccDes= 0.00D+00 IRadAn=         1 IDoV= 1 UseB2=F ITyADJ=14
 ICtDFT=  3500011 ScaDFX=  1.000000  1.000000  1.000000  1.000000
 FoFCou: FMM=F IPFlag=           0 FMFlag=      100000 FMFlg1=           0
         NFxFlg=           0 DoJE=T BraDBF=F KetDBF=T FulRan=T
         wScrn=  0.000000 ICntrl=     500 IOpCl=  0 I1Cent=   200000004 NGrid=           0
         NMat0=    1 NMatS0=      1 NMatT0=    0 NMatD0=    1 NMtDS0=    0 NMtDT0=    0
 Petite list used in FoFCou.
 Harris En= -1994.59750513471    
 Leave Link  401 at Sun Dec  2 13:51:15 2018, MaxMem=   536870912 cpu:        19.6
 (Enter /pbs_home/pkowalski/g09d01/g09/l502.exe)
 Closed shell SCF:
 Using DIIS extrapolation, IDIIS=  1040.
 Integral symmetry usage will be decided dynamically.
 IVT=      641221 IEndB=      641221 NGot=   536870912 MDV=   536451994
 LenX=   536451994 LenY=   536246332
 Requested convergence on RMS density matrix=1.00D-08 within 128 cycles.
 Requested convergence on MAX density matrix=1.00D-06.
 Requested convergence on             energy=1.00D-06.
 No special actions if energy rises.
 Fock matrices will be formed incrementally for  20 cycles.
 Integral accuracy reduced to 1.0D-05 until final iterations.

 Cycle   1  Pass 0  IDiag  1:
 FoFJK:  IHMeth= 1 ICntrl=       0 DoSepK=T KAlg= 0 I1Cent=   0 FoldK=F
 IRaf=         1 NMat=   1 IRICut=       1 DoRegI=T DoRafI=F ISym2E= 0.
 FoFCou: FMM=F IPFlag=           0 FMFlag=      100000 FMFlg1=           0
         NFxFlg=           0 DoJE=T BraDBF=F KetDBF=F FulRan=T
         wScrn=  0.000000 ICntrl=     500 IOpCl=  0 I1Cent=           0 NGrid=           0
         NMat0=    1 NMatS0=      1 NMatT0=    0 NMatD0=    1 NMtDS0=    0 NMtDT0=    0
 Symmetry not used in FoFCou.
 E= -2049.96944459768    
 DIIS: error= 2.68D-03 at cycle   1 NSaved=   1.
 NSaved= 1 IEnMin= 1 EnMin= -2049.96944459768     IErMin= 1 ErrMin= 2.68D-03
 ErrMax= 2.68D-03  0.00D+00 EMaxC= 1.00D-01 BMatC= 1.52D-02 BMatP= 1.52D-02
 IDIUse=3 WtCom= 9.73D-01 WtEn= 2.68D-02
 Coeff-Com:  0.100D+01
 Coeff-En:   0.100D+01
 Coeff:      0.100D+01
 Gap=     0.612 Goal=   None    Shift=    0.000
 GapD=    0.612 DampG=2.000 DampE=1.000 DampFc=2.0000 IDamp=-1.
 RMSDP=7.78D-04 MaxDP=3.17D-02              OVMax= 2.00D-02

 Cycle   2  Pass 0  IDiag  1:
 RMSU=  7.75D-04    CP:  1.00D+00
 E= -2049.98761186419     Delta-E=       -0.018167266505 Rises=F Damp=F
 DIIS: error= 8.22D-04 at cycle   2 NSaved=   2.
 NSaved= 2 IEnMin= 2 EnMin= -2049.98761186419     IErMin= 2 ErrMin= 8.22D-04
 ErrMax= 8.22D-04  0.00D+00 EMaxC= 1.00D-01 BMatC= 9.27D-04 BMatP= 1.52D-02
 IDIUse=3 WtCom= 9.92D-01 WtEn= 8.22D-03
 Coeff-Com:  0.155D-01 0.985D+00
 Coeff-En:   0.000D+00 0.100D+01
 Coeff:      0.154D-01 0.985D+00
 Gap=     0.236 Goal=   None    Shift=    0.000
 RMSDP=1.77D-04 MaxDP=7.80D-03 DE=-1.82D-02 OVMax= 8.08D-03

 Cycle   3  Pass 0  IDiag  1:
 RMSU=  1.74D-04    CP:  1.00D+00  1.05D+00
 E= -2049.98829596502     Delta-E=       -0.000684100839 Rises=F Damp=F
 DIIS: error= 9.99D-04 at cycle   3 NSaved=   3.
 NSaved= 3 IEnMin= 3 EnMin= -2049.98829596502     IErMin= 2 ErrMin= 8.22D-04
 ErrMax= 9.99D-04  0.00D+00 EMaxC= 1.00D-01 BMatC= 6.56D-04 BMatP= 9.27D-04
 IDIUse=3 WtCom= 9.90D-01 WtEn= 9.99D-03
 Coeff-Com: -0.509D-01 0.469D+00 0.582D+00
 Coeff-En:   0.000D+00 0.194D+00 0.806D+00
 Coeff:     -0.504D-01 0.466D+00 0.584D+00
 Gap=     0.237 Goal=   None    Shift=    0.000
 RMSDP=1.04D-04 MaxDP=3.94D-03 DE=-6.84D-04 OVMax= 4.63D-03

 Cycle   4  Pass 0  IDiag  1:
 RMSU=  6.05D-05    CP:  1.00D+00  1.09D+00  5.60D-01
 E= -2049.98896382270     Delta-E=       -0.000667857675 Rises=F Damp=F
 DIIS: error= 1.40D-04 at cycle   4 NSaved=   4.
 NSaved= 4 IEnMin= 4 EnMin= -2049.98896382270     IErMin= 4 ErrMin= 1.40D-04
 ErrMax= 1.40D-04  0.00D+00 EMaxC= 1.00D-01 BMatC= 2.47D-05 BMatP= 6.56D-04
 IDIUse=3 WtCom= 9.99D-01 WtEn= 1.40D-03
 Coeff-Com: -0.146D-01 0.494D-01 0.174D+00 0.791D+00
 Coeff-En:   0.000D+00 0.000D+00 0.000D+00 0.100D+01
 Coeff:     -0.146D-01 0.493D-01 0.174D+00 0.791D+00
 Gap=     0.237 Goal=   None    Shift=    0.000
 RMSDP=2.69D-05 MaxDP=1.15D-03 DE=-6.68D-04 OVMax= 1.84D-03

 Cycle   5  Pass 0  IDiag  1:
 RMSU=  2.25D-05    CP:  1.00D+00  1.09D+00  6.40D-01  9.20D-01
 E= -2049.98899327514     Delta-E=       -0.000029452437 Rises=F Damp=F
 DIIS: error= 6.18D-05 at cycle   5 NSaved=   5.
 NSaved= 5 IEnMin= 5 EnMin= -2049.98899327514     IErMin= 5 ErrMin= 6.18D-05
 ErrMax= 6.18D-05  0.00D+00 EMaxC= 1.00D-01 BMatC= 5.16D-06 BMatP= 2.47D-05
 IDIUse=1 WtCom= 1.00D+00 WtEn= 0.00D+00
 Coeff-Com: -0.833D-03-0.335D-01 0.120D-01 0.361D+00 0.661D+00
 Coeff:     -0.833D-03-0.335D-01 0.120D-01 0.361D+00 0.661D+00
 Gap=     0.237 Goal=   None    Shift=    0.000
 RMSDP=9.57D-06 MaxDP=3.94D-04 DE=-2.95D-05 OVMax= 7.02D-04

 Initial convergence to 1.0D-05 achieved.  Increase integral accuracy.
 Cycle   6  Pass 1  IDiag  1:
 E= -2049.98905591748     Delta-E=       -0.000062642344 Rises=F Damp=F
 DIIS: error= 1.01D-04 at cycle   1 NSaved=   1.
 NSaved= 1 IEnMin= 1 EnMin= -2049.98905591748     IErMin= 1 ErrMin= 1.01D-04
 ErrMax= 1.01D-04  0.00D+00 EMaxC= 1.00D-01 BMatC= 2.99D-06 BMatP= 2.99D-06
 IDIUse=3 WtCom= 9.99D-01 WtEn= 1.01D-03
 Coeff-Com:  0.100D+01
 Coeff-En:   0.100D+01
 Coeff:      0.100D+01
 Gap=     0.237 Goal=   None    Shift=    0.000
 RMSDP=9.57D-06 MaxDP=3.94D-04 DE=-6.26D-05 OVMax= 4.73D-04

 Cycle   7  Pass 1  IDiag  1:
 RMSU=  6.71D-05    CP:  1.00D+00
 E= -2049.98905819586     Delta-E=       -0.000002278376 Rises=F Damp=F
 DIIS: error= 2.97D-05 at cycle   2 NSaved=   2.
 NSaved= 2 IEnMin= 2 EnMin= -2049.98905819586     IErMin= 2 ErrMin= 2.97D-05
 ErrMax= 2.97D-05  0.00D+00 EMaxC= 1.00D-01 BMatC= 9.30D-07 BMatP= 2.99D-06
 IDIUse=1 WtCom= 1.00D+00 WtEn= 0.00D+00
 Coeff-Com:  0.293D+00 0.707D+00
 Coeff:      0.293D+00 0.707D+00
 Gap=     0.237 Goal=   None    Shift=    0.000
 RMSDP=5.01D-06 MaxDP=2.56D-04 DE=-2.28D-06 OVMax= 4.18D-04

 Cycle   8  Pass 1  IDiag  1:
 RMSU=  4.67D-06    CP:  1.00D+00  1.03D+00
 E= -2049.98905861527     Delta-E=       -0.000000419417 Rises=F Damp=F
 DIIS: error= 2.44D-05 at cycle   3 NSaved=   3.
 NSaved= 3 IEnMin= 3 EnMin= -2049.98905861527     IErMin= 3 ErrMin= 2.44D-05
 ErrMax= 2.44D-05  0.00D+00 EMaxC= 1.00D-01 BMatC= 5.11D-07 BMatP= 9.30D-07
 IDIUse=1 WtCom= 1.00D+00 WtEn= 0.00D+00
 Coeff-Com: -0.166D-01 0.425D+00 0.591D+00
 Coeff:     -0.166D-01 0.425D+00 0.591D+00
 Gap=     0.237 Goal=   None    Shift=    0.000
 RMSDP=2.48D-06 MaxDP=1.05D-04 DE=-4.19D-07 OVMax= 2.09D-04

 Cycle   9  Pass 1  IDiag  1:
 RMSU=  1.02D-06    CP:  1.00D+00  1.04D+00  5.82D-01
 E= -2049.98905914323     Delta-E=       -0.000000527959 Rises=F Damp=F
 DIIS: error= 3.47D-06 at cycle   4 NSaved=   4.
 NSaved= 4 IEnMin= 4 EnMin= -2049.98905914323     IErMin= 4 ErrMin= 3.47D-06
 ErrMax= 3.47D-06  0.00D+00 EMaxC= 1.00D-01 BMatC= 1.15D-08 BMatP= 5.11D-07
 IDIUse=1 WtCom= 1.00D+00 WtEn= 0.00D+00
 Coeff-Com: -0.140D-01 0.205D+00 0.310D+00 0.499D+00
 Coeff:     -0.140D-01 0.205D+00 0.310D+00 0.499D+00
 Gap=     0.237 Goal=   None    Shift=    0.000
 RMSDP=4.28D-07 MaxDP=2.14D-05 DE=-5.28D-07 OVMax= 2.35D-05

 Cycle  10  Pass 1  IDiag  1:
 RMSU=  3.74D-07    CP:  1.00D+00  1.04D+00  6.21D-01  9.24D-01
 E= -2049.98905915510     Delta-E=       -0.000000011867 Rises=F Damp=F
 DIIS: error= 9.43D-07 at cycle   5 NSaved=   5.
 NSaved= 5 IEnMin= 5 EnMin= -2049.98905915510     IErMin= 5 ErrMin= 9.43D-07
 ErrMax= 9.43D-07  0.00D+00 EMaxC= 1.00D-01 BMatC= 6.91D-10 BMatP= 1.15D-08
 IDIUse=1 WtCom= 1.00D+00 WtEn= 0.00D+00
 Coeff-Com:  0.178D-04-0.432D-01-0.449D-01 0.919D-01 0.996D+00
 Coeff:      0.178D-04-0.432D-01-0.449D-01 0.919D-01 0.996D+00
 Gap=     0.237 Goal=   None    Shift=    0.000
 RMSDP=2.20D-07 MaxDP=6.23D-06 DE=-1.19D-08 OVMax= 3.28D-05

 Cycle  11  Pass 1  IDiag  1:
 RMSU=  1.57D-07    CP:  1.00D+00  1.04D+00  6.32D-01  1.06D+00  1.12D+00
 E= -2049.98905915726     Delta-E=       -0.000000002157 Rises=F Damp=F
 DIIS: error= 4.97D-07 at cycle   6 NSaved=   6.
 NSaved= 6 IEnMin= 6 EnMin= -2049.98905915726     IErMin= 6 ErrMin= 4.97D-07
 ErrMax= 4.97D-07  0.00D+00 EMaxC= 1.00D-01 BMatC= 2.83D-10 BMatP= 6.91D-10
 IDIUse=1 WtCom= 1.00D+00 WtEn= 0.00D+00
 Coeff-Com:  0.232D-02-0.555D-01-0.721D-01-0.552D-01 0.499D+00 0.682D+00
 Coeff:      0.232D-02-0.555D-01-0.721D-01-0.552D-01 0.499D+00 0.682D+00
 Gap=     0.237 Goal=   None    Shift=    0.000
 RMSDP=9.93D-08 MaxDP=2.84D-06 DE=-2.16D-09 OVMax= 9.85D-06

 Cycle  12  Pass 1  IDiag  1:
 RMSU=  6.79D-08    CP:  1.00D+00  1.04D+00  6.34D-01  1.10D+00  1.27D+00
                    CP:  1.01D+00
 E= -2049.98905915762     Delta-E=       -0.000000000367 Rises=F Damp=F
 DIIS: error= 2.18D-07 at cycle   7 NSaved=   7.
 NSaved= 7 IEnMin= 7 EnMin= -2049.98905915762     IErMin= 7 ErrMin= 2.18D-07
 ErrMax= 2.18D-07  0.00D+00 EMaxC= 1.00D-01 BMatC= 2.35D-11 BMatP= 2.83D-10
 IDIUse=1 WtCom= 1.00D+00 WtEn= 0.00D+00
 Coeff-Com:  0.893D-03-0.161D-01-0.216D-01-0.381D-01 0.749D-01 0.269D+00
 Coeff-Com:  0.731D+00
 Coeff:      0.893D-03-0.161D-01-0.216D-01-0.381D-01 0.749D-01 0.269D+00
 Coeff:      0.731D+00
 Gap=     0.237 Goal=   None    Shift=    0.000
 RMSDP=3.01D-08 MaxDP=1.06D-06 DE=-3.67D-10 OVMax= 3.86D-06

 Cycle  13  Pass 1  IDiag  1:
 RMSU=  1.98D-08    CP:  1.00D+00  1.04D+00  6.35D-01  1.10D+00  1.30D+00
                    CP:  1.13D+00  9.69D-01
 E= -2049.98905915792     Delta-E=       -0.000000000291 Rises=F Damp=F
 DIIS: error= 3.04D-08 at cycle   8 NSaved=   8.
 NSaved= 8 IEnMin= 8 EnMin= -2049.98905915792     IErMin= 8 ErrMin= 3.04D-08
 ErrMax= 3.04D-08  0.00D+00 EMaxC= 1.00D-01 BMatC= 1.97D-12 BMatP= 2.35D-11
 IDIUse=1 WtCom= 1.00D+00 WtEn= 0.00D+00
 Coeff-Com: -0.987D-04 0.352D-02 0.469D-02-0.359D-02-0.471D-01-0.255D-01
 Coeff-Com:  0.185D+00 0.883D+00
 Coeff:     -0.987D-04 0.352D-02 0.469D-02-0.359D-02-0.471D-01-0.255D-01
 Coeff:      0.185D+00 0.883D+00
 Gap=     0.237 Goal=   None    Shift=    0.000
 RMSDP=1.19D-08 MaxDP=2.95D-07 DE=-2.91D-10 OVMax= 1.17D-06

 Cycle  14  Pass 1  IDiag  1:
 RMSU=  6.24D-09    CP:  1.00D+00  1.04D+00  6.36D-01  1.10D+00  1.31D+00
                    CP:  1.17D+00  1.07D+00  9.88D-01
 E= -2049.98905915786     Delta-E=        0.000000000055 Rises=F Damp=F
 DIIS: error= 1.43D-08 at cycle   9 NSaved=   9.
 NSaved= 9 IEnMin= 8 EnMin= -2049.98905915792     IErMin= 9 ErrMin= 1.43D-08
 ErrMax= 1.43D-08  0.00D+00 EMaxC= 1.00D-01 BMatC= 2.87D-13 BMatP= 1.97D-12
 IDIUse=1 WtCom= 1.00D+00 WtEn= 0.00D+00
 Coeff-Com: -0.126D-03 0.287D-02 0.389D-02 0.198D-02-0.243D-01-0.350D-01
 Coeff-Com: -0.582D-02 0.318D+00 0.738D+00
 Coeff:     -0.126D-03 0.287D-02 0.389D-02 0.198D-02-0.243D-01-0.350D-01
 Coeff:     -0.582D-02 0.318D+00 0.738D+00
 Gap=     0.237 Goal=   None    Shift=    0.000
 RMSDP=3.20D-09 MaxDP=9.35D-08 DE= 5.46D-11 OVMax= 3.81D-07

 SCF Done:  E(RCAM-B3LYP) =  -2049.98905916     A.U. after   14 cycles
            NFock= 14  Conv=0.32D-08     -V/T= 2.0060
 KE= 2.037686602268D+03 PE=-1.048962419453D+04 EE= 3.574434924663D+03
 Leave Link  502 at Sun Dec  2 13:55:44 2018, MaxMem=   536870912 cpu:      2146.4
 (Enter /pbs_home/pkowalski/g09d01/g09/l701.exe)
 Compute integral first derivatives.
 ... and contract with generalized density number  0.
 Leave Link  701 at Sun Dec  2 13:55:45 2018, MaxMem=   536870912 cpu:         3.6
 (Enter /pbs_home/pkowalski/g09d01/g09/l702.exe)
 L702 exits ... SP integral derivatives will be done elsewhere.
 Leave Link  702 at Sun Dec  2 13:55:45 2018, MaxMem=   536870912 cpu:         0.2
 (Enter /pbs_home/pkowalski/g09d01/g09/l703.exe)
 Compute integral first derivatives, UseDBF=F ICtDFT=           0.
 Integral derivatives from FoFJK, PRISM(SPDF).
 Calling FoFJK, ICntrl=      2127 FMM=F ISym2X=0 I1Cent= 0 IOpClX= 0 NMat=1 NMatS=1 NMatT=0.
 FoFJK:  IHMeth= 1 ICntrl=    2127 DoSepK=T KAlg= 0 I1Cent=   0 FoldK=F
 IRaf=         1 NMat=   1 IRICut=       1 DoRegI=T DoRafI=F ISym2E= 0.
 FoFCou: FMM=F IPFlag=           0 FMFlag=      100000 FMFlg1=         800
         NFxFlg=           0 DoJE=F BraDBF=F KetDBF=F FulRan=T
         wScrn=  0.000000 ICntrl=    2527 IOpCl=  0 I1Cent=           0 NGrid=           0
         NMat0=    1 NMatS0=      1 NMatT0=    0 NMatD0=    1 NMtDS0=    0 NMtDT0=    0
 Symmetry not used in FoFCou.
 Leave Link  703 at Sun Dec  2 13:57:20 2018, MaxMem=   536870912 cpu:       758.9
 (Enter /pbs_home/pkowalski/g09d01/g09/l716.exe)
 Dipole        =-5.26761368D-02-2.41573620D+00-1.31114636D-01
 ***** Axes restored to original set *****
 -------------------------------------------------------------------
 Center     Atomic                   Forces (Hartrees/Bohr)
 Number     Number              X              Y              Z
 -------------------------------------------------------------------
      1        6          -0.020812438   -0.009530240    0.000859662
      2       16           0.002636639   -0.004903147   -0.005914922
      3        6          -0.006188226    0.005438770    0.003030430
      4        6           0.011775542    0.002606259    0.001168366
      5        6           0.001698716    0.007989979    0.004598861
      6        6           0.001463652    0.000197550    0.000052764
      7        1          -0.002151782   -0.001575401   -0.001403992
      8        6           0.032525163   -0.013025666    0.004552501
      9        6          -0.010700659    0.006415746   -0.002966671
     10        6          -0.022458597    0.021030603   -0.012885521
     11        6           0.007426005    0.013466190   -0.001223233
     12        6           0.009232704   -0.006610541    0.009054017
     13        9           0.000895291   -0.004445907    0.002869753
     14        9          -0.000037254    0.002645005    0.002610935
     15        9          -0.003658114   -0.007539092   -0.000781751
     16        9           0.001406199   -0.002110330   -0.004504167
     17        9           0.000639565    0.001658224    0.001241941
     18        9          -0.005765770   -0.000268560   -0.002845447
     19        6           0.006735843    0.003391298   -0.008373434
     20        6          -0.002150474   -0.019588733    0.009215711
     21        6          -0.000919340    0.000593501    0.002129706
     22        1          -0.000220832   -0.000970047    0.000698791
     23        1          -0.000990932    0.000985583   -0.000333484
     24        1          -0.000463394    0.000168472   -0.001495726
     25        6          -0.000084991   -0.001016270   -0.001896183
     26        1           0.001091060   -0.000655045    0.000194633
     27        1           0.000607962    0.000298054    0.001414903
     28        1          -0.000893922   -0.000566941   -0.000289807
     29        1           0.000685129   -0.000919575   -0.000367716
     30        1          -0.000707986    0.000929148    0.000064602
     31        1          -0.000797268    0.000726116    0.000593694
     32       16          -0.002958829    0.001959565    0.002640417
     33        6          -0.014019115    0.010398952    0.010597156
     34        6           0.015995501   -0.002710790   -0.011065810
     35        6           0.002068098   -0.002578638   -0.004227301
     36        1           0.000653129   -0.000238154   -0.000180841
     37        1           0.001037925   -0.000284910    0.000721088
     38        1          -0.000747153   -0.000059507    0.000835020
     39        1          -0.001847048   -0.001301523    0.001611055
 -------------------------------------------------------------------
 Cartesian Forces:  Max     0.032525163 RMS     0.006895318
 Leave Link  716 at Sun Dec  2 13:57:20 2018, MaxMem=   536870912 cpu:         0.2
 (Enter /pbs_home/pkowalski/g09d01/g09/l103.exe)

 GradGradGradGradGradGradGradGradGradGradGradGradGradGradGradGradGradGrad
 Berny optimization.
 Using GEDIIS/GDIIS optimizer.
 FormGI is forming the generalized inverse of G from B-inverse, IUseBI=4.
 GSVD:  received Info=                   1 from GESDD.
 Internal  Forces:  Max     0.018913215 RMS     0.002889960
 Search for a local minimum.
 Step number   2 out of a maximum of  223
 All quantities printed in internal units (Hartrees-Bohrs-Radians)
 RMS Force = .28900D-02 SwitMx=.10000D-02 MixMth= 1
 Mixed Optimization -- RFO/linear search
 Update second derivatives using D2CorX and points    1    2
 DE= -3.03D-02 DEPred=-3.10D-02 R= 9.78D-01
 TightC=F SS=  1.41D+00  RLast= 3.62D-01 DXNew= 5.0454D-01 1.0846D+00
 Trust test= 9.78D-01 RLast= 3.62D-01 DXMaxT set to 5.05D-01
 ITU=  1  0
 Use linear search instead of GDIIS.
     Eigenvalues ---    0.00792   0.00884   0.00894   0.00952   0.00973
     Eigenvalues ---    0.01010   0.01114   0.01132   0.01180   0.01235
     Eigenvalues ---    0.01263   0.01319   0.01372   0.01404   0.01471
     Eigenvalues ---    0.01498   0.01517   0.01586   0.01662   0.01686
     Eigenvalues ---    0.01949   0.02274   0.04710   0.05336   0.07231
     Eigenvalues ---    0.07268   0.07273   0.07279   0.07340   0.07355
     Eigenvalues ---    0.07379   0.07430   0.07506   0.08178   0.09269
     Eigenvalues ---    0.09992   0.10009   0.10708   0.12145   0.12225
     Eigenvalues ---    0.14083   0.15951   0.15989   0.16000   0.16000
     Eigenvalues ---    0.16000   0.16000   0.16000   0.16000   0.16000
     Eigenvalues ---    0.16000   0.16000   0.16000   0.16000   0.16026
     Eigenvalues ---    0.16732   0.23175   0.23579   0.23607   0.24125
     Eigenvalues ---    0.24223   0.24591   0.24926   0.24972   0.24980
     Eigenvalues ---    0.24991   0.24993   0.24998   0.24999   0.25906
     Eigenvalues ---    0.28123   0.28932   0.29016   0.29084   0.29406
     Eigenvalues ---    0.30281   0.30295   0.31687   0.33310   0.33907
     Eigenvalues ---    0.34035   0.34202   0.34210   0.34215   0.34244
     Eigenvalues ---    0.34248   0.34253   0.34271   0.34281   0.34303
     Eigenvalues ---    0.34315   0.34330   0.34342   0.34378   0.35241
     Eigenvalues ---    0.35947   0.36072   0.37168   0.37773   0.38207
     Eigenvalues ---    0.38534   0.39351   0.40684   0.44644   0.51678
     Eigenvalues ---    0.52871   0.53135   0.53722   0.54051   0.54207
     Eigenvalues ---    0.55037
 RFO step:  Lambda=-6.36875417D-03 EMin= 7.92129238D-03
 Quartic linear search produced a step of  0.28805.
 Iteration  1 RMS(Cart)=  0.12070795 RMS(Int)=  0.00231648
 Iteration  2 RMS(Cart)=  0.00462155 RMS(Int)=  0.00043086
 Iteration  3 RMS(Cart)=  0.00000940 RMS(Int)=  0.00043085
 Iteration  4 RMS(Cart)=  0.00000000 RMS(Int)=  0.00043085
 ITry= 1 IFail=0 DXMaxC= 4.98D-01 DCOld= 1.00D+10 DXMaxT= 5.05D-01 DXLimC= 3.00D+00 Rises=F
 Variable       Old X    -DE/DX   Delta X   Delta X   Delta X     New X
                                 (Linear)    (Quad)   (Total)
    R1        3.31736  -0.00364  -0.00042  -0.01565  -0.01586   3.30150
    R2        2.62323  -0.01015  -0.03071   0.00572  -0.02483   2.59840
    R3        2.72062   0.01018   0.00440   0.02571   0.03011   2.75073
    R4        3.27693  -0.00555  -0.01524  -0.00113  -0.01645   3.26048
    R5        2.57084   0.00487   0.00892   0.00101   0.00970   2.58054
    R6        2.83076  -0.00059   0.00376  -0.00726  -0.00350   2.82726
    R7        2.70967  -0.00331  -0.00463  -0.00471  -0.00943   2.70024
    R8        2.05441   0.00267   0.00360   0.00455   0.00815   2.06256
    R9        2.82526   0.00194   0.00498   0.00050   0.00549   2.83075
   R10        2.07377   0.00064   0.00118   0.00076   0.00193   2.07570
   R11        2.07749   0.00091   0.00239   0.00014   0.00252   2.08001
   R12        2.07765   0.00092   0.00245   0.00010   0.00255   2.08020
   R13        2.85260   0.00222   0.00210   0.00389   0.00624   2.85884
   R14        2.61372  -0.01891  -0.04143  -0.01703  -0.05797   2.55575
   R15        2.87797   0.00260   0.00226   0.01390   0.01552   2.89348
   R16        2.54962  -0.00399  -0.00276  -0.00595  -0.00871   2.54091
   R17        2.56040  -0.00289  -0.00288  -0.00338  -0.00626   2.55414
   R18        2.85386   0.00280   0.00335   0.00319   0.00658   2.86044
   R19        2.71440   0.00997   0.00195   0.02833   0.03027   2.74467
   R20        2.87917   0.00307   0.00276   0.01586   0.01855   2.89773
   R21        2.53440  -0.00698  -0.00473  -0.01028  -0.01501   2.51939
   R22        2.55439  -0.00516  -0.00777  -0.00310  -0.01087   2.54352
   R23        2.56144  -0.00114  -0.00196  -0.00033  -0.00230   2.55914
   R24        2.54661  -0.00582  -0.00410  -0.00863  -0.01273   2.53388
   R25        2.63243  -0.01091  -0.03114   0.00495  -0.02615   2.60628
   R26        2.82182   0.00275   0.00484   0.00363   0.00847   2.83029
   R27        2.68939   0.00020  -0.00900   0.01173   0.00276   2.69215
   R28        3.31041  -0.00524  -0.01062  -0.00699  -0.01761   3.29279
   R29        2.07546   0.00089   0.00163   0.00107   0.00270   2.07817
   R30        2.07841   0.00077   0.00312  -0.00133   0.00179   2.08020
   R31        2.07474   0.00022   0.00194  -0.00178   0.00016   2.07490
   R32        2.07914   0.00080   0.00326  -0.00144   0.00182   2.08096
   R33        2.07495   0.00026   0.00193  -0.00163   0.00030   2.07526
   R34        2.07558   0.00082   0.00167   0.00075   0.00243   2.07801
   R35        3.25462  -0.00303  -0.01418   0.00700  -0.00722   3.24740
   R36        2.62041  -0.01484  -0.02714  -0.01241  -0.03956   2.58085
   R37        2.81976   0.00304   0.00577   0.00337   0.00914   2.82890
   R38        2.05426   0.00272   0.00418   0.00396   0.00814   2.06240
   R39        2.07594   0.00060   0.00206  -0.00056   0.00151   2.07745
   R40        2.07839   0.00113   0.00283   0.00034   0.00317   2.08156
   R41        2.07468   0.00078   0.00163   0.00067   0.00231   2.07699
    A1        1.93109   0.00316   0.00777   0.00208   0.00902   1.94011
    A2        2.10854  -0.00096   0.00388  -0.00735  -0.00494   2.10359
    A3        2.24243  -0.00211  -0.01143   0.00919  -0.00372   2.23872
    A4        1.60291   0.00097   0.00270   0.00067   0.00374   1.60665
    A5        1.94704  -0.00459  -0.01445   0.00087  -0.01382   1.93322
    A6        2.10429   0.00203   0.00358   0.00354   0.00717   2.11146
    A7        2.23185   0.00256   0.01087  -0.00448   0.00645   2.23829
    A8        1.98610   0.00242   0.01175  -0.00281   0.00872   1.99483
    A9        2.16072  -0.00254  -0.00689  -0.00707  -0.01388   2.14683
   A10        2.13636   0.00012  -0.00486   0.00985   0.00506   2.14142
   A11        1.95763  -0.00195  -0.00777  -0.00075  -0.00839   1.94925
   A12        2.16920   0.00210  -0.00196   0.01445   0.01236   2.18156
   A13        2.15635  -0.00015   0.00973  -0.01371  -0.00410   2.15225
   A14        1.92910  -0.00162  -0.00472  -0.00406  -0.00876   1.92033
   A15        1.94347   0.00073   0.00338  -0.00041   0.00297   1.94644
   A16        1.94434   0.00086   0.00359   0.00035   0.00393   1.94827
   A17        1.88089   0.00049   0.00049   0.00310   0.00361   1.88450
   A18        1.88104   0.00046   0.00049   0.00303   0.00354   1.88458
   A19        1.88243  -0.00091  -0.00337  -0.00175  -0.00514   1.87729
   A20        2.12722  -0.00476   0.00276  -0.02399  -0.02306   2.10416
   A21        2.23437   0.00126  -0.00888   0.02607   0.01585   2.25022
   A22        1.89674   0.00396   0.00837   0.01739   0.02410   1.92084
   A23        1.78856  -0.00207  -0.00249   0.01295   0.00928   1.79784
   A24        2.00373   0.00011   0.00011  -0.01216  -0.01197   1.99176
   A25        1.92896   0.00084   0.00271  -0.00021   0.00312   1.93207
   A26        1.95425   0.00108   0.00246  -0.00033   0.00320   1.95745
   A27        1.92568  -0.00042  -0.00333  -0.00619  -0.00989   1.91579
   A28        1.86323   0.00040   0.00035   0.00559   0.00577   1.86900
   A29        1.89720   0.00341   0.00767   0.00858   0.01584   1.91303
   A30        2.24284   0.00237  -0.00914   0.02463   0.01539   2.25823
   A31        2.14162  -0.00572   0.00160  -0.03135  -0.02989   2.11172
   A32        1.76287  -0.00096  -0.00008   0.01827   0.01604   1.77891
   A33        2.00238   0.00104   0.00353  -0.00781  -0.00345   1.99893
   A34        1.91004  -0.00147  -0.00571  -0.00635  -0.01166   1.89838
   A35        2.00074   0.00117   0.00304  -0.00719  -0.00374   1.99700
   A36        1.90599  -0.00169  -0.00654  -0.00554  -0.01125   1.89473
   A37        1.87834   0.00152   0.00462   0.00813   0.01239   1.89073
   A38        1.78293  -0.00214  -0.00255   0.01095   0.00736   1.79029
   A39        1.93531   0.00065   0.00242  -0.00284  -0.00028   1.93503
   A40        2.00343   0.00054   0.00199  -0.00936  -0.00693   1.99650
   A41        1.92046  -0.00080  -0.00485  -0.00466  -0.00919   1.91127
   A42        1.95660   0.00143   0.00326  -0.00012   0.00345   1.96005
   A43        1.86528   0.00023  -0.00053   0.00568   0.00500   1.87029
   A44        2.17171   0.00206  -0.00434   0.01693   0.01251   2.18421
   A45        1.95650  -0.00182  -0.00310  -0.00543  -0.00838   1.94812
   A46        2.15488  -0.00024   0.00745  -0.01161  -0.00425   2.15063
   A47        2.24848   0.00044  -0.00644   0.01152   0.00452   2.25300
   A48        2.10294  -0.00120   0.00565  -0.01426  -0.00916   2.09379
   A49        1.93134   0.00078   0.00081   0.00431   0.00474   1.93608
   A50        1.93378  -0.00066  -0.00140  -0.00114  -0.00254   1.93125
   A51        1.93604   0.00132   0.00285   0.00385   0.00671   1.94275
   A52        1.94920  -0.00021  -0.00005  -0.00164  -0.00168   1.94752
   A53        1.88133  -0.00025  -0.00022  -0.00130  -0.00151   1.87982
   A54        1.87869   0.00103   0.00262   0.00601   0.00863   1.88732
   A55        1.88211  -0.00126  -0.00389  -0.00584  -0.00972   1.87240
   A56        1.93637   0.00125   0.00292   0.00332   0.00625   1.94262
   A57        1.94840  -0.00051  -0.00014  -0.00387  -0.00400   1.94440
   A58        1.93561  -0.00059  -0.00102  -0.00133  -0.00235   1.93325
   A59        1.88228  -0.00100  -0.00359  -0.00417  -0.00775   1.87453
   A60        1.88068  -0.00025  -0.00056  -0.00058  -0.00114   1.87954
   A61        1.87774   0.00109   0.00227   0.00675   0.00903   1.88677
   A62        1.61437  -0.00078  -0.00002  -0.00266  -0.00263   1.61174
   A63        1.93426  -0.00090  -0.00630   0.00423  -0.00233   1.93192
   A64        2.14301  -0.00439  -0.00310  -0.01518  -0.01864   2.12437
   A65        2.19983   0.00542   0.00999   0.01494   0.02465   2.22448
   A66        1.98825   0.00272   0.00865  -0.00064   0.00809   1.99634
   A67        2.15386  -0.00145  -0.00324  -0.00204  -0.00535   2.14851
   A68        2.14053  -0.00125  -0.00527   0.00288  -0.00246   2.13807
   A69        1.95604   0.00032   0.00298  -0.00226   0.00072   1.95677
   A70        1.93316   0.00065   0.00166   0.00141   0.00307   1.93623
   A71        1.92924  -0.00052  -0.00193  -0.00032  -0.00224   1.92700
   A72        1.88006  -0.00061  -0.00234  -0.00139  -0.00373   1.87633
   A73        1.87776   0.00041   0.00039   0.00386   0.00425   1.88201
   A74        1.88493  -0.00028  -0.00094  -0.00124  -0.00217   1.88275
    D1       -0.00121   0.00050  -0.00094   0.03591   0.03535   0.03414
    D2       -3.09594  -0.00125  -0.00449  -0.04561  -0.05016   3.13708
    D3        0.00176  -0.00040   0.00184  -0.03521  -0.03349  -0.03173
    D4       -3.14122  -0.00072   0.00095  -0.04957  -0.04880   3.09316
    D5        3.09193   0.00158   0.00653   0.05366   0.06034  -3.13092
    D6       -0.05105   0.00126   0.00563   0.03929   0.04503  -0.00602
    D7       -1.11616   0.00476   0.01923   0.15638   0.17508  -0.94108
    D8        2.29096   0.00185   0.00675   0.05213   0.05906   2.35002
    D9        2.08146   0.00251   0.01409   0.05923   0.07314   2.15459
   D10       -0.79461  -0.00041   0.00161  -0.04502  -0.04288  -0.83749
   D11        0.00033  -0.00049  -0.00022  -0.02757  -0.02761  -0.02728
   D12       -3.13699  -0.00015   0.00062  -0.01185  -0.01123   3.13497
   D13        0.00063   0.00035   0.00131   0.01247   0.01370   0.01433
   D14       -3.13736   0.00060   0.00103   0.02437   0.02522  -3.11214
   D15        3.13755  -0.00002   0.00038  -0.00466  -0.00419   3.13336
   D16       -0.00044   0.00023   0.00011   0.00725   0.00734   0.00690
   D17        3.13969  -0.00020  -0.00046  -0.00847  -0.00895   3.13074
   D18        1.04963  -0.00021  -0.00019  -0.00939  -0.00959   1.04003
   D19       -1.05267  -0.00015  -0.00061  -0.00713  -0.00777  -1.06044
   D20        0.00314   0.00021   0.00055   0.01004   0.01061   0.01375
   D21       -2.08692   0.00020   0.00082   0.00911   0.00997  -2.07696
   D22        2.09397   0.00027   0.00041   0.01138   0.01179   2.10576
   D23       -0.00157   0.00004  -0.00206   0.01523   0.01317   0.01159
   D24        3.14139   0.00036  -0.00118   0.02944   0.02816  -3.11363
   D25        3.13647  -0.00022  -0.00179   0.00348   0.00163   3.13811
   D26       -0.00375   0.00010  -0.00091   0.01769   0.01663   0.01288
   D27        1.57394   0.00007   0.00013   0.01431   0.01449   1.58843
   D28       -0.52607   0.00083   0.00278   0.01995   0.02278  -0.50329
   D29       -2.61980   0.00019   0.00068   0.01489   0.01562  -2.60418
   D30       -1.56919  -0.00029  -0.00085  -0.00164  -0.00254  -1.57173
   D31        2.61399   0.00047   0.00179   0.00401   0.00575   2.61974
   D32        0.52025  -0.00017  -0.00030  -0.00106  -0.00141   0.51885
   D33        2.94409  -0.00093  -0.00121  -0.01795  -0.01794   2.92614
   D34        0.82130  -0.00091  -0.00261  -0.01972  -0.02158   0.79971
   D35       -1.28712  -0.00215  -0.00519  -0.01824  -0.02299  -1.31011
   D36       -0.41750   0.00139   0.00650   0.07102   0.07838  -0.33912
   D37       -2.54029   0.00141   0.00510   0.06924   0.07474  -2.46555
   D38        1.63448   0.00017   0.00253   0.07072   0.07333   1.70782
   D39        2.88434   0.00118   0.01069   0.05739   0.06944   2.95378
   D40       -0.31609   0.00205   0.01308   0.09206   0.10692  -0.20917
   D41       -0.01982  -0.00037  -0.00012  -0.03035  -0.03103  -0.05085
   D42        3.06295   0.00050   0.00227   0.00432   0.00645   3.06939
   D43        0.67014  -0.00350  -0.01354  -0.08495  -0.09813   0.57201
   D44        2.83177  -0.00216  -0.00801  -0.08550  -0.09359   2.73818
   D45       -1.33851  -0.00057  -0.00382  -0.08509  -0.08861  -1.42712
   D46        2.82641  -0.00410  -0.01365  -0.09158  -0.10496   2.72145
   D47       -1.29514  -0.00276  -0.00813  -0.09213  -0.10042  -1.39556
   D48        0.81776  -0.00117  -0.00393  -0.09172  -0.09544   0.72233
   D49       -1.38417  -0.00318  -0.01382  -0.08888  -0.10223  -1.48640
   D50        0.77746  -0.00184  -0.00829  -0.08942  -0.09769   0.67977
   D51        2.89037  -0.00025  -0.00410  -0.08901  -0.09271   2.79766
   D52        0.44858  -0.00090  -0.00643  -0.02288  -0.02962   0.41896
   D53       -1.59713   0.00089  -0.00052  -0.02216  -0.02283  -1.61996
   D54        2.57028  -0.00030  -0.00308  -0.02067  -0.02418   2.54610
   D55       -2.63830  -0.00202  -0.00813  -0.05729  -0.06508  -2.70338
   D56        1.59917  -0.00022  -0.00222  -0.05657  -0.05829   1.54089
   D57       -0.51660  -0.00142  -0.00478  -0.05508  -0.05964  -0.57624
   D58       -0.75914   0.00015   0.00864  -0.04154  -0.03253  -0.79167
   D59        2.34801   0.00125   0.00924   0.02229   0.03178   2.37980
   D60        2.31622   0.00145   0.01145  -0.00096   0.01024   2.32646
   D61       -0.85981   0.00255   0.01205   0.06287   0.07455  -0.78526
   D62       -0.68000   0.00338   0.01370   0.06691   0.08083  -0.59917
   D63        1.37634   0.00265   0.01296   0.06738   0.08033   1.45667
   D64       -2.83362   0.00332   0.01119   0.07134   0.08269  -2.75093
   D65       -2.84276   0.00213   0.00784   0.06790   0.07612  -2.76664
   D66       -0.78642   0.00140   0.00710   0.06837   0.07562  -0.71080
   D67        1.28681   0.00207   0.00533   0.07233   0.07798   1.36479
   D68        1.33167   0.00062   0.00460   0.06638   0.07097   1.40264
   D69       -2.89517  -0.00010   0.00386   0.06685   0.07047  -2.82470
   D70       -0.82195   0.00057   0.00209   0.07081   0.07283  -0.74912
   D71       -0.04973   0.00082   0.00464   0.02222   0.02706  -0.02267
   D72        3.12358  -0.00016   0.00400  -0.03624  -0.03237   3.09121
   D73        3.10639   0.00092   0.00410   0.03040   0.03471   3.14111
   D74       -0.00348  -0.00006   0.00346  -0.02806  -0.02472  -0.02820
   D75       -2.60433  -0.00006  -0.00059   0.00743   0.00684  -2.59749
   D76        1.59001  -0.00017  -0.00127   0.00728   0.00602   1.59602
   D77       -0.51010   0.00066   0.00174   0.01317   0.01493  -0.49518
   D78        0.52113  -0.00018  -0.00010  -0.00157  -0.00167   0.51945
   D79       -1.56772  -0.00030  -0.00078  -0.00171  -0.00250  -1.57022
   D80        2.61535   0.00054   0.00223   0.00418   0.00641   2.62176
   D81       -0.00448  -0.00003  -0.00248   0.01729   0.01487   0.01039
   D82        3.10258   0.00045   0.00121   0.02380   0.02516   3.12774
   D83       -3.13171   0.00005  -0.00289   0.02510   0.02219  -3.10952
   D84       -0.02465   0.00053   0.00080   0.03161   0.03248   0.00783
   D85       -3.10493  -0.00085  -0.00310  -0.02836  -0.03113  -3.13606
   D86        0.00799   0.00007  -0.00277   0.02500   0.02237   0.03036
   D87       -0.01045  -0.00008   0.00148  -0.01529  -0.01383  -0.02428
   D88       -3.04020  -0.00163  -0.00427  -0.05300  -0.05640  -3.09660
   D89        0.01045   0.00007   0.00032   0.00191   0.00220   0.01265
   D90       -3.09691  -0.00039  -0.00340  -0.00443  -0.00796  -3.10487
   D91        3.03574   0.00090   0.00507   0.03873   0.04426   3.08000
   D92       -0.07162   0.00043   0.00135   0.03239   0.03411  -0.03752
   D93       -0.51381   0.00054   0.00214   0.01055   0.01269  -0.50112
   D94        1.58633   0.00042   0.00231   0.00823   0.01054   1.59688
   D95       -2.60833   0.00016   0.00096   0.00738   0.00835  -2.59998
   D96        2.75716  -0.00071  -0.00309  -0.03193  -0.03503   2.72213
   D97       -1.42588  -0.00082  -0.00292  -0.03425  -0.03717  -1.46305
   D98        0.66263  -0.00109  -0.00426  -0.03510  -0.03936   0.62327
         Item               Value     Threshold  Converged?
 Maximum Force            0.018913     0.000450     NO 
 RMS     Force            0.002890     0.000300     NO 
 Maximum Displacement     0.498231     0.001800     NO 
 RMS     Displacement     0.121607     0.001200     NO 
 Predicted change in Energy=-7.402828D-03
 Lowest energy point so far.  Saving SCF results.
 GradGradGradGradGradGradGradGradGradGradGradGradGradGradGradGradGradGrad

 Leave Link  103 at Sun Dec  2 13:57:21 2018, MaxMem=   536870912 cpu:         0.9
 (Enter /pbs_home/pkowalski/g09d01/g09/l202.exe)
                          Input orientation:                          
 ---------------------------------------------------------------------
 Center     Atomic      Atomic             Coordinates (Angstroms)
 Number     Number       Type             X           Y           Z
 ---------------------------------------------------------------------
      1          6           0       -1.977907   -0.221232   -0.596855
      2         16           0       -3.422438    0.739954   -0.392584
      3          6           0       -4.428791   -0.537586   -0.968821
      4          6           0       -3.678465   -1.620640   -1.327662
      5          6           0       -2.273219   -1.454043   -1.129423
      6          6           0       -5.913187   -0.370475   -1.052638
      7          1           0       -4.111109   -2.531833   -1.744592
      8          6           0       -0.671405    0.327677   -0.264296
      9          6           0       -0.211643    1.637471   -0.865726
     10          6           0        0.338794   -0.243839    0.429948
     11          6           0        1.021871    1.986961   -0.028607
     12          6           0        1.588602    0.599381    0.295096
     13          9           0       -1.138038    2.611513   -0.834725
     14          9           0        0.145646    1.470260   -2.158472
     15          9           0        1.883759    2.808013   -0.628986
     16          9           0        0.617599    2.562957    1.118752
     17          9           0        2.351094    0.169951   -0.738423
     18          9           0        2.369501    0.610259    1.385061
     19          6           0       -0.584943   -1.872252    2.171394
     20          6           0        0.335846   -1.453462    1.233889
     21          6           0       -1.807122   -1.109176    2.580265
     22          1           0       -2.057071   -1.311697    3.631878
     23          1           0       -2.677994   -1.391179    1.968870
     24          1           0       -1.664661   -0.026564    2.465222
     25          6           0       -1.262209   -2.500002   -1.486825
     26          1           0       -1.076258   -3.181807   -0.642314
     27          1           0       -0.299678   -2.049237   -1.763121
     28          1           0       -1.611621   -3.106293   -2.335070
     29          1           0       -6.372759   -1.284956   -1.451430
     30          1           0       -6.188794    0.464651   -1.714555
     31          1           0       -6.355455   -0.171003   -0.064531
     32         16           0        1.652568   -2.587399    1.104911
     33          6           0        0.949035   -3.644165    2.263084
     34          6           0       -0.220905   -3.126327    2.740893
     35          6           0        1.638024   -4.897184    2.706049
     36          1           0        2.292667   -5.308032    1.924261
     37          1           0        2.260677   -4.710703    3.595355
     38          1           0        0.899968   -5.668748    2.966765
     39          1           0       -0.811200   -3.624654    3.511817
 ---------------------------------------------------------------------
                    Distance matrix (angstroms):
                    1          2          3          4          5
     1  C    0.000000
     2  S    1.747076   0.000000
     3  C    2.499054   1.725371   0.000000
     4  C    2.320415   2.551926   1.365563   0.000000
     5  C    1.375014   2.584040   2.347802   1.428905   0.000000
     6  C    3.964398   2.805808   1.496123   2.575370   3.798603
     7  H    3.347646   3.606492   2.163276   1.091459   2.217634
     8  C    1.455624   2.784710   3.919564   3.737526   2.547309
     9  C    2.578130   3.367284   4.746139   4.779909   3.725197
    10  C    2.534154   3.973823   4.977219   4.595992   3.273965
    11  C    3.767982   4.630269   6.080054   6.065929   4.889778
    12  C    3.766824   5.059959   6.252935   5.941703   4.599943
    13  F    2.964186   2.986084   4.556738   4.960633   4.231339
    14  F    3.131975   4.047583   5.135385   4.986756   3.932098
    15  F    4.908138   5.699866   7.152399   7.144191   5.974616
    16  F    4.175124   4.682881   6.279919   6.476388   5.435754
    17  F    4.348944   5.811899   6.820596   6.317358   4.916758
    18  F    4.849672   6.059983   7.285264   6.993831   5.669111
    19  C    3.511327   4.631305   5.139791   4.677241   3.731028
    20  C    3.197415   4.645555   5.328463   4.764890   3.520293
    21  C    3.303287   3.855691   4.449256   4.362959   3.754726
    22  H    4.367787   4.719088   5.233616   5.226988   4.768330
    23  H    2.905485   3.266863   3.524761   3.452639   3.125255
    24  H    3.084207   3.441567   4.437816   4.580660   3.915292
    25  C    2.548934   4.044906   3.761202   2.576219   1.497968
    26  H    3.095165   4.576804   4.282287   3.111017   2.157582
    27  H    2.741940   4.405632   4.468286   3.433588   2.156547
    28  H    3.388087   4.673963   4.049856   2.737495   2.149703
    29  H    4.601797   3.731730   2.137869   2.717944   4.115641
    30  H    4.410359   3.078332   2.158289   3.286317   4.399488
    31  H    4.410082   3.088697   2.159666   3.295940   4.409630
    32  S    4.655653   6.250557   6.744259   5.939020   4.657097
    33  C    5.335045   6.736679   7.001218   6.196924   5.166107
    34  C    4.761007   5.917484   6.178176   5.547518   4.689123
    35  C    6.771164   8.184567   8.325684   7.434489   6.470232
    36  H    7.104179   8.637611   8.735278   7.734745   6.710107
    37  H    7.462946   8.826727   9.110191   8.310114   7.313384
    38  H    7.117372   8.428516   8.379340   7.469359   6.679193
    39  H    5.461289   6.411920   6.533994   5.971418   5.328242
                    6          7          8          9         10
     6  C    0.000000
     7  H    2.897888   0.000000
     8  C    5.346511   4.711649   0.000000
     9  C    6.047677   5.775927   1.512831   0.000000
    10  C    6.426614   5.455747   1.352445   2.349697   0.000000
    11  C    7.396025   7.050645   2.382427   1.531166   2.377674
    12  C    7.683349   6.815537   2.344009   2.380341   1.513679
    13  F    5.633985   6.010076   2.399800   1.344591   3.454484
    14  F    6.428113   5.857304   2.358171   1.351595   3.110523
    15  F    8.430578   8.105368   3.579655   2.411831   3.580790
    16  F    7.481386   7.517733   2.927598   2.341436   2.903496
    17  F    8.287891   7.076163   3.063523   2.955917   2.363401
    18  F    8.689484   7.852756   3.470928   3.575403   2.401144
    19  C    6.406240   5.310729   3.283253   4.656351   2.556884
    20  C    6.741771   5.459820   2.536054   3.776505   1.452418
    21  C    5.532037   5.102617   3.383183   4.686627   3.158739
    22  H    6.140051   5.883386   4.448347   5.686091   4.139185
    23  H    4.542887   4.140617   3.459465   4.826028   3.575708
    24  H    5.526625   5.475765   2.926143   3.996935   2.864155
    25  C    5.133712   2.860715   3.136781   4.313714   3.365635
    26  H    5.609620   3.293600   3.552926   4.901318   3.432751
    27  H    5.902078   3.841908   2.834498   3.795377   2.911470
    28  H    5.256691   2.631751   4.118769   5.159671   4.432051
    29  H    1.098415   2.599173   6.042789   6.844192   7.047584
    30  H    1.100695   3.646449   5.706452   6.149988   6.907261
    31  H    1.100793   3.665134   5.709379   6.454371   6.712882
    32  S    8.173765   6.429832   3.971555   5.020779   2.770172
    33  C    8.294646   6.550099   4.978855   6.247583   3.910882
    34  C    7.374800   5.967134   4.600462   5.975077   3.736638
    35  C    9.572858   7.645628   6.438602   7.673367   5.340624
    36  H   10.028830   7.885183   6.733255   7.892756   5.629977
    37  H   10.356325   8.594310   6.991372   8.143274   5.802268
    38  H    9.520839   7.559631   6.990428   8.324933   6.014982
    39  H    7.579855   6.301864   5.468043   6.871121   4.717024
                   11         12         13         14         15
    11  C    0.000000
    12  C    1.533410   0.000000
    13  F    2.388535   3.572077   0.000000
    14  F    2.360312   2.976668   2.168550   0.000000
    15  F    1.333204   2.412282   3.035160   2.673939   0.000000
    16  F    1.345972   2.340275   2.626917   3.486678   2.172050
    17  F    2.360550   1.354240   4.259641   2.927686   2.681371
    18  F    2.389534   1.340874   4.608177   4.271037   3.020340
    19  C    4.723916   3.788635   5.426491   5.518504   5.986777
    20  C    3.728410   2.581646   4.793278   4.482459   4.901684
    21  C    4.939178   4.435325   5.094443   5.737806   6.266280
    22  H    5.810351   5.298798   6.015541   6.791126   7.117381
    23  H    5.393584   4.996768   5.123783   5.761574   6.722475
    24  H    4.182216   3.960426   4.257515   5.186158   5.495474
    25  C    5.241780   4.572586   5.154438   4.265693   6.229609
    26  H    5.612036   4.719916   5.796843   5.043165   6.681305
    27  H    4.587584   3.849290   4.825698   3.569520   5.444864
    28  H    6.180314   5.557987   5.930313   4.905507   7.078659
    29  H    8.210385   8.365665   6.554776   7.112012   9.251967
    30  H    7.559996   8.033974   5.558170   6.429109   8.475607
    31  H    7.686549   7.989422   5.962971   7.024432   8.779396
    32  S    4.754725   3.288686   6.211147   5.420800   5.671888
    33  C    6.080027   4.721196   7.285999   6.808298   7.132207
    34  C    5.946455   4.810107   6.822681   6.728056   7.141574
    35  C    7.432997   6.002280   8.753521   8.150773   8.399578
    36  H    7.658037   6.168258   9.060956   8.199003   8.518008
    37  H    7.715338   6.288114   9.208241   8.705411   8.632393
    38  H    8.221740   6.848465   9.336354   8.820572   9.260279
    39  H    6.883674   5.826561   7.608484   7.682830   8.110996
                   16         17         18         19         20
    16  F    0.000000
    17  F    3.490069   0.000000
    18  F    2.636875   2.168731   0.000000
    19  C    4.714365   4.610633   3.938263   0.000000
    20  C    4.027936   3.253722   2.901302   1.379185   0.000000
    21  C    4.636793   5.471802   4.672168   1.497727   2.554129
    22  H    5.336910   6.381750   5.323217   2.148115   3.390649
    23  H    5.217167   5.921004   5.461117   2.157154   3.102790
    24  H    3.705039   5.140841   4.224542   2.158400   2.748499
    25  C    5.996354   4.554636   5.577703   3.772973   3.324351
    26  H    6.242822   4.794816   5.510288   3.142177   2.915708
    27  H    5.515336   3.605744   4.910039   3.948811   3.121042
    28  H    7.002764   5.383880   6.595563   4.783841   4.388842
    29  H    8.383160   8.873034   9.384275   6.853363   7.228049
    30  H    7.665345   8.600545   9.103474   7.208666   7.412382
    31  H    7.582755   8.739243   8.878994   6.418132   6.935712
    32  S    5.253334   3.389513   3.288995   2.579782   1.742472
    33  C    6.320419   5.051959   4.570423   2.345457   2.496882
    34  C    5.975147   5.439325   4.744529   1.424625   2.319377
    35  C    7.695095   6.168364   5.710692   3.791788   3.965116
    36  H    8.087470   6.091108   5.943299   4.488463   4.377610
    37  H    7.857442   6.527679   5.762801   4.264038   4.459946
    38  H    8.441319   7.065734   6.639823   4.153427   4.592356
    39  H    6.786365   6.516415   5.707402   2.217846   3.349439
                   21         22         23         24         25
    21  C    0.000000
    22  H    1.099718   0.000000
    23  H    1.100794   1.776924   0.000000
    24  H    1.097988   1.779505   1.770701   0.000000
    25  C    4.332730   5.314602   3.895609   4.679587   0.000000
    26  H    3.900639   4.767392   3.548266   4.467500   1.101197
    27  H    4.692665   5.721749   4.474058   4.881933   1.098178
    28  H    5.309163   6.246877   4.754226   5.703537   1.099635
    29  H    6.093480   6.668275   5.035973   6.252191   5.253123
    30  H    6.334150   6.986480   5.416405   6.178965   5.754326
    31  H    5.344384   5.782796   4.375759   5.331422   5.778262
    32  S    4.041197   4.666305   4.575057   4.405943   3.901367
    33  C    3.758082   4.043597   4.279935   4.467583   4.501169
    34  C    2.571145   2.730978   3.105487   3.430591   4.398886
    35  C    5.121901   5.231310   5.609235   5.889709   5.633652
    36  H    5.904999   6.148729   6.328602   6.621706   5.670775
    37  H    5.527060   5.495227   6.168887   6.215033   6.567076
    38  H    5.316712   5.307575   5.665263   6.217967   5.877961
    39  H    2.861343   2.629901   3.294544   3.843177   5.143411
                   26         27         28         29         30
    26  H    0.000000
    27  H    1.772569   0.000000
    28  H    1.777002   1.779238   0.000000
    29  H    5.683804   6.128914   5.173637   0.000000
    30  H    6.370587   6.403412   5.838424   1.778821   0.000000
    31  H    6.104809   6.563948   6.022893   1.778955   1.776066
    32  S    3.294331   3.510910   4.770498   8.522741   8.874197
    33  C    3.571684   4.507039   5.290489   8.542373   9.146179
    34  C    3.490100   4.631681   5.263068   7.668867   8.268122
    35  C    4.639115   5.642603   6.259422   9.721392  10.466619
    36  H    4.738966   5.562084   6.183285  10.132622  10.885772
    37  H    5.606291   6.507848   7.262146  10.570808  11.241574
    38  H    4.807889   6.075511   6.401852   9.572389  10.477781
    39  H    4.186069   5.528884   5.924142   7.812742   8.541423
                   31         32         33         34         35
    31  H    0.000000
    32  S    8.446005   0.000000
    33  C    8.416425   1.718452   0.000000
    34  C    7.364581   2.544952   1.365729   0.000000
    35  C    9.690646   2.810510   1.496991   2.567638   0.000000
    36  H   10.253506   2.912543   2.165318   3.427064   1.099339
    37  H   10.403911   3.328743   2.152407   3.065713   1.101516
    38  H    9.594536   3.677992   2.143949   2.787702   1.099095
    39  H    7.446928   3.597117   2.158273   1.091376   2.875290
                   36         37         38         39
    36  H    0.000000
    37  H    1.774932   0.000000
    38  H    1.776666   1.778906   0.000000
    39  H    3.871445   3.259280   2.720937   0.000000
 Stoichiometry    C17H14F6S2
 Framework group  C1[X(C17H14F6S2)]
 Deg. of freedom   111
 Full point group                 C1      NOp   1
 RotChk:  IX=0 Diff= 2.34D-02
 Largest Abelian subgroup         C1      NOp   1
 Largest concise Abelian subgroup C1      NOp   1
                         Standard orientation:                         
 ---------------------------------------------------------------------
 Center     Atomic      Atomic             Coordinates (Angstroms)
 Number     Number       Type             X           Y           Z
 ---------------------------------------------------------------------
      1          6           0        1.583970   -0.533083    0.266047
      2         16           0        3.054519   -0.631829   -0.672042
      3          6           0        3.509494   -2.115429    0.082168
      4          6           0        2.591141   -2.481150    1.024313
      5          6           0        1.486959   -1.582796    1.148858
      6          6           0        4.776661   -2.814897   -0.296540
      7          1           0        2.696377   -3.375123    1.641582
      8          6           0        0.671379    0.587890    0.094471
      9          6           0        1.168740    2.010994    0.221226
     10          6           0       -0.675646    0.576340   -0.025926
     11          6           0        0.003048    2.834211   -0.333700
     12          6           0       -1.207408    1.989450    0.081657
     13          9           0        2.317352    2.252100   -0.434887
     14          9           0        1.377487    2.330421    1.517836
     15          9           0       -0.034360    4.097285    0.091362
     16          9           0        0.079318    2.841877   -1.677488
     17          9           0       -1.545536    2.281642    1.360039
     18          9           0       -2.284353    2.235191   -0.678438
     19          6           0       -1.452392   -1.585306   -1.149138
     20          6           0       -1.571182   -0.544569   -0.251972
     21          6           0       -0.333630   -1.754222   -2.130477
     22          1           0       -0.688481   -2.260791   -3.039789
     23          1           0        0.482252   -2.359625   -1.706720
     24          1           0        0.096055   -0.787234   -2.423534
     25          6           0        0.381951   -1.770136    2.142723
     26          1           0       -0.439090   -2.369873    1.719826
     27          1           0       -0.042540   -0.807112    2.456391
     28          1           0        0.748234   -2.290446    3.039556
     29          1           0        4.893466   -3.730376    0.299086
     30          1           0        5.657473   -2.179247   -0.118639
     31          1           0        4.781206   -3.098637   -1.360126
     32         16           0       -3.053311   -0.671155    0.655484
     33          6           0       -3.488614   -2.138870   -0.125159
     34          6           0       -2.551601   -2.486746   -1.055861
     35          6           0       -4.785128   -2.829325    0.163469
     36          1           0       -5.140456   -2.632368    1.184986
     37          1           0       -5.572076   -2.495462   -0.531214
     38          1           0       -4.673856   -3.916834    0.049655
     39          1           0       -2.653514   -3.369906   -1.688904
 ---------------------------------------------------------------------
 Rotational constants (GHZ):      0.2328003      0.1939027      0.1265233
 Leave Link  202 at Sun Dec  2 13:57:21 2018, MaxMem=   536870912 cpu:         0.0
 (Enter /pbs_home/pkowalski/g09d01/g09/l301.exe)
 Basis read from rwf:  (5D, 7F)
 No pseudopotential information found on rwf file.
 There are   453 symmetry adapted cartesian basis functions of A   symmetry.
 There are   428 symmetry adapted basis functions of A   symmetry.
   428 basis functions,   747 primitive gaussians,   453 cartesian basis functions
   101 alpha electrons      101 beta electrons
       nuclear repulsion energy      2826.7683536276 Hartrees.
 IExCor=20419 DFT=T Ex+Corr=CAM-B3LYP ExCW=0 ScaHFX=  1.000000
 ScaDFX=  1.000000  1.000000  1.000000  0.810000 ScalE2=  1.000000  1.000000
 IRadAn=      0 IRanWt=     -1 IRanGd=            0 ICorTp=0 IEmpDi=  4
  HFx wShort=  0.000000 wLong=  0.330000 cFull=  0.190000 cShort=  0.000000 cLong=  0.460000
  DFx wShort=  0.000000 wLong=  0.330000 cFull=  0.190000 cShort=  0.000000 cLong=  0.460000
 NAtoms=   39 NActive=   39 NUniq=   39 SFac= 1.00D+00 NAtFMM=   60 NAOKFM=F Big=F
 Integral buffers will be    131072 words long.
 Raffenetti 2 integral format.
 Two-electron integral symmetry is turned on.
 No density basis found on file   724.
 Leave Link  301 at Sun Dec  2 13:57:21 2018, MaxMem=   536870912 cpu:         0.6
 (Enter /pbs_home/pkowalski/g09d01/g09/l302.exe)
 NPDir=0 NMtPBC=     1 NCelOv=     1 NCel=       1 NClECP=     1 NCelD=      1
         NCelK=      1 NCelE2=     1 NClLst=     1 CellRange=     0.0.
 One-electron integrals computed using PRISM.
 NBasis=   428 RedAO= T EigKep=  3.52D-04  NBF=   428
 NBsUse=   428 1.00D-06 EigRej= -1.00D+00 NBFU=   428
 Precomputing XC quadrature grid using
 IXCGrd= 4 IRadAn=           0 IRanWt=          -1 IRanGd=           0 AccXCQ= 0.00D+00.
 Generated NRdTot=       0 NPtTot=           0 NUsed=           0 NTot=          32
 NSgBfM=   445   445   445   445   446 MxSgAt=    39 MxSgA2=    39.
 Leave Link  302 at Sun Dec  2 13:57:22 2018, MaxMem=   536870912 cpu:         7.2
 (Enter /pbs_home/pkowalski/g09d01/g09/l303.exe)
 DipDrv:  MaxL=1.
 Leave Link  303 at Sun Dec  2 13:57:22 2018, MaxMem=   536870912 cpu:         0.9
 (Enter /pbs_home/pkowalski/g09d01/g09/l401.exe)
 Initial guess from the checkpoint file:  "dae0068freq_open_cam-b3lyp_air.chk"
 B after Tr=     0.000000    0.000000    0.000000
         Rot=    0.999962   -0.003190   -0.000519    0.008125 Ang=  -1.00 deg.
 Guess basis will be translated and rotated to current coordinates.
 JPrj=2 DoOrth=T DoCkMO=T.
 Generating alternative initial guess.
 ExpMin= 1.22D-01 ExpMax= 9.18D+03 ExpMxC= 1.38D+03 IAcc=1 IRadAn=         1 AccDes= 0.00D+00
 Harris functional with IExCor=20419 and IRadAn=       1 diagonalized for initial guess.
 HarFok:  IExCor=20419 AccDes= 0.00D+00 IRadAn=         1 IDoV= 1 UseB2=F ITyADJ=14
 ICtDFT=  3500011 ScaDFX=  1.000000  1.000000  1.000000  1.000000
 FoFCou: FMM=F IPFlag=           0 FMFlag=      100000 FMFlg1=           0
         NFxFlg=           0 DoJE=T BraDBF=F KetDBF=T FulRan=T
         wScrn=  0.000000 ICntrl=     500 IOpCl=  0 I1Cent=   200000004 NGrid=           0
         NMat0=    1 NMatS0=      1 NMatT0=    0 NMatD0=    1 NMtDS0=    0 NMtDT0=    0
 Petite list used in FoFCou.
 Harris En= -1994.59441458544    
 Leave Link  401 at Sun Dec  2 13:57:25 2018, MaxMem=   536870912 cpu:        19.4
 (Enter /pbs_home/pkowalski/g09d01/g09/l502.exe)
 Closed shell SCF:
 Using DIIS extrapolation, IDIIS=  1040.
 Integral symmetry usage will be decided dynamically.
 IVT=      641221 IEndB=      641221 NGot=   536870912 MDV=   536451994
 LenX=   536451994 LenY=   536246332
 Requested convergence on RMS density matrix=1.00D-08 within 128 cycles.
 Requested convergence on MAX density matrix=1.00D-06.
 Requested convergence on             energy=1.00D-06.
 No special actions if energy rises.
 Fock matrices will be formed incrementally for  20 cycles.
 Integral accuracy reduced to 1.0D-05 until final iterations.

 Cycle   1  Pass 0  IDiag  1:
 FoFJK:  IHMeth= 1 ICntrl=       0 DoSepK=T KAlg= 0 I1Cent=   0 FoldK=F
 IRaf=         1 NMat=   1 IRICut=       1 DoRegI=T DoRafI=F ISym2E= 0.
 FoFCou: FMM=F IPFlag=           0 FMFlag=      100000 FMFlg1=           0
         NFxFlg=           0 DoJE=T BraDBF=F KetDBF=F FulRan=T
         wScrn=  0.000000 ICntrl=     500 IOpCl=  0 I1Cent=           0 NGrid=           0
         NMat0=    1 NMatS0=      1 NMatT0=    0 NMatD0=    1 NMtDS0=    0 NMtDT0=    0
 Symmetry not used in FoFCou.
 E= -2049.96324702021    
 DIIS: error= 3.47D-03 at cycle   1 NSaved=   1.
 NSaved= 1 IEnMin= 1 EnMin= -2049.96324702021     IErMin= 1 ErrMin= 3.47D-03
 ErrMax= 3.47D-03  0.00D+00 EMaxC= 1.00D-01 BMatC= 2.22D-02 BMatP= 2.22D-02
 IDIUse=3 WtCom= 9.65D-01 WtEn= 3.47D-02
 Coeff-Com:  0.100D+01
 Coeff-En:   0.100D+01
 Coeff:      0.100D+01
 Gap=     0.601 Goal=   None    Shift=    0.000
 GapD=    0.601 DampG=2.000 DampE=1.000 DampFc=2.0000 IDamp=-1.
 RMSDP=7.95D-04 MaxDP=3.24D-02              OVMax= 2.46D-02

 Cycle   2  Pass 0  IDiag  1:
 RMSU=  7.95D-04    CP:  9.99D-01
 E= -2049.99409291458     Delta-E=       -0.030845894372 Rises=F Damp=F
 DIIS: error= 9.23D-04 at cycle   2 NSaved=   2.
 NSaved= 2 IEnMin= 2 EnMin= -2049.99409291458     IErMin= 2 ErrMin= 9.23D-04
 ErrMax= 9.23D-04  0.00D+00 EMaxC= 1.00D-01 BMatC= 7.01D-04 BMatP= 2.22D-02
 IDIUse=3 WtCom= 9.91D-01 WtEn= 9.23D-03
 Coeff-Com: -0.106D+00 0.111D+01
 Coeff-En:   0.000D+00 0.100D+01
 Coeff:     -0.105D+00 0.110D+01
 Gap=     0.245 Goal=   None    Shift=    0.000
 RMSDP=1.52D-04 MaxDP=3.26D-03 DE=-3.08D-02 OVMax= 7.28D-03

 Cycle   3  Pass 0  IDiag  1:
 RMSU=  1.29D-04    CP:  9.98D-01  1.10D+00
 E= -2049.99548292690     Delta-E=       -0.001390012315 Rises=F Damp=F
 DIIS: error= 7.65D-04 at cycle   3 NSaved=   3.
 NSaved= 3 IEnMin= 3 EnMin= -2049.99548292690     IErMin= 3 ErrMin= 7.65D-04
 ErrMax= 7.65D-04  0.00D+00 EMaxC= 1.00D-01 BMatC= 2.73D-04 BMatP= 7.01D-04
 IDIUse=3 WtCom= 9.92D-01 WtEn= 7.65D-03
 Coeff-Com: -0.615D-01 0.451D+00 0.611D+00
 Coeff-En:   0.000D+00 0.000D+00 0.100D+01
 Coeff:     -0.610D-01 0.447D+00 0.614D+00
 Gap=     0.245 Goal=   None    Shift=    0.000
 RMSDP=6.10D-05 MaxDP=1.93D-03 DE=-1.39D-03 OVMax= 2.74D-03

 Cycle   4  Pass 0  IDiag  1:
 RMSU=  5.24D-05    CP:  9.98D-01  1.12D+00  8.09D-01
 E= -2049.99569558106     Delta-E=       -0.000212654167 Rises=F Damp=F
 DIIS: error= 2.78D-04 at cycle   4 NSaved=   4.
 NSaved= 4 IEnMin= 4 EnMin= -2049.99569558106     IErMin= 4 ErrMin= 2.78D-04
 ErrMax= 2.78D-04  0.00D+00 EMaxC= 1.00D-01 BMatC= 3.19D-05 BMatP= 2.73D-04
 IDIUse=3 WtCom= 9.97D-01 WtEn= 2.78D-03
 Coeff-Com: -0.230D-02-0.465D-01 0.226D+00 0.823D+00
 Coeff-En:   0.000D+00 0.000D+00 0.000D+00 0.100D+01
 Coeff:     -0.229D-02-0.464D-01 0.225D+00 0.823D+00
 Gap=     0.245 Goal=   None    Shift=    0.000
 RMSDP=2.16D-05 MaxDP=6.82D-04 DE=-2.13D-04 OVMax= 1.24D-03

 Cycle   5  Pass 0  IDiag  1:
 RMSU=  1.76D-05    CP:  9.98D-01  1.13D+00  9.03D-01  9.91D-01
 E= -2049.99572746474     Delta-E=       -0.000031883674 Rises=F Damp=F
 DIIS: error= 4.73D-05 at cycle   5 NSaved=   5.
 NSaved= 5 IEnMin= 5 EnMin= -2049.99572746474     IErMin= 5 ErrMin= 4.73D-05
 ErrMax= 4.73D-05  0.00D+00 EMaxC= 1.00D-01 BMatC= 2.70D-06 BMatP= 3.19D-05
 IDIUse=1 WtCom= 1.00D+00 WtEn= 0.00D+00
 Coeff-Com:  0.297D-02-0.491D-01 0.542D-01 0.338D+00 0.654D+00
 Coeff:      0.297D-02-0.491D-01 0.542D-01 0.338D+00 0.654D+00
 Gap=     0.245 Goal=   None    Shift=    0.000
 RMSDP=8.27D-06 MaxDP=3.21D-04 DE=-3.19D-05 OVMax= 4.42D-04

 Initial convergence to 1.0D-05 achieved.  Increase integral accuracy.
 Cycle   6  Pass 1  IDiag  1:
 E= -2049.99578493586     Delta-E=       -0.000057471126 Rises=F Damp=F
 DIIS: error= 1.19D-04 at cycle   1 NSaved=   1.
 NSaved= 1 IEnMin= 1 EnMin= -2049.99578493586     IErMin= 1 ErrMin= 1.19D-04
 ErrMax= 1.19D-04  0.00D+00 EMaxC= 1.00D-01 BMatC= 2.63D-06 BMatP= 2.63D-06
 IDIUse=3 WtCom= 9.99D-01 WtEn= 1.19D-03
 Coeff-Com:  0.100D+01
 Coeff-En:   0.100D+01
 Coeff:      0.100D+01
 Gap=     0.245 Goal=   None    Shift=    0.000
 RMSDP=8.27D-06 MaxDP=3.21D-04 DE=-5.75D-05 OVMax= 3.88D-04

 Cycle   7  Pass 1  IDiag  1:
 RMSU=  6.50D-05    CP:  1.00D+00
 E= -2049.99578709674     Delta-E=       -0.000002160880 Rises=F Damp=F
 DIIS: error= 2.21D-05 at cycle   2 NSaved=   2.
 NSaved= 2 IEnMin= 2 EnMin= -2049.99578709674     IErMin= 2 ErrMin= 2.21D-05
 ErrMax= 2.21D-05  0.00D+00 EMaxC= 1.00D-01 BMatC= 5.97D-07 BMatP= 2.63D-06
 IDIUse=1 WtCom= 1.00D+00 WtEn= 0.00D+00
 Coeff-Com:  0.234D+00 0.766D+00
 Coeff:      0.234D+00 0.766D+00
 Gap=     0.245 Goal=   None    Shift=    0.000
 RMSDP=4.93D-06 MaxDP=2.00D-04 DE=-2.16D-06 OVMax= 3.61D-04

 Cycle   8  Pass 1  IDiag  1:
 RMSU=  4.49D-06    CP:  1.00D+00  1.03D+00
 E= -2049.99578718197     Delta-E=       -0.000000085229 Rises=F Damp=F
 DIIS: error= 2.06D-05 at cycle   3 NSaved=   3.
 NSaved= 3 IEnMin= 3 EnMin= -2049.99578718197     IErMin= 3 ErrMin= 2.06D-05
 ErrMax= 2.06D-05  0.00D+00 EMaxC= 1.00D-01 BMatC= 5.31D-07 BMatP= 5.97D-07
 IDIUse=1 WtCom= 1.00D+00 WtEn= 0.00D+00
 Coeff-Com: -0.212D-01 0.489D+00 0.532D+00
 Coeff:     -0.212D-01 0.489D+00 0.532D+00
 Gap=     0.245 Goal=   None    Shift=    0.000
 RMSDP=2.31D-06 MaxDP=9.43D-05 DE=-8.52D-08 OVMax= 1.96D-04

 Cycle   9  Pass 1  IDiag  1:
 RMSU=  8.83D-07    CP:  1.00D+00  1.05D+00  5.66D-01
 E= -2049.99578771761     Delta-E=       -0.000000535643 Rises=F Damp=F
 DIIS: error= 1.84D-06 at cycle   4 NSaved=   4.
 NSaved= 4 IEnMin= 4 EnMin= -2049.99578771761     IErMin= 4 ErrMin= 1.84D-06
 ErrMax= 1.84D-06  0.00D+00 EMaxC= 1.00D-01 BMatC= 4.08D-09 BMatP= 5.31D-07
 IDIUse=1 WtCom= 1.00D+00 WtEn= 0.00D+00
 Coeff-Com: -0.120D-01 0.198D+00 0.227D+00 0.587D+00
 Coeff:     -0.120D-01 0.198D+00 0.227D+00 0.587D+00
 Gap=     0.245 Goal=   None    Shift=    0.000
 RMSDP=2.81D-07 MaxDP=1.00D-05 DE=-5.36D-07 OVMax= 1.62D-05

 Cycle  10  Pass 1  IDiag  1:
 RMSU=  2.62D-07    CP:  1.00D+00  1.05D+00  5.85D-01  1.03D+00
 E= -2049.99578772217     Delta-E=       -0.000000004552 Rises=F Damp=F
 DIIS: error= 7.64D-07 at cycle   5 NSaved=   5.
 NSaved= 5 IEnMin= 5 EnMin= -2049.99578772217     IErMin= 5 ErrMin= 7.64D-07
 ErrMax= 7.64D-07  0.00D+00 EMaxC= 1.00D-01 BMatC= 5.23D-10 BMatP= 4.08D-09
 IDIUse=1 WtCom= 1.00D+00 WtEn= 0.00D+00
 Coeff-Com:  0.193D-02-0.708D-01-0.725D-01 0.172D+00 0.969D+00
 Coeff:      0.193D-02-0.708D-01-0.725D-01 0.172D+00 0.969D+00
 Gap=     0.245 Goal=   None    Shift=    0.000
 RMSDP=1.93D-07 MaxDP=8.09D-06 DE=-4.55D-09 OVMax= 1.99D-05

 Cycle  11  Pass 1  IDiag  1:
 RMSU=  1.19D-07    CP:  1.00D+00  1.05D+00  5.91D-01  1.19D+00  1.10D+00
 E= -2049.99578772358     Delta-E=       -0.000000001414 Rises=F Damp=F
 DIIS: error= 4.19D-07 at cycle   6 NSaved=   6.
 NSaved= 6 IEnMin= 6 EnMin= -2049.99578772358     IErMin= 6 ErrMin= 4.19D-07
 ErrMax= 4.19D-07  0.00D+00 EMaxC= 1.00D-01 BMatC= 1.37D-10 BMatP= 5.23D-10
 IDIUse=1 WtCom= 1.00D+00 WtEn= 0.00D+00
 Coeff-Com:  0.233D-02-0.578D-01-0.618D-01 0.142D-01 0.488D+00 0.615D+00
 Coeff:      0.233D-02-0.578D-01-0.618D-01 0.142D-01 0.488D+00 0.615D+00
 Gap=     0.245 Goal=   None    Shift=    0.000
 RMSDP=5.73D-08 MaxDP=2.42D-06 DE=-1.41D-09 OVMax= 4.99D-06

 Cycle  12  Pass 1  IDiag  1:
 RMSU=  4.39D-08    CP:  1.00D+00  1.05D+00  5.93D-01  1.22D+00  1.20D+00
                    CP:  9.85D-01
 E= -2049.99578772365     Delta-E=       -0.000000000065 Rises=F Damp=F
 DIIS: error= 6.98D-08 at cycle   7 NSaved=   7.
 NSaved= 7 IEnMin= 7 EnMin= -2049.99578772365     IErMin= 7 ErrMin= 6.98D-08
 ErrMax= 6.98D-08  0.00D+00 EMaxC= 1.00D-01 BMatC= 6.70D-12 BMatP= 1.37D-10
 IDIUse=1 WtCom= 1.00D+00 WtEn= 0.00D+00
 Coeff-Com:  0.358D-03-0.616D-02-0.698D-02-0.217D-01 0.112D-01 0.160D+00
 Coeff-Com:  0.863D+00
 Coeff:      0.358D-03-0.616D-02-0.698D-02-0.217D-01 0.112D-01 0.160D+00
 Coeff:      0.863D+00
 Gap=     0.245 Goal=   None    Shift=    0.000
 RMSDP=2.02D-08 MaxDP=6.17D-07 DE=-6.55D-11 OVMax= 2.29D-06

 Cycle  13  Pass 1  IDiag  1:
 RMSU=  1.22D-08    CP:  1.00D+00  1.05D+00  5.93D-01  1.23D+00  1.21D+00
                    CP:  1.10D+00  1.07D+00
 E= -2049.99578772362     Delta-E=        0.000000000024 Rises=F Damp=F
 DIIS: error= 3.44D-08 at cycle   8 NSaved=   8.
 NSaved= 8 IEnMin= 7 EnMin= -2049.99578772365     IErMin= 8 ErrMin= 3.44D-08
 ErrMax= 3.44D-08  0.00D+00 EMaxC= 1.00D-01 BMatC= 1.50D-12 BMatP= 6.70D-12
 IDIUse=1 WtCom= 1.00D+00 WtEn= 0.00D+00
 Coeff-Com: -0.136D-03 0.460D-02 0.471D-02-0.121D-01-0.536D-01-0.862D-02
 Coeff-Com:  0.374D+00 0.691D+00
 Coeff:     -0.136D-03 0.460D-02 0.471D-02-0.121D-01-0.536D-01-0.862D-02
 Coeff:      0.374D+00 0.691D+00
 Gap=     0.245 Goal=   None    Shift=    0.000
 RMSDP=7.44D-09 MaxDP=1.90D-07 DE= 2.36D-11 OVMax= 8.01D-07

 SCF Done:  E(RCAM-B3LYP) =  -2049.99578772     A.U. after   13 cycles
            NFock= 13  Conv=0.74D-08     -V/T= 2.0060
 KE= 2.037861217357D+03 PE=-1.048828948323D+04 EE= 3.573664124521D+03
 Leave Link  502 at Sun Dec  2 14:01:31 2018, MaxMem=   536870912 cpu:      1963.0
 (Enter /pbs_home/pkowalski/g09d01/g09/l701.exe)
 Compute integral first derivatives.
 ... and contract with generalized density number  0.
 Leave Link  701 at Sun Dec  2 14:01:32 2018, MaxMem=   536870912 cpu:         3.6
 (Enter /pbs_home/pkowalski/g09d01/g09/l702.exe)
 L702 exits ... SP integral derivatives will be done elsewhere.
 Leave Link  702 at Sun Dec  2 14:01:32 2018, MaxMem=   536870912 cpu:         0.2
 (Enter /pbs_home/pkowalski/g09d01/g09/l703.exe)
 Compute integral first derivatives, UseDBF=F ICtDFT=           0.
 Integral derivatives from FoFJK, PRISM(SPDF).
 Calling FoFJK, ICntrl=      2127 FMM=F ISym2X=0 I1Cent= 0 IOpClX= 0 NMat=1 NMatS=1 NMatT=0.
 FoFJK:  IHMeth= 1 ICntrl=    2127 DoSepK=T KAlg= 0 I1Cent=   0 FoldK=F
 IRaf=         1 NMat=   1 IRICut=       1 DoRegI=T DoRafI=F ISym2E= 0.
 FoFCou: FMM=F IPFlag=           0 FMFlag=      100000 FMFlg1=         800
         NFxFlg=           0 DoJE=F BraDBF=F KetDBF=F FulRan=T
         wScrn=  0.000000 ICntrl=    2527 IOpCl=  0 I1Cent=           0 NGrid=           0
         NMat0=    1 NMatS0=      1 NMatT0=    0 NMatD0=    1 NMtDS0=    0 NMtDT0=    0
 Symmetry not used in FoFCou.
 Leave Link  703 at Sun Dec  2 14:03:07 2018, MaxMem=   536870912 cpu:       756.8
 (Enter /pbs_home/pkowalski/g09d01/g09/l716.exe)
 Dipole        =-4.39189186D-02-2.29375448D+00-1.27624199D-01
 ***** Axes restored to original set *****
 -------------------------------------------------------------------
 Center     Atomic                   Forces (Hartrees/Bohr)
 Number     Number              X              Y              Z
 -------------------------------------------------------------------
      1        6          -0.003149688    0.004771854    0.000395735
      2       16           0.001215174   -0.001434470    0.000646408
      3        6          -0.001024511    0.000989793   -0.000501172
      4        6           0.001182054   -0.000822687   -0.000416697
      5        6           0.000255672   -0.002615483    0.000852049
      6        6           0.000213038   -0.000316860   -0.000077305
      7        1          -0.000420096    0.000240459    0.000060451
      8        6          -0.000363923    0.000029729   -0.003789395
      9        6          -0.001903829   -0.000266614   -0.001946525
     10        6           0.001102938    0.001710658    0.002173100
     11        6           0.001314360    0.003812172    0.001369756
     12        6           0.001583915   -0.002408535    0.001745723
     13        9           0.000313764   -0.000798979    0.002259059
     14        9          -0.000013985    0.001491453    0.000310603
     15        9          -0.000402019   -0.003176727   -0.002171738
     16        9           0.000482695    0.000736645    0.000037842
     17        9           0.001246351    0.000395971    0.000040332
     18        9          -0.002524957    0.000685177   -0.000082220
     19        6          -0.001792479    0.002092417   -0.001665579
     20        6           0.002819736   -0.003222978    0.000562572
     21        6          -0.000363387   -0.000188533    0.000440280
     22        1           0.000201617   -0.000186674   -0.000257859
     23        1          -0.000470546    0.000217243   -0.000355779
     24        1          -0.000241950   -0.000011434   -0.000528524
     25        6          -0.000049192   -0.000547276   -0.000298510
     26        1           0.000404462   -0.000183227    0.000154625
     27        1           0.000220716   -0.000223575    0.000579349
     28        1          -0.000222670    0.000262987    0.000212128
     29        1           0.000085233    0.000005595    0.000012466
     30        1          -0.000235008    0.000088170    0.000113048
     31        1          -0.000182713    0.000152477   -0.000075285
     32       16           0.000443380    0.000414605   -0.002871611
     33        6           0.001466324   -0.001046878    0.003256834
     34        6          -0.001481423   -0.000419736    0.001110134
     35        6           0.000752128   -0.000516676   -0.001376954
     36        1          -0.000242456    0.000211611   -0.000073466
     37        1           0.000284269   -0.000249604   -0.000038648
     38        1           0.000003015    0.000217531    0.000424779
     39        1          -0.000506008    0.000110399   -0.000230003
 -------------------------------------------------------------------
 Cartesian Forces:  Max     0.004771854 RMS     0.001318418
 Leave Link  716 at Sun Dec  2 14:03:07 2018, MaxMem=   536870912 cpu:         0.3
 (Enter /pbs_home/pkowalski/g09d01/g09/l103.exe)

 GradGradGradGradGradGradGradGradGradGradGradGradGradGradGradGradGradGrad
 Berny optimization.
 Using GEDIIS/GDIIS optimizer.
 FormGI is forming the generalized inverse of G from B-inverse, IUseBI=4.
 GSVD:  received Info=                   1 from GESDD.
 Internal  Forces:  Max     0.002908047 RMS     0.000785628
 Search for a local minimum.
 Step number   3 out of a maximum of  223
 All quantities printed in internal units (Hartrees-Bohrs-Radians)
 RMS Force = .78563D-03 SwitMx=.10000D-02 MixMth= 2
 Mixed Optimization -- En-DIIS/RFO-DIIS
 Update second derivatives using D2CorX and points    2    3
 DE= -6.73D-03 DEPred=-7.40D-03 R= 9.09D-01
 TightC=F SS=  1.41D+00  RLast= 5.39D-01 DXNew= 8.4853D-01 1.6156D+00
 Trust test= 9.09D-01 RLast= 5.39D-01 DXMaxT set to 8.49D-01
 ITU=  1  1  0
 Use linear search instead of GDIIS.
     Eigenvalues ---    0.00695   0.00878   0.00884   0.00952   0.00973
     Eigenvalues ---    0.01007   0.01099   0.01124   0.01175   0.01216
     Eigenvalues ---    0.01232   0.01328   0.01373   0.01423   0.01489
     Eigenvalues ---    0.01511   0.01584   0.01628   0.01663   0.01774
     Eigenvalues ---    0.01955   0.02283   0.04688   0.05281   0.07208
     Eigenvalues ---    0.07260   0.07268   0.07284   0.07339   0.07359
     Eigenvalues ---    0.07375   0.07430   0.07473   0.08175   0.09261
     Eigenvalues ---    0.09841   0.10153   0.10944   0.12171   0.12303
     Eigenvalues ---    0.14300   0.15822   0.15995   0.15999   0.16000
     Eigenvalues ---    0.16000   0.16000   0.16000   0.16000   0.16000
     Eigenvalues ---    0.16000   0.16000   0.16000   0.16015   0.16036
     Eigenvalues ---    0.16895   0.22991   0.23589   0.24014   0.24109
     Eigenvalues ---    0.24473   0.24778   0.24968   0.24986   0.24990
     Eigenvalues ---    0.24992   0.24993   0.24994   0.25062   0.26851
     Eigenvalues ---    0.28034   0.28805   0.29074   0.29146   0.29426
     Eigenvalues ---    0.30310   0.30465   0.31650   0.33358   0.33885
     Eigenvalues ---    0.34031   0.34209   0.34213   0.34216   0.34244
     Eigenvalues ---    0.34248   0.34255   0.34271   0.34282   0.34302
     Eigenvalues ---    0.34315   0.34332   0.34356   0.34369   0.35890
     Eigenvalues ---    0.36034   0.36379   0.37158   0.37780   0.38406
     Eigenvalues ---    0.38817   0.39444   0.40685   0.46480   0.51702
     Eigenvalues ---    0.52821   0.53157   0.53506   0.54057   0.54221
     Eigenvalues ---    0.54965
 RFO step:  Lambda=-3.82434349D-03 EMin= 6.95210037D-03
 Quartic linear search produced a step of  0.26771.
 Iteration  1 RMS(Cart)=  0.14823530 RMS(Int)=  0.00307539
 Iteration  2 RMS(Cart)=  0.00749784 RMS(Int)=  0.00036487
 Iteration  3 RMS(Cart)=  0.00001351 RMS(Int)=  0.00036483
 Iteration  4 RMS(Cart)=  0.00000000 RMS(Int)=  0.00036483
 ITry= 1 IFail=0 DXMaxC= 6.49D-01 DCOld= 1.00D+10 DXMaxT= 8.49D-01 DXLimC= 3.00D+00 Rises=F
 Variable       Old X    -DE/DX   Delta X   Delta X   Delta X     New X
                                 (Linear)    (Quad)   (Total)
    R1        3.30150  -0.00141  -0.00425  -0.00432  -0.00857   3.29292
    R2        2.59840   0.00215  -0.00665   0.01358   0.00692   2.60532
    R3        2.75073   0.00101   0.00806  -0.00019   0.00787   2.75861
    R4        3.26048   0.00035  -0.00440   0.00517   0.00078   3.26126
    R5        2.58054   0.00108   0.00260   0.00015   0.00276   2.58330
    R6        2.82726   0.00011  -0.00094   0.00006  -0.00087   2.82639
    R7        2.70024   0.00001  -0.00253   0.00166  -0.00087   2.69937
    R8        2.06256  -0.00006   0.00218  -0.00144   0.00074   2.06330
    R9        2.83075   0.00057   0.00147   0.00071   0.00218   2.83293
   R10        2.07570  -0.00004   0.00052  -0.00051   0.00001   2.07572
   R11        2.08001   0.00006   0.00068  -0.00040   0.00028   2.08029
   R12        2.08020   0.00003   0.00068  -0.00050   0.00019   2.08038
   R13        2.85884   0.00036   0.00167  -0.00094   0.00102   2.85986
   R14        2.55575   0.00278  -0.01552   0.01767   0.00273   2.55848
   R15        2.89348   0.00158   0.00415   0.00670   0.01039   2.90387
   R16        2.54091  -0.00074  -0.00233  -0.00051  -0.00284   2.53807
   R17        2.55414  -0.00049  -0.00168  -0.00015  -0.00183   2.55232
   R18        2.86044  -0.00011   0.00176  -0.00213  -0.00026   2.86018
   R19        2.74467   0.00126   0.00810   0.00094   0.00904   2.75371
   R20        2.89773   0.00099   0.00497   0.00466   0.00920   2.90693
   R21        2.51939  -0.00124  -0.00402  -0.00076  -0.00477   2.51462
   R22        2.54352   0.00020  -0.00291   0.00254  -0.00037   2.54315
   R23        2.55914   0.00054  -0.00062   0.00170   0.00109   2.56023
   R24        2.53388  -0.00153  -0.00341  -0.00173  -0.00514   2.52875
   R25        2.60628  -0.00003  -0.00700   0.00696  -0.00021   2.60608
   R26        2.83029   0.00043   0.00227   0.00002   0.00229   2.83258
   R27        2.69215   0.00179   0.00074   0.00677   0.00755   2.69970
   R28        3.29279  -0.00016  -0.00472   0.00222  -0.00264   3.29015
   R29        2.07817  -0.00026   0.00072  -0.00138  -0.00066   2.07751
   R30        2.08020   0.00051   0.00048   0.00112   0.00160   2.08180
   R31        2.07490   0.00001   0.00004  -0.00029  -0.00025   2.07465
   R32        2.08096   0.00030   0.00049   0.00035   0.00084   2.08180
   R33        2.07526  -0.00004   0.00008  -0.00049  -0.00041   2.07485
   R34        2.07801  -0.00024   0.00065  -0.00130  -0.00065   2.07736
   R35        3.24740   0.00195  -0.00193   0.01050   0.00867   3.25608
   R36        2.58085   0.00291  -0.01059   0.01639   0.00598   2.58684
   R37        2.82890   0.00034   0.00245  -0.00053   0.00191   2.83082
   R38        2.06240   0.00006   0.00218  -0.00114   0.00104   2.06344
   R39        2.07745  -0.00017   0.00040  -0.00105  -0.00064   2.07681
   R40        2.08156   0.00009   0.00085  -0.00043   0.00042   2.08199
   R41        2.07699  -0.00005   0.00062  -0.00064  -0.00003   2.07696
    A1        1.94011   0.00034   0.00242   0.00046   0.00211   1.94222
    A2        2.10359   0.00167  -0.00132   0.00812   0.00647   2.11006
    A3        2.23872  -0.00198  -0.00099  -0.00654  -0.00787   2.23085
    A4        1.60665   0.00036   0.00100   0.00075   0.00137   1.60802
    A5        1.93322  -0.00016  -0.00370   0.00323  -0.00077   1.93245
    A6        2.11146   0.00042   0.00192   0.00078   0.00277   2.11422
    A7        2.23829  -0.00025   0.00173  -0.00359  -0.00180   2.23649
    A8        1.99483   0.00009   0.00234  -0.00171   0.00035   1.99518
    A9        2.14683  -0.00054  -0.00372  -0.00169  -0.00529   2.14154
   A10        2.14142   0.00045   0.00135   0.00351   0.00498   2.14640
   A11        1.94925  -0.00059  -0.00224  -0.00006  -0.00261   1.94664
   A12        2.18156   0.00049   0.00331   0.00130   0.00474   2.18630
   A13        2.15225   0.00010  -0.00110  -0.00126  -0.00223   2.15002
   A14        1.92033  -0.00018  -0.00235   0.00046  -0.00189   1.91845
   A15        1.94644   0.00029   0.00079   0.00119   0.00198   1.94842
   A16        1.94827   0.00024   0.00105   0.00065   0.00171   1.94998
   A17        1.88450  -0.00003   0.00097  -0.00049   0.00047   1.88497
   A18        1.88458  -0.00002   0.00095  -0.00049   0.00047   1.88505
   A19        1.87729  -0.00032  -0.00138  -0.00144  -0.00282   1.87447
   A20        2.10416   0.00193  -0.00617   0.00886   0.00201   2.10617
   A21        2.25022  -0.00148   0.00424  -0.00819  -0.00455   2.24567
   A22        1.92084  -0.00037   0.00645   0.00274   0.00783   1.92866
   A23        1.79784  -0.00004   0.00248   0.01198   0.01294   1.81077
   A24        1.99176  -0.00006  -0.00320  -0.00706  -0.00976   1.98199
   A25        1.93207   0.00053   0.00083   0.00593   0.00720   1.93927
   A26        1.95745  -0.00065   0.00086  -0.01256  -0.01098   1.94647
   A27        1.91579  -0.00034  -0.00265  -0.00107  -0.00366   1.91214
   A28        1.86900   0.00052   0.00155   0.00295   0.00426   1.87325
   A29        1.91303   0.00048   0.00424   0.00703   0.01040   1.92343
   A30        2.25823  -0.00080   0.00412  -0.00682  -0.00261   2.25562
   A31        2.11172   0.00032  -0.00800   0.00024  -0.00767   2.10406
   A32        1.77891   0.00064   0.00429   0.01801   0.01990   1.79880
   A33        1.99893  -0.00055  -0.00092  -0.01308  -0.01307   1.98586
   A34        1.89838  -0.00024  -0.00312   0.00196  -0.00067   1.89770
   A35        1.99700  -0.00052  -0.00100  -0.01324  -0.01340   1.98359
   A36        1.89473  -0.00038  -0.00301   0.00121  -0.00122   1.89351
   A37        1.89073   0.00099   0.00332   0.00624   0.00911   1.89984
   A38        1.79029  -0.00010   0.00197   0.01483   0.01507   1.80536
   A39        1.93503   0.00024  -0.00008   0.00069   0.00103   1.93606
   A40        1.99650   0.00009  -0.00186  -0.00505  -0.00626   1.99024
   A41        1.91127  -0.00052  -0.00246  -0.00438  -0.00649   1.90478
   A42        1.96005  -0.00020   0.00092  -0.00798  -0.00646   1.95359
   A43        1.87029   0.00044   0.00134   0.00186   0.00291   1.87320
   A44        2.18421   0.00019   0.00335   0.00044   0.00407   2.18829
   A45        1.94812  -0.00057  -0.00224  -0.00100  -0.00381   1.94430
   A46        2.15063   0.00038  -0.00114   0.00061  -0.00026   2.15038
   A47        2.25300  -0.00198   0.00121  -0.00814  -0.00683   2.24616
   A48        2.09379   0.00042  -0.00245   0.00221  -0.00015   2.09364
   A49        1.93608   0.00158   0.00127   0.00703   0.00729   1.94338
   A50        1.93125  -0.00031  -0.00068  -0.00097  -0.00165   1.92960
   A51        1.94275   0.00028   0.00180   0.00029   0.00208   1.94483
   A52        1.94752   0.00005  -0.00045   0.00030  -0.00015   1.94737
   A53        1.87982   0.00008  -0.00040   0.00109   0.00069   1.88051
   A54        1.88732   0.00034   0.00231   0.00238   0.00469   1.89201
   A55        1.87240  -0.00043  -0.00260  -0.00305  -0.00565   1.86675
   A56        1.94262   0.00033   0.00167   0.00069   0.00236   1.94498
   A57        1.94440   0.00028  -0.00107   0.00239   0.00132   1.94573
   A58        1.93325  -0.00046  -0.00063  -0.00236  -0.00298   1.93027
   A59        1.87453  -0.00053  -0.00208  -0.00373  -0.00580   1.86873
   A60        1.87954   0.00008  -0.00030   0.00084   0.00054   1.88008
   A61        1.88677   0.00030   0.00242   0.00213   0.00455   1.89132
   A62        1.61174  -0.00027  -0.00070  -0.00145  -0.00289   1.60886
   A63        1.93192  -0.00033  -0.00062   0.00150   0.00011   1.93204
   A64        2.12437  -0.00177  -0.00499  -0.00551  -0.01105   2.11332
   A65        2.22448   0.00215   0.00660   0.00721   0.01327   2.23775
   A66        1.99634  -0.00037   0.00217  -0.00311  -0.00124   1.99510
   A67        2.14851  -0.00025  -0.00143  -0.00157  -0.00297   2.14554
   A68        2.13807   0.00063  -0.00066   0.00509   0.00447   2.14254
   A69        1.95677  -0.00044   0.00019  -0.00392  -0.00373   1.95304
   A70        1.93623   0.00051   0.00082   0.00310   0.00392   1.94016
   A71        1.92700  -0.00005  -0.00060   0.00028  -0.00032   1.92668
   A72        1.87633  -0.00006  -0.00100   0.00018  -0.00082   1.87551
   A73        1.88201   0.00028   0.00114   0.00167   0.00281   1.88482
   A74        1.88275  -0.00024  -0.00058  -0.00127  -0.00186   1.88089
    D1        0.03414  -0.00084   0.00946  -0.06321  -0.05371  -0.01956
    D2        3.13708  -0.00032  -0.01343  -0.01189  -0.02512   3.11196
    D3       -0.03173   0.00087  -0.00897   0.06316   0.05420   0.02246
    D4        3.09316   0.00086  -0.01306   0.06175   0.04866  -3.14136
    D5       -3.13092   0.00020   0.01615   0.00642   0.02273  -3.10819
    D6       -0.00602   0.00019   0.01205   0.00501   0.01719   0.01117
    D7       -0.94108   0.00128   0.04687   0.04284   0.08949  -0.85160
    D8        2.35002   0.00052   0.01581   0.01065   0.02659   2.37661
    D9        2.15459   0.00196   0.01958   0.10407   0.12352   2.27812
   D10       -0.83749   0.00121  -0.01148   0.07188   0.06063  -0.77687
   D11       -0.02728   0.00058  -0.00739   0.04575   0.03845   0.01117
   D12        3.13497   0.00035  -0.00301   0.02638   0.02342  -3.12479
   D13        0.01433  -0.00020   0.00367  -0.01835  -0.01466  -0.00033
   D14       -3.11214  -0.00040   0.00675  -0.02560  -0.01881  -3.13094
   D15        3.13336   0.00006  -0.00112   0.00286   0.00177   3.13513
   D16        0.00690  -0.00014   0.00196  -0.00439  -0.00238   0.00452
   D17        3.13074   0.00015  -0.00240   0.01149   0.00909   3.13983
   D18        1.04003   0.00012  -0.00257   0.01104   0.00847   1.04850
   D19       -1.06044   0.00016  -0.00208   0.01161   0.00952  -1.05092
   D20        0.01375  -0.00013   0.00284  -0.01166  -0.00881   0.00494
   D21       -2.07696  -0.00016   0.00267  -0.01211  -0.00943  -2.08639
   D22        2.10576  -0.00012   0.00316  -0.01155  -0.00838   2.09737
   D23        0.01159  -0.00046   0.00352  -0.02977  -0.02616  -0.01457
   D24       -3.11363  -0.00045   0.00754  -0.02842  -0.02084  -3.13447
   D25        3.13811  -0.00027   0.00044  -0.02260  -0.02210   3.11601
   D26        0.01288  -0.00026   0.00445  -0.02124  -0.01678  -0.00389
   D27        1.58843   0.00002   0.00388   0.00732   0.01121   1.59964
   D28       -0.50329   0.00029   0.00610   0.00997   0.01609  -0.48720
   D29       -2.60418   0.00003   0.00418   0.00726   0.01146  -2.59272
   D30       -1.57173   0.00000  -0.00068   0.00577   0.00507  -1.56666
   D31        2.61974   0.00027   0.00154   0.00842   0.00994   2.62968
   D32        0.51885   0.00002  -0.00038   0.00571   0.00532   0.52417
   D33        2.92614  -0.00011  -0.00480   0.00675   0.00226   2.92840
   D34        0.79971   0.00074  -0.00578   0.01800   0.01248   0.81220
   D35       -1.31011  -0.00029  -0.00615   0.01472   0.00851  -1.30159
   D36       -0.33912   0.00038   0.02098   0.03236   0.05376  -0.28536
   D37       -2.46555   0.00123   0.02001   0.04361   0.06398  -2.40157
   D38        1.70782   0.00020   0.01963   0.04033   0.06001   1.76783
   D39        2.95378   0.00111   0.01859   0.04508   0.06402   3.01780
   D40       -0.20917   0.00144   0.02862   0.06969   0.09885  -0.11032
   D41       -0.05085   0.00025  -0.00831   0.01504   0.00657  -0.04428
   D42        3.06939   0.00058   0.00173   0.03965   0.04140   3.11079
   D43        0.57201  -0.00059  -0.02627  -0.06336  -0.08968   0.48233
   D44        2.73818  -0.00110  -0.02506  -0.07460  -0.09993   2.63824
   D45       -1.42712  -0.00037  -0.02372  -0.07394  -0.09750  -1.52462
   D46        2.72145  -0.00104  -0.02810  -0.07106  -0.09925   2.62220
   D47       -1.39556  -0.00154  -0.02688  -0.08229  -0.10951  -1.50507
   D48        0.72233  -0.00082  -0.02555  -0.08163  -0.10707   0.61525
   D49       -1.48640  -0.00103  -0.02737  -0.07606  -0.10323  -1.58963
   D50        0.67977  -0.00153  -0.02615  -0.08730  -0.11349   0.56628
   D51        2.79766  -0.00081  -0.02482  -0.08664  -0.11105   2.68660
   D52        0.41896  -0.00073  -0.00793  -0.05596  -0.06409   0.35487
   D53       -1.61996  -0.00018  -0.00611  -0.05920  -0.06523  -1.68519
   D54        2.54610  -0.00100  -0.00647  -0.05852  -0.06533   2.48077
   D55       -2.70338  -0.00102  -0.01742  -0.07804  -0.09547  -2.79885
   D56        1.54089  -0.00047  -0.01560  -0.08127  -0.09660   1.44428
   D57       -0.57624  -0.00128  -0.01597  -0.08060  -0.09670  -0.67294
   D58       -0.79167   0.00100  -0.00871   0.05286   0.04434  -0.74733
   D59        2.37980   0.00035   0.00851   0.00180   0.01052   2.39032
   D60        2.32646   0.00136   0.00274   0.07996   0.08249   2.40895
   D61       -0.78526   0.00071   0.01996   0.02890   0.04867  -0.73659
   D62       -0.59917   0.00079   0.02164   0.07140   0.09323  -0.50594
   D63        1.45667   0.00078   0.02150   0.07795   0.09934   1.55601
   D64       -2.75093   0.00086   0.02214   0.07233   0.09469  -2.65624
   D65       -2.76664   0.00132   0.02038   0.08254   0.10328  -2.66336
   D66       -0.71080   0.00131   0.02024   0.08909   0.10939  -0.60141
   D67        1.36479   0.00139   0.02088   0.08347   0.10474   1.46953
   D68        1.40264   0.00067   0.01900   0.08247   0.10138   1.50402
   D69       -2.82470   0.00066   0.01887   0.08902   0.10749  -2.71721
   D70       -0.74912   0.00074   0.01950   0.08340   0.10284  -0.64628
   D71       -0.02267   0.00046   0.00724   0.02796   0.03532   0.01264
   D72        3.09121   0.00106  -0.00867   0.07528   0.06670  -3.12527
   D73        3.14111   0.00040   0.00929   0.02579   0.03515  -3.10693
   D74       -0.02820   0.00099  -0.00662   0.07311   0.06653   0.03833
   D75       -2.59749  -0.00003   0.00183   0.00279   0.00460  -2.59288
   D76        1.59602  -0.00010   0.00161   0.00188   0.00347   1.59949
   D77       -0.49518   0.00022   0.00400   0.00535   0.00933  -0.48585
   D78        0.51945   0.00003  -0.00045   0.00519   0.00476   0.52421
   D79       -1.57022  -0.00004  -0.00067   0.00427   0.00362  -1.56660
   D80        2.62176   0.00028   0.00172   0.00774   0.00948   2.63124
   D81        0.01039  -0.00045   0.00398  -0.02737  -0.02318  -0.01279
   D82        3.12774  -0.00004   0.00674  -0.00896  -0.00202   3.12572
   D83       -3.10952  -0.00051   0.00594  -0.02949  -0.02341  -3.13293
   D84        0.00783  -0.00010   0.00869  -0.01108  -0.00225   0.00558
   D85       -3.13606  -0.00053  -0.00833  -0.03627  -0.04439   3.10273
   D86        0.03036  -0.00101   0.00599  -0.07847  -0.07253  -0.04217
   D87       -0.02428   0.00079  -0.00370   0.06257   0.05871   0.03443
   D88       -3.09660  -0.00005  -0.01510   0.01628   0.00189  -3.09471
   D89        0.01265  -0.00035   0.00059  -0.03227  -0.03164  -0.01899
   D90       -3.10487  -0.00074  -0.00213  -0.05045  -0.05264   3.12568
   D91        3.08000   0.00034   0.01185   0.01669   0.02903   3.10903
   D92       -0.03752  -0.00005   0.00913  -0.00150   0.00803  -0.02949
   D93       -0.50112   0.00019   0.00340   0.00874   0.01207  -0.48906
   D94        1.59688   0.00017   0.00282   0.00845   0.01121   1.60808
   D95       -2.59998   0.00017   0.00224   0.00904   0.01121  -2.58878
   D96        2.72213  -0.00065  -0.00938  -0.04546  -0.05477   2.66736
   D97       -1.46305  -0.00068  -0.00995  -0.04574  -0.05563  -1.51868
   D98        0.62327  -0.00067  -0.01054  -0.04516  -0.05563   0.56764
         Item               Value     Threshold  Converged?
 Maximum Force            0.002908     0.000450     NO 
 RMS     Force            0.000786     0.000300     NO 
 Maximum Displacement     0.649027     0.001800     NO 
 RMS     Displacement     0.149440     0.001200     NO 
 Predicted change in Energy=-2.730453D-03
 Lowest energy point so far.  Saving SCF results.
 GradGradGradGradGradGradGradGradGradGradGradGradGradGradGradGradGradGrad

 Leave Link  103 at Sun Dec  2 14:03:07 2018, MaxMem=   536870912 cpu:         0.7
 (Enter /pbs_home/pkowalski/g09d01/g09/l202.exe)
                          Input orientation:                          
 ---------------------------------------------------------------------
 Center     Atomic      Atomic             Coordinates (Angstroms)
 Number     Number       Type             X           Y           Z
 ---------------------------------------------------------------------
      1          6           0       -1.981404   -0.183061   -0.564214
      2         16           0       -3.402738    0.814995   -0.422291
      3          6           0       -4.432306   -0.463243   -0.955613
      4          6           0       -3.707370   -1.593843   -1.210491
      5          6           0       -2.303965   -1.456606   -0.982280
      6          6           0       -5.907522   -0.260621   -1.095905
      7          1           0       -4.163639   -2.518932   -1.568498
      8          6           0       -0.656188    0.353480   -0.269397
      9          6           0       -0.206714    1.670583   -0.863957
     10          6           0        0.349188   -0.215974    0.436262
     11          6           0        1.067000    2.011762   -0.074917
     12          6           0        1.600741    0.629502    0.338336
     13          9           0       -1.124601    2.645933   -0.763668
     14          9           0        0.095237    1.535400   -2.173440
     15          9           0        1.944553    2.739531   -0.761179
     16          9           0        0.719082    2.684907    1.037263
     17          9           0        2.424813    0.163682   -0.630913
     18          9           0        2.310270    0.686014    1.471488
     19          6           0       -0.613842   -1.947406    2.052659
     20          6           0        0.351956   -1.457862    1.198592
     21          6           0       -1.916916   -1.275843    2.365414
     22          1           0       -2.233220   -1.506371    3.392751
     23          1           0       -2.715892   -1.610828    1.684948
     24          1           0       -1.844227   -0.185328    2.261585
     25          6           0       -1.323518   -2.568200   -1.206893
     26          1           0       -1.190843   -3.177700   -0.298864
     27          1           0       -0.333670   -2.181593   -1.483037
     28          1           0       -1.671321   -3.234383   -2.009186
     29          1           0       -6.380847   -1.187540   -1.447066
     30          1           0       -6.140868    0.535716   -1.819265
     31          1           0       -6.373527    0.017745   -0.138140
     32         16           0        1.706835   -2.545298    1.084026
     33          6           0        1.019539   -3.627848    2.234931
     34          6           0       -0.209746   -3.184302    2.642359
     35          6           0        1.756052   -4.854387    2.678964
     36          1           0        2.441924   -5.223823    1.903790
     37          1           0        2.354819   -4.653784    3.581775
     38          1           0        1.048272   -5.660482    2.918207
     39          1           0       -0.826616   -3.729429    3.359721
 ---------------------------------------------------------------------
                    Distance matrix (angstroms):
                    1          2          3          4          5
     1  C    0.000000
     2  S    1.742540   0.000000
     3  C    2.497721   1.725785   0.000000
     4  C    2.320977   2.552756   1.367023   0.000000
     5  C    1.378674   2.584775   2.348897   1.428447   0.000000
     6  C    3.962715   2.807962   1.495660   2.575127   3.798541
     7  H    3.350676   3.606638   2.161867   1.091852   2.220491
     8  C    1.459791   2.789248   3.923900   3.739977   2.549467
     9  C    2.583674   3.337914   4.734685   4.799079   3.767197
    10  C    2.536473   3.984590   4.986095   4.589769   3.254328
    11  C    3.788064   4.640201   6.094557   6.089706   4.921004
    12  C    3.782409   5.064361   6.266262   5.959712   4.619805
    13  F    2.962617   2.942579   4.543646   4.984580   4.274285
    14  F    3.139292   3.977603   5.096696   5.017892   4.015859
    15  F    4.898314   5.693171   7.138620   7.136122   5.975480
    16  F    4.252364   4.755656   6.357609   6.553898   5.510853
    17  F    4.420343   5.867545   6.893370   6.405347   5.011001
    18  F    4.828855   6.020090   7.257681   6.971567   5.648270
    19  C    3.439646   4.640494   5.082629   4.510330   3.508313
    20  C    3.190168   4.678767   5.340321   4.722319   3.436585
    21  C    3.127467   3.788214   4.244611   4.011726   3.374839
    22  H    4.179968   4.616390   4.983209   4.834316   4.375886
    23  H    2.763462   3.285853   3.351954   3.060537   2.703253
    24  H    2.829127   3.260796   4.138327   4.184558   3.514281
    25  C    2.556313   4.047810   3.762785   2.575293   1.499122
    26  H    3.108578   4.566107   4.278631   3.110077   2.160616
    27  H    2.748344   4.418586   4.475458   3.435343   2.158339
    28  H    3.390378   4.681186   4.051206   2.734004   2.148317
    29  H    4.598206   3.732218   2.136105   2.714504   4.112103
    30  H    4.403741   3.086567   2.159398   3.290523   4.403603
    31  H    4.417307   3.089003   2.160544   3.294776   4.409946
    32  S    4.679740   6.298277   6.795891   5.956818   4.641270
    33  C    5.357932   6.808540   7.065191   6.192882   5.109836
    34  C    4.735855   5.965035   6.178962   5.441267   4.528652
    35  C    6.805003   8.268784   8.413565   7.457077   6.436875
    36  H    7.146058   8.719979   8.837100   7.790334   6.711540
    37  H    7.481939   8.893230   9.176796   8.311389   7.263388
    38  H    7.162984   8.538280   8.488493   7.496655   6.642580
    39  H    5.413642   6.449171   6.503159   5.809157   5.118716
                    6          7          8          9         10
     6  C    0.000000
     7  H    2.892134   0.000000
     8  C    5.351331   4.715997   0.000000
     9  C    6.023501   5.805659   1.513371   0.000000
    10  C    6.441735   5.448696   1.353888   2.357688   0.000000
    11  C    7.406085   7.079375   2.399395   1.536663   2.395697
    12  C    7.695672   6.839352   2.353562   2.407540   1.513540
    13  F    5.606671   6.046431   2.391454   1.343087   3.435461
    14  F    6.357663   5.911141   2.363674   1.350628   3.153148
    15  F    8.412374   8.100199   3.563558   2.404405   3.565679
    16  F    7.558996   7.596769   3.005708   2.345333   2.985487
    17  F    8.356079   7.175179   3.107940   3.041381   2.364576
    18  F    8.661393   7.837391   3.455594   3.571958   2.393975
    19  C    6.386059   5.102988   3.269223   4.665003   2.556957
    20  C    6.773416   5.401227   2.540139   3.788587   1.457203
    21  C    5.379251   4.697734   3.344601   4.694151   3.159142
    22  H    5.932994   5.419022   4.399705   5.685009   4.132165
    23  H    4.443276   3.674988   3.452586   4.853922   3.591595
    24  H    5.271506   5.049249   2.847389   3.986837   2.853737
    25  C    5.133257   2.863473   3.140133   4.396833   3.321275
    26  H    5.602828   3.299010   3.571548   4.979327   3.418176
    27  H    5.908285   3.845747   2.829052   3.903670   2.830841
    28  H    5.255734   2.630157   4.114623   5.245505   4.378752
    29  H    1.098422   2.589085   6.044284   6.828529   7.055795
    30  H    1.100842   3.647355   5.702369   6.116758   6.911821
    31  H    1.100891   3.655716   5.728692   6.425595   6.751256
    32  S    8.243196   6.441975   3.977253   5.022943   2.772824
    33  C    8.391476   6.523888   4.993065   6.259407   3.914776
    34  C    7.415334   5.814405   4.603643   5.988670   3.740353
    35  C    9.699623   7.651015   6.452412   7.679843   5.340773
    36  H   10.165863   7.937675   6.739981   7.887239   5.622431
    37  H   10.461685   8.577482   6.997884   8.143930   5.797497
    38  H    9.677534   7.560680   7.016676   8.344117   6.024238
    39  H    7.596106   6.073579   5.465316   6.883593   4.719480
                   11         12         13         14         15
    11  C    0.000000
    12  C    1.538279   0.000000
    13  F    2.383205   3.564814   0.000000
    14  F    2.361153   3.065324   2.169965   0.000000
    15  F    1.330678   2.404031   3.070582   2.619997   0.000000
    16  F    1.345777   2.343184   2.577603   3.466867   2.176960
    17  F    2.359701   1.354816   4.333305   3.112543   2.623474
    18  F    2.386356   1.338155   4.542636   4.348946   3.055402
    19  C    4.798627   3.805750   5.412147   5.522015   6.035765
    20  C    3.764492   2.580037   4.782449   4.516206   4.898487
    21  C    5.066292   4.484785   5.079295   5.705527   6.388251
    22  H    5.940827   5.347023   5.978836   6.756964   7.261997
    23  H    5.525446   5.046361   5.162164   5.717373   6.828537
    24  H    4.331477   4.028727   4.205479   5.137302   5.660986
    25  C    5.288855   4.600469   5.236716   4.448213   6.249076
    26  H    5.663790   4.763795   5.842528   5.232719   6.712531
    27  H    4.639925   3.868022   4.944499   3.804820   5.470726
    28  H    6.225900   5.580936   6.035589   5.089060   7.093639
    29  H    8.221238   8.378248   6.541458   7.062697   9.230635
    30  H    7.561403   8.037198   5.543485   6.325647   8.446916
    31  H    7.703346   8.011880   5.903378   6.949146   8.774209
    32  S    4.745454   3.262922   6.195150   5.464469   5.602741
    33  C    6.094494   4.696796   7.276624   6.851803   7.097594
    34  C    6.001062   4.809520   6.813928   6.749853   7.163579
    35  C    7.429849   5.964537   8.740977   8.193504   8.338928
    36  H    7.626230   6.117159   9.042592   8.235158   8.412160
    37  H    7.710990   6.245129   9.180147   8.748383   8.584327
    38  H    8.235440   6.820913   9.342062   8.866446   9.214197
    39  H    6.952969   5.832761   7.598444   7.693120   8.155283
                   16         17         18         19         20
    16  F    0.000000
    17  F    3.471153   0.000000
    18  F    2.591525   2.169341   0.000000
    19  C    4.926057   4.570742   3.977825   0.000000
    20  C    4.162132   3.205188   2.916448   1.379076   0.000000
    21  C    4.939636   5.468165   4.745217   1.498939   2.557809
    22  H    5.641916   6.377792   5.398250   2.147730   3.391139
    23  H    5.538220   5.910918   5.530222   2.160350   3.109925
    24  H    4.038288   5.168468   4.317793   2.159263   2.751821
    25  C    6.066595   4.673855   5.564894   3.393185   3.134712
    26  H    6.308979   4.934376   5.506380   2.715919   2.753261
    27  H    5.580594   3.719632   4.893139   3.554503   2.860944
    28  H    7.073392   5.497709   6.583135   4.390121   4.188020
    29  H    8.460303   8.946036   9.357546   6.788507   7.239007
    30  H    7.735483   8.655720   9.070467   7.190669   7.432266
    31  H    7.668144   8.813337   8.856964   6.468029   7.014014
    32  S    5.322865   3.285587   3.309930   2.584814   1.741074
    33  C    6.432384   4.956164   4.567082   2.350541   2.495698
    34  C    6.155214   5.372542   4.764531   1.428618   2.319605
    35  C    7.785336   6.048434   5.697473   3.802525   3.962243
    36  H    8.140458   5.954009   5.927089   4.482719   4.364370
    37  H    7.937667   6.399970   5.741841   4.298328   4.461495
    38  H    8.561065   6.957875   6.630509   4.159174   4.593904
    39  H    6.994762   6.453934   5.735992   2.220199   3.349556
                   21         22         23         24         25
    21  C    0.000000
    22  H    1.099369   0.000000
    23  H    1.101640   1.777772   0.000000
    24  H    1.097855   1.782135   1.767586   0.000000
    25  C    3.844956   4.807470   3.349330   4.240231   0.000000
    26  H    3.353002   4.184246   2.952351   3.992130   1.101640
    27  H    4.258830   5.276128   4.004608   4.504337   1.097961
    28  H    4.799304   5.699358   4.168176   5.250344   1.099291
    29  H    5.871071   6.381873   4.839482   5.944699   5.247903
    30  H    6.215710   6.826782   5.349545   5.969453   5.763346
    31  H    5.272811   5.650864   4.399340   5.129764   5.773382
    32  S    4.047844   4.683334   4.560138   4.423364   3.798930
    33  C    3.764536   4.052364   4.280689   4.478037   4.296385
    34  C    2.575528   2.733676   3.110180   3.436620   4.054233
    35  C    5.137606   5.256710   5.613112   5.910696   5.459880
    36  H    5.899079   6.155763   6.301165   6.624616   5.559427
    37  H    5.580120   5.567050   6.210446   6.272319   6.388362
    38  H    5.321935   5.315075   5.664765   6.226959   5.674862
    39  H    2.863125   2.630895   3.295860   3.847347   4.738072
                   26         27         28         29         30
    26  H    0.000000
    27  H    1.768966   0.000000
    28  H    1.777435   1.781715   0.000000
    29  H    5.675848   6.128441   5.165770   0.000000
    30  H    6.372114   6.420310   5.850348   1.779251   0.000000
    31  H    6.090724   6.567017   6.015637   1.779341   1.774431
    32  S    3.272438   3.299356   4.631925   8.582571   8.916737
    33  C    3.392424   4.212614   5.040642   8.618464   9.221888
    34  C    3.100546   4.247314   4.876021   7.667655   8.301978
    35  C    4.512530   5.369639   6.029100   9.832549  10.566392
    36  H    4.715431   5.331948   6.015649  10.264555  10.986252
    37  H    5.459844   6.244359   7.034440  10.659078  11.326025
    38  H    4.639762   5.777836   6.128732   9.708483  10.607557
    39  H    3.717836   5.107944   5.457449   7.772765   8.558892
                   31         32         33         34         35
    31  H    0.000000
    32  S    8.564761   0.000000
    33  C    8.577835   1.723042   0.000000
    34  C    7.481743   2.551472   1.368895   0.000000
    35  C    9.887558   2.806803   1.498004   2.579707   0.000000
    36  H   10.457327   2.896008   2.163323   3.425855   1.098998
    37  H   10.575679   3.332318   2.156271   3.101431   1.101740
    38  H    9.831919   3.674548   2.144596   2.791088   1.099081
    39  H    7.552785   3.605458   2.164200   1.091925   2.898127
                   36         37         38         39
    36  H    0.000000
    37  H    1.774307   0.000000
    38  H    1.778196   1.777872   0.000000
    39  H    3.877667   3.320432   2.727473   0.000000
 Stoichiometry    C17H14F6S2
 Framework group  C1[X(C17H14F6S2)]
 Deg. of freedom   111
 Full point group                 C1      NOp   1
 RotChk:  IX=0 Diff= 2.38D-02
 Largest Abelian subgroup         C1      NOp   1
 Largest concise Abelian subgroup C1      NOp   1
                         Standard orientation:                         
 ---------------------------------------------------------------------
 Center     Atomic      Atomic             Coordinates (Angstroms)
 Number     Number       Type             X           Y           Z
 ---------------------------------------------------------------------
      1          6           0        1.586135   -0.532816    0.249674
      2         16           0        3.097188   -0.573831   -0.617207
      3          6           0        3.540553   -2.080653    0.097810
      4          6           0        2.561264   -2.521386    0.943682
      5          6           0        1.429783   -1.654391    1.036036
      6          6           0        4.847290   -2.733940   -0.222589
      7          1           0        2.644273   -3.452398    1.508011
      8          6           0        0.671142    0.595793    0.108180
      9          6           0        1.173659    2.017677    0.234727
     10          6           0       -0.673750    0.580148   -0.046847
     11          6           0        0.001635    2.866613   -0.281994
     12          6           0       -1.224252    1.988361    0.021611
     13          9           0        2.297692    2.253770   -0.461470
     14          9           0        1.425511    2.331714    1.523969
     15          9           0       -0.062900    4.079562    0.261415
     16          9           0        0.115587    2.993650   -1.616907
     17          9           0       -1.675837    2.271399    1.267198
     18          9           0       -2.229892    2.222342   -0.829623
     19          6           0       -1.393818   -1.660593   -1.046151
     20          6           0       -1.566256   -0.555564   -0.239289
     21          6           0       -0.196975   -1.927474   -1.908217
     22          1           0       -0.486883   -2.488005   -2.808423
     23          1           0        0.560646   -2.521243   -1.372438
     24          1           0        0.290275   -0.995170   -2.222356
     25          6           0        0.246488   -1.939898    1.911059
     26          1           0       -0.518681   -2.524152    1.375546
     27          1           0       -0.234873   -1.013563    2.251225
     28          1           0        0.550117   -2.517499    2.795722
     29          1           0        4.939933   -3.677453    0.332147
     30          1           0        5.699417   -2.093119    0.051421
     31          1           0        4.937372   -2.960170   -1.296212
     32         16           0       -3.077808   -0.629079    0.621609
     33          6           0       -3.520290   -2.105424   -0.148774
     34          6           0       -2.525645   -2.530370   -0.987807
     35          6           0       -4.846366   -2.749449    0.117249
     36          1           0       -5.227083   -2.505301    1.118870
     37          1           0       -5.602376   -2.419666   -0.613177
     38          1           0       -4.762834   -3.842834    0.043017
     39          1           0       -2.594411   -3.454601   -1.565188
 ---------------------------------------------------------------------
 Rotational constants (GHZ):      0.2350599      0.1948738      0.1247104
 Leave Link  202 at Sun Dec  2 14:03:07 2018, MaxMem=   536870912 cpu:         0.0
 (Enter /pbs_home/pkowalski/g09d01/g09/l301.exe)
 Basis read from rwf:  (5D, 7F)
 No pseudopotential information found on rwf file.
 There are   453 symmetry adapted cartesian basis functions of A   symmetry.
 There are   428 symmetry adapted basis functions of A   symmetry.
   428 basis functions,   747 primitive gaussians,   453 cartesian basis functions
   101 alpha electrons      101 beta electrons
       nuclear repulsion energy      2830.1453129041 Hartrees.
 IExCor=20419 DFT=T Ex+Corr=CAM-B3LYP ExCW=0 ScaHFX=  1.000000
 ScaDFX=  1.000000  1.000000  1.000000  0.810000 ScalE2=  1.000000  1.000000
 IRadAn=      0 IRanWt=     -1 IRanGd=            0 ICorTp=0 IEmpDi=  4
  HFx wShort=  0.000000 wLong=  0.330000 cFull=  0.190000 cShort=  0.000000 cLong=  0.460000
  DFx wShort=  0.000000 wLong=  0.330000 cFull=  0.190000 cShort=  0.000000 cLong=  0.460000
 NAtoms=   39 NActive=   39 NUniq=   39 SFac= 1.00D+00 NAtFMM=   60 NAOKFM=F Big=F
 Integral buffers will be    131072 words long.
 Raffenetti 2 integral format.
 Two-electron integral symmetry is turned on.
 No density basis found on file   724.
 Leave Link  301 at Sun Dec  2 14:03:07 2018, MaxMem=   536870912 cpu:         0.6
 (Enter /pbs_home/pkowalski/g09d01/g09/l302.exe)
 NPDir=0 NMtPBC=     1 NCelOv=     1 NCel=       1 NClECP=     1 NCelD=      1
         NCelK=      1 NCelE2=     1 NClLst=     1 CellRange=     0.0.
 One-electron integrals computed using PRISM.
 NBasis=   428 RedAO= T EigKep=  3.46D-04  NBF=   428
 NBsUse=   428 1.00D-06 EigRej= -1.00D+00 NBFU=   428
 Precomputing XC quadrature grid using
 IXCGrd= 4 IRadAn=           0 IRanWt=          -1 IRanGd=           0 AccXCQ= 0.00D+00.
 Generated NRdTot=       0 NPtTot=           0 NUsed=           0 NTot=          32
 NSgBfM=   439   443   443   443   446 MxSgAt=    39 MxSgA2=    39.
 Leave Link  302 at Sun Dec  2 14:03:08 2018, MaxMem=   536870912 cpu:         7.2
 (Enter /pbs_home/pkowalski/g09d01/g09/l303.exe)
 DipDrv:  MaxL=1.
 Leave Link  303 at Sun Dec  2 14:03:08 2018, MaxMem=   536870912 cpu:         0.9
 (Enter /pbs_home/pkowalski/g09d01/g09/l401.exe)
 Initial guess from the checkpoint file:  "dae0068freq_open_cam-b3lyp_air.chk"
 B after Tr=     0.000000    0.000000    0.000000
         Rot=    0.999973   -0.002231    0.006980   -0.000762 Ang=  -0.84 deg.
 Guess basis will be translated and rotated to current coordinates.
 JPrj=2 DoOrth=T DoCkMO=T.
 Generating alternative initial guess.
 ExpMin= 1.22D-01 ExpMax= 9.18D+03 ExpMxC= 1.38D+03 IAcc=1 IRadAn=         1 AccDes= 0.00D+00
 Harris functional with IExCor=20419 and IRadAn=       1 diagonalized for initial guess.
 HarFok:  IExCor=20419 AccDes= 0.00D+00 IRadAn=         1 IDoV= 1 UseB2=F ITyADJ=14
 ICtDFT=  3500011 ScaDFX=  1.000000  1.000000  1.000000  1.000000
 FoFCou: FMM=F IPFlag=           0 FMFlag=      100000 FMFlg1=           0
         NFxFlg=           0 DoJE=T BraDBF=F KetDBF=T FulRan=T
         wScrn=  0.000000 ICntrl=     500 IOpCl=  0 I1Cent=   200000004 NGrid=           0
         NMat0=    1 NMatS0=      1 NMatT0=    0 NMatD0=    1 NMtDS0=    0 NMtDT0=    0
 Petite list used in FoFCou.
 Harris En= -1994.59513751310    
 Leave Link  401 at Sun Dec  2 14:03:11 2018, MaxMem=   536870912 cpu:        19.5
 (Enter /pbs_home/pkowalski/g09d01/g09/l502.exe)
 Closed shell SCF:
 Using DIIS extrapolation, IDIIS=  1040.
 Integral symmetry usage will be decided dynamically.
 IVT=      641221 IEndB=      641221 NGot=   536870912 MDV=   536451994
 LenX=   536451994 LenY=   536246332
 Requested convergence on RMS density matrix=1.00D-08 within 128 cycles.
 Requested convergence on MAX density matrix=1.00D-06.
 Requested convergence on             energy=1.00D-06.
 No special actions if energy rises.
 Fock matrices will be formed incrementally for  20 cycles.
 Integral accuracy reduced to 1.0D-05 until final iterations.

 Cycle   1  Pass 0  IDiag  1:
 FoFJK:  IHMeth= 1 ICntrl=       0 DoSepK=T KAlg= 0 I1Cent=   0 FoldK=F
 IRaf=         1 NMat=   1 IRICut=       1 DoRegI=T DoRafI=F ISym2E= 0.
 FoFCou: FMM=F IPFlag=           0 FMFlag=      100000 FMFlg1=           0
         NFxFlg=           0 DoJE=T BraDBF=F KetDBF=F FulRan=T
         wScrn=  0.000000 ICntrl=     500 IOpCl=  0 I1Cent=           0 NGrid=           0
         NMat0=    1 NMatS0=      1 NMatT0=    0 NMatD0=    1 NMtDS0=    0 NMtDT0=    0
 Symmetry not used in FoFCou.
 E= -2049.94862152531    
 DIIS: error= 6.04D-03 at cycle   1 NSaved=   1.
 NSaved= 1 IEnMin= 1 EnMin= -2049.94862152531     IErMin= 1 ErrMin= 6.04D-03
 ErrMax= 6.04D-03  0.00D+00 EMaxC= 1.00D-01 BMatC= 3.23D-02 BMatP= 3.23D-02
 IDIUse=3 WtCom= 9.40D-01 WtEn= 6.04D-02
 Coeff-Com:  0.100D+01
 Coeff-En:   0.100D+01
 Coeff:      0.100D+01
 Gap=     0.595 Goal=   None    Shift=    0.000
 GapD=    0.595 DampG=2.000 DampE=1.000 DampFc=2.0000 IDamp=-1.
 RMSDP=9.22D-04 MaxDP=3.25D-02              OVMax= 2.47D-02

 Cycle   2  Pass 0  IDiag  1:
 RMSU=  9.21D-04    CP:  9.99D-01
 E= -2049.99418155931     Delta-E=       -0.045560033992 Rises=F Damp=F
 DIIS: error= 1.56D-03 at cycle   2 NSaved=   2.
 NSaved= 2 IEnMin= 2 EnMin= -2049.99418155931     IErMin= 2 ErrMin= 1.56D-03
 ErrMax= 1.56D-03  0.00D+00 EMaxC= 1.00D-01 BMatC= 9.52D-04 BMatP= 3.23D-02
 IDIUse=3 WtCom= 9.84D-01 WtEn= 1.56D-02
 Coeff-Com: -0.121D+00 0.112D+01
 Coeff-En:   0.000D+00 0.100D+01
 Coeff:     -0.120D+00 0.112D+01
 Gap=     0.244 Goal=   None    Shift=    0.000
 RMSDP=1.71D-04 MaxDP=4.49D-03 DE=-4.56D-02 OVMax= 9.69D-03

 Cycle   3  Pass 0  IDiag  1:
 RMSU=  1.27D-04    CP:  9.98D-01  1.12D+00
 E= -2049.99634550614     Delta-E=       -0.002163946838 Rises=F Damp=F
 DIIS: error= 6.95D-04 at cycle   3 NSaved=   3.
 NSaved= 3 IEnMin= 3 EnMin= -2049.99634550614     IErMin= 3 ErrMin= 6.95D-04
 ErrMax= 6.95D-04  0.00D+00 EMaxC= 1.00D-01 BMatC= 3.01D-04 BMatP= 9.52D-04
 IDIUse=3 WtCom= 9.93D-01 WtEn= 6.95D-03
 Coeff-Com: -0.617D-01 0.436D+00 0.625D+00
 Coeff-En:   0.000D+00 0.000D+00 0.100D+01
 Coeff:     -0.612D-01 0.433D+00 0.628D+00
 Gap=     0.244 Goal=   None    Shift=    0.000
 RMSDP=5.47D-05 MaxDP=3.00D-03 DE=-2.16D-03 OVMax= 2.54D-03

 Cycle   4  Pass 0  IDiag  1:
 RMSU=  5.31D-05    CP:  9.98D-01  1.13D+00  9.31D-01
 E= -2049.99655893149     Delta-E=       -0.000213425343 Rises=F Damp=F
 DIIS: error= 2.85D-04 at cycle   4 NSaved=   4.
 NSaved= 4 IEnMin= 4 EnMin= -2049.99655893149     IErMin= 4 ErrMin= 2.85D-04
 ErrMax= 2.85D-04  0.00D+00 EMaxC= 1.00D-01 BMatC= 4.79D-05 BMatP= 3.01D-04
 IDIUse=3 WtCom= 9.97D-01 WtEn= 2.85D-03
 Coeff-Com:  0.527D-02-0.104D+00 0.254D+00 0.845D+00
 Coeff-En:   0.000D+00 0.000D+00 0.000D+00 0.100D+01
 Coeff:      0.526D-02-0.103D+00 0.253D+00 0.845D+00
 Gap=     0.244 Goal=   None    Shift=    0.000
 RMSDP=2.30D-05 MaxDP=9.54D-04 DE=-2.13D-04 OVMax= 1.65D-03

 Cycle   5  Pass 0  IDiag  1:
 RMSU=  1.19D-05    CP:  9.98D-01  1.14D+00  1.08D+00  9.43D-01
 E= -2049.99660721363     Delta-E=       -0.000048282147 Rises=F Damp=F
 DIIS: error= 3.43D-05 at cycle   5 NSaved=   5.
 NSaved= 5 IEnMin= 5 EnMin= -2049.99660721363     IErMin= 5 ErrMin= 3.43D-05
 ErrMax= 3.43D-05  0.00D+00 EMaxC= 1.00D-01 BMatC= 1.22D-06 BMatP= 4.79D-05
 IDIUse=1 WtCom= 1.00D+00 WtEn= 0.00D+00
 Coeff-Com:  0.307D-02-0.430D-01 0.604D-01 0.256D+00 0.724D+00
 Coeff:      0.307D-02-0.430D-01 0.604D-01 0.256D+00 0.724D+00
 Gap=     0.244 Goal=   None    Shift=    0.000
 RMSDP=6.08D-06 MaxDP=3.06D-04 DE=-4.83D-05 OVMax= 5.10D-04

 Initial convergence to 1.0D-05 achieved.  Increase integral accuracy.
 Cycle   6  Pass 1  IDiag  1:
 E= -2049.99677425339     Delta-E=       -0.000167039752 Rises=F Damp=F
 DIIS: error= 1.28D-04 at cycle   1 NSaved=   1.
 NSaved= 1 IEnMin= 1 EnMin= -2049.99677425339     IErMin= 1 ErrMin= 1.28D-04
 ErrMax= 1.28D-04  0.00D+00 EMaxC= 1.00D-01 BMatC= 2.88D-06 BMatP= 2.88D-06
 IDIUse=3 WtCom= 9.99D-01 WtEn= 1.28D-03
 Coeff-Com:  0.100D+01
 Coeff-En:   0.100D+01
 Coeff:      0.100D+01
 Gap=     0.244 Goal=   None    Shift=    0.000
 RMSDP=6.08D-06 MaxDP=3.06D-04 DE=-1.67D-04 OVMax= 4.73D-04

 Cycle   7  Pass 1  IDiag  1:
 RMSU=  6.68D-05    CP:  1.00D+00
 E= -2049.99677635810     Delta-E=       -0.000002104711 Rises=F Damp=F
 DIIS: error= 3.79D-05 at cycle   2 NSaved=   2.
 NSaved= 2 IEnMin= 2 EnMin= -2049.99677635810     IErMin= 2 ErrMin= 3.79D-05
 ErrMax= 3.79D-05  0.00D+00 EMaxC= 1.00D-01 BMatC= 8.95D-07 BMatP= 2.88D-06
 IDIUse=1 WtCom= 1.00D+00 WtEn= 0.00D+00
 Coeff-Com:  0.291D+00 0.709D+00
 Coeff:      0.291D+00 0.709D+00
 Gap=     0.244 Goal=   None    Shift=    0.000
 RMSDP=6.12D-06 MaxDP=3.24D-04 DE=-2.10D-06 OVMax= 4.20D-04

 Cycle   8  Pass 1  IDiag  1:
 RMSU=  5.82D-06    CP:  1.00D+00  1.03D+00
 E= -2049.99677665496     Delta-E=       -0.000000296865 Rises=F Damp=F
 DIIS: error= 3.33D-05 at cycle   3 NSaved=   3.
 NSaved= 3 IEnMin= 3 EnMin= -2049.99677665496     IErMin= 3 ErrMin= 3.33D-05
 ErrMax= 3.33D-05  0.00D+00 EMaxC= 1.00D-01 BMatC= 5.94D-07 BMatP= 8.95D-07
 IDIUse=1 WtCom= 1.00D+00 WtEn= 0.00D+00
 Coeff-Com: -0.191D-01 0.450D+00 0.569D+00
 Coeff:     -0.191D-01 0.450D+00 0.569D+00
 Gap=     0.244 Goal=   None    Shift=    0.000
 RMSDP=2.75D-06 MaxDP=1.43D-04 DE=-2.97D-07 OVMax= 2.31D-04

 Cycle   9  Pass 1  IDiag  1:
 RMSU=  9.12D-07    CP:  1.00D+00  1.04D+00  6.00D-01
 E= -2049.99677723567     Delta-E=       -0.000000580704 Rises=F Damp=F
 DIIS: error= 2.53D-06 at cycle   4 NSaved=   4.
 NSaved= 4 IEnMin= 4 EnMin= -2049.99677723567     IErMin= 4 ErrMin= 2.53D-06
 ErrMax= 2.53D-06  0.00D+00 EMaxC= 1.00D-01 BMatC= 5.96D-09 BMatP= 5.94D-07
 IDIUse=1 WtCom= 1.00D+00 WtEn= 0.00D+00
 Coeff-Com: -0.126D-01 0.196D+00 0.258D+00 0.558D+00
 Coeff:     -0.126D-01 0.196D+00 0.258D+00 0.558D+00
 Gap=     0.244 Goal=   None    Shift=    0.000
 RMSDP=2.78D-07 MaxDP=1.24D-05 DE=-5.81D-07 OVMax= 2.58D-05

 Cycle  10  Pass 1  IDiag  1:
 RMSU=  2.70D-07    CP:  1.00D+00  1.04D+00  6.07D-01  9.74D-01
 E= -2049.99677724218     Delta-E=       -0.000000006513 Rises=F Damp=F
 DIIS: error= 8.83D-07 at cycle   5 NSaved=   5.
 NSaved= 5 IEnMin= 5 EnMin= -2049.99677724218     IErMin= 5 ErrMin= 8.83D-07
 ErrMax= 8.83D-07  0.00D+00 EMaxC= 1.00D-01 BMatC= 4.66D-10 BMatP= 5.96D-09
 IDIUse=1 WtCom= 1.00D+00 WtEn= 0.00D+00
 Coeff-Com:  0.206D-02-0.658D-01-0.831D-01 0.977D-01 0.105D+01
 Coeff:      0.206D-02-0.658D-01-0.831D-01 0.977D-01 0.105D+01
 Gap=     0.244 Goal=   None    Shift=    0.000
 RMSDP=1.86D-07 MaxDP=4.98D-06 DE=-6.51D-09 OVMax= 1.85D-05

 Cycle  11  Pass 1  IDiag  1:
 RMSU=  1.07D-07    CP:  1.00D+00  1.05D+00  6.09D-01  1.13D+00  1.16D+00
 E= -2049.99677724325     Delta-E=       -0.000000001072 Rises=F Damp=F
 DIIS: error= 2.23D-07 at cycle   6 NSaved=   6.
 NSaved= 6 IEnMin= 6 EnMin= -2049.99677724325     IErMin= 6 ErrMin= 2.23D-07
 ErrMax= 2.23D-07  0.00D+00 EMaxC= 1.00D-01 BMatC= 1.04D-10 BMatP= 4.66D-10
 IDIUse=1 WtCom= 1.00D+00 WtEn= 0.00D+00
 Coeff-Com:  0.217D-02-0.494D-01-0.640D-01-0.699D-02 0.495D+00 0.623D+00
 Coeff:      0.217D-02-0.494D-01-0.640D-01-0.699D-02 0.495D+00 0.623D+00
 Gap=     0.244 Goal=   None    Shift=    0.000
 RMSDP=4.83D-08 MaxDP=1.47D-06 DE=-1.07D-09 OVMax= 5.85D-06

 Cycle  12  Pass 1  IDiag  1:
 RMSU=  3.84D-08    CP:  1.00D+00  1.05D+00  6.10D-01  1.15D+00  1.24D+00
                    CP:  1.01D+00
 E= -2049.99677724337     Delta-E=       -0.000000000120 Rises=F Damp=F
 DIIS: error= 8.53D-08 at cycle   7 NSaved=   7.
 NSaved= 7 IEnMin= 7 EnMin= -2049.99677724337     IErMin= 7 ErrMin= 8.53D-08
 ErrMax= 8.53D-08  0.00D+00 EMaxC= 1.00D-01 BMatC= 6.31D-12 BMatP= 1.04D-10
 IDIUse=1 WtCom= 1.00D+00 WtEn= 0.00D+00
 Coeff-Com:  0.419D-03-0.748D-02-0.102D-01-0.126D-01 0.315D-01 0.190D+00
 Coeff-Com:  0.808D+00
 Coeff:      0.419D-03-0.748D-02-0.102D-01-0.126D-01 0.315D-01 0.190D+00
 Coeff:      0.808D+00
 Gap=     0.244 Goal=   None    Shift=    0.000
 RMSDP=1.75D-08 MaxDP=5.27D-07 DE=-1.20D-10 OVMax= 1.66D-06

 Cycle  13  Pass 1  IDiag  1:
 RMSU=  1.24D-08    CP:  1.00D+00  1.05D+00  6.09D-01  1.15D+00  1.25D+00
                    CP:  1.11D+00  1.02D+00
 E= -2049.99677724336     Delta-E=        0.000000000011 Rises=F Damp=F
 DIIS: error= 4.23D-08 at cycle   8 NSaved=   8.
 NSaved= 8 IEnMin= 7 EnMin= -2049.99677724337     IErMin= 8 ErrMin= 4.23D-08
 ErrMax= 4.23D-08  0.00D+00 EMaxC= 1.00D-01 BMatC= 2.07D-12 BMatP= 6.31D-12
 IDIUse=1 WtCom= 1.00D+00 WtEn= 0.00D+00
 Coeff-Com: -0.778D-04 0.290D-02 0.341D-02-0.576D-02-0.537D-01 0.169D-01
 Coeff-Com:  0.431D+00 0.606D+00
 Coeff:     -0.778D-04 0.290D-02 0.341D-02-0.576D-02-0.537D-01 0.169D-01
 Coeff:      0.431D+00 0.606D+00
 Gap=     0.244 Goal=   None    Shift=    0.000
 RMSDP=6.67D-09 MaxDP=2.35D-07 DE= 1.09D-11 OVMax= 8.57D-07

 SCF Done:  E(RCAM-B3LYP) =  -2049.99677724     A.U. after   13 cycles
            NFock= 13  Conv=0.67D-08     -V/T= 2.0060
 KE= 2.037823875827D+03 PE=-1.049497690876D+04 EE= 3.577010942781D+03
 Leave Link  502 at Sun Dec  2 14:07:22 2018, MaxMem=   536870912 cpu:      2003.1
 (Enter /pbs_home/pkowalski/g09d01/g09/l701.exe)
 Compute integral first derivatives.
 ... and contract with generalized density number  0.
 Leave Link  701 at Sun Dec  2 14:07:23 2018, MaxMem=   536870912 cpu:         3.6
 (Enter /pbs_home/pkowalski/g09d01/g09/l702.exe)
 L702 exits ... SP integral derivatives will be done elsewhere.
 Leave Link  702 at Sun Dec  2 14:07:23 2018, MaxMem=   536870912 cpu:         0.2
 (Enter /pbs_home/pkowalski/g09d01/g09/l703.exe)
 Compute integral first derivatives, UseDBF=F ICtDFT=           0.
 Integral derivatives from FoFJK, PRISM(SPDF).
 Calling FoFJK, ICntrl=      2127 FMM=F ISym2X=0 I1Cent= 0 IOpClX= 0 NMat=1 NMatS=1 NMatT=0.
 FoFJK:  IHMeth= 1 ICntrl=    2127 DoSepK=T KAlg= 0 I1Cent=   0 FoldK=F
 IRaf=         1 NMat=   1 IRICut=       1 DoRegI=T DoRafI=F ISym2E= 0.
 FoFCou: FMM=F IPFlag=           0 FMFlag=      100000 FMFlg1=         800
         NFxFlg=           0 DoJE=F BraDBF=F KetDBF=F FulRan=T
         wScrn=  0.000000 ICntrl=    2527 IOpCl=  0 I1Cent=           0 NGrid=           0
         NMat0=    1 NMatS0=      1 NMatT0=    0 NMatD0=    1 NMtDS0=    0 NMtDT0=    0
 Symmetry not used in FoFCou.
 Leave Link  703 at Sun Dec  2 14:08:59 2018, MaxMem=   536870912 cpu:       769.2
 (Enter /pbs_home/pkowalski/g09d01/g09/l716.exe)
 Dipole        =-1.28422223D-02-2.33772311D+00-1.05263530D-01
 ***** Axes restored to original set *****
 -------------------------------------------------------------------
 Center     Atomic                   Forces (Hartrees/Bohr)
 Number     Number              X              Y              Z
 -------------------------------------------------------------------
      1        6           0.002558906    0.000501735   -0.000887979
      2       16           0.000363004    0.000512205   -0.003427215
      3        6          -0.000065517   -0.000639846    0.001540641
      4        6          -0.000299625   -0.000161944    0.000525316
      5        6           0.000983270   -0.000149061   -0.001916961
      6        6          -0.000114773   -0.000101623    0.000162340
      7        1           0.000180542    0.000293081   -0.000025277
      8        6          -0.003973362    0.001160760    0.000417644
      9        6           0.001275177   -0.002500655   -0.000211839
     10        6           0.001773343   -0.001861089    0.000191070
     11        6          -0.001607229    0.000641771    0.004258847
     12        6          -0.001225131   -0.001765985   -0.003461814
     13        9          -0.000991188    0.001094718    0.000789599
     14        9          -0.000796836    0.000479503    0.000663828
     15        9           0.000488721   -0.000709622   -0.001576242
     16        9           0.000934451    0.000463714   -0.001041629
     17        9           0.001293292   -0.000377263    0.000355215
     18        9          -0.000841736    0.000298196    0.001167160
     19        6           0.000845115    0.001170507    0.002061041
     20        6          -0.000233214    0.001435242   -0.001678544
     21        6           0.001154972   -0.000091284    0.002588259
     22        1           0.000152862    0.000049270    0.000196596
     23        1           0.000596112   -0.000129602    0.000435379
     24        1          -0.000356561   -0.000613040    0.000299622
     25        6          -0.000999237    0.000257043   -0.002333202
     26        1          -0.000351149    0.000256365   -0.000505353
     27        1          -0.000414269   -0.000660188    0.000084238
     28        1          -0.000112988    0.000132988   -0.000270224
     29        1          -0.000049680    0.000072670    0.000063331
     30        1           0.000032149   -0.000029739    0.000004313
     31        1          -0.000091841   -0.000006581   -0.000014285
     32       16           0.001629913    0.002832123    0.003800119
     33        6          -0.002170389   -0.001978172   -0.000990449
     34        6           0.000489608   -0.000652622   -0.001070565
     35        6          -0.000607979    0.000167901   -0.000346787
     36        1          -0.000152216   -0.000009542   -0.000152911
     37        1           0.000182990    0.000145852   -0.000202603
     38        1           0.000111395    0.000016372    0.000320046
     39        1           0.000409097    0.000455843    0.000189274
 -------------------------------------------------------------------
 Cartesian Forces:  Max     0.004258847 RMS     0.001229638
 Leave Link  716 at Sun Dec  2 14:09:00 2018, MaxMem=   536870912 cpu:         0.3
 (Enter /pbs_home/pkowalski/g09d01/g09/l103.exe)

 GradGradGradGradGradGradGradGradGradGradGradGradGradGradGradGradGradGrad
 Berny optimization.
 Using GEDIIS/GDIIS optimizer.
 FormGI is forming the generalized inverse of G from B-inverse, IUseBI=4.
 GSVD:  received Info=                   1 from GESDD.
 Internal  Forces:  Max     0.010067796 RMS     0.001904952
 Search for a local minimum.
 Step number   4 out of a maximum of  223
 All quantities printed in internal units (Hartrees-Bohrs-Radians)
 RMS Force = .19050D-02 SwitMx=.10000D-02 MixMth= 1
 Mixed Optimization -- RFO/linear search
 Update second derivatives using D2CorX and points    3    4
 DE= -9.90D-04 DEPred=-2.73D-03 R= 3.62D-01
 Trust test= 3.62D-01 RLast= 5.94D-01 DXMaxT set to 8.49D-01
 ITU=  0  1  1  0
 Use linear search instead of GDIIS.
     Eigenvalues ---    0.00434   0.00884   0.00902   0.00951   0.00972
     Eigenvalues ---    0.01004   0.01110   0.01143   0.01189   0.01215
     Eigenvalues ---    0.01286   0.01332   0.01398   0.01438   0.01488
     Eigenvalues ---    0.01516   0.01585   0.01651   0.01725   0.01949
     Eigenvalues ---    0.02255   0.03490   0.04990   0.05300   0.07193
     Eigenvalues ---    0.07242   0.07276   0.07281   0.07342   0.07356
     Eigenvalues ---    0.07376   0.07415   0.07437   0.08081   0.09252
     Eigenvalues ---    0.09679   0.10421   0.11182   0.12268   0.12404
     Eigenvalues ---    0.14513   0.15755   0.15999   0.16000   0.16000
     Eigenvalues ---    0.16000   0.16000   0.16000   0.16000   0.16000
     Eigenvalues ---    0.16000   0.16000   0.16004   0.16018   0.16036
     Eigenvalues ---    0.17084   0.22721   0.23595   0.24213   0.24343
     Eigenvalues ---    0.24619   0.24912   0.24991   0.24994   0.24998
     Eigenvalues ---    0.24999   0.24999   0.25003   0.25168   0.27923
     Eigenvalues ---    0.28746   0.29077   0.29322   0.29426   0.30272
     Eigenvalues ---    0.30654   0.31611   0.33351   0.33441   0.33972
     Eigenvalues ---    0.34151   0.34209   0.34215   0.34230   0.34243
     Eigenvalues ---    0.34248   0.34255   0.34275   0.34282   0.34302
     Eigenvalues ---    0.34315   0.34332   0.34367   0.34864   0.35904
     Eigenvalues ---    0.36047   0.36534   0.37620   0.37993   0.38516
     Eigenvalues ---    0.39321   0.40612   0.40844   0.46844   0.51703
     Eigenvalues ---    0.52785   0.53156   0.53617   0.54127   0.54218
     Eigenvalues ---    0.54940
 RFO step:  Lambda=-3.21693037D-03 EMin= 4.34077710D-03
 Quartic linear search produced a step of -0.34641.
 Iteration  1 RMS(Cart)=  0.09876559 RMS(Int)=  0.00146370
 Iteration  2 RMS(Cart)=  0.00304506 RMS(Int)=  0.00009604
 Iteration  3 RMS(Cart)=  0.00000250 RMS(Int)=  0.00009603
 Iteration  4 RMS(Cart)=  0.00000000 RMS(Int)=  0.00009603
 ITry= 1 IFail=0 DXMaxC= 4.79D-01 DCOld= 1.00D+10 DXMaxT= 8.49D-01 DXLimC= 3.00D+00 Rises=F
 Variable       Old X    -DE/DX   Delta X   Delta X   Delta X     New X
                                 (Linear)    (Quad)   (Total)
    R1        3.29292   0.00023   0.00297  -0.00465  -0.00168   3.29124
    R2        2.60532   0.00271  -0.00240   0.00828   0.00589   2.61121
    R3        2.75861  -0.00016  -0.00273   0.00243  -0.00030   2.75830
    R4        3.26126  -0.00082  -0.00027  -0.00140  -0.00168   3.25959
    R5        2.58330  -0.00087  -0.00096   0.00186   0.00091   2.58421
    R6        2.82639   0.00020   0.00030   0.00110   0.00140   2.82779
    R7        2.69937   0.00031   0.00030   0.00037   0.00068   2.70005
    R8        2.06330  -0.00032  -0.00026  -0.00053  -0.00078   2.06252
    R9        2.83293  -0.00077  -0.00076   0.00100   0.00024   2.83317
   R10        2.07572  -0.00006   0.00000  -0.00019  -0.00020   2.07552
   R11        2.08029  -0.00003  -0.00010   0.00029   0.00020   2.08049
   R12        2.08038   0.00003  -0.00006   0.00031   0.00025   2.08063
   R13        2.85986  -0.00091  -0.00035  -0.00078  -0.00133   2.85852
   R14        2.55848   0.00651  -0.00094   0.01352   0.01254   2.57102
   R15        2.90387  -0.00132  -0.00360   0.00589   0.00222   2.90609
   R16        2.53807   0.00153   0.00098  -0.00011   0.00087   2.53894
   R17        2.55232  -0.00087   0.00063  -0.00210  -0.00147   2.55085
   R18        2.86018  -0.00121   0.00009  -0.00364  -0.00336   2.85682
   R19        2.75371   0.00048  -0.00313   0.00379   0.00066   2.75437
   R20        2.90693  -0.00081  -0.00319   0.00431   0.00124   2.90817
   R21        2.51462   0.00075   0.00165  -0.00199  -0.00034   2.51428
   R22        2.54315  -0.00087   0.00013  -0.00093  -0.00080   2.54235
   R23        2.56023   0.00066  -0.00038   0.00174   0.00136   2.56159
   R24        2.52875   0.00055   0.00178  -0.00284  -0.00106   2.52769
   R25        2.60608   0.00261   0.00007   0.00142   0.00155   2.60762
   R26        2.83258  -0.00097  -0.00079   0.00015  -0.00064   2.83194
   R27        2.69970   0.00005  -0.00261   0.00462   0.00201   2.70171
   R28        3.29015  -0.00013   0.00091  -0.00170  -0.00075   3.28941
   R29        2.07751   0.00013   0.00023  -0.00058  -0.00035   2.07715
   R30        2.08180  -0.00066  -0.00055   0.00091   0.00036   2.08215
   R31        2.07465  -0.00066   0.00009  -0.00085  -0.00077   2.07388
   R32        2.08180  -0.00060  -0.00029   0.00029   0.00000   2.08180
   R33        2.07485  -0.00063   0.00014  -0.00098  -0.00084   2.07401
   R34        2.07736   0.00015   0.00022  -0.00047  -0.00024   2.07712
   R35        3.25608  -0.00040  -0.00300   0.00556   0.00252   3.25860
   R36        2.58684  -0.00204  -0.00207   0.00427   0.00215   2.58899
   R37        2.83082  -0.00060  -0.00066   0.00048  -0.00019   2.83063
   R38        2.06344  -0.00034  -0.00036  -0.00012  -0.00048   2.06296
   R39        2.07681   0.00002   0.00022  -0.00039  -0.00017   2.07664
   R40        2.08199  -0.00004  -0.00015   0.00039   0.00025   2.08223
   R41        2.07696  -0.00001   0.00001  -0.00011  -0.00011   2.07686
    A1        1.94222  -0.00143  -0.00073  -0.00074  -0.00144   1.94078
    A2        2.11006  -0.00390  -0.00224  -0.00062  -0.00284   2.10722
    A3        2.23085   0.00532   0.00273   0.00133   0.00408   2.23493
    A4        1.60802   0.00124  -0.00048   0.00386   0.00337   1.61139
    A5        1.93245  -0.00036   0.00027  -0.00296  -0.00270   1.92976
    A6        2.11422   0.00014  -0.00096   0.00262   0.00167   2.11589
    A7        2.23649   0.00022   0.00062   0.00033   0.00096   2.23745
    A8        1.99518   0.00084  -0.00012   0.00327   0.00315   1.99833
    A9        2.14154  -0.00040   0.00183  -0.00492  -0.00309   2.13846
   A10        2.14640  -0.00044  -0.00173   0.00166  -0.00007   2.14634
   A11        1.94664  -0.00023   0.00090  -0.00315  -0.00224   1.94440
   A12        2.18630   0.00397  -0.00164   0.01010   0.00845   2.19475
   A13        2.15002  -0.00374   0.00077  -0.00710  -0.00634   2.14368
   A14        1.91845   0.00010   0.00065  -0.00099  -0.00034   1.91811
   A15        1.94842  -0.00007  -0.00069   0.00199   0.00130   1.94972
   A16        1.94998   0.00011  -0.00059   0.00221   0.00162   1.95160
   A17        1.88497  -0.00002  -0.00016  -0.00021  -0.00037   1.88460
   A18        1.88505  -0.00011  -0.00016  -0.00049  -0.00065   1.88440
   A19        1.87447  -0.00002   0.00098  -0.00268  -0.00170   1.87277
   A20        2.10617  -0.00775  -0.00069  -0.01113  -0.01138   2.09479
   A21        2.24567   0.00951   0.00158   0.00968   0.01170   2.25737
   A22        1.92866  -0.00180  -0.00271   0.00264  -0.00048   1.92818
   A23        1.81077   0.00194  -0.00448   0.02003   0.01494   1.82572
   A24        1.98199  -0.00051   0.00338  -0.00706  -0.00341   1.97858
   A25        1.93927  -0.00069  -0.00249   0.00256   0.00019   1.93946
   A26        1.94647  -0.00017   0.00380  -0.01009  -0.00613   1.94034
   A27        1.91214  -0.00085   0.00127  -0.00685  -0.00540   1.90673
   A28        1.87325   0.00026  -0.00147   0.00129  -0.00030   1.87295
   A29        1.92343  -0.00128  -0.00360   0.00659   0.00283   1.92626
   A30        2.25562   0.01007   0.00090   0.01368   0.01475   2.27037
   A31        2.10406  -0.00879   0.00266  -0.02037  -0.01755   2.08651
   A32        1.79880  -0.00037  -0.00689   0.01723   0.01003   1.80884
   A33        1.98586  -0.00034   0.00453  -0.01541  -0.01083   1.97503
   A34        1.89770   0.00046   0.00023   0.00321   0.00353   1.90123
   A35        1.98359  -0.00022   0.00464  -0.01419  -0.00939   1.97421
   A36        1.89351   0.00050   0.00042   0.00142   0.00182   1.89534
   A37        1.89984   0.00003  -0.00315   0.00876   0.00558   1.90542
   A38        1.80536   0.00134  -0.00522   0.01516   0.00984   1.81520
   A39        1.93606  -0.00007  -0.00036   0.00633   0.00595   1.94200
   A40        1.99024  -0.00086   0.00217  -0.01082  -0.00865   1.98159
   A41        1.90478   0.00116   0.00225   0.00166   0.00384   1.90862
   A42        1.95359  -0.00167   0.00224  -0.01373  -0.01145   1.94215
   A43        1.87320   0.00018  -0.00101   0.00191   0.00093   1.87413
   A44        2.18829   0.00385  -0.00141   0.00841   0.00701   2.19530
   A45        1.94430   0.00017   0.00132  -0.00198  -0.00068   1.94362
   A46        2.15038  -0.00402   0.00009  -0.00648  -0.00638   2.14399
   A47        2.24616   0.00627   0.00237   0.00397   0.00623   2.25240
   A48        2.09364  -0.00438   0.00005  -0.00680  -0.00685   2.08679
   A49        1.94338  -0.00189  -0.00253   0.00289   0.00028   1.94366
   A50        1.92960  -0.00029   0.00057  -0.00277  -0.00220   1.92740
   A51        1.94483  -0.00041  -0.00072   0.00006  -0.00066   1.94417
   A52        1.94737   0.00068   0.00005   0.00278   0.00283   1.95020
   A53        1.88051   0.00017  -0.00024   0.00093   0.00069   1.88120
   A54        1.89201  -0.00023  -0.00163   0.00273   0.00111   1.89312
   A55        1.86675   0.00008   0.00196  -0.00372  -0.00176   1.86499
   A56        1.94498  -0.00023  -0.00082   0.00105   0.00023   1.94521
   A57        1.94573   0.00082  -0.00046   0.00516   0.00470   1.95043
   A58        1.93027  -0.00046   0.00103  -0.00460  -0.00357   1.92670
   A59        1.86873  -0.00006   0.00201  -0.00458  -0.00258   1.86615
   A60        1.88008   0.00015  -0.00019   0.00046   0.00027   1.88035
   A61        1.89132  -0.00022  -0.00158   0.00245   0.00087   1.89219
   A62        1.60886   0.00140   0.00100   0.00131   0.00219   1.61104
   A63        1.93204  -0.00045  -0.00004  -0.00259  -0.00261   1.92943
   A64        2.11332  -0.00001   0.00383  -0.00821  -0.00412   2.10920
   A65        2.23775   0.00045  -0.00460   0.01101   0.00667   2.24442
   A66        1.99510   0.00092   0.00043   0.00157   0.00190   1.99700
   A67        2.14554  -0.00048   0.00103  -0.00387  -0.00276   2.14278
   A68        2.14254  -0.00044  -0.00155   0.00233   0.00086   2.14340
   A69        1.95304  -0.00022   0.00129  -0.00378  -0.00249   1.95055
   A70        1.94016  -0.00014  -0.00136   0.00301   0.00165   1.94181
   A71        1.92668   0.00031   0.00011   0.00089   0.00100   1.92768
   A72        1.87551   0.00006   0.00028  -0.00085  -0.00057   1.87494
   A73        1.88482   0.00003  -0.00097   0.00236   0.00139   1.88621
   A74        1.88089  -0.00004   0.00064  -0.00162  -0.00098   1.87991
    D1       -0.01956   0.00223   0.01860   0.01249   0.03114   0.01158
    D2        3.11196   0.00071   0.00870   0.01019   0.01891   3.13087
    D3        0.02246  -0.00221  -0.01877  -0.01048  -0.02924  -0.00678
    D4       -3.14136  -0.00255  -0.01686  -0.01806  -0.03493   3.10689
    D5       -3.10819  -0.00050  -0.00787  -0.00797  -0.01583  -3.12402
    D6        0.01117  -0.00083  -0.00596  -0.01555  -0.02153  -0.01035
    D7       -0.85160  -0.00174  -0.03100   0.01315  -0.01783  -0.86943
    D8        2.37661  -0.00101  -0.00921  -0.00592  -0.01513   2.36148
    D9        2.27812  -0.00358  -0.04279   0.01043  -0.03236   2.24575
   D10       -0.77687  -0.00285  -0.02100  -0.00864  -0.02966  -0.80652
   D11        0.01117  -0.00162  -0.01332  -0.01119  -0.02453  -0.01336
   D12       -3.12479  -0.00107  -0.00811  -0.00925  -0.01739   3.14100
   D13       -0.00033   0.00069   0.00508   0.00739   0.01241   0.01208
   D14       -3.13094   0.00110   0.00652   0.00635   0.01281  -3.11814
   D15        3.13513   0.00008  -0.00061   0.00529   0.00465   3.13978
   D16        0.00452   0.00050   0.00083   0.00425   0.00505   0.00957
   D17        3.13983  -0.00032  -0.00315  -0.00056  -0.00371   3.13612
   D18        1.04850  -0.00032  -0.00293  -0.00092  -0.00385   1.04465
   D19       -1.05092  -0.00032  -0.00330  -0.00041  -0.00370  -1.05462
   D20        0.00494   0.00034   0.00305   0.00175   0.00480   0.00974
   D21       -2.08639   0.00034   0.00327   0.00139   0.00466  -2.08174
   D22        2.09737   0.00035   0.00290   0.00191   0.00481   2.10218
   D23       -0.01457   0.00099   0.00906   0.00207   0.01112  -0.00345
   D24       -3.13447   0.00120   0.00722   0.00921   0.01640  -3.11807
   D25        3.11601   0.00058   0.00765   0.00307   0.01070   3.12671
   D26       -0.00389   0.00079   0.00581   0.01021   0.01598   0.01209
   D27        1.59964   0.00049  -0.00388   0.01822   0.01434   1.61398
   D28       -0.48720   0.00017  -0.00557   0.01985   0.01428  -0.47292
   D29       -2.59272   0.00021  -0.00397   0.01642   0.01246  -2.58026
   D30       -1.56666   0.00018  -0.00176   0.00988   0.00811  -1.55855
   D31        2.62968  -0.00014  -0.00344   0.01151   0.00805   2.63773
   D32        0.52417  -0.00010  -0.00184   0.00808   0.00623   0.53040
   D33        2.92840   0.00130  -0.00078   0.07335   0.07258   3.00099
   D34        0.81220   0.00052  -0.00432   0.07637   0.07212   0.88432
   D35       -1.30159   0.00106  -0.00295   0.07783   0.07481  -1.22678
   D36       -0.28536   0.00128  -0.01862   0.08971   0.07105  -0.21431
   D37       -2.40157   0.00050  -0.02216   0.09274   0.07059  -2.33098
   D38        1.76783   0.00105  -0.02079   0.09419   0.07327   1.84110
   D39        3.01780  -0.00277  -0.02218  -0.01753  -0.03967   2.97813
   D40       -0.11032  -0.00303  -0.03424  -0.00909  -0.04340  -0.15371
   D41       -0.04428  -0.00178  -0.00227  -0.03443  -0.03665  -0.08093
   D42        3.11079  -0.00204  -0.01434  -0.02599  -0.04038   3.07041
   D43        0.48233  -0.00012   0.03106  -0.10558  -0.07466   0.40768
   D44        2.63824  -0.00084   0.03462  -0.12010  -0.08558   2.55267
   D45       -1.52462  -0.00070   0.03378  -0.11684  -0.08313  -1.60775
   D46        2.62220   0.00038   0.03438  -0.10704  -0.07279   2.54941
   D47       -1.50507  -0.00034   0.03793  -0.12156  -0.08371  -1.58878
   D48        0.61525  -0.00020   0.03709  -0.11830  -0.08127   0.53399
   D49       -1.58963   0.00004   0.03576  -0.11612  -0.08036  -1.66999
   D50        0.56628  -0.00068   0.03931  -0.13063  -0.09128   0.47500
   D51        2.68660  -0.00054   0.03847  -0.12737  -0.08883   2.59777
   D52        0.35487   0.00150   0.02220  -0.03526  -0.01305   0.34181
   D53       -1.68519  -0.00056   0.02260  -0.04845  -0.02588  -1.71107
   D54        2.48077  -0.00013   0.02263  -0.04796  -0.02534   2.45543
   D55       -2.79885   0.00190   0.03307  -0.04257  -0.00951  -2.80836
   D56        1.44428  -0.00016   0.03347  -0.05577  -0.02234   1.42194
   D57       -0.67294   0.00027   0.03350  -0.05527  -0.02180  -0.69474
   D58       -0.74733  -0.00363  -0.01536  -0.04326  -0.05863  -0.80595
   D59        2.39032  -0.00139  -0.00364  -0.02033  -0.02401   2.36630
   D60        2.40895  -0.00398  -0.02858  -0.03427  -0.06280   2.34615
   D61       -0.73659  -0.00174  -0.01686  -0.01134  -0.02819  -0.76478
   D62       -0.50594  -0.00082  -0.03230   0.08785   0.05549  -0.45045
   D63        1.55601   0.00033  -0.03441   0.10381   0.06939   1.62540
   D64       -2.65624   0.00028  -0.03280   0.09880   0.06599  -2.59025
   D65       -2.66336  -0.00002  -0.03578   0.10319   0.06737  -2.59599
   D66       -0.60141   0.00113  -0.03789   0.11914   0.08127  -0.52013
   D67        1.46953   0.00108  -0.03628   0.11414   0.07787   1.54740
   D68        1.50402  -0.00027  -0.03512   0.10032   0.06513   1.56915
   D69       -2.71721   0.00088  -0.03724   0.11628   0.07903  -2.63818
   D70       -0.64628   0.00083  -0.03563   0.11128   0.07563  -0.57065
   D71        0.01264  -0.00092  -0.01223  -0.00012  -0.01229   0.00036
   D72       -3.12527  -0.00300  -0.02311  -0.02142  -0.04460   3.11331
   D73       -3.10693  -0.00059  -0.01218   0.00242  -0.00964  -3.11657
   D74        0.03833  -0.00267  -0.02305  -0.01888  -0.04195  -0.00361
   D75       -2.59288   0.00016  -0.00159   0.00851   0.00694  -2.58594
   D76        1.59949   0.00041  -0.00120   0.00914   0.00796   1.60745
   D77       -0.48585   0.00013  -0.00323   0.01194   0.00874  -0.47711
   D78        0.52421  -0.00013  -0.00165   0.00577   0.00409   0.52830
   D79       -1.56660   0.00012  -0.00125   0.00640   0.00512  -1.56149
   D80        2.63124  -0.00017  -0.00328   0.00920   0.00589   2.63713
   D81       -0.01279   0.00102   0.00803   0.00376   0.01172  -0.00107
   D82        3.12572   0.00054   0.00070   0.01467   0.01528   3.14100
   D83       -3.13293   0.00122   0.00811   0.00602   0.01408  -3.11885
   D84        0.00558   0.00075   0.00078   0.01693   0.01765   0.02323
   D85        3.10273   0.00093   0.01538   0.00338   0.01892   3.12165
   D86       -0.04217   0.00283   0.02513   0.02260   0.04780   0.00563
   D87        0.03443  -0.00217  -0.02034  -0.02032  -0.04058  -0.00614
   D88       -3.09471  -0.00133  -0.00066  -0.03622  -0.03706  -3.13177
   D89       -0.01899   0.00110   0.01096   0.01337   0.02426   0.00527
   D90        3.12568   0.00157   0.01823   0.00249   0.02070  -3.13681
   D91        3.10903   0.00019  -0.01006   0.03051   0.02029   3.12932
   D92       -0.02949   0.00066  -0.00278   0.01963   0.01673  -0.01276
   D93       -0.48906  -0.00066  -0.00418  -0.01926  -0.02341  -0.51247
   D94        1.60808  -0.00083  -0.00388  -0.02085  -0.02470   1.58339
   D95       -2.58878  -0.00076  -0.00388  -0.02035  -0.02420  -2.61297
   D96        2.66736   0.00034   0.01897  -0.03805  -0.01911   2.64826
   D97       -1.51868   0.00017   0.01927  -0.03963  -0.02039  -1.53907
   D98        0.56764   0.00024   0.01927  -0.03913  -0.01989   0.54775
         Item               Value     Threshold  Converged?
 Maximum Force            0.010068     0.000450     NO 
 RMS     Force            0.001905     0.000300     NO 
 Maximum Displacement     0.478749     0.001800     NO 
 RMS     Displacement     0.099015     0.001200     NO 
 Predicted change in Energy=-2.376501D-03
 Lowest energy point so far.  Saving SCF results.
 GradGradGradGradGradGradGradGradGradGradGradGradGradGradGradGradGradGrad

 Leave Link  103 at Sun Dec  2 14:09:00 2018, MaxMem=   536870912 cpu:         0.7
 (Enter /pbs_home/pkowalski/g09d01/g09/l202.exe)
                          Input orientation:                          
 ---------------------------------------------------------------------
 Center     Atomic      Atomic             Coordinates (Angstroms)
 Number     Number       Type             X           Y           Z
 ---------------------------------------------------------------------
      1          6           0       -1.996537   -0.200015   -0.600153
      2         16           0       -3.425945    0.783759   -0.450736
      3          6           0       -4.445587   -0.488237   -1.014324
      4          6           0       -3.706653   -1.599123   -1.314281
      5          6           0       -2.303829   -1.457786   -1.082781
      6          6           0       -5.924618   -0.298973   -1.140274
      7          1           0       -4.154567   -2.512973   -1.708600
      8          6           0       -0.682279    0.337598   -0.262184
      9          6           0       -0.239849    1.667937   -0.830168
     10          6           0        0.322601   -0.230247    0.458095
     11          6           0        1.074463    1.984700   -0.097237
     12          6           0        1.579620    0.603279    0.355330
     13          9           0       -1.141587    2.648415   -0.655096
     14          9           0        0.000706    1.575337   -2.155181
     15          9           0        1.951239    2.639137   -0.854337
     16          9           0        0.798784    2.719738    0.995329
     17          9           0        2.424701    0.105296   -0.580261
     18          9           0        2.259992    0.687625    1.503867
     19          6           0       -0.589414   -1.909230    2.164600
     20          6           0        0.335535   -1.456273    1.246227
     21          6           0       -1.852006   -1.203969    2.557371
     22          1           0       -2.099570   -1.416390    3.607033
     23          1           0       -2.703397   -1.529393    1.938291
     24          1           0       -1.765725   -0.116932    2.433668
     25          6           0       -1.317897   -2.548684   -1.375405
     26          1           0       -1.182565   -3.213008   -0.507091
     27          1           0       -0.328387   -2.145915   -1.626784
     28          1           0       -1.666244   -3.164168   -2.216827
     29          1           0       -6.388423   -1.219726   -1.518959
     30          1           0       -6.172947    0.517534   -1.835782
     31          1           0       -6.390174   -0.057461   -0.172193
     32         16           0        1.683159   -2.549753    1.111425
     33          6           0        1.013909   -3.628822    2.278121
     34          6           0       -0.183015   -3.151642    2.743598
     35          6           0        1.738258   -4.879285    2.672304
     36          1           0        2.361025   -5.264758    1.853052
     37          1           0        2.400449   -4.702289    3.535028
     38          1           0        1.023052   -5.664302    2.955296
     39          1           0       -0.777496   -3.676443    3.493877
 ---------------------------------------------------------------------
                    Distance matrix (angstroms):
                    1          2          3          4          5
     1  C    0.000000
     2  S    1.741650   0.000000
     3  C    2.500491   1.724899   0.000000
     4  C    2.322064   2.550026   1.367502   0.000000
     5  C    1.381791   2.585179   2.351986   1.428806   0.000000
     6  C    3.966275   2.809117   1.496401   2.576826   3.802140
     7  H    3.351943   3.602992   2.160154   1.091437   2.220428
     8  C    1.459632   2.786093   3.925583   3.742277   2.554644
     9  C    2.574510   3.328204   4.729823   4.788191   3.754194
    10  C    2.549353   3.988204   4.997018   4.609775   3.283182
    11  C    3.802229   4.671283   6.117795   6.097873   4.922891
    12  C    3.787760   5.073262   6.274589   5.965137   4.625724
    13  F    2.974477   2.955841   4.569907   5.005564   4.288894
    14  F    3.091758   3.908154   5.032833   4.952658   3.957368
    15  F    4.869325   5.702581   7.122180   7.084218   5.911224
    16  F    4.345611   4.866976   6.467862   6.654759   5.603254
    17  F    4.431812   5.891277   6.909525   6.406039   5.005471
    18  F    4.830408   6.013285   7.258700   6.983697   5.667627
    19  C    3.541931   4.705112   5.195656   4.681449   3.699798
    20  C    3.228910   4.695333   5.376458   4.787054   3.520017
    21  C    3.316440   3.934088   4.471681   4.311096   3.676856
    22  H    4.380708   4.802647   5.265188   5.180294   4.694443
    23  H    2.951372   3.402969   3.582899   3.404499   3.048222
    24  H    3.043723   3.447805   4.382713   4.473390   3.801692
    25  C    2.564725   4.050192   3.762747   2.571296   1.499249
    26  H    3.122393   4.583675   4.281234   3.102773   2.160892
    27  H    2.761018   4.422775   4.480439   3.436469   2.161441
    28  H    3.392482   4.669235   4.041208   2.725294   2.145766
    29  H    4.601378   3.732470   2.136433   2.716196   4.114709
    30  H    4.414075   3.087921   2.161052   3.291626   4.408966
    31  H    4.416732   3.093848   2.162446   3.298844   4.414556
    32  S    4.689449   6.297268   6.806627   5.986470   4.680064
    33  C    5.394809   6.828604   7.107007   6.269668   5.197734
    34  C    4.814732   6.017287   6.275764   5.593990   4.691287
    35  C    6.822993   8.276015   8.432820   7.503291   6.491977
    36  H    7.117456   8.682224   8.795848   7.764380   6.698731
    37  H    7.530185   8.940352   9.237047   8.392981   7.347189
    38  H    7.184537   8.542372   8.512082   7.558114   6.713343
    39  H    5.507513   6.516721   6.628983   6.001134   5.310172
                    6          7          8          9         10
     6  C    0.000000
     7  H    2.890998   0.000000
     8  C    5.353352   4.719603   0.000000
     9  C    6.023412   5.794537   1.512664   0.000000
    10  C    6.448817   5.472699   1.360526   2.362006   0.000000
    11  C    7.435739   7.082958   2.413772   1.537837   2.404096
    12  C    7.704834   6.844832   2.359681   2.418547   1.511762
    13  F    5.639138   6.068595   2.388560   1.343547   3.416100
    14  F    6.297026   5.846367   2.362606   1.349852   3.192642
    15  F    8.410908   8.034604   3.547273   2.396807   3.550817
    16  F    7.673171   7.695984   3.074000   2.348933   3.036080
    17  F    8.377838   7.170442   3.131846   3.099053   2.368459
    18  F    8.657522   7.855592   3.449408   3.557800   2.385291
    19  C    6.479160   5.298726   3.308495   4.678350   2.561819
    20  C    6.798841   5.478013   2.555234   3.795151   1.457552
    21  C    5.574743   5.021333   3.419734   4.724650   3.175533
    22  H    6.198107   5.803573   4.478396   5.714928   4.146042
    23  H    4.622527   4.046374   3.523161   4.894523   3.610460
    24  H    5.486582   5.348454   2.940761   4.020782   2.876950
    25  C    5.132091   2.856395   3.158148   4.386270   3.380548
    26  H    5.601748   3.281229   3.594032   4.981638   3.477639
    27  H    5.913178   3.844616   2.855733   3.897166   2.905218
    28  H    5.244240   2.621850   4.129308   5.225578   4.440564
    29  H    1.098319   2.588158   6.046885   6.827737   7.065808
    30  H    1.100947   3.643351   5.714545   6.126691   6.929155
    31  H    1.101023   3.658965   5.722258   6.421560   6.744514
    32  S    8.247086   6.483281   3.977297   5.025600   2.767321
    33  C    8.421192   6.622100   5.006265   6.268096   3.916723
    34  C    7.495878   6.000266   4.632363   6.000282   3.743491
    35  C    9.707454   7.714734   6.456476   7.684161   5.340446
    36  H   10.112907   7.919004   6.717314   7.875689   5.607796
    37  H   10.514484   8.675077   7.022997   8.161244   5.812412
    38  H    9.686617   7.647910   7.020195   8.347838   6.021263
    39  H    7.705551   6.310629   5.498144   6.895566   4.722547
                   11         12         13         14         15
    11  C    0.000000
    12  C    1.538936   0.000000
    13  F    2.379622   3.550846   0.000000
    14  F    2.357046   3.120983   2.169466   0.000000
    15  F    1.330498   2.397105   3.099251   2.574577   0.000000
    16  F    1.345355   2.344930   2.548339   3.445620   2.180806
    17  F    2.364025   1.355537   4.380807   3.243015   2.592226
    18  F    2.377271   1.337594   4.480688   4.391018   3.076500
    19  C    4.800738   3.780327   5.387737   5.581305   6.021341
    20  C    3.767121   2.565775   4.758716   4.568626   4.878038
    21  C    5.077280   4.459954   5.066113   5.776265   6.393269
    22  H    5.946724   5.309339   5.967087   6.823834   7.263621
    23  H    5.546571   5.039671   5.159359   5.805862   6.844052
    24  H    4.346149   4.003689   4.192512   5.200153   5.676506
    25  C    5.282866   4.618000   5.249740   4.399354   6.154044
    26  H    5.681402   4.789309   5.863435   5.200441   6.647474
    27  H    4.622714   3.889388   4.958939   3.772960   5.356313
    28  H    6.206044   5.598686   6.041556   5.024484   6.972870
    29  H    8.245259   8.386060   6.575565   7.002723   9.213170
    30  H    7.596056   8.056713   5.590104   6.271759   8.453806
    31  H    7.739305   8.014517   5.924747   6.887788   8.792959
    32  S    4.732086   3.244073   6.174200   5.524286   5.555238
    33  C    6.095705   4.682717   7.256282   6.911152   7.069525
    34  C    6.002800   4.786454   6.790483   6.810002   7.143760
    35  C    7.431370   5.954162   8.719597   8.245353   8.307179
    36  H    7.616660   6.106359   9.009851   8.271876   8.364773
    37  H    7.724468   6.239655   9.172569   8.806011   8.565328
    38  H    8.235766   6.808243   9.317825   8.920457   9.182698
    39  H    6.955170   5.807107   7.573003   7.752332   8.138766
                   16         17         18         19         20
    16  F    0.000000
    17  F    3.458525   0.000000
    18  F    2.554060   2.170213   0.000000
    19  C    4.972085   4.547249   3.911437   0.000000
    20  C    4.209111   3.184207   2.892441   1.379895   0.000000
    21  C    4.986195   5.463436   4.647207   1.498600   2.562829
    22  H    5.685861   6.349645   5.277876   2.145711   3.391863
    23  H    5.586552   5.942449   5.453359   2.159726   3.117596
    24  H    4.085612   5.166511   4.209305   2.160657   2.760280
    25  C    6.152803   4.656490   5.618291   3.670317   3.286358
    26  H    6.432766   4.901925   5.577642   3.031435   2.909445
    27  H    5.640972   3.707109   4.952740   3.807722   3.028298
    28  H    7.142455   5.486672   6.640422   4.683091   4.349341
    29  H    8.573037   8.961472   9.357913   6.904529   7.274188
    30  H    7.840276   8.698611   9.071750   7.284785   7.466929
    31  H    7.794682   8.825816   8.842495   6.522152   7.014538
    32  S    5.344448   3.234342   3.311701   2.585351   1.740679
    33  C    6.480435   4.909615   4.558937   2.353832   2.498993
    34  C    6.204311   5.334405   4.716481   1.429681   2.320623
    35  C    7.838367   5.991363   5.712087   3.807498   3.964636
    36  H    8.180981   5.895977   5.963472   4.479031   4.356077
    37  H    8.006365   6.328433   5.761642   4.314920   4.476506
    38  H    8.613007   6.910358   6.632017   4.162429   4.593594
    39  H    7.045461   6.415155   5.677285   2.219323   3.349616
                   21         22         23         24         25
    21  C    0.000000
    22  H    1.099182   0.000000
    23  H    1.101829   1.778223   0.000000
    24  H    1.097450   1.782367   1.766259   0.000000
    25  C    4.190497   5.168926   3.733517   4.541257   0.000000
    26  H    3.724959   4.582003   3.335773   4.309737   1.101640
    27  H    4.551465   5.573342   4.327878   4.761301   1.097517
    28  H    5.164287   6.095888   4.584014   5.560814   1.099162
    29  H    6.098835   6.686459   5.062399   6.181322   5.243755
    30  H    6.397960   7.068006   5.520083   6.168822   5.760656
    31  H    5.418484   5.876949   4.495893   5.308444   5.777708
    32  S    4.049604   4.671361   4.578943   4.422867   3.897520
    33  C    3.764487   4.044084   4.282692   4.481510   4.466796
    34  C    2.571701   2.725767   3.103633   3.436641   4.314824
    35  C    5.139178   5.253026   5.611492   5.917335   5.581731
    36  H    5.893701   6.146811   6.293535   6.623239   5.597719
    37  H    5.592624   5.572476   6.218206   6.292496   6.525064
    38  H    5.321549   5.312277   5.658462   6.230786   5.825984
    39  H    2.853900   2.620786   3.277006   3.843275   5.027304
                   26         27         28         29         30
    26  H    0.000000
    27  H    1.766924   0.000000
    28  H    1.777506   1.781811   0.000000
    29  H    5.665510   6.131352   5.154304   0.000000
    30  H    6.370736   6.426237   5.831852   1.779011   0.000000
    31  H    6.098264   6.574400   6.012294   1.778944   1.773510
    32  S    3.357362   3.421577   4.761645   8.592923   8.933795
    33  C    3.571387   4.387375   5.253921   8.661182   9.261067
    34  C    3.401447   4.486966   5.177445   7.772308   8.385277
    35  C    4.627768   5.497680   6.199666   9.848958  10.584689
    36  H    4.726202   5.391603   6.098794  10.212030  10.948565
    37  H    5.603095   6.373845   7.210245  10.719855  11.383992
    38  H    4.781392   5.933034   6.343015   9.731555  10.627885
    39  H    4.048036   5.363337   5.802107   7.914953   8.666349
                   31         32         33         34         35
    31  H    0.000000
    32  S    8.546222   0.000000
    33  C    8.577826   1.724374   0.000000
    34  C    7.523604   2.551248   1.370035   0.000000
    35  C    9.869780   2.804656   1.497905   2.584786   0.000000
    36  H   10.382728   2.894955   2.161410   3.424977   1.098909
    37  H   10.610984   3.319905   2.157461   3.115309   1.101870
    38  H    9.806823   3.679133   2.145188   2.795152   1.099025
    39  H    7.618350   3.605598   2.165517   1.091669   2.907031
                   36         37         38         39
    36  H    0.000000
    37  H    1.773969   0.000000
    38  H    1.778974   1.777296   0.000000
    39  H    3.881413   3.339669   2.735622   0.000000
 Stoichiometry    C17H14F6S2
 Framework group  C1[X(C17H14F6S2)]
 Deg. of freedom   111
 Full point group                 C1      NOp   1
 RotChk:  IX=2 Diff= 2.44D-02
 Largest Abelian subgroup         C1      NOp   1
 Largest concise Abelian subgroup C1      NOp   1
                         Standard orientation:                         
 ---------------------------------------------------------------------
 Center     Atomic      Atomic             Coordinates (Angstroms)
 Number     Number       Type             X           Y           Z
 ---------------------------------------------------------------------
      1          6           0        1.609897   -0.533275    0.258779
      2         16           0        3.102928   -0.584840   -0.636511
      3          6           0        3.571043   -2.075725    0.093836
      4          6           0        2.624970   -2.489358    0.990451
      5          6           0        1.493422   -1.623781    1.099359
      6          6           0        4.864946   -2.739726   -0.258493
      7          1           0        2.734595   -3.400910    1.580613
      8          6           0        0.679498    0.579302    0.094293
      9          6           0        1.179626    2.003972    0.185625
     10          6           0       -0.672993    0.558118   -0.051834
     11          6           0       -0.021778    2.864717   -0.239451
     12          6           0       -1.234108    1.958886    0.039927
     13          9           0        2.248309    2.244412   -0.592336
     14          9           0        1.525925    2.317708    1.452016
     15          9           0       -0.082506    4.030318    0.399229
     16          9           0        0.049373    3.089823   -1.563930
     17          9           0       -1.711079    2.217114    1.282222
     18          9           0       -2.226011    2.194752   -0.825898
     19          6           0       -1.458229   -1.628405   -1.131389
     20          6           0       -1.577131   -0.566277   -0.258545
     21          6           0       -0.326397   -1.854578   -2.087216
     22          1           0       -0.684842   -2.364417   -2.992635
     23          1           0        0.460448   -2.481100   -1.637359
     24          1           0        0.149126   -0.911271   -2.384613
     25          6           0        0.360434   -1.882592    2.046516
     26          1           0       -0.421309   -2.502724    1.579692
     27          1           0       -0.121203   -0.950566    2.368846
     28          1           0        0.720865   -2.413774    2.938756
     29          1           0        4.977071   -3.668795    0.316453
     30          1           0        5.728253   -2.094599   -0.033563
     31          1           0        4.916278   -2.994162   -1.328483
     32         16           0       -3.062061   -0.651795    0.645685
     33          6           0       -3.532267   -2.117496   -0.131549
     34          6           0       -2.585885   -2.502913   -1.044133
     35          6           0       -4.831334   -2.782918    0.205137
     36          1           0       -5.134764   -2.582816    1.242195
     37          1           0       -5.643192   -2.428924   -0.450373
     38          1           0       -4.749448   -3.871475    0.077878
     39          1           0       -2.684128   -3.403128   -1.653808
 ---------------------------------------------------------------------
 Rotational constants (GHZ):      0.2340800      0.1913344      0.1245706
 Leave Link  202 at Sun Dec  2 14:09:00 2018, MaxMem=   536870912 cpu:         0.0
 (Enter /pbs_home/pkowalski/g09d01/g09/l301.exe)
 Basis read from rwf:  (5D, 7F)
 No pseudopotential information found on rwf file.
 There are   453 symmetry adapted cartesian basis functions of A   symmetry.
 There are   428 symmetry adapted basis functions of A   symmetry.
   428 basis functions,   747 primitive gaussians,   453 cartesian basis functions
   101 alpha electrons      101 beta electrons
       nuclear repulsion energy      2820.0489565492 Hartrees.
 IExCor=20419 DFT=T Ex+Corr=CAM-B3LYP ExCW=0 ScaHFX=  1.000000
 ScaDFX=  1.000000  1.000000  1.000000  0.810000 ScalE2=  1.000000  1.000000
 IRadAn=      0 IRanWt=     -1 IRanGd=            0 ICorTp=0 IEmpDi=  4
  HFx wShort=  0.000000 wLong=  0.330000 cFull=  0.190000 cShort=  0.000000 cLong=  0.460000
  DFx wShort=  0.000000 wLong=  0.330000 cFull=  0.190000 cShort=  0.000000 cLong=  0.460000
 NAtoms=   39 NActive=   39 NUniq=   39 SFac= 1.00D+00 NAtFMM=   60 NAOKFM=F Big=F
 Integral buffers will be    131072 words long.
 Raffenetti 2 integral format.
 Two-electron integral symmetry is turned on.
 No density basis found on file   724.
 Leave Link  301 at Sun Dec  2 14:09:00 2018, MaxMem=   536870912 cpu:         0.5
 (Enter /pbs_home/pkowalski/g09d01/g09/l302.exe)
 NPDir=0 NMtPBC=     1 NCelOv=     1 NCel=       1 NClECP=     1 NCelD=      1
         NCelK=      1 NCelE2=     1 NClLst=     1 CellRange=     0.0.
 One-electron integrals computed using PRISM.
 NBasis=   428 RedAO= T EigKep=  3.68D-04  NBF=   428
 NBsUse=   428 1.00D-06 EigRej= -1.00D+00 NBFU=   428
 Precomputing XC quadrature grid using
 IXCGrd= 4 IRadAn=           0 IRanWt=          -1 IRanGd=           0 AccXCQ= 0.00D+00.
 Generated NRdTot=       0 NPtTot=           0 NUsed=           0 NTot=          32
 NSgBfM=   442   443   446   446   446 MxSgAt=    39 MxSgA2=    39.
 Leave Link  302 at Sun Dec  2 14:09:01 2018, MaxMem=   536870912 cpu:         7.2
 (Enter /pbs_home/pkowalski/g09d01/g09/l303.exe)
 DipDrv:  MaxL=1.
 Leave Link  303 at Sun Dec  2 14:09:01 2018, MaxMem=   536870912 cpu:         0.8
 (Enter /pbs_home/pkowalski/g09d01/g09/l401.exe)
 Initial guess from the checkpoint file:  "dae0068freq_open_cam-b3lyp_air.chk"
 B after Tr=     0.000000    0.000000    0.000000
         Rot=    0.999975   -0.002305   -0.006493   -0.001687 Ang=  -0.81 deg.
 Guess basis will be translated and rotated to current coordinates.
 JPrj=2 DoOrth=T DoCkMO=T.
 Generating alternative initial guess.
 ExpMin= 1.22D-01 ExpMax= 9.18D+03 ExpMxC= 1.38D+03 IAcc=1 IRadAn=         1 AccDes= 0.00D+00
 Harris functional with IExCor=20419 and IRadAn=       1 diagonalized for initial guess.
 HarFok:  IExCor=20419 AccDes= 0.00D+00 IRadAn=         1 IDoV= 1 UseB2=F ITyADJ=14
 ICtDFT=  3500011 ScaDFX=  1.000000  1.000000  1.000000  1.000000
 FoFCou: FMM=F IPFlag=           0 FMFlag=      100000 FMFlg1=           0
         NFxFlg=           0 DoJE=T BraDBF=F KetDBF=T FulRan=T
         wScrn=  0.000000 ICntrl=     500 IOpCl=  0 I1Cent=   200000004 NGrid=           0
         NMat0=    1 NMatS0=      1 NMatT0=    0 NMatD0=    1 NMtDS0=    0 NMtDT0=    0
 Petite list used in FoFCou.
 Harris En= -1994.59692194648    
 Leave Link  401 at Sun Dec  2 14:09:04 2018, MaxMem=   536870912 cpu:        19.4
 (Enter /pbs_home/pkowalski/g09d01/g09/l502.exe)
 Closed shell SCF:
 Using DIIS extrapolation, IDIIS=  1040.
 Integral symmetry usage will be decided dynamically.
 IVT=      641221 IEndB=      641221 NGot=   536870912 MDV=   536451994
 LenX=   536451994 LenY=   536246332
 Requested convergence on RMS density matrix=1.00D-08 within 128 cycles.
 Requested convergence on MAX density matrix=1.00D-06.
 Requested convergence on             energy=1.00D-06.
 No special actions if energy rises.
 Fock matrices will be formed incrementally for  20 cycles.
 Integral accuracy reduced to 1.0D-05 until final iterations.

 Cycle   1  Pass 0  IDiag  1:
 FoFJK:  IHMeth= 1 ICntrl=       0 DoSepK=T KAlg= 0 I1Cent=   0 FoldK=F
 IRaf=         1 NMat=   1 IRICut=       1 DoRegI=T DoRafI=F ISym2E= 0.
 FoFCou: FMM=F IPFlag=           0 FMFlag=      100000 FMFlg1=           0
         NFxFlg=           0 DoJE=T BraDBF=F KetDBF=F FulRan=T
         wScrn=  0.000000 ICntrl=     500 IOpCl=  0 I1Cent=           0 NGrid=           0
         NMat0=    1 NMatS0=      1 NMatT0=    0 NMatD0=    1 NMtDS0=    0 NMtDT0=    0
 Symmetry not used in FoFCou.
 E= -2049.97541558051    
 DIIS: error= 4.67D-03 at cycle   1 NSaved=   1.
 NSaved= 1 IEnMin= 1 EnMin= -2049.97541558051     IErMin= 1 ErrMin= 4.67D-03
 ErrMax= 4.67D-03  0.00D+00 EMaxC= 1.00D-01 BMatC= 1.64D-02 BMatP= 1.64D-02
 IDIUse=3 WtCom= 9.53D-01 WtEn= 4.67D-02
 Coeff-Com:  0.100D+01
 Coeff-En:   0.100D+01
 Coeff:      0.100D+01
 Gap=     0.587 Goal=   None    Shift=    0.000
 GapD=    0.587 DampG=2.000 DampE=1.000 DampFc=2.0000 IDamp=-1.
 RMSDP=6.91D-04 MaxDP=2.74D-02              OVMax= 1.86D-02

 Cycle   2  Pass 0  IDiag  1:
 RMSU=  6.85D-04    CP:  9.95D-01
 E= -2049.99704372686     Delta-E=       -0.021628146354 Rises=F Damp=F
 DIIS: error= 9.47D-04 at cycle   2 NSaved=   2.
 NSaved= 2 IEnMin= 2 EnMin= -2049.99704372686     IErMin= 2 ErrMin= 9.47D-04
 ErrMax= 9.47D-04  0.00D+00 EMaxC= 1.00D-01 BMatC= 4.62D-04 BMatP= 1.64D-02
 IDIUse=3 WtCom= 9.91D-01 WtEn= 9.47D-03
 Coeff-Com: -0.114D+00 0.111D+01
 Coeff-En:   0.000D+00 0.100D+01
 Coeff:     -0.113D+00 0.111D+01
 Gap=     0.244 Goal=   None    Shift=    0.000
 RMSDP=1.20D-04 MaxDP=4.20D-03 DE=-2.16D-02 OVMax= 5.74D-03

 Cycle   3  Pass 0  IDiag  1:
 RMSU=  9.44D-05    CP:  9.95D-01  1.11D+00
 E= -2049.99800420350     Delta-E=       -0.000960476638 Rises=F Damp=F
 DIIS: error= 5.42D-04 at cycle   3 NSaved=   3.
 NSaved= 3 IEnMin= 3 EnMin= -2049.99800420350     IErMin= 3 ErrMin= 5.42D-04
 ErrMax= 5.42D-04  0.00D+00 EMaxC= 1.00D-01 BMatC= 1.62D-04 BMatP= 4.62D-04
 IDIUse=3 WtCom= 9.95D-01 WtEn= 5.42D-03
 Coeff-Com: -0.602D-01 0.448D+00 0.612D+00
 Coeff-En:   0.000D+00 0.000D+00 0.100D+01
 Coeff:     -0.599D-01 0.446D+00 0.614D+00
 Gap=     0.243 Goal=   None    Shift=    0.000
 RMSDP=4.55D-05 MaxDP=1.99D-03 DE=-9.60D-04 OVMax= 1.84D-03

 Cycle   4  Pass 0  IDiag  1:
 RMSU=  4.18D-05    CP:  9.95D-01  1.12D+00  8.33D-01
 E= -2049.99812110043     Delta-E=       -0.000116896927 Rises=F Damp=F
 DIIS: error= 1.68D-04 at cycle   4 NSaved=   4.
 NSaved= 4 IEnMin= 4 EnMin= -2049.99812110043     IErMin= 4 ErrMin= 1.68D-04
 ErrMax= 1.68D-04  0.00D+00 EMaxC= 1.00D-01 BMatC= 2.36D-05 BMatP= 1.62D-04
 IDIUse=3 WtCom= 9.98D-01 WtEn= 1.68D-03
 Coeff-Com:  0.263D-02-0.842D-01 0.247D+00 0.835D+00
 Coeff-En:   0.000D+00 0.000D+00 0.000D+00 0.100D+01
 Coeff:      0.263D-02-0.840D-01 0.246D+00 0.835D+00
 Gap=     0.244 Goal=   None    Shift=    0.000
 RMSDP=1.71D-05 MaxDP=6.25D-04 DE=-1.17D-04 OVMax= 1.41D-03

 Cycle   5  Pass 0  IDiag  1:
 RMSU=  1.10D-05    CP:  9.95D-01  1.12D+00  9.66D-01  9.44D-01
 E= -2049.99814372387     Delta-E=       -0.000022623444 Rises=F Damp=F
 DIIS: error= 3.92D-05 at cycle   5 NSaved=   5.
 NSaved= 5 IEnMin= 5 EnMin= -2049.99814372387     IErMin= 5 ErrMin= 3.92D-05
 ErrMax= 3.92D-05  0.00D+00 EMaxC= 1.00D-01 BMatC= 1.63D-06 BMatP= 2.36D-05
 IDIUse=1 WtCom= 1.00D+00 WtEn= 0.00D+00
 Coeff-Com:  0.335D-02-0.551D-01 0.888D-01 0.380D+00 0.583D+00
 Coeff:      0.335D-02-0.551D-01 0.888D-01 0.380D+00 0.583D+00
 Gap=     0.244 Goal=   None    Shift=    0.000
 RMSDP=5.87D-06 MaxDP=2.45D-04 DE=-2.26D-05 OVMax= 4.01D-04

 Initial convergence to 1.0D-05 achieved.  Increase integral accuracy.
 Cycle   6  Pass 1  IDiag  1:
 E= -2049.99832922428     Delta-E=       -0.000185500407 Rises=F Damp=F
 DIIS: error= 1.24D-04 at cycle   1 NSaved=   1.
 NSaved= 1 IEnMin= 1 EnMin= -2049.99832922428     IErMin= 1 ErrMin= 1.24D-04
 ErrMax= 1.24D-04  0.00D+00 EMaxC= 1.00D-01 BMatC= 2.66D-06 BMatP= 2.66D-06
 IDIUse=3 WtCom= 9.99D-01 WtEn= 1.24D-03
 Coeff-Com:  0.100D+01
 Coeff-En:   0.100D+01
 Coeff:      0.100D+01
 Gap=     0.244 Goal=   None    Shift=    0.000
 RMSDP=5.87D-06 MaxDP=2.45D-04 DE=-1.86D-04 OVMax= 3.78D-04

 Cycle   7  Pass 1  IDiag  1:
 RMSU=  6.44D-05    CP:  1.00D+00
 E= -2049.99833158123     Delta-E=       -0.000002356947 Rises=F Damp=F
 DIIS: error= 1.83D-05 at cycle   2 NSaved=   2.
 NSaved= 2 IEnMin= 2 EnMin= -2049.99833158123     IErMin= 2 ErrMin= 1.83D-05
 ErrMax= 1.83D-05  0.00D+00 EMaxC= 1.00D-01 BMatC= 3.55D-07 BMatP= 2.66D-06
 IDIUse=1 WtCom= 1.00D+00 WtEn= 0.00D+00
 Coeff-Com:  0.149D+00 0.851D+00
 Coeff:      0.149D+00 0.851D+00
 Gap=     0.244 Goal=   None    Shift=    0.000
 RMSDP=4.91D-06 MaxDP=1.93D-04 DE=-2.36D-06 OVMax= 3.59D-04

 Cycle   8  Pass 1  IDiag  1:
 RMSU=  4.33D-06    CP:  1.00D+00  1.04D+00
 E= -2049.99833147620     Delta-E=        0.000000105028 Rises=F Damp=F
 DIIS: error= 2.11D-05 at cycle   3 NSaved=   3.
 NSaved= 3 IEnMin= 2 EnMin= -2049.99833158123     IErMin= 2 ErrMin= 1.83D-05
 ErrMax= 2.11D-05  0.00D+00 EMaxC= 1.00D-01 BMatC= 4.69D-07 BMatP= 3.55D-07
 IDIUse=1 WtCom= 1.00D+00 WtEn= 0.00D+00
 Coeff-Com: -0.211D-01 0.541D+00 0.480D+00
 Coeff:     -0.211D-01 0.541D+00 0.480D+00
 Gap=     0.244 Goal=   None    Shift=    0.000
 RMSDP=2.31D-06 MaxDP=9.85D-05 DE= 1.05D-07 OVMax= 2.12D-04

 Cycle   9  Pass 1  IDiag  1:
 RMSU=  7.40D-07    CP:  1.00D+00  1.05D+00  5.20D-01
 E= -2049.99833194876     Delta-E=       -0.000000472566 Rises=F Damp=F
 DIIS: error= 1.44D-06 at cycle   4 NSaved=   4.
 NSaved= 4 IEnMin= 4 EnMin= -2049.99833194876     IErMin= 4 ErrMin= 1.44D-06
 ErrMax= 1.44D-06  0.00D+00 EMaxC= 1.00D-01 BMatC= 2.72D-09 BMatP= 3.55D-07
 IDIUse=1 WtCom= 1.00D+00 WtEn= 0.00D+00
 Coeff-Com: -0.105D-01 0.215D+00 0.201D+00 0.595D+00
 Coeff:     -0.105D-01 0.215D+00 0.201D+00 0.595D+00
 Gap=     0.244 Goal=   None    Shift=    0.000
 RMSDP=2.05D-07 MaxDP=8.02D-06 DE=-4.73D-07 OVMax= 1.38D-05

 Cycle  10  Pass 1  IDiag  1:
 RMSU=  1.91D-07    CP:  1.00D+00  1.05D+00  5.33D-01  1.03D+00
 E= -2049.99833195154     Delta-E=       -0.000000002778 Rises=F Damp=F
 DIIS: error= 6.27D-07 at cycle   5 NSaved=   5.
 NSaved= 5 IEnMin= 5 EnMin= -2049.99833195154     IErMin= 5 ErrMin= 6.27D-07
 ErrMax= 6.27D-07  0.00D+00 EMaxC= 1.00D-01 BMatC= 4.14D-10 BMatP= 2.72D-09
 IDIUse=1 WtCom= 1.00D+00 WtEn= 0.00D+00
 Coeff-Com:  0.199D-02-0.720D-01-0.578D-01 0.220D+00 0.908D+00
 Coeff:      0.199D-02-0.720D-01-0.578D-01 0.220D+00 0.908D+00
 Gap=     0.244 Goal=   None    Shift=    0.000
 RMSDP=1.35D-07 MaxDP=4.80D-06 DE=-2.78D-09 OVMax= 1.40D-05

 Cycle  11  Pass 1  IDiag  1:
 RMSU=  8.58D-08    CP:  1.00D+00  1.05D+00  5.38D-01  1.16D+00  1.04D+00
 E= -2049.99833195225     Delta-E=       -0.000000000708 Rises=F Damp=F
 DIIS: error= 2.39D-07 at cycle   6 NSaved=   6.
 NSaved= 6 IEnMin= 6 EnMin= -2049.99833195225     IErMin= 6 ErrMin= 2.39D-07
 ErrMax= 2.39D-07  0.00D+00 EMaxC= 1.00D-01 BMatC= 4.89D-11 BMatP= 4.14D-10
 IDIUse=1 WtCom= 1.00D+00 WtEn= 0.00D+00
 Coeff-Com:  0.166D-02-0.473D-01-0.395D-01 0.387D-01 0.371D+00 0.675D+00
 Coeff:      0.166D-02-0.473D-01-0.395D-01 0.387D-01 0.371D+00 0.675D+00
 Gap=     0.244 Goal=   None    Shift=    0.000
 RMSDP=3.92D-08 MaxDP=1.48D-06 DE=-7.08D-10 OVMax= 3.84D-06

 Cycle  12  Pass 1  IDiag  1:
 RMSU=  3.29D-08    CP:  1.00D+00  1.05D+00  5.40D-01  1.17D+00  1.11D+00
                    CP:  1.00D+00
 E= -2049.99833195243     Delta-E=       -0.000000000178 Rises=F Damp=F
 DIIS: error= 9.74D-08 at cycle   7 NSaved=   7.
 NSaved= 7 IEnMin= 7 EnMin= -2049.99833195243     IErMin= 7 ErrMin= 9.74D-08
 ErrMax= 9.74D-08  0.00D+00 EMaxC= 1.00D-01 BMatC= 7.38D-12 BMatP= 4.89D-11
 IDIUse=1 WtCom= 1.00D+00 WtEn= 0.00D+00
 Coeff-Com:  0.337D-03-0.718D-02-0.598D-02-0.213D-01 0.494D-03 0.282D+00
 Coeff-Com:  0.752D+00
 Coeff:      0.337D-03-0.718D-02-0.598D-02-0.213D-01 0.494D-03 0.282D+00
 Coeff:      0.752D+00
 Gap=     0.244 Goal=   None    Shift=    0.000
 RMSDP=1.69D-08 MaxDP=5.76D-07 DE=-1.78D-10 OVMax= 1.77D-06

 Cycle  13  Pass 1  IDiag  1:
 RMSU=  1.10D-08    CP:  1.00D+00  1.05D+00  5.40D-01  1.18D+00  1.11D+00
                    CP:  1.14D+00  9.62D-01
 E= -2049.99833195239     Delta-E=        0.000000000038 Rises=F Damp=F
 DIIS: error= 2.50D-08 at cycle   8 NSaved=   8.
 NSaved= 8 IEnMin= 7 EnMin= -2049.99833195243     IErMin= 8 ErrMin= 2.50D-08
 ErrMax= 2.50D-08  0.00D+00 EMaxC= 1.00D-01 BMatC= 7.83D-13 BMatP= 7.38D-12
 IDIUse=1 WtCom= 1.00D+00 WtEn= 0.00D+00
 Coeff-Com: -0.531D-04 0.252D-02 0.230D-02-0.133D-01-0.424D-01 0.336D-01
 Coeff-Com:  0.294D+00 0.723D+00
 Coeff:     -0.531D-04 0.252D-02 0.230D-02-0.133D-01-0.424D-01 0.336D-01
 Coeff:      0.294D+00 0.723D+00
 Gap=     0.244 Goal=   None    Shift=    0.000
 RMSDP=4.73D-09 MaxDP=1.65D-07 DE= 3.82D-11 OVMax= 6.80D-07

 SCF Done:  E(RCAM-B3LYP) =  -2049.99833195     A.U. after   13 cycles
            NFock= 13  Conv=0.47D-08     -V/T= 2.0060
 KE= 2.037789727513D+03 PE=-1.047482424809D+04 EE= 3.566987232079D+03
 Leave Link  502 at Sun Dec  2 14:13:00 2018, MaxMem=   536870912 cpu:      1878.6
 (Enter /pbs_home/pkowalski/g09d01/g09/l701.exe)
 Compute integral first derivatives.
 ... and contract with generalized density number  0.
 Leave Link  701 at Sun Dec  2 14:13:01 2018, MaxMem=   536870912 cpu:         3.6
 (Enter /pbs_home/pkowalski/g09d01/g09/l702.exe)
 L702 exits ... SP integral derivatives will be done elsewhere.
 Leave Link  702 at Sun Dec  2 14:13:01 2018, MaxMem=   536870912 cpu:         0.3
 (Enter /pbs_home/pkowalski/g09d01/g09/l703.exe)
 Compute integral first derivatives, UseDBF=F ICtDFT=           0.
 Integral derivatives from FoFJK, PRISM(SPDF).
 Calling FoFJK, ICntrl=      2127 FMM=F ISym2X=0 I1Cent= 0 IOpClX= 0 NMat=1 NMatS=1 NMatT=0.
 FoFJK:  IHMeth= 1 ICntrl=    2127 DoSepK=T KAlg= 0 I1Cent=   0 FoldK=F
 IRaf=         1 NMat=   1 IRICut=       1 DoRegI=T DoRafI=F ISym2E= 0.
 FoFCou: FMM=F IPFlag=           0 FMFlag=      100000 FMFlg1=         800
         NFxFlg=           0 DoJE=F BraDBF=F KetDBF=F FulRan=T
         wScrn=  0.000000 ICntrl=    2527 IOpCl=  0 I1Cent=           0 NGrid=           0
         NMat0=    1 NMatS0=      1 NMatT0=    0 NMatD0=    1 NMtDS0=    0 NMtDT0=    0
 Symmetry not used in FoFCou.
 Leave Link  703 at Sun Dec  2 14:14:34 2018, MaxMem=   536870912 cpu:       741.2
 (Enter /pbs_home/pkowalski/g09d01/g09/l716.exe)
 Dipole        =-7.20772745D-03-2.34435489D+00-9.82376851D-02
 ***** Axes restored to original set *****
 -------------------------------------------------------------------
 Center     Atomic                   Forces (Hartrees/Bohr)
 Number     Number              X              Y              Z
 -------------------------------------------------------------------
      1        6           0.001491299   -0.002730218    0.000206329
      2       16          -0.000454213    0.000732137   -0.000266509
      3        6           0.000742722   -0.000252037    0.000136902
      4        6          -0.000283861    0.000066447    0.000488543
      5        6          -0.000051219    0.001860485    0.000625765
      6        6           0.000149047    0.000054775   -0.000051419
      7        1           0.000194804   -0.000125747   -0.000020807
      8        6           0.002692388   -0.000690971    0.003692239
      9        6           0.002830797   -0.002665366   -0.002405850
     10        6          -0.002856017    0.001553055   -0.003206244
     11        6          -0.002379730    0.000190942    0.004664248
     12        6          -0.001373523    0.000425780   -0.002895476
     13        9          -0.001909433    0.000773725    0.000751894
     14        9          -0.001236603    0.000025183   -0.000361076
     15        9           0.000708638    0.000735273   -0.000788711
     16        9           0.001282991   -0.000037902   -0.001774460
     17        9          -0.000332100   -0.000564181    0.001080924
     18        9           0.001007082   -0.000369715    0.001956671
     19        6           0.001531631   -0.000948925    0.000031315
     20        6          -0.001289554    0.000841756   -0.000961239
     21        6           0.000239211   -0.000084711   -0.000809099
     22        1          -0.000131019    0.000239698   -0.000003511
     23        1           0.000144237   -0.000219904   -0.000104224
     24        1           0.000074179    0.000298391   -0.000008511
     25        6          -0.000146062    0.000601818    0.000487882
     26        1          -0.000229665    0.000068231    0.000167421
     27        1           0.000129268    0.000156664   -0.000053437
     28        1           0.000201066   -0.000028931   -0.000108746
     29        1          -0.000044172    0.000001558   -0.000006627
     30        1           0.000146744   -0.000082064   -0.000043222
     31        1           0.000188672   -0.000107065    0.000028968
     32       16          -0.000106998   -0.000367382    0.000929806
     33        6          -0.002041936    0.000701230   -0.000218150
     34        6           0.001221584   -0.000809118   -0.001797679
     35        6          -0.000326674    0.000670390    0.000720376
     36        1          -0.000227548   -0.000157379   -0.000164978
     37        1           0.000153158    0.000063403   -0.000178790
     38        1           0.000029230    0.000101669    0.000166327
     39        1           0.000261579    0.000079003    0.000093158
 -------------------------------------------------------------------
 Cartesian Forces:  Max     0.004664248 RMS     0.001157698
 Leave Link  716 at Sun Dec  2 14:14:34 2018, MaxMem=   536870912 cpu:         0.2
 (Enter /pbs_home/pkowalski/g09d01/g09/l103.exe)

 GradGradGradGradGradGradGradGradGradGradGradGradGradGradGradGradGradGrad
 Berny optimization.
 Using GEDIIS/GDIIS optimizer.
 FormGI is forming the generalized inverse of G from B-inverse, IUseBI=4.
 GSVD:  received Info=                   1 from GESDD.
 Internal  Forces:  Max     0.006943760 RMS     0.000932802
 Search for a local minimum.
 Step number   5 out of a maximum of  223
 All quantities printed in internal units (Hartrees-Bohrs-Radians)
 RMS Force = .93280D-03 SwitMx=.10000D-02 MixMth= 2
 Mixed Optimization -- En-DIIS/RFO-DIIS
 Update second derivatives using D2CorX and points    4    5
 DE= -1.55D-03 DEPred=-2.38D-03 R= 6.54D-01
 TightC=F SS=  1.41D+00  RLast= 4.29D-01 DXNew= 1.4270D+00 1.2860D+00
 Trust test= 6.54D-01 RLast= 4.29D-01 DXMaxT set to 1.29D+00
 ITU=  1  0  1  1  0
 Use linear search instead of GDIIS.
     Eigenvalues ---    0.00450   0.00884   0.00906   0.00950   0.00972
     Eigenvalues ---    0.01001   0.01115   0.01140   0.01186   0.01217
     Eigenvalues ---    0.01287   0.01334   0.01396   0.01435   0.01487
     Eigenvalues ---    0.01515   0.01585   0.01650   0.01723   0.01952
     Eigenvalues ---    0.02257   0.03453   0.05151   0.05288   0.07179
     Eigenvalues ---    0.07212   0.07261   0.07286   0.07354   0.07363
     Eigenvalues ---    0.07369   0.07371   0.07411   0.08053   0.09225
     Eigenvalues ---    0.09527   0.10565   0.11296   0.12445   0.12562
     Eigenvalues ---    0.14671   0.15785   0.15995   0.15999   0.16000
     Eigenvalues ---    0.16000   0.16000   0.16000   0.16000   0.16000
     Eigenvalues ---    0.16000   0.16000   0.16004   0.16014   0.16043
     Eigenvalues ---    0.17198   0.22899   0.23598   0.24246   0.24475
     Eigenvalues ---    0.24698   0.24912   0.24970   0.24987   0.24994
     Eigenvalues ---    0.24996   0.24996   0.25008   0.25187   0.27911
     Eigenvalues ---    0.28656   0.29067   0.29377   0.29431   0.30276
     Eigenvalues ---    0.30775   0.31607   0.33322   0.33838   0.33933
     Eigenvalues ---    0.34084   0.34209   0.34215   0.34230   0.34245
     Eigenvalues ---    0.34251   0.34257   0.34277   0.34294   0.34302
     Eigenvalues ---    0.34315   0.34332   0.34361   0.34595   0.35900
     Eigenvalues ---    0.36041   0.37082   0.37701   0.38290   0.38470
     Eigenvalues ---    0.39339   0.40450   0.40783   0.51253   0.52348
     Eigenvalues ---    0.52951   0.53226   0.53769   0.54063   0.54814
     Eigenvalues ---    0.57895
 RFO step:  Lambda=-5.03338588D-04 EMin= 4.50088676D-03
 Quartic linear search produced a step of -0.16133.
 Iteration  1 RMS(Cart)=  0.03807405 RMS(Int)=  0.00029210
 Iteration  2 RMS(Cart)=  0.00040066 RMS(Int)=  0.00003004
 Iteration  3 RMS(Cart)=  0.00000012 RMS(Int)=  0.00003004
 ITry= 1 IFail=0 DXMaxC= 1.46D-01 DCOld= 1.00D+10 DXMaxT= 1.29D+00 DXLimC= 3.00D+00 Rises=F
 Variable       Old X    -DE/DX   Delta X   Delta X   Delta X     New X
                                 (Linear)    (Quad)   (Total)
    R1        3.29124   0.00029   0.00027   0.00041   0.00067   3.29192
    R2        2.61121  -0.00295  -0.00095  -0.00298  -0.00395   2.60726
    R3        2.75830  -0.00228   0.00005  -0.00454  -0.00450   2.75381
    R4        3.25959  -0.00007   0.00027   0.00007   0.00035   3.25994
    R5        2.58421  -0.00051  -0.00015  -0.00112  -0.00125   2.58295
    R6        2.82779  -0.00044  -0.00023  -0.00109  -0.00132   2.82647
    R7        2.70005  -0.00073  -0.00011  -0.00129  -0.00140   2.69865
    R8        2.06252   0.00003   0.00013  -0.00028  -0.00015   2.06237
    R9        2.83317  -0.00071  -0.00004  -0.00225  -0.00228   2.83089
   R10        2.07552   0.00002   0.00003  -0.00006  -0.00003   2.07549
   R11        2.08049  -0.00007  -0.00003  -0.00025  -0.00028   2.08020
   R12        2.08063  -0.00007  -0.00004  -0.00025  -0.00029   2.08035
   R13        2.85852  -0.00138   0.00022  -0.00466  -0.00442   2.85410
   R14        2.57102  -0.00694  -0.00202  -0.00974  -0.01179   2.55923
   R15        2.90609   0.00114  -0.00036   0.00314   0.00281   2.90891
   R16        2.53894   0.00194  -0.00014   0.00354   0.00340   2.54233
   R17        2.55085   0.00013   0.00024  -0.00020   0.00004   2.55089
   R18        2.85682  -0.00099   0.00054  -0.00356  -0.00306   2.85376
   R19        2.75437  -0.00159  -0.00011  -0.00262  -0.00273   2.75165
   R20        2.90817   0.00057  -0.00020   0.00194   0.00175   2.90991
   R21        2.51428   0.00128   0.00005   0.00208   0.00214   2.51641
   R22        2.54235  -0.00173   0.00013  -0.00287  -0.00274   2.53961
   R23        2.56159  -0.00074  -0.00022  -0.00069  -0.00091   2.56068
   R24        2.52769   0.00217   0.00017   0.00333   0.00350   2.53119
   R25        2.60762  -0.00200  -0.00025  -0.00166  -0.00194   2.60568
   R26        2.83194  -0.00041   0.00010  -0.00167  -0.00157   2.83038
   R27        2.70171  -0.00116  -0.00032  -0.00162  -0.00194   2.69977
   R28        3.28941  -0.00007   0.00012   0.00026   0.00036   3.28976
   R29        2.07715  -0.00002   0.00006  -0.00012  -0.00006   2.07709
   R30        2.08215   0.00001  -0.00006  -0.00034  -0.00040   2.08175
   R31        2.07388   0.00030   0.00012   0.00022   0.00035   2.07423
   R32        2.08180   0.00006   0.00000  -0.00027  -0.00027   2.08153
   R33        2.07401   0.00018   0.00014  -0.00006   0.00008   2.07408
   R34        2.07712   0.00004   0.00004   0.00004   0.00008   2.07719
   R35        3.25860  -0.00018  -0.00041   0.00066   0.00028   3.25887
   R36        2.58899  -0.00264  -0.00035  -0.00488  -0.00519   2.58380
   R37        2.83063  -0.00060   0.00003  -0.00194  -0.00191   2.82871
   R38        2.06296  -0.00012   0.00008  -0.00061  -0.00053   2.06242
   R39        2.07664   0.00005   0.00003  -0.00001   0.00002   2.07666
   R40        2.08223  -0.00004  -0.00004  -0.00020  -0.00024   2.08199
   R41        2.07686  -0.00005   0.00002  -0.00021  -0.00019   2.07667
    A1        1.94078   0.00059   0.00023   0.00026   0.00043   1.94121
    A2        2.10722   0.00063   0.00046  -0.00073  -0.00024   2.10699
    A3        2.23493  -0.00122  -0.00066   0.00034  -0.00029   2.23464
    A4        1.61139  -0.00096  -0.00054  -0.00181  -0.00242   1.60897
    A5        1.92976   0.00036   0.00044   0.00154   0.00196   1.93171
    A6        2.11589  -0.00020  -0.00027  -0.00058  -0.00084   2.11505
    A7        2.23745  -0.00016  -0.00015  -0.00104  -0.00119   2.23627
    A8        1.99833  -0.00052  -0.00051  -0.00180  -0.00234   1.99599
    A9        2.13846   0.00050   0.00050   0.00182   0.00233   2.14079
   A10        2.14634   0.00002   0.00001  -0.00004  -0.00001   2.14632
   A11        1.94440   0.00053   0.00036   0.00144   0.00171   1.94612
   A12        2.19475  -0.00132  -0.00136  -0.00020  -0.00156   2.19319
   A13        2.14368   0.00079   0.00102  -0.00091   0.00011   2.14379
   A14        1.91811   0.00012   0.00005   0.00094   0.00099   1.91910
   A15        1.94972  -0.00015  -0.00021  -0.00085  -0.00106   1.94865
   A16        1.95160  -0.00025  -0.00026  -0.00120  -0.00146   1.95014
   A17        1.88460   0.00002   0.00006   0.00010   0.00016   1.88476
   A18        1.88440   0.00005   0.00010  -0.00001   0.00009   1.88449
   A19        1.87277   0.00022   0.00027   0.00108   0.00136   1.87412
   A20        2.09479   0.00165   0.00184  -0.00129   0.00047   2.09525
   A21        2.25737  -0.00329  -0.00189  -0.00322  -0.00518   2.25219
   A22        1.92818   0.00163   0.00008   0.00330   0.00340   1.93158
   A23        1.82572  -0.00109  -0.00241  -0.00022  -0.00248   1.82323
   A24        1.97858  -0.00040   0.00055  -0.00779  -0.00730   1.97128
   A25        1.93946  -0.00008  -0.00003   0.00032   0.00024   1.93970
   A26        1.94034   0.00031   0.00099  -0.00110  -0.00017   1.94017
   A27        1.90673   0.00176   0.00087   0.00992   0.01074   1.91747
   A28        1.87295  -0.00038   0.00005  -0.00043  -0.00038   1.87257
   A29        1.92626   0.00107  -0.00046   0.00336   0.00291   1.92917
   A30        2.27037  -0.00381  -0.00238  -0.00403  -0.00642   2.26395
   A31        2.08651   0.00274   0.00283   0.00073   0.00355   2.09006
   A32        1.80884  -0.00110  -0.00162  -0.00053  -0.00203   1.80681
   A33        1.97503   0.00016   0.00175  -0.00457  -0.00287   1.97216
   A34        1.90123   0.00071  -0.00057   0.00637   0.00577   1.90701
   A35        1.97421   0.00049   0.00151  -0.00260  -0.00114   1.97306
   A36        1.89534   0.00047  -0.00029   0.00524   0.00491   1.90025
   A37        1.90542  -0.00068  -0.00090  -0.00301  -0.00389   1.90153
   A38        1.81520  -0.00068  -0.00159   0.00245   0.00089   1.81609
   A39        1.94200  -0.00052  -0.00096  -0.00299  -0.00395   1.93806
   A40        1.98159   0.00008   0.00139  -0.00405  -0.00267   1.97892
   A41        1.90862   0.00093  -0.00062   0.00640   0.00581   1.91443
   A42        1.94215   0.00065   0.00185   0.00048   0.00230   1.94444
   A43        1.87413  -0.00040  -0.00015  -0.00176  -0.00193   1.87220
   A44        2.19530  -0.00181  -0.00113  -0.00201  -0.00317   2.19213
   A45        1.94362   0.00077   0.00011   0.00245   0.00252   1.94614
   A46        2.14399   0.00104   0.00103  -0.00012   0.00088   2.14487
   A47        2.25240  -0.00198  -0.00101  -0.00173  -0.00270   2.24970
   A48        2.08679   0.00244   0.00110   0.00394   0.00509   2.09188
   A49        1.94366  -0.00045  -0.00005  -0.00234  -0.00240   1.94126
   A50        1.92740   0.00044   0.00035   0.00181   0.00216   1.92956
   A51        1.94417  -0.00045   0.00011  -0.00300  -0.00289   1.94128
   A52        1.95020  -0.00006  -0.00046   0.00069   0.00023   1.95043
   A53        1.88120   0.00004  -0.00011   0.00044   0.00033   1.88152
   A54        1.89312  -0.00016  -0.00018  -0.00081  -0.00099   1.89212
   A55        1.86499   0.00019   0.00028   0.00087   0.00115   1.86614
   A56        1.94521  -0.00041  -0.00004  -0.00248  -0.00251   1.94270
   A57        1.95043  -0.00013  -0.00076   0.00073  -0.00002   1.95040
   A58        1.92670   0.00034   0.00058   0.00088   0.00146   1.92816
   A59        1.86615   0.00022   0.00042   0.00083   0.00124   1.86739
   A60        1.88035   0.00008  -0.00004   0.00064   0.00060   1.88095
   A61        1.89219  -0.00010  -0.00014  -0.00058  -0.00073   1.89147
   A62        1.61104  -0.00055  -0.00035  -0.00025  -0.00059   1.61046
   A63        1.92943   0.00036   0.00042   0.00063   0.00102   1.93045
   A64        2.10920   0.00045   0.00066   0.00067   0.00120   2.11040
   A65        2.24442  -0.00081  -0.00108  -0.00170  -0.00291   2.24152
   A66        1.99700  -0.00013  -0.00031  -0.00067  -0.00097   1.99604
   A67        2.14278   0.00020   0.00045   0.00059   0.00098   2.14376
   A68        2.14340  -0.00007  -0.00014   0.00009  -0.00012   2.14328
   A69        1.95055  -0.00007   0.00040  -0.00134  -0.00094   1.94962
   A70        1.94181   0.00002  -0.00027   0.00031   0.00004   1.94185
   A71        1.92768  -0.00002  -0.00016   0.00046   0.00030   1.92799
   A72        1.87494   0.00005   0.00009   0.00042   0.00051   1.87545
   A73        1.88621  -0.00002  -0.00022  -0.00006  -0.00028   1.88592
   A74        1.87991   0.00003   0.00016   0.00025   0.00041   1.88032
    D1        0.01158   0.00002  -0.00502   0.02869   0.02364   0.03522
    D2        3.13087   0.00014  -0.00305   0.02268   0.01959  -3.13272
    D3       -0.00678  -0.00005   0.00472  -0.02995  -0.02525  -0.03203
    D4        3.10689   0.00019   0.00564  -0.01698  -0.01136   3.09553
    D5       -3.12402  -0.00022   0.00255  -0.02337  -0.02084   3.13832
    D6       -0.01035   0.00002   0.00347  -0.01041  -0.00695  -0.01730
    D7       -0.86943   0.00065   0.00288   0.00757   0.01046  -0.85897
    D8        2.36148   0.00074   0.00244   0.02636   0.02878   2.39026
    D9        2.24575   0.00083   0.00522   0.00045   0.00569   2.25144
   D10       -0.80652   0.00092   0.00478   0.01924   0.02401  -0.78252
   D11       -0.01336   0.00002   0.00396  -0.01944  -0.01547  -0.02884
   D12        3.14100   0.00002   0.00281  -0.01365  -0.01083   3.13017
   D13        0.01208  -0.00005  -0.00200   0.00584   0.00386   0.01593
   D14       -3.11814  -0.00004  -0.00207   0.00792   0.00587  -3.11227
   D15        3.13978  -0.00004  -0.00075  -0.00046  -0.00119   3.13859
   D16        0.00957  -0.00004  -0.00081   0.00163   0.00082   0.01038
   D17        3.13612   0.00001   0.00060  -0.00317  -0.00257   3.13355
   D18        1.04465   0.00000   0.00062  -0.00337  -0.00275   1.04190
   D19       -1.05462  -0.00001   0.00060  -0.00333  -0.00273  -1.05735
   D20        0.00974   0.00001  -0.00077   0.00371   0.00293   0.01267
   D21       -2.08174   0.00000  -0.00075   0.00351   0.00275  -2.07898
   D22        2.10218  -0.00001  -0.00078   0.00355   0.00277   2.10495
   D23       -0.00345   0.00007  -0.00179   0.01590   0.01411   0.01066
   D24       -3.11807  -0.00013  -0.00265   0.00337   0.00070  -3.11737
   D25        3.12671   0.00006  -0.00173   0.01382   0.01211   3.13882
   D26        0.01209  -0.00014  -0.00258   0.00129  -0.00129   0.01079
   D27        1.61398  -0.00011  -0.00231   0.00039  -0.00193   1.61206
   D28       -0.47292  -0.00003  -0.00230   0.00052  -0.00178  -0.47470
   D29       -2.58026  -0.00006  -0.00201   0.00016  -0.00185  -2.58210
   D30       -1.55855   0.00015  -0.00131   0.01479   0.01348  -1.54507
   D31        2.63773   0.00023  -0.00130   0.01492   0.01362   2.65136
   D32        0.53040   0.00020  -0.00101   0.01457   0.01356   0.54396
   D33        3.00099  -0.00063  -0.01171   0.01009  -0.00156   2.99943
   D34        0.88432  -0.00007  -0.01164   0.01600   0.00437   0.88869
   D35       -1.22678   0.00078  -0.01207   0.02185   0.00983  -1.21695
   D36       -0.21431  -0.00095  -0.01146  -0.00569  -0.01715  -0.23146
   D37       -2.33098  -0.00039  -0.01139   0.00022  -0.01122  -2.34220
   D38        1.84110   0.00046  -0.01182   0.00607  -0.00576   1.83534
   D39        2.97813   0.00066   0.00640  -0.00054   0.00590   2.98402
   D40       -0.15371   0.00062   0.00700  -0.00774  -0.00069  -0.15440
   D41       -0.08093   0.00071   0.00591   0.01698   0.02292  -0.05802
   D42        3.07041   0.00068   0.00651   0.00978   0.01633   3.08674
   D43        0.40768   0.00032   0.01204  -0.00846   0.00358   0.41125
   D44        2.55267   0.00027   0.01381  -0.01459  -0.00077   2.55189
   D45       -1.60775   0.00002   0.01341  -0.01694  -0.00354  -1.61129
   D46        2.54941  -0.00067   0.01174  -0.01862  -0.00687   2.54254
   D47       -1.58878  -0.00072   0.01351  -0.02476  -0.01122  -1.60000
   D48        0.53399  -0.00097   0.01311  -0.02710  -0.01399   0.52000
   D49       -1.66999   0.00014   0.01296  -0.01360  -0.00064  -1.67063
   D50        0.47500   0.00010   0.01473  -0.01973  -0.00500   0.47000
   D51        2.59777  -0.00015   0.01433  -0.02207  -0.00776   2.59001
   D52        0.34181  -0.00018   0.00211  -0.02114  -0.01902   0.32280
   D53       -1.71107  -0.00064   0.00418  -0.02862  -0.02444  -1.73551
   D54        2.45543   0.00022   0.00409  -0.02118  -0.01710   2.43833
   D55       -2.80836  -0.00019   0.00153  -0.01483  -0.01325  -2.82160
   D56        1.42194  -0.00065   0.00360  -0.02231  -0.01867   1.40327
   D57       -0.69474   0.00021   0.00352  -0.01487  -0.01133  -0.70607
   D58       -0.80595   0.00096   0.00946   0.00896   0.01841  -0.78754
   D59        2.36630   0.00064   0.00387   0.01475   0.01862   2.38492
   D60        2.34615   0.00094   0.01013   0.00118   0.01132   2.35747
   D61       -0.76478   0.00062   0.00455   0.00697   0.01153  -0.75326
   D62       -0.45045   0.00014  -0.00895   0.01759   0.00863  -0.44182
   D63        1.62540  -0.00038  -0.01120   0.01850   0.00731   1.63271
   D64       -2.59025   0.00011  -0.01065   0.02068   0.01004  -2.58022
   D65       -2.59599   0.00040  -0.01087   0.02502   0.01413  -2.58186
   D66       -0.52013  -0.00012  -0.01311   0.02593   0.01281  -0.50733
   D67        1.54740   0.00037  -0.01256   0.02811   0.01554   1.56293
   D68        1.56915   0.00061  -0.01051   0.02685   0.01635   1.58550
   D69       -2.63818   0.00009  -0.01275   0.02777   0.01503  -2.62315
   D70       -0.57065   0.00058  -0.01220   0.02994   0.01776  -0.55289
   D71        0.00036   0.00003   0.00198  -0.00958  -0.00762  -0.00727
   D72        3.11331   0.00037   0.00719  -0.01490  -0.00771   3.10560
   D73       -3.11657  -0.00026   0.00155  -0.02419  -0.02266  -3.13923
   D74       -0.00361   0.00008   0.00677  -0.02950  -0.02275  -0.02636
   D75       -2.58594  -0.00011  -0.00112  -0.00313  -0.00425  -2.59019
   D76        1.60745  -0.00016  -0.00128  -0.00292  -0.00420   1.60325
   D77       -0.47711  -0.00006  -0.00141  -0.00246  -0.00386  -0.48098
   D78        0.52830   0.00020  -0.00066   0.01309   0.01242   0.54073
   D79       -1.56149   0.00015  -0.00083   0.01330   0.01247  -1.54901
   D80        2.63713   0.00025  -0.00095   0.01376   0.01281   2.64995
   D81       -0.00107   0.00005  -0.00189   0.01510   0.01323   0.01216
   D82        3.14100  -0.00015  -0.00247  -0.00004  -0.00247   3.13853
   D83       -3.11885  -0.00019  -0.00227   0.00103  -0.00126  -3.12011
   D84        0.02323  -0.00038  -0.00285  -0.01410  -0.01696   0.00627
   D85        3.12165   0.00008  -0.00305   0.02384   0.02073  -3.14080
   D86        0.00563  -0.00015  -0.00771   0.02868   0.02093   0.02656
   D87       -0.00614   0.00017   0.00655  -0.01980  -0.01328  -0.01943
   D88       -3.13177   0.00037   0.00598   0.00474   0.01077  -3.12100
   D89        0.00527  -0.00015  -0.00391   0.00657   0.00267   0.00794
   D90       -3.13681   0.00004  -0.00334   0.02170   0.01837  -3.11844
   D91        3.12932  -0.00036  -0.00327  -0.02037  -0.02361   3.10571
   D92       -0.01276  -0.00016  -0.00270  -0.00523  -0.00791  -0.02067
   D93       -0.51247  -0.00039   0.00378  -0.03834  -0.03456  -0.54703
   D94        1.58339  -0.00036   0.00398  -0.03851  -0.03452   1.54886
   D95       -2.61297  -0.00031   0.00390  -0.03769  -0.03379  -2.64676
   D96        2.64826  -0.00017   0.00308  -0.00896  -0.00588   2.64238
   D97       -1.53907  -0.00013   0.00329  -0.00913  -0.00584  -1.54491
   D98        0.54775  -0.00009   0.00321  -0.00831  -0.00510   0.54265
         Item               Value     Threshold  Converged?
 Maximum Force            0.006944     0.000450     NO 
 RMS     Force            0.000933     0.000300     NO 
 Maximum Displacement     0.145614     0.001800     NO 
 RMS     Displacement     0.038115     0.001200     NO 
 Predicted change in Energy=-3.388336D-04
 Lowest energy point so far.  Saving SCF results.
 GradGradGradGradGradGradGradGradGradGradGradGradGradGradGradGradGradGrad

 Leave Link  103 at Sun Dec  2 14:14:34 2018, MaxMem=   536870912 cpu:         0.7
 (Enter /pbs_home/pkowalski/g09d01/g09/l202.exe)
                          Input orientation:                          
 ---------------------------------------------------------------------
 Center     Atomic      Atomic             Coordinates (Angstroms)
 Number     Number       Type             X           Y           Z
 ---------------------------------------------------------------------
      1          6           0       -1.981297   -0.191058   -0.593745
      2         16           0       -3.411563    0.796543   -0.477248
      3          6           0       -4.428554   -0.499896   -0.988022
      4          6           0       -3.687287   -1.614113   -1.266036
      5          6           0       -2.283882   -1.455903   -1.054384
      6          6           0       -5.909324   -0.323388   -1.103314
      7          1           0       -4.132080   -2.541273   -1.631544
      8          6           0       -0.671615    0.352983   -0.258579
      9          6           0       -0.230042    1.674623   -0.841128
     10          6           0        0.330594   -0.213948    0.454344
     11          6           0        1.080558    2.001495   -0.102881
     12          6           0        1.584167    0.623273    0.364082
     13          9           0       -1.139115    2.651958   -0.672746
     14          9           0        0.004176    1.568511   -2.166283
     15          9           0        1.960471    2.646938   -0.866026
     16          9           0        0.805654    2.752710    0.977018
     17          9           0        2.442916    0.116172   -0.553290
     18          9           0        2.248396    0.712657    1.523794
     19          6           0       -0.601518   -1.905681    2.131327
     20          6           0        0.337725   -1.443977    1.233591
     21          6           0       -1.868177   -1.200620    2.507870
     22          1           0       -2.139147   -1.423844    3.549444
     23          1           0       -2.706340   -1.516651    1.866649
     24          1           0       -1.775617   -0.112292    2.399368
     25          6           0       -1.293277   -2.545770   -1.328273
     26          1           0       -1.155112   -3.191855   -0.446918
     27          1           0       -0.306204   -2.142310   -1.588157
     28          1           0       -1.638042   -3.179180   -2.157836
     29          1           0       -6.372357   -1.257314   -1.449222
     30          1           0       -6.169077    0.470664   -1.820085
     31          1           0       -6.364454   -0.056065   -0.137231
     32         16           0        1.690971   -2.533330    1.121091
     33          6           0        0.984375   -3.636213    2.242850
     34          6           0       -0.217884   -3.163189    2.690394
     35          6           0        1.700817   -4.886870    2.646894
     36          1           0        2.332188   -5.273910    1.834985
     37          1           0        2.352964   -4.710276    3.517154
     38          1           0        0.980917   -5.670403    2.921586
     39          1           0       -0.826145   -3.694635    3.424364
 ---------------------------------------------------------------------
                    Distance matrix (angstroms):
                    1          2          3          4          5
     1  C    0.000000
     2  S    1.742007   0.000000
     3  C    2.497980   1.725084   0.000000
     4  C    2.321090   2.551367   1.366839   0.000000
     5  C    1.379702   2.584233   2.349036   1.428066   0.000000
     6  C    3.963151   2.808027   1.495703   2.574859   3.798528
     7  H    3.350583   3.604520   2.160842   1.091358   2.219680
     8  C    1.457253   2.784219   3.920980   3.738812   2.550447
     9  C    2.570771   3.320469   4.730499   4.790499   3.750191
    10  C    2.538475   3.986564   4.981132   4.589503   3.264077
    11  C    3.797789   4.665964   6.114798   6.095728   4.917156
    12  C    3.780622   5.069041   6.264385   5.954109   4.614849
    13  F    2.966185   2.940205   4.566618   5.004452   4.281432
    14  F    3.084001   3.887936   5.031471   4.956454   3.952039
    15  F    4.864761   5.695074   7.122998   7.086165   5.906210
    16  F    4.347433   4.870976   6.468213   6.654845   5.602166
    17  F    4.435053   5.894371   6.912716   6.409468   5.006510
    18  F    4.815701   6.003860   7.236102   6.959119   5.647229
    19  C    3.502819   4.690738   5.133496   4.598811   3.630621
    20  C    3.207309   4.690849   5.342685   4.741076   3.479627
    21  C    3.263745   3.909173   4.389512   4.209811   3.595503
    22  H    4.325586   4.771101   5.165623   5.061797   4.606214
    23  H    2.887286   3.367796   3.485535   3.284124   2.952049
    24  H    3.001206   3.431795   4.320038   4.398311   3.740592
    25  C    2.560776   4.047522   3.759167   2.569658   1.498040
    26  H    3.115914   4.582555   4.272571   3.093887   2.157931
    27  H    2.757204   4.417491   4.477885   3.437219   2.160388
    28  H    3.390144   4.666490   4.041533   2.728397   2.145787
    29  H    4.598929   3.732206   2.136528   2.714860   4.112293
    30  H    4.413534   3.084362   2.159568   3.288244   4.403714
    31  H    4.408933   3.092267   2.160680   3.296807   4.410417
    32  S    4.681075   6.299095   6.784675   5.955585   4.657575
    33  C    5.358225   6.809737   7.040939   6.182685   5.129036
    34  C    4.767468   5.992747   6.193030   5.485410   4.605056
    35  C    6.790461   8.258200   8.368234   7.419813   6.430305
    36  H    7.095088   8.671072   8.744611   7.697046   6.650845
    37  H    7.490570   8.916842   9.165855   8.303599   7.279440
    38  H    7.152306   8.524514   8.442841   7.468721   6.650509
    39  H    5.454780   6.486728   6.530916   5.874909   5.214988
                    6          7          8          9         10
     6  C    0.000000
     7  H    2.890785   0.000000
     8  C    5.348332   4.715567   0.000000
     9  C    6.026197   5.798659   1.510325   0.000000
    10  C    6.432329   5.448195   1.354286   2.357808   0.000000
    11  C    7.434004   7.081325   2.410797   1.539327   2.404399
    12  C    7.694273   6.831717   2.355698   2.418516   1.510143
    13  F    5.638526   6.070156   2.382305   1.345344   3.412300
    14  F    6.299101   5.855330   2.360833   1.349871   3.186125
    15  F    8.415036   8.038827   3.543882   2.396740   3.547470
    16  F    7.673402   7.694939   3.076965   2.353847   3.049579
    17  F    8.381865   7.173230   3.137393   3.107463   2.363517
    18  F    8.632698   7.826537   3.439866   3.558214   2.383334
    19  C    6.413997   5.198851   3.289092   4.668197   2.557941
    20  C    6.763318   5.421459   2.544486   3.788468   1.456108
    21  C    5.490088   4.904831   3.390971   4.708110   3.166242
    22  H    6.088793   5.662426   4.451045   5.702833   4.140424
    23  H    4.528097   3.914069   3.486005   4.862956   3.593690
    24  H    5.422258   5.263186   2.915474   4.010323   2.868724
    25  C    5.128107   2.854960   3.151742   4.379441   3.354411
    26  H    5.591198   3.269394   3.582614   4.969283   3.447830
    27  H    5.910880   3.846866   2.850928   3.890095   2.880261
    28  H    5.245133   2.627572   4.125207   5.222604   4.414931
    29  H    1.098302   2.588558   6.042280   6.833306   7.045688
    30  H    1.100796   3.640971   5.716138   6.138405   6.920075
    31  H    1.100872   3.659607   5.708806   6.412626   6.722987
    32  S    8.221698   6.440885   3.976947   5.024686   2.770328
    33  C    8.348336   6.510602   4.991306   6.260249   3.916387
    34  C    7.406023   5.864031   4.611483   5.989676   3.741493
    35  C    9.633466   7.604574   6.444088   7.677741   5.340505
    36  H   10.053049   7.827572   6.713253   7.874562   5.613891
    37  H   10.433548   8.559758   7.002916   8.150674   5.804116
    38  H    9.605509   7.527628   7.008958   8.341094   6.023547
    39  H    7.596307   6.149931   5.474592   6.883218   4.719560
                   11         12         13         14         15
    11  C    0.000000
    12  C    1.539860   0.000000
    13  F    2.382183   3.550611   0.000000
    14  F    2.367214   3.129312   2.170627   0.000000
    15  F    1.331629   2.397914   3.105610   2.584717   0.000000
    16  F    1.343904   2.348675   2.552254   3.453265   2.177522
    17  F    2.369247   1.355055   4.390379   3.264734   2.595253
    18  F    2.381390   1.339448   4.478940   4.402917   3.087974
    19  C    4.804902   3.781003   5.378095   5.559345   6.022811
    20  C    3.769514   2.565773   4.753090   4.554721   4.876196
    21  C    5.075884   4.454334   5.048783   5.746434   6.391043
    22  H    5.953060   5.310394   5.953075   6.798349   7.271486
    23  H    5.531455   5.024484   5.126599   5.755837   6.825109
    24  H    4.345927   3.996448   4.181399   5.180534   5.677544
    25  C    5.273927   4.602889   5.241170   4.394651   6.145305
    26  H    5.664580   4.766191   5.848197   5.192423   6.631291
    27  H    4.615223   3.877266   4.951437   3.768390   5.347541
    28  H    6.201050   5.585817   6.037930   5.023696   6.968624
    29  H    8.244902   8.374422   6.578157   7.011393   9.220592
    30  H    7.605882   8.056467   5.601335   6.279663   8.469708
    31  H    7.724179   7.993334   5.909682   6.878644   8.783037
    32  S    4.736597   3.247863   6.173690   5.520617   5.554858
    33  C    6.107000   4.693905   7.249207   6.891328   7.077843
    34  C    6.013509   4.795458   6.780509   6.784217   7.151988
    35  C    7.442819   5.965444   8.713159   8.229047   8.316628
    36  H    7.632393   6.123714   9.008776   8.261266   8.376961
    37  H    7.731206   6.243370   9.162552   8.788710   8.572918
    38  H    8.247142   6.820198   9.309965   8.901815   9.191502
    39  H    6.965836   5.815433   7.560655   7.723048   8.147897
                   16         17         18         19         20
    16  F    0.000000
    17  F    3.460319   0.000000
    18  F    2.557789   2.169772   0.000000
    19  C    5.001316   4.534714   3.917498   0.000000
    20  C    4.230482   3.171567   2.895850   1.378868   0.000000
    21  C    5.012156   5.448868   4.644912   1.497772   2.559104
    22  H    5.721261   6.340298   5.283788   2.146515   3.390940
    23  H    5.599374   5.919211   5.443966   2.156775   3.110045
    24  H    4.110265   5.154262   4.199982   2.160231   2.756563
    25  C    6.147664   4.652491   5.594200   3.585677   3.230675
    26  H    6.419506   4.888780   5.541911   2.933950   2.847412
    27  H    5.637161   3.705314   4.935692   3.738685   2.977344
    28  H    7.140468   5.485265   6.618549   4.592723   4.291429
    29  H    8.572676   8.966504   9.329361   6.822265   7.228937
    30  H    7.853560   8.711880   9.060570   7.228996   7.438364
    31  H    7.780824   8.818874   8.805176   6.463658   6.980305
    32  S    5.361601   3.223172   3.318030   2.582639   1.740868
    33  C    6.515567   4.901646   4.585571   2.349943   2.498531
    34  C    6.243489   5.324993   4.739797   1.428656   2.320919
    35  C    7.871022   5.985175   5.737238   3.801847   3.963452
    36  H    8.215415   5.896533   5.995235   4.476541   4.359810
    37  H    8.033842   6.314365   5.778635   4.302933   4.465933
    38  H    8.646439   6.906277   6.656108   4.159537   4.596270
    39  H    7.086644   6.405524   5.699928   2.218729   3.349558
                   21         22         23         24         25
    21  C    0.000000
    22  H    1.099149   0.000000
    23  H    1.101616   1.778236   0.000000
    24  H    1.097633   1.781852   1.766991   0.000000
    25  C    4.105598   5.076055   3.641889   4.477698   0.000000
    26  H    3.633766   4.479409   3.250417   4.239114   1.101500
    27  H    4.483746   5.501892   4.252974   4.709619   1.097558
    28  H    5.073113   5.992108   4.483497   5.494801   1.099203
    29  H    5.995785   6.552439   4.949942   6.103502   5.241355
    30  H    6.326305   6.975768   5.434333   6.119323   5.754492
    31  H    5.340700   5.771968   4.419348   5.243560   5.773564
    32  S    4.045591   4.668797   4.574477   4.417313   3.860735
    33  C    3.760239   4.044521   4.272640   4.478847   4.373749
    34  C    2.570692   2.730300   3.095490   3.437906   4.205634
    35  C    5.132785   5.249045   5.602695   5.911299   5.499754
    36  H    5.889612   6.144527   6.285282   6.620793   5.531089
    37  H    5.581610   5.566035   6.206446   6.279816   6.438814
    38  H    5.316714   5.306814   5.653531   6.226058   5.744266
    39  H    2.854102   2.626045   3.271884   3.845165   4.911788
                   26         27         28         29         30
    26  H    0.000000
    27  H    1.767658   0.000000
    28  H    1.777814   1.781411   0.000000
    29  H    5.653911   6.131943   5.158434   0.000000
    30  H    6.359204   6.422982   5.828011   1.778980   0.000000
    31  H    6.088212   6.569626   6.014621   1.778870   1.774151
    32  S    3.315494   3.388456   4.717077   8.558737   8.913745
    33  C    3.465503   4.309752   5.143150   8.568084   9.194876
    34  C    3.274438   4.399545   5.051974   7.658088   8.304577
    35  C    4.538841   5.431059   6.095048   9.753357  10.516287
    36  H    4.658680   5.337222   6.007765  10.133517  10.891794
    37  H    5.506911   6.303160   7.104780  10.616923  11.311651
    38  H    4.696024   5.868723   6.234234   9.625485  10.550761
    39  H    3.917631   5.273084   5.664435   7.775142   8.567431
                   31         32         33         34         35
    31  H    0.000000
    32  S    8.521156   0.000000
    33  C    8.513961   1.724521   0.000000
    34  C    7.445133   2.550130   1.367287   0.000000
    35  C    9.804928   2.804875   1.496891   2.579609   0.000000
    36  H   10.331850   2.903719   2.159863   3.419026   1.098920
    37  H   10.536109   3.304307   2.156501   3.112278   1.101741
    38  H    9.738153   3.686080   2.144440   2.788673   1.098925
    39  H    7.523099   3.604104   2.162722   1.091388   2.900245
                   36         37         38         39
    36  H    0.000000
    37  H    1.774206   0.000000
    38  H    1.778719   1.777374   0.000000
    39  H    3.872377   3.338693   2.724320   0.000000
 Stoichiometry    C17H14F6S2
 Framework group  C1[X(C17H14F6S2)]
 Deg. of freedom   111
 Full point group                 C1      NOp   1
 RotChk:  IX=2 Diff= 9.25D-03
 Largest Abelian subgroup         C1      NOp   1
 Largest concise Abelian subgroup C1      NOp   1
                         Standard orientation:                         
 ---------------------------------------------------------------------
 Center     Atomic      Atomic             Coordinates (Angstroms)
 Number     Number       Type             X           Y           Z
 ---------------------------------------------------------------------
      1          6           0        1.594568   -0.533689    0.259269
      2         16           0        3.107751   -0.582927   -0.602380
      3          6           0        3.529505   -2.104671    0.092123
      4          6           0        2.564815   -2.519999    0.966838
      5          6           0        1.452836   -1.631509    1.082847
      6          6           0        4.812597   -2.787794   -0.260217
      7          1           0        2.646564   -3.446887    1.537153
      8          6           0        0.677998    0.586610    0.090700
      9          6           0        1.187642    2.004017    0.201620
     10          6           0       -0.668274    0.572727   -0.055764
     11          6           0       -0.002542    2.875979   -0.237323
     12          6           0       -1.223990    1.974769    0.021628
     13          9           0        2.267953    2.234562   -0.566316
     14          9           0        1.528905    2.300433    1.473560
     15          9           0       -0.064253    4.036968    0.411930
     16          9           0        0.087579    3.117769   -1.556222
     17          9           0       -1.727648    2.231216    1.253187
     18          9           0       -2.200997    2.209023   -0.864207
     19          6           0       -1.436941   -1.625050   -1.115005
     20          6           0       -1.570450   -0.551908   -0.259541
     21          6           0       -0.292081   -1.855246   -2.052889
     22          1           0       -0.632344   -2.382943   -2.955046
     23          1           0        0.493323   -2.466830   -1.581016
     24          1           0        0.178424   -0.912194   -2.359607
     25          6           0        0.303322   -1.885736    2.009191
     26          1           0       -0.478957   -2.487838    1.520506
     27          1           0       -0.169265   -0.950944    2.337001
     28          1           0        0.641288   -2.434033    2.899918
     29          1           0        4.897006   -3.734167    0.290711
     30          1           0        5.685907   -2.167597   -0.006375
     31          1           0        4.871751   -3.014471   -1.335874
     32         16           0       -3.071740   -0.628739    0.618437
     33          6           0       -3.508123   -2.123349   -0.122969
     34          6           0       -2.549744   -2.515494   -1.015833
     35          6           0       -4.810020   -2.789285    0.196839
     36          1           0       -5.127472   -2.586431    1.229167
     37          1           0       -5.612963   -2.438169   -0.470870
     38          1           0       -4.724972   -3.878047    0.074366
     39          1           0       -2.635023   -3.424760   -1.613403
 ---------------------------------------------------------------------
 Rotational constants (GHZ):      0.2334887      0.1937352      0.1248381
 Leave Link  202 at Sun Dec  2 14:14:35 2018, MaxMem=   536870912 cpu:         0.0
 (Enter /pbs_home/pkowalski/g09d01/g09/l301.exe)
 Basis read from rwf:  (5D, 7F)
 No pseudopotential information found on rwf file.
 There are   453 symmetry adapted cartesian basis functions of A   symmetry.
 There are   428 symmetry adapted basis functions of A   symmetry.
   428 basis functions,   747 primitive gaussians,   453 cartesian basis functions
   101 alpha electrons      101 beta electrons
       nuclear repulsion energy      2824.5861866497 Hartrees.
 IExCor=20419 DFT=T Ex+Corr=CAM-B3LYP ExCW=0 ScaHFX=  1.000000
 ScaDFX=  1.000000  1.000000  1.000000  0.810000 ScalE2=  1.000000  1.000000
 IRadAn=      0 IRanWt=     -1 IRanGd=            0 ICorTp=0 IEmpDi=  4
  HFx wShort=  0.000000 wLong=  0.330000 cFull=  0.190000 cShort=  0.000000 cLong=  0.460000
  DFx wShort=  0.000000 wLong=  0.330000 cFull=  0.190000 cShort=  0.000000 cLong=  0.460000
 NAtoms=   39 NActive=   39 NUniq=   39 SFac= 1.00D+00 NAtFMM=   60 NAOKFM=F Big=F
 Integral buffers will be    131072 words long.
 Raffenetti 2 integral format.
 Two-electron integral symmetry is turned on.
 No density basis found on file   724.
 Leave Link  301 at Sun Dec  2 14:14:35 2018, MaxMem=   536870912 cpu:         0.5
 (Enter /pbs_home/pkowalski/g09d01/g09/l302.exe)
 NPDir=0 NMtPBC=     1 NCelOv=     1 NCel=       1 NClECP=     1 NCelD=      1
         NCelK=      1 NCelE2=     1 NClLst=     1 CellRange=     0.0.
 One-electron integrals computed using PRISM.
 NBasis=   428 RedAO= T EigKep=  3.61D-04  NBF=   428
 NBsUse=   428 1.00D-06 EigRej= -1.00D+00 NBFU=   428
 Precomputing XC quadrature grid using
 IXCGrd= 4 IRadAn=           0 IRanWt=          -1 IRanGd=           0 AccXCQ= 0.00D+00.
 Generated NRdTot=       0 NPtTot=           0 NUsed=           0 NTot=          32
 NSgBfM=   441   443   443   443   446 MxSgAt=    39 MxSgA2=    39.
 Leave Link  302 at Sun Dec  2 14:14:36 2018, MaxMem=   536870912 cpu:         7.2
 (Enter /pbs_home/pkowalski/g09d01/g09/l303.exe)
 DipDrv:  MaxL=1.
 Leave Link  303 at Sun Dec  2 14:14:36 2018, MaxMem=   536870912 cpu:         0.9
 (Enter /pbs_home/pkowalski/g09d01/g09/l401.exe)
 Initial guess from the checkpoint file:  "dae0068freq_open_cam-b3lyp_air.chk"
 B after Tr=     0.000000    0.000000    0.000000
         Rot=    0.999993   -0.000438    0.002872    0.002406 Ang=  -0.43 deg.
 Guess basis will be translated and rotated to current coordinates.
 JPrj=2 DoOrth=T DoCkMO=T.
 Generating alternative initial guess.
 ExpMin= 1.22D-01 ExpMax= 9.18D+03 ExpMxC= 1.38D+03 IAcc=1 IRadAn=         1 AccDes= 0.00D+00
 Harris functional with IExCor=20419 and IRadAn=       1 diagonalized for initial guess.
 HarFok:  IExCor=20419 AccDes= 0.00D+00 IRadAn=         1 IDoV= 1 UseB2=F ITyADJ=14
 ICtDFT=  3500011 ScaDFX=  1.000000  1.000000  1.000000  1.000000
 FoFCou: FMM=F IPFlag=           0 FMFlag=      100000 FMFlg1=           0
         NFxFlg=           0 DoJE=T BraDBF=F KetDBF=T FulRan=T
         wScrn=  0.000000 ICntrl=     500 IOpCl=  0 I1Cent=   200000004 NGrid=           0
         NMat0=    1 NMatS0=      1 NMatT0=    0 NMatD0=    1 NMtDS0=    0 NMtDT0=    0
 Petite list used in FoFCou.
 Harris En= -1994.59630421244    
 Leave Link  401 at Sun Dec  2 14:14:39 2018, MaxMem=   536870912 cpu:        19.4
 (Enter /pbs_home/pkowalski/g09d01/g09/l502.exe)
 Closed shell SCF:
 Using DIIS extrapolation, IDIIS=  1040.
 Integral symmetry usage will be decided dynamically.
 IVT=      641221 IEndB=      641221 NGot=   536870912 MDV=   536451994
 LenX=   536451994 LenY=   536246332
 Requested convergence on RMS density matrix=1.00D-08 within 128 cycles.
 Requested convergence on MAX density matrix=1.00D-06.
 Requested convergence on             energy=1.00D-06.
 No special actions if energy rises.
 Fock matrices will be formed incrementally for  20 cycles.
 Integral accuracy reduced to 1.0D-05 until final iterations.

 Cycle   1  Pass 0  IDiag  1:
 FoFJK:  IHMeth= 1 ICntrl=       0 DoSepK=T KAlg= 0 I1Cent=   0 FoldK=F
 IRaf=         1 NMat=   1 IRICut=       1 DoRegI=T DoRafI=F ISym2E= 0.
 FoFCou: FMM=F IPFlag=           0 FMFlag=      100000 FMFlg1=           0
         NFxFlg=           0 DoJE=T BraDBF=F KetDBF=F FulRan=T
         wScrn=  0.000000 ICntrl=     500 IOpCl=  0 I1Cent=           0 NGrid=           0
         NMat0=    1 NMatS0=      1 NMatT0=    0 NMatD0=    1 NMtDS0=    0 NMtDT0=    0
 Symmetry not used in FoFCou.
 E= -2049.99508901231    
 DIIS: error= 1.36D-03 at cycle   1 NSaved=   1.
 NSaved= 1 IEnMin= 1 EnMin= -2049.99508901231     IErMin= 1 ErrMin= 1.36D-03
 ErrMax= 1.36D-03  0.00D+00 EMaxC= 1.00D-01 BMatC= 1.92D-03 BMatP= 1.92D-03
 IDIUse=3 WtCom= 9.86D-01 WtEn= 1.36D-02
 Coeff-Com:  0.100D+01
 Coeff-En:   0.100D+01
 Coeff:      0.100D+01
 Gap=     0.587 Goal=   None    Shift=    0.000
 GapD=    0.587 DampG=2.000 DampE=1.000 DampFc=2.0000 IDamp=-1.
 RMSDP=2.36D-04 MaxDP=8.48D-03              OVMax= 9.74D-03

 Cycle   2  Pass 0  IDiag  1:
 RMSU=  2.35D-04    CP:  1.00D+00
 E= -2049.99819961803     Delta-E=       -0.003110605727 Rises=F Damp=F
 DIIS: error= 3.70D-04 at cycle   2 NSaved=   2.
 NSaved= 2 IEnMin= 2 EnMin= -2049.99819961803     IErMin= 2 ErrMin= 3.70D-04
 ErrMax= 3.70D-04  0.00D+00 EMaxC= 1.00D-01 BMatC= 6.46D-05 BMatP= 1.92D-03
 IDIUse=3 WtCom= 9.96D-01 WtEn= 3.70D-03
 Coeff-Com: -0.132D+00 0.113D+01
 Coeff-En:   0.000D+00 0.100D+01
 Coeff:     -0.132D+00 0.113D+01
 Gap=     0.244 Goal=   None    Shift=    0.000
 RMSDP=5.13D-05 MaxDP=1.44D-03 DE=-3.11D-03 OVMax= 3.48D-03

 Cycle   3  Pass 0  IDiag  1:
 RMSU=  4.11D-05    CP:  1.00D+00  1.13D+00
 E= -2049.99837388683     Delta-E=       -0.000174268795 Rises=F Damp=F
 DIIS: error= 9.41D-05 at cycle   3 NSaved=   3.
 NSaved= 3 IEnMin= 3 EnMin= -2049.99837388683     IErMin= 3 ErrMin= 9.41D-05
 ErrMax= 9.41D-05  0.00D+00 EMaxC= 1.00D-01 BMatC= 1.26D-05 BMatP= 6.46D-05
 IDIUse=1 WtCom= 1.00D+00 WtEn= 0.00D+00
 Coeff-Com: -0.567D-01 0.340D+00 0.716D+00
 Coeff:     -0.567D-01 0.340D+00 0.716D+00
 Gap=     0.244 Goal=   None    Shift=    0.000
 RMSDP=1.80D-05 MaxDP=6.09D-04 DE=-1.74D-04 OVMax= 8.38D-04

 Cycle   4  Pass 0  IDiag  1:
 RMSU=  1.63D-05    CP:  1.00D+00  1.15D+00  8.79D-01
 E= -2049.99838893115     Delta-E=       -0.000015044319 Rises=F Damp=F
 DIIS: error= 5.38D-05 at cycle   4 NSaved=   4.
 NSaved= 4 IEnMin= 4 EnMin= -2049.99838893115     IErMin= 4 ErrMin= 5.38D-05
 ErrMax= 5.38D-05  0.00D+00 EMaxC= 1.00D-01 BMatC= 3.08D-06 BMatP= 1.26D-05
 IDIUse=1 WtCom= 1.00D+00 WtEn= 0.00D+00
 Coeff-Com:  0.553D-03-0.691D-01 0.306D+00 0.763D+00
 Coeff:      0.553D-03-0.691D-01 0.306D+00 0.763D+00
 Gap=     0.244 Goal=   None    Shift=    0.000
 RMSDP=7.11D-06 MaxDP=2.85D-04 DE=-1.50D-05 OVMax= 4.55D-04

 Initial convergence to 1.0D-05 achieved.  Increase integral accuracy.
 Cycle   5  Pass 1  IDiag  1:
 E= -2049.99861154992     Delta-E=       -0.000222618768 Rises=F Damp=F
 DIIS: error= 1.15D-04 at cycle   1 NSaved=   1.
 NSaved= 1 IEnMin= 1 EnMin= -2049.99861154992     IErMin= 1 ErrMin= 1.15D-04
 ErrMax= 1.15D-04  0.00D+00 EMaxC= 1.00D-01 BMatC= 2.70D-06 BMatP= 2.70D-06
 IDIUse=3 WtCom= 9.99D-01 WtEn= 1.15D-03
 Coeff-Com:  0.100D+01
 Coeff-En:   0.100D+01
 Coeff:      0.100D+01
 Gap=     0.244 Goal=   None    Shift=    0.000
 RMSDP=7.11D-06 MaxDP=2.85D-04 DE=-2.23D-04 OVMax= 2.34D-04

 Cycle   6  Pass 1  IDiag  1:
 RMSU=  6.55D-05    CP:  1.00D+00
 E= -2049.99861391749     Delta-E=       -0.000002367578 Rises=F Damp=F
 DIIS: error= 1.62D-05 at cycle   2 NSaved=   2.
 NSaved= 2 IEnMin= 2 EnMin= -2049.99861391749     IErMin= 2 ErrMin= 1.62D-05
 ErrMax= 1.62D-05  0.00D+00 EMaxC= 1.00D-01 BMatC= 3.89D-07 BMatP= 2.70D-06
 IDIUse=1 WtCom= 1.00D+00 WtEn= 0.00D+00
 Coeff-Com:  0.173D+00 0.827D+00
 Coeff:      0.173D+00 0.827D+00
 Gap=     0.244 Goal=   None    Shift=    0.000
 RMSDP=4.07D-06 MaxDP=1.01D-04 DE=-2.37D-06 OVMax= 2.06D-04

 Cycle   7  Pass 1  IDiag  1:
 RMSU=  3.45D-06    CP:  1.00D+00  1.03D+00
 E= -2049.99861396949     Delta-E=       -0.000000051994 Rises=F Damp=F
 DIIS: error= 1.56D-05 at cycle   3 NSaved=   3.
 NSaved= 3 IEnMin= 3 EnMin= -2049.99861396949     IErMin= 3 ErrMin= 1.56D-05
 ErrMax= 1.56D-05  0.00D+00 EMaxC= 1.00D-01 BMatC= 3.32D-07 BMatP= 3.89D-07
 IDIUse=1 WtCom= 1.00D+00 WtEn= 0.00D+00
 Coeff-Com: -0.142D-01 0.482D+00 0.533D+00
 Coeff:     -0.142D-01 0.482D+00 0.533D+00
 Gap=     0.244 Goal=   None    Shift=    0.000
 RMSDP=1.82D-06 MaxDP=7.20D-05 DE=-5.20D-08 OVMax= 1.19D-04

 Cycle   8  Pass 1  IDiag  1:
 RMSU=  8.81D-07    CP:  1.00D+00  1.04D+00  6.01D-01
 E= -2049.99861423939     Delta-E=       -0.000000269905 Rises=F Damp=F
 DIIS: error= 2.28D-06 at cycle   4 NSaved=   4.
 NSaved= 4 IEnMin= 4 EnMin= -2049.99861423939     IErMin= 4 ErrMin= 2.28D-06
 ErrMax= 2.28D-06  0.00D+00 EMaxC= 1.00D-01 BMatC= 5.77D-09 BMatP= 3.32D-07
 IDIUse=1 WtCom= 1.00D+00 WtEn= 0.00D+00
 Coeff-Com: -0.108D-01 0.218D+00 0.260D+00 0.533D+00
 Coeff:     -0.108D-01 0.218D+00 0.260D+00 0.533D+00
 Gap=     0.244 Goal=   None    Shift=    0.000
 RMSDP=3.15D-07 MaxDP=1.45D-05 DE=-2.70D-07 OVMax= 2.12D-05

 Cycle   9  Pass 1  IDiag  1:
 RMSU=  2.65D-07    CP:  1.00D+00  1.05D+00  6.10D-01  8.16D-01
 E= -2049.99861424512     Delta-E=       -0.000000005731 Rises=F Damp=F
 DIIS: error= 4.97D-07 at cycle   5 NSaved=   5.
 NSaved= 5 IEnMin= 5 EnMin= -2049.99861424512     IErMin= 5 ErrMin= 4.97D-07
 ErrMax= 4.97D-07  0.00D+00 EMaxC= 1.00D-01 BMatC= 3.88D-10 BMatP= 5.77D-09
 IDIUse=1 WtCom= 1.00D+00 WtEn= 0.00D+00
 Coeff-Com: -0.266D-02 0.326D-01 0.433D-01 0.201D+00 0.725D+00
 Coeff:     -0.266D-02 0.326D-01 0.433D-01 0.201D+00 0.725D+00
 Gap=     0.244 Goal=   None    Shift=    0.000
 RMSDP=1.07D-07 MaxDP=3.16D-06 DE=-5.73D-09 OVMax= 6.97D-06

 Cycle  10  Pass 1  IDiag  1:
 RMSU=  9.71D-08    CP:  1.00D+00  1.05D+00  6.05D-01  8.55D-01  1.07D+00
 E= -2049.99861424559     Delta-E=       -0.000000000465 Rises=F Damp=F
 DIIS: error= 2.54D-07 at cycle   6 NSaved=   6.
 NSaved= 6 IEnMin= 6 EnMin= -2049.99861424559     IErMin= 6 ErrMin= 2.54D-07
 ErrMax= 2.54D-07  0.00D+00 EMaxC= 1.00D-01 BMatC= 8.73D-11 BMatP= 3.88D-10
 IDIUse=1 WtCom= 1.00D+00 WtEn= 0.00D+00
 Coeff-Com:  0.137D-02-0.371D-01-0.428D-01-0.419D-01 0.333D+00 0.788D+00
 Coeff:      0.137D-02-0.371D-01-0.428D-01-0.419D-01 0.333D+00 0.788D+00
 Gap=     0.244 Goal=   None    Shift=    0.000
 RMSDP=5.61D-08 MaxDP=1.52D-06 DE=-4.65D-10 OVMax= 4.29D-06

 Cycle  11  Pass 1  IDiag  1:
 RMSU=  3.60D-08    CP:  1.00D+00  1.05D+00  6.09D-01  8.87D-01  1.17D+00
                    CP:  9.01D-01
 E= -2049.99861424575     Delta-E=       -0.000000000160 Rises=F Damp=F
 DIIS: error= 6.12D-08 at cycle   7 NSaved=   7.
 NSaved= 7 IEnMin= 7 EnMin= -2049.99861424575     IErMin= 7 ErrMin= 6.12D-08
 ErrMax= 6.12D-08  0.00D+00 EMaxC= 1.00D-01 BMatC= 3.91D-12 BMatP= 8.73D-11
 IDIUse=1 WtCom= 1.00D+00 WtEn= 0.00D+00
 Coeff-Com:  0.568D-03-0.133D-01-0.156D-01-0.252D-01 0.638D-01 0.250D+00
 Coeff-Com:  0.740D+00
 Coeff:      0.568D-03-0.133D-01-0.156D-01-0.252D-01 0.638D-01 0.250D+00
 Coeff:      0.740D+00
 Gap=     0.244 Goal=   None    Shift=    0.000
 RMSDP=1.15D-08 MaxDP=3.38D-07 DE=-1.60D-10 OVMax= 8.29D-07

 Cycle  12  Pass 1  IDiag  1:
 RMSU=  9.32D-09    CP:  1.00D+00  1.05D+00  6.09D-01  8.89D-01  1.18D+00
                    CP:  9.56D-01  1.07D+00
 E= -2049.99861424573     Delta-E=        0.000000000023 Rises=F Damp=F
 DIIS: error= 3.53D-08 at cycle   8 NSaved=   8.
 NSaved= 8 IEnMin= 7 EnMin= -2049.99861424575     IErMin= 8 ErrMin= 3.53D-08
 ErrMax= 3.53D-08  0.00D+00 EMaxC= 1.00D-01 BMatC= 9.87D-13 BMatP= 3.91D-12
 IDIUse=1 WtCom= 1.00D+00 WtEn= 0.00D+00
 Coeff-Com: -0.805D-06 0.949D-03 0.963D-03-0.400D-02-0.339D-01-0.336D-01
 Coeff-Com:  0.339D+00 0.731D+00
 Coeff:     -0.805D-06 0.949D-03 0.963D-03-0.400D-02-0.339D-01-0.336D-01
 Coeff:      0.339D+00 0.731D+00
 Gap=     0.244 Goal=   None    Shift=    0.000
 RMSDP=5.82D-09 MaxDP=2.54D-07 DE= 2.27D-11 OVMax= 4.31D-07

 SCF Done:  E(RCAM-B3LYP) =  -2049.99861425     A.U. after   12 cycles
            NFock= 12  Conv=0.58D-08     -V/T= 2.0060
 KE= 2.037841139948D+03 PE=-1.048391769683D+04 EE= 3.571491755982D+03
 Leave Link  502 at Sun Dec  2 14:18:34 2018, MaxMem=   536870912 cpu:      1871.3
 (Enter /pbs_home/pkowalski/g09d01/g09/l701.exe)
 Compute integral first derivatives.
 ... and contract with generalized density number  0.
 Leave Link  701 at Sun Dec  2 14:18:34 2018, MaxMem=   536870912 cpu:         3.6
 (Enter /pbs_home/pkowalski/g09d01/g09/l702.exe)
 L702 exits ... SP integral derivatives will be done elsewhere.
 Leave Link  702 at Sun Dec  2 14:18:34 2018, MaxMem=   536870912 cpu:         0.2
 (Enter /pbs_home/pkowalski/g09d01/g09/l703.exe)
 Compute integral first derivatives, UseDBF=F ICtDFT=           0.
 Integral derivatives from FoFJK, PRISM(SPDF).
 Calling FoFJK, ICntrl=      2127 FMM=F ISym2X=0 I1Cent= 0 IOpClX= 0 NMat=1 NMatS=1 NMatT=0.
 FoFJK:  IHMeth= 1 ICntrl=    2127 DoSepK=T KAlg= 0 I1Cent=   0 FoldK=F
 IRaf=         1 NMat=   1 IRICut=       1 DoRegI=T DoRafI=F ISym2E= 0.
 FoFCou: FMM=F IPFlag=           0 FMFlag=      100000 FMFlg1=         800
         NFxFlg=           0 DoJE=F BraDBF=F KetDBF=F FulRan=T
         wScrn=  0.000000 ICntrl=    2527 IOpCl=  0 I1Cent=           0 NGrid=           0
         NMat0=    1 NMatS0=      1 NMatT0=    0 NMatD0=    1 NMtDS0=    0 NMtDT0=    0
 Symmetry not used in FoFCou.
 Leave Link  703 at Sun Dec  2 14:20:08 2018, MaxMem=   536870912 cpu:       749.3
 (Enter /pbs_home/pkowalski/g09d01/g09/l716.exe)
 Dipole        =-1.86596159D-02-2.34088109D+00-1.01947017D-01
 ***** Axes restored to original set *****
 -------------------------------------------------------------------
 Center     Atomic                   Forces (Hartrees/Bohr)
 Number     Number              X              Y              Z
 -------------------------------------------------------------------
      1        6           0.000734534   -0.000609926   -0.001554884
      2       16          -0.000786409   -0.000244559    0.001282681
      3        6           0.000175213    0.000274687   -0.000581773
      4        6          -0.000122853    0.000238634   -0.000163202
      5        6          -0.000125408   -0.000011852    0.001557364
      6        6          -0.000091383    0.000132069   -0.000132617
      7        1           0.000056734   -0.000084300   -0.000021846
      8        6          -0.000317080    0.000286752   -0.001158704
      9        6           0.000577783   -0.001349566   -0.000698307
     10        6           0.000850695    0.000124939    0.000961902
     11        6          -0.000815747    0.000664019    0.002015461
     12        6          -0.000421183   -0.000835726   -0.001517741
     13        9          -0.000771089    0.001027279    0.000275754
     14        9          -0.000235244    0.000470429    0.000999733
     15        9           0.000738644    0.000229848   -0.000904130
     16        9           0.000402276   -0.000671293   -0.001345877
     17        9          -0.000033487    0.000382287    0.000554364
     18        9           0.000292719    0.000191474    0.000859305
     19        6          -0.000380930   -0.000958655   -0.000983501
     20        6           0.000376585    0.000837523    0.001217343
     21        6          -0.000172930    0.000075386   -0.000446826
     22        1           0.000002161    0.000068711    0.000083739
     23        1          -0.000106007   -0.000065006    0.000073454
     24        1          -0.000003513    0.000052223   -0.000006720
     25        6           0.000129030   -0.000015363    0.000230928
     26        1          -0.000056950   -0.000141236   -0.000061495
     27        1          -0.000006635    0.000014753    0.000004857
     28        1           0.000033891    0.000031232   -0.000116685
     29        1          -0.000008501   -0.000008889   -0.000036782
     30        1          -0.000053267    0.000010449   -0.000042222
     31        1           0.000033095   -0.000003027    0.000024676
     32       16          -0.000458109   -0.001004624   -0.000693562
     33        6           0.000591874    0.000766363    0.000504495
     34        6           0.000032227    0.000316701   -0.000141145
     35        6          -0.000013108    0.000076366    0.000077469
     36        1          -0.000111921   -0.000316760   -0.000112669
     37        1           0.000191370    0.000071623   -0.000124990
     38        1          -0.000051514    0.000123080    0.000179823
     39        1          -0.000075563   -0.000146044   -0.000057673
 -------------------------------------------------------------------
 Cartesian Forces:  Max     0.002015461 RMS     0.000577842
 Leave Link  716 at Sun Dec  2 14:20:09 2018, MaxMem=   536870912 cpu:         0.2
 (Enter /pbs_home/pkowalski/g09d01/g09/l103.exe)

 GradGradGradGradGradGradGradGradGradGradGradGradGradGradGradGradGradGrad
 Berny optimization.
 Using GEDIIS/GDIIS optimizer.
 FormGI is forming the generalized inverse of G from B-inverse, IUseBI=4.
 GSVD:  received Info=                   1 from GESDD.
 Internal  Forces:  Max     0.001540896 RMS     0.000296655
 Search for a local minimum.
 Step number   6 out of a maximum of  223
 All quantities printed in internal units (Hartrees-Bohrs-Radians)
 RMS Force = .29666D-03 SwitMx=.10000D-02 MixMth= 2
 Mixed Optimization -- En-DIIS/RFO-DIIS
 Swapping is turned off.
 Update second derivatives using D2CorX and points    4    5    6
 DE= -2.82D-04 DEPred=-3.39D-04 R= 8.33D-01
 TightC=F SS=  1.41D+00  RLast= 1.42D-01 DXNew= 2.1627D+00 4.2676D-01
 Trust test= 8.33D-01 RLast= 1.42D-01 DXMaxT set to 1.29D+00
 ITU=  1  1  0  1  1  0
     Eigenvalues ---    0.00384   0.00884   0.00904   0.00947   0.00961
     Eigenvalues ---    0.00977   0.01117   0.01147   0.01197   0.01251
     Eigenvalues ---    0.01331   0.01343   0.01415   0.01477   0.01490
     Eigenvalues ---    0.01575   0.01615   0.01656   0.01945   0.02136
     Eigenvalues ---    0.02268   0.04265   0.05113   0.05374   0.07191
     Eigenvalues ---    0.07240   0.07263   0.07288   0.07334   0.07361
     Eigenvalues ---    0.07370   0.07372   0.07412   0.08053   0.09182
     Eigenvalues ---    0.09414   0.10568   0.11285   0.12520   0.12642
     Eigenvalues ---    0.14619   0.15727   0.15989   0.15998   0.15999
     Eigenvalues ---    0.16000   0.16000   0.16000   0.16000   0.16000
     Eigenvalues ---    0.16000   0.16003   0.16010   0.16019   0.16094
     Eigenvalues ---    0.17184   0.22641   0.23593   0.24304   0.24503
     Eigenvalues ---    0.24690   0.24760   0.24890   0.24989   0.24994
     Eigenvalues ---    0.24997   0.25001   0.25090   0.25174   0.27963
     Eigenvalues ---    0.28621   0.29096   0.29228   0.29433   0.30289
     Eigenvalues ---    0.30787   0.31513   0.33353   0.33737   0.33956
     Eigenvalues ---    0.34159   0.34209   0.34215   0.34230   0.34244
     Eigenvalues ---    0.34249   0.34254   0.34276   0.34295   0.34302
     Eigenvalues ---    0.34312   0.34332   0.34357   0.34788   0.35905
     Eigenvalues ---    0.36045   0.37306   0.37715   0.38348   0.38496
     Eigenvalues ---    0.39378   0.40248   0.40770   0.49922   0.51729
     Eigenvalues ---    0.52413   0.53165   0.53663   0.54076   0.54748
     Eigenvalues ---    0.55018
 En-DIIS/RFO-DIIS IScMMF=        0 using points:     6    5
 RFO step:  Lambda=-5.99309045D-05.
 NNeg= 0 NP= 2 Switch=  2.50D-03 Rises=F DC=  2.82D-04 SmlDif=  1.00D-05
 RMS Error=  0.1337006067D-02 NUsed= 2 EDIIS=F
 DidBck=F Rises=F RFO-DIIS coefs:    0.86439    0.13561
 Iteration  1 RMS(Cart)=  0.02965150 RMS(Int)=  0.00043742
 Iteration  2 RMS(Cart)=  0.00061771 RMS(Int)=  0.00003410
 Iteration  3 RMS(Cart)=  0.00000018 RMS(Int)=  0.00003410
 ITry= 1 IFail=0 DXMaxC= 1.54D-01 DCOld= 1.00D+10 DXMaxT= 1.29D+00 DXLimC= 3.00D+00 Rises=F
 Variable       Old X    -DE/DX   Delta X   Delta X   Delta X     New X
                                 (Linear)    (Quad)   (Total)
    R1        3.29192   0.00063  -0.00009   0.00135   0.00125   3.29317
    R2        2.60726  -0.00042   0.00054  -0.00185  -0.00131   2.60595
    R3        2.75381   0.00015   0.00061  -0.00184  -0.00123   2.75258
    R4        3.25994  -0.00024  -0.00005  -0.00081  -0.00086   3.25908
    R5        2.58295   0.00005   0.00017  -0.00065  -0.00048   2.58247
    R6        2.82647   0.00015   0.00018  -0.00052  -0.00034   2.82613
    R7        2.69865   0.00023   0.00019  -0.00047  -0.00028   2.69838
    R8        2.06237   0.00005   0.00002   0.00001   0.00003   2.06240
    R9        2.83089   0.00013   0.00031  -0.00123  -0.00092   2.82996
   R10        2.07549   0.00002   0.00000   0.00001   0.00001   2.07550
   R11        2.08020   0.00005   0.00004  -0.00005  -0.00001   2.08019
   R12        2.08035   0.00001   0.00004  -0.00012  -0.00009   2.08026
   R13        2.85410  -0.00003   0.00060  -0.00318  -0.00259   2.85151
   R14        2.55923   0.00062   0.00160  -0.00439  -0.00275   2.55648
   R15        2.90891   0.00018  -0.00038   0.00361   0.00318   2.91209
   R16        2.54233   0.00130  -0.00046   0.00431   0.00385   2.54618
   R17        2.55089  -0.00106   0.00000  -0.00208  -0.00209   2.54880
   R18        2.85376  -0.00014   0.00041  -0.00333  -0.00288   2.85088
   R19        2.75165  -0.00014   0.00037  -0.00090  -0.00053   2.75111
   R20        2.90991   0.00017  -0.00024   0.00255   0.00229   2.91220
   R21        2.51641   0.00112  -0.00029   0.00272   0.00243   2.51885
   R22        2.53961  -0.00154   0.00037  -0.00461  -0.00423   2.53538
   R23        2.56068  -0.00054   0.00012  -0.00117  -0.00104   2.55964
   R24        2.53119   0.00090  -0.00048   0.00325   0.00278   2.53397
   R25        2.60568  -0.00034   0.00026  -0.00125  -0.00099   2.60469
   R26        2.83038   0.00022   0.00021  -0.00059  -0.00038   2.83000
   R27        2.69977  -0.00030   0.00026  -0.00106  -0.00079   2.69898
   R28        3.28976   0.00030  -0.00005   0.00079   0.00074   3.29050
   R29        2.07709   0.00006   0.00001   0.00009   0.00010   2.07719
   R30        2.08175   0.00006   0.00005  -0.00017  -0.00012   2.08163
   R31        2.07423   0.00005  -0.00005   0.00009   0.00004   2.07427
   R32        2.08153   0.00003   0.00004  -0.00022  -0.00019   2.08134
   R33        2.07408   0.00000  -0.00001  -0.00023  -0.00024   2.07384
   R34        2.07719   0.00006  -0.00001   0.00018   0.00017   2.07736
   R35        3.25887  -0.00028  -0.00004   0.00024   0.00020   3.25908
   R36        2.58380   0.00003   0.00070  -0.00347  -0.00276   2.58104
   R37        2.82871   0.00005   0.00026  -0.00114  -0.00088   2.82784
   R38        2.06242   0.00007   0.00007  -0.00017  -0.00010   2.06232
   R39        2.07666   0.00013   0.00000   0.00027   0.00027   2.07693
   R40        2.08199   0.00002   0.00003  -0.00006  -0.00003   2.08196
   R41        2.07667  -0.00001   0.00003  -0.00015  -0.00013   2.07654
    A1        1.94121  -0.00011  -0.00006  -0.00017  -0.00026   1.94095
    A2        2.10699  -0.00022   0.00003  -0.00224  -0.00219   2.10480
    A3        2.23464   0.00034   0.00004   0.00249   0.00254   2.23718
    A4        1.60897   0.00008   0.00033  -0.00029  -0.00003   1.60895
    A5        1.93171  -0.00010  -0.00027   0.00068   0.00039   1.93210
    A6        2.11505  -0.00005   0.00011  -0.00029  -0.00017   2.11488
    A7        2.23627   0.00015   0.00016  -0.00035  -0.00018   2.23609
    A8        1.99599   0.00013   0.00032  -0.00044  -0.00014   1.99585
    A9        2.14079   0.00003  -0.00032   0.00085   0.00053   2.14132
   A10        2.14632  -0.00015   0.00000  -0.00048  -0.00047   2.14585
   A11        1.94612   0.00003  -0.00023   0.00094   0.00066   1.94677
   A12        2.19319  -0.00002   0.00021   0.00121   0.00138   2.19457
   A13        2.14379  -0.00001  -0.00001  -0.00235  -0.00240   2.14139
   A14        1.91910   0.00000  -0.00013   0.00050   0.00037   1.91947
   A15        1.94865   0.00007   0.00014  -0.00012   0.00002   1.94868
   A16        1.95014  -0.00007   0.00020  -0.00103  -0.00083   1.94931
   A17        1.88476  -0.00004  -0.00002  -0.00007  -0.00010   1.88466
   A18        1.88449   0.00003  -0.00001   0.00014   0.00013   1.88462
   A19        1.87412   0.00001  -0.00018   0.00061   0.00043   1.87455
   A20        2.09525   0.00032  -0.00006  -0.00278  -0.00278   2.09247
   A21        2.25219  -0.00020   0.00070  -0.00027   0.00049   2.25269
   A22        1.93158  -0.00010  -0.00046   0.00317   0.00259   1.93417
   A23        1.82323   0.00003   0.00034   0.00433   0.00445   1.82768
   A24        1.97128   0.00016   0.00099  -0.00545  -0.00439   1.96689
   A25        1.93970   0.00011  -0.00003   0.00067   0.00068   1.94037
   A26        1.94017  -0.00012   0.00002  -0.00245  -0.00234   1.93782
   A27        1.91747  -0.00012  -0.00146   0.00466   0.00324   1.92071
   A28        1.87257  -0.00006   0.00005  -0.00140  -0.00138   1.87119
   A29        1.92917   0.00006  -0.00039   0.00325   0.00278   1.93195
   A30        2.26395  -0.00062   0.00087  -0.00187  -0.00097   2.26298
   A31        2.09006   0.00057  -0.00048  -0.00136  -0.00181   2.08825
   A32        1.80681   0.00011   0.00027   0.00347   0.00350   1.81031
   A33        1.97216  -0.00003   0.00039  -0.00555  -0.00508   1.96707
   A34        1.90701  -0.00010  -0.00078   0.00418   0.00344   1.91045
   A35        1.97306  -0.00006   0.00015  -0.00396  -0.00373   1.96933
   A36        1.90025   0.00001  -0.00067   0.00386   0.00324   1.90349
   A37        1.90153   0.00007   0.00053  -0.00126  -0.00076   1.90077
   A38        1.81609  -0.00002  -0.00012   0.00430   0.00404   1.82014
   A39        1.93806   0.00017   0.00054   0.00021   0.00076   1.93882
   A40        1.97892   0.00005   0.00036  -0.00468  -0.00427   1.97465
   A41        1.91443  -0.00003  -0.00079   0.00480   0.00402   1.91844
   A42        1.94444  -0.00013  -0.00031  -0.00252  -0.00277   1.94168
   A43        1.87220  -0.00005   0.00026  -0.00169  -0.00144   1.87076
   A44        2.19213  -0.00030   0.00043  -0.00085  -0.00040   2.19172
   A45        1.94614  -0.00002  -0.00034   0.00136   0.00097   1.94711
   A46        2.14487   0.00031  -0.00012  -0.00057  -0.00068   2.14419
   A47        2.24970  -0.00057   0.00037  -0.00148  -0.00110   2.24860
   A48        2.09188   0.00049  -0.00069   0.00274   0.00206   2.09394
   A49        1.94126   0.00009   0.00033  -0.00108  -0.00081   1.94045
   A50        1.92956   0.00001  -0.00029   0.00082   0.00052   1.93008
   A51        1.94128   0.00010   0.00039  -0.00135  -0.00096   1.94032
   A52        1.95043  -0.00001  -0.00003   0.00072   0.00068   1.95112
   A53        1.88152  -0.00006  -0.00004  -0.00002  -0.00006   1.88146
   A54        1.89212  -0.00005   0.00013  -0.00078  -0.00064   1.89148
   A55        1.86614   0.00000  -0.00016   0.00059   0.00043   1.86657
   A56        1.94270   0.00013   0.00034  -0.00068  -0.00034   1.94236
   A57        1.95040  -0.00004   0.00000   0.00070   0.00070   1.95110
   A58        1.92816  -0.00005  -0.00020  -0.00028  -0.00048   1.92769
   A59        1.86739   0.00002  -0.00017   0.00073   0.00056   1.86795
   A60        1.88095  -0.00005  -0.00008   0.00018   0.00009   1.88105
   A61        1.89147  -0.00003   0.00010  -0.00063  -0.00053   1.89093
   A62        1.61046  -0.00016   0.00008  -0.00027  -0.00026   1.61019
   A63        1.93045   0.00007  -0.00014   0.00064   0.00048   1.93092
   A64        2.11040   0.00017  -0.00016   0.00004  -0.00009   2.11031
   A65        2.24152  -0.00023   0.00039  -0.00086  -0.00043   2.24108
   A66        1.99604   0.00005   0.00013  -0.00006   0.00004   1.99608
   A67        2.14376   0.00003  -0.00013   0.00015   0.00004   2.14379
   A68        2.14328  -0.00008   0.00002  -0.00020  -0.00016   2.14312
   A69        1.94962   0.00024   0.00013   0.00009   0.00021   1.94983
   A70        1.94185  -0.00002  -0.00001   0.00035   0.00035   1.94220
   A71        1.92799  -0.00017  -0.00004  -0.00062  -0.00067   1.92732
   A72        1.87545  -0.00005  -0.00007   0.00029   0.00022   1.87567
   A73        1.88592  -0.00006   0.00004  -0.00022  -0.00019   1.88574
   A74        1.88032   0.00006  -0.00005   0.00013   0.00007   1.88039
    D1        0.03522  -0.00073  -0.00321  -0.01631  -0.01951   0.01571
    D2       -3.13272  -0.00045  -0.00266  -0.01326  -0.01592   3.13454
    D3       -0.03203   0.00071   0.00342   0.01448   0.01791  -0.01412
    D4        3.09553   0.00041   0.00154  -0.00127   0.00025   3.09579
    D5        3.13832   0.00041   0.00283   0.01124   0.01408  -3.13079
    D6       -0.01730   0.00011   0.00094  -0.00450  -0.00358  -0.02088
    D7       -0.85897  -0.00002  -0.00142   0.00299   0.00158  -0.85739
    D8        2.39026  -0.00024  -0.00390   0.00131  -0.00259   2.38767
    D9        2.25144   0.00031  -0.00077   0.00654   0.00577   2.25721
   D10       -0.78252   0.00009  -0.00326   0.00486   0.00160  -0.78092
   D11       -0.02884   0.00057   0.00210   0.01370   0.01580  -0.01304
   D12        3.13017   0.00043   0.00147   0.01165   0.01312  -3.13990
   D13        0.01593  -0.00026  -0.00052  -0.00799  -0.00852   0.00741
   D14       -3.11227  -0.00024  -0.00080  -0.00194  -0.00275  -3.11502
   D15        3.13859  -0.00012   0.00016  -0.00576  -0.00560   3.13299
   D16        0.01038  -0.00009  -0.00011   0.00029   0.00017   0.01055
   D17        3.13355   0.00008   0.00035   0.00128   0.00163   3.13518
   D18        1.04190   0.00008   0.00037   0.00111   0.00149   1.04339
   D19       -1.05735   0.00007   0.00037   0.00113   0.00150  -1.05585
   D20        0.01267  -0.00008  -0.00040  -0.00117  -0.00157   0.01110
   D21       -2.07898  -0.00008  -0.00037  -0.00133  -0.00171  -2.08069
   D22        2.10495  -0.00009  -0.00038  -0.00132  -0.00170   2.10326
   D23        0.01066  -0.00029  -0.00191  -0.00429  -0.00621   0.00445
   D24       -3.11737   0.00000  -0.00010   0.01090   0.01079  -3.10658
   D25        3.13882  -0.00031  -0.00164  -0.01034  -0.01199   3.12683
   D26        0.01079  -0.00002   0.00018   0.00485   0.00501   0.01580
   D27        1.61206   0.00028   0.00026   0.02324   0.02350   1.63555
   D28       -0.47470   0.00018   0.00024   0.02230   0.02254  -0.45216
   D29       -2.58210   0.00028   0.00025   0.02283   0.02308  -2.55903
   D30       -1.54507  -0.00005  -0.00183   0.00584   0.00401  -1.54106
   D31        2.65136  -0.00014  -0.00185   0.00490   0.00306   2.65441
   D32        0.54396  -0.00005  -0.00184   0.00543   0.00359   0.54755
   D33        2.99943   0.00002   0.00021   0.02593   0.02615   3.02558
   D34        0.88869   0.00006  -0.00059   0.02914   0.02857   0.91726
   D35       -1.21695  -0.00005  -0.00133   0.03429   0.03293  -1.18402
   D36       -0.23146   0.00020   0.00233   0.02720   0.02956  -0.20191
   D37       -2.34220   0.00024   0.00152   0.03041   0.03197  -2.31022
   D38        1.83534   0.00013   0.00078   0.03556   0.03633   1.87168
   D39        2.98402   0.00010  -0.00080  -0.00554  -0.00633   2.97769
   D40       -0.15440   0.00007   0.00009  -0.01346  -0.01338  -0.16778
   D41       -0.05802  -0.00013  -0.00311  -0.00682  -0.00994  -0.06795
   D42        3.08674  -0.00015  -0.00221  -0.01474  -0.01698   3.06976
   D43        0.41125  -0.00016  -0.00049  -0.03620  -0.03668   0.37457
   D44        2.55189  -0.00018   0.00010  -0.04185  -0.04177   2.51013
   D45       -1.61129  -0.00018   0.00048  -0.04420  -0.04370  -1.65499
   D46        2.54254  -0.00001   0.00093  -0.04143  -0.04051   2.50204
   D47       -1.60000  -0.00004   0.00152  -0.04708  -0.04559  -1.64560
   D48        0.52000  -0.00003   0.00190  -0.04943  -0.04753   0.47247
   D49       -1.67063  -0.00024   0.00009  -0.04172  -0.04162  -1.71225
   D50        0.47000  -0.00026   0.00068  -0.04737  -0.04670   0.42330
   D51        2.59001  -0.00026   0.00105  -0.04972  -0.04864   2.54137
   D52        0.32280   0.00000   0.00258  -0.01640  -0.01386   0.30893
   D53       -1.73551  -0.00004   0.00331  -0.02460  -0.02129  -1.75680
   D54        2.43833  -0.00014   0.00232  -0.01925  -0.01696   2.42137
   D55       -2.82160   0.00002   0.00180  -0.00939  -0.00762  -2.82922
   D56        1.40327  -0.00002   0.00253  -0.01758  -0.01504   1.38823
   D57       -0.70607  -0.00012   0.00154  -0.01223  -0.01072  -0.71679
   D58       -0.78754   0.00043  -0.00250   0.01310   0.01060  -0.77694
   D59        2.38492   0.00002  -0.00253   0.00536   0.00284   2.38776
   D60        2.35747   0.00040  -0.00153   0.00455   0.00301   2.36048
   D61       -0.75326  -0.00001  -0.00156  -0.00319  -0.00476  -0.75801
   D62       -0.44182   0.00010  -0.00117   0.03260   0.03143  -0.41040
   D63        1.63271   0.00027  -0.00099   0.03751   0.03651   1.66922
   D64       -2.58022   0.00012  -0.00136   0.03693   0.03557  -2.54465
   D65       -2.58186   0.00010  -0.00192   0.03930   0.03741  -2.54445
   D66       -0.50733   0.00027  -0.00174   0.04421   0.04249  -0.46484
   D67        1.56293   0.00012  -0.00211   0.04363   0.04155   1.60448
   D68        1.58550   0.00004  -0.00222   0.04079   0.03856   1.62406
   D69       -2.62315   0.00022  -0.00204   0.04570   0.04364  -2.57951
   D70       -0.55289   0.00006  -0.00241   0.04512   0.04270  -0.51019
   D71       -0.00727   0.00017   0.00103   0.00170   0.00273  -0.00453
   D72        3.10560   0.00057   0.00105   0.00895   0.00999   3.11559
   D73       -3.13923   0.00036   0.00307   0.00878   0.01187  -3.12736
   D74       -0.02636   0.00076   0.00308   0.01604   0.01913  -0.00724
   D75       -2.59019   0.00019   0.00058   0.01403   0.01460  -2.57559
   D76        1.60325   0.00020   0.00057   0.01440   0.01497   1.61822
   D77       -0.48098   0.00013   0.00052   0.01408   0.01461  -0.46637
   D78        0.54073  -0.00002  -0.00168   0.00619   0.00450   0.54523
   D79       -1.54901  -0.00002  -0.00169   0.00656   0.00487  -1.54415
   D80        2.64995  -0.00008  -0.00174   0.00624   0.00451   2.65445
   D81        0.01216  -0.00033  -0.00179  -0.00474  -0.00654   0.00561
   D82        3.13853  -0.00022   0.00033  -0.01226  -0.01193   3.12660
   D83       -3.12011  -0.00015   0.00017   0.00213   0.00230  -3.11781
   D84        0.00627  -0.00003   0.00230  -0.00539  -0.00309   0.00317
   D85       -3.14080  -0.00044  -0.00281  -0.01166  -0.01445   3.12794
   D86        0.02656  -0.00077  -0.00284  -0.01809  -0.02092   0.00564
   D87       -0.01943   0.00058   0.00180   0.01518   0.01699  -0.00244
   D88       -3.12100   0.00038  -0.00146   0.01954   0.01808  -3.10292
   D89        0.00794  -0.00025  -0.00036  -0.00886  -0.00923  -0.00129
   D90       -3.11844  -0.00037  -0.00249  -0.00135  -0.00385  -3.12229
   D91        3.10571  -0.00002   0.00320  -0.01361  -0.01042   3.09530
   D92       -0.02067  -0.00014   0.00107  -0.00610  -0.00503  -0.02570
   D93       -0.54703  -0.00016   0.00469  -0.04190  -0.03722  -0.58425
   D94        1.54886  -0.00007   0.00468  -0.04123  -0.03655   1.51232
   D95       -2.64676  -0.00012   0.00458  -0.04125  -0.03667  -2.68343
   D96        2.64238  -0.00041   0.00080  -0.03673  -0.03594   2.60644
   D97       -1.54491  -0.00032   0.00079  -0.03606  -0.03527  -1.58018
   D98        0.54265  -0.00037   0.00069  -0.03608  -0.03539   0.50726
         Item               Value     Threshold  Converged?
 Maximum Force            0.001541     0.000450     NO 
 RMS     Force            0.000297     0.000300     YES
 Maximum Displacement     0.153834     0.001800     NO 
 RMS     Displacement     0.029771     0.001200     NO 
 Predicted change in Energy=-1.908518D-04
 Lowest energy point so far.  Saving SCF results.
 GradGradGradGradGradGradGradGradGradGradGradGradGradGradGradGradGradGrad

 Leave Link  103 at Sun Dec  2 14:20:09 2018, MaxMem=   536870912 cpu:         0.7
 (Enter /pbs_home/pkowalski/g09d01/g09/l202.exe)
                          Input orientation:                          
 ---------------------------------------------------------------------
 Center     Atomic      Atomic             Coordinates (Angstroms)
 Number     Number       Type             X           Y           Z
 ---------------------------------------------------------------------
      1          6           0       -1.986228   -0.196230   -0.582756
      2         16           0       -3.417620    0.787929   -0.443322
      3          6           0       -4.432602   -0.494165   -0.991402
      4          6           0       -3.692929   -1.606825   -1.278501
      5          6           0       -2.290809   -1.455750   -1.054462
      6          6           0       -5.910971   -0.309534   -1.121491
      7          1           0       -4.136707   -2.526205   -1.664372
      8          6           0       -0.677102    0.347578   -0.247858
      9          6           0       -0.248351    1.678672   -0.814695
     10          6           0        0.329438   -0.223280    0.452962
     11          6           0        1.087515    1.991086   -0.112860
     12          6           0        1.583053    0.610947    0.361022
     13          9           0       -1.151197    2.653679   -0.591850
     14          9           0       -0.063327    1.603350   -2.148585
     15          9           0        1.957756    2.606237   -0.913443
     16          9           0        0.859167    2.766127    0.958228
     17          9           0        2.446697    0.094456   -0.545638
     18          9           0        2.240473    0.704324    1.525986
     19          6           0       -0.599183   -1.917078    2.127663
     20          6           0        0.338956   -1.454264    1.230149
     21          6           0       -1.867173   -1.214099    2.502822
     22          1           0       -2.130752   -1.424499    3.549004
     23          1           0       -2.706996   -1.544212    1.871046
     24          1           0       -1.782091   -0.126726    2.379408
     25          6           0       -1.302949   -2.542062   -1.348950
     26          1           0       -1.175215   -3.211686   -0.483867
     27          1           0       -0.312099   -2.137028   -1.590845
     28          1           0       -1.644125   -3.151662   -2.197731
     29          1           0       -6.373783   -1.235112   -1.489446
     30          1           0       -6.158857    0.498197   -1.827087
     31          1           0       -6.375978   -0.057587   -0.156032
     32         16           0        1.686813   -2.549859    1.107921
     33          6           0        0.993854   -3.638019    2.252501
     34          6           0       -0.208530   -3.167108    2.697469
[truncated: 1,166,810 more chars]
