# Supplementary material for: Wide-range IR spectra of diarylethene derivatives and their simulation using the density functional theory
Source: Sci Rep. 2022 Oct 7;12:16834. doi: 10.1038/s41598-022-20264-x (PMC9546887; doi:10.1038/s41598-022-20264-x)
Supplement: Supplementary file 1 — Supplementary Information 1. [file 41598_2022_20264_MOESM1_ESM.zip › IR_files/2_0068/open/open_m06l_air.log]

 Entering Gaussian System, Link 0=g09
 Input=open_m06l_air.gjf
 Output=open_m06l_air.log
 AtFile(1): /pbs_home/ewapastorczak/DAE/0068/Def2SVP.gbs
            H     0
            S   3   1.00
                 13.0107010              0.19682158E-01
                  1.9622572              0.13796524
                  0.44453796             0.47831935
            S   1   1.00
                  0.12194962             1.0000000
            P   1   1.00
                  0.8000000              1.0000000
            ****
            C     0
            S   5   1.00
               1238.4016938              0.54568832082E-02
                186.29004992             0.40638409211E-01
                 42.251176346            0.18025593888
                 11.676557932            0.46315121755
                  3.5930506482           0.44087173314
            S   1   1.00
                  0.40245147363          1.0000000
            S   1   1.00
                  0.13090182668          1.0000000
            P   3   1.00
                  9.4680970621           0.38387871728E-01
                  2.0103545142           0.21117025112
                  0.54771004707          0.51328172114
            P   1   1.00
                  0.15268613795          1.0000000
            D   1   1.00
                  0.8000000              1.0000000
            ****
            F     0
            S   5   1.00
               2894.8325990             -0.53408255515E-02
                435.41939120            -0.39904258866E-01
                 98.843328866           -0.17912768038
                 27.485198001           -0.46758090825
                  8.5405498171          -0.44653131020
            S   1   1.00
                  1.0654578038           1.0000000
            S   1   1.00
                  0.33247346748          1.0000000
            P   3   1.00
                 22.696633924           -0.45212874436E-01
                  4.9872339257          -0.23754317067
                  1.3491613954          -0.51287353587
            P   1   1.00
                  0.34829881977          1.0000000
            D   1   1.00
                  1.4000000              1.0000000
            ****
            S     0
            S   5   1.00
               9184.9303010             -0.22294387756E-02
               1381.5105503             -0.16683029937E-01
                313.87147580            -0.75262436116E-01
                 88.053870623           -0.19376827038
                 27.039914905           -0.17718020803
            S   3   1.00
                 45.648731303           -0.10736062573
                  4.9664522326           0.65066293018
                  2.0116242047           0.59712155354
            S   1   1.00
                  0.35661077013          1.0000000
            S   1   1.00
                  0.13507221477          1.0000000
            P   5   1.00
                261.98233439            -0.92729929822E-02
                 61.306894736           -0.66547669241E-01
                 19.103729887           -0.24828595903
                  6.6567720378          -0.48703847402
                  2.3959635161          -0.39337850312
            P   1   1.00
                  0.61776161679          1.0000000
            P   1   1.00
                  0.16993376871          1.0000000
            D   1   1.00
                  0.5500000              1.0000000
            ****
 Initial command:
 /pbs_home/pkowalski/g09d01/g09/l1.exe "/pbs_home/daria/obliczenia/0068/open/M06L/Gau-19066.inp" -scrdir="/pbs_home/daria/obliczenia/0068/open/M06L/"
 Entering Link 1 = /pbs_home/pkowalski/g09d01/g09/l1.exe PID=     19067.
  
 Copyright (c) 1988,1990,1992,1993,1995,1998,2003,2009,2013,
            Gaussian, Inc.  All Rights Reserved.
  
 This is part of the Gaussian(R) 09 program.  It is based on
 the Gaussian(R) 03 system (copyright 2003, Gaussian, Inc.),
 the Gaussian(R) 98 system (copyright 1998, Gaussian, Inc.),
 the Gaussian(R) 94 system (copyright 1995, Gaussian, Inc.),
 the Gaussian 92(TM) system (copyright 1992, Gaussian, Inc.),
 the Gaussian 90(TM) system (copyright 1990, Gaussian, Inc.),
 the Gaussian 88(TM) system (copyright 1988, Gaussian, Inc.),
 the Gaussian 86(TM) system (copyright 1986, Carnegie Mellon
 University), and the Gaussian 82(TM) system (copyright 1983,
 Carnegie Mellon University). Gaussian is a federally registered
 trademark of Gaussian, Inc.
  
 This software contains proprietary and confidential information,
 including trade secrets, belonging to Gaussian, Inc.
  
 This software is provided under written license and may be
 used, copied, transmitted, or stored only in accord with that
 written license.
  
 The following legend is applicable only to US Government
 contracts under FAR:
  
                    RESTRICTED RIGHTS LEGEND
  
 Use, reproduction and disclosure by the US Government is
 subject to restrictions as set forth in subparagraphs (a)
 and (c) of the Commercial Computer Software - Restricted
 Rights clause in FAR 52.227-19.
  
 Gaussian, Inc.
 340 Quinnipiac St., Bldg. 40, Wallingford CT 06492
  
  
 ---------------------------------------------------------------
 Warning -- This program may not be used in any manner that
 competes with the business of Gaussian, Inc. or will provide
 assistance to any competitor of Gaussian, Inc.  The licensee
 of this program is prohibited from giving any competitor of
 Gaussian, Inc. access to this program.  By using this program,
 the user acknowledges that Gaussian, Inc. is engaged in the
 business of creating and licensing software in the field of
 computational chemistry and represents and warrants to the
 licensee that it is not a competitor of Gaussian, Inc. and that
 it will not use this program in any manner prohibited above.
 ---------------------------------------------------------------
  

 Cite this work as:
 Gaussian 09, Revision D.01,
 M. J. Frisch, G. W. Trucks, H. B. Schlegel, G. E. Scuseria, 
 M. A. Robb, J. R. Cheeseman, G. Scalmani, V. Barone, B. Mennucci, 
 G. A. Petersson, H. Nakatsuji, M. Caricato, X. Li, H. P. Hratchian, 
 A. F. Izmaylov, J. Bloino, G. Zheng, J. L. Sonnenberg, M. Hada, 
 M. Ehara, K. Toyota, R. Fukuda, J. Hasegawa, M. Ishida, T. Nakajima, 
 Y. Honda, O. Kitao, H. Nakai, T. Vreven, J. A. Montgomery, Jr., 
 J. E. Peralta, F. Ogliaro, M. Bearpark, J. J. Heyd, E. Brothers, 
 K. N. Kudin, V. N. Staroverov, T. Keith, R. Kobayashi, J. Normand, 
 K. Raghavachari, A. Rendell, J. C. Burant, S. S. Iyengar, J. Tomasi, 
 M. Cossi, N. Rega, J. M. Millam, M. Klene, J. E. Knox, J. B. Cross, 
 V. Bakken, C. Adamo, J. Jaramillo, R. Gomperts, R. E. Stratmann, 
 O. Yazyev, A. J. Austin, R. Cammi, C. Pomelli, J. W. Ochterski, 
 R. L. Martin, K. Morokuma, V. G. Zakrzewski, G. A. Voth, 
 P. Salvador, J. J. Dannenberg, S. Dapprich, A. D. Daniels, 
 O. Farkas, J. B. Foresman, J. V. Ortiz, J. Cioslowski, 
 and D. J. Fox, Gaussian, Inc., Wallingford CT, 2013.
 
 ******************************************
 Gaussian 09:  ES64L-G09RevD.01 24-Apr-2013
                 2-Dec-2018 
 ******************************************
 %chk=dae0068freq_open_m06l_air.chk
 %NProcShared=8
 Will use up to    8 processors via shared memory.
 %Mem=4GB
 --------------------------
 #P opt freq=Raman M06L/Gen
 --------------------------
 1/14=-1,18=20,19=15,26=3,38=1/1,3;
 2/9=110,12=2,17=6,18=5,40=1/2;
 3/5=7,11=2,16=1,25=1,30=1,71=1,74=-53/1,2,3;
 4//1;
 5/5=2,38=5/2;
 6/7=2,8=2,9=2,10=2,28=1/1;
 7//1,2,3,16;
 1/14=-1,18=20,19=15,26=3/3(2);
 2/9=110/2;
 99//99;
 2/9=110/2;
 3/5=7,6=1,11=2,16=1,25=1,30=1,71=1,74=-53,82=7/1,2,3;
 4/5=5,16=3,69=1/1;
 5/5=2,38=5/2;
 7//1,2,3,16;
 1/14=-1,18=20,19=15,26=3/3(-5);
 2/9=110/2;
 6/7=2,8=2,9=2,10=2,19=2,28=1/1;
 99/9=1/99;
 Leave Link    1 at Sun Dec  2 13:46:03 2018, MaxMem=   536870912 cpu:         1.1
 (Enter /pbs_home/pkowalski/g09d01/g09/l101.exe)
 -------------------
 Title Card Required
 -------------------
 Symbolic Z-matrix:
 Charge =  0 Multiplicity = 1
 C1                   -1.98356  -0.16915  -0.69153 
 S2                   -3.47003   0.69728  -0.33932 
 C3                   -4.43855  -0.60139  -1.03241 
 C4                   -3.72348  -1.63606  -1.50629 
 C5                   -2.30761  -1.42272  -1.3321 
 C6                   -5.92506  -0.4872   -1.05623 
 H7                   -4.13904  -2.52104  -1.96635 
 C8                   -0.72423   0.36946  -0.27501 
 C9                   -0.17002   1.62833  -0.88747 
 C10                   0.36709  -0.26573   0.45638 
 C11                   0.99393   1.96856   0.02697 
 C12                   1.58804   0.59155   0.26527 
 F13                  -1.0505    2.65383  -0.97197 
 F14                   0.26133   1.37865  -2.15308 
 F15                   1.86267   2.85881  -0.49722 
 F16                   0.54242   2.50437   1.19958 
 F17                   2.29633   0.17289  -0.81644 
 F18                   2.44005   0.59487   1.31905 
 C19                  -0.55265  -1.82589   2.34146 
 C20                   0.36872  -1.4277    1.29471 
 C21                  -1.70202  -1.02027   2.82439 
 H22                  -1.89961  -1.21193   3.88453 
 H23                  -2.60677  -1.27362   2.26373 
 H24                  -1.51577   0.05307   2.72034 
 C25                  -1.30765  -2.42557  -1.78189 
 H26                  -1.0991   -3.14113  -0.98074 
 H27                  -0.36685  -1.95239  -2.07999 
 H28                  -1.67459  -2.98764  -2.64736 
 H29                  -6.38737  -1.3673   -1.5158 
 H30                  -6.23629   0.39057  -1.63209 
 H31                  -6.32231  -0.39537  -0.04003 
 S32                   1.62138  -2.6596    1.0694 
 C33                   0.93483  -3.69268   2.30148 
 C34                  -0.23047  -3.11018   2.90674 
 C35                   1.58637  -4.93377   2.78126 
 H36                   2.19197  -5.39787   1.99619 
 H37                   2.23878  -4.71804   3.63334 
 H38                   0.84026  -5.66906   3.09973 
 H39                  -0.77187  -3.56441   3.72261 
 
 NAtoms=     39 NQM=       39 NQMF=       0 NMMI=      0 NMMIF=      0
                NMic=       0 NMicF=      0.
                    Isotopes and Nuclear Properties:
 (Nuclear quadrupole moments (NQMom) in fm**2, nuclear magnetic moments (NMagM)
  in nuclear magnetons)

  Atom         1           2           3           4           5           6           7           8           9          10
 IAtWgt=          12          32          12          12          12          12           1          12          12          12
 AtmWgt=  12.0000000  31.9720718  12.0000000  12.0000000  12.0000000  12.0000000   1.0078250  12.0000000  12.0000000  12.0000000
 NucSpn=           0           0           0           0           0           0           1           0           0           0
 AtZEff=   0.0000000   0.0000000   0.0000000   0.0000000   0.0000000   0.0000000   0.0000000   0.0000000   0.0000000   0.0000000
 NQMom=    0.0000000   0.0000000   0.0000000   0.0000000   0.0000000   0.0000000   0.0000000   0.0000000   0.0000000   0.0000000
 NMagM=    0.0000000   0.0000000   0.0000000   0.0000000   0.0000000   0.0000000   2.7928460   0.0000000   0.0000000   0.0000000
 AtZNuc=   6.0000000  16.0000000   6.0000000   6.0000000   6.0000000   6.0000000   1.0000000   6.0000000   6.0000000   6.0000000

  Atom        11          12          13          14          15          16          17          18          19          20
 IAtWgt=          12          12          19          19          19          19          19          19          12          12
 AtmWgt=  12.0000000  12.0000000  18.9984033  18.9984033  18.9984033  18.9984033  18.9984033  18.9984033  12.0000000  12.0000000
 NucSpn=           0           0           1           1           1           1           1           1           0           0
 AtZEff=   0.0000000   0.0000000   0.0000000   0.0000000   0.0000000   0.0000000   0.0000000   0.0000000   0.0000000   0.0000000
 NQMom=    0.0000000   0.0000000   0.0000000   0.0000000   0.0000000   0.0000000   0.0000000   0.0000000   0.0000000   0.0000000
 NMagM=    0.0000000   0.0000000   2.6288670   2.6288670   2.6288670   2.6288670   2.6288670   2.6288670   0.0000000   0.0000000
 AtZNuc=   6.0000000   6.0000000   9.0000000   9.0000000   9.0000000   9.0000000   9.0000000   9.0000000   6.0000000   6.0000000

  Atom        21          22          23          24          25          26          27          28          29          30
 IAtWgt=          12           1           1           1          12           1           1           1           1           1
 AtmWgt=  12.0000000   1.0078250   1.0078250   1.0078250  12.0000000   1.0078250   1.0078250   1.0078250   1.0078250   1.0078250
 NucSpn=           0           1           1           1           0           1           1           1           1           1
 AtZEff=   0.0000000   0.0000000   0.0000000   0.0000000   0.0000000   0.0000000   0.0000000   0.0000000   0.0000000   0.0000000
 NQMom=    0.0000000   0.0000000   0.0000000   0.0000000   0.0000000   0.0000000   0.0000000   0.0000000   0.0000000   0.0000000
 NMagM=    0.0000000   2.7928460   2.7928460   2.7928460   0.0000000   2.7928460   2.7928460   2.7928460   2.7928460   2.7928460
 AtZNuc=   6.0000000   1.0000000   1.0000000   1.0000000   6.0000000   1.0000000   1.0000000   1.0000000   1.0000000   1.0000000

  Atom        31          32          33          34          35          36          37          38          39
 IAtWgt=           1          32          12          12          12           1           1           1           1
 AtmWgt=   1.0078250  31.9720718  12.0000000  12.0000000  12.0000000   1.0078250   1.0078250   1.0078250   1.0078250
 NucSpn=           1           0           0           0           0           1           1           1           1
 AtZEff=   0.0000000   0.0000000   0.0000000   0.0000000   0.0000000   0.0000000   0.0000000   0.0000000   0.0000000
 NQMom=    0.0000000   0.0000000   0.0000000   0.0000000   0.0000000   0.0000000   0.0000000   0.0000000   0.0000000
 NMagM=    2.7928460   0.0000000   0.0000000   0.0000000   0.0000000   2.7928460   2.7928460   2.7928460   2.7928460
 AtZNuc=   1.0000000  16.0000000   6.0000000   6.0000000   6.0000000   1.0000000   1.0000000   1.0000000   1.0000000
 Leave Link  101 at Sun Dec  2 13:46:04 2018, MaxMem=   536870912 cpu:         2.2
 (Enter /pbs_home/pkowalski/g09d01/g09/l103.exe)

 GradGradGradGradGradGradGradGradGradGradGradGradGradGradGradGradGradGrad
 Berny optimization.
 Initialization pass.
                           ----------------------------
                           !    Initial Parameters    !
                           ! (Angstroms and Degrees)  !
 --------------------------                            --------------------------
 ! Name  Definition              Value          Derivative Info.                !
 --------------------------------------------------------------------------------
 ! R1    R(1,2)                  1.7562         estimate D2E/DX2                !
 ! R2    R(1,5)                  1.4446         estimate D2E/DX2                !
 ! R3    R(1,8)                  1.4316         estimate D2E/DX2                !
 ! R4    R(2,3)                  1.7621         estimate D2E/DX2                !
 ! R5    R(3,4)                  1.344          estimate D2E/DX2                !
 ! R6    R(3,6)                  1.4911         estimate D2E/DX2                !
 ! R7    R(4,5)                  1.4424         estimate D2E/DX2                !
 ! R8    R(4,7)                  1.0805         estimate D2E/DX2                !
 ! R9    R(5,25)                 1.4859         estimate D2E/DX2                !
 ! R10   R(6,29)                 1.0952         estimate D2E/DX2                !
 ! R11   R(6,30)                 1.095          estimate D2E/DX2                !
 ! R12   R(6,31)                 1.0949         estimate D2E/DX2                !
 ! R13   R(8,9)                  1.5057         estimate D2E/DX2                !
 ! R14   R(8,10)                 1.4592         estimate D2E/DX2                !
 ! R15   R(9,11)                 1.5188         estimate D2E/DX2                !
 ! R16   R(9,13)                 1.3543         estimate D2E/DX2                !
 ! R17   R(9,14)                 1.3602         estimate D2E/DX2                !
 ! R18   R(10,12)                1.504          estimate D2E/DX2                !
 ! R19   R(10,20)                1.4328         estimate D2E/DX2                !
 ! R20   R(11,12)                1.5185         estimate D2E/DX2                !
 ! R21   R(11,15)                1.3498         estimate D2E/DX2                !
 ! R22   R(11,16)                1.366          estimate D2E/DX2                !
 ! R23   R(12,17)                1.3591         estimate D2E/DX2                !
 ! R24   R(12,18)                1.3551         estimate D2E/DX2                !
 ! R25   R(19,20)                1.4502         estimate D2E/DX2                !
 ! R26   R(19,21)                1.4844         estimate D2E/DX2                !
 ! R27   R(19,34)                1.4397         estimate D2E/DX2                !
 ! R28   R(20,32)                1.7713         estimate D2E/DX2                !
 ! R29   R(21,22)                1.0953         estimate D2E/DX2                !
 ! R30   R(21,23)                1.0941         estimate D2E/DX2                !
 ! R31   R(21,24)                1.0943         estimate D2E/DX2                !
 ! R32   R(25,26)                1.0942         estimate D2E/DX2                !
 ! R33   R(25,27)                1.0945         estimate D2E/DX2                !
 ! R34   R(25,28)                1.0953         estimate D2E/DX2                !
 ! R35   R(32,33)                1.7483         estimate D2E/DX2                !
 ! R36   R(33,34)                1.4365         estimate D2E/DX2                !
 ! R37   R(33,35)                1.4816         estimate D2E/DX2                !
 ! R38   R(34,39)                1.0794         estimate D2E/DX2                !
 ! R39   R(35,36)                1.0947         estimate D2E/DX2                !
 ! R40   R(35,37)                1.0946         estimate D2E/DX2                !
 ! R41   R(35,38)                1.0949         estimate D2E/DX2                !
 ! A1    A(2,1,5)              109.0976         estimate D2E/DX2                !
 ! A2    A(2,1,8)              120.0388         estimate D2E/DX2                !
 ! A3    A(5,1,8)              130.7551         estimate D2E/DX2                !
 ! A4    A(1,2,3)               91.3029         estimate D2E/DX2                !
 ! A5    A(2,3,4)              114.4321         estimate D2E/DX2                !
 ! A6    A(2,3,6)              119.8547         estimate D2E/DX2                !
 ! A7    A(4,3,6)              125.7131         estimate D2E/DX2                !
 ! A8    A(3,4,5)              111.4572         estimate D2E/DX2                !
 ! A9    A(3,4,7)              125.1704         estimate D2E/DX2                !
 ! A10   A(5,4,7)              123.3718         estimate D2E/DX2                !
 ! A11   A(1,5,4)              113.7093         estimate D2E/DX2                !
 ! A12   A(1,5,25)             124.6761         estimate D2E/DX2                !
 ! A13   A(4,5,25)             121.6145         estimate D2E/DX2                !
 ! A14   A(3,6,29)             111.4682         estimate D2E/DX2                !
 ! A15   A(3,6,30)             110.6806         estimate D2E/DX2                !
 ! A16   A(3,6,31)             110.6892         estimate D2E/DX2                !
 ! A17   A(29,6,30)            107.6686         estimate D2E/DX2                !
 ! A18   A(29,6,31)            107.6792         estimate D2E/DX2                !
 ! A19   A(30,6,31)            108.5262         estimate D2E/DX2                !
 ! A20   A(1,8,9)              121.3325         estimate D2E/DX2                !
 ! A21   A(1,8,10)             129.7867         estimate D2E/DX2                !
 ! A22   A(9,8,10)             107.0101         estimate D2E/DX2                !
 ! A23   A(8,9,11)             102.9717         estimate D2E/DX2                !
 ! A24   A(8,9,13)             114.7832         estimate D2E/DX2                !
 ! A25   A(8,9,14)             109.9827         estimate D2E/DX2                !
 ! A26   A(11,9,13)            111.4806         estimate D2E/DX2                !
 ! A27   A(11,9,14)            110.9961         estimate D2E/DX2                !
 ! A28   A(13,9,14)            106.6858         estimate D2E/DX2                !
 ! A29   A(8,10,12)            107.1764         estimate D2E/DX2                !
 ! A30   A(8,10,20)            130.3241         estimate D2E/DX2                !
 ! A31   A(12,10,20)           122.3882         estimate D2E/DX2                !
 ! A32   A(9,11,12)            101.0215         estimate D2E/DX2                !
 ! A33   A(9,11,15)            114.0264         estimate D2E/DX2                !
 ! A34   A(9,11,16)            110.5735         estimate D2E/DX2                !
 ! A35   A(12,11,15)           114.0293         estimate D2E/DX2                !
 ! A36   A(12,11,16)           110.5056         estimate D2E/DX2                !
 ! A37   A(15,11,16)           106.7019         estimate D2E/DX2                !
 ! A38   A(10,12,11)           102.6622         estimate D2E/DX2                !
 ! A39   A(10,12,17)           110.4029         estimate D2E/DX2                !
 ! A40   A(10,12,18)           114.3923         estimate D2E/DX2                !
 ! A41   A(11,12,17)           110.998          estimate D2E/DX2                !
 ! A42   A(11,12,18)           111.456          estimate D2E/DX2                !
 ! A43   A(17,12,18)           106.9785         estimate D2E/DX2                !
 ! A44   A(20,19,21)           125.293          estimate D2E/DX2                !
 ! A45   A(20,19,34)           112.7159         estimate D2E/DX2                !
 ! A46   A(21,19,34)           121.9843         estimate D2E/DX2                !
 ! A47   A(10,20,19)           130.1099         estimate D2E/DX2                !
 ! A48   A(10,20,32)           119.3665         estimate D2E/DX2                !
 ! A49   A(19,20,32)           110.4965         estimate D2E/DX2                !
 ! A50   A(19,21,22)           111.0768         estimate D2E/DX2                !
 ! A51   A(19,21,23)           110.3595         estimate D2E/DX2                !
 ! A52   A(19,21,24)           111.6915         estimate D2E/DX2                !
 ! A53   A(22,21,23)           107.8354         estimate D2E/DX2                !
 ! A54   A(22,21,24)           107.1193         estimate D2E/DX2                !
 ! A55   A(23,21,24)           108.6105         estimate D2E/DX2                !
 ! A56   A(5,25,26)            110.364          estimate D2E/DX2                !
 ! A57   A(5,25,27)            111.6624         estimate D2E/DX2                !
 ! A58   A(5,25,28)            111.1053         estimate D2E/DX2                !
 ! A59   A(26,25,27)           108.5606         estimate D2E/DX2                !
 ! A60   A(26,25,28)           107.8665         estimate D2E/DX2                !
 ! A61   A(27,25,28)           107.1349         estimate D2E/DX2                !
 ! A62   A(20,32,33)            92.4996         estimate D2E/DX2                !
 ! A63   A(32,33,34)           112.0783         estimate D2E/DX2                !
 ! A64   A(32,33,35)           123.4025         estimate D2E/DX2                !
 ! A65   A(34,33,35)           124.0539         estimate D2E/DX2                !
 ! A66   A(19,34,33)           112.1983         estimate D2E/DX2                !
 ! A67   A(19,34,39)           124.051          estimate D2E/DX2                !
 ! A68   A(33,34,39)           123.6915         estimate D2E/DX2                !
 ! A69   A(33,35,36)           111.4794         estimate D2E/DX2                !
 ! A70   A(33,35,37)           110.4313         estimate D2E/DX2                !
 ! A71   A(33,35,38)           110.9211         estimate D2E/DX2                !
 ! A72   A(36,35,37)           108.1844         estimate D2E/DX2                !
 ! A73   A(36,35,38)           107.5099         estimate D2E/DX2                !
 ! A74   A(37,35,38)           108.1849         estimate D2E/DX2                !
 ! D1    D(5,1,2,3)              0.1172         estimate D2E/DX2                !
 ! D2    D(8,1,2,3)           -176.4906         estimate D2E/DX2                !
 ! D3    D(2,1,5,4)             -0.2663         estimate D2E/DX2                !
 ! D4    D(2,1,5,25)           179.8331         estimate D2E/DX2                !
 ! D5    D(8,1,5,4)            175.8564         estimate D2E/DX2                !
 ! D6    D(8,1,5,25)            -4.0442         estimate D2E/DX2                !
 ! D7    D(2,1,8,9)            -67.7768         estimate D2E/DX2                !
 ! D8    D(2,1,8,10)           129.9201         estimate D2E/DX2                !
 ! D9    D(5,1,8,9)            116.4562         estimate D2E/DX2                !
 ! D10   D(5,1,8,10)           -45.8469         estimate D2E/DX2                !
 ! D11   D(1,2,3,4)              0.0627         estimate D2E/DX2                !
 ! D12   D(1,2,3,6)           -179.8595         estimate D2E/DX2                !
 ! D13   D(2,3,4,5)             -0.2248         estimate D2E/DX2                !
 ! D14   D(2,3,4,7)           -179.9632         estimate D2E/DX2                !
 ! D15   D(6,3,4,5)            179.6922         estimate D2E/DX2                !
 ! D16   D(6,3,4,7)             -0.0462         estimate D2E/DX2                !
 ! D17   D(2,3,6,29)           179.9831         estimate D2E/DX2                !
 ! D18   D(2,3,6,30)            60.1779         estimate D2E/DX2                !
 ! D19   D(2,3,6,31)           -60.1926         estimate D2E/DX2                !
 ! D20   D(4,3,6,29)             0.0702         estimate D2E/DX2                !
 ! D21   D(4,3,6,30)          -119.735          estimate D2E/DX2                !
 ! D22   D(4,3,6,31)           119.8945         estimate D2E/DX2                !
 ! D23   D(3,4,5,1)              0.319          estimate D2E/DX2                !
 ! D24   D(3,4,5,25)          -179.777          estimate D2E/DX2                !
 ! D25   D(7,4,5,1)           -179.9371         estimate D2E/DX2                !
 ! D26   D(7,4,5,25)            -0.0331         estimate D2E/DX2                !
 ! D27   D(1,5,25,26)           90.1542         estimate D2E/DX2                !
 ! D28   D(1,5,25,27)          -30.6935         estimate D2E/DX2                !
 ! D29   D(1,5,25,28)         -150.2386         estimate D2E/DX2                !
 ! D30   D(4,5,25,26)          -89.7389         estimate D2E/DX2                !
 ! D31   D(4,5,25,27)          149.4134         estimate D2E/DX2                !
 ! D32   D(4,5,25,28)           29.8683         estimate D2E/DX2                !
 ! D33   D(1,8,9,11)           168.9255         estimate D2E/DX2                !
 ! D34   D(1,8,9,13)            47.5765         estimate D2E/DX2                !
 ! D35   D(1,8,9,14)           -72.715          estimate D2E/DX2                !
 ! D36   D(10,8,9,11)          -25.2135         estimate D2E/DX2                !
 ! D37   D(10,8,9,13)         -146.5625         estimate D2E/DX2                !
 ! D38   D(10,8,9,14)           93.146          estimate D2E/DX2                !
 ! D39   D(1,8,10,12)          163.1341         estimate D2E/DX2                !
 ! D40   D(1,8,10,20)          -20.7125         estimate D2E/DX2                !
 ! D41   D(9,8,10,12)           -1.1107         estimate D2E/DX2                !
 ! D42   D(9,8,10,20)          175.0428         estimate D2E/DX2                !
 ! D43   D(8,9,11,12)           41.0885         estimate D2E/DX2                !
 ! D44   D(8,9,11,15)          163.8425         estimate D2E/DX2                !
 ! D45   D(8,9,11,16)          -75.9314         estimate D2E/DX2                !
 ! D46   D(13,9,11,12)         164.656          estimate D2E/DX2                !
 ! D47   D(13,9,11,15)         -72.59           estimate D2E/DX2                !
 ! D48   D(13,9,11,16)          47.6361         estimate D2E/DX2                !
 ! D49   D(14,9,11,12)         -76.559          estimate D2E/DX2                !
 ! D50   D(14,9,11,15)          46.195          estimate D2E/DX2                !
 ! D51   D(14,9,11,16)         166.4211         estimate D2E/DX2                !
 ! D52   D(8,10,12,11)          26.9808         estimate D2E/DX2                !
 ! D53   D(8,10,12,17)         -91.4058         estimate D2E/DX2                !
 ! D54   D(8,10,12,18)         147.8798         estimate D2E/DX2                !
 ! D55   D(20,10,12,11)       -149.5469         estimate D2E/DX2                !
 ! D56   D(20,10,12,17)         92.0666         estimate D2E/DX2                !
 ! D57   D(20,10,12,18)        -28.6479         estimate D2E/DX2                !
 ! D58   D(8,10,20,19)         -45.2147         estimate D2E/DX2                !
 ! D59   D(8,10,20,32)         132.6933         estimate D2E/DX2                !
 ! D60   D(12,10,20,19)        130.4324         estimate D2E/DX2                !
 ! D61   D(12,10,20,32)        -51.6596         estimate D2E/DX2                !
 ! D62   D(9,11,12,10)         -41.6858         estimate D2E/DX2                !
 ! D63   D(9,11,12,17)          76.2809         estimate D2E/DX2                !
 ! D64   D(9,11,12,18)        -164.5803         estimate D2E/DX2                !
 ! D65   D(15,11,12,10)       -164.4378         estimate D2E/DX2                !
 ! D66   D(15,11,12,17)        -46.4711         estimate D2E/DX2                !
 ! D67   D(15,11,12,18)         72.6676         estimate D2E/DX2                !
 ! D68   D(16,11,12,10)         75.3839         estimate D2E/DX2                !
 ! D69   D(16,11,12,17)       -166.6494         estimate D2E/DX2                !
 ! D70   D(16,11,12,18)        -47.5107         estimate D2E/DX2                !
 ! D71   D(21,19,20,10)         -3.773          estimate D2E/DX2                !
 ! D72   D(21,19,20,32)        178.1734         estimate D2E/DX2                !
 ! D73   D(34,19,20,10)        177.1667         estimate D2E/DX2                !
 ! D74   D(34,19,20,32)         -0.8869         estimate D2E/DX2                !
 ! D75   D(20,19,21,22)       -149.0995         estimate D2E/DX2                !
 ! D76   D(20,19,21,23)         91.3536         estimate D2E/DX2                !
 ! D77   D(20,19,21,24)        -29.5738         estimate D2E/DX2                !
 ! D78   D(34,19,21,22)         29.8786         estimate D2E/DX2                !
 ! D79   D(34,19,21,23)        -89.6683         estimate D2E/DX2                !
 ! D80   D(34,19,21,24)        149.4043         estimate D2E/DX2                !
 ! D81   D(20,19,34,33)          0.2367         estimate D2E/DX2                !
 ! D82   D(20,19,34,39)        177.525          estimate D2E/DX2                !
 ! D83   D(21,19,34,33)       -178.859          estimate D2E/DX2                !
 ! D84   D(21,19,34,39)         -1.5707         estimate D2E/DX2                !
 ! D85   D(10,20,32,33)       -177.2828         estimate D2E/DX2                !
 ! D86   D(19,20,32,33)          1.0092         estimate D2E/DX2                !
 ! D87   D(20,32,33,34)         -0.8923         estimate D2E/DX2                !
 ! D88   D(20,32,33,35)       -173.3412         estimate D2E/DX2                !
 ! D89   D(32,33,34,19)          0.5356         estimate D2E/DX2                !
 ! D90   D(32,33,34,39)       -176.7641         estimate D2E/DX2                !
 ! D91   D(35,33,34,19)        172.9266         estimate D2E/DX2                !
 ! D92   D(35,33,34,39)         -4.3731         estimate D2E/DX2                !
 ! D93   D(32,33,35,36)        -29.8644         estimate D2E/DX2                !
 ! D94   D(32,33,35,37)         90.4315         estimate D2E/DX2                !
 ! D95   D(32,33,35,38)       -149.638          estimate D2E/DX2                !
 ! D96   D(34,33,35,36)        158.5876         estimate D2E/DX2                !
 ! D97   D(34,33,35,37)        -81.1165         estimate D2E/DX2                !
 ! D98   D(34,33,35,38)         38.814          estimate D2E/DX2                !
 --------------------------------------------------------------------------------
 Trust Radius=3.00D-01 FncErr=1.00D-07 GrdErr=1.00D-06
 Number of steps in this run=    223 maximum allowed number of steps=    234.
 GradGradGradGradGradGradGradGradGradGradGradGradGradGradGradGradGradGrad

 Leave Link  103 at Sun Dec  2 13:46:04 2018, MaxMem=   536870912 cpu:         0.4
 (Enter /pbs_home/pkowalski/g09d01/g09/l202.exe)
                          Input orientation:                          
 ---------------------------------------------------------------------
 Center     Atomic      Atomic             Coordinates (Angstroms)
 Number     Number       Type             X           Y           Z
 ---------------------------------------------------------------------
      1          6           0       -1.983556   -0.169153   -0.691527
      2         16           0       -3.470029    0.697278   -0.339320
      3          6           0       -4.438551   -0.601387   -1.032411
      4          6           0       -3.723476   -1.636060   -1.506289
      5          6           0       -2.307606   -1.422719   -1.332104
      6          6           0       -5.925055   -0.487198   -1.056225
      7          1           0       -4.139036   -2.521037   -1.966354
      8          6           0       -0.724228    0.369456   -0.275012
      9          6           0       -0.170016    1.628331   -0.887473
     10          6           0        0.367088   -0.265727    0.456378
     11          6           0        0.993927    1.968562    0.026973
     12          6           0        1.588035    0.591546    0.265272
     13          9           0       -1.050498    2.653827   -0.971967
     14          9           0        0.261332    1.378654   -2.153077
     15          9           0        1.862675    2.858807   -0.497218
     16          9           0        0.542420    2.504373    1.199584
     17          9           0        2.296330    0.172892   -0.816441
     18          9           0        2.440050    0.594875    1.319053
     19          6           0       -0.552649   -1.825890    2.341459
     20          6           0        0.368719   -1.427696    1.294708
     21          6           0       -1.702020   -1.020268    2.824392
     22          1           0       -1.899608   -1.211931    3.884528
     23          1           0       -2.606774   -1.273625    2.263734
     24          1           0       -1.515770    0.053074    2.720341
     25          6           0       -1.307650   -2.425566   -1.781887
     26          1           0       -1.099099   -3.141132   -0.980737
     27          1           0       -0.366854   -1.952393   -2.079991
     28          1           0       -1.674593   -2.987643   -2.647364
     29          1           0       -6.387368   -1.367299   -1.515802
     30          1           0       -6.236290    0.390574   -1.632093
     31          1           0       -6.322311   -0.395367   -0.040030
     32         16           0        1.621375   -2.659597    1.069405
     33          6           0        0.934833   -3.692677    2.301480
     34          6           0       -0.230475   -3.110185    2.906743
     35          6           0        1.586373   -4.933771    2.781259
     36          1           0        2.191971   -5.397868    1.996186
     37          1           0        2.238776   -4.718036    3.633343
     38          1           0        0.840257   -5.669056    3.099733
     39          1           0       -0.771870   -3.564409    3.722610
 ---------------------------------------------------------------------
                    Distance matrix (angstroms):
                    1          2          3          4          5
     1  C    0.000000
     2  S    1.756233   0.000000
     3  C    2.515955   1.762084   0.000000
     4  C    2.417225   2.621167   1.344039   0.000000
     5  C    1.444567   2.613662   2.303329   1.442408   0.000000
     6  C    3.971092   2.818526   1.491074   2.523765   3.746631
     7  H    3.435496   3.667746   2.155694   1.080525   2.227714
     8  C    1.431605   2.766049   3.913105   3.812300   2.614656
     9  C    2.560912   3.472379   4.817991   4.864797   3.751785
    10  C    2.617736   4.035342   5.042155   4.739472   3.419253
    11  C    3.735167   4.655883   6.102356   6.131728   4.924226
    12  C    3.774969   5.095167   6.279077   6.026011   4.667429
    13  F    2.986380   3.175289   4.698827   5.082661   4.281150
    14  F    3.093761   4.204408   5.221624   5.038405   3.888590
    15  F    4.898958   5.756290   7.208663   7.240658   6.034877
    16  F    4.135770   4.661927   6.279938   6.531677   5.473038
    17  F    4.295349   5.809778   6.782682   6.323469   4.899808
    18  F    4.918786   6.139196   7.367196   7.137834   5.799962
    19  C    3.740491   4.697239   5.289862   4.989524   4.091147
    20  C    3.325997   4.682045   5.404453   4.963372   3.750051
    21  C    3.628408   4.010598   4.747525   4.818743   4.219616
    22  H    4.694115   4.894098   5.567341   5.706776   5.236807
    23  H    3.215871   3.377212   3.830390   3.948602   3.611341
    24  H    3.450949   3.687228   4.801470   5.058808   4.384892
    25  C    2.595598   4.063131   3.700254   2.556460   1.485907
    26  H    3.114251   4.556985   4.195821   3.070635   2.129998
    27  H    2.778759   4.436258   4.416034   3.419958   2.146255
    28  H    3.444508   4.704179   3.992712   2.706797   2.140000
    29  H    4.637731   3.762639   2.148994   2.677432   4.084271
    30  H    4.391322   3.068799   2.139035   3.230682   4.337347
    31  H    4.393224   3.069032   2.139116   3.231590   4.340825
    32  S    4.722152   6.259035   6.736213   6.020736   4.768020
    33  C    5.467203   6.756356   7.038761   6.358351   5.372993
    34  C    4.966941   5.960571   6.286407   5.817986   5.012968
    35  C    6.892476   8.186204   8.343461   7.579741   6.664107
    36  H    7.210984   8.640813   8.725965   7.836520   6.864803
    37  H    7.564715   8.814654   9.127034   8.453569   7.495623
    38  H    7.252345   8.422343   8.403672   7.635978   6.897942
    39  H    5.699171   6.476211   6.695841   6.306497   5.700479
                    6          7          8          9         10
     6  C    0.000000
     7  H    2.855644   0.000000
     8  C    5.328486   4.782939   0.000000
     9  C    6.133874   5.842461   1.505664   0.000000
    10  C    6.475190   5.591173   1.459232   2.383668   0.000000
    11  C    7.421347   7.104728   2.366514   1.518794   2.359950
    12  C    7.704322   6.889679   2.384909   2.344033   1.504045
    13  F    5.799521   6.107954   2.410508   1.354264   3.545915
    14  F    6.554073   5.882661   2.348816   1.360203   3.086167
    15  F    8.494526   8.192778   3.596986   2.407946   3.592887
    16  F    7.474383   7.562667   2.887334   2.372935   2.873421
    17  F    8.251327   7.070608   3.074988   2.864648   2.352537
    18  F    8.762866   7.986687   3.550283   3.570607   2.404582
    19  C    6.496084   5.648243   3.419781   4.743843   2.614107
    20  C    6.784027   5.670077   2.624559   3.793606   1.432820
    21  C    5.759981   5.580556   3.534645   4.810411   3.233888
    22  H    6.414086   6.400126   4.602616   5.816405   4.217277
    23  H    4.759369   4.668780   3.562152   4.928412   3.623017
    24  H    5.830621   5.955895   3.114285   4.160386   2.961810
    25  C    5.060068   2.838994   3.228499   4.304447   3.532632
    26  H    5.508078   3.255330   3.600390   4.860007   3.533123
    27  H    5.838535   3.816494   2.962541   3.779210   3.133159
    28  H    5.181735   2.599033   4.219166   5.164124   4.605487
    29  H    1.095227   2.566926   6.052028   6.929939   7.122193
    30  H    1.094977   3.603843   5.676702   6.235878   6.956798
    31  H    1.094942   3.604981   5.654972   6.531787   6.709045
    32  S    8.135492   6.512862   4.060108   5.042299   2.771219
    33  C    8.282955   6.732851   5.088391   6.301050   3.933284
    34  C    7.417104   6.274633   4.740808   6.070689   3.801620
    35  C    9.535190   7.819298   6.542468   7.720472   5.355592
    36  H    9.965843   8.003720   6.850152   7.953738   5.660396
    37  H   10.321830   8.766977   7.066626   8.155760   5.780949
    38  H    9.481197   7.769724   7.092260   8.376772   6.033836
    39  H    7.672146   6.692589   5.608792   6.969909   4.779833
                   11         12         13         14         15
    11  C    0.000000
    12  C    1.518527   0.000000
    13  F    2.376372   3.570101   0.000000
    14  F    2.374301   2.868465   2.177610   0.000000
    15  F    1.349828   2.407756   2.958712   2.738068   0.000000
    16  F    1.366005   2.371741   2.697287   3.547758   2.178953
    17  F    2.373190   1.359064   4.168991   2.716923   2.739361
    18  F    2.376501   1.355136   4.655317   4.173344   2.959323
    19  C    4.706018   3.838890   5.594149   5.579652   5.986507
    20  C    3.678669   2.573676   4.879634   4.446836   4.880268
    21  C    4.901713   4.468949   5.323138   5.863853   6.227951
    22  H    5.776575   5.339963   6.265031   6.916174   7.065790
    23  H    5.336659   5.006909   5.321338   5.896510   6.683998
    24  H    4.149929   3.993861   4.540213   5.354013   5.444145
    25  C    5.279924   4.656052   5.149984   4.131776   6.294913
    26  H    5.612950   4.765093   5.795170   4.863498   6.708589
    27  H    4.654558   3.974101   4.786685   3.390551   5.533861
    28  H    6.231937   5.651441   5.917992   4.801736   7.163544
    29  H    8.245705   8.403354   6.704282   7.221606   9.325272
    30  H    7.584101   8.053598   5.696536   6.592937   8.542443
    31  H    7.688953   7.977518   6.161015   7.138380   8.820015
    32  S    4.785417   3.349279   6.287971   5.342431   5.741543
    33  C    6.101353   4.788255   7.411822   6.783441   7.184396
    34  C    5.965392   4.897669   6.995761   6.781838   7.183112
    35  C    7.455152   6.071189   8.866310   8.120968   8.458666
    36  H    7.718640   6.263696   9.173513   8.177102   8.631233
    37  H    7.698451   6.321315   9.293684   8.634961   8.637797
    38  H    8.233996   6.912921   9.456431   8.808937   9.311705
    39  H    6.884006   5.898669   7.796355   7.747585   8.124376
                   16         17         18         19         20
    16  F    0.000000
    17  F    3.546316   0.000000
    18  F    2.694709   2.181526   0.000000
    19  C    4.610231   4.699377   3.982670   0.000000
    20  C    3.937053   3.276357   2.895134   1.450229   0.000000
    21  C    4.483370   5.537698   4.693770   1.484353   2.606509
    22  H    5.194549   6.451569   5.355263   2.138295   3.449497
    23  H    5.032207   5.968276   5.463895   2.128489   3.133099
    24  H    3.543687   5.201470   4.231509   2.145147   2.788621
    25  C    6.051134   4.546729   5.725744   4.234574   3.642993
    26  H    6.270575   4.747493   5.636697   3.614617   3.204372
    27  H    5.607598   3.633999   5.091246   4.427160   3.493561
    28  H    7.062322   5.395321   6.745160   5.243737   4.706218
    29  H    8.389584   8.846915   9.476805   7.009473   7.317604
    30  H    7.644439   8.574280   9.166781   7.280495   7.449726
    31  H    7.554447   8.672180   8.922256   6.403662   6.900515
    32  S    5.277090   3.469146   3.365136   2.653219   1.771296
    33  C    6.306472   5.149537   4.649080   2.387278   2.542482
    34  C    5.919039   5.570048   4.835280   1.439707   2.405922
    35  C    7.675775   6.286931   5.782106   3.798390   3.998135
    36  H    8.111782   6.241405   6.035977   4.517874   4.424770
    37  H    7.807944   6.612493   5.798575   4.222028   4.448894
    38  H    8.396679   7.182265   6.705743   4.157535   4.633530
    39  H    6.702472   6.632063   5.778681   2.231162   3.429460
                   21         22         23         24         25
    21  C    0.000000
    22  H    1.095292   0.000000
    23  H    1.094124   1.769424   0.000000
    24  H    1.094340   1.761505   1.777332   0.000000
    25  C    4.831997   5.825082   4.402470   5.143639   0.000000
    26  H    4.397793   5.294661   4.035748   4.906582   1.094244
    27  H    5.167640   6.202669   4.934158   5.327766   1.094466
    28  H    5.814760   6.772695   5.284478   6.171178   1.095275
    29  H    6.396109   7.023368   5.346641   6.610207   5.195600
    30  H    6.512322   7.197773   5.578568   6.429689   5.678430
    31  H    5.471975   5.969023   4.459135   5.560898   5.683537
    32  S    4.100285   4.734763   4.607015   4.463839   4.094365
    33  C    3.790541   4.085854   4.289081   4.495726   4.827855
    34  C    2.557338   2.710247   3.071353   3.419494   4.859245
    35  C    5.111838   5.217409   5.589900   5.873298   5.957245
    36  H    5.917134   6.150523   6.333160   6.632082   5.946071
    37  H    5.464225   5.429741   6.100749   6.139517   6.867115
    38  H    5.305677   5.290437   5.648073   6.199804   6.242111
    39  H    2.853879   2.613841   3.277634   3.826763   5.646549
                   26         27         28         29         30
    26  H    0.000000
    27  H    1.776975   0.000000
    28  H    1.769858   1.761770   0.000000
    29  H    5.603443   6.075132   5.110401   0.000000
    30  H    6.268009   6.335644   5.766472   1.768181   0.000000
    31  H    5.975458   6.484847   5.926159   1.768272   1.777574
    32  S    3.440340   3.791027   4.978493   8.514300   8.851245
    33  C    3.900517   4.890835   5.638903   8.578675   9.141714
    34  C    3.983462   5.121191   5.740087   7.778425   8.302178
    35  C    4.957614   6.027891   6.625048   9.734732  10.441283
    36  H    4.978561   5.918961   6.505541  10.108641  10.849242
    37  H    5.909126   6.861506   7.599736  10.590160  11.209346
    38  H    5.177040   6.488470   6.822285   9.594105  10.449249
    39  H    4.733679   6.035960   6.459423   7.987621   8.612469
                   31         32         33         34         35
    31  H    0.000000
    32  S    8.334251   0.000000
    33  C    8.307892   1.748315   0.000000
    34  C    7.291377   2.647299   1.436518   0.000000
    35  C    9.544845   2.846672   1.481556   2.577236   0.000000
    36  H   10.082867   2.946630   2.140392   3.454107   1.094749
    37  H   10.269924   3.345464   2.127319   3.034852   1.094631
    38  H    9.432512   3.713384   2.133595   2.780563   1.094878
    39  H    7.416717   3.685893   2.224612   1.079383   2.884892
                   36         37         38         39
    36  H    0.000000
    37  H    1.773315   0.000000
    38  H    1.765925   1.773424   0.000000
    39  H    3.889276   3.225339   2.723319   0.000000
 Stoichiometry    C17H14F6S2
 Framework group  C1[X(C17H14F6S2)]
 Deg. of freedom   111
 Full point group                 C1      NOp   1
 Largest Abelian subgroup         C1      NOp   1
 Largest concise Abelian subgroup C1      NOp   1
                         Standard orientation:                         
 ---------------------------------------------------------------------
 Center     Atomic      Atomic             Coordinates (Angstroms)
 Number     Number       Type             X           Y           Z
 ---------------------------------------------------------------------
      1          6           0        1.665454   -0.455943    0.278349
      2         16           0        3.034902   -0.675482   -0.799042
      3          6           0        3.534152   -2.127146    0.066036
      4          6           0        2.744355   -2.455796    1.102690
      5          6           0        1.661148   -1.516298    1.259370
      6          6           0        4.746565   -2.874346   -0.375608
      7          1           0        2.889604   -3.308786    1.749871
      8          6           0        0.735005    0.607229    0.047218
      9          6           0        1.135778    2.048801    0.215367
     10          6           0       -0.722263    0.574461   -0.021008
     11          6           0       -0.034979    2.801299   -0.392752
     12          6           0       -1.206079    1.990198    0.133140
     13          9           0        2.304801    2.386093   -0.379317
     14          9           0        1.270655    2.342691    1.536575
     15          9           0       -0.079355    4.109126   -0.061612
     16          9           0        0.013331    2.743091   -1.756661
     17          9           0       -1.443636    2.269884    1.441726
     18          9           0       -2.346114    2.268926   -0.544373
     19          6           0       -1.552969   -1.565667   -1.271341
     20          6           0       -1.614481   -0.518736   -0.269685
     21          6           0       -0.530985   -1.668327   -2.342935
     22          1           0       -0.946023   -2.142166   -3.238973
     23          1           0        0.315322   -2.273900   -2.005071
     24          1           0       -0.158522   -0.683834   -2.642307
     25          6           0        0.653554   -1.662638    2.341617
     26          1           0       -0.186835   -2.274149    1.999314
     27          1           0        0.267747   -0.691949    2.668374
     28          1           0        1.087511   -2.150093    3.221218
     29          1           0        4.929943   -3.750053    0.256082
     30          1           0        5.634491   -2.235664   -0.324180
     31          1           0        4.630216   -3.226084   -1.405968
     32         16           0       -3.020531   -0.749061    0.782676
     33          6           0       -3.503152   -2.206972   -0.052894
     34          6           0       -2.622250   -2.521171   -1.143249
     35          6           0       -4.769647   -2.924283    0.223621
     36          1           0       -5.083031   -2.797527    1.264870
     37          1           0       -5.570040   -2.549250   -0.422088
     38          1           0       -4.658550   -3.998167    0.041443
     39          1           0       -2.774122   -3.351972   -1.815389
 ---------------------------------------------------------------------
 Rotational constants (GHZ):      0.2249920      0.1882687      0.1255290
 Leave Link  202 at Sun Dec  2 13:46:05 2018, MaxMem=   536870912 cpu:         0.4
 (Enter /pbs_home/pkowalski/g09d01/g09/l301.exe)
 General basis read from cards:  (5D, 7F)
 Centers:       7     22     23     24     26     27     28     29     30     31
 Centers:      36     37     38     39
 S 3 1.00
     Exponent=  1.3010701000D+01 Coefficients=  1.9682158000D-02
     Exponent=  1.9622572000D+00 Coefficients=  1.3796524000D-01
     Exponent=  4.4453796000D-01 Coefficients=  4.7831935000D-01
 S 1 1.00
     Exponent=  1.2194962000D-01 Coefficients=  1.0000000000D+00
 P 1 1.00
     Exponent=  8.0000000000D-01 Coefficients=  1.0000000000D+00
 ****
 Centers:       1      3      4      5      6      8      9     10     11     12
 Centers:      19     20     21     25     33     34     35
 S 5 1.00
     Exponent=  1.2384016938D+03 Coefficients=  5.4568832082D-03
     Exponent=  1.8629004992D+02 Coefficients=  4.0638409211D-02
     Exponent=  4.2251176346D+01 Coefficients=  1.8025593888D-01
     Exponent=  1.1676557932D+01 Coefficients=  4.6315121755D-01
     Exponent=  3.5930506482D+00 Coefficients=  4.4087173314D-01
 S 1 1.00
     Exponent=  4.0245147363D-01 Coefficients=  1.0000000000D+00
 S 1 1.00
     Exponent=  1.3090182668D-01 Coefficients=  1.0000000000D+00
 P 3 1.00
     Exponent=  9.4680970621D+00 Coefficients=  3.8387871728D-02
     Exponent=  2.0103545142D+00 Coefficients=  2.1117025112D-01
     Exponent=  5.4771004707D-01 Coefficients=  5.1328172114D-01
 P 1 1.00
     Exponent=  1.5268613795D-01 Coefficients=  1.0000000000D+00
 D 1 1.00
     Exponent=  8.0000000000D-01 Coefficients=  1.0000000000D+00
 ****
 Centers:      13     14     15     16     17     18
 S 5 1.00
     Exponent=  2.8948325990D+03 Coefficients= -5.3408255515D-03
     Exponent=  4.3541939120D+02 Coefficients= -3.9904258866D-02
     Exponent=  9.8843328866D+01 Coefficients= -1.7912768038D-01
     Exponent=  2.7485198001D+01 Coefficients= -4.6758090825D-01
     Exponent=  8.5405498171D+00 Coefficients= -4.4653131020D-01
 S 1 1.00
     Exponent=  1.0654578038D+00 Coefficients=  1.0000000000D+00
 S 1 1.00
     Exponent=  3.3247346748D-01 Coefficients=  1.0000000000D+00
 P 3 1.00
     Exponent=  2.2696633924D+01 Coefficients= -4.5212874436D-02
     Exponent=  4.9872339257D+00 Coefficients= -2.3754317067D-01
     Exponent=  1.3491613954D+00 Coefficients= -5.1287353587D-01
 P 1 1.00
     Exponent=  3.4829881977D-01 Coefficients=  1.0000000000D+00
 D 1 1.00
     Exponent=  1.4000000000D+00 Coefficients=  1.0000000000D+00
 ****
 Centers:       2     32
 S 5 1.00
     Exponent=  9.1849303010D+03 Coefficients= -2.2294387756D-03
     Exponent=  1.3815105503D+03 Coefficients= -1.6683029937D-02
     Exponent=  3.1387147580D+02 Coefficients= -7.5262436116D-02
     Exponent=  8.8053870623D+01 Coefficients= -1.9376827038D-01
     Exponent=  2.7039914905D+01 Coefficients= -1.7718020803D-01
 S 3 1.00
     Exponent=  4.5648731303D+01 Coefficients= -1.0736062573D-01
     Exponent=  4.9664522326D+00 Coefficients=  6.5066293018D-01
     Exponent=  2.0116242047D+00 Coefficients=  5.9712155354D-01
 S 1 1.00
     Exponent=  3.5661077013D-01 Coefficients=  1.0000000000D+00
 S 1 1.00
     Exponent=  1.3507221477D-01 Coefficients=  1.0000000000D+00
 P 5 1.00
     Exponent=  2.6198233439D+02 Coefficients= -9.2729929822D-03
     Exponent=  6.1306894736D+01 Coefficients= -6.6547669241D-02
     Exponent=  1.9103729887D+01 Coefficients= -2.4828595903D-01
     Exponent=  6.6567720378D+00 Coefficients= -4.8703847402D-01
     Exponent=  2.3959635161D+00 Coefficients= -3.9337850312D-01
 P 1 1.00
     Exponent=  6.1776161679D-01 Coefficients=  1.0000000000D+00
 P 1 1.00
     Exponent=  1.6993376871D-01 Coefficients=  1.0000000000D+00
 D 1 1.00
     Exponent=  5.5000000000D-01 Coefficients=  1.0000000000D+00
 ****
 Ernie: Thresh=  0.10000D-02 Tol=  0.10000D-05 Strict=F.
 There are   453 symmetry adapted cartesian basis functions of A   symmetry.
 There are   428 symmetry adapted basis functions of A   symmetry.
   428 basis functions,   747 primitive gaussians,   453 cartesian basis functions
   101 alpha electrons      101 beta electrons
       nuclear repulsion energy      2793.8147541463 Hartrees.
 IExCor= 4134 DFT=T Ex+Corr=M06L ExCW=0 ScaHFX=  0.000000
 ScaDFX=  1.000000  1.000000  1.000000  1.000000 ScalE2=  1.000000  1.000000
 IRadAn=      0 IRanWt=     -1 IRanGd=            0 ICorTp=0 IEmpDi=  4
 NAtoms=   39 NActive=   39 NUniq=   39 SFac= 1.00D+00 NAtFMM=   60 NAOKFM=F Big=F
 Integral buffers will be    131072 words long.
 Raffenetti 2 integral format.
 Two-electron integral symmetry is turned on.
 Leave Link  301 at Sun Dec  2 13:46:05 2018, MaxMem=   536870912 cpu:         2.2
 (Enter /pbs_home/pkowalski/g09d01/g09/l302.exe)
 NPDir=0 NMtPBC=     1 NCelOv=     1 NCel=       1 NClECP=     1 NCelD=      1
         NCelK=      1 NCelE2=     1 NClLst=     1 CellRange=     0.0.
 One-electron integrals computed using PRISM.
 NBasis=   428 RedAO= T EigKep=  3.96D-04  NBF=   428
 NBsUse=   428 1.00D-06 EigRej= -1.00D+00 NBFU=   428
 Precomputing XC quadrature grid using
 IXCGrd= 4 IRadAn=           0 IRanWt=          -1 IRanGd=           0 AccXCQ= 0.00D+00.
 Generated NRdTot=       0 NPtTot=           0 NUsed=           0 NTot=          32
 NSgBfM=   439   440   442   444   444 MxSgAt=    39 MxSgA2=    39.
 Leave Link  302 at Sun Dec  2 13:46:07 2018, MaxMem=   536870912 cpu:        10.1
 (Enter /pbs_home/pkowalski/g09d01/g09/l303.exe)
 DipDrv:  MaxL=1.
 Leave Link  303 at Sun Dec  2 13:46:09 2018, MaxMem=   536870912 cpu:         1.5
 (Enter /pbs_home/pkowalski/g09d01/g09/l401.exe)
 ExpMin= 1.22D-01 ExpMax= 9.18D+03 ExpMxC= 1.38D+03 IAcc=1 IRadAn=         1 AccDes= 0.00D+00
 Harris functional with IExCor= 1009 and IRadAn=       1 diagonalized for initial guess.
 HarFok:  IExCor= 1009 AccDes= 0.00D+00 IRadAn=         1 IDoV= 1 UseB2=F ITyADJ=14
 ICtDFT=  3500011 ScaDFX=  1.000000  1.000000  1.000000  1.000000
 FoFCou: FMM=F IPFlag=           0 FMFlag=      100000 FMFlg1=           0
         NFxFlg=           0 DoJE=T BraDBF=F KetDBF=T FulRan=T
         wScrn=  0.000000 ICntrl=     500 IOpCl=  0 I1Cent=   200000004 NGrid=           0
         NMat0=    1 NMatS0=      1 NMatT0=    0 NMatD0=    1 NMtDS0=    0 NMtDT0=    0
 Petite list used in FoFCou.
 Harris En= -2048.92515553679    
 JPrj=0 DoOrth=F DoCkMO=F.
 Leave Link  401 at Sun Dec  2 13:46:12 2018, MaxMem=   536870912 cpu:        18.2
 (Enter /pbs_home/pkowalski/g09d01/g09/l502.exe)
 Closed shell SCF:
 Using DIIS extrapolation, IDIIS=  1040.
 Integral symmetry usage will be decided dynamically.
 IVT=      641221 IEndB=      641221 NGot=   536870912 MDV=   536451994
 LenX=   536451994 LenY=   536246332
 Requested convergence on RMS density matrix=1.00D-08 within 128 cycles.
 Requested convergence on MAX density matrix=1.00D-06.
 Requested convergence on             energy=1.00D-06.
 No special actions if energy rises.
 Fock matrices will be formed incrementally for  20 cycles.
 Integral accuracy reduced to 1.0D-05 until final iterations.

 Cycle   1  Pass 0  IDiag  1:
 FoFJK:  IHMeth= 1 ICntrl=     500 DoSepK=F KAlg= 0 I1Cent=   0 FoldK=F
 IRaf= 780000000 NMat=   1 IRICut=       1 DoRegI=T DoRafI=F ISym2E= 0.
 FoFCou: FMM=F IPFlag=           0 FMFlag=      100000 FMFlg1=           0
         NFxFlg=           0 DoJE=T BraDBF=F KetDBF=F FulRan=T
         wScrn=  0.000000 ICntrl=     500 IOpCl=  0 I1Cent=           0 NGrid=           0
         NMat0=    1 NMatS0=      1 NMatT0=    0 NMatD0=    1 NMtDS0=    0 NMtDT0=    0
 Symmetry not used in FoFCou.
 E= -2049.70400257930    
 DIIS: error= 2.23D-02 at cycle   1 NSaved=   1.
 NSaved= 1 IEnMin= 1 EnMin= -2049.70400257930     IErMin= 1 ErrMin= 2.23D-02
 ErrMax= 2.23D-02  0.00D+00 EMaxC= 1.00D-01 BMatC= 6.01D-01 BMatP= 6.01D-01
 IDIUse=3 WtCom= 7.77D-01 WtEn= 2.23D-01
 Coeff-Com:  0.100D+01
 Coeff-En:   0.100D+01
 Coeff:      0.100D+01
 Gap=     0.037 Goal=   None    Shift=    0.000
 GapD=    0.037 DampG=0.250 DampE=0.500 DampFc=0.2500 IDamp=-1.
 Damping current iteration by 2.50D-01
 RMSDP=6.49D-03 MaxDP=1.98D-01              OVMax= 4.32D-01

 Cycle   2  Pass 0  IDiag  1:
 RMSU=  1.62D-03    CP:  9.94D-01
 E= -2049.91980550517     Delta-E=       -0.215802925869 Rises=F Damp=T
 DIIS: error= 8.29D-03 at cycle   2 NSaved=   2.
 NSaved= 2 IEnMin= 2 EnMin= -2049.91980550517     IErMin= 2 ErrMin= 8.29D-03
 ErrMax= 8.29D-03  0.00D+00 EMaxC= 1.00D-01 BMatC= 1.05D-01 BMatP= 6.01D-01
 IDIUse=3 WtCom= 9.17D-01 WtEn= 8.29D-02
 Coeff-Com: -0.430D+00 0.143D+01
 Coeff-En:   0.000D+00 0.100D+01
 Coeff:     -0.394D+00 0.139D+01
 Gap=     0.131 Goal=   None    Shift=    0.000
 RMSDP=2.49D-03 MaxDP=6.30D-02 DE=-2.16D-01 OVMax= 4.71D-01

 Cycle   3  Pass 0  IDiag  1:
 RMSU=  2.41D-03    CP:  9.79D-01  6.53D-01
 E= -2050.17890067778     Delta-E=       -0.259095172614 Rises=F Damp=F
 DIIS: error= 1.31D-02 at cycle   3 NSaved=   3.
 NSaved= 3 IEnMin= 3 EnMin= -2050.17890067778     IErMin= 2 ErrMin= 8.29D-03
 ErrMax= 1.31D-02  0.00D+00 EMaxC= 1.00D-01 BMatC= 1.16D-01 BMatP= 1.05D-01
 IDIUse=2 WtCom= 0.00D+00 WtEn= 1.00D+00
 Coeff-En:   0.000D+00 0.000D+00 0.100D+01
 Coeff:      0.000D+00 0.000D+00 0.100D+01
 Gap=     0.079 Goal=   None    Shift=    0.000
 RMSDP=4.49D-03 MaxDP=1.89D-01 DE=-2.59D-01 OVMax= 4.91D-01

 Cycle   4  Pass 0  IDiag  1:
 RMSU=  2.67D-03    CP:  9.85D-01  2.26D+00 -3.11D-02
 E= -2049.28832167276     Delta-E=        0.890579005021 Rises=F Damp=F
 DIIS: error= 3.36D-02 at cycle   4 NSaved=   4.
 NSaved= 4 IEnMin= 3 EnMin= -2050.17890067778     IErMin= 2 ErrMin= 8.29D-03
 ErrMax= 3.36D-02  0.00D+00 EMaxC= 1.00D-01 BMatC= 8.32D-01 BMatP= 1.05D-01
 IDIUse=2 WtCom= 0.00D+00 WtEn= 1.00D+00
 Coeff-En:   0.000D+00 0.000D+00 0.819D+00 0.181D+00
 Coeff:      0.000D+00 0.000D+00 0.819D+00 0.181D+00
 Gap=     0.102 Goal=   None    Shift=    0.000
 RMSDP=2.53D-03 MaxDP=1.40D-01 DE= 8.91D-01 OVMax= 2.77D-01

 Cycle   5  Pass 0  IDiag  1:
 RMSU=  7.36D-04    CP:  9.81D-01  1.37D+00  4.94D-01  4.48D-01
 E= -2050.21649335988     Delta-E=       -0.928171687120 Rises=F Damp=F
 DIIS: error= 1.15D-02 at cycle   5 NSaved=   5.
 NSaved= 5 IEnMin= 5 EnMin= -2050.21649335988     IErMin= 2 ErrMin= 8.29D-03
 ErrMax= 1.15D-02  0.00D+00 EMaxC= 1.00D-01 BMatC= 8.40D-02 BMatP= 1.05D-01
 IDIUse=3 WtCom= 8.85D-01 WtEn= 1.15D-01
 Coeff-Com: -0.234D-01 0.765D-01 0.426D+00-0.243D-01 0.546D+00
 Coeff-En:   0.000D+00 0.000D+00 0.444D+00 0.000D+00 0.556D+00
 Coeff:     -0.207D-01 0.677D-01 0.428D+00-0.215D-01 0.547D+00
 Gap=     0.086 Goal=   None    Shift=    0.000
 RMSDP=9.59D-04 MaxDP=3.41D-02 DE=-9.28D-01 OVMax= 1.23D-01

 Cycle   6  Pass 0  IDiag  1:
 RMSU=  2.76D-04    CP:  9.80D-01  1.04D+00  7.07D-01  2.67D-01  6.95D-01
 E= -2050.31437122862     Delta-E=       -0.097877868735 Rises=F Damp=F
 DIIS: error= 1.47D-03 at cycle   6 NSaved=   6.
 NSaved= 6 IEnMin= 6 EnMin= -2050.31437122862     IErMin= 6 ErrMin= 1.47D-03
 ErrMax= 1.47D-03  0.00D+00 EMaxC= 1.00D-01 BMatC= 2.03D-03 BMatP= 8.40D-02
 IDIUse=3 WtCom= 9.85D-01 WtEn= 1.47D-02
 Coeff-Com: -0.155D-01 0.282D-01 0.196D+00-0.493D-01 0.370D+00 0.471D+00
 Coeff-En:   0.000D+00 0.000D+00 0.000D+00 0.000D+00 0.000D+00 0.100D+01
 Coeff:     -0.153D-01 0.278D-01 0.193D+00-0.486D-01 0.364D+00 0.479D+00
 Gap=     0.091 Goal=   None    Shift=    0.000
 RMSDP=1.80D-04 MaxDP=8.31D-03 DE=-9.79D-02 OVMax= 1.68D-02

 Cycle   7  Pass 0  IDiag  1:
 RMSU=  8.52D-05    CP:  9.80D-01  1.05D+00  7.16D-01  2.48D-01  7.48D-01
                    CP:  4.85D-01
 E= -2050.31636310492     Delta-E=       -0.001991876299 Rises=F Damp=F
 DIIS: error= 5.26D-04 at cycle   7 NSaved=   7.
 NSaved= 7 IEnMin= 7 EnMin= -2050.31636310492     IErMin= 7 ErrMin= 5.26D-04
 ErrMax= 5.26D-04  0.00D+00 EMaxC= 1.00D-01 BMatC= 2.24D-04 BMatP= 2.03D-03
 IDIUse=3 WtCom= 9.95D-01 WtEn= 5.26D-03
 Coeff-Com: -0.718D-02 0.111D-01 0.862D-01-0.249D-01 0.167D+00 0.292D+00
 Coeff-Com:  0.476D+00
 Coeff-En:   0.000D+00 0.000D+00 0.000D+00 0.000D+00 0.000D+00 0.658D-01
 Coeff-En:   0.934D+00
 Coeff:     -0.714D-02 0.110D-01 0.857D-01-0.248D-01 0.166D+00 0.291D+00
 Coeff:      0.478D+00
 Gap=     0.091 Goal=   None    Shift=    0.000
 RMSDP=6.23D-05 MaxDP=4.53D-03 DE=-1.99D-03 OVMax= 8.19D-03

 Cycle   8  Pass 0  IDiag  1:
 RMSU=  4.32D-05    CP:  9.80D-01  1.04D+00  7.18D-01  2.48D-01  7.39D-01
                    CP:  5.45D-01  5.30D-01
 E= -2050.31650742701     Delta-E=       -0.000144322097 Rises=F Damp=F
 DIIS: error= 3.48D-04 at cycle   8 NSaved=   8.
 NSaved= 8 IEnMin= 8 EnMin= -2050.31650742701     IErMin= 8 ErrMin= 3.48D-04
 ErrMax= 3.48D-04  0.00D+00 EMaxC= 1.00D-01 BMatC= 8.65D-05 BMatP= 2.24D-04
 IDIUse=3 WtCom= 9.97D-01 WtEn= 3.48D-03
 Coeff-Com: -0.193D-02 0.260D-02 0.206D-01-0.646D-02 0.351D-01 0.109D+00
 Coeff-Com:  0.387D+00 0.454D+00
 Coeff-En:   0.000D+00 0.000D+00 0.000D+00 0.000D+00 0.000D+00 0.000D+00
 Coeff-En:   0.318D+00 0.682D+00
 Coeff:     -0.192D-02 0.259D-02 0.205D-01-0.644D-02 0.350D-01 0.109D+00
 Coeff:      0.387D+00 0.454D+00
 Gap=     0.091 Goal=   None    Shift=    0.000
 RMSDP=3.47D-05 MaxDP=2.38D-03 DE=-1.44D-04 OVMax= 4.79D-03

 Cycle   9  Pass 0  IDiag  1:
 RMSU=  1.75D-05    CP:  9.80D-01  1.04D+00  7.19D-01  2.47D-01  7.39D-01
                    CP:  5.50D-01  6.85D-01  3.82D-01
 E= -2050.31658954997     Delta-E=       -0.000082122959 Rises=F Damp=F
 DIIS: error= 1.01D-04 at cycle   9 NSaved=   9.
 NSaved= 9 IEnMin= 9 EnMin= -2050.31658954997     IErMin= 9 ErrMin= 1.01D-04
 ErrMax= 1.01D-04  0.00D+00 EMaxC= 1.00D-01 BMatC= 1.31D-05 BMatP= 8.65D-05
 IDIUse=3 WtCom= 9.99D-01 WtEn= 1.01D-03
 Coeff-Com: -0.855D-05-0.287D-03 0.208D-02-0.575D-03-0.908D-03 0.354D-01
 Coeff-Com:  0.210D+00 0.335D+00 0.420D+00
 Coeff-En:   0.000D+00 0.000D+00 0.000D+00 0.000D+00 0.000D+00 0.000D+00
 Coeff-En:   0.000D+00 0.138D+00 0.862D+00
 Coeff:     -0.854D-05-0.286D-03 0.208D-02-0.574D-03-0.907D-03 0.354D-01
 Coeff:      0.210D+00 0.334D+00 0.420D+00
 Gap=     0.091 Goal=   None    Shift=    0.000
 RMSDP=1.14D-05 MaxDP=6.71D-04 DE=-8.21D-05 OVMax= 1.41D-03

 Cycle  10  Pass 0  IDiag  1:
 RMSU=  5.74D-06    CP:  9.80D-01  1.04D+00  7.19D-01  2.47D-01  7.39D-01
                    CP:  5.51D-01  6.78D-01  5.14D-01  5.41D-01
 E= -2050.31660298975     Delta-E=       -0.000013439777 Rises=F Damp=F
 DIIS: error= 3.83D-05 at cycle  10 NSaved=  10.
 NSaved=10 IEnMin=10 EnMin= -2050.31660298975     IErMin=10 ErrMin= 3.83D-05
 ErrMax= 3.83D-05  0.00D+00 EMaxC= 1.00D-01 BMatC= 7.73D-07 BMatP= 1.31D-05
 IDIUse=1 WtCom= 1.00D+00 WtEn= 0.00D+00
 Coeff-Com:  0.290D-03-0.694D-03 0.500D-03 0.186D-03-0.247D-02 0.164D-01
 Coeff-Com:  0.106D+00 0.178D+00 0.264D+00 0.438D+00
 Coeff:      0.290D-03-0.694D-03 0.500D-03 0.186D-03-0.247D-02 0.164D-01
 Coeff:      0.106D+00 0.178D+00 0.264D+00 0.438D+00
 Gap=     0.091 Goal=   None    Shift=    0.000
 RMSDP=3.74D-06 MaxDP=1.35D-04 DE=-1.34D-05 OVMax= 4.31D-04

 Initial convergence to 1.0D-05 achieved.  Increase integral accuracy.
 Cycle  11  Pass 1  IDiag  1:
 E= -2050.31354993324     Delta-E=        0.003053056507 Rises=F Damp=F
 DIIS: error= 2.66D-04 at cycle   1 NSaved=   1.
 NSaved= 1 IEnMin= 1 EnMin= -2050.31354993324     IErMin= 1 ErrMin= 2.66D-04
 ErrMax= 2.66D-04  0.00D+00 EMaxC= 1.00D-01 BMatC= 4.21D-05 BMatP= 4.21D-05
 IDIUse=3 WtCom= 9.97D-01 WtEn= 2.66D-03
 Coeff-Com:  0.100D+01
 Coeff-En:   0.100D+01
 Coeff:      0.100D+01
 Gap=     0.091 Goal=   None    Shift=    0.000
 RMSDP=3.74D-06 MaxDP=1.35D-04 DE= 3.05D-03 OVMax= 1.42D-03

 Cycle  12  Pass 1  IDiag  1:
 RMSU=  1.13D-04    CP:  1.00D+00
 E= -2050.31358999684     Delta-E=       -0.000040063603 Rises=F Damp=F
 DIIS: error= 9.79D-05 at cycle   2 NSaved=   2.
 NSaved= 2 IEnMin= 2 EnMin= -2050.31358999684     IErMin= 2 ErrMin= 9.79D-05
 ErrMax= 9.79D-05  0.00D+00 EMaxC= 1.00D-01 BMatC= 6.57D-06 BMatP= 4.21D-05
 IDIUse=1 WtCom= 1.00D+00 WtEn= 0.00D+00
 Coeff-Com:  0.202D+00 0.798D+00
 Coeff:      0.202D+00 0.798D+00
 Gap=     0.091 Goal=   None    Shift=    0.000
 RMSDP=1.95D-05 MaxDP=1.25D-03 DE=-4.01D-05 OVMax= 1.95D-03

 Cycle  13  Pass 1  IDiag  1:
 RMSU=  1.95D-05    CP:  1.00D+00  1.01D+00
 E= -2050.31358192187     Delta-E=        0.000008074969 Rises=F Damp=F
 DIIS: error= 1.43D-04 at cycle   3 NSaved=   3.
 NSaved= 3 IEnMin= 2 EnMin= -2050.31358999684     IErMin= 2 ErrMin= 9.79D-05
 ErrMax= 1.43D-04  0.00D+00 EMaxC= 1.00D-01 BMatC= 1.24D-05 BMatP= 6.57D-06
 IDIUse=3 WtCom= 4.55D-01 WtEn= 5.45D-01
 Coeff-Com:  0.353D-01 0.574D+00 0.391D+00
 Coeff-En:   0.000D+00 0.645D+00 0.355D+00
 Coeff:      0.161D-01 0.613D+00 0.371D+00
 Gap=     0.091 Goal=   None    Shift=    0.000
 RMSDP=1.31D-05 MaxDP=5.38D-04 DE= 8.07D-06 OVMax= 1.80D-03

 Cycle  14  Pass 1  IDiag  1:
 RMSU=  6.22D-06    CP:  1.00D+00  1.02D+00  4.15D-01
 E= -2050.31359571274     Delta-E=       -0.000013790866 Rises=F Damp=F
 DIIS: error= 3.22D-05 at cycle   4 NSaved=   4.
 NSaved= 4 IEnMin= 4 EnMin= -2050.31359571274     IErMin= 4 ErrMin= 3.22D-05
 ErrMax= 3.22D-05  0.00D+00 EMaxC= 1.00D-01 BMatC= 1.28D-06 BMatP= 6.57D-06
 IDIUse=1 WtCom= 1.00D+00 WtEn= 0.00D+00
 Coeff-Com:  0.526D-02 0.359D+00 0.265D+00 0.370D+00
 Coeff:      0.526D-02 0.359D+00 0.265D+00 0.370D+00
 Gap=     0.091 Goal=   None    Shift=    0.000
 RMSDP=4.71D-06 MaxDP=2.16D-04 DE=-1.38D-05 OVMax= 5.98D-04

 Cycle  15  Pass 1  IDiag  1:
 RMSU=  3.22D-06    CP:  1.00D+00  1.02D+00  4.25D-01  4.53D-01
 E= -2050.31359700414     Delta-E=       -0.000001291399 Rises=F Damp=F
 DIIS: error= 1.48D-05 at cycle   5 NSaved=   5.
 NSaved= 5 IEnMin= 5 EnMin= -2050.31359700414     IErMin= 5 ErrMin= 1.48D-05
 ErrMax= 1.48D-05  0.00D+00 EMaxC= 1.00D-01 BMatC= 1.31D-07 BMatP= 1.28D-06
 IDIUse=1 WtCom= 1.00D+00 WtEn= 0.00D+00
 Coeff-Com: -0.259D-02 0.133D+00 0.111D+00 0.252D+00 0.506D+00
 Coeff:     -0.259D-02 0.133D+00 0.111D+00 0.252D+00 0.506D+00
 Gap=     0.091 Goal=   None    Shift=    0.000
 RMSDP=1.81D-06 MaxDP=6.86D-05 DE=-1.29D-06 OVMax= 1.55D-04

 Cycle  16  Pass 1  IDiag  1:
 RMSU=  1.29D-06    CP:  1.00D+00  1.02D+00  4.41D-01  5.03D-01  6.39D-01
 E= -2050.31359713492     Delta-E=       -0.000000130784 Rises=F Damp=F
 DIIS: error= 4.59D-06 at cycle   6 NSaved=   6.
 NSaved= 6 IEnMin= 6 EnMin= -2050.31359713492     IErMin= 6 ErrMin= 4.59D-06
 ErrMax= 4.59D-06  0.00D+00 EMaxC= 1.00D-01 BMatC= 2.16D-08 BMatP= 1.31D-07
 IDIUse=1 WtCom= 1.00D+00 WtEn= 0.00D+00
 Coeff-Com: -0.255D-02 0.452D-01 0.438D-01 0.126D+00 0.345D+00 0.443D+00
 Coeff:     -0.255D-02 0.452D-01 0.438D-01 0.126D+00 0.345D+00 0.443D+00
 Gap=     0.091 Goal=   None    Shift=    0.000
 RMSDP=6.01D-07 MaxDP=1.78D-05 DE=-1.31D-07 OVMax= 5.95D-05

 Cycle  17  Pass 1  IDiag  1:
 RMSU=  3.66D-07    CP:  1.00D+00  1.02D+00  4.40D-01  5.17D-01  6.86D-01
                    CP:  6.61D-01
 E= -2050.31359715622     Delta-E=       -0.000000021299 Rises=F Damp=F
 DIIS: error= 1.97D-06 at cycle   7 NSaved=   7.
 NSaved= 7 IEnMin= 7 EnMin= -2050.31359715622     IErMin= 7 ErrMin= 1.97D-06
 ErrMax= 1.97D-06  0.00D+00 EMaxC= 1.00D-01 BMatC= 2.58D-09 BMatP= 2.16D-08
 IDIUse=1 WtCom= 1.00D+00 WtEn= 0.00D+00
 Coeff-Com: -0.119D-02 0.822D-02 0.111D-01 0.441D-01 0.157D+00 0.292D+00
 Coeff-Com:  0.489D+00
 Coeff:     -0.119D-02 0.822D-02 0.111D-01 0.441D-01 0.157D+00 0.292D+00
 Coeff:      0.489D+00
 Gap=     0.091 Goal=   None    Shift=    0.000
 RMSDP=2.07D-07 MaxDP=6.57D-06 DE=-2.13D-08 OVMax= 2.01D-05

 Cycle  18  Pass 1  IDiag  1:
 RMSU=  1.35D-07    CP:  1.00D+00  1.02D+00  4.43D-01  5.23D-01  6.92D-01
                    CP:  6.70D-01  6.28D-01
 E= -2050.31359715891     Delta-E=       -0.000000002688 Rises=F Damp=F
 DIIS: error= 6.99D-07 at cycle   8 NSaved=   8.
 NSaved= 8 IEnMin= 8 EnMin= -2050.31359715891     IErMin= 8 ErrMin= 6.99D-07
 ErrMax= 6.99D-07  0.00D+00 EMaxC= 1.00D-01 BMatC= 2.57D-10 BMatP= 2.58D-09
 IDIUse=1 WtCom= 1.00D+00 WtEn= 0.00D+00
 Coeff-Com: -0.432D-03-0.390D-03 0.130D-02 0.115D-01 0.540D-01 0.117D+00
 Coeff-Com:  0.296D+00 0.521D+00
 Coeff:     -0.432D-03-0.390D-03 0.130D-02 0.115D-01 0.540D-01 0.117D+00
 Coeff:      0.296D+00 0.521D+00
 Gap=     0.091 Goal=   None    Shift=    0.000
 RMSDP=6.37D-08 MaxDP=2.50D-06 DE=-2.69D-09 OVMax= 5.64D-06

 Cycle  19  Pass 1  IDiag  1:
 RMSU=  3.55D-08    CP:  1.00D+00  1.02D+00  4.42D-01  5.23D-01  6.98D-01
                    CP:  6.71D-01  6.70D-01  6.78D-01
 E= -2050.31359715905     Delta-E=       -0.000000000138 Rises=F Damp=F
 DIIS: error= 1.81D-07 at cycle   9 NSaved=   9.
 NSaved= 9 IEnMin= 9 EnMin= -2050.31359715905     IErMin= 9 ErrMin= 1.81D-07
 ErrMax= 1.81D-07  0.00D+00 EMaxC= 1.00D-01 BMatC= 2.41D-11 BMatP= 2.57D-10
 IDIUse=1 WtCom= 1.00D+00 WtEn= 0.00D+00
 Coeff-Com: -0.103D-03-0.114D-02-0.576D-03 0.145D-02 0.127D-01 0.328D-01
 Coeff-Com:  0.113D+00 0.290D+00 0.552D+00
 Coeff:     -0.103D-03-0.114D-02-0.576D-03 0.145D-02 0.127D-01 0.328D-01
 Coeff:      0.113D+00 0.290D+00 0.552D+00
 Gap=     0.091 Goal=   None    Shift=    0.000
 RMSDP=2.09D-08 MaxDP=1.01D-06 DE=-1.38D-10 OVMax= 3.03D-06

 Cycle  20  Pass 1  IDiag  1:
 RMSU=  1.66D-08    CP:  1.00D+00  1.02D+00  4.42D-01  5.23D-01  6.98D-01
                    CP:  6.73D-01  6.74D-01  6.93D-01  6.72D-01
 E= -2050.31359715913     Delta-E=       -0.000000000076 Rises=F Damp=F
 DIIS: error= 1.00D-07 at cycle  10 NSaved=  10.
 NSaved=10 IEnMin=10 EnMin= -2050.31359715913     IErMin=10 ErrMin= 1.00D-07
 ErrMax= 1.00D-07  0.00D+00 EMaxC= 1.00D-01 BMatC= 7.15D-12 BMatP= 2.41D-11
 IDIUse=1 WtCom= 1.00D+00 WtEn= 0.00D+00
 Coeff-Com: -0.503D-05-0.714D-03-0.572D-03-0.792D-03 0.648D-03 0.491D-02
 Coeff-Com:  0.327D-01 0.118D+00 0.380D+00 0.466D+00
 Coeff:     -0.503D-05-0.714D-03-0.572D-03-0.792D-03 0.648D-03 0.491D-02
 Coeff:      0.327D-01 0.118D+00 0.380D+00 0.466D+00
 Gap=     0.091 Goal=   None    Shift=    0.000
 RMSDP=1.02D-08 MaxDP=4.85D-07 DE=-7.64D-11 OVMax= 1.65D-06

 Cycle  21  Pass 1  IDiag  1:
 RMSU=  5.83D-09    CP:  1.00D+00  1.02D+00  4.42D-01  5.23D-01  6.98D-01
                    CP:  6.73D-01  6.76D-01  6.99D-01  7.75D-01  5.62D-01
 E= -2050.31359715918     Delta-E=       -0.000000000053 Rises=F Damp=F
 DIIS: error= 3.44D-08 at cycle  11 NSaved=  11.
 NSaved=11 IEnMin=11 EnMin= -2050.31359715918     IErMin=11 ErrMin= 3.44D-08
 ErrMax= 3.44D-08  0.00D+00 EMaxC= 1.00D-01 BMatC= 9.37D-13 BMatP= 7.15D-12
 IDIUse=1 WtCom= 1.00D+00 WtEn= 0.00D+00
 Coeff-Com:  0.117D-04-0.299D-03-0.280D-03-0.764D-03-0.147D-02-0.172D-02
 Coeff-Com:  0.404D-02 0.332D-01 0.167D+00 0.309D+00 0.491D+00
 Coeff:      0.117D-04-0.299D-03-0.280D-03-0.764D-03-0.147D-02-0.172D-02
 Coeff:      0.404D-02 0.332D-01 0.167D+00 0.309D+00 0.491D+00
 Gap=     0.091 Goal=   None    Shift=    0.000
 RMSDP=3.38D-09 MaxDP=1.39D-07 DE=-5.28D-11 OVMax= 4.10D-07

 SCF Done:  E(RM06L) =  -2050.31359716     A.U. after   21 cycles
            NFock= 21  Conv=0.34D-08     -V/T= 2.0058
 KE= 2.038583976479D+03 PE=-1.042352520884D+04 EE= 3.540812881055D+03
 Leave Link  502 at Sun Dec  2 13:50:02 2018, MaxMem=   536870912 cpu:      1810.5
 (Enter /pbs_home/pkowalski/g09d01/g09/l601.exe)
 Copying SCF densities to generalized density rwf, IOpCl= 0 IROHF=0.

 **********************************************************************

            Population analysis using the SCF density.

 **********************************************************************

 Orbital symmetries:
       Occupied  (A) (A) (A) (A) (A) (A) (A) (A) (A) (A) (A) (A)
                 (A) (A) (A) (A) (A) (A) (A) (A) (A) (A) (A) (A)
                 (A) (A) (A) (A) (A) (A) (A) (A) (A) (A) (A) (A)
                 (A) (A) (A) (A) (A) (A) (A) (A) (A) (A) (A) (A)
                 (A) (A) (A) (A) (A) (A) (A) (A) (A) (A) (A) (A)
                 (A) (A) (A) (A) (A) (A) (A) (A) (A) (A) (A) (A)
                 (A) (A) (A) (A) (A) (A) (A) (A) (A) (A) (A) (A)
                 (A) (A) (A) (A) (A) (A) (A) (A) (A) (A) (A) (A)
                 (A) (A) (A) (A) (A)
       Virtual   (A) (A) (A) (A) (A) (A) (A) (A) (A) (A) (A) (A)
                 (A) (A) (A) (A) (A) (A) (A) (A) (A) (A) (A) (A)
                 (A) (A) (A) (A) (A) (A) (A) (A) (A) (A) (A) (A)
                 (A) (A) (A) (A) (A) (A) (A) (A) (A) (A) (A) (A)
                 (A) (A) (A) (A) (A) (A) (A) (A) (A) (A) (A) (A)
                 (A) (A) (A) (A) (A) (A) (A) (A) (A) (A) (A) (A)
                 (A) (A) (A) (A) (A) (A) (A) (A) (A) (A) (A) (A)
                 (A) (A) (A) (A) (A) (A) (A) (A) (A) (A) (A) (A)
                 (A) (A) (A) (A) (A) (A) (A) (A) (A) (A) (A) (A)
                 (A) (A) (A) (A) (A) (A) (A) (A) (A) (A) (A) (A)
                 (A) (A) (A) (A) (A) (A) (A) (A) (A) (A) (A) (A)
                 (A) (A) (A) (A) (A) (A) (A) (A) (A) (A) (A) (A)
                 (A) (A) (A) (A) (A) (A) (A) (A) (A) (A) (A) (A)
                 (A) (A) (A) (A) (A) (A) (A) (A) (A) (A) (A) (A)
                 (A) (A) (A) (A) (A) (A) (A) (A) (A) (A) (A) (A)
                 (A) (A) (A) (A) (A) (A) (A) (A) (A) (A) (A) (A)
                 (A) (A) (A) (A) (A) (A) (A) (A) (A) (A) (A) (A)
                 (A) (A) (A) (A) (A) (A) (A) (A) (A) (A) (A) (A)
                 (A) (A) (A) (A) (A) (A) (A) (A) (A) (A) (A) (A)
                 (A) (A) (A) (A) (A) (A) (A) (A) (A) (A) (A) (A)
                 (A) (A) (A) (A) (A) (A) (A) (A) (A) (A) (A) (A)
                 (A) (A) (A) (A) (A) (A) (A) (A) (A) (A) (A) (A)
                 (A) (A) (A) (A) (A) (A) (A) (A) (A) (A) (A) (A)
                 (A) (A) (A) (A) (A) (A) (A) (A) (A) (A) (A) (A)
                 (A) (A) (A) (A) (A) (A) (A) (A) (A) (A) (A) (A)
                 (A) (A) (A) (A) (A) (A) (A) (A) (A) (A) (A) (A)
                 (A) (A) (A) (A) (A) (A) (A) (A) (A) (A) (A) (A)
                 (A) (A) (A)
 The electronic state is 1-A.
 Alpha  occ. eigenvalues --  -88.54334 -88.53417 -24.53184 -24.53072 -24.52582
 Alpha  occ. eigenvalues --  -24.52519 -24.52513 -24.52244 -10.23914 -10.23855
 Alpha  occ. eigenvalues --  -10.23721 -10.11543 -10.11298 -10.11210 -10.10718
 Alpha  occ. eigenvalues --  -10.10249 -10.10140 -10.09704 -10.09156 -10.08315
 Alpha  occ. eigenvalues --  -10.07886 -10.07877 -10.07001 -10.06964 -10.06646
 Alpha  occ. eigenvalues --   -7.93812  -7.92963  -5.85185  -5.84762  -5.84346
 Alpha  occ. eigenvalues --   -5.84320  -5.83919  -5.83444  -1.24470  -1.22736
 Alpha  occ. eigenvalues --   -1.22026  -1.17901  -1.16977  -1.16812  -0.86075
 Alpha  occ. eigenvalues --   -0.84451  -0.83329  -0.75460  -0.75063  -0.73571
 Alpha  occ. eigenvalues --   -0.73315  -0.70040  -0.69569  -0.66547  -0.66081
 Alpha  occ. eigenvalues --   -0.63838  -0.62070  -0.59182  -0.57984  -0.56222
 Alpha  occ. eigenvalues --   -0.54752  -0.53884  -0.52338  -0.51639  -0.51527
 Alpha  occ. eigenvalues --   -0.51005  -0.50274  -0.50197  -0.48731  -0.45768
 Alpha  occ. eigenvalues --   -0.45018  -0.42618  -0.42084  -0.41672  -0.41156
 Alpha  occ. eigenvalues --   -0.41111  -0.40811  -0.39921  -0.39763  -0.39668
 Alpha  occ. eigenvalues --   -0.39470  -0.39226  -0.38986  -0.38794  -0.38621
 Alpha  occ. eigenvalues --   -0.38497  -0.37684  -0.37360  -0.36819  -0.36574
 Alpha  occ. eigenvalues --   -0.35861  -0.35345  -0.35068  -0.34482  -0.33886
 Alpha  occ. eigenvalues --   -0.33631  -0.33170  -0.32594  -0.32238  -0.31634
 Alpha  occ. eigenvalues --   -0.28844  -0.27317  -0.24028  -0.23688  -0.21562
 Alpha  occ. eigenvalues --   -0.19707
 Alpha virt. eigenvalues --   -0.10591  -0.05579  -0.03932  -0.00698  -0.00251
 Alpha virt. eigenvalues --    0.00583   0.02005   0.03452   0.06792   0.06924
 Alpha virt. eigenvalues --    0.07254   0.07873   0.08882   0.09206   0.09670
 Alpha virt. eigenvalues --    0.10522   0.11200   0.11335   0.12522   0.12642
 Alpha virt. eigenvalues --    0.12970   0.13344   0.13567   0.13836   0.14685
 Alpha virt. eigenvalues --    0.15287   0.17577   0.17903   0.19838   0.20508
 Alpha virt. eigenvalues --    0.21540   0.22403   0.23242   0.23616   0.23804
 Alpha virt. eigenvalues --    0.25202   0.26486   0.26933   0.28020   0.28808
 Alpha virt. eigenvalues --    0.29596   0.29716   0.30866   0.32000   0.33695
 Alpha virt. eigenvalues --    0.35717   0.36281   0.36898   0.37361   0.37964
 Alpha virt. eigenvalues --    0.38197   0.39401   0.39636   0.41594   0.41995
 Alpha virt. eigenvalues --    0.42730   0.43106   0.43773   0.44496   0.44538
 Alpha virt. eigenvalues --    0.45453   0.46918   0.48176   0.48455   0.49260
 Alpha virt. eigenvalues --    0.49510   0.50076   0.50115   0.51254   0.51894
 Alpha virt. eigenvalues --    0.52617   0.52827   0.54104   0.55089   0.56234
 Alpha virt. eigenvalues --    0.57203   0.57482   0.57794   0.58317   0.58820
 Alpha virt. eigenvalues --    0.59353   0.59499   0.59959   0.60149   0.60286
 Alpha virt. eigenvalues --    0.60754   0.61690   0.61890   0.62683   0.63400
 Alpha virt. eigenvalues --    0.63768   0.63940   0.64598   0.64891   0.65024
 Alpha virt. eigenvalues --    0.65805   0.66142   0.66986   0.67323   0.67860
 Alpha virt. eigenvalues --    0.68426   0.68829   0.69301   0.69988   0.70495
 Alpha virt. eigenvalues --    0.71330   0.71779   0.72502   0.73143   0.73752
 Alpha virt. eigenvalues --    0.74271   0.75278   0.75984   0.76495   0.79104
 Alpha virt. eigenvalues --    0.79419   0.80789   0.81976   0.83644   0.84458
 Alpha virt. eigenvalues --    0.86172   0.86643   0.87336   0.88212   0.88398
 Alpha virt. eigenvalues --    0.91016   0.91934   0.94921   0.95898   0.96227
 Alpha virt. eigenvalues --    0.96796   0.97938   0.99765   1.00699   1.02114
 Alpha virt. eigenvalues --    1.06266   1.07338   1.08520   1.10126   1.10961
 Alpha virt. eigenvalues --    1.11850   1.13066   1.13974   1.14986   1.15996
 Alpha virt. eigenvalues --    1.17318   1.18355   1.19831   1.20558   1.21644
 Alpha virt. eigenvalues --    1.22273   1.23348   1.25495   1.27112   1.27842
 Alpha virt. eigenvalues --    1.29837   1.31334   1.32152   1.33059   1.33786
 Alpha virt. eigenvalues --    1.35680   1.36073   1.37458   1.39005   1.39868
 Alpha virt. eigenvalues --    1.40578   1.41315   1.42904   1.43785   1.44317
 Alpha virt. eigenvalues --    1.44506   1.45965   1.47123   1.48281   1.49761
 Alpha virt. eigenvalues --    1.49928   1.50209   1.50397   1.50688   1.52634
 Alpha virt. eigenvalues --    1.53104   1.54656   1.55933   1.58961   1.60468
 Alpha virt. eigenvalues --    1.61710   1.62058   1.63745   1.64748   1.68087
 Alpha virt. eigenvalues --    1.68985   1.69522   1.70102   1.71936   1.72270
 Alpha virt. eigenvalues --    1.72913   1.73613   1.73845   1.74021   1.74901
 Alpha virt. eigenvalues --    1.75515   1.76030   1.76255   1.76732   1.77369
 Alpha virt. eigenvalues --    1.78159   1.78443   1.79935   1.80244   1.81991
 Alpha virt. eigenvalues --    1.82315   1.82923   1.84385   1.85037   1.87319
 Alpha virt. eigenvalues --    1.88774   1.89250   1.89938   1.92936   1.93179
 Alpha virt. eigenvalues --    1.93751   1.95495   1.97708   1.98692   2.00589
 Alpha virt. eigenvalues --    2.01801   2.02294   2.04650   2.05962   2.06819
 Alpha virt. eigenvalues --    2.07332   2.08311   2.08872   2.09547   2.10699
 Alpha virt. eigenvalues --    2.12026   2.13438   2.14330   2.14947   2.15443
 Alpha virt. eigenvalues --    2.17190   2.17763   2.18507   2.21184   2.22590
 Alpha virt. eigenvalues --    2.22778   2.24859   2.25694   2.27725   2.28835
 Alpha virt. eigenvalues --    2.30087   2.32842   2.33630   2.34922   2.35919
 Alpha virt. eigenvalues --    2.36768   2.37390   2.38656   2.43358   2.47476
 Alpha virt. eigenvalues --    2.48033   2.49091   2.49754   2.51651   2.52147
 Alpha virt. eigenvalues --    2.52893   2.54364   2.56028   2.56859   2.59162
 Alpha virt. eigenvalues --    2.59991   2.60505   2.63008   2.65848   2.70983
 Alpha virt. eigenvalues --    2.72208   2.74275   2.75831   2.76539   2.78197
 Alpha virt. eigenvalues --    2.81168   2.81609   2.87364   2.88240   2.90266
 Alpha virt. eigenvalues --    2.91094   2.91954   2.93020   2.94075   2.94860
 Alpha virt. eigenvalues --    2.95260   2.95834   3.03811   3.05500   3.05953
 Alpha virt. eigenvalues --    3.06528   3.06824   3.07204   3.07393   3.08594
 Alpha virt. eigenvalues --    3.11090   3.12472   3.12834   3.13490   3.14345
 Alpha virt. eigenvalues --    3.16358   3.16890   3.17792   3.19701   3.20326
 Alpha virt. eigenvalues --    3.24018   3.29063   3.30135   3.35125   3.38218
 Alpha virt. eigenvalues --    3.39901   3.41725   3.44015   3.50139   3.57379
 Alpha virt. eigenvalues --    3.58611   3.71155   3.74689   3.76491   3.90464
 Alpha virt. eigenvalues --    3.93524   3.94241
          Condensed to atoms (all electrons):
               1          2          3          4          5          6
     1  C    5.489642   0.303799  -0.112301  -0.036794   0.483402   0.005272
     2  S    0.303799  15.572350   0.313401  -0.059569  -0.102562  -0.059507
     3  C   -0.112301   0.313401   5.219022   0.497877  -0.036082   0.377226
     4  C   -0.036794  -0.059569   0.497877   4.916592   0.419454  -0.055471
     5  C    0.483402  -0.102562  -0.036082   0.419454   5.001691   0.009496
     6  C    0.005272  -0.059507   0.377226  -0.055471   0.009496   4.537971
     7  H    0.010028   0.005249  -0.056238   0.445923  -0.044591  -0.009713
     8  C    0.238422  -0.065384   0.007610   0.012318  -0.054133  -0.000091
     9  C   -0.029827   0.000878   0.000368  -0.000267   0.002368  -0.000001
    10  C   -0.075483   0.001667  -0.000057   0.000928  -0.011436   0.000000
    11  C    0.014060  -0.000370   0.000005   0.000003  -0.000103   0.000000
    12  C    0.004216  -0.000068  -0.000001  -0.000003   0.000479   0.000000
    13  F   -0.008712   0.004422  -0.000005   0.000021  -0.000077   0.000000
    14  F    0.001689  -0.000106   0.000006  -0.000013   0.000017   0.000000
    15  F   -0.000107   0.000000   0.000000   0.000000   0.000000   0.000000
    16  F   -0.001029   0.000021   0.000000   0.000000  -0.000009   0.000000
    17  F   -0.000565  -0.000001   0.000000   0.000000   0.000042   0.000000
    18  F   -0.000107   0.000000   0.000000   0.000000   0.000000   0.000000
    19  C    0.000933  -0.000253   0.000004   0.000080   0.001337  -0.000001
    20  C   -0.012459   0.000235   0.000020  -0.000313  -0.001298   0.000000
    21  C    0.001456  -0.000838  -0.000027  -0.000092  -0.000439   0.000003
    22  H    0.000078   0.000040   0.000001  -0.000008   0.000023   0.000000
    23  H    0.000626   0.002025  -0.000069   0.000377  -0.001235  -0.000049
    24  H   -0.001820   0.000486  -0.000001   0.000013  -0.000076  -0.000002
    25  C   -0.057688   0.003730   0.012698  -0.074423   0.427024  -0.000186
    26  H   -0.005689   0.000039  -0.000240  -0.001298  -0.017005   0.000001
    27  H   -0.018048   0.000146  -0.000554   0.007813  -0.008691   0.000010
    28  H    0.007796  -0.000148   0.000730  -0.013239  -0.016174  -0.000015
    29  H   -0.000236   0.003962  -0.011278  -0.015514   0.000934   0.402569
    30  H    0.000157  -0.002037  -0.020984   0.002609  -0.000466   0.392819
    31  H    0.000159  -0.002003  -0.022222   0.002113  -0.000365   0.393714
    32  S    0.000115  -0.000004   0.000001   0.000001  -0.000223   0.000000
    33  C    0.000017   0.000001   0.000000   0.000001   0.000032   0.000000
    34  C   -0.000303   0.000002   0.000000   0.000010   0.000067   0.000000
    35  C    0.000000   0.000000   0.000000   0.000000  -0.000001   0.000000
    36  H    0.000000   0.000000   0.000000   0.000000   0.000000   0.000000
    37  H    0.000000   0.000000   0.000000   0.000000   0.000000   0.000000
    38  H    0.000000   0.000000   0.000000   0.000000   0.000000   0.000000
    39  H    0.000002   0.000000   0.000000   0.000000   0.000001   0.000000
               7          8          9         10         11         12
     1  C    0.010028   0.238422  -0.029827  -0.075483   0.014060   0.004216
     2  S    0.005249  -0.065384   0.000878   0.001667  -0.000370  -0.000068
     3  C   -0.056238   0.007610   0.000368  -0.000057   0.000005  -0.000001
     4  C    0.445923   0.012318  -0.000267   0.000928   0.000003  -0.000003
     5  C   -0.044591  -0.054133   0.002368  -0.011436  -0.000103   0.000479
     6  C   -0.009713  -0.000091  -0.000001   0.000000   0.000000   0.000000
     7  H    0.621210  -0.000166   0.000002   0.000004   0.000000   0.000000
     8  C   -0.000166   5.857424  -0.049646   0.300977  -0.072011   0.092226
     9  C    0.000002  -0.049646   4.978877   0.074031   0.158166  -0.213797
    10  C    0.000004   0.300977   0.074031   5.803916  -0.050756  -0.060536
    11  C    0.000000  -0.072011   0.158166  -0.050756   4.788479   0.190495
    12  C    0.000000   0.092226  -0.213797  -0.060536   0.190495   4.965979
    13  F    0.000000  -0.036554   0.311079   0.002786  -0.025030   0.004561
    14  F    0.000000  -0.030213   0.279004  -0.010462  -0.031869   0.015488
    15  F    0.000000   0.005056  -0.035607   0.004147   0.324502  -0.034748
    16  F    0.000000   0.007075  -0.039220   0.009224   0.298976  -0.040100
    17  F    0.000000  -0.007759   0.016618  -0.020434  -0.032426   0.266661
    18  F    0.000000   0.001583   0.004870  -0.047331  -0.027059   0.313734
    19  C    0.000003  -0.012688   0.000417  -0.055850  -0.001066   0.004787
    20  C    0.000006  -0.068723   0.012736   0.275303   0.005455  -0.011404
    21  C    0.000002  -0.003430   0.000102  -0.015271  -0.000143   0.000307
    22  H    0.000000   0.000090   0.000003  -0.000119   0.000004   0.000016
    23  H   -0.000008  -0.002181  -0.000017   0.002476  -0.000031   0.000023
    24  H    0.000000   0.004767  -0.000252   0.005805   0.000355  -0.000458
    25  C   -0.008004  -0.016472  -0.000280  -0.002848   0.000041  -0.000369
    26  H    0.000332   0.002431  -0.000024  -0.001695   0.000020  -0.000229
    27  H   -0.000005   0.005652   0.000076   0.002566   0.000098   0.000226
    28  H    0.002283  -0.000115   0.000025   0.000005  -0.000002   0.000018
    29  H    0.002406   0.000005   0.000000   0.000000   0.000000   0.000000
    30  H    0.000159  -0.000001  -0.000002   0.000001   0.000000   0.000000
    31  H    0.000182   0.000001   0.000001  -0.000001   0.000000   0.000000
    32  S    0.000000   0.002495  -0.000405  -0.049536   0.000249  -0.007412
    33  C    0.000000  -0.000107   0.000002   0.006842   0.000004   0.000522
    34  C    0.000000   0.000743  -0.000003   0.011648   0.000010  -0.000472
    35  C    0.000000   0.000000   0.000000  -0.000057   0.000000   0.000000
    36  H    0.000000   0.000000   0.000000   0.000004   0.000000   0.000000
    37  H    0.000000   0.000000   0.000000  -0.000003   0.000000  -0.000001
    38  H    0.000000   0.000000   0.000000   0.000005   0.000000   0.000000
    39  H    0.000000   0.000003   0.000000  -0.000244   0.000000   0.000001
              13         14         15         16         17         18
     1  C   -0.008712   0.001689  -0.000107  -0.001029  -0.000565  -0.000107
     2  S    0.004422  -0.000106   0.000000   0.000021  -0.000001   0.000000
     3  C   -0.000005   0.000006   0.000000   0.000000   0.000000   0.000000
     4  C    0.000021  -0.000013   0.000000   0.000000   0.000000   0.000000
     5  C   -0.000077   0.000017   0.000000  -0.000009   0.000042   0.000000
     6  C    0.000000   0.000000   0.000000   0.000000   0.000000   0.000000
     7  H    0.000000   0.000000   0.000000   0.000000   0.000000   0.000000
     8  C   -0.036554  -0.030213   0.005056   0.007075  -0.007759   0.001583
     9  C    0.311079   0.279004  -0.035607  -0.039220   0.016618   0.004870
    10  C    0.002786  -0.010462   0.004147   0.009224  -0.020434  -0.047331
    11  C   -0.025030  -0.031869   0.324502   0.298976  -0.032426  -0.027059
    12  C    0.004561   0.015488  -0.034748  -0.040100   0.266661   0.313734
    13  F    9.023567  -0.040969   0.000215  -0.000174  -0.000003  -0.000001
    14  F   -0.040969   9.054461   0.000220   0.000274  -0.000969  -0.000003
    15  F    0.000215   0.000220   9.003213  -0.041153   0.000191   0.000190
    16  F   -0.000174   0.000274  -0.041153   9.047619   0.000279  -0.000121
    17  F   -0.000003  -0.000969   0.000191   0.000279   9.061594  -0.040765
    18  F   -0.000001  -0.000003   0.000190  -0.000121  -0.040765   9.022016
    19  C   -0.000001  -0.000001   0.000000   0.000113  -0.000110  -0.001085
    20  C   -0.000055  -0.000340  -0.000129  -0.001724  -0.007512   0.008747
    21  C   -0.000001   0.000000   0.000000  -0.000266  -0.000002  -0.000035
    22  H    0.000000   0.000000   0.000000   0.000000   0.000000   0.000000
    23  H    0.000002   0.000000   0.000000   0.000005   0.000000   0.000001
    24  H   -0.000005   0.000002   0.000002   0.001145   0.000003   0.000030
    25  C   -0.000005  -0.000537   0.000000   0.000000  -0.000174  -0.000001
    26  H    0.000000   0.000009   0.000000   0.000000   0.000015   0.000000
    27  H    0.000011   0.001784   0.000000   0.000000   0.000812   0.000005
    28  H    0.000000  -0.000002   0.000000   0.000000   0.000000   0.000000
    29  H    0.000000   0.000000   0.000000   0.000000   0.000000   0.000000
    30  H    0.000000   0.000000   0.000000   0.000000   0.000000   0.000000
    31  H    0.000000   0.000000   0.000000   0.000000   0.000000   0.000000
    32  S    0.000000   0.000003   0.000000  -0.000005   0.002674   0.000347
    33  C    0.000000   0.000000   0.000000   0.000000   0.000010  -0.000029
    34  C    0.000000   0.000000   0.000000   0.000000   0.000002   0.000018
    35  C    0.000000   0.000000   0.000000   0.000000   0.000000   0.000000
    36  H    0.000000   0.000000   0.000000   0.000000   0.000000   0.000000
    37  H    0.000000   0.000000   0.000000   0.000000   0.000000   0.000000
    38  H    0.000000   0.000000   0.000000   0.000000   0.000000   0.000000
    39  H    0.000000   0.000000   0.000000   0.000000   0.000000   0.000000
              19         20         21         22         23         24
     1  C    0.000933  -0.012459   0.001456   0.000078   0.000626  -0.001820
     2  S   -0.000253   0.000235  -0.000838   0.000040   0.002025   0.000486
     3  C    0.000004   0.000020  -0.000027   0.000001  -0.000069  -0.000001
     4  C    0.000080  -0.000313  -0.000092  -0.000008   0.000377   0.000013
     5  C    0.001337  -0.001298  -0.000439   0.000023  -0.001235  -0.000076
     6  C   -0.000001   0.000000   0.000003   0.000000  -0.000049  -0.000002
     7  H    0.000003   0.000006   0.000002   0.000000  -0.000008   0.000000
     8  C   -0.012688  -0.068723  -0.003430   0.000090  -0.002181   0.004767
     9  C    0.000417   0.012736   0.000102   0.000003  -0.000017  -0.000252
    10  C   -0.055850   0.275303  -0.015271  -0.000119   0.002476   0.005805
    11  C   -0.001066   0.005455  -0.000143   0.000004  -0.000031   0.000355
    12  C    0.004787  -0.011404   0.000307   0.000016   0.000023  -0.000458
    13  F   -0.000001  -0.000055  -0.000001   0.000000   0.000002  -0.000005
    14  F   -0.000001  -0.000340   0.000000   0.000000   0.000000   0.000002
    15  F    0.000000  -0.000129   0.000000   0.000000   0.000000   0.000002
    16  F    0.000113  -0.001724  -0.000266   0.000000   0.000005   0.001145
    17  F   -0.000110  -0.007512  -0.000002   0.000000   0.000000   0.000003
    18  F   -0.001085   0.008747  -0.000035   0.000000   0.000001   0.000030
    19  C    4.984321   0.455889   0.429750  -0.015933  -0.016271  -0.009365
    20  C    0.455889   5.436290  -0.057342   0.007701  -0.004738  -0.018408
    21  C    0.429750  -0.057342   4.534113   0.394893   0.384748   0.386349
    22  H   -0.015933   0.007701   0.394893   0.613885  -0.022676  -0.023427
    23  H   -0.016271  -0.004738   0.384748  -0.022676   0.601589  -0.019089
    24  H   -0.009365  -0.018408   0.386349  -0.023427  -0.019089   0.604401
    25  C   -0.000372   0.001978   0.000161   0.000000  -0.000033  -0.000010
    26  H   -0.001329   0.000906  -0.000046  -0.000001   0.000066   0.000015
    27  H   -0.000153  -0.001949  -0.000008   0.000000   0.000014  -0.000004
    28  H    0.000028   0.000069   0.000000   0.000000  -0.000002   0.000000
    29  H    0.000000   0.000000   0.000000   0.000000  -0.000003   0.000000
    30  H    0.000000   0.000000   0.000000   0.000000   0.000001   0.000000
    31  H    0.000000   0.000000   0.000006   0.000000   0.000009  -0.000001
    32  S   -0.093595   0.297145   0.002982  -0.000124  -0.000015   0.000188
    33  C   -0.025447  -0.111761   0.010163   0.000548  -0.000284  -0.000421
    34  C    0.440982  -0.038020  -0.071313  -0.013061  -0.001413   0.007457
    35  C    0.007010   0.004083  -0.000121  -0.000008  -0.000002   0.000008
    36  H   -0.000438   0.000184   0.000006   0.000001   0.000000   0.000000
    37  H   -0.000001   0.000140   0.000002  -0.000007   0.000002  -0.000001
    38  H    0.000695  -0.000168  -0.000011   0.000006  -0.000004   0.000000
    39  H   -0.043201   0.010003  -0.007736   0.002378   0.000321  -0.000007
              25         26         27         28         29         30
     1  C   -0.057688  -0.005689  -0.018048   0.007796  -0.000236   0.000157
     2  S    0.003730   0.000039   0.000146  -0.000148   0.003962  -0.002037
     3  C    0.012698  -0.000240  -0.000554   0.000730  -0.011278  -0.020984
     4  C   -0.074423  -0.001298   0.007813  -0.013239  -0.015514   0.002609
     5  C    0.427024  -0.017005  -0.008691  -0.016174   0.000934  -0.000466
     6  C   -0.000186   0.000001   0.000010  -0.000015   0.402569   0.392819
     7  H   -0.008004   0.000332  -0.000005   0.002283   0.002406   0.000159
     8  C   -0.016472   0.002431   0.005652  -0.000115   0.000005  -0.000001
     9  C   -0.000280  -0.000024   0.000076   0.000025   0.000000  -0.000002
    10  C   -0.002848  -0.001695   0.002566   0.000005   0.000000   0.000001
    11  C    0.000041   0.000020   0.000098  -0.000002   0.000000   0.000000
    12  C   -0.000369  -0.000229   0.000226   0.000018   0.000000   0.000000
    13  F   -0.000005   0.000000   0.000011   0.000000   0.000000   0.000000
    14  F   -0.000537   0.000009   0.001784  -0.000002   0.000000   0.000000
    15  F    0.000000   0.000000   0.000000   0.000000   0.000000   0.000000
    16  F    0.000000   0.000000   0.000000   0.000000   0.000000   0.000000
    17  F   -0.000174   0.000015   0.000812   0.000000   0.000000   0.000000
    18  F   -0.000001   0.000000   0.000005   0.000000   0.000000   0.000000
    19  C   -0.000372  -0.001329  -0.000153   0.000028   0.000000   0.000000
    20  C    0.001978   0.000906  -0.001949   0.000069   0.000000   0.000000
    21  C    0.000161  -0.000046  -0.000008   0.000000   0.000000   0.000000
    22  H    0.000000  -0.000001   0.000000   0.000000   0.000000   0.000000
    23  H   -0.000033   0.000066   0.000014  -0.000002  -0.000003   0.000001
    24  H   -0.000010   0.000015  -0.000004   0.000000   0.000000   0.000000
    25  C    4.542660   0.384304   0.383266   0.395736  -0.000017   0.000008
    26  H    0.384304   0.606599  -0.019169  -0.023417   0.000000   0.000000
    27  H    0.383266  -0.019169   0.609310  -0.023660   0.000000   0.000000
    28  H    0.395736  -0.023417  -0.023660   0.616575  -0.000001  -0.000001
    29  H   -0.000017   0.000000   0.000000  -0.000001   0.602705  -0.020681
    30  H    0.000008   0.000000   0.000000  -0.000001  -0.020681   0.592809
    31  H    0.000008  -0.000001   0.000000   0.000002  -0.021483  -0.020927
    32  S   -0.000700   0.001830   0.000512   0.000023   0.000000   0.000000
    33  C   -0.000075  -0.000023   0.000018   0.000001   0.000000   0.000000
    34  C   -0.000107   0.000437   0.000016  -0.000007   0.000000   0.000000
    35  C    0.000003  -0.000020  -0.000002   0.000000   0.000000   0.000000
    36  H    0.000000   0.000000   0.000000   0.000000   0.000000   0.000000
    37  H    0.000000   0.000001   0.000000   0.000000   0.000000   0.000000
    38  H    0.000001  -0.000006   0.000000   0.000000   0.000000   0.000000
    39  H    0.000001  -0.000005   0.000000   0.000000   0.000000   0.000000
              31         32         33         34         35         36
     1  C    0.000159   0.000115   0.000017  -0.000303   0.000000   0.000000
     2  S   -0.002003  -0.000004   0.000001   0.000002   0.000000   0.000000
     3  C   -0.022222   0.000001   0.000000   0.000000   0.000000   0.000000
     4  C    0.002113   0.000001   0.000001   0.000010   0.000000   0.000000
     5  C   -0.000365  -0.000223   0.000032   0.000067  -0.000001   0.000000
     6  C    0.393714   0.000000   0.000000   0.000000   0.000000   0.000000
     7  H    0.000182   0.000000   0.000000   0.000000   0.000000   0.000000
     8  C    0.000001   0.002495  -0.000107   0.000743   0.000000   0.000000
     9  C    0.000001  -0.000405   0.000002  -0.000003   0.000000   0.000000
    10  C   -0.000001  -0.049536   0.006842   0.011648  -0.000057   0.000004
    11  C    0.000000   0.000249   0.000004   0.000010   0.000000   0.000000
    12  C    0.000000  -0.007412   0.000522  -0.000472   0.000000   0.000000
    13  F    0.000000   0.000000   0.000000   0.000000   0.000000   0.000000
    14  F    0.000000   0.000003   0.000000   0.000000   0.000000   0.000000
    15  F    0.000000   0.000000   0.000000   0.000000   0.000000   0.000000
    16  F    0.000000  -0.000005   0.000000   0.000000   0.000000   0.000000
    17  F    0.000000   0.002674   0.000010   0.000002   0.000000   0.000000
    18  F    0.000000   0.000347  -0.000029   0.000018   0.000000   0.000000
    19  C    0.000000  -0.093595  -0.025447   0.440982   0.007010  -0.000438
    20  C    0.000000   0.297145  -0.111761  -0.038020   0.004083   0.000184
    21  C    0.000006   0.002982   0.010163  -0.071313  -0.000121   0.000006
    22  H    0.000000  -0.000124   0.000548  -0.013061  -0.000008   0.000001
    23  H    0.000009  -0.000015  -0.000284  -0.001413  -0.000002   0.000000
    24  H   -0.000001   0.000188  -0.000421   0.007457   0.000008   0.000000
    25  C    0.000008  -0.000700  -0.000075  -0.000107   0.000003   0.000000
    26  H   -0.000001   0.001830  -0.000023   0.000437  -0.000020   0.000000
    27  H    0.000000   0.000512   0.000018   0.000016  -0.000002   0.000000
    28  H    0.000002   0.000023   0.000001  -0.000007   0.000000   0.000000
    29  H   -0.021483   0.000000   0.000000   0.000000   0.000000   0.000000
    30  H   -0.020927   0.000000   0.000000   0.000000   0.000000   0.000000
    31  H    0.598756   0.000000   0.000000   0.000000   0.000000   0.000000
    32  S    0.000000  15.548122   0.318288  -0.067765  -0.048750  -0.006005
    33  C    0.000000   0.318288   5.255918   0.455404   0.390804  -0.018777
    34  C    0.000000  -0.067765   0.455404   4.942733  -0.054343   0.007881
    35  C    0.000000  -0.048750   0.390804  -0.054343   4.522695   0.392501
    36  H    0.000000  -0.006005  -0.018777   0.007881   0.392501   0.605083
    37  H    0.000000  -0.000369  -0.024374  -0.006515   0.398896  -0.020900
    38  H    0.000000   0.003695  -0.015968  -0.012731   0.400092  -0.022428
    39  H    0.000000   0.004878  -0.050913   0.439104  -0.007500   0.000024
              37         38         39
     1  C    0.000000   0.000000   0.000002
     2  S    0.000000   0.000000   0.000000
     3  C    0.000000   0.000000   0.000000
     4  C    0.000000   0.000000   0.000000
     5  C    0.000000   0.000000   0.000001
     6  C    0.000000   0.000000   0.000000
     7  H    0.000000   0.000000   0.000000
     8  C    0.000000   0.000000   0.000003
     9  C    0.000000   0.000000   0.000000
    10  C   -0.000003   0.000005  -0.000244
    11  C    0.000000   0.000000   0.000000
    12  C   -0.000001   0.000000   0.000001
    13  F    0.000000   0.000000   0.000000
    14  F    0.000000   0.000000   0.000000
    15  F    0.000000   0.000000   0.000000
    16  F    0.000000   0.000000   0.000000
    17  F    0.000000   0.000000   0.000000
    18  F    0.000000   0.000000   0.000000
    19  C   -0.000001   0.000695  -0.043201
    20  C    0.000140  -0.000168   0.010003
    21  C    0.000002  -0.000011  -0.007736
    22  H   -0.000007   0.000006   0.002378
    23  H    0.000002  -0.000004   0.000321
    24  H   -0.000001   0.000000  -0.000007
    25  C    0.000000   0.000001   0.000001
    26  H    0.000001  -0.000006  -0.000005
    27  H    0.000000   0.000000   0.000000
    28  H    0.000000   0.000000   0.000000
    29  H    0.000000   0.000000   0.000000
    30  H    0.000000   0.000000   0.000000
    31  H    0.000000   0.000000   0.000000
    32  S   -0.000369   0.003695   0.004878
    33  C   -0.024374  -0.015968  -0.050913
    34  C   -0.006515  -0.012731   0.439104
    35  C    0.398896   0.400092  -0.007500
    36  H   -0.020900  -0.022428   0.000024
    37  H    0.586272  -0.021242   0.000271
    38  H   -0.021242   0.597670   0.001809
    39  H    0.000271   0.001809   0.618608
 Mulliken charges:
               1
     1  C   -0.200700
     2  S    0.080399
     3  C   -0.168910
     4  C   -0.049127
     5  C   -0.051403
     6  C    0.005956
     7  H    0.030937
     8  C   -0.119203
     9  C    0.529728
    10  C   -0.100216
    11  C    0.459943
    12  C    0.509858
    13  F   -0.235070
    14  F   -0.237474
    15  F   -0.225990
    16  F   -0.240929
    17  F   -0.238183
    18  F   -0.235007
    19  C   -0.049186
    20  C   -0.180551
    21  C    0.012080
    22  H    0.055697
    23  H    0.075834
    24  H    0.062320
    25  C    0.010683
    26  H    0.073190
    27  H    0.059908
    28  H    0.053492
    29  H    0.056630
    30  H    0.076537
    31  H    0.072054
    32  S    0.091362
    33  C   -0.190393
    34  C   -0.040462
    35  C   -0.005289
    36  H    0.062866
    37  H    0.087829
    38  H    0.068586
    39  H    0.032203
 Sum of Mulliken charges =   0.00000
 Mulliken charges with hydrogens summed into heavy atoms:
               1
     1  C   -0.200700
     2  S    0.080399
     3  C   -0.168910
     4  C   -0.018190
     5  C   -0.051403
     6  C    0.211178
     8  C   -0.119203
     9  C    0.529728
    10  C   -0.100216
    11  C    0.459943
    12  C    0.509858
    13  F   -0.235070
    14  F   -0.237474
    15  F   -0.225990
    16  F   -0.240929
    17  F   -0.238183
    18  F   -0.235007
    19  C   -0.049186
    20  C   -0.180551
    21  C    0.205932
    25  C    0.197273
    32  S    0.091362
    33  C   -0.190393
    34  C   -0.008259
    35  C    0.213992
 Electronic spatial extent (au):  <R**2>=           8804.2019
 Charge=              0.0000 electrons
 Dipole moment (field-independent basis, Debye):
    X=             -0.3285    Y=             -6.8428    Z=             -0.3287  Tot=              6.8586
 Quadrupole moment (field-independent basis, Debye-Ang):
   XX=           -140.9988   YY=           -152.2407   ZZ=           -153.6265
   XY=              0.5971   XZ=              0.0100   YZ=              0.0239
 Traceless Quadrupole moment (field-independent basis, Debye-Ang):
   XX=              7.9565   YY=             -3.2853   ZZ=             -4.6712
   XY=              0.5971   XZ=              0.0100   YZ=              0.0239
 Octapole moment (field-independent basis, Debye-Ang**2):
  XXX=            -11.6780  YYY=             34.7976  ZZZ=             -0.0543  XYY=             -2.1516
  XXY=            -50.9149  XXZ=             -0.3219  XZZ=             -0.7493  YZZ=             11.1527
  YYZ=             -1.0794  XYZ=             -7.4017
 Hexadecapole moment (field-independent basis, Debye-Ang**3):
 XXXX=          -5279.8109 YYYY=          -4055.6425 ZZZZ=          -1205.0391 XXXY=             23.2708
 XXXZ=            -60.6642 YYYX=              3.1284 YYYZ=              1.6788 ZZZX=             -0.3754
 ZZZY=              0.2881 XXYY=          -1436.2762 XXZZ=          -1165.4885 YYZZ=           -859.8213
 XXYZ=              2.3099 YYXZ=             30.0507 ZZXY=             -2.9815
 N-N= 2.793814754146D+03 E-N=-1.042352521562D+04  KE= 2.038583976479D+03
 No NMR shielding tensors so no spin-rotation constants.
 Leave Link  601 at Sun Dec  2 13:50:06 2018, MaxMem=   536870912 cpu:         7.3
 (Enter /pbs_home/pkowalski/g09d01/g09/l701.exe)
 Compute integral first derivatives.
 ... and contract with generalized density number  0.
 Leave Link  701 at Sun Dec  2 13:50:07 2018, MaxMem=   536870912 cpu:         4.7
 (Enter /pbs_home/pkowalski/g09d01/g09/l702.exe)
 L702 exits ... SP integral derivatives will be done elsewhere.
 Leave Link  702 at Sun Dec  2 13:50:07 2018, MaxMem=   536870912 cpu:         0.2
 (Enter /pbs_home/pkowalski/g09d01/g09/l703.exe)
 Compute integral first derivatives, UseDBF=F ICtDFT=           0.
 Integral derivatives from FoFJK, PRISM(SPDF).
 Calling FoFJK, ICntrl=      2527 FMM=F ISym2X=0 I1Cent= 0 IOpClX= 0 NMat=1 NMatS=1 NMatT=0.
 FoFJK:  IHMeth= 1 ICntrl=    2527 DoSepK=F KAlg= 0 I1Cent=   0 FoldK=F
 IRaf=         0 NMat=   1 IRICut=       1 DoRegI=T DoRafI=F ISym2E= 0.
 FoFCou: FMM=F IPFlag=           0 FMFlag=      100000 FMFlg1=         800
         NFxFlg=           0 DoJE=F BraDBF=F KetDBF=F FulRan=T
         wScrn=  0.000000 ICntrl=    2527 IOpCl=  0 I1Cent=           0 NGrid=           0
         NMat0=    1 NMatS0=      1 NMatT0=    0 NMatD0=    1 NMtDS0=    0 NMtDT0=    0
 Symmetry not used in FoFCou.
 Leave Link  703 at Sun Dec  2 13:50:56 2018, MaxMem=   536870912 cpu:       381.9
 (Enter /pbs_home/pkowalski/g09d01/g09/l716.exe)
 Dipole        =-1.29225316D-01-2.69218081D+00-1.29301527D-01
 ***** Axes restored to original set *****
 -------------------------------------------------------------------
 Center     Atomic                   Forces (Hartrees/Bohr)
 Number     Number              X              Y              Z
 -------------------------------------------------------------------
      1        6          -0.026695424   -0.040684298   -0.011338084
      2       16          -0.006025355   -0.015708323   -0.011770642
      3        6          -0.029121362    0.025373713    0.012179327
      4        6           0.046585449    0.008206464    0.005505513
      5        6           0.005455418    0.021934243    0.014954402
      6        6           0.005859328    0.002623598    0.001504605
      7        1          -0.003375990   -0.004550728   -0.003474823
      8        6           0.059683087   -0.031933298    0.022881258
      9        6          -0.016037361    0.004523922    0.002902791
     10        6          -0.052824333    0.031908957   -0.027559597
     11        6           0.011128250    0.020787281   -0.003373565
     12        6           0.006074947   -0.011058562    0.015269525
     13        9          -0.000416938   -0.003060886    0.001349192
     14        9           0.001370377    0.004425326    0.001645018
     15        9          -0.003968330   -0.008494250   -0.000188199
     16        9           0.002814232   -0.009078234   -0.011492550
     17        9           0.003936509    0.003905911    0.000273610
     18        9          -0.004621079   -0.000465803   -0.003701630
     19        6           0.026239867   -0.009943698   -0.020746271
     20        6          -0.021771168   -0.024698934    0.025467632
     21        6           0.005251055    0.001978708   -0.001980956
     22        1          -0.000826554   -0.001537198    0.001312823
     23        1          -0.005514842    0.001740230   -0.002192659
     24        1          -0.001634562    0.003415721   -0.003029529
     25        6           0.000565673    0.006399159   -0.000342872
     26        1           0.003908191   -0.004348936    0.002779614
     27        1           0.004460588    0.000386996    0.001799298
     28        1          -0.001121626   -0.001644899   -0.000689743
     29        1           0.001393348   -0.001371139   -0.000594414
     30        1          -0.003722548    0.002694703    0.000336152
     31        1          -0.004061132    0.002072581    0.001742166
     32       16          -0.016038552   -0.002484157    0.016565021
     33        6          -0.034959361    0.022377995    0.021089171
     34        6           0.045147710    0.014221338   -0.047318064
     35        6           0.001177540    0.000546539   -0.010042205
     36        1           0.002858581   -0.002311903    0.000285989
     37        1           0.003417076   -0.001335251    0.002893660
     38        1          -0.001180617   -0.000565178    0.001565646
     39        1          -0.003410091   -0.004247711    0.005533389
 -------------------------------------------------------------------
 Cartesian Forces:  Max     0.059683087 RMS     0.015900223
 Leave Link  716 at Sun Dec  2 13:50:57 2018, MaxMem=   536870912 cpu:         1.2
 (Enter /pbs_home/pkowalski/g09d01/g09/l103.exe)

 GradGradGradGradGradGradGradGradGradGradGradGradGradGradGradGradGradGrad
 Berny optimization.
 FormGI is forming the generalized inverse of G from B-inverse, IUseBI=4.
 Internal  Forces:  Max     0.062806258 RMS     0.009306784
 Search for a local minimum.
 Step number   1 out of a maximum of  223
 All quantities printed in internal units (Hartrees-Bohrs-Radians)
 RMS Force = .93068D-02 SwitMx=.10000D-02 MixMth= 1
 Mixed Optimization -- RFO/linear search
 Second derivative matrix not updated -- first step.
 ITU=  0
     Eigenvalues ---    0.00813   0.00884   0.00895   0.00952   0.00973
     Eigenvalues ---    0.01010   0.01115   0.01153   0.01183   0.01242
     Eigenvalues ---    0.01296   0.01321   0.01375   0.01409   0.01483
     Eigenvalues ---    0.01512   0.01514   0.01588   0.01655   0.01671
     Eigenvalues ---    0.01941   0.02276   0.04768   0.05411   0.07279
     Eigenvalues ---    0.07287   0.07290   0.07340   0.07347   0.07390
     Eigenvalues ---    0.07406   0.07428   0.07505   0.07996   0.09189
     Eigenvalues ---    0.09976   0.10086   0.10574   0.12289   0.12359
     Eigenvalues ---    0.14109   0.15975   0.16000   0.16000   0.16000
     Eigenvalues ---    0.16000   0.16000   0.16000   0.16000   0.16000
     Eigenvalues ---    0.16000   0.16000   0.16000   0.16000   0.16000
     Eigenvalues ---    0.16766   0.23074   0.23581   0.23610   0.23769
     Eigenvalues ---    0.24108   0.24762   0.24913   0.24940   0.24972
     Eigenvalues ---    0.24985   0.24989   0.24996   0.25000   0.25000
     Eigenvalues ---    0.28160   0.28920   0.28963   0.29358   0.29429
     Eigenvalues ---    0.30163   0.30244   0.31770   0.33332   0.33902
     Eigenvalues ---    0.34076   0.34208   0.34210   0.34216   0.34244
     Eigenvalues ---    0.34248   0.34255   0.34269   0.34283   0.34302
     Eigenvalues ---    0.34316   0.34327   0.34340   0.34392   0.35905
     Eigenvalues ---    0.35931   0.36069   0.36936   0.37668   0.38418
     Eigenvalues ---    0.38475   0.39512   0.40587   0.40760   0.51752
     Eigenvalues ---    0.52906   0.53137   0.53943   0.54024   0.54124
     Eigenvalues ---    0.55058
 RFO step:  Lambda=-5.24768962D-02 EMin= 8.13017360D-03
 Linear search not attempted -- first point.
 Maximum step size (   0.300) exceeded in Quadratic search.
    -- Step size scaled by   0.856
 Iteration  1 RMS(Cart)=  0.19035972 RMS(Int)=  0.00289281
 Iteration  2 RMS(Cart)=  0.00830505 RMS(Int)=  0.00019594
 Iteration  3 RMS(Cart)=  0.00002765 RMS(Int)=  0.00019567
 Iteration  4 RMS(Cart)=  0.00000001 RMS(Int)=  0.00019567
 ITry= 1 IFail=0 DXMaxC= 7.81D-01 DCOld= 1.00D+10 DXMaxT= 3.00D-01 DXLimC= 3.00D+00 Rises=F
 Variable       Old X    -DE/DX   Delta X   Delta X   Delta X     New X
                                 (Linear)    (Quad)   (Total)
    R1        3.31880   0.00298   0.00000   0.00478   0.00490   3.32370
    R2        2.72984  -0.04882   0.00000  -0.09840  -0.09854   2.63129
    R3        2.70534   0.00105   0.00000   0.00195   0.00195   2.70729
    R4        3.32986  -0.02159   0.00000  -0.04913  -0.04893   3.28093
    R5        2.53987   0.02868   0.00000   0.04223   0.04220   2.58206
    R6        2.81772   0.00096   0.00000   0.00214   0.00214   2.81986
    R7        2.72576  -0.01159   0.00000  -0.02318  -0.02340   2.70236
    R8        2.04190   0.00650   0.00000   0.01352   0.01352   2.05542
    R9        2.80796   0.00363   0.00000   0.00793   0.00793   2.81589
   R10        2.06968   0.00076   0.00000   0.00165   0.00165   2.07133
   R11        2.06921   0.00303   0.00000   0.00657   0.00657   2.07578
   R12        2.06914   0.00328   0.00000   0.00712   0.00712   2.07626
   R13        2.84529   0.00228   0.00000   0.00245   0.00247   2.84777
   R14        2.75755  -0.06281   0.00000  -0.13414  -0.13406   2.62349
   R15        2.87010   0.00213   0.00000   0.01239   0.01255   2.88266
   R16        2.55919  -0.00213   0.00000  -0.00306  -0.00306   2.55612
   R17        2.57041  -0.00191   0.00000  -0.00281  -0.00281   2.56760
   R18        2.84223   0.00353   0.00000   0.00626   0.00630   2.84853
   R19        2.70764  -0.00393   0.00000  -0.00735  -0.00735   2.70029
   R20        2.86960   0.00308   0.00000   0.01293   0.01263   2.88223
   R21        2.55080  -0.00808   0.00000  -0.01147  -0.01147   2.53933
   R22        2.58137  -0.01436   0.00000  -0.02157  -0.02157   2.55980
   R23        2.56826   0.00064   0.00000   0.00093   0.00093   2.56919
   R24        2.56084  -0.00579   0.00000  -0.00838  -0.00838   2.55246
   R25        2.74054  -0.05074   0.00000  -0.10042  -0.10040   2.64013
   R26        2.80502   0.00320   0.00000   0.00697   0.00697   2.81200
   R27        2.72065  -0.01928   0.00000  -0.03894  -0.03881   2.68184
   R28        3.34726  -0.01269   0.00000  -0.02970  -0.02982   3.31744
   R29        2.06980   0.00169   0.00000   0.00367   0.00367   2.07347
   R30        2.06759   0.00527   0.00000   0.01140   0.01140   2.07900
   R31        2.06800   0.00336   0.00000   0.00727   0.00727   2.07527
   R32        2.06782   0.00562   0.00000   0.01216   0.01216   2.07998
   R33        2.06824   0.00351   0.00000   0.00759   0.00759   2.07583
   R34        2.06977   0.00177   0.00000   0.00383   0.00383   2.07360
   R35        3.30384  -0.01886   0.00000  -0.04341  -0.04348   3.26036
   R36        2.71462  -0.04437   0.00000  -0.08504  -0.08495   2.62967
   R37        2.79973   0.00412   0.00000   0.00889   0.00889   2.80863
   R38        2.03974   0.00767   0.00000   0.01590   0.01590   2.05564
   R39        2.06878   0.00237   0.00000   0.00514   0.00514   2.07391
   R40        2.06855   0.00402   0.00000   0.00872   0.00872   2.07727
   R41        2.06902   0.00163   0.00000   0.00353   0.00353   2.07255
    A1        1.90411   0.01334   0.00000   0.02829   0.02823   1.93234
    A2        2.09507   0.00516   0.00000   0.01952   0.01957   2.11464
    A3        2.28211  -0.01849   0.00000  -0.04754  -0.04753   2.23458
    A4        1.59354   0.00183   0.00000   0.00737   0.00791   1.60145
    A5        1.99722  -0.02113   0.00000  -0.05174  -0.05163   1.94559
    A6        2.09186   0.00526   0.00000   0.01085   0.01079   2.10265
    A7        2.19411   0.01587   0.00000   0.04089   0.04083   2.23494
    A8        1.94530   0.01304   0.00000   0.04383   0.04356   1.98886
    A9        2.18464  -0.00754   0.00000  -0.02603  -0.02589   2.15874
   A10        2.15324  -0.00550   0.00000  -0.01779  -0.01766   2.13559
   A11        1.98460  -0.00709   0.00000  -0.02770  -0.02808   1.95653
   A12        2.17601  -0.00675   0.00000  -0.01529  -0.01510   2.16091
   A13        2.12257   0.01384   0.00000   0.04298   0.04317   2.16575
   A14        1.94549  -0.00405   0.00000  -0.01640  -0.01633   1.92916
   A15        1.93174   0.00401   0.00000   0.01618   0.01615   1.94789
   A16        1.93189   0.00433   0.00000   0.01750   0.01746   1.94935
   A17        1.87917  -0.00007   0.00000  -0.00042  -0.00036   1.87881
   A18        1.87936  -0.00020   0.00000  -0.00083  -0.00076   1.87860
   A19        1.89414  -0.00429   0.00000  -0.01713  -0.01726   1.87688
   A20        2.11765   0.00661   0.00000   0.02443   0.02459   2.14224
   A21        2.26520  -0.01719   0.00000  -0.04597  -0.04649   2.21872
   A22        1.86768   0.01103   0.00000   0.03007   0.02991   1.89759
   A23        1.79720  -0.00789   0.00000  -0.01185  -0.01199   1.78521
   A24        2.00334   0.00226   0.00000   0.00161   0.00178   2.00513
   A25        1.91956   0.00379   0.00000   0.01107   0.01091   1.93047
   A26        1.94570   0.00387   0.00000   0.00937   0.00921   1.95492
   A27        1.93725  -0.00083   0.00000  -0.01097  -0.01067   1.92658
   A28        1.86202  -0.00120   0.00000   0.00020   0.00017   1.86219
   A29        1.87058   0.01116   0.00000   0.02923   0.02914   1.89972
   A30        2.27458  -0.01629   0.00000  -0.04516  -0.04517   2.22941
   A31        2.13608   0.00519   0.00000   0.01646   0.01653   2.15261
   A32        1.76316  -0.00265   0.00000   0.00538   0.00486   1.76801
   A33        1.99014   0.00396   0.00000   0.01327   0.01322   2.00336
   A34        1.92987  -0.00356   0.00000  -0.02244  -0.02245   1.90742
   A35        1.99019   0.00267   0.00000   0.00826   0.00835   1.99854
   A36        1.92869  -0.00369   0.00000  -0.02526  -0.02544   1.90325
   A37        1.86230   0.00261   0.00000   0.01710   0.01723   1.87953
   A38        1.79179  -0.00829   0.00000  -0.01032  -0.01064   1.78115
   A39        1.92689   0.00409   0.00000   0.01192   0.01190   1.93880
   A40        1.99652   0.00365   0.00000   0.00792   0.00793   2.00446
   A41        1.93728  -0.00133   0.00000  -0.01894  -0.01903   1.91825
   A42        1.94527   0.00361   0.00000   0.01185   0.01221   1.95748
   A43        1.86713  -0.00176   0.00000  -0.00321  -0.00327   1.86386
   A44        2.18678  -0.00888   0.00000  -0.02270  -0.02279   2.16399
   A45        1.96726  -0.00215   0.00000  -0.01092  -0.01077   1.95650
   A46        2.12903   0.01104   0.00000   0.03370   0.03362   2.16265
   A47        2.27085  -0.00938   0.00000  -0.02710  -0.02706   2.24379
   A48        2.08334   0.00842   0.00000   0.02331   0.02336   2.10669
   A49        1.92853   0.00094   0.00000   0.00360   0.00351   1.93203
   A50        1.93866  -0.00077   0.00000  -0.00146  -0.00146   1.93719
   A51        1.92614   0.00331   0.00000   0.01187   0.01187   1.93800
   A52        1.94938   0.00074   0.00000   0.00281   0.00281   1.95219
   A53        1.88208  -0.00117   0.00000  -0.00433  -0.00434   1.87774
   A54        1.86958   0.00128   0.00000   0.00792   0.00791   1.87750
   A55        1.89561  -0.00361   0.00000  -0.01761  -0.01761   1.87800
   A56        1.92622   0.00346   0.00000   0.01261   0.01261   1.93883
   A57        1.94888   0.00065   0.00000   0.00243   0.00242   1.95130
   A58        1.93915  -0.00039   0.00000  -0.00004  -0.00005   1.93910
   A59        1.89474  -0.00352   0.00000  -0.01701  -0.01700   1.87774
   A60        1.88263  -0.00142   0.00000  -0.00531  -0.00532   1.87731
   A61        1.86986   0.00098   0.00000   0.00640   0.00639   1.87625
   A62        1.61442  -0.00325   0.00000  -0.00186  -0.00221   1.61221
   A63        1.95614  -0.00777   0.00000  -0.02255  -0.02258   1.93356
   A64        2.15378  -0.00476   0.00000  -0.01254  -0.01262   2.14116
   A65        2.16515   0.01273   0.00000   0.03733   0.03728   2.20243
   A66        1.95823   0.01226   0.00000   0.03200   0.03218   1.99041
   A67        2.16510  -0.00501   0.00000  -0.01123  -0.01138   2.15372
   A68        2.15882  -0.00719   0.00000  -0.02005  -0.02020   2.13862
   A69        1.94568   0.00349   0.00000   0.01489   0.01485   1.96054
   A70        1.92739   0.00240   0.00000   0.00890   0.00887   1.93626
   A71        1.93594  -0.00122   0.00000  -0.00495  -0.00494   1.93099
   A72        1.88817  -0.00309   0.00000  -0.01238  -0.01244   1.87573
   A73        1.87640  -0.00050   0.00000  -0.00051  -0.00051   1.87589
   A74        1.88818  -0.00135   0.00000  -0.00700  -0.00699   1.88119
    D1        0.00205  -0.00049   0.00000  -0.00553  -0.00565  -0.00360
    D2       -3.08034   0.00007   0.00000  -0.00789  -0.00826  -3.08860
    D3       -0.00465   0.00089   0.00000   0.01048   0.01036   0.00571
    D4        3.13868   0.00087   0.00000   0.01108   0.01099  -3.13352
    D5        3.06927   0.00153   0.00000   0.01671   0.01655   3.08582
    D6       -0.07059   0.00151   0.00000   0.01731   0.01717  -0.05341
    D7       -1.18293   0.00737   0.00000   0.08603   0.08566  -1.09726
    D8        2.26753   0.00313   0.00000   0.04046   0.04079   2.30832
    D9        2.03254   0.00655   0.00000   0.07933   0.07900   2.11155
   D10       -0.80018   0.00231   0.00000   0.03376   0.03412  -0.76606
   D11        0.00110   0.00000   0.00000  -0.00061  -0.00061   0.00049
   D12       -3.13914   0.00013   0.00000   0.00170   0.00163  -3.13751
   D13       -0.00392   0.00050   0.00000   0.00663   0.00666   0.00274
   D14       -3.14095   0.00022   0.00000   0.00292   0.00291  -3.13804
   D15        3.13622   0.00035   0.00000   0.00412   0.00417   3.14039
   D16       -0.00081   0.00007   0.00000   0.00042   0.00041  -0.00039
   D17        3.14130  -0.00011   0.00000  -0.00154  -0.00156   3.13973
   D18        1.05030  -0.00004   0.00000  -0.00101  -0.00096   1.04934
   D19       -1.05056  -0.00014   0.00000  -0.00169  -0.00180  -1.05236
   D20        0.00123   0.00007   0.00000   0.00114   0.00117   0.00240
   D21       -2.08977   0.00014   0.00000   0.00166   0.00177  -2.08800
   D22        2.09255   0.00004   0.00000   0.00098   0.00093   2.09349
   D23        0.00557  -0.00089   0.00000  -0.01107  -0.01113  -0.00556
   D24       -3.13770  -0.00089   0.00000  -0.01172  -0.01182   3.13366
   D25       -3.14049  -0.00062   0.00000  -0.00747  -0.00746   3.13523
   D26       -0.00058  -0.00063   0.00000  -0.00812  -0.00815  -0.00873
   D27        1.57349  -0.00039   0.00000  -0.00139  -0.00143   1.57206
   D28       -0.53570   0.00126   0.00000   0.00991   0.00989  -0.52582
   D29       -2.62216  -0.00016   0.00000   0.00020   0.00017  -2.62199
   D30       -1.56624  -0.00040   0.00000  -0.00067  -0.00065  -1.56689
   D31        2.60776   0.00126   0.00000   0.01063   0.01066   2.61842
   D32        0.52130  -0.00016   0.00000   0.00092   0.00095   0.52225
   D33        2.94831   0.00160   0.00000  -0.00519  -0.00614   2.94216
   D34        0.83037   0.00096   0.00000  -0.00955  -0.01030   0.82007
   D35       -1.26912  -0.00187   0.00000  -0.01920  -0.02003  -1.28914
   D36       -0.44006   0.00049   0.00000   0.01883   0.01914  -0.42092
   D37       -2.55800  -0.00015   0.00000   0.01447   0.01499  -2.54301
   D38        1.62570  -0.00298   0.00000   0.00482   0.00526   1.63096
   D39        2.84723   0.00466   0.00000   0.04955   0.04882   2.89605
   D40       -0.36150   0.00620   0.00000   0.06013   0.05926  -0.30224
   D41       -0.01938   0.00073   0.00000   0.00766   0.00771  -0.01167
   D42        3.05507   0.00226   0.00000   0.01823   0.01815   3.07322
   D43        0.71713  -0.00613   0.00000  -0.04771  -0.04783   0.66930
   D44        2.85959  -0.00258   0.00000  -0.02730  -0.02729   2.83230
   D45       -1.32525   0.00093   0.00000  -0.01241  -0.01247  -1.33773
   D46        2.87379  -0.00626   0.00000  -0.04814  -0.04829   2.82550
   D47       -1.26693  -0.00272   0.00000  -0.02773  -0.02775  -1.29469
   D48        0.83141   0.00080   0.00000  -0.01284  -0.01294   0.81847
   D49       -1.33621  -0.00579   0.00000  -0.04900  -0.04915  -1.38536
   D50        0.80626  -0.00224   0.00000  -0.02859  -0.02861   0.77764
   D51        2.90460   0.00127   0.00000  -0.01370  -0.01380   2.89080
   D52        0.47090  -0.00196   0.00000  -0.03144  -0.03165   0.43926
   D53       -1.59533   0.00223   0.00000  -0.00928  -0.00913  -1.60446
   D54        2.58099  -0.00110   0.00000  -0.01959  -0.01960   2.56139
   D55       -2.61008  -0.00231   0.00000  -0.03802  -0.03859  -2.64867
   D56        1.60687   0.00188   0.00000  -0.01586  -0.01607   1.59080
   D57       -0.50000  -0.00145   0.00000  -0.02617  -0.02654  -0.52654
   D58       -0.78914   0.00444   0.00000   0.05955   0.05958  -0.72956
   D59        2.31594   0.00382   0.00000   0.05286   0.05295   2.36888
   D60        2.27647   0.00620   0.00000   0.07141   0.07132   2.34780
   D61       -0.90163   0.00557   0.00000   0.06472   0.06469  -0.83694
   D62       -0.72755   0.00712   0.00000   0.05298   0.05286  -0.67469
   D63        1.33135   0.00669   0.00000   0.05247   0.05241   1.38377
   D64       -2.87247   0.00596   0.00000   0.04366   0.04358  -2.82888
   D65       -2.86998   0.00268   0.00000   0.02910   0.02901  -2.84097
   D66       -0.81107   0.00225   0.00000   0.02859   0.02856  -0.78251
   D67        1.26829   0.00152   0.00000   0.01978   0.01973   1.28802
   D68        1.31570   0.00016   0.00000   0.01976   0.01973   1.33543
   D69       -2.90858  -0.00027   0.00000   0.01925   0.01929  -2.88929
   D70       -0.82922  -0.00100   0.00000   0.01044   0.01046  -0.81876
   D71       -0.06585   0.00147   0.00000   0.01715   0.01706  -0.04879
   D72        3.10971   0.00190   0.00000   0.02298   0.02274   3.13245
   D73        3.09214   0.00099   0.00000   0.01160   0.01159   3.10373
   D74       -0.01548   0.00142   0.00000   0.01742   0.01727   0.00179
   D75       -2.60228  -0.00049   0.00000  -0.00372  -0.00374  -2.60602
   D76        1.59442  -0.00069   0.00000  -0.00511  -0.00514   1.58928
   D77       -0.51616   0.00111   0.00000   0.00720   0.00719  -0.50897
   D78        0.52148  -0.00011   0.00000   0.00187   0.00189   0.52337
   D79       -1.56501  -0.00032   0.00000   0.00048   0.00049  -1.56451
   D80        2.60760   0.00148   0.00000   0.01279   0.01282   2.62042
   D81        0.00413  -0.00104   0.00000  -0.01329  -0.01341  -0.00928
   D82        3.09840   0.00011   0.00000   0.00270   0.00274   3.10114
   D83       -3.12168  -0.00128   0.00000  -0.01806  -0.01827  -3.13995
   D84       -0.02741  -0.00014   0.00000  -0.00206  -0.00212  -0.02953
   D85       -3.09417  -0.00033   0.00000  -0.00689  -0.00693  -3.10110
   D86        0.01761  -0.00108   0.00000  -0.01307  -0.01319   0.00443
   D87       -0.01557   0.00063   0.00000   0.00612   0.00603  -0.00954
   D88       -3.02537  -0.00197   0.00000  -0.01486  -0.01451  -3.03988
   D89        0.00935   0.00021   0.00000   0.00313   0.00313   0.01248
   D90       -3.08512  -0.00100   0.00000  -0.01307  -0.01312  -3.09824
   D91        3.01814   0.00127   0.00000   0.01980   0.01988   3.03802
   D92       -0.07633   0.00006   0.00000   0.00359   0.00363  -0.07270
   D93       -0.52123   0.00065   0.00000   0.00808   0.00813  -0.51310
   D94        1.57833   0.00068   0.00000   0.00830   0.00840   1.58672
   D95       -2.61168  -0.00023   0.00000   0.00215   0.00221  -2.60947
   D96        2.76788  -0.00053   0.00000  -0.01032  -0.01041   2.75746
   D97       -1.41575  -0.00049   0.00000  -0.01011  -0.01015  -1.42590
   D98        0.67743  -0.00140   0.00000  -0.01626  -0.01633   0.66110
         Item               Value     Threshold  Converged?
 Maximum Force            0.062806     0.000450     NO 
 RMS     Force            0.009307     0.000300     NO 
 Maximum Displacement     0.780636     0.001800     NO 
 RMS     Displacement     0.192182     0.001200     NO 
 Predicted change in Energy=-2.984317D-02
 Lowest energy point so far.  Saving SCF results.
 GradGradGradGradGradGradGradGradGradGradGradGradGradGradGradGradGradGrad

 Leave Link  103 at Sun Dec  2 13:50:57 2018, MaxMem=   536870912 cpu:         4.0
 (Enter /pbs_home/pkowalski/g09d01/g09/l202.exe)
                          Input orientation:                          
 ---------------------------------------------------------------------
 Center     Atomic      Atomic             Coordinates (Angstroms)
 Number     Number       Type             X           Y           Z
 ---------------------------------------------------------------------
      1          6           0       -1.933187   -0.179240   -0.602526
      2         16           0       -3.436702    0.673692   -0.277835
      3          6           0       -4.381989   -0.662051   -0.857992
      4          6           0       -3.588115   -1.694020   -1.272436
      5          6           0       -2.187552   -1.441735   -1.131903
      6          6           0       -5.872336   -0.587917   -0.865001
      7          1           0       -3.973906   -2.627752   -1.675375
      8          6           0       -0.666038    0.396698   -0.263290
      9          6           0       -0.159894    1.674532   -0.881291
     10          6           0        0.381660   -0.219373    0.407634
     11          6           0        1.041522    2.006698   -0.001960
     12          6           0        1.623884    0.618859    0.245060
     13          9           0       -1.058192    2.685253   -0.915106
     14          9           0        0.236438    1.461490   -2.163337
     15          9           0        1.905029    2.886417   -0.536871
     16          9           0        0.607045    2.519559    1.174100
     17          9           0        2.344887    0.220158   -0.836416
     18          9           0        2.463872    0.599775    1.302629
     19          6           0       -0.635804   -1.802433    2.122624
     20          6           0        0.334875   -1.408837    1.198099
     21          6           0       -1.814271   -0.973746    2.495141
     22          1           0       -2.116576   -1.164153    3.532578
     23          1           0       -2.676458   -1.200901    1.850640
     24          1           0       -1.604405    0.100234    2.402741
     25          6           0       -1.122194   -2.414758   -1.504263
     26          1           0       -0.866780   -3.066579   -0.654916
     27          1           0       -0.200821   -1.908706   -1.823085
     28          1           0       -1.447323   -3.059593   -2.330432
     29          1           0       -6.301475   -1.514369   -1.263702
     30          1           0       -6.233124    0.241459   -1.488353
     31          1           0       -6.276409   -0.442120    0.146250
     32         16           0        1.573165   -2.642527    1.035388
     33          6           0        0.798640   -3.672848    2.182226
     34          6           0       -0.359185   -3.079599    2.676136
     35          6           0        1.406575   -4.942305    2.659578
     36          1           0        2.058332   -5.401883    1.905631
     37          1           0        2.012751   -4.773057    3.560823
     38          1           0        0.628316   -5.672804    2.911636
     39          1           0       -0.975474   -3.546957    3.441031
 ---------------------------------------------------------------------
                    Distance matrix (angstroms):
                    1          2          3          4          5
     1  C    0.000000
     2  S    1.758828   0.000000
     3  C    2.508985   1.736191   0.000000
     4  C    2.341394   2.572590   1.366368   0.000000
     5  C    1.392421   2.600931   2.344886   1.430025   0.000000
     6  C    3.968981   2.805127   1.492206   2.570435   3.791817
     7  H    3.363147   3.625085   2.167632   1.087682   2.212026
     8  C    1.432638   2.784514   3.909337   3.732025   2.539553
     9  C    2.580455   3.478981   4.825583   4.822119   3.726302
    10  C    2.525975   3.980869   4.948750   4.555911   3.234995
    11  C    3.740040   4.680545   6.104874   6.061597   4.857508
    12  C    3.742742   5.087824   6.239228   5.900604   4.546330
    13  F    3.011419   3.179591   4.717556   5.070131   4.284214
    14  F    3.136144   4.203296   5.248164   5.037673   3.920242
    15  F    4.912684   5.787689   7.226433   7.189999   5.986333
    16  F    4.110072   4.676241   6.256397   6.429553   5.368359
    17  F    4.303038   5.826188   6.784513   6.249376   4.836549
    18  F    4.854956   6.109018   7.288779   6.965558   5.632979
    19  C    3.427010   4.442795   4.921225   4.500481   3.623531
    20  C    3.146150   4.554130   5.199424   4.644860   3.434040
    21  C    3.200144   3.610503   4.234836   4.226104   3.676112
    22  H    4.254735   4.431665   4.966016   5.053152   4.673272
    23  H    2.759396   2.936405   3.245903   3.290576   3.031929
    24  H    3.036089   3.297219   4.350682   4.545479   3.900185
    25  C    2.543301   4.049642   3.757115   2.579529   1.490105
    26  H    3.078424   4.553715   4.263765   3.109809   2.147574
    27  H    2.735307   4.418993   4.468525   3.438468   2.154737
    28  H    3.393841   4.701936   4.065532   2.750842   2.145198
    29  H    4.615373   3.737174   2.139035   2.719315   4.116674
    30  H    4.410345   3.077687   2.154156   3.284627   4.396232
    31  H    4.415127   3.080393   2.155388   3.287377   4.399052
    32  S    4.587488   6.149848   6.555230   5.732759   4.503559
    33  C    5.236698   6.548467   6.719132   5.924024   4.987851
    34  C    4.651794   5.681923   5.875165   5.285550   4.530639
    35  C    6.669491   7.976537   8.012575   7.138559   6.288646
    36  H    7.035557   8.477944   8.460577   7.465301   6.552627
    37  H    7.348949   8.608072   8.793122   8.013149   7.124741
    38  H    7.006417   8.183832   8.026264   7.149509   6.494711
    39  H    5.348746   6.140154   6.197470   5.698775   5.178110
                    6          7          8          9         10
     6  C    0.000000
     7  H    2.902011   0.000000
     8  C    5.332642   4.699285   0.000000
     9  C    6.144180   5.804043   1.506973   0.000000
    10  C    6.392800   5.395384   1.388291   2.354036   0.000000
    11  C    7.434939   7.030859   2.361389   1.525437   2.357664
    12  C    7.673452   6.750097   2.356166   2.359020   1.507376
    13  F    5.821696   6.107981   2.411667   1.352642   3.501381
    14  F    6.572889   5.889568   2.357631   1.358716   3.075107
    15  F    8.524440   8.140278   3.589419   2.418925   3.585900
    16  F    7.469721   7.456503   2.862406   2.350936   2.853072
    17  F    8.256910   6.981518   3.070066   2.896747   2.365398
    18  F    8.694918   7.792973   3.505663   3.578932   2.409902
    19  C    6.149978   5.123366   3.244946   4.619447   2.546076
    20  C    6.592402   5.320546   2.529316   3.751777   1.428933
    21  C    5.282738   4.979254   3.287171   4.598982   3.122319
    22  H    5.811754   5.719666   4.353036   5.600801   4.110847
    23  H    4.238407   4.018963   3.326080   4.697303   3.521044
    24  H    5.419126   5.448622   2.841856   3.917894   2.833206
    25  C    5.129313   2.864770   3.106827   4.246929   3.276681
    26  H    5.589588   3.299718   3.491125   4.798861   3.285452
    27  H    5.901567   3.843828   2.822104   3.705165   2.858187
    28  H    5.276117   2.645602   4.102368   5.115606   4.348451
    29  H    1.096100   2.612790   6.034166   6.930682   7.009613
    30  H    1.098454   3.656695   5.702397   6.269478   6.896557
    31  H    1.098709   3.660168   5.687495   6.553458   6.666919
    32  S    7.954143   6.174014   3.992177   5.031317   2.772261
    33  C    7.956400   6.224990   4.968604   6.236857   3.905065
    34  C    7.010205   5.675036   4.562786   5.941108   3.725029
    35  C    9.185091   7.286876   6.429916   7.666427   5.331771
    36  H    9.682260   7.543693   6.763870   7.922317   5.649215
    37  H    9.963830   8.237728   6.966068   8.125525   5.774001
    38  H    9.076208   7.175895   6.970965   8.306077   6.005895
    39  H    7.160802   6.001095   5.419424   6.827268   4.702778
                   11         12         13         14         15
    11  C    0.000000
    12  C    1.525209   0.000000
    13  F    2.388110   3.579037   0.000000
    14  F    2.370014   2.904378   2.175258   0.000000
    15  F    1.343755   2.415011   2.994029   2.731301   0.000000
    16  F    1.354590   2.347283   2.676798   3.520703   2.178709
    17  F    2.363641   1.359558   4.202836   2.783376   2.718848
    18  F    2.388402   1.350702   4.655373   4.209149   2.987440
    19  C    4.672982   3.807111   5.435581   5.457423   5.959368
    20  C    3.688547   2.584836   4.813299   4.421281   4.891290
    21  C    4.824325   4.406831   5.058628   5.642446   6.158502
    22  H    5.702705   5.289418   5.976621   6.698815   7.010053
    23  H    5.248257   4.937849   5.036897   5.628970   6.587594
    24  H    4.051929   3.917450   4.241318   5.107915   5.359129
    25  C    5.146635   4.450158   5.134327   4.159995   6.180807
    26  H    5.459498   4.538261   5.760895   4.898554   6.567726
    27  H    4.493362   3.741036   4.760669   3.415434   5.392787
    28  H    6.106016   5.440264   5.929403   4.827335   7.057631
    29  H    8.240723   8.344959   6.726839   7.239433   9.340338
    30  H    7.631901   8.054796   5.751579   6.618105   8.609916
    31  H    7.718212   7.971829   6.175494   7.167642   8.858992
    32  S    4.793123   3.356163   6.254095   5.372303   5.757721
    33  C    6.089902   4.780416   7.312095   6.749919   7.186204
    34  C    5.916468   4.849874   6.827822   6.663089   7.144468
    35  C    7.450214   6.066602   8.776849   8.101748   8.470810
    36  H    7.717505   6.260636   9.114332   8.184234   8.642061
    37  H    7.720219   6.341786   9.224479   8.648172   8.687361
    38  H    8.224022   6.905563   9.345875   8.763964   9.315710
    39  H    6.838534   5.858747   7.604158   7.613292   8.093782
                   16         17         18         19         20
    16  F    0.000000
    17  F    3.514187   0.000000
    18  F    2.673930   2.175724   0.000000
    19  C    4.596084   4.661686   4.006368   0.000000
    20  C    3.937887   3.291356   2.928836   1.397098   0.000000
    21  C    4.450966   5.461068   4.711747   1.488044   2.547636
    22  H    5.152695   6.396020   5.391161   2.141975   3.394005
    23  H    5.008085   5.869717   5.474097   2.144781   3.088231
    24  H    3.500458   5.109151   4.243898   2.153322   2.736652
    25  C    5.874639   4.405616   5.461311   3.710233   3.230741
    26  H    6.059901   4.598955   5.326103   3.060416   2.761476
    27  H    5.407892   3.462110   4.812811   3.971036   3.108760
    28  H    6.901384   5.231606   6.472059   4.697736   4.283895
    29  H    8.363199   8.828971   9.374805   6.606816   7.079035
    30  H    7.685461   8.602776   9.140882   6.967543   7.285542
    31  H    7.563726   8.702355   8.877796   6.129676   6.763874
    32  S    5.253548   3.506305   3.373025   2.601419   1.755513
    33  C    6.276856   5.163194   4.669260   2.357887   2.511837
    34  C    5.877098   5.526158   4.836731   1.419171   2.336184
    35  C    7.650183   6.305032   5.802916   3.783969   3.971127
    36  H    8.086446   6.261652   6.045491   4.501277   4.406282
    37  H    7.800942   6.661698   5.845534   4.231769   4.440237
    38  H    8.374622   7.191767   6.730781   4.147326   4.604751
    39  H    6.666780   6.596401   5.796314   2.212902   3.364419
                   21         22         23         24         25
    21  C    0.000000
    22  H    1.097232   0.000000
    23  H    1.100158   1.773058   0.000000
    24  H    1.098187   1.771306   1.773997   0.000000
    25  C    4.307055   5.284182   3.891601   4.671445   0.000000
    26  H    3.898788   4.766164   3.610194   4.463414   1.100681
    27  H    4.703663   5.736514   4.486203   4.885027   1.098482
    28  H    5.269873   6.198022   4.737813   5.693163   1.097304
    29  H    5.878450   6.374977   4.789377   6.173509   5.262464
    30  H    6.072167   6.643152   5.087156   6.048603   5.759978
    31  H    5.070561   5.412278   4.054669   5.216657   5.760332
    32  S    4.048509   4.694223   4.560944   4.414674   3.710346
    33  C    3.769664   4.076209   4.277473   4.478772   4.343109
    34  C    2.566057   2.736942   3.095272   3.425881   4.301155
    35  C    5.113741   5.239193   5.596753   5.878704   5.488237
    36  H    5.912103   6.167265   6.330048   6.628428   5.537693
    37  H    5.496957   5.484189   6.137891   6.178506   6.406602
    38  H    5.312329   5.314878   5.660845   6.210635   5.760149
    39  H    2.867002   2.643530   3.305551   3.843905   5.075366
                   26         27         28         29         30
    26  H    0.000000
    27  H    1.774483   0.000000
    28  H    1.773254   1.770793   0.000000
    29  H    5.684706   6.138924   5.204654   0.000000
    30  H    6.358882   6.412795   5.874516   1.771461   0.000000
    31  H    6.065784   6.553008   6.025379   1.771528   1.772310
    32  S    2.998380   3.443311   4.541590   8.280610   8.696252
    33  C    3.345229   4.489279   5.077845   8.181997   8.845375
    34  C    3.369530   4.651780   5.123492   7.299526   7.929411
    35  C    4.435354   5.646301   6.048929   9.303596  10.121351
    36  H    4.535011   5.586535   5.976635   9.749041  10.588422
    37  H    5.382957   6.487748   7.043788  10.149948  10.891924
    38  H    4.663477   6.105201   6.214212   9.096595  10.070640
    39  H    4.125453   5.567303   5.811192   7.391360   8.142101
                   31         32         33         34         35
    31  H    0.000000
    32  S    8.200498   0.000000
    33  C    8.039845   1.725307   0.000000
    34  C    6.954866   2.572365   1.391563   0.000000
    35  C    9.251850   2.820412   1.486261   2.566681   0.000000
    36  H    9.857107   2.933727   2.157056   3.439632   1.097468
    37  H    9.956229   3.333198   2.141275   3.045743   1.099243
    38  H    9.093000   3.687224   2.135620   2.784839   1.096745
    39  H    6.971047   3.619485   2.178972   1.087796   2.869115
                   36         37         38         39
    36  H    0.000000
    37  H    1.771203   0.000000
    38  H    1.769290   1.774161   0.000000
    39  H    3.873265   3.232207   2.715074   0.000000
 Stoichiometry    C17H14F6S2
 Framework group  C1[X(C17H14F6S2)]
 Deg. of freedom   111
 Full point group                 C1      NOp   1
 RotChk:  IX=0 Diff= 6.75D-02
 Largest Abelian subgroup         C1      NOp   1
 Largest concise Abelian subgroup C1      NOp   1
                         Standard orientation:                         
 ---------------------------------------------------------------------
 Center     Atomic      Atomic             Coordinates (Angstroms)
 Number     Number       Type             X           Y           Z
 ---------------------------------------------------------------------
      1          6           0        1.577246   -0.440305    0.293881
      2         16           0        3.016047   -0.657971   -0.694021
      3          6           0        3.415421   -2.139014    0.119227
      4          6           0        2.498471   -2.441848    1.085899
      5          6           0        1.438883   -1.488333    1.200152
      6          6           0        4.635810   -2.907450   -0.263965
      7          1           0        2.557982   -3.324624    1.718525
      8          6           0        0.684913    0.658308    0.071970
      9          6           0        1.105214    2.095984    0.237516
     10          6           0       -0.698946    0.607061   -0.026309
     11          6           0       -0.066682    2.850220   -0.382763
     12          6           0       -1.247301    2.006580    0.086994
     13          9           0        2.281420    2.416253   -0.348664
     14          9           0        1.226762    2.410158    1.553810
     15          9           0       -0.141387    4.149287   -0.047317
     16          9           0        0.018939    2.777970   -1.732712
     17          9           0       -1.549225    2.310621    1.377265
     18          9           0       -2.361496    2.240168   -0.639919
     19          6           0       -1.302555   -1.587566   -1.167261
     20          6           0       -1.516622   -0.539473   -0.268618
     21          6           0       -0.152683   -1.653703   -2.109436
     22          1           0       -0.426548   -2.189617   -3.026885
     23          1           0        0.698869   -2.183164   -1.656801
     24          1           0        0.195009   -0.653611   -2.400884
     25          6           0        0.314849   -1.601325    2.171848
     26          1           0       -0.529017   -2.159209    1.738081
     27          1           0       -0.061053   -0.615387    2.477278
     28          1           0        0.629555   -2.130393    3.080211
     29          1           0        4.731249   -3.809371    0.351555
     30          1           0        5.548555   -2.312061   -0.126090
     31          1           0        4.602764   -3.224068   -1.315545
     32         16           0       -2.980540   -0.809291    0.661958
     33          6           0       -3.296813   -2.306497   -0.134931
     34          6           0       -2.318031   -2.575682   -1.086757
     35          6           0       -4.540673   -3.088256    0.090096
     36          1           0       -4.950219   -2.939443    1.097351
     37          1           0       -5.320757   -2.800955   -0.629114
     38          1           0       -4.350398   -4.161337   -0.032949
     39          1           0       -2.352240   -3.452877   -1.729143
 ---------------------------------------------------------------------
 Rotational constants (GHZ):      0.2246483      0.2036563      0.1287104
 Leave Link  202 at Sun Dec  2 13:50:59 2018, MaxMem=   536870912 cpu:         0.0
 (Enter /pbs_home/pkowalski/g09d01/g09/l301.exe)
 Basis read from rwf:  (5D, 7F)
 No pseudopotential information found on rwf file.
 There are   453 symmetry adapted cartesian basis functions of A   symmetry.
 There are   428 symmetry adapted basis functions of A   symmetry.
   428 basis functions,   747 primitive gaussians,   453 cartesian basis functions
   101 alpha electrons      101 beta electrons
       nuclear repulsion energy      2833.4431830370 Hartrees.
 IExCor= 4134 DFT=T Ex+Corr=M06L ExCW=0 ScaHFX=  0.000000
 ScaDFX=  1.000000  1.000000  1.000000  1.000000 ScalE2=  1.000000  1.000000
 IRadAn=      0 IRanWt=     -1 IRanGd=            0 ICorTp=0 IEmpDi=  4
 NAtoms=   39 NActive=   39 NUniq=   39 SFac= 1.00D+00 NAtFMM=   60 NAOKFM=F Big=F
 Integral buffers will be    131072 words long.
 Raffenetti 2 integral format.
 Two-electron integral symmetry is turned on.
 No density basis found on file   724.
 Leave Link  301 at Sun Dec  2 13:50:59 2018, MaxMem=   536870912 cpu:         0.5
 (Enter /pbs_home/pkowalski/g09d01/g09/l302.exe)
 NPDir=0 NMtPBC=     1 NCelOv=     1 NCel=       1 NClECP=     1 NCelD=      1
         NCelK=      1 NCelE2=     1 NClLst=     1 CellRange=     0.0.
 One-electron integrals computed using PRISM.
 NBasis=   428 RedAO= T EigKep=  3.50D-04  NBF=   428
 NBsUse=   428 1.00D-06 EigRej= -1.00D+00 NBFU=   428
 Precomputing XC quadrature grid using
 IXCGrd= 4 IRadAn=           0 IRanWt=          -1 IRanGd=           0 AccXCQ= 0.00D+00.
 Generated NRdTot=       0 NPtTot=           0 NUsed=           0 NTot=          32
 NSgBfM=   443   443   443   443   446 MxSgAt=    39 MxSgA2=    39.
 Leave Link  302 at Sun Dec  2 13:51:00 2018, MaxMem=   536870912 cpu:         7.3
 (Enter /pbs_home/pkowalski/g09d01/g09/l303.exe)
 DipDrv:  MaxL=1.
 Leave Link  303 at Sun Dec  2 13:51:01 2018, MaxMem=   536870912 cpu:         1.0
 (Enter /pbs_home/pkowalski/g09d01/g09/l401.exe)
 Initial guess from the checkpoint file:  "dae0068freq_open_m06l_air.chk"
 B after Tr=     0.000000    0.000000    0.000000
         Rot=    0.999803    0.001695    0.018378   -0.007261 Ang=   2.27 deg.
 Guess basis will be translated and rotated to current coordinates.
 JPrj=2 DoOrth=T DoCkMO=T.
 Generating alternative initial guess.
 ExpMin= 1.22D-01 ExpMax= 9.18D+03 ExpMxC= 1.38D+03 IAcc=1 IRadAn=         1 AccDes= 0.00D+00
 Harris functional with IExCor= 1009 and IRadAn=       1 diagonalized for initial guess.
 HarFok:  IExCor= 1009 AccDes= 0.00D+00 IRadAn=         1 IDoV= 1 UseB2=F ITyADJ=14
 ICtDFT=  3500011 ScaDFX=  1.000000  1.000000  1.000000  1.000000
 FoFCou: FMM=F IPFlag=           0 FMFlag=      100000 FMFlg1=           0
         NFxFlg=           0 DoJE=T BraDBF=F KetDBF=T FulRan=T
         wScrn=  0.000000 ICntrl=     500 IOpCl=  0 I1Cent=   200000004 NGrid=           0
         NMat0=    1 NMatS0=      1 NMatT0=    0 NMatD0=    1 NMtDS0=    0 NMtDT0=    0
 Petite list used in FoFCou.
 Harris En= -2048.95778871896    
 Leave Link  401 at Sun Dec  2 13:51:04 2018, MaxMem=   536870912 cpu:        19.7
 (Enter /pbs_home/pkowalski/g09d01/g09/l502.exe)
 Closed shell SCF:
 Using DIIS extrapolation, IDIIS=  1040.
 Integral symmetry usage will be decided dynamically.
 IVT=      641221 IEndB=      641221 NGot=   536870912 MDV=   536451994
 LenX=   536451994 LenY=   536246332
 Requested convergence on RMS density matrix=1.00D-08 within 128 cycles.
 Requested convergence on MAX density matrix=1.00D-06.
 Requested convergence on             energy=1.00D-06.
 No special actions if energy rises.
 Fock matrices will be formed incrementally for  20 cycles.
 Integral accuracy reduced to 1.0D-05 until final iterations.

 Cycle   1  Pass 0  IDiag  1:
 FoFJK:  IHMeth= 1 ICntrl=     500 DoSepK=F KAlg= 0 I1Cent=   0 FoldK=F
 IRaf= 790000000 NMat=   1 IRICut=       1 DoRegI=T DoRafI=F ISym2E= 0.
 FoFCou: FMM=F IPFlag=           0 FMFlag=      100000 FMFlg1=           0
         NFxFlg=           0 DoJE=T BraDBF=F KetDBF=F FulRan=T
         wScrn=  0.000000 ICntrl=     500 IOpCl=  0 I1Cent=           0 NGrid=           0
         NMat0=    1 NMatS0=      1 NMatT0=    0 NMatD0=    1 NMtDS0=    0 NMtDT0=    0
 Symmetry not used in FoFCou.
 E= -2050.30921641383    
 DIIS: error= 3.82D-03 at cycle   1 NSaved=   1.
 NSaved= 1 IEnMin= 1 EnMin= -2050.30921641383     IErMin= 1 ErrMin= 3.82D-03
 ErrMax= 3.82D-03  0.00D+00 EMaxC= 1.00D-01 BMatC= 2.51D-02 BMatP= 2.51D-02
 IDIUse=3 WtCom= 9.62D-01 WtEn= 3.82D-02
 Coeff-Com:  0.100D+01
 Coeff-En:   0.100D+01
 Coeff:      0.100D+01
 Gap=     0.482 Goal=   None    Shift=    0.000
 GapD=    0.482 DampG=2.000 DampE=1.000 DampFc=2.0000 IDamp=-1.
 RMSDP=1.05D-03 MaxDP=4.43D-02              OVMax= 3.84D-02

 Cycle   2  Pass 0  IDiag  1:
 RMSU=  1.05D-03    CP:  1.00D+00
 E= -2050.34412783779     Delta-E=       -0.034911423954 Rises=F Damp=F
 DIIS: error= 1.38D-03 at cycle   2 NSaved=   2.
 NSaved= 2 IEnMin= 2 EnMin= -2050.34412783779     IErMin= 2 ErrMin= 1.38D-03
 ErrMax= 1.38D-03  0.00D+00 EMaxC= 1.00D-01 BMatC= 1.62D-03 BMatP= 2.51D-02
 IDIUse=3 WtCom= 9.86D-01 WtEn= 1.38D-02
 Coeff-Com:  0.925D-01 0.908D+00
 Coeff-En:   0.000D+00 0.100D+01
 Coeff:      0.912D-01 0.909D+00
 Gap=     0.102 Goal=   None    Shift=    0.000
 RMSDP=3.47D-04 MaxDP=1.19D-02 DE=-3.49D-02 OVMax= 2.50D-02

 Cycle   3  Pass 0  IDiag  1:
 RMSU=  3.23D-04    CP:  1.00D+00  8.80D-01
 E= -2050.34225077524     Delta-E=        0.001877062552 Rises=F Damp=F
 DIIS: error= 2.35D-03 at cycle   3 NSaved=   3.
 NSaved= 3 IEnMin= 2 EnMin= -2050.34412783779     IErMin= 2 ErrMin= 1.38D-03
 ErrMax= 2.35D-03  0.00D+00 EMaxC= 1.00D-01 BMatC= 3.26D-03 BMatP= 1.62D-03
 IDIUse=3 WtCom= 1.71D-01 WtEn= 8.29D-01
 Coeff-Com:  0.594D-02 0.588D+00 0.406D+00
 Coeff-En:   0.000D+00 0.653D+00 0.347D+00
 Coeff:      0.102D-02 0.642D+00 0.357D+00
 Gap=     0.104 Goal=   None    Shift=    0.000
 RMSDP=2.02D-04 MaxDP=7.66D-03 DE= 1.88D-03 OVMax= 1.79D-02

 Cycle   4  Pass 0  IDiag  1:
 RMSU=  7.83D-05    CP:  1.00D+00  9.33D-01  4.50D-01
 E= -2050.34566910215     Delta-E=       -0.003418326910 Rises=F Damp=F
 DIIS: error= 3.05D-04 at cycle   4 NSaved=   4.
 NSaved= 4 IEnMin= 4 EnMin= -2050.34566910215     IErMin= 4 ErrMin= 3.05D-04
 ErrMax= 3.05D-04  0.00D+00 EMaxC= 1.00D-01 BMatC= 1.04D-04 BMatP= 1.62D-03
 IDIUse=3 WtCom= 9.97D-01 WtEn= 3.05D-03
 Coeff-Com: -0.109D-03 0.326D+00 0.190D+00 0.483D+00
 Coeff-En:   0.000D+00 0.000D+00 0.000D+00 0.100D+01
 Coeff:     -0.109D-03 0.325D+00 0.190D+00 0.485D+00
 Gap=     0.103 Goal=   None    Shift=    0.000
 RMSDP=5.08D-05 MaxDP=2.15D-03 DE=-3.42D-03 OVMax= 4.04D-03

 Cycle   5  Pass 0  IDiag  1:
 RMSU=  2.89D-05    CP:  1.00D+00  9.47D-01  4.05D-01  5.37D-01
 E= -2050.34576797577     Delta-E=       -0.000098873626 Rises=F Damp=F
 DIIS: error= 1.25D-04 at cycle   5 NSaved=   5.
 NSaved= 5 IEnMin= 5 EnMin= -2050.34576797577     IErMin= 5 ErrMin= 1.25D-04
 ErrMax= 1.25D-04  0.00D+00 EMaxC= 1.00D-01 BMatC= 1.80D-05 BMatP= 1.04D-04
 IDIUse=3 WtCom= 9.99D-01 WtEn= 1.25D-03
 Coeff-Com: -0.462D-03 0.144D+00 0.774D-01 0.321D+00 0.458D+00
 Coeff-En:   0.000D+00 0.000D+00 0.000D+00 0.122D+00 0.878D+00
 Coeff:     -0.461D-03 0.144D+00 0.773D-01 0.321D+00 0.459D+00
 Gap=     0.103 Goal=   None    Shift=    0.000
 RMSDP=1.81D-05 MaxDP=7.22D-04 DE=-9.89D-05 OVMax= 2.03D-03

 Cycle   6  Pass 0  IDiag  1:
 RMSU=  1.12D-05    CP:  1.00D+00  9.46D-01  4.01D-01  5.77D-01  5.25D-01
 E= -2050.34578466780     Delta-E=       -0.000016692026 Rises=F Damp=F
 DIIS: error= 5.95D-05 at cycle   6 NSaved=   6.
 NSaved= 6 IEnMin= 6 EnMin= -2050.34578466780     IErMin= 6 ErrMin= 5.95D-05
 ErrMax= 5.95D-05  0.00D+00 EMaxC= 1.00D-01 BMatC= 2.77D-06 BMatP= 1.80D-05
 IDIUse=1 WtCom= 1.00D+00 WtEn= 0.00D+00
 Coeff-Com: -0.403D-03 0.577D-01 0.294D-01 0.160D+00 0.314D+00 0.439D+00
 Coeff:     -0.403D-03 0.577D-01 0.294D-01 0.160D+00 0.314D+00 0.439D+00
 Gap=     0.103 Goal=   None    Shift=    0.000
 RMSDP=6.67D-06 MaxDP=2.99D-04 DE=-1.67D-05 OVMax= 8.42D-04

 Initial convergence to 1.0D-05 achieved.  Increase integral accuracy.
 Cycle   7  Pass 1  IDiag  1:
 E= -2050.34242099738     Delta-E=        0.003363670423 Rises=F Damp=F
 DIIS: error= 2.79D-04 at cycle   1 NSaved=   1.
 NSaved= 1 IEnMin= 1 EnMin= -2050.34242099738     IErMin= 1 ErrMin= 2.79D-04
 ErrMax= 2.79D-04  0.00D+00 EMaxC= 1.00D-01 BMatC= 3.91D-05 BMatP= 3.91D-05
 IDIUse=3 WtCom= 9.97D-01 WtEn= 2.79D-03
 Coeff-Com:  0.100D+01
 Coeff-En:   0.100D+01
 Coeff:      0.100D+01
 Gap=     0.103 Goal=   None    Shift=    0.000
 RMSDP=6.67D-06 MaxDP=2.99D-04 DE= 3.36D-03 OVMax= 1.65D-03

 Cycle   8  Pass 1  IDiag  1:
 RMSU=  1.13D-04    CP:  1.00D+00
 E= -2050.34245562695     Delta-E=       -0.000034629573 Rises=F Damp=F
 DIIS: error= 8.94D-05 at cycle   2 NSaved=   2.
 NSaved= 2 IEnMin= 2 EnMin= -2050.34245562695     IErMin= 2 ErrMin= 8.94D-05
 ErrMax= 8.94D-05  0.00D+00 EMaxC= 1.00D-01 BMatC= 8.13D-06 BMatP= 3.91D-05
 IDIUse=1 WtCom= 1.00D+00 WtEn= 0.00D+00
 Coeff-Com:  0.232D+00 0.768D+00
 Coeff:      0.232D+00 0.768D+00
 Gap=     0.103 Goal=   None    Shift=    0.000
 RMSDP=2.28D-05 MaxDP=1.08D-03 DE=-3.46D-05 OVMax= 3.15D-03

 Cycle   9  Pass 1  IDiag  1:
 RMSU=  2.27D-05    CP:  1.00D+00  9.96D-01
 E= -2050.34244086092     Delta-E=        0.000014766032 Rises=F Damp=F
 DIIS: error= 1.54D-04 at cycle   3 NSaved=   3.
 NSaved= 3 IEnMin= 2 EnMin= -2050.34245562695     IErMin= 2 ErrMin= 8.94D-05
 ErrMax= 1.54D-04  0.00D+00 EMaxC= 1.00D-01 BMatC= 2.02D-05 BMatP= 8.13D-06
 IDIUse=3 WtCom= 4.47D-01 WtEn= 5.53D-01
 Coeff-Com:  0.431D-01 0.600D+00 0.356D+00
 Coeff-En:   0.000D+00 0.678D+00 0.322D+00
 Coeff:      0.192D-01 0.643D+00 0.338D+00
 Gap=     0.103 Goal=   None    Shift=    0.000
 RMSDP=1.52D-05 MaxDP=5.29D-04 DE= 1.48D-05 OVMax= 2.28D-03

 Cycle  10  Pass 1  IDiag  1:
 RMSU=  6.37D-06    CP:  1.00D+00  1.01D+00  3.99D-01
 E= -2050.34246329107     Delta-E=       -0.000022430150 Rises=F Damp=F
 DIIS: error= 3.79D-05 at cycle   4 NSaved=   4.
 NSaved= 4 IEnMin= 4 EnMin= -2050.34246329107     IErMin= 4 ErrMin= 3.79D-05
 ErrMax= 3.79D-05  0.00D+00 EMaxC= 1.00D-01 BMatC= 1.06D-06 BMatP= 8.13D-06
 IDIUse=1 WtCom= 1.00D+00 WtEn= 0.00D+00
 Coeff-Com:  0.522D-02 0.357D+00 0.212D+00 0.426D+00
 Coeff:      0.522D-02 0.357D+00 0.212D+00 0.426D+00
 Gap=     0.103 Goal=   None    Shift=    0.000
 RMSDP=4.29D-06 MaxDP=2.16D-04 DE=-2.24D-05 OVMax= 3.01D-04

 Cycle  11  Pass 1  IDiag  1:
 RMSU=  2.55D-06    CP:  1.00D+00  1.01D+00  3.89D-01  4.62D-01
 E= -2050.34246429594     Delta-E=       -0.000001004878 Rises=F Damp=F
 DIIS: error= 1.28D-05 at cycle   5 NSaved=   5.
 NSaved= 5 IEnMin= 5 EnMin= -2050.34246429594     IErMin= 5 ErrMin= 1.28D-05
 ErrMax= 1.28D-05  0.00D+00 EMaxC= 1.00D-01 BMatC= 8.31D-08 BMatP= 1.06D-06
 IDIUse=1 WtCom= 1.00D+00 WtEn= 0.00D+00
 Coeff-Com: -0.216D-02 0.136D+00 0.843D-01 0.255D+00 0.526D+00
 Coeff:     -0.216D-02 0.136D+00 0.843D-01 0.255D+00 0.526D+00
 Gap=     0.103 Goal=   None    Shift=    0.000
 RMSDP=1.53D-06 MaxDP=5.92D-05 DE=-1.00D-06 OVMax= 1.15D-04

 Cycle  12  Pass 1  IDiag  1:
 RMSU=  1.10D-06    CP:  1.00D+00  1.01D+00  3.93D-01  5.17D-01  6.13D-01
 E= -2050.34246437580     Delta-E=       -0.000000079856 Rises=F Damp=F
 DIIS: error= 3.27D-06 at cycle   6 NSaved=   6.
 NSaved= 6 IEnMin= 6 EnMin= -2050.34246437580     IErMin= 6 ErrMin= 3.27D-06
 ErrMax= 3.27D-06  0.00D+00 EMaxC= 1.00D-01 BMatC= 1.26D-08 BMatP= 8.31D-08
 IDIUse=1 WtCom= 1.00D+00 WtEn= 0.00D+00
 Coeff-Com: -0.210D-02 0.458D-01 0.306D-01 0.115D+00 0.337D+00 0.474D+00
 Coeff:     -0.210D-02 0.458D-01 0.306D-01 0.115D+00 0.337D+00 0.474D+00
 Gap=     0.103 Goal=   None    Shift=    0.000
 RMSDP=5.27D-07 MaxDP=1.78D-05 DE=-7.99D-08 OVMax= 5.38D-05

 Cycle  13  Pass 1  IDiag  1:
 RMSU=  3.08D-07    CP:  1.00D+00  1.01D+00  3.92D-01  5.19D-01  6.76D-01
                    CP:  6.43D-01
 E= -2050.34246438756     Delta-E=       -0.000000011759 Rises=F Damp=F
 DIIS: error= 1.53D-06 at cycle   7 NSaved=   7.
 NSaved= 7 IEnMin= 7 EnMin= -2050.34246438756     IErMin= 7 ErrMin= 1.53D-06
 ErrMax= 1.53D-06  0.00D+00 EMaxC= 1.00D-01 BMatC= 2.28D-09 BMatP= 1.26D-08
 IDIUse=1 WtCom= 1.00D+00 WtEn= 0.00D+00
 Coeff-Com: -0.101D-02 0.102D-01 0.809D-02 0.399D-01 0.157D+00 0.330D+00
 Coeff-Com:  0.456D+00
 Coeff:     -0.101D-02 0.102D-01 0.809D-02 0.399D-01 0.157D+00 0.330D+00
 Coeff:      0.456D+00
 Gap=     0.103 Goal=   None    Shift=    0.000
 RMSDP=1.82D-07 MaxDP=7.82D-06 DE=-1.18D-08 OVMax= 1.83D-05

 Cycle  14  Pass 1  IDiag  1:
 RMSU=  1.11D-07    CP:  1.00D+00  1.01D+00  3.95D-01  5.25D-01  6.78D-01
                    CP:  6.64D-01  6.11D-01
 E= -2050.34246438991     Delta-E=       -0.000000002350 Rises=F Damp=F
 DIIS: error= 4.05D-07 at cycle   8 NSaved=   8.
 NSaved= 8 IEnMin= 8 EnMin= -2050.34246438991     IErMin= 8 ErrMin= 4.05D-07
 ErrMax= 4.05D-07  0.00D+00 EMaxC= 1.00D-01 BMatC= 1.59D-10 BMatP= 2.28D-09
 IDIUse=1 WtCom= 1.00D+00 WtEn= 0.00D+00
 Coeff-Com: -0.385D-03 0.117D-02 0.152D-02 0.114D-01 0.575D-01 0.141D+00
 Coeff-Com:  0.269D+00 0.519D+00
 Coeff:     -0.385D-03 0.117D-02 0.152D-02 0.114D-01 0.575D-01 0.141D+00
 Coeff:      0.269D+00 0.519D+00
 Gap=     0.103 Goal=   None    Shift=    0.000
 RMSDP=5.67D-08 MaxDP=2.68D-06 DE=-2.35D-09 OVMax= 5.32D-06

 Cycle  15  Pass 1  IDiag  1:
 RMSU=  3.67D-08    CP:  1.00D+00  1.01D+00  3.94D-01  5.24D-01  6.83D-01
                    CP:  6.71D-01  6.35D-01  6.56D-01
 E= -2050.34246439008     Delta-E=       -0.000000000172 Rises=F Damp=F
 DIIS: error= 1.87D-07 at cycle   9 NSaved=   9.
 NSaved= 9 IEnMin= 9 EnMin= -2050.34246439008     IErMin= 9 ErrMin= 1.87D-07
 ErrMax= 1.87D-07  0.00D+00 EMaxC= 1.00D-01 BMatC= 3.35D-11 BMatP= 1.59D-10
 IDIUse=1 WtCom= 1.00D+00 WtEn= 0.00D+00
 Coeff-Com: -0.139D-03-0.399D-03 0.413D-04 0.275D-02 0.191D-01 0.533D-01
 Coeff-Com:  0.123D+00 0.351D+00 0.451D+00
 Coeff:     -0.139D-03-0.399D-03 0.413D-04 0.275D-02 0.191D-01 0.533D-01
 Coeff:      0.123D+00 0.351D+00 0.451D+00
 Gap=     0.103 Goal=   None    Shift=    0.000
 RMSDP=2.54D-08 MaxDP=1.90D-06 DE=-1.72D-10 OVMax= 3.14D-06

 Cycle  16  Pass 1  IDiag  1:
 RMSU=  1.56D-08    CP:  1.00D+00  1.01D+00  3.94D-01  5.24D-01  6.84D-01
                    CP:  6.71D-01  6.35D-01  6.66D-01  4.72D-01
 E= -2050.34246439005     Delta-E=        0.000000000030 Rises=F Damp=F
 DIIS: error= 9.02D-08 at cycle  10 NSaved=  10.
 NSaved=10 IEnMin= 9 EnMin= -2050.34246439008     IErMin=10 ErrMin= 9.02D-08
 ErrMax= 9.02D-08  0.00D+00 EMaxC= 1.00D-01 BMatC= 6.77D-12 BMatP= 3.35D-11
 IDIUse=1 WtCom= 1.00D+00 WtEn= 0.00D+00
 Coeff-Com: -0.252D-04-0.559D-03-0.278D-03-0.190D-03 0.323D-02 0.136D-01
 Coeff-Com:  0.410D-01 0.163D+00 0.329D+00 0.452D+00
 Coeff:     -0.252D-04-0.559D-03-0.278D-03-0.190D-03 0.323D-02 0.136D-01
 Coeff:      0.410D-01 0.163D+00 0.329D+00 0.452D+00
 Gap=     0.103 Goal=   None    Shift=    0.000
 RMSDP=1.01D-08 MaxDP=5.91D-07 DE= 3.00D-11 OVMax= 1.14D-06

 Cycle  17  Pass 1  IDiag  1:
 RMSU=  5.17D-09    CP:  1.00D+00  1.01D+00  3.94D-01  5.24D-01  6.84D-01
                    CP:  6.71D-01  6.37D-01  6.84D-01  5.92D-01  5.60D-01
 E= -2050.34246439007     Delta-E=       -0.000000000015 Rises=F Damp=F
 DIIS: error= 1.89D-08 at cycle  11 NSaved=  11.
 NSaved=11 IEnMin= 9 EnMin= -2050.34246439008     IErMin=11 ErrMin= 1.89D-08
 ErrMax= 1.89D-08  0.00D+00 EMaxC= 1.00D-01 BMatC= 6.03D-13 BMatP= 6.77D-12
 IDIUse=1 WtCom= 1.00D+00 WtEn= 0.00D+00
 Coeff-Com:  0.333D-05-0.277D-03-0.166D-03-0.515D-03-0.801D-03 0.653D-03
 Coeff-Com:  0.678D-02 0.490D-01 0.138D+00 0.282D+00 0.526D+00
 Coeff:      0.333D-05-0.277D-03-0.166D-03-0.515D-03-0.801D-03 0.653D-03
 Coeff:      0.678D-02 0.490D-01 0.138D+00 0.282D+00 0.526D+00
 Gap=     0.103 Goal=   None    Shift=    0.000
 RMSDP=2.75D-09 MaxDP=1.04D-07 DE=-1.46D-11 OVMax= 2.58D-07

 SCF Done:  E(RM06L) =  -2050.34246439     A.U. after   17 cycles
            NFock= 17  Conv=0.28D-08     -V/T= 2.0055
 KE= 2.039100833908D+03 PE=-1.050302066758D+04 EE= 3.580134186245D+03
 Leave Link  502 at Sun Dec  2 13:54:33 2018, MaxMem=   536870912 cpu:      1648.4
 (Enter /pbs_home/pkowalski/g09d01/g09/l701.exe)
 Compute integral first derivatives.
 ... and contract with generalized density number  0.
 Leave Link  701 at Sun Dec  2 13:54:36 2018, MaxMem=   536870912 cpu:         4.6
 (Enter /pbs_home/pkowalski/g09d01/g09/l702.exe)
 L702 exits ... SP integral derivatives will be done elsewhere.
 Leave Link  702 at Sun Dec  2 13:54:36 2018, MaxMem=   536870912 cpu:         0.2
 (Enter /pbs_home/pkowalski/g09d01/g09/l703.exe)
 Compute integral first derivatives, UseDBF=F ICtDFT=           0.
 Integral derivatives from FoFJK, PRISM(SPDF).
 Calling FoFJK, ICntrl=      2527 FMM=F ISym2X=0 I1Cent= 0 IOpClX= 0 NMat=1 NMatS=1 NMatT=0.
 FoFJK:  IHMeth= 1 ICntrl=    2527 DoSepK=F KAlg= 0 I1Cent=   0 FoldK=F
 IRaf=         0 NMat=   1 IRICut=       1 DoRegI=T DoRafI=F ISym2E= 0.
 FoFCou: FMM=F IPFlag=           0 FMFlag=      100000 FMFlg1=         800
         NFxFlg=           0 DoJE=F BraDBF=F KetDBF=F FulRan=T
         wScrn=  0.000000 ICntrl=    2527 IOpCl=  0 I1Cent=           0 NGrid=           0
         NMat0=    1 NMatS0=      1 NMatT0=    0 NMatD0=    1 NMtDS0=    0 NMtDT0=    0
 Symmetry not used in FoFCou.
 Leave Link  703 at Sun Dec  2 13:55:27 2018, MaxMem=   536870912 cpu:       399.1
 (Enter /pbs_home/pkowalski/g09d01/g09/l716.exe)
 Dipole        =-3.34256925D-02-2.59607228D+00-1.40902200D-01
 ***** Axes restored to original set *****
 -------------------------------------------------------------------
 Center     Atomic                   Forces (Hartrees/Bohr)
 Number     Number              X              Y              Z
 -------------------------------------------------------------------
      1        6          -0.014714122   -0.004552317    0.001283107
      2       16           0.001776521   -0.003897574   -0.006501782
      3        6          -0.009290621    0.005091842    0.002721220
      4        6           0.014653567    0.002107647    0.001427902
      5        6          -0.001041245    0.002083736    0.003191140
      6        6           0.004807418   -0.000121221    0.000054593
      7        1          -0.002493148   -0.001629892   -0.001502383
      8        6           0.024589621   -0.008553268    0.002293096
      9        6          -0.010261426    0.004287361    0.001836250
     10        6          -0.015142011    0.016017399   -0.009619075
     11        6           0.006873861    0.011665603   -0.002407324
     12        6           0.005041580   -0.007390341    0.007090341
     13        9          -0.000051015   -0.002938500    0.002165279
     14        9           0.000594046    0.002307939    0.001003374
     15        9          -0.002975819   -0.006537680   -0.000972111
     16        9           0.001047715   -0.001232037   -0.002804652
     17        9           0.002539719    0.000596567   -0.000079273
     18        9          -0.005113294   -0.000024350   -0.002078268
     19        6           0.002495073    0.000883962   -0.004947410
     20        6          -0.000216795   -0.013425323    0.005654337
     21        6           0.001875942   -0.000953105    0.001671245
     22        1          -0.000683720   -0.000631908    0.000467812
     23        1          -0.001352664    0.000794998    0.000228498
     24        1          -0.000823229    0.000415473   -0.001561776
     25        6          -0.002635681    0.001350413   -0.001381030
     26        1           0.001064090   -0.001187157   -0.000076763
     27        1           0.001037813    0.000098854    0.001485007
     28        1          -0.000336857   -0.000866906   -0.000110052
     29        1           0.000385717   -0.000586714   -0.000217471
     30        1          -0.001192797    0.000743482    0.000333032
     31        1          -0.001183902    0.000847134    0.000118542
     32       16          -0.001663256    0.001891004    0.003259677
     33        6          -0.011990262    0.006271049    0.010467355
     34        6           0.013863765   -0.000398589   -0.010733956
     35        6           0.000761320    0.000332538   -0.005607297
     36        1           0.000653890   -0.000333625    0.000444213
     37        1           0.001001053   -0.000857497    0.000655711
     38        1          -0.000283780   -0.000179443    0.001113327
     39        1          -0.001617068   -0.001489551    0.001635567
 -------------------------------------------------------------------
 Cartesian Forces:  Max     0.024589621 RMS     0.005437729
 Leave Link  716 at Sun Dec  2 13:55:27 2018, MaxMem=   536870912 cpu:         0.3
 (Enter /pbs_home/pkowalski/g09d01/g09/l103.exe)

 GradGradGradGradGradGradGradGradGradGradGradGradGradGradGradGradGradGrad
 Berny optimization.
 Using GEDIIS/GDIIS optimizer.
 FormGI is forming the generalized inverse of G from B-inverse, IUseBI=4.
 GSVD:  received Info=                   1 from GESDD.
 Internal  Forces:  Max     0.012735553 RMS     0.002383584
 Search for a local minimum.
 Step number   2 out of a maximum of  223
 All quantities printed in internal units (Hartrees-Bohrs-Radians)
 RMS Force = .23836D-02 SwitMx=.10000D-02 MixMth= 1
 Mixed Optimization -- RFO/linear search
 Update second derivatives using D2CorX and points    1    2
 DE= -2.89D-02 DEPred=-2.98D-02 R= 9.67D-01
 TightC=F SS=  1.41D+00  RLast= 3.98D-01 DXNew= 5.0454D-01 1.1935D+00
 Trust test= 9.67D-01 RLast= 3.98D-01 DXMaxT set to 5.05D-01
 ITU=  1  0
 Use linear search instead of GDIIS.
     Eigenvalues ---    0.00790   0.00884   0.00900   0.00952   0.00973
     Eigenvalues ---    0.01010   0.01114   0.01126   0.01180   0.01235
     Eigenvalues ---    0.01259   0.01320   0.01372   0.01405   0.01473
     Eigenvalues ---    0.01499   0.01519   0.01586   0.01662   0.01715
     Eigenvalues ---    0.01952   0.02273   0.04726   0.05319   0.07184
     Eigenvalues ---    0.07229   0.07236   0.07247   0.07316   0.07322
     Eigenvalues ---    0.07349   0.07404   0.07512   0.08170   0.09279
     Eigenvalues ---    0.10019   0.10045   0.10747   0.12117   0.12184
     Eigenvalues ---    0.14052   0.15898   0.15990   0.16000   0.16000
     Eigenvalues ---    0.16000   0.16000   0.16000   0.16000   0.16000
     Eigenvalues ---    0.16000   0.16000   0.16000   0.16000   0.16024
     Eigenvalues ---    0.16749   0.22967   0.23575   0.23612   0.24132
     Eigenvalues ---    0.24259   0.24579   0.24924   0.24964   0.24981
     Eigenvalues ---    0.24985   0.24992   0.24998   0.24999   0.26658
     Eigenvalues ---    0.28156   0.28968   0.29033   0.29182   0.29438
     Eigenvalues ---    0.30210   0.30296   0.31747   0.33244   0.33902
     Eigenvalues ---    0.34075   0.34196   0.34209   0.34215   0.34242
     Eigenvalues ---    0.34247   0.34253   0.34270   0.34281   0.34303
     Eigenvalues ---    0.34317   0.34331   0.34348   0.34394   0.35403
     Eigenvalues ---    0.35974   0.36087   0.37180   0.37654   0.38095
     Eigenvalues ---    0.38784   0.39418   0.40682   0.44795   0.51696
     Eigenvalues ---    0.52902   0.53140   0.53616   0.54073   0.54263
     Eigenvalues ---    0.55161
 RFO step:  Lambda=-6.95213432D-03 EMin= 7.89782351D-03
 Quartic linear search produced a step of  0.18687.
 Iteration  1 RMS(Cart)=  0.14719357 RMS(Int)=  0.00359442
 Iteration  2 RMS(Cart)=  0.00714511 RMS(Int)=  0.00035590
 Iteration  3 RMS(Cart)=  0.00002685 RMS(Int)=  0.00035583
 Iteration  4 RMS(Cart)=  0.00000001 RMS(Int)=  0.00035583
 ITry= 1 IFail=0 DXMaxC= 5.99D-01 DCOld= 1.00D+10 DXMaxT= 5.05D-01 DXLimC= 3.00D+00 Rises=F
 Variable       Old X    -DE/DX   Delta X   Delta X   Delta X     New X
                                 (Linear)    (Quad)   (Total)
    R1        3.32370  -0.00252   0.00092  -0.01139  -0.01033   3.31337
    R2        2.63129  -0.00520  -0.01841   0.00379  -0.01451   2.61678
    R3        2.70729   0.00815   0.00036   0.02259   0.02296   2.73025
    R4        3.28093  -0.00468  -0.00914  -0.00628  -0.01549   3.26544
    R5        2.58206   0.00556   0.00789   0.00420   0.01193   2.59399
    R6        2.81986  -0.00273   0.00040  -0.00985  -0.00945   2.81041
    R7        2.70236  -0.00526  -0.00437  -0.01081  -0.01524   2.68711
    R8        2.05542   0.00283   0.00253   0.00621   0.00874   2.06416
    R9        2.81589  -0.00028   0.00148  -0.00262  -0.00113   2.81476
   R10        2.07133   0.00040   0.00031   0.00099   0.00130   2.07263
   R11        2.07578   0.00076   0.00123   0.00114   0.00237   2.07814
   R12        2.07626   0.00070   0.00133   0.00084   0.00217   2.07842
   R13        2.84777   0.00057   0.00046   0.00044   0.00095   2.84871
   R14        2.62349  -0.01212  -0.02505  -0.01545  -0.04014   2.58335
   R15        2.88266   0.00213   0.00235   0.01012   0.01187   2.89453
   R16        2.55612  -0.00221  -0.00057  -0.00415  -0.00472   2.55140
   R17        2.56760  -0.00114  -0.00053  -0.00197  -0.00250   2.56511
   R18        2.84853   0.00080   0.00118  -0.00146  -0.00014   2.84839
   R19        2.70029   0.00785  -0.00137   0.02372   0.02234   2.72264
   R20        2.88223   0.00298   0.00236   0.01388   0.01633   2.89855
   R21        2.53933  -0.00580  -0.00214  -0.01006  -0.01220   2.52713
   R22        2.55980  -0.00324  -0.00403  -0.00319  -0.00722   2.55259
   R23        2.56919   0.00125   0.00017   0.00254   0.00271   2.57190
   R24        2.55246  -0.00482  -0.00157  -0.00875  -0.01032   2.54214
   R25        2.64013  -0.00610  -0.01876   0.00273  -0.01601   2.62412
   R26        2.81200   0.00071   0.00130   0.00090   0.00221   2.81420
   R27        2.68184  -0.00073  -0.00725   0.00530  -0.00192   2.67993
   R28        3.31744  -0.00395  -0.00557  -0.00796  -0.01356   3.30388
   R29        2.07347   0.00074   0.00069   0.00172   0.00240   2.07587
   R30        2.07900   0.00075   0.00213   0.00008   0.00221   2.08121
   R31        2.07527   0.00038   0.00136  -0.00028   0.00107   2.07635
   R32        2.07998   0.00088   0.00227   0.00036   0.00263   2.08262
   R33        2.07583   0.00048   0.00142  -0.00002   0.00140   2.07723
   R34        2.07360   0.00070   0.00072   0.00152   0.00224   2.07584
   R35        3.26036  -0.00259  -0.00812  -0.00039  -0.00854   3.25182
   R36        2.62967  -0.01274  -0.01588  -0.02028  -0.03616   2.59352
   R37        2.80863   0.00069   0.00166   0.00042   0.00208   2.81071
   R38        2.05564   0.00269   0.00297   0.00526   0.00823   2.06387
   R39        2.07391   0.00026   0.00096  -0.00022   0.00074   2.07466
   R40        2.07727   0.00093   0.00163   0.00127   0.00290   2.08017
   R41        2.07255   0.00057   0.00066   0.00117   0.00182   2.07437
    A1        1.93234   0.00154   0.00527  -0.00091   0.00352   1.93586
    A2        2.11464  -0.00062   0.00366  -0.00476  -0.00237   2.11227
    A3        2.23458  -0.00083  -0.00888   0.01031   0.00016   2.23474
    A4        1.60145   0.00138   0.00148   0.00433   0.00602   1.60747
    A5        1.94559  -0.00426  -0.00965  -0.00537  -0.01524   1.93035
    A6        2.10265   0.00164   0.00202   0.00400   0.00607   2.10871
    A7        2.23494   0.00262   0.00763   0.00131   0.00899   2.24393
    A8        1.98886   0.00268   0.00814   0.00349   0.01143   2.00028
    A9        2.15874  -0.00302  -0.00484  -0.01230  -0.01707   2.14167
   A10        2.13559   0.00034  -0.00330   0.00880   0.00557   2.14115
   A11        1.95653  -0.00133  -0.00525  -0.00134  -0.00653   1.95000
   A12        2.16091   0.00201  -0.00282   0.01371   0.01081   2.17172
   A13        2.16575  -0.00067   0.00807  -0.01234  -0.00435   2.16140
   A14        1.92916  -0.00117  -0.00305  -0.00286  -0.00588   1.92328
   A15        1.94789   0.00131   0.00302   0.00420   0.00721   1.95510
   A16        1.94935   0.00131   0.00326   0.00375   0.00701   1.95636
   A17        1.87881   0.00003  -0.00007   0.00095   0.00091   1.87972
   A18        1.87860   0.00001  -0.00014   0.00075   0.00063   1.87923
   A19        1.87688  -0.00158  -0.00323  -0.00708  -0.01034   1.86653
   A20        2.14224  -0.00443   0.00460  -0.02442  -0.02084   2.12140
   A21        2.21872   0.00199  -0.00869   0.02500   0.01575   2.23447
   A22        1.89759   0.00283   0.00559   0.01476   0.01899   1.91658
   A23        1.78521  -0.00110  -0.00224   0.01678   0.01324   1.79845
   A24        2.00513  -0.00003   0.00033  -0.00853  -0.00805   1.99708
   A25        1.93047   0.00066   0.00204  -0.00140   0.00123   1.93170
   A26        1.95492   0.00099   0.00172   0.00252   0.00521   1.96012
   A27        1.92658  -0.00095  -0.00199  -0.01223  -0.01444   1.91214
   A28        1.86219   0.00035   0.00003   0.00233   0.00216   1.86436
   A29        1.89972   0.00241   0.00545   0.00670   0.01156   1.91128
   A30        2.22941   0.00411  -0.00844   0.02931   0.02068   2.25010
   A31        2.15261  -0.00645   0.00309  -0.03372  -0.03084   2.12177
   A32        1.76801  -0.00081   0.00091   0.01335   0.01250   1.78052
   A33        2.00336   0.00092   0.00247  -0.00541  -0.00226   2.00110
   A34        1.90742  -0.00120  -0.00420  -0.00539  -0.00927   1.89815
   A35        1.99854   0.00094   0.00156  -0.00488  -0.00296   1.99557
   A36        1.90325  -0.00152  -0.00475  -0.00648  -0.01059   1.89266
   A37        1.87953   0.00133   0.00322   0.00809   0.01102   1.89056
   A38        1.78115  -0.00129  -0.00199   0.01072   0.00798   1.78913
   A39        1.93880   0.00067   0.00222   0.00143   0.00371   1.94251
   A40        2.00446   0.00016   0.00148  -0.01038  -0.00853   1.99592
   A41        1.91825  -0.00046  -0.00356   0.00003  -0.00326   1.91498
   A42        1.95748   0.00087   0.00228  -0.00329  -0.00084   1.95664
   A43        1.86386   0.00002  -0.00061   0.00179   0.00107   1.86492
   A44        2.16399   0.00247  -0.00426   0.01686   0.01257   2.17656
   A45        1.95650  -0.00166  -0.00201  -0.00546  -0.00745   1.94904
   A46        2.16265  -0.00081   0.00628  -0.01151  -0.00526   2.15738
   A47        2.24379   0.00306  -0.00506   0.02023   0.01472   2.25850
   A48        2.10669  -0.00250   0.00436  -0.01711  -0.01319   2.09351
   A49        1.93203  -0.00052   0.00066  -0.00116  -0.00099   1.93105
   A50        1.93719  -0.00013  -0.00027   0.00040   0.00012   1.93732
   A51        1.93800   0.00157   0.00222   0.00591   0.00813   1.94613
   A52        1.95219   0.00029   0.00052   0.00191   0.00243   1.95462
   A53        1.87774  -0.00096  -0.00081  -0.00688  -0.00769   1.87005
   A54        1.87750   0.00062   0.00148   0.00512   0.00659   1.88408
   A55        1.87800  -0.00150  -0.00329  -0.00703  -0.01032   1.86768
   A56        1.93883   0.00153   0.00236   0.00549   0.00785   1.94667
   A57        1.95130  -0.00009   0.00045  -0.00084  -0.00038   1.95092
   A58        1.93910   0.00004  -0.00001   0.00138   0.00136   1.94046
   A59        1.87774  -0.00131  -0.00318  -0.00629  -0.00946   1.86828
   A60        1.87731  -0.00095  -0.00099  -0.00600  -0.00699   1.87031
   A61        1.87625   0.00068   0.00119   0.00583   0.00702   1.88327
   A62        1.61221   0.00008  -0.00041   0.00173   0.00119   1.61340
   A63        1.93356  -0.00108  -0.00422  -0.00072  -0.00518   1.92837
   A64        2.14116  -0.00440  -0.00236  -0.01502  -0.01759   2.12357
   A65        2.20243   0.00559   0.00697   0.01899   0.02583   2.22826
   A66        1.99041   0.00318   0.00601   0.00545   0.01145   2.00186
   A67        2.15372  -0.00134  -0.00213  -0.00220  -0.00434   2.14938
   A68        2.13862  -0.00183  -0.00378  -0.00309  -0.00690   2.13172
   A69        1.96054   0.00072   0.00278   0.00125   0.00401   1.96455
   A70        1.93626   0.00119   0.00166   0.00471   0.00636   1.94261
   A71        1.93099   0.00000  -0.00092   0.00193   0.00101   1.93200
   A72        1.87573  -0.00118  -0.00233  -0.00555  -0.00789   1.86784
   A73        1.87589   0.00004  -0.00010   0.00232   0.00221   1.87810
   A74        1.88119  -0.00089  -0.00131  -0.00520  -0.00651   1.87469
    D1       -0.00360   0.00062  -0.00106   0.04043   0.03965   0.03605
    D2       -3.08860  -0.00099  -0.00154  -0.04059  -0.04194  -3.13054
    D3        0.00571  -0.00049   0.00194  -0.03956  -0.03764  -0.03192
    D4       -3.13352  -0.00074   0.00205  -0.05385  -0.05191   3.09776
    D5        3.08582   0.00127   0.00309   0.04781   0.05106   3.13688
    D6       -0.05341   0.00103   0.00321   0.03352   0.03679  -0.01662
    D7       -1.09726   0.00571   0.01601   0.18875   0.20447  -0.89279
    D8        2.30832   0.00327   0.00762   0.10614   0.11398   2.42230
    D9        2.11155   0.00372   0.01476   0.09305   0.10760   2.21914
   D10       -0.76606   0.00127   0.00638   0.01044   0.01710  -0.74895
   D11        0.00049  -0.00059  -0.00011  -0.03108  -0.03100  -0.03052
   D12       -3.13751  -0.00027   0.00031  -0.01559  -0.01530   3.13038
   D13        0.00274   0.00043   0.00124   0.01420   0.01535   0.01809
   D14       -3.13804   0.00068   0.00054   0.02724   0.02759  -3.11045
   D15        3.14039   0.00007   0.00078  -0.00275  -0.00191   3.13848
   D16       -0.00039   0.00033   0.00008   0.01029   0.01033   0.00994
   D17        3.13973  -0.00016  -0.00029  -0.00681  -0.00711   3.13262
   D18        1.04934  -0.00028  -0.00018  -0.00886  -0.00902   1.04031
   D19       -1.05236  -0.00007  -0.00034  -0.00531  -0.00568  -1.05804
   D20        0.00240   0.00024   0.00022   0.01151   0.01174   0.01414
   D21       -2.08800   0.00012   0.00033   0.00946   0.00983  -2.07817
   D22        2.09349   0.00032   0.00017   0.01301   0.01317   2.10666
   D23       -0.00556   0.00005  -0.00208   0.01696   0.01487   0.00931
   D24        3.13366   0.00030  -0.00221   0.03133   0.02906  -3.12046
   D25        3.13523  -0.00021  -0.00139   0.00410   0.00262   3.13785
   D26       -0.00873   0.00004  -0.00152   0.01847   0.01681   0.00808
   D27        1.57206   0.00034  -0.00027   0.02858   0.02836   1.60042
   D28       -0.52582   0.00102   0.00185   0.03338   0.03528  -0.49053
   D29       -2.62199   0.00018   0.00003   0.02558   0.02566  -2.59633
   D30       -1.56689   0.00007  -0.00012   0.01257   0.01240  -1.55449
   D31        2.61842   0.00075   0.00199   0.01737   0.01932   2.63774
   D32        0.52225  -0.00009   0.00018   0.00958   0.00970   0.53195
   D33        2.94216  -0.00056  -0.00115   0.00633   0.00616   2.94833
   D34        0.82007  -0.00101  -0.00192  -0.00353  -0.00482   0.81525
   D35       -1.28914  -0.00196  -0.00374   0.00059  -0.00286  -1.29200
   D36       -0.42092   0.00160   0.00358   0.07829   0.08260  -0.33831
   D37       -2.54301   0.00114   0.00280   0.06843   0.07162  -2.47139
   D38        1.63096   0.00020   0.00098   0.07255   0.07358   1.70455
   D39        2.89605   0.00051   0.00912   0.02236   0.03233   2.92838
   D40       -0.30224   0.00156   0.01107   0.06598   0.07863  -0.22361
   D41       -0.01167  -0.00073   0.00144  -0.04551  -0.04453  -0.05620
   D42        3.07322   0.00032   0.00339  -0.00189   0.00178   3.07500
   D43        0.66930  -0.00319  -0.00894  -0.08316  -0.09192   0.57739
   D44        2.83230  -0.00208  -0.00510  -0.08293  -0.08815   2.74415
   D45       -1.33773  -0.00062  -0.00233  -0.08019  -0.08235  -1.42007
   D46        2.82550  -0.00339  -0.00902  -0.08152  -0.09037   2.73512
   D47       -1.29469  -0.00229  -0.00519  -0.08129  -0.08661  -1.38130
   D48        0.81847  -0.00083  -0.00242  -0.07855  -0.08081   0.73766
   D49       -1.38536  -0.00294  -0.00918  -0.08510  -0.09391  -1.47927
   D50        0.77764  -0.00184  -0.00535  -0.08487  -0.09015   0.68749
   D51        2.89080  -0.00038  -0.00258  -0.08213  -0.08434   2.80646
   D52        0.43926  -0.00059  -0.00591  -0.00675  -0.01295   0.42630
   D53       -1.60446   0.00035  -0.00171  -0.01322  -0.01518  -1.61964
   D54        2.56139  -0.00031  -0.00366  -0.00910  -0.01320   2.54819
   D55       -2.64867  -0.00198  -0.00721  -0.05044  -0.05712  -2.70579
   D56        1.59080  -0.00104  -0.00300  -0.05691  -0.05935   1.53145
   D57       -0.52654  -0.00170  -0.00496  -0.05279  -0.05737  -0.58391
   D58       -0.72956   0.00100   0.01113  -0.02164  -0.01025  -0.73982
   D59        2.36888   0.00197   0.00989   0.04138   0.05149   2.42038
   D60        2.34780   0.00251   0.01333   0.02937   0.04248   2.39027
   D61       -0.83694   0.00349   0.01209   0.09238   0.10423  -0.73272
   D62       -0.67469   0.00281   0.00988   0.05726   0.06735  -0.60735
   D63        1.38377   0.00270   0.00979   0.06453   0.07437   1.45814
   D64       -2.82888   0.00297   0.00814   0.06471   0.07302  -2.75586
   D65       -2.84097   0.00171   0.00542   0.05745   0.06317  -2.77780
   D66       -0.78251   0.00161   0.00534   0.06472   0.07019  -0.71232
   D67        1.28802   0.00187   0.00369   0.06489   0.06884   1.35686
   D68        1.33543   0.00049   0.00369   0.05506   0.05873   1.39416
   D69       -2.88929   0.00038   0.00360   0.06233   0.06575  -2.82354
   D70       -0.81876   0.00065   0.00195   0.06251   0.06440  -0.75436
   D71       -0.04879   0.00049   0.00319   0.00735   0.01084  -0.03795
   D72        3.13245  -0.00036   0.00425  -0.05018  -0.04604   3.08641
   D73        3.10373   0.00058   0.00217   0.01806   0.02062   3.12435
   D74        0.00179  -0.00026   0.00323  -0.03947  -0.03626  -0.03447
   D75       -2.60602  -0.00002  -0.00070   0.02005   0.01938  -2.58664
   D76        1.58928   0.00025  -0.00096   0.02455   0.02362   1.61291
   D77       -0.50897   0.00088   0.00134   0.02814   0.02953  -0.47944
   D78        0.52337  -0.00013   0.00035   0.00817   0.00848   0.53185
   D79       -1.56451   0.00014   0.00009   0.01266   0.01272  -1.55179
   D80        2.62042   0.00077   0.00240   0.01626   0.01862   2.63904
   D81       -0.00928   0.00000  -0.00251   0.01970   0.01727   0.00799
   D82        3.10114   0.00044   0.00051   0.02532   0.02596   3.12710
   D83       -3.13995   0.00007  -0.00341   0.03019   0.02679  -3.11315
   D84       -0.02953   0.00052  -0.00040   0.03581   0.03548   0.00595
   D85       -3.10110  -0.00059  -0.00130  -0.01477  -0.01531  -3.11641
   D86        0.00443   0.00031  -0.00246   0.03849   0.03612   0.04054
   D87       -0.00954  -0.00031   0.00113  -0.02737  -0.02623  -0.03577
   D88       -3.03988  -0.00173  -0.00271  -0.05853  -0.06052  -3.10040
   D89        0.01248   0.00024   0.00059   0.00977   0.01026   0.02274
   D90       -3.09824  -0.00021  -0.00245   0.00418   0.00163  -3.09661
   D91        3.03802   0.00091   0.00372   0.03954   0.04355   3.08157
   D92       -0.07270   0.00047   0.00068   0.03395   0.03492  -0.03778
   D93       -0.51310   0.00052   0.00152   0.00723   0.00877  -0.50433
   D94        1.58672   0.00033   0.00157   0.00428   0.00588   1.59261
   D95       -2.60947  -0.00002   0.00041   0.00209   0.00252  -2.60694
   D96        2.75746  -0.00055  -0.00195  -0.02711  -0.02908   2.72838
   D97       -1.42590  -0.00073  -0.00190  -0.03006  -0.03197  -1.45787
   D98        0.66110  -0.00108  -0.00305  -0.03225  -0.03533   0.62576
         Item               Value     Threshold  Converged?
 Maximum Force            0.012736     0.000450     NO 
 RMS     Force            0.002384     0.000300     NO 
 Maximum Displacement     0.598625     0.001800     NO 
 RMS     Displacement     0.148802     0.001200     NO 
 Predicted change in Energy=-6.907191D-03
 Lowest energy point so far.  Saving SCF results.
 GradGradGradGradGradGradGradGradGradGradGradGradGradGradGradGradGradGrad

 Leave Link  103 at Sun Dec  2 13:55:27 2018, MaxMem=   536870912 cpu:         2.2
 (Enter /pbs_home/pkowalski/g09d01/g09/l202.exe)
                          Input orientation:                          
 ---------------------------------------------------------------------
 Center     Atomic      Atomic             Coordinates (Angstroms)
 Number     Number       Type             X           Y           Z
 ---------------------------------------------------------------------
      1          6           0       -1.969606   -0.185426   -0.580629
      2         16           0       -3.427122    0.780646   -0.451671
      3          6           0       -4.422835   -0.539714   -0.952842
      4          6           0       -3.655909   -1.641749   -1.238486
      5          6           0       -2.259758   -1.459090   -1.040085
      6          6           0       -5.898715   -0.386065   -1.052599
      7          1           0       -4.082320   -2.579663   -1.601287
      8          6           0       -0.675915    0.372050   -0.259706
      9          6           0       -0.207621    1.673954   -0.858226
     10          6           0        0.349858   -0.219271    0.423631
     11          6           0        1.043117    2.001852   -0.037064
     12          6           0        1.601447    0.605676    0.265677
     13          9           0       -1.121388    2.667117   -0.818930
     14          9           0        0.135033    1.506802   -2.160981
     15          9           0        1.908606    2.822185   -0.642330
     16          9           0        0.661551    2.571095    1.126958
     17          9           0        2.349669    0.172448   -0.785408
     18          9           0        2.406110    0.605025    1.343725
     19          6           0       -0.611856   -1.877914    2.117144
     20          6           0        0.336795   -1.427271    1.208707
     21          6           0       -1.840993   -1.129768    2.500878
     22          1           0       -2.120974   -1.340172    3.542055
     23          1           0       -2.698827   -1.412184    1.870572
     24          1           0       -1.710457   -0.043636    2.398205
     25          6           0       -1.239030   -2.509434   -1.311228
     26          1           0       -1.066432   -3.143752   -0.426686
     27          1           0       -0.269043   -2.073402   -1.589247
     28          1           0       -1.558064   -3.171552   -2.127617
     29          1           0       -6.354836   -1.323546   -1.393222
     30          1           0       -6.183992    0.402417   -1.764124
     31          1           0       -6.353730   -0.125341   -0.085819
     32         16           0        1.670255   -2.552848    1.100760
     33          6           0        0.932794   -3.646353    2.205978
     34          6           0       -0.256514   -3.137184    2.664081
     35          6           0        1.610368   -4.899174    2.634445
     36          1           0        2.292631   -5.291939    1.869231
     37          1           0        2.206222   -4.739884    3.546198
     38          1           0        0.873786   -5.682308    2.856068
     39          1           0       -0.863525   -3.658066    3.407731
 ---------------------------------------------------------------------
                    Distance matrix (angstroms):
                    1          2          3          4          5
     1  C    0.000000
     2  S    1.753362   0.000000
     3  C    2.506470   1.727995   0.000000
     4  C    2.323203   2.557228   1.372679   0.000000
     5  C    1.384741   2.593335   2.351971   1.421959   0.000000
     6  C    3.962437   2.798411   1.487206   2.577106   3.793884
     7  H    3.352264   3.611451   2.167446   1.092307   2.211869
     8  C    1.444786   2.788000   3.918056   3.727433   2.543741
     9  C    2.576614   3.365779   4.762069   4.798872   3.749706
    10  C    2.527765   4.003944   4.977545   4.564235   3.238782
    11  C    3.762465   4.652556   6.097117   6.066307   4.888061
    12  C    3.754264   5.082491   6.252094   5.912125   4.569154
    13  F    2.985509   3.001677   4.604482   5.016588   4.286068
    14  F    3.129002   4.017212   5.140232   5.013543   3.973405
    15  F    4.908162   5.716137   7.175369   7.158626   5.988553
    16  F    4.175794   4.734451   6.312978   6.479494   5.428859
    17  F    4.338910   5.818299   6.811902   6.289957   4.896283
    18  F    4.845085   6.105808   7.295145   6.961601   5.631469
    19  C    3.462078   4.646771   5.073377   4.536771   3.585957
    20  C    3.172285   4.668922   5.302276   4.687904   3.435137
    21  C    3.225525   3.857854   4.352270   4.187946   3.580815
    22  H    4.284025   4.706776   5.113061   5.029965   4.585783
    23  H    2.836386   3.275932   3.421268   3.261127   2.943960
    24  H    2.993445   3.427561   4.339655   4.423151   3.758600
    25  C    2.543330   4.043663   3.760963   2.568944   1.489505
    26  H    3.096953   4.579780   4.280572   3.101681   2.153688
    27  H    2.733803   4.406033   4.473387   3.432233   2.154508
    28  H    3.388140   4.682098   4.063690   2.744414   2.146539
    29  H    4.602811   3.726346   2.130952   2.722022   4.112511
    30  H    4.416703   3.076673   2.155798   3.293343   4.403300
    31  H    4.412368   3.085400   2.156801   3.302480   4.410229
    32  S    4.656216   6.285338   6.737636   5.888141   4.607008
    33  C    5.307271   6.757980   6.950692   6.077744   5.051082
    34  C    4.709109   5.925374   6.098132   5.387230   4.533192
    35  C    6.735900   8.195168   8.262751   7.303704   6.349348
    36  H    7.088368   8.659010   8.697426   7.639825   6.624129
    37  H    7.430433   8.842725   9.045838   8.176566   7.193231
    38  H    7.078946   8.438526   8.307121   7.321860   6.544820
    39  H    5.402746   6.416322   6.434859   5.783622   5.154418
                    6          7          8          9         10
     6  C    0.000000
     7  H    2.900383   0.000000
     8  C    5.336765   4.702769   0.000000
     9  C    6.055577   5.801610   1.507474   0.000000
    10  C    6.422752   5.414420   1.367048   2.353346   0.000000
    11  C    7.410971   7.050331   2.379263   1.531721   2.371968
    12  C    7.679443   6.777695   2.348827   2.382667   1.507303
    13  F    5.674450   6.075188   2.403854   1.350144   3.469836
    14  F    6.420091   5.899027   2.357996   1.357395   3.115397
    15  F    8.450766   8.123469   3.581803   2.417325   3.580003
    16  F    7.518801   7.515181   2.923603   2.345481   2.894472
    17  F    8.271588   7.043454   3.077395   2.966404   2.369485
    18  F    8.700274   7.804810   3.481975   3.580892   2.398794
    19  C    6.342221   5.134521   3.273509   4.651021   2.558120
    20  C    6.714105   5.362150   2.533649   3.766457   1.440757
    21  C    5.444759   4.894232   3.351670   4.670368   3.153377
    22  H    6.024325   5.642445   4.412854   5.666422   4.133521
    23  H    4.453889   3.915465   3.437113   4.814217   3.579268
    24  H    5.437538   5.296518   2.882284   3.976552   2.859141
    25  C    5.127207   2.858909   3.118612   4.332407   3.283161
    26  H    5.598890   3.285341   3.541362   4.912644   3.358795
    27  H    5.901551   3.846755   2.813086   3.818486   2.805800
    28  H    5.268383   2.645605   4.101755   5.187868   4.343385
    29  H    1.096786   2.604890   6.034074   6.859991   7.033726
    30  H    1.099707   3.651896   5.709913   6.176930   6.918378
    31  H    1.099854   3.671464   5.702212   6.450483   6.723575
    32  S    8.162182   6.355620   3.988785   5.022936   2.765417
    33  C    8.241197   6.386272   4.981476   6.244642   3.906593
    34  C    7.294984   5.756821   4.586845   5.962892   3.728474
    35  C    9.505198   7.465136   6.433428   7.662235   5.327108
    36  H    9.985131   7.748609   6.739837   7.887581   5.621039
    37  H   10.285654   8.408860   6.994533   8.146343   5.799350
    38  H    9.444291   7.352375   6.983184   8.311438   6.003001
    39  H    7.480219   6.050939   5.452259   6.859959   4.711949
                   11         12         13         14         15
    11  C    0.000000
    12  C    1.533849   0.000000
    13  F    2.395615   3.583259   0.000000
    14  F    2.362353   2.975075   2.173942   0.000000
    15  F    1.337297   2.414898   3.039095   2.679943   0.000000
    16  F    1.350770   2.342666   2.640942   3.495781   2.179122
    17  F    2.369349   1.360993   4.274662   2.928706   2.690003
    18  F    2.390702   1.345240   4.623045   4.272465   3.017900
    19  C    4.736257   3.807212   5.434838   5.506043   6.004861
    20  C    3.716143   2.573232   4.796002   4.472616   4.894364
    21  C    4.956439   4.456263   5.094634   5.708687   6.289450
    22  H    5.830153   5.327043   6.006307   6.761615   7.146454
    23  H    5.412657   5.013961   5.134436   5.727535   6.743366
    24  H    4.206747   3.992241   4.247958   5.157118   5.527693
    25  C    5.213769   4.500983   5.201238   4.329005   6.227455
    26  H    5.574876   4.653510   5.824352   5.106755   6.670064
    27  H    4.553979   3.757251   4.877746   3.648016   5.441100
    28  H    6.156351   5.475201   5.999451   4.975409   7.081579
    29  H    8.223572   8.353220   6.606375   7.121708   9.275527
    30  H    7.600791   8.048258   5.626030   6.427070   8.520788
    31  H    7.696796   7.996423   5.976009   7.005300   8.789984
    32  S    4.736373   3.267777   6.223063   5.429237   5.655629
    33  C    6.078292   4.721400   7.295865   6.801600   7.134918
    34  C    5.949363   4.818025   6.824169   6.708289   7.150816
    35  C    7.421785   5.992872   8.754259   8.136907   8.393186
    36  H    7.641638   6.150689   9.067983   8.192724   8.502612
    37  H    7.722926   6.300998   9.219057   8.711074   8.649695
    38  H    8.212502   6.839470   9.338053   8.797718   9.253974
    39  H    6.894677   5.841925   7.611774   7.660518   8.129044
                   16         17         18         19         20
    16  F    0.000000
    17  F    3.501485   0.000000
    18  F    2.637405   2.173365   0.000000
    19  C    4.732412   4.625951   3.983879   0.000000
    20  C    4.012367   3.253806   2.903537   1.388624   0.000000
    21  C    4.674053   5.482434   4.731427   1.489211   2.549701
    22  H    5.373374   6.403249   5.395455   2.144055   3.390093
    23  H    5.264182   5.920523   5.514262   2.152475   3.106975
    24  H    3.752241   5.163981   4.298699   2.156500   2.742370
    25  C    5.947162   4.510846   5.480482   3.542019   3.162969
    26  H    6.169215   4.774474   5.407979   2.877509   2.754971
    27  H    5.460323   3.542266   4.788814   3.727341   2.934803
    28  H    6.963976   5.315471   6.482857   4.537269   4.214744
    29  H    8.411256   8.853013   9.378937   6.753652   7.180441
    30  H    7.740993   8.592679   9.137266   7.163299   7.396360
    31  H    7.612869   8.736547   8.905720   6.394817   6.937864
    32  S    5.222352   3.383262   3.251565   2.587780   1.748339
    33  C    6.316211   5.053629   4.581305   2.349726   2.504813
    34  C    5.982478   5.444706   4.778812   1.418157   2.322484
    35  C    7.679693   6.161437   5.709236   3.786013   3.963436
    36  H    8.064657   6.075350   5.921420   4.489217   4.381465
    37  H    7.854244   6.550908   5.784367   4.263172   4.464530
    38  H    8.435255   7.051009   6.645732   4.150488   4.594289
    39  H    6.806632   6.525325   5.755396   2.213118   3.354538
                   21         22         23         24         25
    21  C    0.000000
    22  H    1.098502   0.000000
    23  H    1.101328   1.770016   0.000000
    24  H    1.098756   1.777054   1.768670   0.000000
    25  C    4.098535   5.069453   3.668625   4.479095   0.000000
    26  H    3.636855   4.485072   3.307633   4.243288   1.102072
    27  H    4.482253   5.504319   4.279183   4.700786   1.099225
    28  H    5.066745   5.984647   4.514669   5.503648   1.098488
    29  H    5.964591   6.502524   4.901695   6.130526   5.252097
    30  H    6.276900   6.906538   5.352585   6.126701   5.756443
    31  H    5.297610   5.705568   4.340708   5.266597   5.774572
    32  S    4.039103   4.669467   4.580677   4.405533   3.779353
    33  C    3.756869   4.053279   4.276995   4.472504   4.287207
    34  C    2.562602   2.734283   3.093570   3.428509   4.142763
    35  C    5.112549   5.235758   5.595692   5.887269   5.422017
    36  H    5.899957   6.155868   6.321958   6.621873   5.507294
    37  H    5.523186   5.502971   6.159612   6.221977   6.359187
    38  H    5.312420   5.319146   5.654089   6.219531   5.647785
    39  H    2.858342   2.640427   3.282557   3.847147   4.871235
                   26         27         28         29         30
    26  H    0.000000
    27  H    1.770036   0.000000
    28  H    1.770774   1.776894   0.000000
    29  H    5.675788   6.134948   5.192638   0.000000
    30  H    6.368161   6.414583   5.857012   1.773614   0.000000
    31  H    6.097748   6.563433   6.037115   1.773415   1.767498
    32  S    3.189313   3.350654   4.607305   8.493128   8.867375
    33  C    3.343716   4.280459   5.020942   8.453357   9.099610
    34  C    3.195129   4.384357   4.965439   7.545894   8.201998
    35  C    4.429141   5.418187   5.975021   9.615181  10.402227
    36  H    4.601005   5.374219   5.941270  10.058351  10.838823
    37  H    5.389036   6.293637   6.987252  10.457579  11.182060
    38  H    4.580959   5.838757   6.087274   9.450305  10.401071
    39  H    3.874074   5.275828   5.599925   7.658566   8.458308
                   31         32         33         34         35
    31  H    0.000000
    32  S    8.466706   0.000000
    33  C    8.410904   1.720788   0.000000
    34  C    7.335475   2.549091   1.372430   0.000000
    35  C    9.675546   2.803752   1.487363   2.567243   0.000000
    36  H   10.260386   2.912133   2.161136   3.431165   1.097861
    37  H   10.380672   3.324238   2.147933   3.067873   1.100776
    38  H    9.579748   3.675458   2.138039   2.791432   1.097710
    39  H    7.404552   3.600510   2.161275   1.092152   2.873755
                   36         37         38         39
    36  H    0.000000
    37  H    1.767611   0.000000
    38  H    1.771823   1.771955   0.000000
    39  H    3.872705   3.257737   2.723993   0.000000
 Stoichiometry    C17H14F6S2
 Framework group  C1[X(C17H14F6S2)]
 Deg. of freedom   111
 Full point group                 C1      NOp   1
 RotChk:  IX=2 Diff= 3.29D-02
 Largest Abelian subgroup         C1      NOp   1
 Largest concise Abelian subgroup C1      NOp   1
                         Standard orientation:                         
 ---------------------------------------------------------------------
 Center     Atomic      Atomic             Coordinates (Angstroms)
 Number     Number       Type             X           Y           Z
 ---------------------------------------------------------------------
      1          6           0        1.578336   -0.517589    0.256097
      2         16           0        3.104922   -0.605752   -0.601830
      3          6           0        3.490235   -2.131908    0.111155
      4          6           0        2.507260   -2.517098    0.988445
      5          6           0        1.416185   -1.610922    1.090265
      6          6           0        4.755872   -2.834468   -0.229954
      7          1           0        2.564420   -3.439215    1.571168
      8          6           0        0.687101    0.605318    0.076691
      9          6           0        1.171619    2.026347    0.212336
     10          6           0       -0.674914    0.589272   -0.039406
     11          6           0       -0.003364    2.845503   -0.330404
     12          6           0       -1.207650    1.993390    0.089467
     13          9           0        2.323869    2.288055   -0.440899
     14          9           0        1.379727    2.339370    1.516648
     15          9           0       -0.046937    4.111024    0.099621
     16          9           0        0.061996    2.857509   -1.679538
     17          9           0       -1.544997    2.277883    1.376931
     18          9           0       -2.293638    2.246033   -0.663177
     19          6           0       -1.401732   -1.608861   -1.127489
     20          6           0       -1.551123   -0.532314   -0.263194
     21          6           0       -0.261437   -1.789112   -2.068227
     22          1           0       -0.580599   -2.317093   -2.977116
     23          1           0        0.546533   -2.383917   -1.614007
     24          1           0        0.177817   -0.828619   -2.371169
     25          6           0        0.252482   -1.812497    1.997893
     26          1           0       -0.548062   -2.389529    1.507253
     27          1           0       -0.187573   -0.856521    2.315312
     28          1           0        0.544461   -2.366119    2.900626
     29          1           0        4.827036   -3.777496    0.325541
     30          1           0        5.641719   -2.232201    0.018852
     31          1           0        4.820871   -3.072597   -1.301751
     32         16           0       -3.062797   -0.646343    0.607742
     33          6           0       -3.456397   -2.152518   -0.125489
     34          6           0       -2.488253   -2.514837   -1.028256
     35          6           0       -4.741453   -2.846262    0.156642
     36          1           0       -5.129944   -2.622159    1.158716
     37          1           0       -5.520524   -2.553576   -0.563839
     38          1           0       -4.618869   -3.934671    0.083788
     39          1           0       -2.568060   -3.420304   -1.633695
 ---------------------------------------------------------------------
 Rotational constants (GHZ):      0.2326664      0.1968533      0.1263058
 Leave Link  202 at Sun Dec  2 13:55:29 2018, MaxMem=   536870912 cpu:         0.0
 (Enter /pbs_home/pkowalski/g09d01/g09/l301.exe)
 Basis read from rwf:  (5D, 7F)
 No pseudopotential information found on rwf file.
 There are   453 symmetry adapted cartesian basis functions of A   symmetry.
 There are   428 symmetry adapted basis functions of A   symmetry.
   428 basis functions,   747 primitive gaussians,   453 cartesian basis functions
   101 alpha electrons      101 beta electrons
       nuclear repulsion energy      2831.4525719197 Hartrees.
 IExCor= 4134 DFT=T Ex+Corr=M06L ExCW=0 ScaHFX=  0.000000
 ScaDFX=  1.000000  1.000000  1.000000  1.000000 ScalE2=  1.000000  1.000000
 IRadAn=      0 IRanWt=     -1 IRanGd=            0 ICorTp=0 IEmpDi=  4
 NAtoms=   39 NActive=   39 NUniq=   39 SFac= 1.00D+00 NAtFMM=   60 NAOKFM=F Big=F
 Integral buffers will be    131072 words long.
 Raffenetti 2 integral format.
 Two-electron integral symmetry is turned on.
 No density basis found on file   724.
 Leave Link  301 at Sun Dec  2 13:55:29 2018, MaxMem=   536870912 cpu:         0.5
 (Enter /pbs_home/pkowalski/g09d01/g09/l302.exe)
 NPDir=0 NMtPBC=     1 NCelOv=     1 NCel=       1 NClECP=     1 NCelD=      1
         NCelK=      1 NCelE2=     1 NClLst=     1 CellRange=     0.0.
 One-electron integrals computed using PRISM.
 NBasis=   428 RedAO= T EigKep=  3.44D-04  NBF=   428
 NBsUse=   428 1.00D-06 EigRej= -1.00D+00 NBFU=   428
 Precomputing XC quadrature grid using
 IXCGrd= 4 IRadAn=           0 IRanWt=          -1 IRanGd=           0 AccXCQ= 0.00D+00.
 Generated NRdTot=       0 NPtTot=           0 NUsed=           0 NTot=          32
 NSgBfM=   446   446   446   446   446 MxSgAt=    39 MxSgA2=    39.
 Leave Link  302 at Sun Dec  2 13:55:30 2018, MaxMem=   536870912 cpu:         7.3
 (Enter /pbs_home/pkowalski/g09d01/g09/l303.exe)
 DipDrv:  MaxL=1.
 Leave Link  303 at Sun Dec  2 13:55:31 2018, MaxMem=   536870912 cpu:         0.9
 (Enter /pbs_home/pkowalski/g09d01/g09/l401.exe)
 Initial guess from the checkpoint file:  "dae0068freq_open_m06l_air.chk"
 B after Tr=     0.000000    0.000000    0.000000
         Rot=    0.999928   -0.003998   -0.001136    0.011285 Ang=  -1.38 deg.
 Guess basis will be translated and rotated to current coordinates.
 JPrj=2 DoOrth=T DoCkMO=T.
 Generating alternative initial guess.
 ExpMin= 1.22D-01 ExpMax= 9.18D+03 ExpMxC= 1.38D+03 IAcc=1 IRadAn=         1 AccDes= 0.00D+00
 Harris functional with IExCor= 1009 and IRadAn=       1 diagonalized for initial guess.
 HarFok:  IExCor= 1009 AccDes= 0.00D+00 IRadAn=         1 IDoV= 1 UseB2=F ITyADJ=14
 ICtDFT=  3500011 ScaDFX=  1.000000  1.000000  1.000000  1.000000
 FoFCou: FMM=F IPFlag=           0 FMFlag=      100000 FMFlg1=           0
         NFxFlg=           0 DoJE=T BraDBF=F KetDBF=T FulRan=T
         wScrn=  0.000000 ICntrl=     500 IOpCl=  0 I1Cent=   200000004 NGrid=           0
         NMat0=    1 NMatS0=      1 NMatT0=    0 NMatD0=    1 NMtDS0=    0 NMtDT0=    0
 Petite list used in FoFCou.
 Harris En= -2048.96434337095    
 Leave Link  401 at Sun Dec  2 13:55:34 2018, MaxMem=   536870912 cpu:        19.4
 (Enter /pbs_home/pkowalski/g09d01/g09/l502.exe)
 Closed shell SCF:
 Using DIIS extrapolation, IDIIS=  1040.
 Integral symmetry usage will be decided dynamically.
 IVT=      641221 IEndB=      641221 NGot=   536870912 MDV=   536451994
 LenX=   536451994 LenY=   536246332
 Requested convergence on RMS density matrix=1.00D-08 within 128 cycles.
 Requested convergence on MAX density matrix=1.00D-06.
 Requested convergence on             energy=1.00D-06.
 No special actions if energy rises.
 Fock matrices will be formed incrementally for  20 cycles.
 Integral accuracy reduced to 1.0D-05 until final iterations.

 Cycle   1  Pass 0  IDiag  1:
 FoFJK:  IHMeth= 1 ICntrl=     500 DoSepK=F KAlg= 0 I1Cent=   0 FoldK=F
 IRaf= 790000000 NMat=   1 IRICut=       1 DoRegI=T DoRafI=F ISym2E= 0.
 FoFCou: FMM=F IPFlag=           0 FMFlag=      100000 FMFlg1=           0
         NFxFlg=           0 DoJE=T BraDBF=F KetDBF=F FulRan=T
         wScrn=  0.000000 ICntrl=     500 IOpCl=  0 I1Cent=           0 NGrid=           0
         NMat0=    1 NMatS0=      1 NMatT0=    0 NMatD0=    1 NMtDS0=    0 NMtDT0=    0
 Symmetry not used in FoFCou.
 E= -2050.30690293441    
 DIIS: error= 5.53D-03 at cycle   1 NSaved=   1.
 NSaved= 1 IEnMin= 1 EnMin= -2050.30690293441     IErMin= 1 ErrMin= 5.53D-03
 ErrMax= 5.53D-03  0.00D+00 EMaxC= 1.00D-01 BMatC= 2.79D-02 BMatP= 2.79D-02
 IDIUse=3 WtCom= 9.45D-01 WtEn= 5.53D-02
 Coeff-Com:  0.100D+01
 Coeff-En:   0.100D+01
 Coeff:      0.100D+01
 Gap=     0.472 Goal=   None    Shift=    0.000
 GapD=    0.472 DampG=2.000 DampE=1.000 DampFc=2.0000 IDamp=-1.
 RMSDP=1.01D-03 MaxDP=3.49D-02              OVMax= 5.04D-02

 Cycle   2  Pass 0  IDiag  1:
 RMSU=  1.01D-03    CP:  9.98D-01
 E= -2050.35079389084     Delta-E=       -0.043890956429 Rises=F Damp=F
 DIIS: error= 8.71D-04 at cycle   2 NSaved=   2.
 NSaved= 2 IEnMin= 2 EnMin= -2050.35079389084     IErMin= 2 ErrMin= 8.71D-04
 ErrMax= 8.71D-04  0.00D+00 EMaxC= 1.00D-01 BMatC= 5.13D-04 BMatP= 2.79D-02
 IDIUse=3 WtCom= 9.91D-01 WtEn= 8.71D-03
 Coeff-Com:  0.173D-01 0.983D+00
 Coeff-En:   0.000D+00 0.100D+01
 Coeff:      0.171D-01 0.983D+00
 Gap=     0.106 Goal=   None    Shift=    0.000
 RMSDP=2.50D-04 MaxDP=1.03D-02 DE=-4.39D-02 OVMax= 1.75D-02

 Cycle   3  Pass 0  IDiag  1:
 RMSU=  2.30D-04    CP:  9.98D-01  9.03D-01
 E= -2050.35041492643     Delta-E=        0.000378964412 Rises=F Damp=F
 DIIS: error= 8.26D-04 at cycle   3 NSaved=   3.
 NSaved= 3 IEnMin= 2 EnMin= -2050.35079389084     IErMin= 3 ErrMin= 8.26D-04
 ErrMax= 8.26D-04  0.00D+00 EMaxC= 1.00D-01 BMatC= 8.85D-04 BMatP= 5.13D-04
 IDIUse=3 WtCom= 2.58D-01 WtEn= 7.42D-01
 Coeff-Com: -0.235D-02 0.573D+00 0.429D+00
 Coeff-En:   0.000D+00 0.621D+00 0.379D+00
 Coeff:     -0.606D-03 0.608D+00 0.392D+00
 Gap=     0.106 Goal=   None    Shift=    0.000
 RMSDP=1.27D-04 MaxDP=5.24D-03 DE= 3.79D-04 OVMax= 1.23D-02

 Cycle   4  Pass 0  IDiag  1:
 RMSU=  5.39D-05    CP:  9.98D-01  9.42D-01  5.30D-01
 E= -2050.35127825205     Delta-E=       -0.000863325627 Rises=F Damp=F
 DIIS: error= 2.27D-04 at cycle   4 NSaved=   4.
 NSaved= 4 IEnMin= 4 EnMin= -2050.35127825205     IErMin= 4 ErrMin= 2.27D-04
 ErrMax= 2.27D-04  0.00D+00 EMaxC= 1.00D-01 BMatC= 5.45D-05 BMatP= 5.13D-04
 IDIUse=3 WtCom= 9.98D-01 WtEn= 2.27D-03
 Coeff-Com: -0.177D-02 0.302D+00 0.239D+00 0.461D+00
 Coeff-En:   0.000D+00 0.000D+00 0.000D+00 0.100D+01
 Coeff:     -0.177D-02 0.301D+00 0.238D+00 0.463D+00
 Gap=     0.106 Goal=   None    Shift=    0.000
 RMSDP=4.12D-05 MaxDP=1.79D-03 DE=-8.63D-04 OVMax= 3.90D-03

 Cycle   5  Pass 0  IDiag  1:
 RMSU=  2.31D-05    CP:  9.98D-01  9.52D-01  4.77D-01  4.42D-01
 E= -2050.35133104703     Delta-E=       -0.000052794975 Rises=F Damp=F
 DIIS: error= 9.96D-05 at cycle   5 NSaved=   5.
 NSaved= 5 IEnMin= 5 EnMin= -2050.35133104703     IErMin= 5 ErrMin= 9.96D-05
 ErrMax= 9.96D-05  0.00D+00 EMaxC= 1.00D-01 BMatC= 1.01D-05 BMatP= 5.45D-05
 IDIUse=1 WtCom= 1.00D+00 WtEn= 0.00D+00
 Coeff-Com: -0.562D-03 0.117D+00 0.963D-01 0.308D+00 0.479D+00
 Coeff:     -0.562D-03 0.117D+00 0.963D-01 0.308D+00 0.479D+00
 Gap=     0.106 Goal=   None    Shift=    0.000
 RMSDP=1.26D-05 MaxDP=6.14D-04 DE=-5.28D-05 OVMax= 1.29D-03

 Cycle   6  Pass 0  IDiag  1:
 RMSU=  7.16D-06    CP:  9.98D-01  9.52D-01  4.76D-01  5.41D-01  6.19D-01
 E= -2050.35134065894     Delta-E=       -0.000009611907 Rises=F Damp=F
 DIIS: error= 3.52D-05 at cycle   6 NSaved=   6.
 NSaved= 6 IEnMin= 6 EnMin= -2050.35134065894     IErMin= 6 ErrMin= 3.52D-05
 ErrMax= 3.52D-05  0.00D+00 EMaxC= 1.00D-01 BMatC= 1.22D-06 BMatP= 1.01D-05
 IDIUse=1 WtCom= 1.00D+00 WtEn= 0.00D+00
 Coeff-Com: -0.184D-03 0.345D-01 0.297D-01 0.134D+00 0.306D+00 0.496D+00
 Coeff:     -0.184D-03 0.345D-01 0.297D-01 0.134D+00 0.306D+00 0.496D+00
 Gap=     0.106 Goal=   None    Shift=    0.000
 RMSDP=5.23D-06 MaxDP=1.80D-04 DE=-9.61D-06 OVMax= 5.97D-04

 Initial convergence to 1.0D-05 achieved.  Increase integral accuracy.
 Cycle   7  Pass 1  IDiag  1:
 E= -2050.34829775428     Delta-E=        0.003042904650 Rises=F Damp=F
 DIIS: error= 1.71D-04 at cycle   1 NSaved=   1.
 NSaved= 1 IEnMin= 1 EnMin= -2050.34829775428     IErMin= 1 ErrMin= 1.71D-04
 ErrMax= 1.71D-04  0.00D+00 EMaxC= 1.00D-01 BMatC= 4.14D-05 BMatP= 4.14D-05
 IDIUse=3 WtCom= 9.98D-01 WtEn= 1.71D-03
 Coeff-Com:  0.100D+01
 Coeff-En:   0.100D+01
 Coeff:      0.100D+01
 Gap=     0.106 Goal=   None    Shift=    0.000
 RMSDP=5.23D-06 MaxDP=1.80D-04 DE= 3.04D-03 OVMax= 1.12D-03

 Cycle   8  Pass 1  IDiag  1:
 RMSU=  1.24D-04    CP:  1.00D+00
 E= -2050.34833612613     Delta-E=       -0.000038371845 Rises=F Damp=F
 DIIS: error= 1.09D-04 at cycle   2 NSaved=   2.
 NSaved= 2 IEnMin= 2 EnMin= -2050.34833612613     IErMin= 2 ErrMin= 1.09D-04
 ErrMax= 1.09D-04  0.00D+00 EMaxC= 1.00D-01 BMatC= 7.13D-06 BMatP= 4.14D-05
 IDIUse=3 WtCom= 9.99D-01 WtEn= 1.09D-03
 Coeff-Com:  0.209D+00 0.791D+00
 Coeff-En:   0.000D+00 0.100D+01
 Coeff:      0.209D+00 0.791D+00
 Gap=     0.106 Goal=   None    Shift=    0.000
 RMSDP=2.27D-05 MaxDP=9.78D-04 DE=-3.84D-05 OVMax= 2.01D-03

 Cycle   9  Pass 1  IDiag  1:
 RMSU=  2.26D-05    CP:  1.00D+00  9.88D-01
 E= -2050.34832465381     Delta-E=        0.000011472315 Rises=F Damp=F
 DIIS: error= 1.38D-04 at cycle   3 NSaved=   3.
 NSaved= 3 IEnMin= 2 EnMin= -2050.34833612613     IErMin= 2 ErrMin= 1.09D-04
 ErrMax= 1.38D-04  0.00D+00 EMaxC= 1.00D-01 BMatC= 1.69D-05 BMatP= 7.13D-06
 IDIUse=3 WtCom= 4.60D-01 WtEn= 5.40D-01
 Coeff-Com:  0.408D-01 0.596D+00 0.363D+00
 Coeff-En:   0.000D+00 0.669D+00 0.331D+00
 Coeff:      0.188D-01 0.636D+00 0.346D+00
 Gap=     0.106 Goal=   None    Shift=    0.000
 RMSDP=1.51D-05 MaxDP=5.21D-04 DE= 1.15D-05 OVMax= 1.64D-03

 Cycle  10  Pass 1  IDiag  1:
 RMSU=  5.78D-06    CP:  1.00D+00  1.01D+00  3.96D-01
 E= -2050.34834283090     Delta-E=       -0.000018177088 Rises=F Damp=F
 DIIS: error= 2.76D-05 at cycle   4 NSaved=   4.
 NSaved= 4 IEnMin= 4 EnMin= -2050.34834283090     IErMin= 4 ErrMin= 2.76D-05
 ErrMax= 2.76D-05  0.00D+00 EMaxC= 1.00D-01 BMatC= 8.50D-07 BMatP= 7.13D-06
 IDIUse=1 WtCom= 1.00D+00 WtEn= 0.00D+00
 Coeff-Com:  0.635D-02 0.350D+00 0.217D+00 0.427D+00
 Coeff:      0.635D-02 0.350D+00 0.217D+00 0.427D+00
 Gap=     0.106 Goal=   None    Shift=    0.000
 RMSDP=3.66D-06 MaxDP=1.99D-04 DE=-1.82D-05 OVMax= 4.40D-04

 Cycle  11  Pass 1  IDiag  1:
 RMSU=  2.41D-06    CP:  1.00D+00  1.01D+00  3.82D-01  5.30D-01
 E= -2050.34834366120     Delta-E=       -0.000000830300 Rises=F Damp=F
 DIIS: error= 1.21D-05 at cycle   5 NSaved=   5.
 NSaved= 5 IEnMin= 5 EnMin= -2050.34834366120     IErMin= 5 ErrMin= 1.21D-05
 ErrMax= 1.21D-05  0.00D+00 EMaxC= 1.00D-01 BMatC= 9.37D-08 BMatP= 8.50D-07
 IDIUse=1 WtCom= 1.00D+00 WtEn= 0.00D+00
 Coeff-Com: -0.111D-02 0.139D+00 0.877D-01 0.276D+00 0.498D+00
 Coeff:     -0.111D-02 0.139D+00 0.877D-01 0.276D+00 0.498D+00
 Gap=     0.106 Goal=   None    Shift=    0.000
 RMSDP=1.48D-06 MaxDP=5.85D-05 DE=-8.30D-07 OVMax= 1.55D-04

 Cycle  12  Pass 1  IDiag  1:
 RMSU=  1.12D-06    CP:  1.00D+00  1.01D+00  3.92D-01  5.74D-01  6.24D-01
 E= -2050.34834375330     Delta-E=       -0.000000092094 Rises=F Damp=F
 DIIS: error= 5.32D-06 at cycle   6 NSaved=   6.
 NSaved= 6 IEnMin= 6 EnMin= -2050.34834375330     IErMin= 6 ErrMin= 5.32D-06
 ErrMax= 5.32D-06  0.00D+00 EMaxC= 1.00D-01 BMatC= 1.59D-08 BMatP= 9.37D-08
 IDIUse=1 WtCom= 1.00D+00 WtEn= 0.00D+00
 Coeff-Com: -0.190D-02 0.455D-01 0.291D-01 0.132D+00 0.335D+00 0.461D+00
 Coeff:     -0.190D-02 0.455D-01 0.291D-01 0.132D+00 0.335D+00 0.461D+00
 Gap=     0.106 Goal=   None    Shift=    0.000
 RMSDP=5.76D-07 MaxDP=1.80D-05 DE=-9.21D-08 OVMax= 5.92D-05

 Cycle  13  Pass 1  IDiag  1:
 RMSU=  3.49D-07    CP:  1.00D+00  1.01D+00  3.91D-01  5.73D-01  6.82D-01
                    CP:  6.13D-01
 E= -2050.34834376875     Delta-E=       -0.000000015450 Rises=F Damp=F
 DIIS: error= 1.90D-06 at cycle   7 NSaved=   7.
 NSaved= 7 IEnMin= 7 EnMin= -2050.34834376875     IErMin= 7 ErrMin= 1.90D-06
 ErrMax= 1.90D-06  0.00D+00 EMaxC= 1.00D-01 BMatC= 2.27D-09 BMatP= 1.59D-08
 IDIUse=1 WtCom= 1.00D+00 WtEn= 0.00D+00
 Coeff-Com: -0.955D-03 0.937D-02 0.579D-02 0.477D-01 0.150D+00 0.312D+00
 Coeff-Com:  0.475D+00
 Coeff:     -0.955D-03 0.937D-02 0.579D-02 0.477D-01 0.150D+00 0.312D+00
 Coeff:      0.475D+00
 Gap=     0.106 Goal=   None    Shift=    0.000
 RMSDP=2.01D-07 MaxDP=6.61D-06 DE=-1.55D-08 OVMax= 1.87D-05

 Cycle  14  Pass 1  IDiag  1:
 RMSU=  1.14D-07    CP:  1.00D+00  1.01D+00  3.91D-01  5.88D-01  6.74D-01
                    CP:  6.40D-01  6.18D-01
 E= -2050.34834377110     Delta-E=       -0.000000002350 Rises=F Damp=F
 DIIS: error= 3.70D-07 at cycle   8 NSaved=   8.
 NSaved= 8 IEnMin= 8 EnMin= -2050.34834377110     IErMin= 8 ErrMin= 3.70D-07
 ErrMax= 3.70D-07  0.00D+00 EMaxC= 1.00D-01 BMatC= 1.33D-10 BMatP= 2.27D-09
 IDIUse=1 WtCom= 1.00D+00 WtEn= 0.00D+00
 Coeff-Com: -0.335D-03 0.370D-03 0.359D-04 0.124D-01 0.478D-01 0.120D+00
 Coeff-Com:  0.259D+00 0.561D+00
 Coeff:     -0.335D-03 0.370D-03 0.359D-04 0.124D-01 0.478D-01 0.120D+00
 Coeff:      0.259D+00 0.561D+00
 Gap=     0.106 Goal=   None    Shift=    0.000
 RMSDP=5.40D-08 MaxDP=1.88D-06 DE=-2.35D-09 OVMax= 3.83D-06

 Cycle  15  Pass 1  IDiag  1:
 RMSU=  3.27D-08    CP:  1.00D+00  1.01D+00  3.91D-01  5.87D-01  6.81D-01
                    CP:  6.47D-01  6.51D-01  6.93D-01
 E= -2050.34834377130     Delta-E=       -0.000000000204 Rises=F Damp=F
 DIIS: error= 1.22D-07 at cycle   9 NSaved=   9.
 NSaved= 9 IEnMin= 9 EnMin= -2050.34834377130     IErMin= 9 ErrMin= 1.22D-07
 ErrMax= 1.22D-07  0.00D+00 EMaxC= 1.00D-01 BMatC= 2.15D-11 BMatP= 1.33D-10
 IDIUse=1 WtCom= 1.00D+00 WtEn= 0.00D+00
 Coeff-Com: -0.958D-04-0.805D-03-0.609D-03 0.203D-02 0.120D-01 0.377D-01
 Coeff-Com:  0.102D+00 0.337D+00 0.511D+00
 Coeff:     -0.958D-04-0.805D-03-0.609D-03 0.203D-02 0.120D-01 0.377D-01
 Coeff:      0.102D+00 0.337D+00 0.511D+00
 Gap=     0.106 Goal=   None    Shift=    0.000
 RMSDP=1.87D-08 MaxDP=8.12D-07 DE=-2.04D-10 OVMax= 2.22D-06

 Cycle  16  Pass 1  IDiag  1:
 RMSU=  1.43D-08    CP:  1.00D+00  1.01D+00  3.91D-01  5.87D-01  6.82D-01
                    CP:  6.46D-01  6.53D-01  7.28D-01  6.70D-01
 E= -2050.34834377127     Delta-E=        0.000000000033 Rises=F Damp=F
 DIIS: error= 8.99D-08 at cycle  10 NSaved=  10.
 NSaved=10 IEnMin= 9 EnMin= -2050.34834377130     IErMin=10 ErrMin= 8.99D-08
 ErrMax= 8.99D-08  0.00D+00 EMaxC= 1.00D-01 BMatC= 5.63D-12 BMatP= 2.15D-11
 IDIUse=1 WtCom= 1.00D+00 WtEn= 0.00D+00
 Coeff-Com: -0.182D-04-0.619D-03-0.434D-03-0.340D-03 0.156D-02 0.985D-02
 Coeff-Com:  0.350D-01 0.158D+00 0.364D+00 0.433D+00
 Coeff:     -0.182D-04-0.619D-03-0.434D-03-0.340D-03 0.156D-02 0.985D-02
 Coeff:      0.350D-01 0.158D+00 0.364D+00 0.433D+00
 Gap=     0.106 Goal=   None    Shift=    0.000
 RMSDP=9.16D-09 MaxDP=4.27D-07 DE= 3.27D-11 OVMax= 1.10D-06

 SCF Done:  E(RM06L) =  -2050.34834377     A.U. after   16 cycles
            NFock= 16  Conv=0.92D-08     -V/T= 2.0054
 KE= 2.039238305707D+03 PE=-1.049916583746D+04 EE= 3.578126616065D+03
 Leave Link  502 at Sun Dec  2 13:58:44 2018, MaxMem=   536870912 cpu:      1501.5
 (Enter /pbs_home/pkowalski/g09d01/g09/l701.exe)
 Compute integral first derivatives.
 ... and contract with generalized density number  0.
 Leave Link  701 at Sun Dec  2 13:58:46 2018, MaxMem=   536870912 cpu:         3.6
 (Enter /pbs_home/pkowalski/g09d01/g09/l702.exe)
 L702 exits ... SP integral derivatives will be done elsewhere.
 Leave Link  702 at Sun Dec  2 13:58:46 2018, MaxMem=   536870912 cpu:         0.2
 (Enter /pbs_home/pkowalski/g09d01/g09/l703.exe)
 Compute integral first derivatives, UseDBF=F ICtDFT=           0.
 Integral derivatives from FoFJK, PRISM(SPDF).
 Calling FoFJK, ICntrl=      2527 FMM=F ISym2X=0 I1Cent= 0 IOpClX= 0 NMat=1 NMatS=1 NMatT=0.
 FoFJK:  IHMeth= 1 ICntrl=    2527 DoSepK=F KAlg= 0 I1Cent=   0 FoldK=F
 IRaf=         0 NMat=   1 IRICut=       1 DoRegI=T DoRafI=F ISym2E= 0.
 FoFCou: FMM=F IPFlag=           0 FMFlag=      100000 FMFlg1=         800
         NFxFlg=           0 DoJE=F BraDBF=F KetDBF=F FulRan=T
         wScrn=  0.000000 ICntrl=    2527 IOpCl=  0 I1Cent=           0 NGrid=           0
         NMat0=    1 NMatS0=      1 NMatT0=    0 NMatD0=    1 NMtDS0=    0 NMtDT0=    0
 Symmetry not used in FoFCou.
 Leave Link  703 at Sun Dec  2 13:59:37 2018, MaxMem=   536870912 cpu:       399.8
 (Enter /pbs_home/pkowalski/g09d01/g09/l716.exe)
 Dipole        =-4.90140632D-02-2.52065758D+00-1.47429695D-01
 ***** Axes restored to original set *****
 -------------------------------------------------------------------
 Center     Atomic                   Forces (Hartrees/Bohr)
 Number     Number              X              Y              Z
 -------------------------------------------------------------------
      1        6          -0.001448894    0.006025349    0.000311624
      2       16           0.001512990   -0.001467293    0.000647102
      3        6          -0.001453727    0.000978551   -0.000794603
      4        6           0.001528846   -0.001120306   -0.000131536
      5        6          -0.000576163   -0.003505238    0.001738780
      6        6           0.001296777   -0.000703018   -0.000158735
      7        1          -0.000564610    0.000255586   -0.000105721
      8        6          -0.000336893   -0.000520150   -0.002890404
      9        6          -0.002359561   -0.000260955   -0.000179162
     10        6           0.000635210    0.000985504    0.000968238
     11        6           0.001749009    0.003763269    0.000304071
     12        6           0.000749650   -0.002601902    0.001693256
     13        9           0.000608996   -0.000488154    0.002567070
     14        9          -0.000007835    0.001484658   -0.000601473
     15        9          -0.000816772   -0.002664792   -0.001230621
     16        9           0.000509854    0.000744148   -0.000101025
     17        9           0.001322076    0.000475787   -0.000582765
     18        9          -0.001845601    0.000576634    0.000117502
     19        6          -0.002345657    0.000890142   -0.001390913
     20        6           0.003699297   -0.001486710    0.001305953
     21        6           0.000343162   -0.000315942   -0.000191616
     22        1          -0.000022445   -0.000084253   -0.000163284
     23        1          -0.001100076    0.000482778   -0.000362434
     24        1          -0.000434292   -0.000259424   -0.000840337
     25        6          -0.000618526   -0.000065342   -0.000557180
     26        1           0.000497067   -0.000406270   -0.000368859
     27        1          -0.000105858   -0.000571078    0.000767185
     28        1          -0.000205392    0.000153376    0.000085755
     29        1          -0.000116835   -0.000000638   -0.000039338
     30        1          -0.000304163    0.000051504    0.000130649
     31        1          -0.000153209    0.000146684   -0.000143538
     32       16           0.000688523    0.000347597   -0.002984447
     33        6           0.001729803   -0.001005565    0.003686464
     34        6          -0.002207345    0.000037326    0.000642940
     35        6           0.000482034    0.000197450   -0.001662368
     36        1          -0.000188329    0.000146608    0.000052683
     37        1           0.000322878   -0.000438727    0.000045245
     38        1           0.000070553    0.000143072    0.000587271
     39        1          -0.000534541    0.000079731   -0.000171432
 -------------------------------------------------------------------
 Cartesian Forces:  Max     0.006025349 RMS     0.001328972
 Leave Link  716 at Sun Dec  2 13:59:37 2018, MaxMem=   536870912 cpu:         0.2
 (Enter /pbs_home/pkowalski/g09d01/g09/l103.exe)

 GradGradGradGradGradGradGradGradGradGradGradGradGradGradGradGradGradGrad
 Berny optimization.
 Using GEDIIS/GDIIS optimizer.
 FormGI is forming the generalized inverse of G from B-inverse, IUseBI=4.
 GSVD:  received Info=                   1 from GESDD.
 Internal  Forces:  Max     0.004444487 RMS     0.000957619
 Search for a local minimum.
 Step number   3 out of a maximum of  223
 All quantities printed in internal units (Hartrees-Bohrs-Radians)
 RMS Force = .95762D-03 SwitMx=.10000D-02 MixMth= 2
 Mixed Optimization -- En-DIIS/RFO-DIIS
 Update second derivatives using D2CorX and points    2    3
 DE= -5.88D-03 DEPred=-6.91D-03 R= 8.51D-01
 TightC=F SS=  1.41D+00  RLast= 5.33D-01 DXNew= 8.4853D-01 1.5993D+00
 Trust test= 8.51D-01 RLast= 5.33D-01 DXMaxT set to 8.49D-01
 ITU=  1  1  0
 Use linear search instead of GDIIS.
     Eigenvalues ---    0.00689   0.00884   0.00899   0.00948   0.00970
     Eigenvalues ---    0.01006   0.01081   0.01116   0.01174   0.01221
     Eigenvalues ---    0.01245   0.01341   0.01374   0.01423   0.01488
     Eigenvalues ---    0.01512   0.01577   0.01586   0.01608   0.01953
     Eigenvalues ---    0.02029   0.02294   0.04712   0.05260   0.07122
     Eigenvalues ---    0.07177   0.07192   0.07212   0.07281   0.07311
     Eigenvalues ---    0.07316   0.07368   0.07476   0.08166   0.09266
     Eigenvalues ---    0.09884   0.10168   0.10962   0.12152   0.12292
     Eigenvalues ---    0.14302   0.15616   0.15996   0.15999   0.16000
     Eigenvalues ---    0.16000   0.16000   0.16000   0.16000   0.16000
     Eigenvalues ---    0.16000   0.16000   0.16000   0.16016   0.16049
     Eigenvalues ---    0.16907   0.22760   0.23588   0.23982   0.24209
     Eigenvalues ---    0.24482   0.24645   0.24977   0.24989   0.24992
     Eigenvalues ---    0.24994   0.24996   0.24996   0.25431   0.27940
     Eigenvalues ---    0.28496   0.28980   0.29076   0.29144   0.29468
     Eigenvalues ---    0.30384   0.30474   0.31721   0.33221   0.33920
     Eigenvalues ---    0.34068   0.34204   0.34209   0.34214   0.34240
     Eigenvalues ---    0.34247   0.34254   0.34270   0.34279   0.34305
     Eigenvalues ---    0.34317   0.34333   0.34347   0.34394   0.35737
     Eigenvalues ---    0.35999   0.36134   0.37328   0.37979   0.38144
     Eigenvalues ---    0.39374   0.39874   0.40682   0.45149   0.51682
     Eigenvalues ---    0.52901   0.53093   0.53397   0.54072   0.54271
     Eigenvalues ---    0.55039
 RFO step:  Lambda=-5.36940473D-03 EMin= 6.89019083D-03
 Quartic linear search produced a step of  0.32651.
 Iteration  1 RMS(Cart)=  0.18749161 RMS(Int)=  0.00553533
 Iteration  2 RMS(Cart)=  0.01490612 RMS(Int)=  0.00047840
 Iteration  3 RMS(Cart)=  0.00005540 RMS(Int)=  0.00047799
 Iteration  4 RMS(Cart)=  0.00000002 RMS(Int)=  0.00047799
 ITry= 1 IFail=0 DXMaxC= 8.80D-01 DCOld= 1.00D+10 DXMaxT= 8.49D-01 DXLimC= 3.00D+00 Rises=F
 Variable       Old X    -DE/DX   Delta X   Delta X   Delta X     New X
                                 (Linear)    (Quad)   (Total)
    R1        3.31337  -0.00162  -0.00337  -0.00678  -0.01014   3.30323
    R2        2.61678   0.00413  -0.00474   0.02049   0.01577   2.63256
    R3        2.73025   0.00048   0.00750   0.00141   0.00890   2.73915
    R4        3.26544   0.00039  -0.00506   0.00496  -0.00012   3.26532
    R5        2.59399   0.00046   0.00389  -0.00220   0.00168   2.59566
    R6        2.81041  -0.00073  -0.00309  -0.00286  -0.00594   2.80447
    R7        2.68711  -0.00052  -0.00498   0.00022  -0.00474   2.68237
    R8        2.06416   0.00003   0.00285  -0.00088   0.00197   2.06613
    R9        2.81476   0.00032  -0.00037   0.00050   0.00013   2.81488
   R10        2.07263   0.00005   0.00042   0.00004   0.00047   2.07309
   R11        2.07814   0.00002   0.00077  -0.00041   0.00036   2.07850
   R12        2.07842   0.00000   0.00071  -0.00054   0.00017   2.07859
   R13        2.84871   0.00038   0.00031   0.00045   0.00094   2.84965
   R14        2.58335   0.00125  -0.01311   0.01142  -0.00097   2.58238
   R15        2.89453   0.00132   0.00388   0.00717   0.01034   2.90488
   R16        2.55140  -0.00070  -0.00154  -0.00137  -0.00291   2.54849
   R17        2.56511   0.00041  -0.00081   0.00113   0.00031   2.56542
   R18        2.84839   0.00006  -0.00005  -0.00147  -0.00122   2.84717
   R19        2.72264   0.00022   0.00730   0.00133   0.00863   2.73126
   R20        2.89855   0.00115   0.00533   0.00567   0.01060   2.90915
   R21        2.52713  -0.00159  -0.00398  -0.00272  -0.00671   2.52042
   R22        2.55259   0.00005  -0.00236   0.00168  -0.00068   2.55190
   R23        2.57190   0.00105   0.00089   0.00233   0.00321   2.57512
   R24        2.54214  -0.00103  -0.00337  -0.00173  -0.00510   2.53703
   R25        2.62412   0.00019  -0.00523   0.00808   0.00264   2.62676
   R26        2.81420   0.00050   0.00072   0.00122   0.00194   2.81615
   R27        2.67993   0.00077  -0.00063   0.00538   0.00483   2.68475
   R28        3.30388  -0.00022  -0.00443   0.00113  -0.00351   3.30037
   R29        2.07587  -0.00013   0.00078  -0.00074   0.00005   2.07591
   R30        2.08121   0.00092   0.00072   0.00236   0.00308   2.08429
   R31        2.07635  -0.00022   0.00035  -0.00131  -0.00096   2.07538
   R32        2.08262   0.00002   0.00086  -0.00085   0.00001   2.08263
   R33        2.07723  -0.00053   0.00046  -0.00244  -0.00198   2.07525
   R34        2.07584  -0.00009   0.00073  -0.00061   0.00012   2.07596
   R35        3.25182   0.00241  -0.00279   0.01281   0.01014   3.26196
   R36        2.59352   0.00321  -0.01181   0.01602   0.00448   2.59800
   R37        2.81071  -0.00001   0.00068  -0.00071  -0.00003   2.81068
   R38        2.06387   0.00014   0.00269  -0.00072   0.00197   2.06584
   R39        2.07466  -0.00021   0.00024  -0.00111  -0.00087   2.07379
   R40        2.08017   0.00015   0.00095  -0.00014   0.00081   2.08097
   R41        2.07437  -0.00003   0.00060  -0.00037   0.00022   2.07459
    A1        1.93586  -0.00048   0.00115  -0.00320  -0.00253   1.93333
    A2        2.11227   0.00048  -0.00077   0.00045  -0.00067   2.11160
    A3        2.23474   0.00002   0.00005   0.00372   0.00343   2.23816
    A4        1.60747   0.00069   0.00196   0.00257   0.00432   1.61179
    A5        1.93035   0.00006  -0.00498   0.00398  -0.00118   1.92917
    A6        2.10871   0.00059   0.00198   0.00228   0.00431   2.11302
    A7        2.24393  -0.00064   0.00294  -0.00597  -0.00298   2.24095
    A8        2.00028   0.00014   0.00373  -0.00254   0.00106   2.00134
    A9        2.14167  -0.00072  -0.00557  -0.00323  -0.00875   2.13292
   A10        2.14115   0.00058   0.00182   0.00574   0.00760   2.14876
   A11        1.95000  -0.00038  -0.00213   0.00148  -0.00087   1.94913
   A12        2.17172   0.00201   0.00353   0.01024   0.01368   2.18541
   A13        2.16140  -0.00164  -0.00142  -0.01196  -0.01345   2.14795
   A14        1.92328   0.00010  -0.00192   0.00251   0.00059   1.92387
   A15        1.95510   0.00037   0.00235   0.00126   0.00362   1.95871
   A16        1.95636   0.00014   0.00229  -0.00078   0.00151   1.95787
   A17        1.87972  -0.00017   0.00030  -0.00071  -0.00042   1.87930
   A18        1.87923  -0.00010   0.00021  -0.00056  -0.00035   1.87888
   A19        1.86653  -0.00037  -0.00338  -0.00191  -0.00529   1.86124
   A20        2.12140   0.00201  -0.00680   0.00846  -0.00009   2.12131
   A21        2.23447  -0.00152   0.00514  -0.00247   0.00099   2.23546
   A22        1.91658  -0.00031   0.00620   0.00517   0.00879   1.92537
   A23        1.79845   0.00009   0.00432   0.01401   0.01630   1.81474
   A24        1.99708   0.00012  -0.00263  -0.00694  -0.00894   1.98814
   A25        1.93170   0.00051   0.00040   0.00642   0.00743   1.93913
   A26        1.96012  -0.00113   0.00170  -0.01737  -0.01476   1.94537
   A27        1.91214  -0.00018  -0.00471   0.00064  -0.00395   1.90819
   A28        1.86436   0.00054   0.00071   0.00350   0.00387   1.86823
   A29        1.91128   0.00079   0.00377   0.00626   0.00951   1.92079
   A30        2.25010  -0.00247   0.00675  -0.01043  -0.00358   2.24652
   A31        2.12177   0.00168  -0.01007   0.00400  -0.00598   2.11579
   A32        1.78052   0.00043   0.00408   0.01864   0.02001   1.80052
   A33        2.00110  -0.00026  -0.00074  -0.00937  -0.00905   1.99205
   A34        1.89815  -0.00029  -0.00303  -0.00088  -0.00334   1.89481
   A35        1.99557  -0.00009  -0.00097  -0.00749  -0.00758   1.98799
   A36        1.89266  -0.00046  -0.00346  -0.00214  -0.00486   1.88780
   A37        1.89056   0.00061   0.00360   0.00200   0.00507   1.89563
   A38        1.78913  -0.00034   0.00261   0.01090   0.01194   1.80108
   A39        1.94251   0.00035   0.00121   0.00173   0.00324   1.94575
   A40        1.99592   0.00030  -0.00279  -0.00372  -0.00585   1.99007
   A41        1.91498  -0.00040  -0.00107  -0.00367  -0.00443   1.91055
   A42        1.95664  -0.00033  -0.00027  -0.00833  -0.00806   1.94858
   A43        1.86492   0.00036   0.00035   0.00287   0.00296   1.86788
   A44        2.17656  -0.00082   0.00411  -0.00236   0.00223   2.17879
   A45        1.94904  -0.00035  -0.00243  -0.00008  -0.00347   1.94557
   A46        2.15738   0.00117  -0.00172   0.00244   0.00119   2.15858
   A47        2.25850  -0.00444   0.00481  -0.01892  -0.01369   2.24482
   A48        2.09351   0.00260  -0.00431   0.01045   0.00657   2.10008
   A49        1.93105   0.00185  -0.00032   0.00900   0.00724   1.93829
   A50        1.93732  -0.00004   0.00004   0.00118   0.00121   1.93853
   A51        1.94613   0.00097   0.00265   0.00544   0.00809   1.95422
   A52        1.95462  -0.00011   0.00079  -0.00169  -0.00090   1.95373
   A53        1.87005  -0.00030  -0.00251  -0.00074  -0.00326   1.86679
   A54        1.88408   0.00031   0.00215   0.00299   0.00513   1.88921
   A55        1.86768  -0.00088  -0.00337  -0.00747  -0.01083   1.85685
   A56        1.94667   0.00093   0.00256   0.00538   0.00795   1.95462
   A57        1.95092   0.00052  -0.00013   0.00394   0.00381   1.95473
   A58        1.94046  -0.00059   0.00044  -0.00426  -0.00381   1.93665
   A59        1.86828  -0.00082  -0.00309  -0.00469  -0.00779   1.86049
   A60        1.87031  -0.00028  -0.00228  -0.00226  -0.00454   1.86577
   A61        1.88327   0.00018   0.00229   0.00155   0.00384   1.88710
   A62        1.61340  -0.00083   0.00039  -0.00322  -0.00423   1.60917
   A63        1.92837   0.00008  -0.00169   0.00457   0.00165   1.93002
   A64        2.12357  -0.00180  -0.00574  -0.00681  -0.01314   2.11043
   A65        2.22826   0.00178   0.00843   0.00655   0.01441   2.24267
   A66        2.00186  -0.00067   0.00374  -0.00497  -0.00175   2.00010
   A67        2.14938  -0.00011  -0.00142  -0.00111  -0.00230   2.14708
   A68        2.13172   0.00079  -0.00225   0.00628   0.00424   2.13597
   A69        1.96455  -0.00028   0.00131  -0.00313  -0.00182   1.96273
   A70        1.94261   0.00069   0.00208   0.00407   0.00615   1.94876
   A71        1.93200   0.00006   0.00033   0.00095   0.00128   1.93328
   A72        1.86784  -0.00024  -0.00258  -0.00074  -0.00331   1.86453
   A73        1.87810   0.00020   0.00072   0.00198   0.00270   1.88080
   A74        1.87469  -0.00047  -0.00212  -0.00328  -0.00541   1.86928
    D1        0.03605  -0.00082   0.01295  -0.05153  -0.03848  -0.00242
    D2       -3.13054  -0.00019  -0.01369  -0.01348  -0.02717   3.12547
    D3       -0.03192   0.00081  -0.01229   0.05034   0.03805   0.00613
    D4        3.09776   0.00051  -0.01695   0.02775   0.01053   3.10830
    D5        3.13688   0.00013   0.01667   0.00900   0.02579  -3.12052
    D6       -0.01662  -0.00018   0.01201  -0.01359  -0.00172  -0.01835
    D7       -0.89279   0.00149   0.06676   0.07204   0.13864  -0.75415
    D8        2.42230   0.00002   0.03722  -0.01804   0.01938   2.44167
    D9        2.21914   0.00222   0.03513   0.11706   0.15199   2.37113
   D10       -0.74895   0.00076   0.00558   0.02698   0.03273  -0.71623
   D11       -0.03052   0.00057  -0.01012   0.03844   0.02849  -0.00203
   D12        3.13038   0.00035  -0.00500   0.02347   0.01853  -3.13428
   D13        0.01809  -0.00025   0.00501  -0.01706  -0.01204   0.00605
   D14       -3.11045  -0.00028   0.00901  -0.01474  -0.00586  -3.11631
   D15        3.13848   0.00001  -0.00062  -0.00049  -0.00105   3.13743
   D16        0.00994  -0.00001   0.00337   0.00183   0.00514   0.01508
   D17        3.13262   0.00017  -0.00232   0.01000   0.00770   3.14033
   D18        1.04031   0.00007  -0.00295   0.00837   0.00545   1.04576
   D19       -1.05804   0.00019  -0.00185   0.01049   0.00866  -1.04938
   D20        0.01414  -0.00011   0.00383  -0.00806  -0.00424   0.00989
   D21       -2.07817  -0.00021   0.00321  -0.00969  -0.00650  -2.08467
   D22        2.10666  -0.00008   0.00430  -0.00757  -0.00329   2.10337
   D23        0.00931  -0.00038   0.00485  -0.02219  -0.01731  -0.00800
   D24       -3.12046  -0.00011   0.00949   0.00006   0.00930  -3.11116
   D25        3.13785  -0.00037   0.00085  -0.02459  -0.02369   3.11416
   D26        0.00808  -0.00010   0.00549  -0.00233   0.00292   0.01100
   D27        1.60042   0.00039   0.00926   0.02949   0.03878   1.63919
   D28       -0.49053   0.00044   0.01152   0.02909   0.04062  -0.44991
   D29       -2.59633   0.00027   0.00838   0.02736   0.03576  -2.56057
   D30       -1.55449   0.00006   0.00405   0.00434   0.00838  -1.54612
   D31        2.63774   0.00012   0.00631   0.00393   0.01022   2.64796
   D32        0.53195  -0.00006   0.00317   0.00221   0.00535   0.53730
   D33        2.94833  -0.00042   0.00201  -0.00915  -0.00677   2.94156
   D34        0.81525   0.00084  -0.00157   0.00658   0.00538   0.82063
   D35       -1.29200  -0.00034  -0.00093   0.00209   0.00111  -1.29089
   D36       -0.33831   0.00064   0.02697   0.06538   0.09277  -0.24555
   D37       -2.47139   0.00190   0.02338   0.08110   0.10492  -2.36647
   D38        1.70455   0.00072   0.02403   0.07661   0.10064   1.80519
   D39        2.92838   0.00140   0.01056   0.05705   0.06808   2.99646
   D40       -0.22361   0.00104   0.02567   0.03809   0.06441  -0.15920
   D41       -0.05620  -0.00013  -0.01454  -0.02485  -0.03965  -0.09585
   D42        3.07500  -0.00050   0.00058  -0.04381  -0.04333   3.03167
   D43        0.57739  -0.00078  -0.03001  -0.07686  -0.10686   0.47053
   D44        2.74415  -0.00075  -0.02878  -0.07845  -0.10750   2.63665
   D45       -1.42007  -0.00036  -0.02689  -0.08286  -0.10951  -1.52958
   D46        2.73512  -0.00120  -0.02951  -0.08579  -0.11542   2.61971
   D47       -1.38130  -0.00116  -0.02828  -0.08737  -0.11605  -1.49735
   D48        0.73766  -0.00077  -0.02638  -0.09179  -0.11806   0.61960
   D49       -1.47927  -0.00134  -0.03066  -0.09188  -0.12227  -1.60154
   D50        0.68749  -0.00131  -0.02944  -0.09347  -0.12291   0.56458
   D51        2.80646  -0.00091  -0.02754  -0.09789  -0.12492   2.68153
   D52        0.42630  -0.00048  -0.00423  -0.02612  -0.03063   0.39567
   D53       -1.61964   0.00002  -0.00496  -0.02864  -0.03361  -1.65325
   D54        2.54819  -0.00094  -0.00431  -0.03104  -0.03571   2.51247
   D55       -2.70579  -0.00012  -0.01865  -0.00870  -0.02729  -2.73308
   D56        1.53145   0.00038  -0.01938  -0.01122  -0.03027   1.50118
   D57       -0.58391  -0.00058  -0.01873  -0.01362  -0.03237  -0.61628
   D58       -0.73982   0.00270  -0.00335   0.13571   0.13247  -0.60735
   D59        2.42038   0.00201   0.01681   0.09583   0.11273   2.53311
   D60        2.39027   0.00229   0.01387   0.11473   0.12851   2.51878
   D61       -0.73272   0.00159   0.03403   0.07485   0.10878  -0.62394
   D62       -0.60735   0.00090   0.02199   0.06370   0.08600  -0.52134
   D63        1.45814   0.00094   0.02428   0.06980   0.09406   1.55219
   D64       -2.75586   0.00092   0.02384   0.06573   0.08985  -2.66602
   D65       -2.77780   0.00098   0.02062   0.06661   0.08768  -2.69013
   D66       -0.71232   0.00102   0.02292   0.07271   0.09573  -0.61659
   D67        1.35686   0.00100   0.02248   0.06863   0.09152   1.44838
   D68        1.39416   0.00060   0.01918   0.07055   0.08965   1.48381
   D69       -2.82354   0.00064   0.02147   0.07665   0.09771  -2.72584
   D70       -0.75436   0.00062   0.02103   0.07258   0.09349  -0.66086
   D71       -0.03795   0.00084   0.00354   0.05441   0.05820   0.02025
   D72        3.08641   0.00150  -0.01503   0.09138   0.07647  -3.12030
   D73        3.12435   0.00073   0.00673   0.05388   0.06082  -3.09802
   D74       -0.03447   0.00139  -0.01184   0.09084   0.07909   0.04462
   D75       -2.58664   0.00009   0.00633   0.01267   0.01899  -2.56765
   D76        1.61291  -0.00014   0.00771   0.00921   0.01690   1.62981
   D77       -0.47944   0.00039   0.00964   0.01615   0.02579  -0.45366
   D78        0.53185   0.00020   0.00277   0.01322   0.01601   0.54785
   D79       -1.55179  -0.00004   0.00415   0.00976   0.01392  -1.53787
   D80        2.63904   0.00049   0.00608   0.01671   0.02280   2.66184
   D81        0.00799  -0.00054   0.00564  -0.02662  -0.02068  -0.01269
   D82        3.12710  -0.00022   0.00848  -0.01640  -0.00764   3.11946
   D83       -3.11315  -0.00062   0.00875  -0.02708  -0.01811  -3.13127
   D84        0.00595  -0.00030   0.01158  -0.01686  -0.00507   0.00088
   D85       -3.11641  -0.00100  -0.00500  -0.07036  -0.07487   3.09191
   D86        0.04054  -0.00151   0.01179  -0.10300  -0.09118  -0.05063
   D87       -0.03577   0.00124  -0.00856   0.08747   0.07878   0.04300
   D88       -3.10040   0.00031  -0.01976   0.03158   0.01271  -3.08769
   D89        0.02274  -0.00064   0.00335  -0.05166  -0.04831  -0.02557
   D90       -3.09661  -0.00095   0.00053  -0.06166  -0.06117   3.12540
   D91        3.08157   0.00015   0.01422   0.00770   0.02251   3.10408
   D92       -0.03778  -0.00015   0.01140  -0.00230   0.00965  -0.02813
   D93       -0.50433   0.00027   0.00286   0.01391   0.01667  -0.48766
   D94        1.59261   0.00026   0.00192   0.01367   0.01549   1.60810
   D95       -2.60694   0.00016   0.00082   0.01284   0.01356  -2.59338
   D96        2.72838  -0.00071  -0.00950  -0.05201  -0.06141   2.66697
   D97       -1.45787  -0.00072  -0.01044  -0.05225  -0.06259  -1.52046
   D98        0.62576  -0.00082  -0.01154  -0.05308  -0.06452   0.56124
         Item               Value     Threshold  Converged?
 Maximum Force            0.004444     0.000450     NO 
 RMS     Force            0.000958     0.000300     NO 
 Maximum Displacement     0.880197     0.001800     NO 
 RMS     Displacement     0.189036     0.001200     NO 
 Predicted change in Energy=-3.488412D-03
 Lowest energy point so far.  Saving SCF results.
 GradGradGradGradGradGradGradGradGradGradGradGradGradGradGradGradGradGrad

 Leave Link  103 at Sun Dec  2 13:59:37 2018, MaxMem=   536870912 cpu:         0.7
 (Enter /pbs_home/pkowalski/g09d01/g09/l202.exe)
                          Input orientation:                          
 ---------------------------------------------------------------------
 Center     Atomic      Atomic             Coordinates (Angstroms)
 Number     Number       Type             X           Y           Z
 ---------------------------------------------------------------------
      1          6           0       -1.963271   -0.165624   -0.546081
      2         16           0       -3.381840    0.848731   -0.426809
      3          6           0       -4.431358   -0.442090   -0.893752
      4          6           0       -3.710988   -1.587789   -1.128544
      5          6           0       -2.311119   -1.457997   -0.932693
      6          6           0       -5.896334   -0.234561   -1.008735
      7          1           0       -4.184419   -2.516536   -1.458254
      8          6           0       -0.641599    0.365091   -0.276700
      9          6           0       -0.211063    1.712586   -0.799070
     10          6           0        0.388298   -0.236298    0.390431
     11          6           0        1.100977    1.998867   -0.051032
     12          6           0        1.640635    0.591371    0.261456
     13          9           0       -1.116912    2.691389   -0.598787
     14          9           0        0.033799    1.664075   -2.133483
     15          9           0        1.956567    2.768286   -0.725455
     16          9           0        0.805436    2.605655    1.118614
     17          9           0        2.417653    0.162974   -0.772784
     18          9           0        2.412498    0.589557    1.359925
     19          6           0       -0.641136   -1.994147    1.932877
     20          6           0        0.378151   -1.466744    1.148623
     21          6           0       -1.979632   -1.367335    2.123543
     22          1           0       -2.371485   -1.571130    3.129365
     23          1           0       -2.722030   -1.753032    1.404791
     24          1           0       -1.947023   -0.278830    1.981287
     25          6           0       -1.350468   -2.571246   -1.170700
     26          1           0       -1.211296   -3.195268   -0.273033
     27          1           0       -0.355521   -2.202553   -1.453790
     28          1           0       -1.708632   -3.235488   -1.969020
     29          1           0       -6.388384   -1.165641   -1.316078
     30          1           0       -6.150252    0.537684   -1.749638
     31          1           0       -6.346813    0.082189   -0.056571
     32         16           0        1.777733   -2.511416    1.152973
     33          6           0        1.040160   -3.605649    2.265741
     34          6           0       -0.239926   -3.202275    2.563648
     35          6           0        1.782742   -4.786184    2.782572
     36          1           0        2.544786   -5.143300    2.078266
     37          1           0        2.302604   -4.558074    3.726161
     38          1           0        1.097082   -5.619328    2.984977
     39          1           0       -0.888837   -3.765357    3.239614
 ---------------------------------------------------------------------
                    Distance matrix (angstroms):
                    1          2          3          4          5
     1  C    0.000000
     2  S    1.747994   0.000000
     3  C    2.507741   1.727930   0.000000
     4  C    2.327302   2.556834   1.373567   0.000000
     5  C    1.393088   2.592943   2.351382   1.419450   0.000000
     6  C    3.960781   2.799078   1.484063   2.573192   3.788977
     7  H    3.360409   3.610129   2.164016   1.093351   2.214943
     8  C    1.449496   2.786640   3.923592   3.736379   2.557591
     9  C    2.581067   3.307363   4.739461   4.821878   3.805350
    10  C    2.532178   4.007382   4.992050   4.575802   3.245005
    11  C    3.784139   4.643240   6.105341   6.097552   4.936561
    12  C    3.770052   5.075944   6.266710   5.943123   4.608933
    13  F    2.980206   2.924870   4.570695   5.032021   4.330708
    14  F    3.139415   3.904371   5.090235   5.060430   4.085079
    15  F    4.899503   5.680887   7.151254   7.159543   6.009789
    16  F    4.256399   4.796707   6.384543   6.559937   5.516706
    17  F    4.399075   5.850135   6.876750   6.383728   5.001440
    18  F    4.832237   6.069098   7.278855   6.959195   5.635702
    19  C    3.352129   4.600166   4.976394   4.354471   3.359731
    20  C    3.169730   4.688384   5.324715   4.682008   3.400607
    21  C    2.927673   3.658064   3.996387   3.690834   3.075497
    22  H    3.956134   4.418475   4.658679   4.463668   4.064082
    23  H    2.627068   3.249505   3.150186   2.724542   2.391595
    24  H    2.529954   3.021427   3.803213   3.807360   3.164535
    25  C    2.559823   4.046739   3.755249   2.557542   1.489571
    26  H    3.133491   4.592259   4.281832   3.092628   2.159369
    27  H    2.749159   4.418555   4.474966   3.426788   2.156448
    28  H    3.393178   4.675348   4.046296   2.725939   2.143931
    29  H    4.601582   3.726634   2.128810   2.716952   4.105672
    30  H    4.412936   3.083947   2.155712   3.294451   4.403304
    31  H    4.417746   3.084757   2.155158   3.299322   4.407560
    32  S    4.731240   6.356689   6.857406   6.015353   4.709396
    33  C    5.362901   6.829744   7.065975   6.177890   5.106217
    34  C    4.675637   5.935075   6.094288   5.318564   4.422302
    35  C    6.816312   8.290073   8.426242   7.463754   6.452885
    36  H    7.210203   8.792311   8.921931   7.877817   6.799055
    37  H    7.466147   8.876576   9.145008   8.279737   7.252713
    38  H    7.181714   8.575360   8.509523   7.502792   6.654370
    39  H    5.333290   6.399026   6.377953   5.638009   4.975434
                    6          7          8          9         10
     6  C    0.000000
     7  H    2.887928   0.000000
     8  C    5.339260   4.717141   0.000000
     9  C    6.013123   5.840168   1.507971   0.000000
    10  C    6.438499   5.433863   1.366536   2.360571   0.000000
    11  C    7.407277   7.092571   2.399317   1.537195   2.387208
    12  C    7.687747   6.822591   2.355718   2.410524   1.506658
    13  F    5.618907   6.104979   2.396107   1.348603   3.437377
    14  F    6.327428   5.977191   2.364565   1.357561   3.179187
    15  F    8.412217   8.134990   3.567520   2.412166   3.568220
    16  F    7.583282   7.601036   3.010140   2.346988   2.963267
    17  F    8.326829   7.158003   3.105797   3.051580   2.372924
    18  F    8.679079   7.817242   3.472238   3.578481   2.391515
    19  C    6.274259   4.932293   3.232372   4.624756   2.555173
    20  C    6.748454   5.358630   2.535164   3.774761   1.445322
    21  C    5.141487   4.360162   3.248507   4.599501   3.144839
    22  H    5.597754   5.022626   4.282842   5.557231   4.110953
    23  H    4.266974   3.304323   3.412045   4.813779   3.606044
    24  H    4.953710   4.673726   2.686498   3.835320   2.826014
    25  C    5.113828   2.849028   3.150207   4.448322   3.303395
    26  H    5.590762   3.271832   3.605652   5.036290   3.428468
    27  H    5.896751   3.841753   2.839045   3.972133   2.796530
    28  H    5.240664   2.628173   4.119062   5.300466   4.354224
    29  H    1.097034   2.588937   6.037299   6.834529   7.049771
    30  H    1.099897   3.643853   5.704787   6.128453   6.923264
    31  H    1.099944   3.659786   5.716464   6.391942   6.757438
    32  S    8.291463   6.508901   4.021371   5.060433   2.772754
    33  C    8.378626   6.507728   5.005905   6.264363   3.910785
    34  C    7.318757   5.674942   4.577665   5.955214   3.730222
    35  C    9.698427   7.664393   6.463142   7.683582   5.326187
    36  H   10.240986   8.042951   6.785372   7.929498   5.619421
    37  H   10.408390   8.551462   6.994911   8.131262   5.785275
    38  H    9.687792   7.567289   7.033833   8.353874   6.017562
    39  H    7.455871   5.872851   5.430119   6.839460   4.712025
                   11         12         13         14         15
    11  C    0.000000
    12  C    1.539457   0.000000
    13  F    2.387186   3.571297   0.000000
    14  F    2.363802   3.077068   2.175961   0.000000
    15  F    1.333749   2.410968   3.077050   2.626569   0.000000
    16  F    1.350410   2.342994   2.579193   3.472483   2.179941
    17  F    2.371723   1.362693   4.349289   3.128509   2.646222
    18  F    2.386848   1.342539   4.550933   4.360814   3.050171
    19  C    4.786963   3.832105   5.346956   5.511208   6.041156
    20  C    3.737929   2.572308   4.751708   4.548937   4.892755
    21  C    5.054725   4.517769   4.962722   5.600502   6.380738
    22  H    5.909128   5.385018   5.800185   6.629443   7.240318
    23  H    5.550816   5.082941   5.132603   5.638315   6.846133
    24  H    4.313760   4.072636   4.020954   4.962849   5.643526
    25  C    5.305580   4.582566   5.298770   4.558628   6.296454
    26  H    5.689898   4.770516   5.896420   5.350210   6.767867
    27  H    4.662730   3.838322   5.026074   3.945170   5.530413
    28  H    6.242680   5.553149   6.111919   5.202771   7.143210
    29  H    8.228304   8.369041   6.571119   7.065400   9.244611
    30  H    7.589509   8.046447   5.594410   6.297506   8.470246
    31  H    7.690466   8.009978   5.869735   6.894065   8.752637
    32  S    4.717021   3.231236   6.206192   5.592569   5.606757
    33  C    6.064795   4.689638   7.246459   6.938005   7.100289
    34  C    5.973814   4.819580   6.745768   6.768998   7.161731
    35  C    7.384513   5.940902   8.703774   8.296519   8.331055
    36  H    7.591380   6.083152   9.053011   8.389531   8.414276
    37  H    7.661891   6.241728   9.107853   8.842966   8.579754
    38  H    8.200869   6.803366   9.317357   8.965331   9.211845
    39  H    6.929213   5.852242   7.514980   7.694164   8.155157
                   16         17         18         19         20
    16  F    0.000000
    17  F    3.484727   0.000000
    18  F    2.589504   2.174959   0.000000
    19  C    4.890171   4.618437   4.040852   0.000000
    20  C    4.094864   3.241505   2.900275   1.390019   0.000000
    21  C    4.954911   5.483308   4.868609   1.490241   2.553329
    22  H    5.619740   6.416364   5.539493   2.145841   3.390388
    23  H    5.614541   5.901632   5.643857   2.160354   3.123892
    24  H    4.079276   5.179816   4.488387   2.156385   2.740602
    25  C    6.057160   4.672583   5.527626   3.235489   3.096337
    26  H    6.297190   4.969589   5.488474   2.575619   2.745040
    27  H    5.575298   3.708097   4.834750   3.405073   2.802185
    28  H    7.069157   5.477842   6.534261   4.231463   4.147628
    29  H    8.479472   8.922257   9.364681   6.653795   7.207732
    30  H    7.802882   8.631550   9.110037   7.093761   7.418740
    31  H    7.674869   8.794052   8.887599   6.389352   7.005485
    32  S    5.208739   3.357141   3.172032   2.593597   1.746479
    33  C    6.320704   5.033154   4.505948   2.352551   2.502223
    34  C    6.075604   5.433176   4.781454   1.420710   2.323012
    35  C    7.639579   6.126812   5.596348   3.793763   3.957442
    36  H    7.999536   6.025047   5.779201   4.482009   4.367563
    37  H    7.769159   6.522425   5.666503   4.295951   4.461338
    38  H    8.439118   7.021373   6.551440   4.155749   4.597065
    39  H    6.925244   6.516441   5.779042   2.214973   3.355760
                   21         22         23         24         25
    21  C    0.000000
    22  H    1.098526   0.000000
    23  H    1.102960   1.769216   0.000000
    24  H    1.098245   1.779969   1.762457   0.000000
    25  C    3.563325   4.531365   3.030481   3.942851   0.000000
    26  H    3.110507   3.944639   2.679077   3.758838   1.102079
    27  H    4.016545   5.046594   3.738171   4.246568   1.098177
    28  H    4.506939   5.403979   3.821943   4.939998   1.098551
    29  H    5.595423   6.005153   4.603293   5.602208   5.232348
    30  H    6.002058   6.521568   5.191388   5.679228   5.747917
    31  H    5.091786   5.356014   4.317715   4.862238   5.765888
    32  S    4.045828   4.691084   4.570167   4.420899   3.897265
    33  C    3.761570   4.065026   4.281062   4.480167   4.312100
    34  C    2.566569   2.743030   3.099048   3.435092   3.946753
    35  C    5.126237   5.264451   5.602791   5.905035   5.509202
    36  H    5.893244   6.167246   6.299749   6.621844   5.687200
    37  H    5.575549   5.578988   6.205156   6.278204   6.424302
    38  H    5.318616   5.332889   5.659580   6.228554   5.705344
    39  H    2.861112   2.650478   3.282777   3.854739   4.592371
                   26         27         28         29         30
    26  H    0.000000
    27  H    1.764092   0.000000
    28  H    1.767861   1.778574   0.000000
    29  H    5.657700   6.122874   5.158554   0.000000
    30  H    6.364635   6.416801   5.832062   1.773696   0.000000
    31  H    6.096074   6.562610   6.014745   1.773461   1.764252
    32  S    3.381634   3.382512   4.735596   8.636712   8.976365
    33  C    3.418016   4.213254   5.062220   8.600368   9.219138
    34  C    2.998394   4.141572   4.764796   7.550079   8.217280
    35  C    4.564208   5.403154   6.096882   9.832322  10.574351
    36  H    4.840618   5.434629   6.173478  10.351081  11.069332
    37  H    5.495297   6.280605   7.090440  10.605001  11.287245
    38  H    4.671113   5.786800   6.172261   9.714247  10.623051
    39  H    3.573188   4.975422   5.299311   7.599860   8.431565
                   31         32         33         34         35
    31  H    0.000000
    32  S    8.613828   0.000000
    33  C    8.576750   1.726155   0.000000
    34  C    7.412646   2.556998   1.374801   0.000000
    35  C    9.891989   2.798247   1.487349   2.578348   0.000000
    36  H   10.532037   2.893328   2.159495   3.428964   1.097401
    37  H   10.519198   3.329503   2.152605   3.107102   1.101204
    38  H    9.857478   3.671326   2.139028   2.794146   1.097828
    39  H    7.447010   3.610684   2.166787   1.093196   2.896258
                   36         37         38         39
    36  H    0.000000
    37  H    1.765418   0.000000
    38  H    1.773295   1.768869   0.000000
    39  H    3.877786   3.324218   2.728722   0.000000
 Stoichiometry    C17H14F6S2
 Framework group  C1[X(C17H14F6S2)]
 Deg. of freedom   111
 Full point group                 C1      NOp   1
 RotChk:  IX=0 Diff= 4.27D-02
 Largest Abelian subgroup         C1      NOp   1
 Largest concise Abelian subgroup C1      NOp   1
                         Standard orientation:                         
 ---------------------------------------------------------------------
 Center     Atomic      Atomic             Coordinates (Angstroms)
 Number     Number       Type             X           Y           Z
 ---------------------------------------------------------------------
      1          6           0        1.593157   -0.482536    0.255068
      2         16           0        3.128569   -0.470082   -0.580299
      3          6           0        3.584778   -1.997153    0.087287
      4          6           0        2.596184   -2.477511    0.911073
      5          6           0        1.455131   -1.640002    1.017903
      6          6           0        4.894621   -2.614502   -0.237724
      7          1           0        2.696674   -3.422028    1.452559
      8          6           0        0.662527    0.620820    0.122506
      9          6           0        1.127356    2.054649    0.167721
     10          6           0       -0.697880    0.566568    0.005158
     11          6           0       -0.097956    2.857079   -0.298846
     12          6           0       -1.279967    1.953269    0.096002
     13          9           0        2.204251    2.304790   -0.604585
     14          9           0        1.451023    2.423893    1.433371
     15          9           0       -0.167554    4.089408    0.206533
     16          9           0       -0.066853    2.944867   -1.646040
     17          9           0       -1.671826    2.247713    1.367490
     18          9           0       -2.343164    2.152889   -0.699092
     19          6           0       -1.279295   -1.738455   -0.931715
     20          6           0       -1.542521   -0.588898   -0.195928
     21          6           0       -0.008624   -2.009678   -1.661545
     22          1           0       -0.193407   -2.596703   -2.571499
     23          1           0        0.705322   -2.584030   -1.047605
     24          1           0        0.505458   -1.082693   -1.948881
     25          6           0        0.290120   -1.960841    1.888899
     26          1           0       -0.461640   -2.572271    1.363934
     27          1           0       -0.227154   -1.055647    2.233928
     28          1           0        0.605661   -2.531956    2.772684
     29          1           0        4.999896   -3.575763    0.280328
     30          1           0        5.740274   -1.978707    0.062959
     31          1           0        5.009197   -2.802138   -1.315473
     32         16           0       -3.126304   -0.661657    0.536552
     33          6           0       -3.472729   -2.181168   -0.205530
     34          6           0       -2.391271   -2.622720   -0.930483
     35          6           0       -4.799211   -2.831361   -0.032613
     36          1           0       -5.281250   -2.555138    0.913764
     37          1           0       -5.496235   -2.553273   -0.838514
     38          1           0       -4.702374   -3.924729   -0.052517
     39          1           0       -2.396077   -3.574497   -1.468233
 ---------------------------------------------------------------------
 Rotational constants (GHZ):      0.2369479      0.1959824      0.1241452
 Leave Link  202 at Sun Dec  2 13:59:39 2018, MaxMem=   536870912 cpu:         0.0
 (Enter /pbs_home/pkowalski/g09d01/g09/l301.exe)
 Basis read from rwf:  (5D, 7F)
 No pseudopotential information found on rwf file.
 There are   453 symmetry adapted cartesian basis functions of A   symmetry.
 There are   428 symmetry adapted basis functions of A   symmetry.
   428 basis functions,   747 primitive gaussians,   453 cartesian basis functions
   101 alpha electrons      101 beta electrons
       nuclear repulsion energy      2835.1912786463 Hartrees.
 IExCor= 4134 DFT=T Ex+Corr=M06L ExCW=0 ScaHFX=  0.000000
 ScaDFX=  1.000000  1.000000  1.000000  1.000000 ScalE2=  1.000000  1.000000
 IRadAn=      0 IRanWt=     -1 IRanGd=            0 ICorTp=0 IEmpDi=  4
 NAtoms=   39 NActive=   39 NUniq=   39 SFac= 1.00D+00 NAtFMM=   60 NAOKFM=F Big=F
 Integral buffers will be    131072 words long.
 Raffenetti 2 integral format.
 Two-electron integral symmetry is turned on.
 No density basis found on file   724.
 Leave Link  301 at Sun Dec  2 13:59:40 2018, MaxMem=   536870912 cpu:         0.6
 (Enter /pbs_home/pkowalski/g09d01/g09/l302.exe)
 NPDir=0 NMtPBC=     1 NCelOv=     1 NCel=       1 NClECP=     1 NCelD=      1
         NCelK=      1 NCelE2=     1 NClLst=     1 CellRange=     0.0.
 One-electron integrals computed using PRISM.
 NBasis=   428 RedAO= T EigKep=  3.39D-04  NBF=   428
 NBsUse=   428 1.00D-06 EigRej= -1.00D+00 NBFU=   428
 Precomputing XC quadrature grid using
 IXCGrd= 4 IRadAn=           0 IRanWt=          -1 IRanGd=           0 AccXCQ= 0.00D+00.
 Generated NRdTot=       0 NPtTot=           0 NUsed=           0 NTot=          32
 NSgBfM=   442   442   442   444   445 MxSgAt=    39 MxSgA2=    39.
 Leave Link  302 at Sun Dec  2 13:59:41 2018, MaxMem=   536870912 cpu:         7.3
 (Enter /pbs_home/pkowalski/g09d01/g09/l303.exe)
 DipDrv:  MaxL=1.
 Leave Link  303 at Sun Dec  2 13:59:42 2018, MaxMem=   536870912 cpu:         0.9
 (Enter /pbs_home/pkowalski/g09d01/g09/l401.exe)
 Initial guess from the checkpoint file:  "dae0068freq_open_m06l_air.chk"
 B after Tr=     0.000000    0.000000    0.000000
         Rot=    0.999903    0.000980    0.002922   -0.013571 Ang=   1.59 deg.
 Guess basis will be translated and rotated to current coordinates.
 JPrj=2 DoOrth=T DoCkMO=T.
 Generating alternative initial guess.
 ExpMin= 1.22D-01 ExpMax= 9.18D+03 ExpMxC= 1.38D+03 IAcc=1 IRadAn=         1 AccDes= 0.00D+00
 Harris functional with IExCor= 1009 and IRadAn=       1 diagonalized for initial guess.
 HarFok:  IExCor= 1009 AccDes= 0.00D+00 IRadAn=         1 IDoV= 1 UseB2=F ITyADJ=14
 ICtDFT=  3500011 ScaDFX=  1.000000  1.000000  1.000000  1.000000
 FoFCou: FMM=F IPFlag=           0 FMFlag=      100000 FMFlg1=           0
         NFxFlg=           0 DoJE=T BraDBF=F KetDBF=T FulRan=T
         wScrn=  0.000000 ICntrl=     500 IOpCl=  0 I1Cent=   200000004 NGrid=           0
         NMat0=    1 NMatS0=      1 NMatT0=    0 NMatD0=    1 NMtDS0=    0 NMtDT0=    0
 Petite list used in FoFCou.
 Harris En= -2048.95959115080    
 Leave Link  401 at Sun Dec  2 13:59:44 2018, MaxMem=   536870912 cpu:        19.5
 (Enter /pbs_home/pkowalski/g09d01/g09/l502.exe)
 Closed shell SCF:
 Using DIIS extrapolation, IDIIS=  1040.
 Integral symmetry usage will be decided dynamically.
 IVT=      641221 IEndB=      641221 NGot=   536870912 MDV=   536451994
 LenX=   536451994 LenY=   536246332
 Requested convergence on RMS density matrix=1.00D-08 within 128 cycles.
 Requested convergence on MAX density matrix=1.00D-06.
 Requested convergence on             energy=1.00D-06.
 No special actions if energy rises.
 Fock matrices will be formed incrementally for  20 cycles.
 Integral accuracy reduced to 1.0D-05 until final iterations.

 Cycle   1  Pass 0  IDiag  1:
 FoFJK:  IHMeth= 1 ICntrl=     500 DoSepK=F KAlg= 0 I1Cent=   0 FoldK=F
 IRaf= 790000000 NMat=   1 IRICut=       1 DoRegI=T DoRafI=F ISym2E= 0.
 FoFCou: FMM=F IPFlag=           0 FMFlag=      100000 FMFlg1=           0
         NFxFlg=           0 DoJE=T BraDBF=F KetDBF=F FulRan=T
         wScrn=  0.000000 ICntrl=     500 IOpCl=  0 I1Cent=           0 NGrid=           0
         NMat0=    1 NMatS0=      1 NMatT0=    0 NMatD0=    1 NMtDS0=    0 NMtDT0=    0
 Symmetry not used in FoFCou.
 E= -2050.27758275086    
 DIIS: error= 9.04D-03 at cycle   1 NSaved=   1.
 NSaved= 1 IEnMin= 1 EnMin= -2050.27758275086     IErMin= 1 ErrMin= 9.04D-03
 ErrMax= 9.04D-03  0.00D+00 EMaxC= 1.00D-01 BMatC= 4.58D-02 BMatP= 4.58D-02
 IDIUse=3 WtCom= 9.10D-01 WtEn= 9.04D-02
 Coeff-Com:  0.100D+01
 Coeff-En:   0.100D+01
 Coeff:      0.100D+01
 Gap=     0.482 Goal=   None    Shift=    0.000
 GapD=    0.482 DampG=2.000 DampE=1.000 DampFc=2.0000 IDamp=-1.
 RMSDP=1.21D-03 MaxDP=3.86D-02              OVMax= 5.06D-02

 Cycle   2  Pass 0  IDiag  1:
 RMSU=  1.21D-03    CP:  9.98D-01
 E= -2050.34996650526     Delta-E=       -0.072383754403 Rises=F Damp=F
 DIIS: error= 7.50D-04 at cycle   2 NSaved=   2.
 NSaved= 2 IEnMin= 2 EnMin= -2050.34996650526     IErMin= 2 ErrMin= 7.50D-04
 ErrMax= 7.50D-04  0.00D+00 EMaxC= 1.00D-01 BMatC= 5.40D-04 BMatP= 4.58D-02
 IDIUse=3 WtCom= 9.93D-01 WtEn= 7.50D-03
 Coeff-Com:  0.789D-02 0.992D+00
 Coeff-En:   0.000D+00 0.100D+01
 Coeff:      0.783D-02 0.992D+00
 Gap=     0.106 Goal=   None    Shift=    0.000
 RMSDP=2.23D-04 MaxDP=7.17D-03 DE=-7.24D-02 OVMax= 8.79D-03

 Cycle   3  Pass 0  IDiag  1:
 RMSU=  2.16D-04    CP:  9.97D-01  9.56D-01
 E= -2050.34955781543     Delta-E=        0.000408689828 Rises=F Damp=F
 DIIS: error= 1.11D-03 at cycle   3 NSaved=   3.
 NSaved= 3 IEnMin= 2 EnMin= -2050.34996650526     IErMin= 2 ErrMin= 7.50D-04
 ErrMax= 1.11D-03  0.00D+00 EMaxC= 1.00D-01 BMatC= 1.04D-03 BMatP= 5.40D-04
 IDIUse=3 WtCom= 2.31D-01 WtEn= 7.69D-01
 Coeff-Com: -0.303D-02 0.590D+00 0.413D+00
 Coeff-En:   0.000D+00 0.644D+00 0.356D+00
 Coeff:     -0.699D-03 0.632D+00 0.369D+00
 Gap=     0.105 Goal=   None    Shift=    0.000
 RMSDP=1.13D-04 MaxDP=3.64D-03 DE= 4.09D-04 OVMax= 9.17D-03

 Cycle   4  Pass 0  IDiag  1:
 RMSU=  6.19D-05    CP:  9.98D-01  9.71D-01  5.73D-01
 E= -2050.35037255495     Delta-E=       -0.000814739524 Rises=F Damp=F
 DIIS: error= 2.81D-04 at cycle   4 NSaved=   4.
 NSaved= 4 IEnMin= 4 EnMin= -2050.35037255495     IErMin= 4 ErrMin= 2.81D-04
 ErrMax= 2.81D-04  0.00D+00 EMaxC= 1.00D-01 BMatC= 5.76D-05 BMatP= 5.40D-04
 IDIUse=3 WtCom= 9.97D-01 WtEn= 2.81D-03
 Coeff-Com: -0.171D-02 0.280D+00 0.214D+00 0.507D+00
 Coeff-En:   0.000D+00 0.000D+00 0.000D+00 0.100D+01
 Coeff:     -0.170D-02 0.279D+00 0.214D+00 0.509D+00
 Gap=     0.105 Goal=   None    Shift=    0.000
 RMSDP=4.45D-05 MaxDP=1.41D-03 DE=-8.15D-04 OVMax= 5.43D-03

 Cycle   5  Pass 0  IDiag  1:
 RMSU=  3.05D-05    CP:  9.98D-01  9.77D-01  5.45D-01  5.01D-01
 E= -2050.35040238654     Delta-E=       -0.000029831583 Rises=F Damp=F
 DIIS: error= 2.15D-04 at cycle   5 NSaved=   5.
 NSaved= 5 IEnMin= 5 EnMin= -2050.35040238654     IErMin= 5 ErrMin= 2.15D-04
 ErrMax= 2.15D-04  0.00D+00 EMaxC= 1.00D-01 BMatC= 3.06D-05 BMatP= 5.76D-05
 IDIUse=3 WtCom= 9.98D-01 WtEn= 2.15D-03
 Coeff-Com: -0.567D-03 0.115D+00 0.945D-01 0.395D+00 0.397D+00
 Coeff-En:   0.000D+00 0.000D+00 0.000D+00 0.381D+00 0.619D+00
 Coeff:     -0.566D-03 0.114D+00 0.943D-01 0.395D+00 0.397D+00
 Gap=     0.105 Goal=   None    Shift=    0.000
 RMSDP=2.01D-05 MaxDP=8.16D-04 DE=-2.98D-05 OVMax= 2.66D-03

 Cycle   6  Pass 0  IDiag  1:
 RMSU=  1.03D-05    CP:  9.98D-01  9.77D-01  5.26D-01  6.34D-01  5.19D-01
 E= -2050.35043570352     Delta-E=       -0.000033316985 Rises=F Damp=F
 DIIS: error= 3.62D-05 at cycle   6 NSaved=   6.
 NSaved= 6 IEnMin= 6 EnMin= -2050.35043570352     IErMin= 6 ErrMin= 3.62D-05
 ErrMax= 3.62D-05  0.00D+00 EMaxC= 1.00D-01 BMatC= 1.29D-06 BMatP= 3.06D-05
 IDIUse=1 WtCom= 1.00D+00 WtEn= 0.00D+00
 Coeff-Com: -0.136D-03 0.240D-01 0.230D-01 0.145D+00 0.222D+00 0.586D+00
 Coeff:     -0.136D-03 0.240D-01 0.230D-01 0.145D+00 0.222D+00 0.586D+00
 Gap=     0.105 Goal=   None    Shift=    0.000
 RMSDP=6.26D-06 MaxDP=2.18D-04 DE=-3.33D-05 OVMax= 5.84D-04

 Initial convergence to 1.0D-05 achieved.  Increase integral accuracy.
 Cycle   7  Pass 1  IDiag  1:
 E= -2050.34656248773     Delta-E=        0.003873215794 Rises=F Damp=F
 DIIS: error= 1.55D-04 at cycle   1 NSaved=   1.
 NSaved= 1 IEnMin= 1 EnMin= -2050.34656248773     IErMin= 1 ErrMin= 1.55D-04
 ErrMax= 1.55D-04  0.00D+00 EMaxC= 1.00D-01 BMatC= 4.00D-05 BMatP= 4.00D-05
 IDIUse=3 WtCom= 9.98D-01 WtEn= 1.55D-03
 Coeff-Com:  0.100D+01
 Coeff-En:   0.100D+01
 Coeff:      0.100D+01
 Gap=     0.105 Goal=   None    Shift=    0.000
 RMSDP=6.26D-06 MaxDP=2.18D-04 DE= 3.87D-03 OVMax= 9.36D-04

 Cycle   8  Pass 1  IDiag  1:
 RMSU=  1.24D-04    CP:  1.00D+00
 E= -2050.34660130511     Delta-E=       -0.000038817385 Rises=F Damp=F
 DIIS: error= 8.67D-05 at cycle   2 NSaved=   2.
 NSaved= 2 IEnMin= 2 EnMin= -2050.34660130511     IErMin= 2 ErrMin= 8.67D-05
 ErrMax= 8.67D-05  0.00D+00 EMaxC= 1.00D-01 BMatC= 5.06D-06 BMatP= 4.00D-05
 IDIUse=1 WtCom= 1.00D+00 WtEn= 0.00D+00
 Coeff-Com:  0.178D+00 0.822D+00
 Coeff:      0.178D+00 0.822D+00
 Gap=     0.105 Goal=   None    Shift=    0.000
 RMSDP=1.61D-05 MaxDP=8.23D-04 DE=-3.88D-05 OVMax= 1.77D-03

 Cycle   9  Pass 1  IDiag  1:
 RMSU=  1.61D-05    CP:  1.00D+00  1.01D+00
 E= -2050.34659818217     Delta-E=        0.000003122943 Rises=F Damp=F
 DIIS: error= 1.18D-04 at cycle   3 NSaved=   3.
 NSaved= 3 IEnMin= 2 EnMin= -2050.34660130511     IErMin= 2 ErrMin= 8.67D-05
 ErrMax= 1.18D-04  0.00D+00 EMaxC= 1.00D-01 BMatC= 7.67D-06 BMatP= 5.06D-06
 IDIUse=3 WtCom= 4.79D-01 WtEn= 5.21D-01
 Coeff-Com:  0.281D-01 0.549D+00 0.423D+00
 Coeff-En:   0.000D+00 0.594D+00 0.406D+00
 Coeff:      0.134D-01 0.572D+00 0.414D+00
 Gap=     0.105 Goal=   None    Shift=    0.000
 RMSDP=1.08D-05 MaxDP=4.72D-04 DE= 3.12D-06 OVMax= 1.36D-03

 Cycle  10  Pass 1  IDiag  1:
 RMSU=  5.10D-06    CP:  1.00D+00  1.02D+00  4.15D-01
 E= -2050.34660623550     Delta-E=       -0.000008053332 Rises=F Damp=F
 DIIS: error= 1.69D-05 at cycle   4 NSaved=   4.
 NSaved= 4 IEnMin= 4 EnMin= -2050.34660623550     IErMin= 4 ErrMin= 1.69D-05
 ErrMax= 1.69D-05  0.00D+00 EMaxC= 1.00D-01 BMatC= 4.08D-07 BMatP= 5.06D-06
 IDIUse=1 WtCom= 1.00D+00 WtEn= 0.00D+00
 Coeff-Com:  0.455D-02 0.295D+00 0.249D+00 0.452D+00
 Coeff:      0.455D-02 0.295D+00 0.249D+00 0.452D+00
 Gap=     0.105 Goal=   None    Shift=    0.000
 RMSDP=2.91D-06 MaxDP=1.51D-04 DE=-8.05D-06 OVMax= 3.60D-04

 Cycle  11  Pass 1  IDiag  1:
 RMSU=  1.80D-06    CP:  1.00D+00  1.02D+00  4.58D-01  5.74D-01
 E= -2050.34660662860     Delta-E=       -0.000000393101 Rises=F Damp=F
 DIIS: error= 6.67D-06 at cycle   5 NSaved=   5.
 NSaved= 5 IEnMin= 5 EnMin= -2050.34660662860     IErMin= 5 ErrMin= 6.67D-06
 ErrMax= 6.67D-06  0.00D+00 EMaxC= 1.00D-01 BMatC= 6.28D-08 BMatP= 4.08D-07
 IDIUse=1 WtCom= 1.00D+00 WtEn= 0.00D+00
 Coeff-Com: -0.141D-02 0.112D+00 0.103D+00 0.298D+00 0.487D+00
 Coeff:     -0.141D-02 0.112D+00 0.103D+00 0.298D+00 0.487D+00
 Gap=     0.105 Goal=   None    Shift=    0.000
 RMSDP=9.83D-07 MaxDP=4.46D-05 DE=-3.93D-07 OVMax= 1.07D-04

 Cycle  12  Pass 1  IDiag  1:
 RMSU=  7.99D-07    CP:  1.00D+00  1.02D+00  4.48D-01  6.00D-01  7.04D-01
 E= -2050.34660668713     Delta-E=       -0.000000058532 Rises=F Damp=F
 DIIS: error= 3.36D-06 at cycle   6 NSaved=   6.
 NSaved= 6 IEnMin= 6 EnMin= -2050.34660668713     IErMin= 6 ErrMin= 3.36D-06
 ErrMax= 3.36D-06  0.00D+00 EMaxC= 1.00D-01 BMatC= 8.48D-09 BMatP= 6.28D-08
 IDIUse=1 WtCom= 1.00D+00 WtEn= 0.00D+00
 Coeff-Com: -0.149D-02 0.290D-01 0.298D-01 0.126D+00 0.316D+00 0.500D+00
 Coeff:     -0.149D-02 0.290D-01 0.298D-01 0.126D+00 0.316D+00 0.500D+00
 Gap=     0.105 Goal=   None    Shift=    0.000
 RMSDP=3.85D-07 MaxDP=2.36D-05 DE=-5.85D-08 OVMax= 4.42D-05

 Cycle  13  Pass 1  IDiag  1:
 RMSU=  2.70D-07    CP:  1.00D+00  1.02D+00  4.53D-01  6.12D-01  7.25D-01
                    CP:  6.84D-01
 E= -2050.34660669488     Delta-E=       -0.000000007746 Rises=F Damp=F
 DIIS: error= 1.56D-06 at cycle   7 NSaved=   7.
 NSaved= 7 IEnMin= 7 EnMin= -2050.34660669488     IErMin= 7 ErrMin= 1.56D-06
 ErrMax= 1.56D-06  0.00D+00 EMaxC= 1.00D-01 BMatC= 1.47D-09 BMatP= 8.48D-09
 IDIUse=1 WtCom= 1.00D+00 WtEn= 0.00D+00
 Coeff-Com: -0.844D-03 0.806D-02 0.927D-02 0.549D-01 0.165D+00 0.344D+00
 Coeff-Com:  0.419D+00
 Coeff:     -0.844D-03 0.806D-02 0.927D-02 0.549D-01 0.165D+00 0.344D+00
 Coeff:      0.419D+00
 Gap=     0.105 Goal=   None    Shift=    0.000
 RMSDP=1.64D-07 MaxDP=7.72D-06 DE=-7.75D-09 OVMax= 2.45D-05

 Cycle  14  Pass 1  IDiag  1:
 RMSU=  1.00D-07    CP:  1.00D+00  1.02D+00  4.54D-01  6.19D-01  7.28D-01
                    CP:  6.96D-01  5.46D-01
 E= -2050.34660669635     Delta-E=       -0.000000001472 Rises=F Damp=F
 DIIS: error= 3.91D-07 at cycle   8 NSaved=   8.
 NSaved= 8 IEnMin= 8 EnMin= -2050.34660669635     IErMin= 8 ErrMin= 3.91D-07
 ErrMax= 3.91D-07  0.00D+00 EMaxC= 1.00D-01 BMatC= 1.63D-10 BMatP= 1.47D-09
 IDIUse=1 WtCom= 1.00D+00 WtEn= 0.00D+00
 Coeff-Com: -0.315D-03 0.512D-03 0.107D-02 0.153D-01 0.560D-01 0.138D+00
 Coeff-Com:  0.275D+00 0.514D+00
 Coeff:     -0.315D-03 0.512D-03 0.107D-02 0.153D-01 0.560D-01 0.138D+00
 Coeff:      0.275D+00 0.514D+00
 Gap=     0.105 Goal=   None    Shift=    0.000
 RMSDP=5.87D-08 MaxDP=2.36D-06 DE=-1.47D-09 OVMax= 7.14D-06

 Cycle  15  Pass 1  IDiag  1:
 RMSU=  3.38D-08    CP:  1.00D+00  1.02D+00  4.53D-01  6.19D-01  7.33D-01
                    CP:  7.03D-01  6.03D-01  5.80D-01
 E= -2050.34660669651     Delta-E=       -0.000000000159 Rises=F Damp=F
 DIIS: error= 1.81D-07 at cycle   9 NSaved=   9.
 NSaved= 9 IEnMin= 9 EnMin= -2050.34660669651     IErMin= 9 ErrMin= 1.81D-07
 ErrMax= 1.81D-07  0.00D+00 EMaxC= 1.00D-01 BMatC= 3.02D-11 BMatP= 1.63D-10
 IDIUse=1 WtCom= 1.00D+00 WtEn= 0.00D+00
 Coeff-Com: -0.106D-03-0.835D-03-0.640D-03 0.313D-02 0.172D-01 0.513D-01
 Coeff-Com:  0.137D+00 0.352D+00 0.441D+00
 Coeff:     -0.106D-03-0.835D-03-0.640D-03 0.313D-02 0.172D-01 0.513D-01
 Coeff:      0.137D+00 0.352D+00 0.441D+00
 Gap=     0.105 Goal=   None    Shift=    0.000
 RMSDP=2.38D-08 MaxDP=1.02D-06 DE=-1.59D-10 OVMax= 3.04D-06

 Cycle  16  Pass 1  IDiag  1:
 RMSU=  1.54D-08    CP:  1.00D+00  1.02D+00  4.53D-01  6.20D-01  7.34D-01
                    CP:  7.03D-01  6.03D-01  6.51D-01  5.19D-01
 E= -2050.34660669661     Delta-E=       -0.000000000102 Rises=F Damp=F
 DIIS: error= 1.05D-07 at cycle  10 NSaved=  10.
 NSaved=10 IEnMin=10 EnMin= -2050.34660669661     IErMin=10 ErrMin= 1.05D-07
 ErrMax= 1.05D-07  0.00D+00 EMaxC= 1.00D-01 BMatC= 5.97D-12 BMatP= 3.02D-11
 IDIUse=1 WtCom= 1.00D+00 WtEn= 0.00D+00
 Coeff-Com: -0.183D-04-0.604D-03-0.591D-03-0.400D-03 0.222D-02 0.113D-01
 Coeff-Com:  0.472D-01 0.159D+00 0.323D+00 0.459D+00
 Coeff:     -0.183D-04-0.604D-03-0.591D-03-0.400D-03 0.222D-02 0.113D-01
 Coeff:      0.472D-01 0.159D+00 0.323D+00 0.459D+00
 Gap=     0.105 Goal=   None    Shift=    0.000
 RMSDP=1.04D-08 MaxDP=5.18D-07 DE=-1.02D-10 OVMax= 1.35D-06

 Cycle  17  Pass 1  IDiag  1:
 RMSU=  5.43D-09    CP:  1.00D+00  1.02D+00  4.53D-01  6.20D-01  7.34D-01
                    CP:  7.04D-01  6.05D-01  6.50D-01  6.38D-01  4.91D-01
 E= -2050.34660669653     Delta-E=        0.000000000080 Rises=F Damp=F
 DIIS: error= 2.24D-08 at cycle  11 NSaved=  11.
 NSaved=11 IEnMin=10 EnMin= -2050.34660669661     IErMin=11 ErrMin= 2.24D-08
 ErrMax= 2.24D-08  0.00D+00 EMaxC= 1.00D-01 BMatC= 5.81D-13 BMatP= 5.97D-12
 IDIUse=1 WtCom= 1.00D+00 WtEn= 0.00D+00
 Coeff-Com:  0.313D-05-0.257D-03-0.285D-03-0.712D-03-0.115D-02-0.381D-03
 Coeff-Com:  0.954D-02 0.479D-01 0.132D+00 0.292D+00 0.522D+00
 Coeff:      0.313D-05-0.257D-03-0.285D-03-0.712D-03-0.115D-02-0.381D-03
 Coeff:      0.954D-02 0.479D-01 0.132D+00 0.292D+00 0.522D+00
 Gap=     0.105 Goal=   None    Shift=    0.000
 RMSDP=2.96D-09 MaxDP=1.47D-07 DE= 8.00D-11 OVMax= 3.27D-07

 SCF Done:  E(RM06L) =  -2050.34660670     A.U. after   17 cycles
            NFock= 17  Conv=0.30D-08     -V/T= 2.0054
 KE= 2.039240712857D+03 PE=-1.050660473988D+04 EE= 3.581826141681D+03
 Leave Link  502 at Sun Dec  2 14:03:14 2018, MaxMem=   536870912 cpu:      1656.4
 (Enter /pbs_home/pkowalski/g09d01/g09/l701.exe)
 Compute integral first derivatives.
 ... and contract with generalized density number  0.
 Leave Link  701 at Sun Dec  2 14:03:16 2018, MaxMem=   536870912 cpu:         3.6
 (Enter /pbs_home/pkowalski/g09d01/g09/l702.exe)
 L702 exits ... SP integral derivatives will be done elsewhere.
 Leave Link  702 at Sun Dec  2 14:03:16 2018, MaxMem=   536870912 cpu:         0.2
 (Enter /pbs_home/pkowalski/g09d01/g09/l703.exe)
 Compute integral first derivatives, UseDBF=F ICtDFT=           0.
 Integral derivatives from FoFJK, PRISM(SPDF).
 Calling FoFJK, ICntrl=      2527 FMM=F ISym2X=0 I1Cent= 0 IOpClX= 0 NMat=1 NMatS=1 NMatT=0.
 FoFJK:  IHMeth= 1 ICntrl=    2527 DoSepK=F KAlg= 0 I1Cent=   0 FoldK=F
 IRaf=         0 NMat=   1 IRICut=       1 DoRegI=T DoRafI=F ISym2E= 0.
 FoFCou: FMM=F IPFlag=           0 FMFlag=      100000 FMFlg1=         800
         NFxFlg=           0 DoJE=F BraDBF=F KetDBF=F FulRan=T
         wScrn=  0.000000 ICntrl=    2527 IOpCl=  0 I1Cent=           0 NGrid=           0
         NMat0=    1 NMatS0=      1 NMatT0=    0 NMatD0=    1 NMtDS0=    0 NMtDT0=    0
 Symmetry not used in FoFCou.
 Leave Link  703 at Sun Dec  2 14:04:07 2018, MaxMem=   536870912 cpu:       406.7
 (Enter /pbs_home/pkowalski/g09d01/g09/l716.exe)
 Dipole        = 5.26745167D-02-2.56232709D+00-9.89032984D-02
 ***** Axes restored to original set *****
 -------------------------------------------------------------------
 Center     Atomic                   Forces (Hartrees/Bohr)
 Number     Number              X              Y              Z
 -------------------------------------------------------------------
      1        6           0.003687551    0.000270569   -0.008001417
      2       16           0.001134027    0.000097473   -0.001727605
      3        6          -0.000115960   -0.000994077    0.000666049
      4        6          -0.002146964    0.000215324   -0.000677772
      5        6           0.002812224    0.002866170   -0.003906308
      6        6          -0.000578512   -0.000065216    0.000086273
      7        1           0.000507695    0.000412180    0.000274569
      8        6          -0.007990122    0.002316709    0.000938706
      9        6           0.002079500   -0.003208668   -0.001919788
     10        6           0.002537382   -0.005732488    0.002246105
     11        6          -0.001312968   -0.000013938    0.004334675
     12        6          -0.001449152   -0.000714404   -0.002945385
     13        9          -0.000617669    0.001024619    0.000614756
     14        9          -0.000548162    0.000780552   -0.000129083
     15        9           0.000359795   -0.000182646   -0.001925937
     16        9           0.000309435    0.000444835   -0.000000350
     17        9          -0.000033728    0.000330910    0.000421841
     18        9           0.000539685    0.000337057    0.000732985
     19        6          -0.000940449    0.000700331    0.002447360
     20        6           0.000654159    0.003409987   -0.004085975
     21        6           0.001376465   -0.000394055    0.006776447
     22        1           0.000761730   -0.000272539    0.000725982
     23        1           0.001044125   -0.000018077    0.002747610
     24        1          -0.000283231   -0.002086686    0.002133091
     25        6          -0.000408716    0.000782936   -0.001623736
     26        1          -0.000056011   -0.000417323   -0.000066269
     27        1          -0.000134071   -0.000646916   -0.000185743
     28        1          -0.000135627    0.000372066   -0.000229178
     29        1          -0.000114650    0.000099771    0.000022898
     30        1           0.000072491   -0.000032549   -0.000016783
     31        1          -0.000191733   -0.000047733    0.000012275
     32       16           0.000851323    0.002393434    0.004511113
     33        6          -0.000997874   -0.002677188   -0.001978339
     34        6          -0.000494563   -0.000173021   -0.000084950
     35        6          -0.000879326   -0.000169076   -0.000245990
     36        1          -0.000113203   -0.000023673   -0.000221461
     37        1           0.000149778    0.000308302   -0.000194104
     38        1           0.000086211    0.000034088    0.000288327
     39        1           0.000579117    0.000672960    0.000185113
 -------------------------------------------------------------------
 Cartesian Forces:  Max     0.008001417 RMS     0.001943287
 Leave Link  716 at Sun Dec  2 14:04:07 2018, MaxMem=   536870912 cpu:         0.5
 (Enter /pbs_home/pkowalski/g09d01/g09/l103.exe)

 GradGradGradGradGradGradGradGradGradGradGradGradGradGradGradGradGradGrad
 Berny optimization.
 Using GEDIIS/GDIIS optimizer.
 FormGI is forming the generalized inverse of G from B-inverse, IUseBI=4.
 GSVD:  received Info=                   1 from GESDD.
 Internal  Forces:  Max     0.026154031 RMS     0.004677442
 Search for a local minimum.
 Step number   4 out of a maximum of  223
 All quantities printed in internal units (Hartrees-Bohrs-Radians)
 RMS Force = .46774D-02 SwitMx=.10000D-02 MixMth= 1
 Mixed Optimization -- RFO/linear search
 Update second derivatives using D2CorX and points    2    4    3
 DE=  1.74D-03 DEPred=-3.49D-03 R=-4.98D-01
 Trust test=-4.98D-01 RLast= 6.53D-01 DXMaxT set to 4.24D-01
 ITU= -1  1  1  0
 Use linear search instead of GDIIS.
 Energy rises -- skip Quadratic/GDIIS search.
 Quartic linear search produced a step of -0.55895.
 Iteration  1 RMS(Cart)=  0.10510678 RMS(Int)=  0.00174186
 Iteration  2 RMS(Cart)=  0.00469795 RMS(Int)=  0.00009806
 Iteration  3 RMS(Cart)=  0.00000448 RMS(Int)=  0.00009804
 Iteration  4 RMS(Cart)=  0.00000000 RMS(Int)=  0.00009804
 ITry= 1 IFail=0 DXMaxC= 4.96D-01 DCOld= 1.00D+10 DXMaxT= 4.24D-01 DXLimC= 3.00D+00 Rises=T
 Variable       Old X    -DE/DX   Delta X   Delta X   Delta X     New X
                                 (Linear)    (Quad)   (Total)
    R1        3.30323  -0.00017   0.00567   0.00000   0.00568   3.30891
    R2        2.63256  -0.00046  -0.00882   0.00000  -0.00881   2.62374
    R3        2.73915  -0.00215  -0.00498   0.00000  -0.00498   2.73418
    R4        3.26532   0.00010   0.00007   0.00000   0.00007   3.26538
    R5        2.59566  -0.00095  -0.00094   0.00000  -0.00095   2.59472
    R6        2.80447   0.00079   0.00332   0.00000   0.00332   2.80779
    R7        2.68237   0.00189   0.00265   0.00000   0.00265   2.68502
    R8        2.06613  -0.00065  -0.00110   0.00000  -0.00110   2.06503
    R9        2.81488  -0.00021  -0.00007   0.00000  -0.00007   2.81481
   R10        2.07309  -0.00004  -0.00026   0.00000  -0.00026   2.07283
   R11        2.07850  -0.00003  -0.00020   0.00000  -0.00020   2.07830
   R12        2.07859   0.00008  -0.00010   0.00000  -0.00010   2.07850
   R13        2.84965  -0.00061  -0.00052   0.00000  -0.00056   2.84909
   R14        2.58238   0.01485   0.00054   0.00000   0.00039   2.58277
   R15        2.90488  -0.00389  -0.00578   0.00000  -0.00566   2.89922
   R16        2.54849   0.00125   0.00163   0.00000   0.00163   2.55012
   R17        2.56542   0.00000  -0.00017   0.00000  -0.00017   2.56524
   R18        2.84717   0.00098   0.00068   0.00000   0.00062   2.84779
   R19        2.73126   0.00535  -0.00482   0.00000  -0.00482   2.72644
   R20        2.90915  -0.00121  -0.00592   0.00000  -0.00582   2.90333
   R21        2.52042   0.00110   0.00375   0.00000   0.00375   2.52417
   R22        2.55190   0.00012   0.00038   0.00000   0.00038   2.55229
   R23        2.57512  -0.00044  -0.00180   0.00000  -0.00180   2.57332
   R24        2.53703   0.00091   0.00285   0.00000   0.00285   2.53988
   R25        2.62676   0.01131  -0.00147   0.00000  -0.00142   2.62534
   R26        2.81615  -0.00219  -0.00109   0.00000  -0.00109   2.81506
   R27        2.68475   0.00044  -0.00270   0.00000  -0.00271   2.68204
   R28        3.30037   0.00137   0.00196   0.00000   0.00202   3.30239
   R29        2.07591   0.00044  -0.00003   0.00000  -0.00003   2.07589
   R30        2.08429  -0.00249  -0.00172   0.00000  -0.00172   2.08257
   R31        2.07538  -0.00235   0.00054   0.00000   0.00054   2.07592
   R32        2.08263   0.00018  -0.00001   0.00000  -0.00001   2.08262
   R33        2.07525  -0.00030   0.00111   0.00000   0.00111   2.07636
   R34        2.07596  -0.00001  -0.00007   0.00000  -0.00007   2.07589
   R35        3.26196  -0.00243  -0.00567   0.00000  -0.00570   3.25626
   R36        2.59800  -0.00311  -0.00250   0.00000  -0.00257   2.59543
   R37        2.81068  -0.00063   0.00002   0.00000   0.00002   2.81070
   R38        2.06584  -0.00058  -0.00110   0.00000  -0.00110   2.06474
   R39        2.07379   0.00007   0.00049   0.00000   0.00049   2.07427
   R40        2.08097  -0.00003  -0.00045   0.00000  -0.00045   2.08052
   R41        2.07459  -0.00003  -0.00012   0.00000  -0.00012   2.07447
    A1        1.93333  -0.00072   0.00142   0.00000   0.00147   1.93480
    A2        2.11160  -0.00243   0.00037   0.00000   0.00036   2.11196
    A3        2.23816   0.00311  -0.00192   0.00000  -0.00193   2.23623
    A4        1.61179   0.00115  -0.00242   0.00000  -0.00235   1.60943
    A5        1.92917  -0.00095   0.00066   0.00000   0.00069   1.92986
    A6        2.11302   0.00052  -0.00241   0.00000  -0.00242   2.11061
    A7        2.24095   0.00042   0.00167   0.00000   0.00166   2.24261
    A8        2.00134   0.00054  -0.00059   0.00000  -0.00057   2.00077
    A9        2.13292  -0.00002   0.00489   0.00000   0.00488   2.13780
   A10        2.14876  -0.00052  -0.00425   0.00000  -0.00426   2.14450
   A11        1.94913  -0.00001   0.00049   0.00000   0.00055   1.94968
   A12        2.18541   0.00239  -0.00765   0.00000  -0.00764   2.17777
   A13        2.14795  -0.00240   0.00752   0.00000   0.00753   2.15547
   A14        1.92387   0.00019  -0.00033   0.00000  -0.00033   1.92354
   A15        1.95871  -0.00018  -0.00202   0.00000  -0.00202   1.95669
   A16        1.95787   0.00023  -0.00084   0.00000  -0.00084   1.95703
   A17        1.87930  -0.00005   0.00023   0.00000   0.00023   1.87953
   A18        1.87888  -0.00019   0.00019   0.00000   0.00020   1.87907
   A19        1.86124  -0.00002   0.00296   0.00000   0.00296   1.86420
   A20        2.12131  -0.01667   0.00005   0.00000   0.00042   2.12173
   A21        2.23546   0.01845  -0.00055   0.00000  -0.00019   2.23527
   A22        1.92537  -0.00195  -0.00491   0.00000  -0.00439   1.92098
   A23        1.81474   0.00376  -0.00911   0.00000  -0.00872   1.80603
   A24        1.98814  -0.00133   0.00499   0.00000   0.00485   1.99299
   A25        1.93913  -0.00057  -0.00415   0.00000  -0.00425   1.93489
   A26        1.94537   0.00076   0.00825   0.00000   0.00810   1.95347
   A27        1.90819  -0.00311   0.00221   0.00000   0.00216   1.91035
   A28        1.86823   0.00036  -0.00217   0.00000  -0.00210   1.86613
   A29        1.92079  -0.00593  -0.00532   0.00000  -0.00523   1.91556
   A30        2.24652   0.02615   0.00200   0.00000   0.00196   2.24848
   A31        2.11579  -0.02022   0.00334   0.00000   0.00330   2.11909
   A32        1.80052  -0.00084  -0.01118   0.00000  -0.01065   1.78987
   A33        1.99205  -0.00152   0.00506   0.00000   0.00485   1.99690
   A34        1.89481   0.00165   0.00187   0.00000   0.00176   1.89657
   A35        1.98799   0.00016   0.00424   0.00000   0.00404   1.99203
   A36        1.88780   0.00057   0.00271   0.00000   0.00259   1.89039
   A37        1.89563   0.00013  -0.00284   0.00000  -0.00273   1.89290
   A38        1.80108   0.00385  -0.00667   0.00000  -0.00635   1.79472
   A39        1.94575  -0.00013  -0.00181   0.00000  -0.00188   1.94387
   A40        1.99007  -0.00167   0.00327   0.00000   0.00314   1.99321
   A41        1.91055   0.00069   0.00248   0.00000   0.00243   1.91298
   A42        1.94858  -0.00323   0.00451   0.00000   0.00438   1.95296
   A43        1.86788   0.00053  -0.00166   0.00000  -0.00160   1.86628
   A44        2.17879   0.01457  -0.00124   0.00000  -0.00136   2.17742
   A45        1.94557  -0.00007   0.00194   0.00000   0.00218   1.94775
   A46        2.15858  -0.01456  -0.00067   0.00000  -0.00078   2.15779
   A47        2.24482   0.02163   0.00765   0.00000   0.00751   2.25233
   A48        2.10008  -0.01550  -0.00367   0.00000  -0.00381   2.09626
   A49        1.93829  -0.00613  -0.00405   0.00000  -0.00373   1.93456
   A50        1.93853  -0.00228  -0.00068   0.00000  -0.00068   1.93785
   A51        1.95422   0.00105  -0.00452   0.00000  -0.00452   1.94970
   A52        1.95373   0.00124   0.00050   0.00000   0.00050   1.95423
   A53        1.86679  -0.00011   0.00182   0.00000   0.00182   1.86862
   A54        1.88921  -0.00053  -0.00287   0.00000  -0.00287   1.88634
   A55        1.85685   0.00065   0.00605   0.00000   0.00605   1.86290
   A56        1.95462   0.00039  -0.00444   0.00000  -0.00444   1.95018
   A57        1.95473   0.00092  -0.00213   0.00000  -0.00213   1.95260
   A58        1.93665  -0.00086   0.00213   0.00000   0.00213   1.93878
   A59        1.86049  -0.00023   0.00435   0.00000   0.00436   1.86484
   A60        1.86577   0.00005   0.00254   0.00000   0.00253   1.86831
   A61        1.88710  -0.00029  -0.00214   0.00000  -0.00214   1.88496
   A62        1.60917   0.00480   0.00237   0.00000   0.00271   1.61188
   A63        1.93002  -0.00116  -0.00092   0.00000  -0.00064   1.92938
   A64        2.11043   0.00080   0.00734   0.00000   0.00748   2.11791
   A65        2.24267   0.00034  -0.00806   0.00000  -0.00793   2.23474
   A66        2.00010   0.00287   0.00098   0.00000   0.00111   2.00121
   A67        2.14708  -0.00143   0.00129   0.00000   0.00123   2.14831
   A68        2.13597  -0.00145  -0.00237   0.00000  -0.00242   2.13354
   A69        1.96273  -0.00021   0.00102   0.00000   0.00102   1.96374
   A70        1.94876  -0.00038  -0.00344   0.00000  -0.00344   1.94533
   A71        1.93328   0.00034  -0.00071   0.00000  -0.00071   1.93256
   A72        1.86453   0.00016   0.00185   0.00000   0.00185   1.86638
   A73        1.88080   0.00004  -0.00151   0.00000  -0.00151   1.87929
   A74        1.86928   0.00007   0.00302   0.00000   0.00302   1.87230
    D1       -0.00242   0.00190   0.02151   0.00000   0.02151   0.01908
    D2        3.12547  -0.00076   0.01519   0.00000   0.01521   3.14068
    D3        0.00613  -0.00190  -0.02127   0.00000  -0.02127  -0.01514
    D4        3.10830  -0.00246  -0.00589   0.00000  -0.00583   3.10247
    D5       -3.12052   0.00105  -0.01442   0.00000  -0.01443  -3.13495
    D6       -0.01835   0.00050   0.00096   0.00000   0.00101  -0.01734
    D7       -0.75415  -0.00486  -0.07749   0.00000  -0.07747  -0.83163
    D8        2.44167  -0.00043  -0.01083   0.00000  -0.01086   2.43081
    D9        2.37113  -0.00807  -0.08496   0.00000  -0.08492   2.28621
   D10       -0.71623  -0.00363  -0.01829   0.00000  -0.01831  -0.73454
   D11       -0.00203  -0.00138  -0.01593   0.00000  -0.01596  -0.01798
   D12       -3.13428  -0.00088  -0.01036   0.00000  -0.01037   3.13853
   D13        0.00605   0.00054   0.00673   0.00000   0.00672   0.01277
   D14       -3.11631   0.00092   0.00327   0.00000   0.00329  -3.11302
   D15        3.13743  -0.00001   0.00059   0.00000   0.00057   3.13800
   D16        0.01508   0.00037  -0.00287   0.00000  -0.00286   0.01222
   D17        3.14033  -0.00034  -0.00431   0.00000  -0.00431   3.13602
   D18        1.04576  -0.00029  -0.00304   0.00000  -0.00305   1.04271
   D19       -1.04938  -0.00031  -0.00484   0.00000  -0.00484  -1.05423
   D20        0.00989   0.00026   0.00237   0.00000   0.00238   0.01227
   D21       -2.08467   0.00032   0.00363   0.00000   0.00364  -2.08103
   D22        2.10337   0.00030   0.00184   0.00000   0.00184   2.10521
   D23       -0.00800   0.00090   0.00967   0.00000   0.00967   0.00167
   D24       -3.11116   0.00131  -0.00520   0.00000  -0.00514  -3.11630
   D25        3.11416   0.00052   0.01324   0.00000   0.01323   3.12738
   D26        0.01100   0.00093  -0.00163   0.00000  -0.00158   0.00941
   D27        1.63919   0.00068  -0.02168   0.00000  -0.02168   1.61752
   D28       -0.44991   0.00007  -0.02271   0.00000  -0.02271  -0.47262
   D29       -2.56057   0.00042  -0.01999   0.00000  -0.01999  -2.58056
   D30       -1.54612   0.00014  -0.00468   0.00000  -0.00468  -1.55080
   D31        2.64796  -0.00047  -0.00571   0.00000  -0.00571   2.64225
   D32        0.53730  -0.00012  -0.00299   0.00000  -0.00299   0.53431
   D33        2.94156   0.00544   0.00378   0.00000   0.00379   2.94534
   D34        0.82063   0.00272  -0.00301   0.00000  -0.00303   0.81760
   D35       -1.29089   0.00362  -0.00062   0.00000  -0.00057  -1.29146
   D36       -0.24555   0.00241  -0.05185   0.00000  -0.05191  -0.29746
   D37       -2.36647  -0.00031  -0.05864   0.00000  -0.05873  -2.42520
   D38        1.80519   0.00059  -0.05625   0.00000  -0.05626   1.74893
   D39        2.99646  -0.00826  -0.03805   0.00000  -0.03809   2.95837
   D40       -0.15920  -0.00792  -0.03600   0.00000  -0.03602  -0.19522
   D41       -0.09585  -0.00376   0.02216   0.00000   0.02220  -0.07366
   D42        3.03167  -0.00342   0.02422   0.00000   0.02427   3.05594
   D43        0.47053   0.00022   0.05973   0.00000   0.05976   0.53028
   D44        2.63665  -0.00106   0.06009   0.00000   0.06015   2.69680
   D45       -1.52958  -0.00071   0.06121   0.00000   0.06117  -1.46841
   D46        2.61971   0.00141   0.06451   0.00000   0.06456   2.68427
   D47       -1.49735   0.00013   0.06487   0.00000   0.06495  -1.43240
   D48        0.61960   0.00048   0.06599   0.00000   0.06598   0.68558
   D49       -1.60154   0.00035   0.06834   0.00000   0.06832  -1.53322
   D50        0.56458  -0.00092   0.06870   0.00000   0.06871   0.63329
   D51        2.68153  -0.00058   0.06982   0.00000   0.06973   2.75127
   D52        0.39567   0.00365   0.01712   0.00000   0.01717   0.41285
   D53       -1.65325   0.00072   0.01879   0.00000   0.01877  -1.63448
   D54        2.51247   0.00135   0.01996   0.00000   0.02002   2.53249
   D55       -2.73308   0.00291   0.01525   0.00000   0.01529  -2.71779
   D56        1.50118  -0.00002   0.01692   0.00000   0.01688   1.51807
   D57       -0.61628   0.00061   0.01809   0.00000   0.01813  -0.59815
   D58       -0.60735  -0.01412  -0.07404   0.00000  -0.07405  -0.68140
   D59        2.53311  -0.00927  -0.06301   0.00000  -0.06301   2.47009
   D60        2.51878  -0.01359  -0.07183   0.00000  -0.07183   2.44696
   D61       -0.62394  -0.00873  -0.06080   0.00000  -0.06079  -0.68473
   D62       -0.52134  -0.00307  -0.04807   0.00000  -0.04814  -0.56948
   D63        1.55219  -0.00085  -0.05257   0.00000  -0.05257   1.49963
   D64       -2.66602  -0.00174  -0.05022   0.00000  -0.05028  -2.71629
   D65       -2.69013  -0.00069  -0.04901   0.00000  -0.04909  -2.73922
   D66       -0.61659   0.00152  -0.05351   0.00000  -0.05352  -0.67011
   D67        1.44838   0.00064  -0.05115   0.00000  -0.05123   1.39715
   D68        1.48381  -0.00136  -0.05011   0.00000  -0.05009   1.43372
   D69       -2.72584   0.00085  -0.05461   0.00000  -0.05453  -2.78036
   D70       -0.66086  -0.00003  -0.05226   0.00000  -0.05224  -0.71310
   D71        0.02025  -0.00346  -0.03253   0.00000  -0.03257  -0.01232
   D72       -3.12030  -0.00795  -0.04274   0.00000  -0.04278   3.12010
   D73       -3.09802  -0.00060  -0.03400   0.00000  -0.03402  -3.13203
   D74        0.04462  -0.00508  -0.04421   0.00000  -0.04423   0.00039
   D75       -2.56765   0.00166  -0.01061   0.00000  -0.01061  -2.57826
   D76        1.62981   0.00265  -0.00945   0.00000  -0.00944   1.62037
   D77       -0.45366   0.00024  -0.01441   0.00000  -0.01441  -0.46807
   D78        0.54785  -0.00129  -0.00895   0.00000  -0.00895   0.53890
   D79       -1.53787  -0.00030  -0.00778   0.00000  -0.00778  -1.54566
   D80        2.66184  -0.00272  -0.01275   0.00000  -0.01275   2.64909
   D81       -0.01269   0.00221   0.01156   0.00000   0.01150  -0.00119
   D82        3.11946   0.00058   0.00427   0.00000   0.00421   3.12367
   D83       -3.13127   0.00458   0.01012   0.00000   0.01007  -3.12119
   D84        0.00088   0.00295   0.00283   0.00000   0.00279   0.00367
   D85        3.09191   0.00101   0.04185   0.00000   0.04179   3.13370
   D86       -0.05063   0.00509   0.05096   0.00000   0.05097   0.00034
   D87        0.04300  -0.00361  -0.04403   0.00000  -0.04400  -0.00100
   D88       -3.08769  -0.00211  -0.00710   0.00000  -0.00727  -3.09497
   D89       -0.02557   0.00158   0.02700   0.00000   0.02700   0.00143
   D90        3.12540   0.00321   0.03419   0.00000   0.03420  -3.12359
   D91        3.10408  -0.00006  -0.01258   0.00000  -0.01270   3.09138
   D92       -0.02813   0.00156  -0.00539   0.00000  -0.00551  -0.03364
   D93       -0.48766  -0.00103  -0.00932   0.00000  -0.00930  -0.49696
   D94        1.60810  -0.00124  -0.00866   0.00000  -0.00864   1.59946
   D95       -2.59338  -0.00118  -0.00758   0.00000  -0.00756  -2.60094
   D96        2.66697   0.00077   0.03433   0.00000   0.03430   2.70127
   D97       -1.52046   0.00057   0.03499   0.00000   0.03496  -1.48550
   D98        0.56124   0.00063   0.03607   0.00000   0.03604   0.59728
         Item               Value     Threshold  Converged?
 Maximum Force            0.026154     0.000450     NO 
 RMS     Force            0.004677     0.000300     NO 
 Maximum Displacement     0.496162     0.001800     NO 
 RMS     Displacement     0.105493     0.001200     NO 
 Predicted change in Energy=-2.242576D-03
 GradGradGradGradGradGradGradGradGradGradGradGradGradGradGradGradGradGrad

 Leave Link  103 at Sun Dec  2 14:04:08 2018, MaxMem=   536870912 cpu:         2.4
 (Enter /pbs_home/pkowalski/g09d01/g09/l202.exe)
                          Input orientation:                          
 ---------------------------------------------------------------------
 Center     Atomic      Atomic             Coordinates (Angstroms)
 Number     Number       Type             X           Y           Z
 ---------------------------------------------------------------------
      1          6           0       -1.966666   -0.176788   -0.565930
      2         16           0       -3.406552    0.811756   -0.441403
      3          6           0       -4.427028   -0.495159   -0.927679
      4          6           0       -3.681166   -1.617502   -1.191014
      5          6           0       -2.283018   -1.459247   -0.993650
      6          6           0       -5.898206   -0.316462   -1.034286
      7          1           0       -4.129007   -2.551442   -1.539347
      8          6           0       -0.660149    0.368450   -0.267360
      9          6           0       -0.208728    1.690968   -0.833256
     10          6           0        0.367211   -0.227305    0.409097
     11          6           0        1.069884    2.000019   -0.043691
     12          6           0        1.619328    0.598604    0.263891
     13          9           0       -1.120448    2.679734   -0.722966
     14          9           0        0.091139    1.575344   -2.152131
     15          9           0        1.932384    2.797344   -0.679731
     16          9           0        0.726111    2.586581    1.123321
     17          9           0        2.380350    0.167015   -0.779622
     18          9           0        2.409337    0.597481    1.351250
     19          6           0       -0.627041   -1.928905    2.037943
     20          6           0        0.355084   -1.445062    1.182729
     21          6           0       -1.909502   -1.233119    2.338407
     22          1           0       -2.238513   -1.439278    3.366016
     23          1           0       -2.719118   -1.562835    1.667349
     24          1           0       -1.823966   -0.144367    2.219781
     25          6           0       -1.289133   -2.538585   -1.250427
     26          1           0       -1.131885   -3.168852   -0.360142
     27          1           0       -0.307296   -2.132769   -1.530763
     28          1           0       -1.625830   -3.201623   -2.058976
     29          1           0       -6.370814   -1.251058   -1.360402
     30          1           0       -6.168799    0.465411   -1.758852
     31          1           0       -6.351551   -0.030691   -0.073776
     32         16           0        1.719920   -2.534852    1.123508
     33          6           0        0.984508   -3.629614    2.232503
     34          6           0       -0.248504   -3.166118    2.621340
     35          6           0        1.693414   -4.851091    2.699060
     36          1           0        2.411588   -5.228488    1.959701
     37          1           0        2.257047   -4.660583    3.625424
     38          1           0        0.979397   -5.657303    2.911860
     39          1           0       -0.875003   -3.705049    3.336080
 ---------------------------------------------------------------------
                    Distance matrix (angstroms):
                    1          2          3          4          5
     1  C    0.000000
     2  S    1.750999   0.000000
     3  C    2.507111   1.727966   0.000000
     4  C    2.325059   2.557073   1.373066   0.000000
     5  C    1.388425   2.593214   2.351722   1.420850   0.000000
     6  C    3.961802   2.798701   1.485820   2.575371   3.791727
     7  H    3.355926   3.610889   2.165929   1.092767   2.213221
     8  C    1.446864   2.787389   3.920615   3.731445   2.549839
     9  C    2.578822   3.339557   4.752066   4.809552   3.775217
    10  C    2.529864   4.005531   4.984320   4.569722   3.241773
    11  C    3.772514   4.648508   6.101098   6.080731   4.910285
    12  C    3.761540   5.079600   6.258960   5.926475   4.587425
    13  F    2.983364   2.965618   4.588608   5.024199   4.307667
    14  F    3.133778   3.967808   5.118604   5.034709   4.023362
    15  F    4.905202   5.701193   7.165486   7.159904   5.998894
    16  F    4.211986   4.762065   6.344964   6.515716   5.468560
    17  F    4.365823   5.832522   6.841111   6.332118   4.943434
    18  F    4.839884   6.089670   7.288572   6.961572   5.634438
    19  C    3.412428   4.624290   5.028961   4.455425   3.486172
    20  C    3.171254   4.677706   5.312696   4.685692   3.420002
    21  C    3.090999   3.761650   4.189253   3.967790   3.360544
    22  H    4.138597   4.574703   4.910884   4.783256   4.359939
    23  H    2.734017   3.249320   3.284975   3.016416   2.698487
    24  H    2.789552   3.240470   4.099451   4.153654   3.502254
    25  C    2.550622   4.045091   3.758476   2.563931   1.489534
    26  H    3.113142   4.585406   4.281203   3.097719   2.156198
    27  H    2.740488   4.411612   4.474111   3.429858   2.155366
    28  H    3.390426   4.679180   4.056044   2.736276   2.145388
    29  H    4.602365   3.726474   2.130008   2.719776   4.109492
    30  H    4.415133   3.079876   2.155761   3.293825   4.403309
    31  H    4.414836   3.085107   2.156077   3.301083   4.409070
    32  S    4.691011   6.318974   6.793577   5.947291   4.654331
    33  C    5.335041   6.793890   7.006874   6.126792   5.078906
    34  C    4.695409   5.931031   6.098329   5.358677   4.485623
    35  C    6.775357   8.242572   8.341894   7.380711   6.399432
    36  H    7.146160   8.723566   8.803865   7.751637   6.705878
    37  H    7.450612   8.863516   9.097162   8.229264   7.224721
    38  H    7.128139   8.504684   8.403525   7.407727   6.596972
    39  H    5.372713   6.409340   6.410922   5.720751   5.076682
                    6          7          8          9         10
     6  C    0.000000
     7  H    2.894872   0.000000
     8  C    5.338026   4.709214   0.000000
     9  C    6.036584   5.819381   1.507672   0.000000
    10  C    6.430144   5.423469   1.366743   2.356888   0.000000
    11  C    7.409564   7.069742   2.388527   1.534202   2.379021
    12  C    7.683484   6.798368   2.351853   2.395575   1.506986
    13  F    5.648104   6.089590   2.400309   1.349464   3.456236
    14  F    6.379715   5.934265   2.360803   1.357468   3.144145
    15  F    8.434432   8.129509   3.576424   2.414953   3.575446
    16  F    7.547483   7.553890   2.962400   2.346112   2.925214
    17  F    8.296571   7.094992   3.089923   3.004768   2.370922
    18  F    8.691453   7.811608   3.477657   3.580789   2.395455
    19  C    6.310606   5.044633   3.254744   4.639208   2.556779
    20  C    6.729973   5.361049   2.534222   3.770513   1.442770
    21  C    5.303308   4.658449   3.303926   4.637064   3.149177
    22  H    5.832386   5.373403   4.354370   5.617149   4.123354
    23  H    4.354179   3.639784   3.422326   4.810647   3.590580
    24  H    5.217088   5.023770   2.793443   3.911328   2.843714
    25  C    5.121338   2.854562   3.132554   4.385251   3.292341
    26  H    5.595392   3.279399   3.569825   4.969297   3.389943
    27  H    5.899469   3.844585   2.824321   3.888084   2.801573
    28  H    5.256172   2.637925   4.109483   5.239086   4.348582
    29  H    1.096895   2.597829   6.035664   6.848701   7.041319
    30  H    1.099791   3.648333   5.707817   6.154768   6.920930
    31  H    1.099894   3.666303   5.708664   6.424578   6.738960
    32  S    8.222723   6.426587   4.003549   5.040453   2.768570
    33  C    8.307866   6.444947   4.993869   6.255500   3.909165
    34  C    7.307754   5.722538   4.583362   5.960462   3.729577
    35  C    9.598616   7.559965   6.448451   7.674239   5.327489
    36  H   10.106663   7.886019   6.761737   7.908574   5.621004
    37  H   10.348547   8.479683   6.996783   8.142609   5.793979
    38  H    9.560235   7.453551   7.007514   8.332745   6.010281
    39  H    7.470957   5.974039   5.442825   6.851591   4.712222
                   11         12         13         14         15
    11  C    0.000000
    12  C    1.536378   0.000000
    13  F    2.391857   3.579296   0.000000
    14  F    2.363009   3.021017   2.174887   0.000000
    15  F    1.335732   2.413065   3.055403   2.655452   0.000000
    16  F    1.350611   2.342756   2.612898   3.486313   2.179567
    17  F    2.370405   1.361743   4.309588   3.017889   2.670071
    18  F    2.388955   1.344049   4.593205   4.313228   3.031793
    19  C    4.759117   3.818604   5.394962   5.509289   6.022777
    20  C    3.726074   2.572770   4.777322   4.507085   4.894348
    21  C    5.000431   4.484581   5.030410   5.661710   6.333552
    22  H    5.865182   5.353418   5.910677   6.705608   7.191205
    23  H    5.475228   5.046150   5.125304   5.686312   6.793852
    24  H    4.253947   4.029117   4.138869   5.073327   5.583100
    25  C    5.255483   4.538090   5.247620   4.432001   6.259074
    26  H    5.627180   4.706625   5.859840   5.216743   6.714714
    27  H    4.603037   3.793819   4.947114   3.780867   5.481463
    28  H    6.195590   5.510761   6.052330   5.077015   7.109910
    29  H    8.226009   8.360738   6.589673   7.097339   9.262611
    30  H    7.595744   8.047617   5.609112   6.369729   8.498917
    31  H    7.694309   8.002808   5.927250   6.957526   8.774312
    32  S    4.727574   3.250786   6.218445   5.502404   5.632861
    33  C    6.072982   4.707043   7.278289   6.864016   7.119365
    34  C    5.960663   4.818661   6.791071   6.736679   7.156551
    35  C    7.406023   5.969482   8.737357   8.209775   8.364921
    36  H    7.620044   6.120332   9.067081   8.281533   8.462283
    37  H    7.696452   6.274204   9.175849   8.772576   8.617450
    38  H    8.208414   6.823315   9.334211   8.873793   9.235192
    39  H    6.910372   5.846492   7.569779   7.677008   8.141824
                   16         17         18         19         20
    16  F    0.000000
    17  F    3.494566   0.000000
    18  F    2.615668   2.174111   0.000000
    19  C    4.801788   4.623414   4.009210   0.000000
    20  C    4.049115   3.248279   2.901782   1.389268   0.000000
    21  C    4.797186   5.485007   4.793531   1.489665   2.551247
    22  H    5.479618   6.410959   5.459870   2.144844   3.390210
    23  H    5.420629   5.914780   5.573862   2.155953   3.114393
    24  H    3.893994   5.173939   4.384694   2.156449   2.741449
    25  C    5.996934   4.583343   5.502937   3.409318   3.133607
    26  H    6.227184   4.862074   5.445584   2.746479   2.750088
    27  H    5.512201   3.616167   4.810443   3.588796   2.876583
    28  H    7.011558   5.388316   6.507335   4.404785   4.185473
    29  H    8.441724   8.884318   9.373431   6.708141   7.193251
    30  H    7.768273   8.610219   9.125491   7.131583   7.407014
    31  H    7.640449   8.762614   8.898228   6.390038   6.968372
    32  S    5.216965   3.370187   3.215381   2.590673   1.747548
    33  C    6.319662   5.043378   4.546985   2.351032   2.504090
    34  C    6.023909   5.439411   4.779323   1.419274   2.322919
    35  C    7.664045   6.144469   5.658275   3.789559   3.961240
    36  H    8.038387   6.051143   5.857657   4.486272   4.375752
    37  H    7.818290   6.536462   5.730820   4.277864   4.463608
    38  H    8.439469   7.036504   6.603223   4.152749   4.595937
    39  H    6.858898   6.521443   5.765259   2.213896   3.355232
                   21         22         23         24         25
    21  C    0.000000
    22  H    1.098513   0.000000
    23  H    1.102048   1.769666   0.000000
    24  H    1.098531   1.778342   1.765936   0.000000
    25  C    3.868957   4.839560   3.392692   4.249785   0.000000
    26  H    3.410853   4.254445   3.034686   4.035156   1.102075
    27  H    4.283329   5.309329   4.045940   4.507839   1.098763
    28  H    4.826226   5.736879   4.215021   5.262493   1.098515
    29  H    5.795241   6.280952   4.753879   5.892054   5.243405
    30  H    6.149320   6.733443   5.268105   5.922746   5.752706
    31  H    5.195792   5.543768   4.309704   5.076648   5.770798
    32  S    4.042671   4.679563   4.576640   4.413089   3.832751
    33  C    3.758949   4.058360   4.278764   4.476006   4.300069
    34  C    2.564264   2.738001   3.095892   3.431371   4.057991
    35  C    5.118671   5.248366   5.598884   5.895330   5.462758
    36  H    5.897305   6.161110   6.312419   6.622375   5.588903
    37  H    5.546535   5.536619   6.179993   6.247136   6.391572
    38  H    5.314884   5.324748   5.656191   6.223366   5.674264
    39  H    2.859367   2.644574   3.282454   3.850339   4.750599
                   26         27         28         29         30
    26  H    0.000000
    27  H    1.767419   0.000000
    28  H    1.769489   1.777636   0.000000
    29  H    5.667877   6.129656   5.177604   0.000000
    30  H    6.366691   6.415589   5.846006   1.773651   0.000000
    31  H    6.097128   6.563121   6.027294   1.773435   1.766068
    32  S    3.276579   3.363991   4.665494   8.560252   8.918602
    33  C    3.378348   4.251056   5.041213   8.524509   9.158053
    34  C    3.109599   4.279162   4.878898   7.550126   8.211210
    35  C    4.491210   5.411425   6.031338   9.719632  10.485827
    36  H    4.709563   5.399922   6.046378  10.196746  10.948569
    37  H    5.440116   6.289035   7.036881  10.532013  11.236597
    38  H    4.621245   5.815052   6.125911   9.575637  10.507135
    39  H    3.743736   5.145923   5.470266   7.634327   8.448393
                   31         32         33         34         35
    31  H    0.000000
    32  S    8.535394   0.000000
    33  C    8.490520   1.723138   0.000000
    34  C    7.371684   2.552781   1.373442   0.000000
    35  C    9.779894   2.801434   1.487357   2.572202   0.000000
    36  H   10.389645   2.904015   2.160412   3.430340   1.097658
    37  H   10.451217   3.326683   2.149996   3.085352   1.100965
    38  H    9.711621   3.673728   2.138475   2.792517   1.097762
    39  H    7.424325   3.605339   2.163644   1.092612   2.883743
                   36         37         38         39
    36  H    0.000000
    37  H    1.766644   0.000000
    38  H    1.772472   1.770596   0.000000
    39  H    3.875173   3.287324   2.725814   0.000000
 Stoichiometry    C17H14F6S2
 Framework group  C1[X(C17H14F6S2)]
 Deg. of freedom   111
 Full point group                 C1      NOp   1
 RotChk:  IX=0 Diff= 2.32D-02
 Largest Abelian subgroup         C1      NOp   1
 Largest concise Abelian subgroup C1      NOp   1
                         Standard orientation:                         
 ---------------------------------------------------------------------
 Center     Atomic      Atomic             Coordinates (Angstroms)
 Number     Number       Type             X           Y           Z
 ---------------------------------------------------------------------
      1          6           0        1.585198   -0.501856    0.257139
      2         16           0        3.117000   -0.544775   -0.590054
      3          6           0        3.534292   -2.071293    0.103829
      4          6           0        2.547687   -2.499070    0.957601
      5          6           0        1.433246   -1.623758    1.060863
      6          6           0        4.820931   -2.735502   -0.229413
      7          1           0        2.624038   -3.431264    1.522690
      8          6           0        0.675904    0.612135    0.097073
      9          6           0        1.151921    2.039490    0.192684
     10          6           0       -0.685347    0.578722   -0.020681
     11          6           0       -0.045935    2.850861   -0.317801
     12          6           0       -1.240606    1.975279    0.090340
     13          9           0        2.272697    2.297085   -0.513404
     14          9           0        1.410600    2.377470    1.481705
     15          9           0       -0.102637    4.102458    0.145308
     16          9           0        0.005868    2.896015   -1.666662
     17          9           0       -1.603143    2.264938    1.370577
     18          9           0       -2.316450    2.203533   -0.682270
     19          6           0       -1.345410   -1.669452   -1.043984
     20          6           0       -1.547170   -0.558395   -0.234719
     21          6           0       -0.143227   -1.893429   -1.894685
     22          1           0       -0.403309   -2.448097   -2.806514
     23          1           0        0.625762   -2.480719   -1.367186
     24          1           0        0.330349   -0.948454   -2.193882
     25          6           0        0.267507   -1.878636    1.952379
     26          1           0       -0.511092   -2.472300    1.446497
     27          1           0       -0.208004   -0.944441    2.281693
     28          1           0        0.569594   -2.439588    2.847261
     29          1           0        4.907315   -3.686583    0.310182
     30          1           0        5.688698   -2.116984    0.042534
     31          1           0        4.909120   -2.952329   -1.304111
     32         16           0       -3.092572   -0.651920    0.575782
     33          6           0       -3.466991   -2.164377   -0.160075
     34          6           0       -2.445490   -2.564354   -0.986451
     35          6           0       -4.772302   -2.837372    0.075448
     36          1           0       -5.202831   -2.588761    1.054066
     37          1           0       -5.515972   -2.550975   -0.684194
     38          1           0       -4.661098   -3.928443    0.027695
     39          1           0       -2.491084   -3.491391   -1.562929
 ---------------------------------------------------------------------
 Rotational constants (GHZ):      0.2346381      0.1963549      0.1252966
 Leave Link  202 at Sun Dec  2 14:04:09 2018, MaxMem=   536870912 cpu:         0.0
 (Enter /pbs_home/pkowalski/g09d01/g09/l301.exe)
 Basis read from rwf:  (5D, 7F)
 No pseudopotential information found on rwf file.
 There are   453 symmetry adapted cartesian basis functions of A   symmetry.
 There are   428 symmetry adapted basis functions of A   symmetry.
   428 basis functions,   747 primitive gaussians,   453 cartesian basis functions
   101 alpha electrons      101 beta electrons
       nuclear repulsion energy      2832.6495152461 Hartrees.
 IExCor= 4134 DFT=T Ex+Corr=M06L ExCW=0 ScaHFX=  0.000000
 ScaDFX=  1.000000  1.000000  1.000000  1.000000 ScalE2=  1.000000  1.000000
 IRadAn=      0 IRanWt=     -1 IRanGd=            0 ICorTp=0 IEmpDi=  4
 NAtoms=   39 NActive=   39 NUniq=   39 SFac= 1.00D+00 NAtFMM=   60 NAOKFM=F Big=F
 Integral buffers will be    131072 words long.
 Raffenetti 2 integral format.
 Two-electron integral symmetry is turned on.
 No density basis found on file   724.
 Leave Link  301 at Sun Dec  2 14:04:09 2018, MaxMem=   536870912 cpu:         1.1
 (Enter /pbs_home/pkowalski/g09d01/g09/l302.exe)
 NPDir=0 NMtPBC=     1 NCelOv=     1 NCel=       1 NClECP=     1 NCelD=      1
         NCelK=      1 NCelE2=     1 NClLst=     1 CellRange=     0.0.
 One-electron integrals computed using PRISM.
 NBasis=   428 RedAO= T EigKep=  3.41D-04  NBF=   428
 NBsUse=   428 1.00D-06 EigRej= -1.00D+00 NBFU=   428
 Precomputing XC quadrature grid using
 IXCGrd= 4 IRadAn=           0 IRanWt=          -1 IRanGd=           0 AccXCQ= 0.00D+00.
 Generated NRdTot=       0 NPtTot=           0 NUsed=           0 NTot=          32
 NSgBfM=   444   444   444   444   445 MxSgAt=    39 MxSgA2=    39.
 Leave Link  302 at Sun Dec  2 14:04:11 2018, MaxMem=   536870912 cpu:         7.6
 (Enter /pbs_home/pkowalski/g09d01/g09/l303.exe)
 DipDrv:  MaxL=1.
 Leave Link  303 at Sun Dec  2 14:04:12 2018, MaxMem=   536870912 cpu:         0.9
 (Enter /pbs_home/pkowalski/g09d01/g09/l401.exe)
 Lowest energy guess from the checkpoint file:  "dae0068freq_open_m06l_air.chk"
 B after Tr=     0.000000    0.000000    0.000000
         Rot=    0.999980    0.000712    0.001595   -0.006105 Ang=   0.73 deg.
 Guess basis will be translated and rotated to current coordinates.
 B after Tr=     0.000000    0.000000    0.000000
         Rot=    0.999971   -0.000291   -0.001341    0.007463 Ang=  -0.87 deg.
 Guess basis will be translated and rotated to current coordinates.
 CkInt1:  FT= 4.41D-01
 Max alpha theta=  5.649 degrees.
 JPrj=2 DoOrth=T DoCkMO=T.
 Leave Link  401 at Sun Dec  2 14:04:13 2018, MaxMem=   536870912 cpu:         9.4
 (Enter /pbs_home/pkowalski/g09d01/g09/l502.exe)
 Closed shell SCF:
 Using DIIS extrapolation, IDIIS=  1040.
 Integral symmetry usage will be decided dynamically.
 IVT=      641221 IEndB=      641221 NGot=   536870912 MDV=   536451994
 LenX=   536451994 LenY=   536246332
 Requested convergence on RMS density matrix=1.00D-08 within 128 cycles.
 Requested convergence on MAX density matrix=1.00D-06.
 Requested convergence on             energy=1.00D-06.
 No special actions if energy rises.
 Fock matrices will be formed incrementally for  20 cycles.
 Integral accuracy reduced to 1.0D-05 until final iterations.

 Cycle   1  Pass 0  IDiag  1:
 FoFJK:  IHMeth= 1 ICntrl=     500 DoSepK=F KAlg= 0 I1Cent=   0 FoldK=F
 IRaf= 790000000 NMat=   1 IRICut=       1 DoRegI=T DoRafI=F ISym2E= 0.
 FoFCou: FMM=F IPFlag=           0 FMFlag=      100000 FMFlg1=           0
         NFxFlg=           0 DoJE=T BraDBF=F KetDBF=F FulRan=T
         wScrn=  0.000000 ICntrl=     500 IOpCl=  0 I1Cent=           0 NGrid=           0
         NMat0=    1 NMatS0=      1 NMatT0=    0 NMatD0=    1 NMtDS0=    0 NMtDT0=    0
 Symmetry not used in FoFCou.
 E= -2050.35292846902    
 DIIS: error= 1.89D-04 at cycle   1 NSaved=   1.
 NSaved= 1 IEnMin= 1 EnMin= -2050.35292846902     IErMin= 1 ErrMin= 1.89D-04
 ErrMax= 1.89D-04  0.00D+00 EMaxC= 1.00D-01 BMatC= 1.36D-04 BMatP= 1.36D-04
 IDIUse=3 WtCom= 9.98D-01 WtEn= 1.89D-03
 Coeff-Com:  0.100D+01
 Coeff-En:   0.100D+01
 Coeff:      0.100D+01
 Gap=    66.428 Goal=   None    Shift=    0.000
 RMSDP=1.52D-04 MaxDP=6.23D-03              OVMax= 2.50D-03

 Cycle   2  Pass 0  IDiag  1:
 RMSU=  1.52D-04    CP:  1.00D+00
 E= -2050.35300360855     Delta-E=       -0.000075139530 Rises=F Damp=F
 DIIS: error= 1.33D-04 at cycle   2 NSaved=   2.
 NSaved= 2 IEnMin= 2 EnMin= -2050.35300360855     IErMin= 2 ErrMin= 1.33D-04
 ErrMax= 1.33D-04  0.00D+00 EMaxC= 1.00D-01 BMatC= 2.22D-05 BMatP= 1.36D-04
 IDIUse=3 WtCom= 9.99D-01 WtEn= 1.33D-03
 Coeff-Com:  0.198D+00 0.802D+00
 Coeff-En:   0.000D+00 0.100D+01
 Coeff:      0.198D+00 0.802D+00
 Gap=     0.106 Goal=   None    Shift=    0.000
 RMSDP=3.52D-05 MaxDP=1.67D-03 DE=-7.51D-05 OVMax= 2.77D-03

 Cycle   3  Pass 0  IDiag  1:
 RMSU=  3.46D-05    CP:  1.00D+00  9.69D-01
 E= -2050.35298800922     Delta-E=        0.000015599338 Rises=F Damp=F
 DIIS: error= 1.66D-04 at cycle   3 NSaved=   3.
 NSaved= 3 IEnMin= 2 EnMin= -2050.35300360855     IErMin= 2 ErrMin= 1.33D-04
 ErrMax= 1.66D-04  0.00D+00 EMaxC= 1.00D-01 BMatC= 3.91D-05 BMatP= 2.22D-05
 IDIUse=3 WtCom= 4.37D-01 WtEn= 5.63D-01
 Coeff-Com:  0.204D-01 0.566D+00 0.413D+00
 Coeff-En:   0.000D+00 0.616D+00 0.384D+00
 Coeff:      0.892D-02 0.594D+00 0.397D+00
 Gap=     0.105 Goal=   None    Shift=    0.000
 RMSDP=2.23D-05 MaxDP=9.09D-04 DE= 1.56D-05 OVMax= 2.47D-03

 Cycle   4  Pass 0  IDiag  1:
 RMSU=  8.87D-06    CP:  1.00D+00  9.96D-01  4.24D-01
 E= -2050.35302250688     Delta-E=       -0.000034497663 Rises=F Damp=F
 DIIS: error= 4.73D-05 at cycle   4 NSaved=   4.
 NSaved= 4 IEnMin= 4 EnMin= -2050.35302250688     IErMin= 4 ErrMin= 4.73D-05
 ErrMax= 4.73D-05  0.00D+00 EMaxC= 1.00D-01 BMatC= 2.49D-06 BMatP= 2.22D-05
 IDIUse=1 WtCom= 1.00D+00 WtEn= 0.00D+00
 Coeff-Com:  0.410D-02 0.365D+00 0.268D+00 0.362D+00
 Coeff:      0.410D-02 0.365D+00 0.268D+00 0.362D+00
 Gap=     0.105 Goal=   None    Shift=    0.000
 RMSDP=6.04D-06 MaxDP=2.20D-04 DE=-3.45D-05 OVMax= 7.90D-04

 Initial convergence to 1.0D-05 achieved.  Increase integral accuracy.
 Cycle   5  Pass 1  IDiag  1:
 E= -2050.34952301110     Delta-E=        0.003499495784 Rises=F Damp=F
 DIIS: error= 1.63D-04 at cycle   1 NSaved=   1.
 NSaved= 1 IEnMin= 1 EnMin= -2050.34952301110     IErMin= 1 ErrMin= 1.63D-04
 ErrMax= 1.63D-04  0.00D+00 EMaxC= 1.00D-01 BMatC= 3.94D-05 BMatP= 3.94D-05
 IDIUse=3 WtCom= 9.98D-01 WtEn= 1.63D-03
 Coeff-Com:  0.100D+01
 Coeff-En:   0.100D+01
 Coeff:      0.100D+01
 Gap=     0.105 Goal=   None    Shift=    0.000
 RMSDP=6.04D-06 MaxDP=2.20D-04 DE= 3.50D-03 OVMax= 1.14D-03

 Cycle   6  Pass 1  IDiag  1:
 RMSU=  1.22D-04    CP:  1.00D+00
 E= -2050.34955971134     Delta-E=       -0.000036700240 Rises=F Damp=F
 DIIS: error= 1.07D-04 at cycle   2 NSaved=   2.
 NSaved= 2 IEnMin= 2 EnMin= -2050.34955971134     IErMin= 2 ErrMin= 1.07D-04
 ErrMax= 1.07D-04  0.00D+00 EMaxC= 1.00D-01 BMatC= 6.19D-06 BMatP= 3.94D-05
 IDIUse=3 WtCom= 9.99D-01 WtEn= 1.07D-03
 Coeff-Com:  0.200D+00 0.800D+00
 Coeff-En:   0.000D+00 0.100D+01
 Coeff:      0.199D+00 0.801D+00
 Gap=     0.105 Goal=   None    Shift=    0.000
 RMSDP=2.10D-05 MaxDP=9.86D-04 DE=-3.67D-05 OVMax= 2.19D-03

 Cycle   7  Pass 1  IDiag  1:
 RMSU=  2.10D-05    CP:  1.00D+00  9.95D-01
 E= -2050.34955176959     Delta-E=        0.000007941745 Rises=F Damp=F
 DIIS: error= 1.28D-04 at cycle   3 NSaved=   3.
 NSaved= 3 IEnMin= 2 EnMin= -2050.34955971134     IErMin= 2 ErrMin= 1.07D-04
 ErrMax= 1.28D-04  0.00D+00 EMaxC= 1.00D-01 BMatC= 1.27D-05 BMatP= 6.19D-06
 IDIUse=3 WtCom= 4.69D-01 WtEn= 5.31D-01
 Coeff-Com:  0.350D-01 0.582D+00 0.383D+00
 Coeff-En:   0.000D+00 0.647D+00 0.353D+00
 Coeff:      0.164D-01 0.617D+00 0.367D+00
 Gap=     0.105 Goal=   None    Shift=    0.000
 RMSDP=1.39D-05 MaxDP=5.27D-04 DE= 7.94D-06 OVMax= 1.48D-03

 Cycle   8  Pass 1  IDiag  1:
 RMSU=  5.32D-06    CP:  1.00D+00  1.01D+00  3.95D-01
 E= -2050.34956575964     Delta-E=       -0.000013990046 Rises=F Damp=F
 DIIS: error= 2.46D-05 at cycle   4 NSaved=   4.
 NSaved= 4 IEnMin= 4 EnMin= -2050.34956575964     IErMin= 4 ErrMin= 2.46D-05
 ErrMax= 2.46D-05  0.00D+00 EMaxC= 1.00D-01 BMatC= 6.72D-07 BMatP= 6.19D-06
 IDIUse=1 WtCom= 1.00D+00 WtEn= 0.00D+00
 Coeff-Com:  0.663D-02 0.340D+00 0.231D+00 0.422D+00
 Coeff:      0.663D-02 0.340D+00 0.231D+00 0.422D+00
 Gap=     0.105 Goal=   None    Shift=    0.000
 RMSDP=3.18D-06 MaxDP=1.56D-04 DE=-1.40D-05 OVMax= 3.60D-04

 Cycle   9  Pass 1  IDiag  1:
 RMSU=  2.11D-06    CP:  1.00D+00  1.01D+00  3.96D-01  5.56D-01
 E= -2050.34956639646     Delta-E=       -0.000000636822 Rises=F Damp=F
 DIIS: error= 9.57D-06 at cycle   5 NSaved=   5.
 NSaved= 5 IEnMin= 5 EnMin= -2050.34956639646     IErMin= 5 ErrMin= 9.57D-06
 ErrMax= 9.57D-06  0.00D+00 EMaxC= 1.00D-01 BMatC= 8.71D-08 BMatP= 6.72D-07
 IDIUse=1 WtCom= 1.00D+00 WtEn= 0.00D+00
 Coeff-Com: -0.562D-03 0.142D+00 0.999D-01 0.282D+00 0.477D+00
 Coeff:     -0.562D-03 0.142D+00 0.999D-01 0.282D+00 0.477D+00
 Gap=     0.105 Goal=   None    Shift=    0.000
 RMSDP=1.35D-06 MaxDP=5.39D-05 DE=-6.37D-07 OVMax= 1.72D-04

 Cycle  10  Pass 1  IDiag  1:
 RMSU=  1.03D-06    CP:  1.00D+00  1.01D+00  4.06D-01  5.84D-01  6.07D-01
 E= -2050.34956647606     Delta-E=       -0.000000079602 Rises=F Damp=F
 DIIS: error= 4.51D-06 at cycle   6 NSaved=   6.
 NSaved= 6 IEnMin= 6 EnMin= -2050.34956647606     IErMin= 6 ErrMin= 4.51D-06
 ErrMax= 4.51D-06  0.00D+00 EMaxC= 1.00D-01 BMatC= 1.72D-08 BMatP= 8.71D-08
 IDIUse=1 WtCom= 1.00D+00 WtEn= 0.00D+00
 Coeff-Com: -0.161D-02 0.486D-01 0.362D-01 0.139D+00 0.337D+00 0.440D+00
 Coeff:     -0.161D-02 0.486D-01 0.362D-01 0.139D+00 0.337D+00 0.440D+00
 Gap=     0.105 Goal=   None    Shift=    0.000
 RMSDP=5.84D-07 MaxDP=1.85D-05 DE=-7.96D-08 OVMax= 7.87D-05

 Cycle  11  Pass 1  IDiag  1:
 RMSU=  3.72D-07    CP:  1.00D+00  1.01D+00  4.04D-01  5.78D-01  6.81D-01
                    CP:  5.98D-01
 E= -2050.34956649284     Delta-E=       -0.000000016777 Rises=F Damp=F
 DIIS: error= 1.77D-06 at cycle   7 NSaved=   7.
 NSaved= 7 IEnMin= 7 EnMin= -2050.34956649284     IErMin= 7 ErrMin= 1.77D-06
 ErrMax= 1.77D-06  0.00D+00 EMaxC= 1.00D-01 BMatC= 2.38D-09 BMatP= 1.72D-08
 IDIUse=1 WtCom= 1.00D+00 WtEn= 0.00D+00
 Coeff-Com: -0.896D-03 0.110D-01 0.877D-02 0.512D-01 0.154D+00 0.308D+00
 Coeff-Com:  0.467D+00
 Coeff:     -0.896D-03 0.110D-01 0.877D-02 0.512D-01 0.154D+00 0.308D+00
 Coeff:      0.467D+00
 Gap=     0.105 Goal=   None    Shift=    0.000
 RMSDP=2.05D-07 MaxDP=6.15D-06 DE=-1.68D-08 OVMax= 2.19D-05

 Cycle  12  Pass 1  IDiag  1:
 RMSU=  1.03D-07    CP:  1.00D+00  1.01D+00  4.05D-01  5.95D-01  6.68D-01
                    CP:  6.31D-01  6.14D-01
 E= -2050.34956649550     Delta-E=       -0.000000002663 Rises=F Damp=F
 DIIS: error= 2.96D-07 at cycle   8 NSaved=   8.
 NSaved= 8 IEnMin= 8 EnMin= -2050.34956649550     IErMin= 8 ErrMin= 2.96D-07
 ErrMax= 2.96D-07  0.00D+00 EMaxC= 1.00D-01 BMatC= 1.03D-10 BMatP= 2.38D-09
 IDIUse=1 WtCom= 1.00D+00 WtEn= 0.00D+00
 Coeff-Com: -0.315D-03 0.903D-03 0.908D-03 0.133D-01 0.477D-01 0.118D+00
 Coeff-Com:  0.241D+00 0.578D+00
 Coeff:     -0.315D-03 0.903D-03 0.908D-03 0.133D-01 0.477D-01 0.118D+00
 Coeff:      0.241D+00 0.578D+00
 Gap=     0.105 Goal=   None    Shift=    0.000
 RMSDP=4.73D-08 MaxDP=1.57D-06 DE=-2.66D-09 OVMax= 2.81D-06

 Cycle  13  Pass 1  IDiag  1:
 RMSU=  2.76D-08    CP:  1.00D+00  1.01D+00  4.05D-01  5.94D-01  6.74D-01
                    CP:  6.40D-01  6.35D-01  6.80D-01
 E= -2050.34956649572     Delta-E=       -0.000000000219 Rises=F Damp=F
 DIIS: error= 9.94D-08 at cycle   9 NSaved=   9.
 NSaved= 9 IEnMin= 9 EnMin= -2050.34956649572     IErMin= 9 ErrMin= 9.94D-08
 ErrMax= 9.94D-08  0.00D+00 EMaxC= 1.00D-01 BMatC= 1.31D-11 BMatP= 1.03D-10
 IDIUse=1 WtCom= 1.00D+00 WtEn= 0.00D+00
 Coeff-Com: -0.817D-04-0.623D-03-0.405D-03 0.193D-02 0.101D-01 0.332D-01
 Coeff-Com:  0.813D-01 0.316D+00 0.559D+00
 Coeff:     -0.817D-04-0.623D-03-0.405D-03 0.193D-02 0.101D-01 0.332D-01
 Coeff:      0.813D-01 0.316D+00 0.559D+00
 Gap=     0.105 Goal=   None    Shift=    0.000
 RMSDP=1.40D-08 MaxDP=6.54D-07 DE=-2.19D-10 OVMax= 1.23D-06

 Cycle  14  Pass 1  IDiag  1:
 RMSU=  1.01D-08    CP:  1.00D+00  1.01D+00  4.05D-01  5.94D-01  6.76D-01
                    CP:  6.39D-01  6.37D-01  7.10D-01  6.95D-01
 E= -2050.34956649570     Delta-E=        0.000000000015 Rises=F Damp=F
 DIIS: error= 4.46D-08 at cycle  10 NSaved=  10.
 NSaved=10 IEnMin= 9 EnMin= -2050.34956649572     IErMin=10 ErrMin= 4.46D-08
 ErrMax= 4.46D-08  0.00D+00 EMaxC= 1.00D-01 BMatC= 2.40D-12 BMatP= 1.31D-11
 IDIUse=1 WtCom= 1.00D+00 WtEn= 0.00D+00
 Coeff-Com: -0.175D-04-0.467D-03-0.336D-03-0.140D-03 0.137D-02 0.902D-02
 Coeff-Com:  0.253D-01 0.138D+00 0.349D+00 0.478D+00
 Coeff:     -0.175D-04-0.467D-03-0.336D-03-0.140D-03 0.137D-02 0.902D-02
 Coeff:      0.253D-01 0.138D+00 0.349D+00 0.478D+00
 Gap=     0.105 Goal=   None    Shift=    0.000
 RMSDP=7.22D-09 MaxDP=3.69D-07 DE= 1.55D-11 OVMax= 7.26D-07

 SCF Done:  E(RM06L) =  -2050.34956650     A.U. after   14 cycles
            NFock= 14  Conv=0.72D-08     -V/T= 2.0055
 KE= 2.039228997069D+03 PE=-1.050153886488D+04 EE= 3.579310786065D+03
 Leave Link  502 at Sun Dec  2 14:07:09 2018, MaxMem=   536870912 cpu:      1393.5
 (Enter /pbs_home/pkowalski/g09d01/g09/l701.exe)
 Compute integral first derivatives.
 ... and contract with generalized density number  0.
 Leave Link  701 at Sun Dec  2 14:07:11 2018, MaxMem=   536870912 cpu:         3.5
 (Enter /pbs_home/pkowalski/g09d01/g09/l702.exe)
 L702 exits ... SP integral derivatives will be done elsewhere.
 Leave Link  702 at Sun Dec  2 14:07:12 2018, MaxMem=   536870912 cpu:         0.2
 (Enter /pbs_home/pkowalski/g09d01/g09/l703.exe)
 Compute integral first derivatives, UseDBF=F ICtDFT=           0.
 Integral derivatives from FoFJK, PRISM(SPDF).
 Calling FoFJK, ICntrl=      2527 FMM=F ISym2X=0 I1Cent= 0 IOpClX= 0 NMat=1 NMatS=1 NMatT=0.
 FoFJK:  IHMeth= 1 ICntrl=    2527 DoSepK=F KAlg= 0 I1Cent=   0 FoldK=F
 IRaf=         0 NMat=   1 IRICut=       1 DoRegI=T DoRafI=F ISym2E= 0.
 FoFCou: FMM=F IPFlag=           0 FMFlag=      100000 FMFlg1=         800
         NFxFlg=           0 DoJE=F BraDBF=F KetDBF=F FulRan=T
         wScrn=  0.000000 ICntrl=    2527 IOpCl=  0 I1Cent=           0 NGrid=           0
         NMat0=    1 NMatS0=      1 NMatT0=    0 NMatD0=    1 NMtDS0=    0 NMtDT0=    0
 Symmetry not used in FoFCou.
 Leave Link  703 at Sun Dec  2 14:08:02 2018, MaxMem=   536870912 cpu:       401.5
 (Enter /pbs_home/pkowalski/g09d01/g09/l716.exe)
 Dipole        =-4.34472981D-03-2.54081801D+00-1.26210311D-01
 ***** Axes restored to original set *****
 -------------------------------------------------------------------
 Center     Atomic                   Forces (Hartrees/Bohr)
 Number     Number              X              Y              Z
 -------------------------------------------------------------------
      1        6           0.000776702    0.003177990   -0.002297863
      2       16           0.001274537   -0.000946233   -0.000393037
      3        6          -0.000854269    0.000377563   -0.000152625
      4        6           0.000111273   -0.000714229   -0.000105746
      5        6           0.000599195   -0.000950309    0.000456305
      6        6           0.000442529   -0.000447826   -0.000049470
      7        1          -0.000084523    0.000341885    0.000042752
      8        6          -0.003692182    0.000801069   -0.001179398
      9        6          -0.000221018   -0.001649174   -0.000977981
     10        6           0.001435693   -0.001787330    0.001531917
     11        6           0.000292901    0.001963780    0.002097654
     12        6          -0.000296863   -0.001769157   -0.000339918
     13        9           0.000220480    0.000184366    0.001824411
     14        9          -0.000131347    0.001149088   -0.000351207
     15        9          -0.000254003   -0.001528255   -0.001492350
     16        9           0.000364731    0.000552232   -0.000103571
     17        9           0.000550788    0.000588329   -0.000339841
     18        9          -0.000800398    0.000433709    0.000326436
     19        6          -0.001650152    0.000620846   -0.000111112
     20        6           0.002267832    0.000531588   -0.000955950
     21        6           0.000755738   -0.000272834    0.001797456
     22        1           0.000247802   -0.000083548    0.000137572
     23        1          -0.000053498    0.000301902    0.000074055
     24        1          -0.000238118   -0.000590826    0.000200369
     25        6          -0.000430221    0.000293582   -0.000780880
     26        1           0.000249657   -0.000351546   -0.000256586
     27        1          -0.000103472   -0.000621717    0.000315468
     28        1          -0.000145242    0.000231276   -0.000061882
     29        1          -0.000116656    0.000037183   -0.000012932
     30        1          -0.000137308    0.000012638    0.000076970
     31        1          -0.000162674    0.000044784   -0.000076572
     32       16           0.000814003    0.001237630    0.000457893
     33        6           0.000455033   -0.001578832    0.001181479
     34        6          -0.001537839   -0.000035229    0.000290452
     35        6          -0.000090596    0.000044923   -0.001034244
     36        1          -0.000173492    0.000074167   -0.000069605
     37        1           0.000251157   -0.000086859   -0.000054658
     38        1           0.000080005    0.000098659    0.000456190
     39        1          -0.000016186    0.000314715   -0.000069953
 -------------------------------------------------------------------
 Cartesian Forces:  Max     0.003692182 RMS     0.000918112
 Leave Link  716 at Sun Dec  2 14:08:02 2018, MaxMem=   536870912 cpu:         0.3
 (Enter /pbs_home/pkowalski/g09d01/g09/l103.exe)

 GradGradGradGradGradGradGradGradGradGradGradGradGradGradGradGradGradGrad
 Berny optimization.
 Using GEDIIS/GDIIS optimizer.
 FormGI is forming the generalized inverse of G from B-inverse, IUseBI=4.
 GSVD:  received Info=                   1 from GESDD.
 Internal  Forces:  Max     0.004773481 RMS     0.000873183
 Search for a local minimum.
 Step number   5 out of a maximum of  223
 All quantities printed in internal units (Hartrees-Bohrs-Radians)
 RMS Force = .87318D-03 SwitMx=.10000D-02 MixMth= 2
 Mixed Optimization -- En-DIIS/RFO-DIIS
 Update second derivatives using D2CorX and points    4    3    5
 ITU=  0 -1  1  1  0
 Use linear search instead of GDIIS.
     Eigenvalues ---    0.00523   0.00884   0.00908   0.00952   0.00976
     Eigenvalues ---    0.01005   0.01103   0.01157   0.01176   0.01219
     Eigenvalues ---    0.01301   0.01358   0.01384   0.01425   0.01487
     Eigenvalues ---    0.01512   0.01584   0.01600   0.01943   0.01951
     Eigenvalues ---    0.02275   0.04042   0.04870   0.05544   0.07113
     Eigenvalues ---    0.07169   0.07195   0.07210   0.07273   0.07295
     Eigenvalues ---    0.07302   0.07353   0.07462   0.08128   0.09264
     Eigenvalues ---    0.09830   0.10297   0.11092   0.12123   0.12332
     Eigenvalues ---    0.14395   0.15512   0.15998   0.15999   0.16000
     Eigenvalues ---    0.16000   0.16000   0.16000   0.16000   0.16000
     Eigenvalues ---    0.16000   0.16000   0.16006   0.16029   0.16047
     Eigenvalues ---    0.17021   0.22590   0.23594   0.24139   0.24291
     Eigenvalues ---    0.24540   0.24824   0.24988   0.24994   0.24995
     Eigenvalues ---    0.24996   0.24997   0.25038   0.25463   0.27992
     Eigenvalues ---    0.28736   0.29077   0.29217   0.29363   0.30227
     Eigenvalues ---    0.30543   0.31707   0.33031   0.33383   0.33916
     Eigenvalues ---    0.34144   0.34204   0.34210   0.34216   0.34241
     Eigenvalues ---    0.34247   0.34254   0.34272   0.34279   0.34305
     Eigenvalues ---    0.34315   0.34333   0.34390   0.34551   0.35862
     Eigenvalues ---    0.36033   0.36407   0.37912   0.37990   0.38962
     Eigenvalues ---    0.39584   0.40384   0.41511   0.46759   0.51700
     Eigenvalues ---    0.52901   0.53083   0.53430   0.54103   0.54281
     Eigenvalues ---    0.54993
 RFO step:  Lambda=-2.24823943D-03 EMin= 5.23079951D-03
 Quartic linear search produced a step of -0.02329.
 Iteration  1 RMS(Cart)=  0.08693876 RMS(Int)=  0.00255649
 Iteration  2 RMS(Cart)=  0.00443266 RMS(Int)=  0.00026080
 Iteration  3 RMS(Cart)=  0.00000636 RMS(Int)=  0.00026077
 Iteration  4 RMS(Cart)=  0.00000000 RMS(Int)=  0.00026077
 ITry= 1 IFail=0 DXMaxC= 4.81D-01 DCOld= 1.00D+10 DXMaxT= 4.24D-01 DXLimC= 3.00D+00 Rises=F
 Variable       Old X    -DE/DX   Delta X   Delta X   Delta X     New X
                                 (Linear)    (Quad)   (Total)
    R1        3.30891  -0.00103   0.00010  -0.00640  -0.00631   3.30260
    R2        2.62374   0.00196  -0.00016   0.00733   0.00717   2.63091
    R3        2.73418  -0.00074  -0.00009   0.00001  -0.00008   2.73410
    R4        3.26538   0.00023   0.00000  -0.00104  -0.00105   3.26433
    R5        2.59472   0.00000  -0.00002   0.00217   0.00216   2.59688
    R6        2.80779  -0.00006   0.00006  -0.00173  -0.00167   2.80612
    R7        2.68502   0.00031   0.00005  -0.00129  -0.00122   2.68379
    R8        2.06503  -0.00027  -0.00002   0.00015   0.00013   2.06516
    R9        2.81481   0.00017   0.00000   0.00122   0.00121   2.81603
   R10        2.07283   0.00002   0.00000   0.00023   0.00023   2.07306
   R11        2.07830  -0.00001   0.00000   0.00031   0.00031   2.07861
   R12        2.07850   0.00002   0.00000   0.00037   0.00037   2.07887
   R13        2.84909  -0.00011  -0.00001   0.00116   0.00082   2.84991
   R14        2.58277   0.00477   0.00001   0.00559   0.00562   2.58839
   R15        2.89922  -0.00037  -0.00011   0.00526   0.00494   2.90416
   R16        2.55012   0.00013   0.00003  -0.00085  -0.00082   2.54930
   R17        2.56524   0.00023   0.00000   0.00066   0.00066   2.56590
   R18        2.84779   0.00001   0.00001  -0.00185  -0.00149   2.84630
   R19        2.72644   0.00070  -0.00009   0.00244   0.00235   2.72879
   R20        2.90333   0.00012  -0.00011   0.00446   0.00452   2.90786
   R21        2.52417  -0.00036   0.00007  -0.00315  -0.00308   2.52109
   R22        2.55229   0.00004   0.00001  -0.00085  -0.00084   2.55145
   R23        2.57332   0.00040  -0.00003   0.00198   0.00195   2.57527
   R24        2.53988  -0.00022   0.00005  -0.00216  -0.00211   2.53778
   R25        2.62534   0.00276  -0.00003   0.00280   0.00279   2.62813
   R26        2.81506  -0.00047  -0.00002  -0.00003  -0.00005   2.81501
   R27        2.68204   0.00032  -0.00005   0.00071   0.00067   2.68271
   R28        3.30239  -0.00001   0.00003  -0.00217  -0.00214   3.30025
   R29        2.07589   0.00007   0.00000   0.00016   0.00016   2.07604
   R30        2.08257  -0.00010  -0.00003   0.00179   0.00176   2.08433
   R31        2.07592  -0.00062   0.00001  -0.00169  -0.00168   2.07424
   R32        2.08262   0.00004   0.00000   0.00063   0.00063   2.08325
   R33        2.07636  -0.00041   0.00002  -0.00169  -0.00167   2.07469
   R34        2.07589  -0.00005   0.00000  -0.00008  -0.00008   2.07581
   R35        3.25626   0.00088  -0.00010   0.00540   0.00528   3.26154
   R36        2.59543   0.00101  -0.00004   0.00304   0.00299   2.59842
   R37        2.81070  -0.00030   0.00000  -0.00043  -0.00043   2.81027
   R38        2.06474  -0.00019  -0.00002   0.00058   0.00056   2.06530
   R39        2.07427  -0.00010   0.00001  -0.00042  -0.00041   2.07386
   R40        2.08052   0.00008  -0.00001   0.00085   0.00084   2.08136
   R41        2.07447  -0.00004   0.00000   0.00003   0.00003   2.07450
    A1        1.93480  -0.00051   0.00002  -0.00121  -0.00122   1.93358
    A2        2.11196  -0.00017   0.00001   0.00078   0.00079   2.11274
    A3        2.23623   0.00068  -0.00003   0.00060   0.00056   2.23679
    A4        1.60943   0.00081  -0.00005   0.00456   0.00445   1.61388
    A5        1.92986  -0.00040   0.00001  -0.00405  -0.00406   1.92580
    A6        2.11061   0.00066  -0.00004   0.00460   0.00456   2.11517
    A7        2.24261  -0.00026   0.00003  -0.00047  -0.00043   2.24217
    A8        2.00077   0.00029  -0.00001   0.00338   0.00336   2.00414
    A9        2.13780  -0.00038   0.00009  -0.00592  -0.00584   2.13197
   A10        2.14450   0.00009  -0.00008   0.00248   0.00240   2.14690
   A11        1.94968  -0.00020   0.00001  -0.00223  -0.00233   1.94735
   A12        2.17777   0.00193  -0.00014   0.01095   0.01069   2.18846
   A13        2.15547  -0.00174   0.00014  -0.00930  -0.00926   2.14622
   A14        1.92354   0.00012  -0.00001   0.00055   0.00054   1.92408
   A15        1.95669   0.00014  -0.00004   0.00281   0.00277   1.95946
   A16        1.95703   0.00018  -0.00002   0.00213   0.00212   1.95914
   A17        1.87953  -0.00012   0.00000  -0.00093  -0.00093   1.87861
   A18        1.87907  -0.00014   0.00000  -0.00101  -0.00100   1.87807
   A19        1.86420  -0.00021   0.00005  -0.00391  -0.00386   1.86034
   A20        2.12173  -0.00244  -0.00001  -0.00666  -0.00597   2.11576
   A21        2.23527   0.00318  -0.00002   0.00434   0.00505   2.24031
   A22        1.92098  -0.00077  -0.00010   0.00471   0.00295   1.92393
   A23        1.80603   0.00102  -0.00018   0.01801   0.01599   1.82202
   A24        1.99299  -0.00022   0.00010  -0.00638  -0.00556   1.98743
   A25        1.93489   0.00025  -0.00007   0.00664   0.00699   1.94187
   A26        1.95347  -0.00074   0.00015  -0.01424  -0.01347   1.94000
   A27        1.91035  -0.00084   0.00004  -0.00610  -0.00575   1.90461
   A28        1.86613   0.00048  -0.00004   0.00195   0.00158   1.86771
   A29        1.91556  -0.00111  -0.00010   0.00204   0.00101   1.91656
   A30        2.24848   0.00419   0.00004   0.00681   0.00729   2.25576
   A31        2.11909  -0.00308   0.00006  -0.00896  -0.00845   2.11064
   A32        1.78987   0.00001  -0.00022   0.01362   0.01207   1.80195
   A33        1.99690  -0.00071   0.00010  -0.01181  -0.01124   1.98565
   A34        1.89657   0.00036   0.00004   0.00133   0.00167   1.89823
   A35        1.99203  -0.00005   0.00008  -0.00757  -0.00694   1.98510
   A36        1.89039  -0.00003   0.00005  -0.00145  -0.00118   1.88921
   A37        1.89290   0.00044  -0.00005   0.00645   0.00617   1.89906
   A38        1.79472   0.00083  -0.00013   0.00838   0.00749   1.80221
   A39        1.94387   0.00024  -0.00003   0.00685   0.00701   1.95088
   A40        1.99321  -0.00025   0.00006  -0.00448  -0.00416   1.98905
   A41        1.91298  -0.00025   0.00005  -0.00357  -0.00345   1.90953
   A42        1.95296  -0.00105   0.00009  -0.01042  -0.01003   1.94293
   A43        1.86628   0.00045  -0.00003   0.00304   0.00287   1.86915
   A44        2.17742   0.00264  -0.00002   0.00677   0.00659   2.18401
   A45        1.94775   0.00000   0.00003  -0.00135  -0.00136   1.94638
   A46        2.15779  -0.00265  -0.00001  -0.00599  -0.00615   2.15165
   A47        2.25233   0.00178   0.00014  -0.00456  -0.00450   2.24783
   A48        2.09626  -0.00118  -0.00006   0.00237   0.00222   2.09848
   A49        1.93456  -0.00061  -0.00008   0.00205   0.00198   1.93654
   A50        1.93785  -0.00052  -0.00001  -0.00268  -0.00269   1.93516
   A51        1.94970   0.00045  -0.00008   0.00680   0.00672   1.95642
   A52        1.95423   0.00028   0.00001   0.00080   0.00081   1.95504
   A53        1.86862   0.00010   0.00003  -0.00008  -0.00005   1.86857
   A54        1.88634  -0.00004  -0.00005   0.00122   0.00117   1.88752
   A55        1.86290  -0.00027   0.00011  -0.00635  -0.00623   1.85667
   A56        1.95018   0.00063  -0.00008   0.00745   0.00736   1.95753
   A57        1.95260   0.00073  -0.00004   0.00650   0.00645   1.95905
   A58        1.93878  -0.00064   0.00004  -0.00601  -0.00596   1.93282
   A59        1.86484  -0.00057   0.00008  -0.00631  -0.00625   1.85859
   A60        1.86831  -0.00013   0.00005  -0.00308  -0.00303   1.86528
   A61        1.88496  -0.00008  -0.00004   0.00091   0.00088   1.88584
   A62        1.61188   0.00073   0.00004  -0.00010  -0.00004   1.61184
   A63        1.92938  -0.00032  -0.00002  -0.00157  -0.00164   1.92775
   A64        2.11791  -0.00073   0.00013  -0.00774  -0.00768   2.11023
   A65        2.23474   0.00104  -0.00015   0.01030   0.01007   2.24481
   A66        2.00121   0.00021   0.00002   0.00098   0.00105   2.00226
   A67        2.14831  -0.00035   0.00002  -0.00331  -0.00332   2.14499
   A68        2.13354   0.00014  -0.00004   0.00227   0.00219   2.13573
   A69        1.96374  -0.00024   0.00002  -0.00149  -0.00147   1.96228
   A70        1.94533   0.00018  -0.00006   0.00355   0.00349   1.94881
   A71        1.93256   0.00020  -0.00001   0.00142   0.00141   1.93397
   A72        1.86638  -0.00005   0.00003  -0.00222  -0.00218   1.86420
   A73        1.87929   0.00013  -0.00003   0.00231   0.00228   1.88157
   A74        1.87230  -0.00023   0.00006  -0.00384  -0.00378   1.86852
    D1        0.01908   0.00015   0.00040  -0.01944  -0.01908   0.00000
    D2        3.14068  -0.00006   0.00028  -0.01122  -0.01101   3.12967
    D3       -0.01514  -0.00015  -0.00039   0.01977   0.01937   0.00423
    D4        3.10247  -0.00046  -0.00011  -0.00701  -0.00728   3.09519
    D5       -3.13495   0.00009  -0.00026   0.01081   0.01057  -3.12438
    D6       -0.01734  -0.00022   0.00002  -0.01597  -0.01608  -0.03342
    D7       -0.83163  -0.00041  -0.00142   0.02612   0.02466  -0.80697
    D8        2.43081   0.00002  -0.00020  -0.00168  -0.00181   2.42900
    D9        2.28621  -0.00067  -0.00156   0.03587   0.03424   2.32045
   D10       -0.73454  -0.00024  -0.00034   0.00807   0.00777  -0.72677
   D11       -0.01798  -0.00010  -0.00029   0.01390   0.01365  -0.00433
   D12        3.13853  -0.00008  -0.00019   0.00871   0.00853  -3.13612
   D13        0.01277   0.00002   0.00012  -0.00518  -0.00505   0.00772
   D14       -3.11302   0.00013   0.00006  -0.00080  -0.00079  -3.11380
   D15        3.13800   0.00000   0.00001   0.00057   0.00059   3.13859
   D16        0.01222   0.00011  -0.00005   0.00495   0.00485   0.01707
   D17        3.13602  -0.00002  -0.00008   0.00294   0.00288   3.13890
   D18        1.04271  -0.00005  -0.00006   0.00189   0.00185   1.04456
   D19       -1.05423   0.00000  -0.00009   0.00345   0.00338  -1.05085
   D20        0.01227   0.00001   0.00004  -0.00325  -0.00322   0.00905
   D21       -2.08103  -0.00001   0.00007  -0.00430  -0.00425  -2.08528
   D22        2.10521   0.00003   0.00003  -0.00274  -0.00273   2.10249
   D23        0.00167   0.00008   0.00018  -0.00971  -0.00952  -0.00785
   D24       -3.11630   0.00033  -0.00010   0.01634   0.01606  -3.10024
   D25        3.12738  -0.00003   0.00024  -0.01420  -0.01390   3.11348
   D26        0.00941   0.00021  -0.00003   0.01185   0.01167   0.02109
   D27        1.61752   0.00044  -0.00040   0.03505   0.03467   1.65219
   D28       -0.47262   0.00022  -0.00042   0.03349   0.03307  -0.43954
   D29       -2.58056   0.00027  -0.00037   0.03205   0.03169  -2.54887
   D30       -1.55080   0.00012  -0.00009   0.00535   0.00527  -1.54553
   D31        2.64225  -0.00009  -0.00011   0.00379   0.00367   2.64592
   D32        0.53431  -0.00005  -0.00006   0.00235   0.00229   0.53660
   D33        2.94534   0.00094   0.00007   0.08271   0.08287   3.02821
   D34        0.81760   0.00128  -0.00005   0.09162   0.09180   0.90940
   D35       -1.29146   0.00063  -0.00001   0.08863   0.08847  -1.20299
   D36       -0.29746   0.00086  -0.00095   0.10613   0.10525  -0.19221
   D37       -2.42520   0.00121  -0.00108   0.11504   0.11418  -2.31102
   D38        1.74893   0.00056  -0.00103   0.11205   0.11085   1.85978
   D39        2.95837  -0.00154  -0.00070  -0.05170  -0.05221   2.90616
   D40       -0.19522  -0.00159  -0.00066  -0.06220  -0.06282  -0.25804
   D41       -0.07366  -0.00101   0.00041  -0.07624  -0.07579  -0.14945
   D42        3.05594  -0.00107   0.00044  -0.08674  -0.08640   2.96953
   D43        0.53028  -0.00022   0.00110  -0.09216  -0.09125   0.43903
   D44        2.69680  -0.00068   0.00110  -0.09883  -0.09796   2.59884
   D45       -1.46841  -0.00033   0.00113  -0.09749  -0.09636  -1.56477
   D46        2.68427  -0.00025   0.00118  -0.09622  -0.09531   2.58896
   D47       -1.43240  -0.00071   0.00119  -0.10290  -0.10202  -1.53442
   D48        0.68558  -0.00036   0.00121  -0.10155  -0.10042   0.58516
   D49       -1.53322  -0.00066   0.00126  -0.10656  -0.10518  -1.63841
   D50        0.63329  -0.00112   0.00126  -0.11323  -0.11190   0.52140
   D51        2.75127  -0.00077   0.00129  -0.11189  -0.11029   2.64097
   D52        0.41285   0.00072   0.00031   0.01414   0.01431   0.42715
   D53       -1.63448   0.00045   0.00035   0.01049   0.01085  -1.62363
   D54        2.53249  -0.00015   0.00037   0.00454   0.00476   2.53725
   D55       -2.71779   0.00071   0.00028   0.02360   0.02377  -2.69403
   D56        1.51807   0.00044   0.00031   0.01996   0.02031   1.53838
   D57       -0.59815  -0.00016   0.00033   0.01401   0.01422  -0.58393
   D58       -0.68140  -0.00187  -0.00136  -0.01387  -0.01519  -0.69660
   D59        2.47009  -0.00107  -0.00116   0.00617   0.00508   2.47518
   D60        2.44696  -0.00190  -0.00132  -0.02537  -0.02675   2.42020
   D61       -0.68473  -0.00111  -0.00112  -0.00532  -0.00648  -0.69121
   D62       -0.56948  -0.00043  -0.00088   0.05140   0.05059  -0.51889
   D63        1.49963   0.00017  -0.00097   0.06212   0.06110   1.56072
   D64       -2.71629  -0.00009  -0.00092   0.05709   0.05627  -2.66003
   D65       -2.73922   0.00047  -0.00090   0.06091   0.06016  -2.67906
   D66       -0.67011   0.00107  -0.00098   0.07163   0.07067  -0.59945
   D67        1.39715   0.00081  -0.00094   0.06660   0.06584   1.46299
   D68        1.43372  -0.00004  -0.00092   0.05868   0.05768   1.49139
   D69       -2.78036   0.00056  -0.00101   0.06940   0.06818  -2.71218
   D70       -0.71310   0.00030  -0.00096   0.06437   0.06335  -0.64975
   D71       -0.01232  -0.00068  -0.00060  -0.01005  -0.01074  -0.02306
   D72        3.12010  -0.00142  -0.00078  -0.02860  -0.02949   3.09061
   D73       -3.13203  -0.00010  -0.00062   0.01809   0.01746  -3.11457
   D74        0.00039  -0.00084  -0.00081  -0.00046  -0.00129  -0.00090
   D75       -2.57826   0.00036  -0.00020   0.01933   0.01913  -2.55912
   D76        1.62037   0.00029  -0.00017   0.01671   0.01653   1.63690
   D77       -0.46807   0.00014  -0.00026   0.01957   0.01931  -0.44876
   D78        0.53890  -0.00024  -0.00016  -0.01201  -0.01217   0.52673
   D79       -1.54566  -0.00031  -0.00014  -0.01463  -0.01477  -1.56043
   D80        2.64909  -0.00047  -0.00023  -0.01177  -0.01200   2.63709
   D81       -0.00119   0.00040   0.00021   0.00384   0.00407   0.00288
   D82        3.12367   0.00012   0.00008  -0.00041  -0.00026   3.12341
   D83       -3.12119   0.00090   0.00019   0.03142   0.03147  -3.08972
   D84        0.00367   0.00061   0.00005   0.02717   0.02714   0.03081
   D85        3.13370   0.00019   0.00077  -0.01886  -0.01817   3.11553
   D86        0.00034   0.00084   0.00094  -0.00216  -0.00122  -0.00088
   D87       -0.00100  -0.00061  -0.00081   0.00427   0.00346   0.00246
   D88       -3.09497  -0.00055  -0.00013  -0.01634  -0.01631  -3.11128
   D89        0.00143   0.00023   0.00050  -0.00542  -0.00493  -0.00350
   D90       -3.12359   0.00052   0.00063  -0.00115  -0.00056  -3.12415
   D91        3.09138   0.00011  -0.00023   0.01628   0.01614   3.10751
   D92       -0.03364   0.00040  -0.00010   0.02055   0.02050  -0.01314
   D93       -0.49696  -0.00023  -0.00017  -0.01430  -0.01446  -0.51142
   D94        1.59946  -0.00033  -0.00016  -0.01567  -0.01583   1.58363
   D95       -2.60094  -0.00037  -0.00014  -0.01723  -0.01737  -2.61831
   D96        2.70127  -0.00011   0.00063  -0.03832  -0.03769   2.66357
   D97       -1.48550  -0.00022   0.00064  -0.03970  -0.03906  -1.52456
   D98        0.59728  -0.00026   0.00066  -0.04126  -0.04060   0.55669
         Item               Value     Threshold  Converged?
 Maximum Force            0.004773     0.000450     NO 
 RMS     Force            0.000873     0.000300     NO 
 Maximum Displacement     0.480771     0.001800     NO 
 RMS     Displacement     0.087774     0.001200     NO 
 Predicted change in Energy=-1.393967D-03
 Lowest energy point so far.  Saving SCF results.
 GradGradGradGradGradGradGradGradGradGradGradGradGradGradGradGradGradGrad

 Leave Link  103 at Sun Dec  2 14:08:02 2018, MaxMem=   536870912 cpu:         0.8
 (Enter /pbs_home/pkowalski/g09d01/g09/l202.exe)
                          Input orientation:                          
 ---------------------------------------------------------------------
 Center     Atomic      Atomic             Coordinates (Angstroms)
 Number     Number       Type             X           Y           Z
 ---------------------------------------------------------------------
      1          6           0       -1.983597   -0.192781   -0.581822
      2         16           0       -3.430251    0.775124   -0.424737
      3          6           0       -4.440629   -0.510121   -0.982613
      4          6           0       -3.684312   -1.619339   -1.275995
      5          6           0       -2.290199   -1.466821   -1.052026
      6          6           0       -5.910086   -0.335149   -1.105543
      7          1           0       -4.127077   -2.537630   -1.669688
      8          6           0       -0.682815    0.351252   -0.257348
      9          6           0       -0.260695    1.713516   -0.747689
     10          6           0        0.352656   -0.256858    0.401540
     11          6           0        1.086285    1.969013   -0.053306
     12          6           0        1.612267    0.550648    0.228485
     13          9           0       -1.145751    2.692620   -0.468553
     14          9           0       -0.075516    1.717048   -2.092816
     15          9           0        1.925434    2.720910   -0.767667
     16          9           0        0.856370    2.577391    1.129896
     17          9           0        2.346549    0.120225   -0.835805
     18          9           0        2.422277    0.534061    1.299503
     19          6           0       -0.611028   -1.913038    2.093876
     20          6           0        0.348390   -1.465210    1.192135
     21          6           0       -1.859932   -1.183218    2.449722
     22          1           0       -2.133069   -1.362935    3.498536
     23          1           0       -2.716901   -1.502169    1.832927
     24          1           0       -1.759398   -0.100025    2.303423
     25          6           0       -1.298038   -2.535870   -1.357604
     26          1           0       -1.151085   -3.222092   -0.507421
     27          1           0       -0.308986   -2.127220   -1.602794
     28          1           0       -1.633719   -3.147095   -2.206347
     29          1           0       -6.372499   -1.258165   -1.476566
     30          1           0       -6.176751    0.474131   -1.801140
     31          1           0       -6.382403   -0.090102   -0.142702
     32         16           0        1.698455   -2.570449    1.116349
     33          6           0        0.990527   -3.627084    2.283054
     34          6           0       -0.226479   -3.139185    2.697229
     35          6           0        1.703036   -4.850945    2.736984
     36          1           0        2.366515   -5.260027    1.964441
     37          1           0        2.328481   -4.652656    3.621631
     38          1           0        0.989206   -5.636597    3.016828
     39          1           0       -0.836451   -3.648600    3.447481
 ---------------------------------------------------------------------
                    Distance matrix (angstroms):
                    1          2          3          4          5
     1  C    0.000000
     2  S    1.747662   0.000000
     3  C    2.509650   1.727410   0.000000
     4  C    2.325806   2.553945   1.374210   0.000000
     5  C    1.392219   2.592205   2.354664   1.420202   0.000000
     6  C    3.963820   2.801033   1.484934   2.575319   3.793036
     7  H    3.358016   3.606911   2.163603   1.092838   2.214104
     8  C    1.446821   2.784976   3.922900   3.732272   2.553544
     9  C    2.574855   3.321290   4.740423   4.807097   3.784978
    10  C    2.535584   4.007257   4.995559   4.579038   3.249854
    11  C    3.791684   4.686410   6.128336   6.093426   4.919659
    12  C    3.760256   5.089605   6.263349   5.918281   4.575930
    13  F    3.006719   2.982894   4.623639   5.068456   4.353292
    14  F    3.093755   3.863153   5.024643   4.982176   4.015605
    15  F    4.879002   5.708506   7.142305   7.110935   5.948908
    16  F    4.320792   4.903078   6.484877   6.634655   5.569320
    17  F    4.348867   5.828318   6.817967   6.292148   4.905599
    18  F    4.845556   6.105997   7.307383   6.968554   5.633884
    19  C    3.464476   4.638712   5.108699   4.570269   3.593804
    20  C    3.194396   4.680972   5.345693   4.730550   3.463873
    21  C    3.191633   3.816219   4.346722   4.171275   3.539464
    22  H    4.247461   4.652531   5.112027   5.026752   4.554459
    23  H    2.843104   3.285115   3.447124   3.258068   2.916552
    24  H    2.895429   3.316699   4.260893   4.338875   3.661819
    25  C    2.561620   4.047129   3.757680   2.557536   1.490177
    26  H    3.142505   4.602083   4.289720   3.094634   2.162210
    27  H    2.754770   4.421958   4.479967   3.428930   2.159786
    28  H    3.389611   4.667490   4.041027   2.721125   2.141668
    29  H    4.604136   3.727926   2.129714   2.719747   4.109616
    30  H    4.417470   3.086801   2.157048   3.297066   4.408373
    31  H    4.421862   3.089233   2.156931   3.301910   4.412296
    32  S    4.700489   6.314383   6.807272   5.966749   4.672174
    33  C    5.370975   6.801092   7.062401   6.209025   5.152928
    34  C    4.745622   5.944126   6.181608   5.482065   4.594851
    35  C    6.804721   8.246197   8.391828   7.454582   6.461797
    36  H    7.147301   8.702512   8.808175   7.769655   6.721047
    37  H    7.493565   8.888019   9.174994   8.327150   7.302385
    38  H    7.170981   8.513879   8.471092   7.510556   6.685589
    39  H    5.430830   6.425823   6.516586   5.877026   5.207601
                    6          7          8          9         10
     6  C    0.000000
     7  H    2.889343   0.000000
     8  C    5.339939   4.712036   0.000000
     9  C    6.020026   5.819900   1.508106   0.000000
    10  C    6.442000   5.436903   1.369719   2.362054   0.000000
    11  C    7.440805   7.078254   2.405930   1.536816   2.387383
    12  C    7.690908   6.788269   2.354398   2.411050   1.506198
    13  F    5.680848   6.138937   2.396022   1.349031   3.420775
    14  F    6.263260   5.890370   2.367097   1.357818   3.209586
    15  F    8.417187   8.068381   3.560711   2.407156   3.564796
    16  F    7.698377   7.670453   3.041255   2.349349   2.969377
    17  F    8.273581   7.047509   3.092738   3.056806   2.376725
    18  F    8.715965   7.819553   3.478332   3.574975   2.390653
    19  C    6.387960   5.188172   3.265030   4.620512   2.556487
    20  C    6.762018   5.419403   2.542424   3.773354   1.444013
    21  C    5.455537   4.893253   3.326926   4.601312   3.154163
    22  H    6.043157   5.662730   4.375882   5.567833   4.122332
    23  H    4.493659   3.915238   3.455709   4.799288   3.608580
    24  H    5.376295   5.228139   2.814291   3.852834   2.846495
    25  C    5.116414   2.846201   3.150324   4.416488   3.318626
    26  H    5.598239   3.267397   3.612562   5.021031   3.446746
    27  H    5.901787   3.840668   2.844784   3.935072   2.820173
    28  H    5.235085   2.622267   4.115975   5.257225   4.370381
    29  H    1.097015   2.591572   6.037319   6.834933   7.053908
    30  H    1.099954   3.645428   5.708041   6.135598   6.929596
    31  H    1.100089   3.661772   5.717801   6.410489   6.759070
    32  S    8.235488   6.457546   4.011711   5.066090   2.770349
    33  C    8.362888   6.557512   5.008081   6.266815   3.912211
    34  C    7.391013   5.886127   4.595750   5.951247   3.730066
    35  C    9.649718   7.665534   6.459192   7.687089   5.327613
    36  H   10.108479   7.923704   6.761746   7.930207   5.615157
    37  H   10.433649   8.610785   7.010954   8.143890   5.796198
    38  H    9.628059   7.598907   7.026394   8.352126   6.015523
    39  H    7.579628   6.184488   5.454189   6.832514   4.711226
                   11         12         13         14         15
    11  C    0.000000
    12  C    1.538773   0.000000
    13  F    2.382860   3.560978   0.000000
    14  F    2.360693   3.097989   2.176092   0.000000
    15  F    1.334103   2.408408   3.085846   2.601454   0.000000
    16  F    1.350167   2.343418   2.564528   3.463304   2.182714
    17  F    2.370356   1.362772   4.352959   3.161696   2.635440
    18  F    2.382026   1.342933   4.529483   4.375643   3.049975
    19  C    4.749904   3.806899   5.297552   5.567108   6.007957
    20  C    3.726862   2.567039   4.719946   4.593186   4.883798
    21  C    4.988177   4.471728   4.903928   5.677177   6.318449
    22  H    5.837953   5.327529   5.758482   6.706939   7.165872
    23  H    5.483722   5.052720   5.036028   5.722912   6.793287
    24  H    4.234738   4.012090   3.982371   5.046199   5.564823
    25  C    5.261195   4.529034   5.305725   4.485801   6.194557
    26  H    5.670945   4.734051   5.914842   5.297681   6.697161
    27  H    4.596393   3.770381   5.021706   3.882399   5.403187
    28  H    6.181309   5.489821   6.112308   5.108891   7.012193
    29  H    8.250686   8.362744   6.629004   6.991684   9.229912
    30  H    7.618484   8.049474   5.657601   6.233376   8.471215
    31  H    7.747855   8.028891   5.939044   6.844381   8.792754
    32  S    4.727532   3.246072   6.188806   5.641661   5.621345
    33  C    6.064985   4.696941   7.216210   6.988879   7.104785
    34  C    5.948317   4.805263   6.699043   6.822779   7.139814
    35  C    7.394452   5.956342   8.677351   8.344384   8.346557
    36  H    7.613758   6.111168   9.027739   8.432344   8.447148
    37  H    7.674289   6.253061   9.096866   8.888601   8.590568
    38  H    8.202466   6.815061   9.278026   9.017659   9.222084
    39  H    6.892750   5.830252   7.459360   7.750102   8.121954
                   16         17         18         19         20
    16  F    0.000000
    17  F    3.481707   0.000000
    18  F    2.579928   2.176358   0.000000
    19  C    4.821459   4.632975   3.977470   0.000000
    20  C    4.074866   3.258647   2.882640   1.390745   0.000000
    21  C    4.823113   5.494373   4.754930   1.489639   2.556899
    22  H    5.483919   6.407281   5.402362   2.142962   3.389334
    23  H    5.468576   5.949186   5.553550   2.161390   3.131771
    24  H    3.922749   5.173206   4.346990   2.156312   2.746172
    25  C    6.080672   4.539838   5.506854   3.573880   3.218418
    26  H    6.351746   4.848954   5.490225   2.961762   2.867674
    27  H    5.564082   3.562463   4.792238   3.715168   2.946528
    28  H    7.078192   5.328818   6.503307   4.589196   4.278689
    29  H    8.588462   8.850555   9.395037   6.809660   7.234306
    30  H    7.904395   8.585089   9.141163   7.200486   7.436276
    31  H    7.818878   8.758951   8.943820   6.452452   6.998306
    32  S    5.216277   3.386836   3.193031   2.592578   1.746417
    33  C    6.312153   5.060474   4.509147   2.353449   2.505223
    34  C    6.025639   5.452206   4.739439   1.419629   2.323354
    35  C    7.647205   6.155604   5.619782   3.794704   3.960407
    36  H    8.025093   6.065384   5.832385   4.481613   4.366912
    37  H    7.787775   6.530655   5.683583   4.298867   4.470238
    38  H    8.428983   7.058764   6.563529   4.156619   4.597893
    39  H    6.855640   6.533151   5.720819   2.212518   3.355239
                   21         22         23         24         25
    21  C    0.000000
    22  H    1.098595   0.000000
    23  H    1.102979   1.770452   0.000000
    24  H    1.097642   1.778445   1.761870   0.000000
    25  C    4.079354   5.065091   3.641592   4.421461   0.000000
    26  H    3.661170   4.524207   3.299567   4.244784   1.102409
    27  H    4.440660   5.471286   4.241806   4.633761   1.097878
    28  H    5.058356   5.998188   4.493862   5.444121   1.098472
    29  H    5.982025   6.537230   4.937173   6.075385   5.234199
    30  H    6.281048   6.914676   5.392844   6.057235   5.749667
    31  H    5.326191   5.738951   4.396925   5.230277   5.771354
    32  S    4.045295   4.670490   4.598920   4.412356   3.885951
    33  C    3.758374   4.044826   4.296848   4.472432   4.436516
    34  C    2.560318   2.726213   3.103069   3.426575   4.237204
    35  C    5.121472   5.240408   5.618493   5.894715   5.579576
    36  H    5.892259   6.147115   6.322967   6.615413   5.646766
    37  H    5.563557   5.544623   6.211353   6.258984   6.513464
    38  H    5.317121   5.314586   5.677177   6.222331   5.829378
    39  H    2.849762   2.628324   3.278726   3.840975   4.953794
                   26         27         28         29         30
    26  H    0.000000
    27  H    1.762871   0.000000
    28  H    1.767741   1.777453   0.000000
    29  H    5.662103   6.126775   5.153316   0.000000
    30  H    6.371271   6.421606   5.823796   1.773279   0.000000
    31  H    6.108115   6.570244   6.012805   1.773038   1.763822
    32  S    3.343822   3.408814   4.740909   8.578205   8.933089
    33  C    3.540801   4.363272   5.222239   8.600039   9.212518
    34  C    3.336398   4.418266   5.101514   7.663704   8.288372
    35  C    4.617936   5.504597   6.202707   9.791646  10.537649
    36  H    4.757814   5.449583   6.153197  10.209104  10.956622
    37  H    5.585962   6.374063   7.206322  10.640547  11.315006
    38  H    4.778181   5.944908   6.352867   9.672433  10.578504
    39  H    3.990258   5.300763   5.731746   7.785130   8.547733
                   31         32         33         34         35
    31  H    0.000000
    32  S    8.546203   0.000000
    33  C    8.529633   1.725931   0.000000
    34  C    7.433539   2.554997   1.375024   0.000000
    35  C    9.814914   2.797702   1.487130   2.579677   0.000000
    36  H   10.378427   2.898171   2.159018   3.429077   1.097440
    37  H   10.529321   3.317975   2.152605   3.110135   1.101408
    38  H    9.751249   3.676427   2.139291   2.795908   1.097777
    39  H    7.503992   3.608647   2.166611   1.092908   2.898178
                   36         37         38         39
    36  H    0.000000
    37  H    1.765397   0.000000
    38  H    1.773782   1.768497   0.000000
    39  H    3.880090   3.324944   2.733243   0.000000
 Stoichiometry    C17H14F6S2
 Framework group  C1[X(C17H14F6S2)]
 Deg. of freedom   111
 Full point group                 C1      NOp   1
 RotChk:  IX=0 Diff= 1.30D-02
 Largest Abelian subgroup         C1      NOp   1
 Largest concise Abelian subgroup C1      NOp   1
                         Standard orientation:                         
 ---------------------------------------------------------------------
 Center     Atomic      Atomic             Coordinates (Angstroms)
 Number     Number       Type             X           Y           Z
 ---------------------------------------------------------------------
      1          6           0        1.601663   -0.503824    0.262883
      2         16           0        3.109966   -0.564259   -0.617852
      3          6           0        3.569340   -2.055329    0.123517
      4          6           0        2.600585   -2.468174    1.006425
      5          6           0        1.473291   -1.609362    1.099291
      6          6           0        4.859729   -2.712313   -0.205570
      7          1           0        2.706275   -3.378340    1.602010
      8          6           0        0.680460    0.598428    0.090495
      9          6           0        1.161240    2.027817    0.099489
     10          6           0       -0.685994    0.558790    0.004690
     11          6           0       -0.080875    2.851050   -0.276331
     12          6           0       -1.247723    1.947685    0.159810
     13          9           0        2.179617    2.266641   -0.752426
     14          9           0        1.582709    2.397761    1.336087
     15          9           0       -0.107503    4.065999    0.274141
     16          9           0       -0.125846    2.980649   -1.619511
     17          9           0       -1.571755    2.220255    1.455132
     18          9           0       -2.345651    2.177618   -0.578535
     19          6           0       -1.376084   -1.645744   -1.090495
     20          6           0       -1.554500   -0.571713   -0.225164
     21          6           0       -0.213847   -1.826258   -2.004630
     22          1           0       -0.519738   -2.329261   -2.932169
     23          1           0        0.580288   -2.441693   -1.549491
     24          1           0        0.251609   -0.868929   -2.272381
     25          6           0        0.341321   -1.855538    2.036665
     26          1           0       -0.438743   -2.492588    1.588363
     27          1           0       -0.154314   -0.925106    2.343225
     28          1           0        0.690963   -2.369338    2.942425
     29          1           0        4.969288   -3.641716    0.366836
     30          1           0        5.724183   -2.073397    0.027683
     31          1           0        4.936850   -2.967776   -1.272802
     32         16           0       -3.082007   -0.691849    0.612845
     33          6           0       -3.485368   -2.167454   -0.186359
     34          6           0       -2.480809   -2.536401   -1.049742
     35          6           0       -4.785207   -2.843542    0.068358
     36          1           0       -5.166589   -2.650543    1.079137
     37          1           0       -5.563054   -2.507275   -0.635189
     38          1           0       -4.689734   -3.930454   -0.052561
     39          1           0       -2.542106   -3.434883   -1.668952
 ---------------------------------------------------------------------
 Rotational constants (GHZ):      0.2344184      0.1933358      0.1250816
 Leave Link  202 at Sun Dec  2 14:08:04 2018, MaxMem=   536870912 cpu:         0.0
 (Enter /pbs_home/pkowalski/g09d01/g09/l301.exe)
 Basis read from rwf:  (5D, 7F)
 No pseudopotential information found on rwf file.
 There are   453 symmetry adapted cartesian basis functions of A   symmetry.
 There are   428 symmetry adapted basis functions of A   symmetry.
   428 basis functions,   747 primitive gaussians,   453 cartesian basis functions
   101 alpha electrons      101 beta electrons
       nuclear repulsion energy      2825.3086934756 Hartrees.
 IExCor= 4134 DFT=T Ex+Corr=M06L ExCW=0 ScaHFX=  0.000000
 ScaDFX=  1.000000  1.000000  1.000000  1.000000 ScalE2=  1.000000  1.000000
 IRadAn=      0 IRanWt=     -1 IRanGd=            0 ICorTp=0 IEmpDi=  4
 NAtoms=   39 NActive=   39 NUniq=   39 SFac= 1.00D+00 NAtFMM=   60 NAOKFM=F Big=F
 Integral buffers will be    131072 words long.
 Raffenetti 2 integral format.
 Two-electron integral symmetry is turned on.
 No density basis found on file   724.
 Leave Link  301 at Sun Dec  2 14:08:04 2018, MaxMem=   536870912 cpu:         0.7
 (Enter /pbs_home/pkowalski/g09d01/g09/l302.exe)
 NPDir=0 NMtPBC=     1 NCelOv=     1 NCel=       1 NClECP=     1 NCelD=      1
         NCelK=      1 NCelE2=     1 NClLst=     1 CellRange=     0.0.
 One-electron integrals computed using PRISM.
 NBasis=   428 RedAO= T EigKep=  3.63D-04  NBF=   428
 NBsUse=   428 1.00D-06 EigRej= -1.00D+00 NBFU=   428
 Precomputing XC quadrature grid using
 IXCGrd= 4 IRadAn=           0 IRanWt=          -1 IRanGd=           0 AccXCQ= 0.00D+00.
 Generated NRdTot=       0 NPtTot=           0 NUsed=           0 NTot=          32
 NSgBfM=   442   445   447   447   447 MxSgAt=    39 MxSgA2=    39.
 Leave Link  302 at Sun Dec  2 14:08:05 2018, MaxMem=   536870912 cpu:         7.3
 (Enter /pbs_home/pkowalski/g09d01/g09/l303.exe)
 DipDrv:  MaxL=1.
 Leave Link  303 at Sun Dec  2 14:08:06 2018, MaxMem=   536870912 cpu:         0.9
 (Enter /pbs_home/pkowalski/g09d01/g09/l401.exe)
 Initial guess from the checkpoint file:  "dae0068freq_open_m06l_air.chk"
 B after Tr=     0.000000    0.000000    0.000000
         Rot=    0.999972   -0.002245   -0.006896   -0.001801 Ang=  -0.86 deg.
 Guess basis will be translated and rotated to current coordinates.
 JPrj=2 DoOrth=T DoCkMO=T.
 Generating alternative initial guess.
 ExpMin= 1.22D-01 ExpMax= 9.18D+03 ExpMxC= 1.38D+03 IAcc=1 IRadAn=         1 AccDes= 0.00D+00
 Harris functional with IExCor= 1009 and IRadAn=       1 diagonalized for initial guess.
 HarFok:  IExCor= 1009 AccDes= 0.00D+00 IRadAn=         1 IDoV= 1 UseB2=F ITyADJ=14
 ICtDFT=  3500011 ScaDFX=  1.000000  1.000000  1.000000  1.000000
 FoFCou: FMM=F IPFlag=           0 FMFlag=      100000 FMFlg1=           0
         NFxFlg=           0 DoJE=T BraDBF=F KetDBF=T FulRan=T
         wScrn=  0.000000 ICntrl=     500 IOpCl=  0 I1Cent=   200000004 NGrid=           0
         NMat0=    1 NMatS0=      1 NMatT0=    0 NMatD0=    1 NMtDS0=    0 NMtDT0=    0
 Petite list used in FoFCou.
 Harris En= -2048.96419919032    
 Leave Link  401 at Sun Dec  2 14:08:09 2018, MaxMem=   536870912 cpu:        19.5
 (Enter /pbs_home/pkowalski/g09d01/g09/l502.exe)
 Closed shell SCF:
 Using DIIS extrapolation, IDIIS=  1040.
 Integral symmetry usage will be decided dynamically.
 IVT=      641221 IEndB=      641221 NGot=   536870912 MDV=   536451994
 LenX=   536451994 LenY=   536246332
 Requested convergence on RMS density matrix=1.00D-08 within 128 cycles.
 Requested convergence on MAX density matrix=1.00D-06.
 Requested convergence on             energy=1.00D-06.
 No special actions if energy rises.
 Fock matrices will be formed incrementally for  20 cycles.
 Integral accuracy reduced to 1.0D-05 until final iterations.

 Cycle   1  Pass 0  IDiag  1:
 FoFJK:  IHMeth= 1 ICntrl=     500 DoSepK=F KAlg= 0 I1Cent=   0 FoldK=F
 IRaf= 780000000 NMat=   1 IRICut=       1 DoRegI=T DoRafI=F ISym2E= 0.
 FoFCou: FMM=F IPFlag=           0 FMFlag=      100000 FMFlg1=           0
         NFxFlg=           0 DoJE=T BraDBF=F KetDBF=F FulRan=T
         wScrn=  0.000000 ICntrl=     500 IOpCl=  0 I1Cent=           0 NGrid=           0
         NMat0=    1 NMatS0=      1 NMatT0=    0 NMatD0=    1 NMtDS0=    0 NMtDT0=    0
 Symmetry not used in FoFCou.
 E= -2050.32431720013    
 DIIS: error= 4.79D-03 at cycle   1 NSaved=   1.
 NSaved= 1 IEnMin= 1 EnMin= -2050.32431720013     IErMin= 1 ErrMin= 4.79D-03
 ErrMax= 4.79D-03  0.00D+00 EMaxC= 1.00D-01 BMatC= 2.17D-02 BMatP= 2.17D-02
 IDIUse=3 WtCom= 9.52D-01 WtEn= 4.79D-02
 Coeff-Com:  0.100D+01
 Coeff-En:   0.100D+01
 Coeff:      0.100D+01
 Gap=     0.465 Goal=   None    Shift=    0.000
 GapD=    0.465 DampG=2.000 DampE=1.000 DampFc=2.0000 IDamp=-1.
 RMSDP=7.63D-04 MaxDP=2.51D-02              OVMax= 3.10D-02

 Cycle   2  Pass 0  IDiag  1:
 RMSU=  7.60D-04    CP:  9.97D-01
 E= -2050.35326796411     Delta-E=       -0.028950763985 Rises=F Damp=F
 DIIS: error= 6.96D-04 at cycle   2 NSaved=   2.
 NSaved= 2 IEnMin= 2 EnMin= -2050.35326796411     IErMin= 2 ErrMin= 6.96D-04
 ErrMax= 6.96D-04  0.00D+00 EMaxC= 1.00D-01 BMatC= 4.21D-04 BMatP= 2.17D-02
 IDIUse=3 WtCom= 9.93D-01 WtEn= 6.96D-03
 Coeff-Com:  0.152D-01 0.985D+00
 Coeff-En:   0.000D+00 0.100D+01
 Coeff:      0.151D-01 0.985D+00
 Gap=     0.105 Goal=   None    Shift=    0.000
 RMSDP=1.56D-04 MaxDP=6.47D-03 DE=-2.90D-02 OVMax= 1.04D-02

 Cycle   3  Pass 0  IDiag  1:
 RMSU=  1.53D-04    CP:  9.96D-01  9.63D-01
 E= -2050.35271982268     Delta-E=        0.000548141434 Rises=F Damp=F
 DIIS: error= 1.02D-03 at cycle   3 NSaved=   3.
 NSaved= 3 IEnMin= 2 EnMin= -2050.35326796411     IErMin= 2 ErrMin= 6.96D-04
 ErrMax= 1.02D-03  0.00D+00 EMaxC= 1.00D-01 BMatC= 1.04D-03 BMatP= 4.21D-04
 IDIUse=3 WtCom= 2.39D-01 WtEn= 7.61D-01
 Coeff-Com: -0.513D-02 0.621D+00 0.384D+00
 Coeff-En:   0.000D+00 0.706D+00 0.294D+00
 Coeff:     -0.122D-02 0.686D+00 0.315D+00
 Gap=     0.104 Goal=   None    Shift=    0.000
 RMSDP=9.46D-05 MaxDP=3.94D-03 DE= 5.48D-04 OVMax= 9.36D-03

 Cycle   4  Pass 0  IDiag  1:
 RMSU=  4.48D-05    CP:  9.96D-01  9.74D-01  4.60D-01
 E= -2050.35355027022     Delta-E=       -0.000830447545 Rises=F Damp=F
 DIIS: error= 1.49D-04 at cycle   4 NSaved=   4.
 NSaved= 4 IEnMin= 4 EnMin= -2050.35355027022     IErMin= 4 ErrMin= 1.49D-04
 ErrMax= 1.49D-04  0.00D+00 EMaxC= 1.00D-01 BMatC= 3.71D-05 BMatP= 4.21D-04
 IDIUse=3 WtCom= 9.99D-01 WtEn= 1.49D-03
 Coeff-Com: -0.280D-02 0.306D+00 0.151D+00 0.546D+00
 Coeff-En:   0.000D+00 0.000D+00 0.000D+00 0.100D+01
 Coeff:     -0.279D-02 0.305D+00 0.151D+00 0.547D+00
 Gap=     0.104 Goal=   None    Shift=    0.000
 RMSDP=3.36D-05 MaxDP=1.40D-03 DE=-8.30D-04 OVMax= 3.84D-03

 Cycle   5  Pass 0  IDiag  1:
 RMSU=  2.23D-05    CP:  9.96D-01  9.79D-01  4.41D-01  4.50D-01
 E= -2050.35356045220     Delta-E=       -0.000010181979 Rises=F Damp=F
 DIIS: error= 1.62D-04 at cycle   5 NSaved=   5.
 NSaved= 5 IEnMin= 5 EnMin= -2050.35356045220     IErMin= 4 ErrMin= 1.49D-04
 ErrMax= 1.62D-04  0.00D+00 EMaxC= 1.00D-01 BMatC= 2.14D-05 BMatP= 3.71D-05
 IDIUse=3 WtCom= 9.98D-01 WtEn= 1.62D-03
 Coeff-Com: -0.582D-03 0.113D+00 0.396D-01 0.424D+00 0.424D+00
 Coeff-En:   0.000D+00 0.000D+00 0.000D+00 0.432D+00 0.568D+00
 Coeff:     -0.581D-03 0.113D+00 0.395D-01 0.424D+00 0.424D+00
 Gap=     0.104 Goal=   None    Shift=    0.000
 RMSDP=1.58D-05 MaxDP=6.78D-04 DE=-1.02D-05 OVMax= 2.13D-03

 Cycle   6  Pass 0  IDiag  1:
 RMSU=  6.44D-06    CP:  9.96D-01  9.80D-01  4.17D-01  6.08D-01  4.62D-01
 E= -2050.35358299884     Delta-E=       -0.000022546636 Rises=F Damp=F
 DIIS: error= 3.09D-05 at cycle   6 NSaved=   6.
 NSaved= 6 IEnMin= 6 EnMin= -2050.35358299884     IErMin= 6 ErrMin= 3.09D-05
 ErrMax= 3.09D-05  0.00D+00 EMaxC= 1.00D-01 BMatC= 8.61D-07 BMatP= 2.14D-05
 IDIUse=1 WtCom= 1.00D+00 WtEn= 0.00D+00
 Coeff-Com: -0.229D-03 0.529D-01 0.163D-01 0.229D+00 0.260D+00 0.442D+00
 Coeff:     -0.229D-03 0.529D-01 0.163D-01 0.229D+00 0.260D+00 0.442D+00
 Gap=     0.104 Goal=   None    Shift=    0.000
 RMSDP=4.39D-06 MaxDP=1.66D-04 DE=-2.25D-05 OVMax= 5.27D-04

 Initial convergence to 1.0D-05 achieved.  Increase integral accuracy.
 Cycle   7  Pass 1  IDiag  1:
 E= -2050.34984479920     Delta-E=        0.003738199640 Rises=F Damp=F
 DIIS: error= 1.62D-04 at cycle   1 NSaved=   1.
 NSaved= 1 IEnMin= 1 EnMin= -2050.34984479920     IErMin= 1 ErrMin= 1.62D-04
 ErrMax= 1.62D-04  0.00D+00 EMaxC= 1.00D-01 BMatC= 4.07D-05 BMatP= 4.07D-05
 IDIUse=3 WtCom= 9.98D-01 WtEn= 1.62D-03
 Coeff-Com:  0.100D+01
 Coeff-En:   0.100D+01
 Coeff:      0.100D+01
 Gap=     0.104 Goal=   None    Shift=    0.000
 RMSDP=4.39D-06 MaxDP=1.66D-04 DE= 3.74D-03 OVMax= 1.41D-03

 Cycle   8  Pass 1  IDiag  1:
 RMSU=  1.14D-04    CP:  1.00D+00
 E= -2050.34988067292     Delta-E=       -0.000035873717 Rises=F Damp=F
 DIIS: error= 1.11D-04 at cycle   2 NSaved=   2.
 NSaved= 2 IEnMin= 2 EnMin= -2050.34988067292     IErMin= 2 ErrMin= 1.11D-04
 ErrMax= 1.11D-04  0.00D+00 EMaxC= 1.00D-01 BMatC= 8.07D-06 BMatP= 4.07D-05
 IDIUse=3 WtCom= 9.99D-01 WtEn= 1.11D-03
 Coeff-Com:  0.229D+00 0.771D+00
 Coeff-En:   0.000D+00 0.100D+01
 Coeff:      0.229D+00 0.771D+00
 Gap=     0.104 Goal=   None    Shift=    0.000
 RMSDP=2.55D-05 MaxDP=1.14D-03 DE=-3.59D-05 OVMax= 2.88D-03

 Cycle   9  Pass 1  IDiag  1:
 RMSU=  2.54D-05    CP:  1.00D+00  9.83D-01
 E= -2050.34986898425     Delta-E=        0.000011688668 Rises=F Damp=F
 DIIS: error= 1.46D-04 at cycle   3 NSaved=   3.
 NSaved= 3 IEnMin= 2 EnMin= -2050.34988067292     IErMin= 2 ErrMin= 1.11D-04
 ErrMax= 1.46D-04  0.00D+00 EMaxC= 1.00D-01 BMatC= 1.74D-05 BMatP= 8.07D-06
 IDIUse=3 WtCom= 4.53D-01 WtEn= 5.47D-01
 Coeff-Com:  0.366D-01 0.586D+00 0.378D+00
 Coeff-En:   0.000D+00 0.650D+00 0.350D+00
 Coeff:      0.166D-01 0.621D+00 0.362D+00
 Gap=     0.104 Goal=   None    Shift=    0.000
 RMSDP=1.55D-05 MaxDP=5.07D-04 DE= 1.17D-05 OVMax= 1.73D-03

 Cycle  10  Pass 1  IDiag  1:
 RMSU=  5.03D-06    CP:  1.00D+00  1.01D+00  4.33D-01
 E= -2050.34988928940     Delta-E=       -0.000020305150 Rises=F Damp=F
 DIIS: error= 2.30D-05 at cycle   4 NSaved=   4.
 NSaved= 4 IEnMin= 4 EnMin= -2050.34988928940     IErMin= 4 ErrMin= 2.30D-05
 ErrMax= 2.30D-05  0.00D+00 EMaxC= 1.00D-01 BMatC= 5.55D-07 BMatP= 8.07D-06
 IDIUse=1 WtCom= 1.00D+00 WtEn= 0.00D+00
 Coeff-Com:  0.480D-02 0.326D+00 0.203D+00 0.466D+00
 Coeff:      0.480D-02 0.326D+00 0.203D+00 0.466D+00
 Gap=     0.104 Goal=   None    Shift=    0.000
 RMSDP=2.94D-06 MaxDP=1.65D-04 DE=-2.03D-05 OVMax= 3.12D-04

 Cycle  11  Pass 1  IDiag  1:
 RMSU=  2.13D-06    CP:  1.00D+00  1.01D+00  4.04D-01  6.27D-01
 E= -2050.34988978056     Delta-E=       -0.000000491159 Rises=F Damp=F
 DIIS: error= 1.29D-05 at cycle   5 NSaved=   5.
 NSaved= 5 IEnMin= 5 EnMin= -2050.34988978056     IErMin= 5 ErrMin= 1.29D-05
 ErrMax= 1.29D-05  0.00D+00 EMaxC= 1.00D-01 BMatC= 8.92D-08 BMatP= 5.55D-07
 IDIUse=1 WtCom= 1.00D+00 WtEn= 0.00D+00
 Coeff-Com: -0.121D-02 0.137D+00 0.866D-01 0.309D+00 0.469D+00
 Coeff:     -0.121D-02 0.137D+00 0.866D-01 0.309D+00 0.469D+00
 Gap=     0.104 Goal=   None    Shift=    0.000
 RMSDP=1.34D-06 MaxDP=6.32D-05 DE=-4.91D-07 OVMax= 1.78D-04

 Cycle  12  Pass 1  IDiag  1:
 RMSU=  1.05D-06    CP:  1.00D+00  1.01D+00  4.13D-01  6.47D-01  6.30D-01
 E= -2050.34988986084     Delta-E=       -0.000000080285 Rises=F Damp=F
 DIIS: error= 6.13D-06 at cycle   6 NSaved=   6.
 NSaved= 6 IEnMin= 6 EnMin= -2050.34988986084     IErMin= 6 ErrMin= 6.13D-06
 ErrMax= 6.13D-06  0.00D+00 EMaxC= 1.00D-01 BMatC= 2.07D-08 BMatP= 8.92D-08
 IDIUse=1 WtCom= 1.00D+00 WtEn= 0.00D+00
 Coeff-Com: -0.190D-02 0.470D-01 0.307D-01 0.155D+00 0.345D+00 0.425D+00
 Coeff:     -0.190D-02 0.470D-01 0.307D-01 0.155D+00 0.345D+00 0.425D+00
 Gap=     0.104 Goal=   None    Shift=    0.000
 RMSDP=6.15D-07 MaxDP=2.12D-05 DE=-8.03D-08 OVMax= 8.40D-05

 Cycle  13  Pass 1  IDiag  1:
 RMSU=  3.96D-07    CP:  1.00D+00  1.01D+00  4.14D-01  6.44D-01  6.88D-01
                    CP:  5.72D-01
 E= -2050.34988988152     Delta-E=       -0.000000020675 Rises=F Damp=F
 DIIS: error= 1.51D-06 at cycle   7 NSaved=   7.
 NSaved= 7 IEnMin= 7 EnMin= -2050.34988988152     IErMin= 7 ErrMin= 1.51D-06
 ErrMax= 1.51D-06  0.00D+00 EMaxC= 1.00D-01 BMatC= 2.50D-09 BMatP= 2.07D-08
 IDIUse=1 WtCom= 1.00D+00 WtEn= 0.00D+00
 Coeff-Com: -0.961D-03 0.910D-02 0.629D-02 0.537D-01 0.157D+00 0.296D+00
 Coeff-Com:  0.479D+00
 Coeff:     -0.961D-03 0.910D-02 0.629D-02 0.537D-01 0.157D+00 0.296D+00
 Coeff:      0.479D+00
 Gap=     0.104 Goal=   None    Shift=    0.000
 RMSDP=2.23D-07 MaxDP=7.85D-06 DE=-2.07D-08 OVMax= 2.28D-05

 Cycle  14  Pass 1  IDiag  1:
 RMSU=  1.16D-07    CP:  1.00D+00  1.01D+00  4.14D-01  6.61D-01  6.77D-01
                    CP:  6.10D-01  5.92D-01
 E= -2050.34988988420     Delta-E=       -0.000000002687 Rises=F Damp=F
 DIIS: error= 4.86D-07 at cycle   8 NSaved=   8.
 NSaved= 8 IEnMin= 8 EnMin= -2050.34988988420     IErMin= 8 ErrMin= 4.86D-07
 ErrMax= 4.86D-07  0.00D+00 EMaxC= 1.00D-01 BMatC= 1.40D-10 BMatP= 2.50D-09
 IDIUse=1 WtCom= 1.00D+00 WtEn= 0.00D+00
 Coeff-Com: -0.369D-03 0.750D-03 0.605D-03 0.157D-01 0.562D-01 0.124D+00
 Coeff-Com:  0.264D+00 0.540D+00
 Coeff:     -0.369D-03 0.750D-03 0.605D-03 0.157D-01 0.562D-01 0.124D+00
 Coeff:      0.264D+00 0.540D+00
 Gap=     0.104 Goal=   None    Shift=    0.000
 RMSDP=5.75D-08 MaxDP=2.26D-06 DE=-2.69D-09 OVMax= 5.32D-06

 Cycle  15  Pass 1  IDiag  1:
 RMSU=  3.62D-08    CP:  1.00D+00  1.01D+00  4.14D-01  6.61D-01  6.84D-01
                    CP:  6.14D-01  6.28D-01  6.75D-01
 E= -2050.34988988430     Delta-E=       -0.000000000100 Rises=F Damp=F
 DIIS: error= 2.25D-07 at cycle   9 NSaved=   9.
 NSaved= 9 IEnMin= 9 EnMin= -2050.34988988430     IErMin= 9 ErrMin= 2.25D-07
 ErrMax= 2.25D-07  0.00D+00 EMaxC= 1.00D-01 BMatC= 4.14D-11 BMatP= 1.40D-10
 IDIUse=1 WtCom= 1.00D+00 WtEn= 0.00D+00
 Coeff-Com: -0.132D-03-0.701D-03-0.407D-03 0.373D-02 0.187D-01 0.477D-01
 Coeff-Com:  0.121D+00 0.375D+00 0.435D+00
 Coeff:     -0.132D-03-0.701D-03-0.407D-03 0.373D-02 0.187D-01 0.477D-01
 Coeff:      0.121D+00 0.375D+00 0.435D+00
 Gap=     0.104 Goal=   None    Shift=    0.000
 RMSDP=2.54D-08 MaxDP=1.12D-06 DE=-1.00D-10 OVMax= 3.02D-06

 Cycle  16  Pass 1  IDiag  1:
 RMSU=  1.68D-08    CP:  1.00D+00  1.01D+00  4.14D-01  6.61D-01  6.86D-01
                    CP:  6.15D-01  6.27D-01  7.16D-01  5.08D-01
 E= -2050.34988988437     Delta-E=       -0.000000000065 Rises=F Damp=F
 DIIS: error= 8.72D-08 at cycle  10 NSaved=  10.
 NSaved=10 IEnMin=10 EnMin= -2050.34988988437     IErMin=10 ErrMin= 8.72D-08
 ErrMax= 8.72D-08  0.00D+00 EMaxC= 1.00D-01 BMatC= 6.65D-12 BMatP= 4.14D-11
 IDIUse=1 WtCom= 1.00D+00 WtEn= 0.00D+00
 Coeff-Com: -0.177D-04-0.645D-03-0.392D-03-0.492D-03 0.227D-02 0.993D-02
 Coeff-Com:  0.336D-01 0.160D+00 0.309D+00 0.487D+00
 Coeff:     -0.177D-04-0.645D-03-0.392D-03-0.492D-03 0.227D-02 0.993D-02
 Coeff:      0.336D-01 0.160D+00 0.309D+00 0.487D+00
 Gap=     0.104 Goal=   None    Shift=    0.000
 RMSDP=9.60D-09 MaxDP=4.20D-07 DE=-6.55D-11 OVMax= 9.44D-07

 SCF Done:  E(RM06L) =  -2050.34988988     A.U. after   16 cycles
            NFock= 16  Conv=0.96D-08     -V/T= 2.0055
 KE= 2.039202036401D+03 PE=-1.048690633691D+04 EE= 3.572045717150D+03
 Leave Link  502 at Sun Dec  2 14:11:20 2018, MaxMem=   536870912 cpu:      1506.8
 (Enter /pbs_home/pkowalski/g09d01/g09/l701.exe)
 Compute integral first derivatives.
 ... and contract with generalized density number  0.
 Leave Link  701 at Sun Dec  2 14:11:21 2018, MaxMem=   536870912 cpu:         3.6
 (Enter /pbs_home/pkowalski/g09d01/g09/l702.exe)
 L702 exits ... SP integral derivatives will be done elsewhere.
 Leave Link  702 at Sun Dec  2 14:11:21 2018, MaxMem=   536870912 cpu:         0.2
 (Enter /pbs_home/pkowalski/g09d01/g09/l703.exe)
 Compute integral first derivatives, UseDBF=F ICtDFT=           0.
 Integral derivatives from FoFJK, PRISM(SPDF).
 Calling FoFJK, ICntrl=      2527 FMM=F ISym2X=0 I1Cent= 0 IOpClX= 0 NMat=1 NMatS=1 NMatT=0.
 FoFJK:  IHMeth= 1 ICntrl=    2527 DoSepK=F KAlg= 0 I1Cent=   0 FoldK=F
 IRaf=         0 NMat=   1 IRICut=       1 DoRegI=T DoRafI=F ISym2E= 0.
 FoFCou: FMM=F IPFlag=           0 FMFlag=      100000 FMFlg1=         800
         NFxFlg=           0 DoJE=F BraDBF=F KetDBF=F FulRan=T
         wScrn=  0.000000 ICntrl=    2527 IOpCl=  0 I1Cent=           0 NGrid=           0
         NMat0=    1 NMatS0=      1 NMatT0=    0 NMatD0=    1 NMtDS0=    0 NMtDT0=    0
 Symmetry not used in FoFCou.
 Leave Link  703 at Sun Dec  2 14:12:11 2018, MaxMem=   536870912 cpu:       397.4
 (Enter /pbs_home/pkowalski/g09d01/g09/l716.exe)
 Dipole        =-2.50497042D-03-2.55850691D+00-1.24303634D-01
 ***** Axes restored to original set *****
 -------------------------------------------------------------------
 Center     Atomic                   Forces (Hartrees/Bohr)
 Number     Number              X              Y              Z
 -------------------------------------------------------------------
      1        6           0.000765513   -0.001021652    0.001364170
      2       16           0.000306635    0.001206746   -0.001051100
      3        6           0.000784941   -0.000511414    0.000458109
      4        6          -0.001097120   -0.000242297    0.000148251
      5        6           0.000734868    0.001002123   -0.000119028
      6        6          -0.000384274   -0.000056043    0.000074824
      7        1           0.000295770    0.000114134    0.000129863
      8        6          -0.001675339    0.001733271    0.001445968
      9        6           0.003061704   -0.002780530   -0.004218162
     10        6           0.001173218   -0.001546236    0.000177047
     11        6          -0.001560252   -0.000366744    0.003752268
     12        6          -0.000899425    0.001704854   -0.000572728
     13        9          -0.001945541    0.000473632    0.000219127
     14        9          -0.001126232    0.000259795    0.000164418
     15        9           0.000254212    0.000391151   -0.001288208
     16        9           0.000757498    0.000193890   -0.000209087
     17        9          -0.000513203   -0.000712823    0.000839972
     18        9           0.000838097   -0.000365820    0.001054578
     19        6          -0.000206553    0.000336921    0.000113537
     20        6          -0.000375386    0.000319047   -0.003430551
     21        6          -0.000115191   -0.000584379   -0.000931778
     22        1          -0.000025275    0.000081949   -0.000198127
     23        1           0.000279115   -0.000120331   -0.000113378
     24        1           0.000069158    0.000384232    0.000172547
     25        6           0.000029614    0.000469935    0.000713413
     26        1           0.000045431    0.000093705    0.000731378
     27        1           0.000441668    0.000282103    0.000092185
     28        1           0.000204480    0.000022293   -0.000050992
     29        1           0.000022394    0.000052052    0.000004208
     30        1           0.000210481   -0.000111815   -0.000032449
     31        1           0.000052343   -0.000101834    0.000008942
     32       16           0.000208864    0.000292155    0.001122194
     33        6          -0.000471195   -0.000745951   -0.000713365
     34        6           0.000078639   -0.000642075    0.000264367
     35        6          -0.000414333    0.000130365    0.000409725
     36        1          -0.000231346   -0.000110819   -0.000194249
     37        1           0.000109174    0.000195229   -0.000288546
     38        1           0.000038453    0.000119423    0.000160908
     39        1           0.000278395    0.000161759   -0.000210253
 -------------------------------------------------------------------
 Cartesian Forces:  Max     0.004218162 RMS     0.000962465
 Leave Link  716 at Sun Dec  2 14:12:11 2018, MaxMem=   536870912 cpu:         0.3
 (Enter /pbs_home/pkowalski/g09d01/g09/l103.exe)

 GradGradGradGradGradGradGradGradGradGradGradGradGradGradGradGradGradGrad
 Berny optimization.
 Using GEDIIS/GDIIS optimizer.
 FormGI is forming the generalized inverse of G from B-inverse, IUseBI=4.
 GSVD:  received Info=                   1 from GESDD.
 Internal  Forces:  Max     0.004783324 RMS     0.001030634
 Search for a local minimum.
 Step number   6 out of a maximum of  223
 All quantities printed in internal units (Hartrees-Bohrs-Radians)
 RMS Force = .10306D-02 SwitMx=.10000D-02 MixMth= 1
 Mixed Optimization -- RFO/linear search
 Update second derivatives using D2CorX and points    4    5    6
 DE= -3.23D-04 DEPred=-1.39D-03 R= 2.32D-01
 Trust test= 2.32D-01 RLast= 4.80D-01 DXMaxT set to 4.24D-01
 ITU=  0  0 -1  1  1  0
 Use linear search instead of GDIIS.
     Eigenvalues ---    0.00573   0.00884   0.00947   0.00969   0.00985
     Eigenvalues ---    0.01029   0.01107   0.01155   0.01216   0.01245
     Eigenvalues ---    0.01309   0.01357   0.01376   0.01420   0.01485
     Eigenvalues ---    0.01503   0.01584   0.01638   0.01953   0.02095
     Eigenvalues ---    0.02287   0.03883   0.05217   0.05579   0.07090
     Eigenvalues ---    0.07145   0.07168   0.07200   0.07272   0.07276
     Eigenvalues ---    0.07283   0.07335   0.07405   0.08096   0.09268
     Eigenvalues ---    0.09684   0.10475   0.11281   0.12338   0.12661
     Eigenvalues ---    0.14545   0.15577   0.15979   0.15996   0.15999
     Eigenvalues ---    0.16000   0.16000   0.16000   0.16000   0.16000
     Eigenvalues ---    0.16000   0.16001   0.16003   0.16024   0.16047
     Eigenvalues ---    0.17116   0.22929   0.23603   0.24258   0.24338
     Eigenvalues ---    0.24574   0.24795   0.24904   0.24969   0.24990
     Eigenvalues ---    0.24994   0.24996   0.25104   0.25771   0.28000
     Eigenvalues ---    0.28787   0.29127   0.29340   0.29431   0.30313
     Eigenvalues ---    0.30711   0.31702   0.33197   0.33924   0.34030
     Eigenvalues ---    0.34197   0.34207   0.34214   0.34239   0.34245
     Eigenvalues ---    0.34249   0.34254   0.34274   0.34280   0.34308
     Eigenvalues ---    0.34313   0.34337   0.34388   0.35170   0.35856
     Eigenvalues ---    0.36026   0.36726   0.37709   0.38029   0.38918
     Eigenvalues ---    0.39426   0.40586   0.41865   0.51517   0.52572
     Eigenvalues ---    0.52908   0.53142   0.53424   0.54070   0.54808
     Eigenvalues ---    0.57112
 RFO step:  Lambda=-8.10461002D-04 EMin= 5.73416704D-03
 Quartic linear search produced a step of -0.42971.
 Iteration  1 RMS(Cart)=  0.10055106 RMS(Int)=  0.00173450
 Iteration  2 RMS(Cart)=  0.00344022 RMS(Int)=  0.00010436
 Iteration  3 RMS(Cart)=  0.00000571 RMS(Int)=  0.00010434
 Iteration  4 RMS(Cart)=  0.00000000 RMS(Int)=  0.00010434
 ITry= 1 IFail=0 DXMaxC= 4.66D-01 DCOld= 1.00D+10 DXMaxT= 4.24D-01 DXLimC= 3.00D+00 Rises=F
 Variable       Old X    -DE/DX   Delta X   Delta X   Delta X     New X
                                 (Linear)    (Quad)   (Total)
    R1        3.30260  -0.00021   0.00271  -0.00323  -0.00052   3.30208
    R2        2.63091  -0.00288  -0.00308   0.00207  -0.00100   2.62992
    R3        2.73410  -0.00314   0.00003  -0.00710  -0.00707   2.72703
    R4        3.26433   0.00058   0.00045   0.00276   0.00320   3.26753
    R5        2.59688   0.00001  -0.00093  -0.00042  -0.00136   2.59552
    R6        2.80612   0.00010   0.00072   0.00037   0.00109   2.80721
    R7        2.68379   0.00010   0.00053   0.00154   0.00208   2.68587
    R8        2.06516  -0.00027  -0.00006  -0.00154  -0.00160   2.06357
    R9        2.81603  -0.00051  -0.00052  -0.00015  -0.00068   2.81535
   R10        2.07306  -0.00008  -0.00010  -0.00015  -0.00025   2.07281
   R11        2.07861  -0.00012  -0.00013  -0.00034  -0.00048   2.07814
   R12        2.07887   0.00001  -0.00016  -0.00006  -0.00021   2.07865
   R13        2.84991  -0.00165  -0.00035  -0.00342  -0.00363   2.84627
   R14        2.58839  -0.00196  -0.00242   0.00906   0.00663   2.59502
   R15        2.90416   0.00177  -0.00212   0.00277   0.00073   2.90489
   R16        2.54930   0.00167   0.00035   0.00198   0.00233   2.55163
   R17        2.56590  -0.00032  -0.00028   0.00030   0.00002   2.56592
   R18        2.84630  -0.00070   0.00064  -0.00124  -0.00075   2.84555
   R19        2.72879  -0.00194  -0.00101  -0.00283  -0.00384   2.72495
   R20        2.90786   0.00067  -0.00194   0.00184  -0.00016   2.90770
   R21        2.52109   0.00107   0.00132   0.00089   0.00221   2.52330
   R22        2.55145  -0.00023   0.00036   0.00021   0.00057   2.55202
   R23        2.57527  -0.00069  -0.00084   0.00001  -0.00083   2.57444
   R24        2.53778   0.00134   0.00091   0.00143   0.00233   2.54011
   R25        2.62813  -0.00056  -0.00120   0.00551   0.00430   2.63243
   R26        2.81501  -0.00060   0.00002  -0.00191  -0.00188   2.81312
   R27        2.68271   0.00021  -0.00029   0.00124   0.00096   2.68367
   R28        3.30025   0.00004   0.00092   0.00069   0.00159   3.30184
   R29        2.07604  -0.00019  -0.00007  -0.00037  -0.00044   2.07561
   R30        2.08433  -0.00013  -0.00076  -0.00010  -0.00086   2.08347
   R31        2.07424   0.00036   0.00072  -0.00097  -0.00025   2.07399
   R32        2.08325   0.00050  -0.00027   0.00079   0.00051   2.08377
   R33        2.07469   0.00047   0.00072  -0.00050   0.00022   2.07491
   R34        2.07581  -0.00003   0.00003  -0.00035  -0.00031   2.07550
   R35        3.26154   0.00014  -0.00227   0.00407   0.00180   3.26334
   R36        2.59842  -0.00046  -0.00129   0.00479   0.00352   2.60194
   R37        2.81027  -0.00046   0.00018  -0.00152  -0.00134   2.80893
   R38        2.06530  -0.00039  -0.00024  -0.00144  -0.00168   2.06362
   R39        2.07386   0.00007   0.00018  -0.00024  -0.00006   2.07380
   R40        2.08136  -0.00016  -0.00036  -0.00017  -0.00053   2.08083
   R41        2.07450  -0.00007  -0.00001  -0.00033  -0.00034   2.07416
    A1        1.93358   0.00127   0.00052   0.00074   0.00125   1.93483
    A2        2.11274   0.00184  -0.00034   0.00426   0.00386   2.11661
    A3        2.23679  -0.00310  -0.00024  -0.00475  -0.00505   2.23174
    A4        1.61388  -0.00115  -0.00191  -0.00017  -0.00211   1.61178
    A5        1.92580   0.00044   0.00174   0.00064   0.00237   1.92817
    A6        2.11517  -0.00023  -0.00196   0.00152  -0.00043   2.11473
    A7        2.24217  -0.00021   0.00019  -0.00214  -0.00194   2.24023
    A8        2.00414  -0.00074  -0.00145  -0.00125  -0.00270   2.00144
    A9        2.13197   0.00057   0.00251   0.00040   0.00289   2.13486
   A10        2.14690   0.00017  -0.00103   0.00099  -0.00007   2.14683
   A11        1.94735   0.00017   0.00100   0.00003   0.00100   1.94835
   A12        2.18846  -0.00251  -0.00459   0.00118  -0.00351   2.18494
   A13        2.14622   0.00237   0.00398  -0.00042   0.00346   2.14967
   A14        1.92408   0.00008  -0.00023   0.00144   0.00121   1.92529
   A15        1.95946  -0.00023  -0.00119  -0.00029  -0.00148   1.95798
   A16        1.95914  -0.00006  -0.00091   0.00029  -0.00062   1.95852
   A17        1.87861   0.00006   0.00040  -0.00049  -0.00009   1.87851
   A18        1.87807  -0.00001   0.00043  -0.00078  -0.00034   1.87773
   A19        1.86034   0.00017   0.00166  -0.00028   0.00137   1.86171
   A20        2.11576   0.00303   0.00256   0.00023   0.00232   2.11809
   A21        2.24031  -0.00478  -0.00217  -0.00445  -0.00707   2.23324
   A22        1.92393   0.00172  -0.00127   0.00203   0.00111   1.92504
   A23        1.82202  -0.00141  -0.00687   0.00354  -0.00269   1.81933
   A24        1.98743  -0.00056   0.00239  -0.00788  -0.00579   1.98164
   A25        1.94187   0.00035  -0.00300   0.00679   0.00365   1.94552
   A26        1.94000   0.00054   0.00579  -0.00755  -0.00199   1.93801
   A27        1.90461   0.00190   0.00247   0.00575   0.00810   1.91270
   A28        1.86771  -0.00067  -0.00068  -0.00013  -0.00068   1.86703
   A29        1.91656   0.00013  -0.00043  -0.00042  -0.00067   1.91589
   A30        2.25576  -0.00458  -0.00313  -0.00150  -0.00484   2.25092
   A31        2.11064   0.00446   0.00363   0.00231   0.00573   2.11637
   A32        1.80195  -0.00008  -0.00519   0.00330  -0.00143   1.80051
   A33        1.98565  -0.00073   0.00483  -0.01144  -0.00677   1.97889
   A34        1.89823   0.00074  -0.00072   0.00737   0.00652   1.90476
   A35        1.98510   0.00020   0.00298  -0.00563  -0.00290   1.98220
[truncated: 1,212,676 more chars]
