# Supplementary material for: Wide-range IR spectra of diarylethene derivatives and their simulation using the density functional theory
Source: Sci Rep. 2022 Oct 7;12:16834. doi: 10.1038/s41598-022-20264-x (PMC9546887; doi:10.1038/s41598-022-20264-x)
Supplement: Supplementary file 1 — Supplementary Information 1. [file 41598_2022_20264_MOESM1_ESM.zip › IR_files/2_0068/open/open_m06l_air_D3.log]

 Entering Gaussian System, Link 0=g09
 Input=open_m06l_air_D3.gjf
 Output=open_m06l_air_D3.log
 AtFile(1): /pbs_home/ewapastorczak/DAE/0068/Def2SVP.gbs
            H     0
            S   3   1.00
                 13.0107010              0.19682158E-01
                  1.9622572              0.13796524
                  0.44453796             0.47831935
            S   1   1.00
                  0.12194962             1.0000000
            P   1   1.00
                  0.8000000              1.0000000
            ****
            C     0
            S   5   1.00
               1238.4016938              0.54568832082E-02
                186.29004992             0.40638409211E-01
                 42.251176346            0.18025593888
                 11.676557932            0.46315121755
                  3.5930506482           0.44087173314
            S   1   1.00
                  0.40245147363          1.0000000
            S   1   1.00
                  0.13090182668          1.0000000
            P   3   1.00
                  9.4680970621           0.38387871728E-01
                  2.0103545142           0.21117025112
                  0.54771004707          0.51328172114
            P   1   1.00
                  0.15268613795          1.0000000
            D   1   1.00
                  0.8000000              1.0000000
            ****
            F     0
            S   5   1.00
               2894.8325990             -0.53408255515E-02
                435.41939120            -0.39904258866E-01
                 98.843328866           -0.17912768038
                 27.485198001           -0.46758090825
                  8.5405498171          -0.44653131020
            S   1   1.00
                  1.0654578038           1.0000000
            S   1   1.00
                  0.33247346748          1.0000000
            P   3   1.00
                 22.696633924           -0.45212874436E-01
                  4.9872339257          -0.23754317067
                  1.3491613954          -0.51287353587
            P   1   1.00
                  0.34829881977          1.0000000
            D   1   1.00
                  1.4000000              1.0000000
            ****
            S     0
            S   5   1.00
               9184.9303010             -0.22294387756E-02
               1381.5105503             -0.16683029937E-01
                313.87147580            -0.75262436116E-01
                 88.053870623           -0.19376827038
                 27.039914905           -0.17718020803
            S   3   1.00
                 45.648731303           -0.10736062573
                  4.9664522326           0.65066293018
                  2.0116242047           0.59712155354
            S   1   1.00
                  0.35661077013          1.0000000
            S   1   1.00
                  0.13507221477          1.0000000
            P   5   1.00
                261.98233439            -0.92729929822E-02
                 61.306894736           -0.66547669241E-01
                 19.103729887           -0.24828595903
                  6.6567720378          -0.48703847402
                  2.3959635161          -0.39337850312
            P   1   1.00
                  0.61776161679          1.0000000
            P   1   1.00
                  0.16993376871          1.0000000
            D   1   1.00
                  0.5500000              1.0000000
            ****
 Initial command:
 /pbs_home/pkowalski/g09d01/g09/l1.exe "/pbs_home/daria/obliczenia/0068/open/M06L/Gau-17093.inp" -scrdir="/pbs_home/daria/obliczenia/0068/open/M06L/"
 Entering Link 1 = /pbs_home/pkowalski/g09d01/g09/l1.exe PID=     17094.
  
 Copyright (c) 1988,1990,1992,1993,1995,1998,2003,2009,2013,
            Gaussian, Inc.  All Rights Reserved.
  
 This is part of the Gaussian(R) 09 program.  It is based on
 the Gaussian(R) 03 system (copyright 2003, Gaussian, Inc.),
 the Gaussian(R) 98 system (copyright 1998, Gaussian, Inc.),
 the Gaussian(R) 94 system (copyright 1995, Gaussian, Inc.),
 the Gaussian 92(TM) system (copyright 1992, Gaussian, Inc.),
 the Gaussian 90(TM) system (copyright 1990, Gaussian, Inc.),
 the Gaussian 88(TM) system (copyright 1988, Gaussian, Inc.),
 the Gaussian 86(TM) system (copyright 1986, Carnegie Mellon
 University), and the Gaussian 82(TM) system (copyright 1983,
 Carnegie Mellon University). Gaussian is a federally registered
 trademark of Gaussian, Inc.
  
 This software contains proprietary and confidential information,
 including trade secrets, belonging to Gaussian, Inc.
  
 This software is provided under written license and may be
 used, copied, transmitted, or stored only in accord with that
 written license.
  
 The following legend is applicable only to US Government
 contracts under FAR:
  
                    RESTRICTED RIGHTS LEGEND
  
 Use, reproduction and disclosure by the US Government is
 subject to restrictions as set forth in subparagraphs (a)
 and (c) of the Commercial Computer Software - Restricted
 Rights clause in FAR 52.227-19.
  
 Gaussian, Inc.
 340 Quinnipiac St., Bldg. 40, Wallingford CT 06492
  
  
 ---------------------------------------------------------------
 Warning -- This program may not be used in any manner that
 competes with the business of Gaussian, Inc. or will provide
 assistance to any competitor of Gaussian, Inc.  The licensee
 of this program is prohibited from giving any competitor of
 Gaussian, Inc. access to this program.  By using this program,
 the user acknowledges that Gaussian, Inc. is engaged in the
 business of creating and licensing software in the field of
 computational chemistry and represents and warrants to the
 licensee that it is not a competitor of Gaussian, Inc. and that
 it will not use this program in any manner prohibited above.
 ---------------------------------------------------------------
  

 Cite this work as:
 Gaussian 09, Revision D.01,
 M. J. Frisch, G. W. Trucks, H. B. Schlegel, G. E. Scuseria, 
 M. A. Robb, J. R. Cheeseman, G. Scalmani, V. Barone, B. Mennucci, 
 G. A. Petersson, H. Nakatsuji, M. Caricato, X. Li, H. P. Hratchian, 
 A. F. Izmaylov, J. Bloino, G. Zheng, J. L. Sonnenberg, M. Hada, 
 M. Ehara, K. Toyota, R. Fukuda, J. Hasegawa, M. Ishida, T. Nakajima, 
 Y. Honda, O. Kitao, H. Nakai, T. Vreven, J. A. Montgomery, Jr., 
 J. E. Peralta, F. Ogliaro, M. Bearpark, J. J. Heyd, E. Brothers, 
 K. N. Kudin, V. N. Staroverov, T. Keith, R. Kobayashi, J. Normand, 
 K. Raghavachari, A. Rendell, J. C. Burant, S. S. Iyengar, J. Tomasi, 
 M. Cossi, N. Rega, J. M. Millam, M. Klene, J. E. Knox, J. B. Cross, 
 V. Bakken, C. Adamo, J. Jaramillo, R. Gomperts, R. E. Stratmann, 
 O. Yazyev, A. J. Austin, R. Cammi, C. Pomelli, J. W. Ochterski, 
 R. L. Martin, K. Morokuma, V. G. Zakrzewski, G. A. Voth, 
 P. Salvador, J. J. Dannenberg, S. Dapprich, A. D. Daniels, 
 O. Farkas, J. B. Foresman, J. V. Ortiz, J. Cioslowski, 
 and D. J. Fox, Gaussian, Inc., Wallingford CT, 2013.
 
 ******************************************
 Gaussian 09:  ES64L-G09RevD.01 24-Apr-2013
                 2-Dec-2018 
 ******************************************
 %chk=dae0068freq_open_m06l_air_D3.chk
 %NProcShared=8
 Will use up to    8 processors via shared memory.
 %Mem=4GB
 --------------------------------------------------
 #P opt freq=Raman M06L/Gen EmpiricalDispersion=GD3
 --------------------------------------------------
 1/14=-1,18=20,19=15,26=3,38=1/1,3;
 2/9=110,12=2,17=6,18=5,40=1/2;
 3/5=7,11=2,16=1,25=1,30=1,71=1,74=-53,124=31/1,2,3;
 4//1;
 5/5=2,38=5/2;
 6/7=2,8=2,9=2,10=2,28=1/1;
 7//1,2,3,16;
 1/14=-1,18=20,19=15,26=3/3(2);
 2/9=110/2;
 99//99;
 2/9=110/2;
 3/5=7,6=1,11=2,16=1,25=1,30=1,71=1,74=-53,82=7,124=31/1,2,3;
 4/5=5,16=3,69=1/1;
 5/5=2,38=5/2;
 7//1,2,3,16;
 1/14=-1,18=20,19=15,26=3/3(-5);
 2/9=110/2;
 6/7=2,8=2,9=2,10=2,19=2,28=1/1;
 99/9=1/99;
 Leave Link    1 at Sun Dec  2 13:48:43 2018, MaxMem=   536870912 cpu:         0.7
 (Enter /pbs_home/pkowalski/g09d01/g09/l101.exe)
 -------------------
 Title Card Required
 -------------------
 Symbolic Z-matrix:
 Charge =  0 Multiplicity = 1
 C1                   -1.98356  -0.16915  -0.69153 
 S2                   -3.47003   0.69728  -0.33932 
 C3                   -4.43855  -0.60139  -1.03241 
 C4                   -3.72348  -1.63606  -1.50629 
 C5                   -2.30761  -1.42272  -1.3321 
 C6                   -5.92506  -0.4872   -1.05623 
 H7                   -4.13904  -2.52104  -1.96635 
 C8                   -0.72423   0.36946  -0.27501 
 C9                   -0.17002   1.62833  -0.88747 
 C10                   0.36709  -0.26573   0.45638 
 C11                   0.99393   1.96856   0.02697 
 C12                   1.58804   0.59155   0.26527 
 F13                  -1.0505    2.65383  -0.97197 
 F14                   0.26133   1.37865  -2.15308 
 F15                   1.86267   2.85881  -0.49722 
 F16                   0.54242   2.50437   1.19958 
 F17                   2.29633   0.17289  -0.81644 
 F18                   2.44005   0.59487   1.31905 
 C19                  -0.55265  -1.82589   2.34146 
 C20                   0.36872  -1.4277    1.29471 
 C21                  -1.70202  -1.02027   2.82439 
 H22                  -1.89961  -1.21193   3.88453 
 H23                  -2.60677  -1.27362   2.26373 
 H24                  -1.51577   0.05307   2.72034 
 C25                  -1.30765  -2.42557  -1.78189 
 H26                  -1.0991   -3.14113  -0.98074 
 H27                  -0.36685  -1.95239  -2.07999 
 H28                  -1.67459  -2.98764  -2.64736 
 H29                  -6.38737  -1.3673   -1.5158 
 H30                  -6.23629   0.39057  -1.63209 
 H31                  -6.32231  -0.39537  -0.04003 
 S32                   1.62138  -2.6596    1.0694 
 C33                   0.93483  -3.69268   2.30148 
 C34                  -0.23047  -3.11018   2.90674 
 C35                   1.58637  -4.93377   2.78126 
 H36                   2.19197  -5.39787   1.99619 
 H37                   2.23878  -4.71804   3.63334 
 H38                   0.84026  -5.66906   3.09973 
 H39                  -0.77187  -3.56441   3.72261 
 
 NAtoms=     39 NQM=       39 NQMF=       0 NMMI=      0 NMMIF=      0
                NMic=       0 NMicF=      0.
                    Isotopes and Nuclear Properties:
 (Nuclear quadrupole moments (NQMom) in fm**2, nuclear magnetic moments (NMagM)
  in nuclear magnetons)

  Atom         1           2           3           4           5           6           7           8           9          10
 IAtWgt=          12          32          12          12          12          12           1          12          12          12
 AtmWgt=  12.0000000  31.9720718  12.0000000  12.0000000  12.0000000  12.0000000   1.0078250  12.0000000  12.0000000  12.0000000
 NucSpn=           0           0           0           0           0           0           1           0           0           0
 AtZEff=   0.0000000   0.0000000   0.0000000   0.0000000   0.0000000   0.0000000   0.0000000   0.0000000   0.0000000   0.0000000
 NQMom=    0.0000000   0.0000000   0.0000000   0.0000000   0.0000000   0.0000000   0.0000000   0.0000000   0.0000000   0.0000000
 NMagM=    0.0000000   0.0000000   0.0000000   0.0000000   0.0000000   0.0000000   2.7928460   0.0000000   0.0000000   0.0000000
 AtZNuc=   6.0000000  16.0000000   6.0000000   6.0000000   6.0000000   6.0000000   1.0000000   6.0000000   6.0000000   6.0000000

  Atom        11          12          13          14          15          16          17          18          19          20
 IAtWgt=          12          12          19          19          19          19          19          19          12          12
 AtmWgt=  12.0000000  12.0000000  18.9984033  18.9984033  18.9984033  18.9984033  18.9984033  18.9984033  12.0000000  12.0000000
 NucSpn=           0           0           1           1           1           1           1           1           0           0
 AtZEff=   0.0000000   0.0000000   0.0000000   0.0000000   0.0000000   0.0000000   0.0000000   0.0000000   0.0000000   0.0000000
 NQMom=    0.0000000   0.0000000   0.0000000   0.0000000   0.0000000   0.0000000   0.0000000   0.0000000   0.0000000   0.0000000
 NMagM=    0.0000000   0.0000000   2.6288670   2.6288670   2.6288670   2.6288670   2.6288670   2.6288670   0.0000000   0.0000000
 AtZNuc=   6.0000000   6.0000000   9.0000000   9.0000000   9.0000000   9.0000000   9.0000000   9.0000000   6.0000000   6.0000000

  Atom        21          22          23          24          25          26          27          28          29          30
 IAtWgt=          12           1           1           1          12           1           1           1           1           1
 AtmWgt=  12.0000000   1.0078250   1.0078250   1.0078250  12.0000000   1.0078250   1.0078250   1.0078250   1.0078250   1.0078250
 NucSpn=           0           1           1           1           0           1           1           1           1           1
 AtZEff=   0.0000000   0.0000000   0.0000000   0.0000000   0.0000000   0.0000000   0.0000000   0.0000000   0.0000000   0.0000000
 NQMom=    0.0000000   0.0000000   0.0000000   0.0000000   0.0000000   0.0000000   0.0000000   0.0000000   0.0000000   0.0000000
 NMagM=    0.0000000   2.7928460   2.7928460   2.7928460   0.0000000   2.7928460   2.7928460   2.7928460   2.7928460   2.7928460
 AtZNuc=   6.0000000   1.0000000   1.0000000   1.0000000   6.0000000   1.0000000   1.0000000   1.0000000   1.0000000   1.0000000

  Atom        31          32          33          34          35          36          37          38          39
 IAtWgt=           1          32          12          12          12           1           1           1           1
 AtmWgt=   1.0078250  31.9720718  12.0000000  12.0000000  12.0000000   1.0078250   1.0078250   1.0078250   1.0078250
 NucSpn=           1           0           0           0           0           1           1           1           1
 AtZEff=   0.0000000   0.0000000   0.0000000   0.0000000   0.0000000   0.0000000   0.0000000   0.0000000   0.0000000
 NQMom=    0.0000000   0.0000000   0.0000000   0.0000000   0.0000000   0.0000000   0.0000000   0.0000000   0.0000000
 NMagM=    2.7928460   0.0000000   0.0000000   0.0000000   0.0000000   2.7928460   2.7928460   2.7928460   2.7928460
 AtZNuc=   1.0000000  16.0000000   6.0000000   6.0000000   6.0000000   1.0000000   1.0000000   1.0000000   1.0000000
 Leave Link  101 at Sun Dec  2 13:48:43 2018, MaxMem=   536870912 cpu:         2.2
 (Enter /pbs_home/pkowalski/g09d01/g09/l103.exe)

 GradGradGradGradGradGradGradGradGradGradGradGradGradGradGradGradGradGrad
 Berny optimization.
 Initialization pass.
                           ----------------------------
                           !    Initial Parameters    !
                           ! (Angstroms and Degrees)  !
 --------------------------                            --------------------------
 ! Name  Definition              Value          Derivative Info.                !
 --------------------------------------------------------------------------------
 ! R1    R(1,2)                  1.7562         estimate D2E/DX2                !
 ! R2    R(1,5)                  1.4446         estimate D2E/DX2                !
 ! R3    R(1,8)                  1.4316         estimate D2E/DX2                !
 ! R4    R(2,3)                  1.7621         estimate D2E/DX2                !
 ! R5    R(3,4)                  1.344          estimate D2E/DX2                !
 ! R6    R(3,6)                  1.4911         estimate D2E/DX2                !
 ! R7    R(4,5)                  1.4424         estimate D2E/DX2                !
 ! R8    R(4,7)                  1.0805         estimate D2E/DX2                !
 ! R9    R(5,25)                 1.4859         estimate D2E/DX2                !
 ! R10   R(6,29)                 1.0952         estimate D2E/DX2                !
 ! R11   R(6,30)                 1.095          estimate D2E/DX2                !
 ! R12   R(6,31)                 1.0949         estimate D2E/DX2                !
 ! R13   R(8,9)                  1.5057         estimate D2E/DX2                !
 ! R14   R(8,10)                 1.4592         estimate D2E/DX2                !
 ! R15   R(9,11)                 1.5188         estimate D2E/DX2                !
 ! R16   R(9,13)                 1.3543         estimate D2E/DX2                !
 ! R17   R(9,14)                 1.3602         estimate D2E/DX2                !
 ! R18   R(10,12)                1.504          estimate D2E/DX2                !
 ! R19   R(10,20)                1.4328         estimate D2E/DX2                !
 ! R20   R(11,12)                1.5185         estimate D2E/DX2                !
 ! R21   R(11,15)                1.3498         estimate D2E/DX2                !
 ! R22   R(11,16)                1.366          estimate D2E/DX2                !
 ! R23   R(12,17)                1.3591         estimate D2E/DX2                !
 ! R24   R(12,18)                1.3551         estimate D2E/DX2                !
 ! R25   R(19,20)                1.4502         estimate D2E/DX2                !
 ! R26   R(19,21)                1.4844         estimate D2E/DX2                !
 ! R27   R(19,34)                1.4397         estimate D2E/DX2                !
 ! R28   R(20,32)                1.7713         estimate D2E/DX2                !
 ! R29   R(21,22)                1.0953         estimate D2E/DX2                !
 ! R30   R(21,23)                1.0941         estimate D2E/DX2                !
 ! R31   R(21,24)                1.0943         estimate D2E/DX2                !
 ! R32   R(25,26)                1.0942         estimate D2E/DX2                !
 ! R33   R(25,27)                1.0945         estimate D2E/DX2                !
 ! R34   R(25,28)                1.0953         estimate D2E/DX2                !
 ! R35   R(32,33)                1.7483         estimate D2E/DX2                !
 ! R36   R(33,34)                1.4365         estimate D2E/DX2                !
 ! R37   R(33,35)                1.4816         estimate D2E/DX2                !
 ! R38   R(34,39)                1.0794         estimate D2E/DX2                !
 ! R39   R(35,36)                1.0947         estimate D2E/DX2                !
 ! R40   R(35,37)                1.0946         estimate D2E/DX2                !
 ! R41   R(35,38)                1.0949         estimate D2E/DX2                !
 ! A1    A(2,1,5)              109.0976         estimate D2E/DX2                !
 ! A2    A(2,1,8)              120.0388         estimate D2E/DX2                !
 ! A3    A(5,1,8)              130.7551         estimate D2E/DX2                !
 ! A4    A(1,2,3)               91.3029         estimate D2E/DX2                !
 ! A5    A(2,3,4)              114.4321         estimate D2E/DX2                !
 ! A6    A(2,3,6)              119.8547         estimate D2E/DX2                !
 ! A7    A(4,3,6)              125.7131         estimate D2E/DX2                !
 ! A8    A(3,4,5)              111.4572         estimate D2E/DX2                !
 ! A9    A(3,4,7)              125.1704         estimate D2E/DX2                !
 ! A10   A(5,4,7)              123.3718         estimate D2E/DX2                !
 ! A11   A(1,5,4)              113.7093         estimate D2E/DX2                !
 ! A12   A(1,5,25)             124.6761         estimate D2E/DX2                !
 ! A13   A(4,5,25)             121.6145         estimate D2E/DX2                !
 ! A14   A(3,6,29)             111.4682         estimate D2E/DX2                !
 ! A15   A(3,6,30)             110.6806         estimate D2E/DX2                !
 ! A16   A(3,6,31)             110.6892         estimate D2E/DX2                !
 ! A17   A(29,6,30)            107.6686         estimate D2E/DX2                !
 ! A18   A(29,6,31)            107.6792         estimate D2E/DX2                !
 ! A19   A(30,6,31)            108.5262         estimate D2E/DX2                !
 ! A20   A(1,8,9)              121.3325         estimate D2E/DX2                !
 ! A21   A(1,8,10)             129.7867         estimate D2E/DX2                !
 ! A22   A(9,8,10)             107.0101         estimate D2E/DX2                !
 ! A23   A(8,9,11)             102.9717         estimate D2E/DX2                !
 ! A24   A(8,9,13)             114.7832         estimate D2E/DX2                !
 ! A25   A(8,9,14)             109.9827         estimate D2E/DX2                !
 ! A26   A(11,9,13)            111.4806         estimate D2E/DX2                !
 ! A27   A(11,9,14)            110.9961         estimate D2E/DX2                !
 ! A28   A(13,9,14)            106.6858         estimate D2E/DX2                !
 ! A29   A(8,10,12)            107.1764         estimate D2E/DX2                !
 ! A30   A(8,10,20)            130.3241         estimate D2E/DX2                !
 ! A31   A(12,10,20)           122.3882         estimate D2E/DX2                !
 ! A32   A(9,11,12)            101.0215         estimate D2E/DX2                !
 ! A33   A(9,11,15)            114.0264         estimate D2E/DX2                !
 ! A34   A(9,11,16)            110.5735         estimate D2E/DX2                !
 ! A35   A(12,11,15)           114.0293         estimate D2E/DX2                !
 ! A36   A(12,11,16)           110.5056         estimate D2E/DX2                !
 ! A37   A(15,11,16)           106.7019         estimate D2E/DX2                !
 ! A38   A(10,12,11)           102.6622         estimate D2E/DX2                !
 ! A39   A(10,12,17)           110.4029         estimate D2E/DX2                !
 ! A40   A(10,12,18)           114.3923         estimate D2E/DX2                !
 ! A41   A(11,12,17)           110.998          estimate D2E/DX2                !
 ! A42   A(11,12,18)           111.456          estimate D2E/DX2                !
 ! A43   A(17,12,18)           106.9785         estimate D2E/DX2                !
 ! A44   A(20,19,21)           125.293          estimate D2E/DX2                !
 ! A45   A(20,19,34)           112.7159         estimate D2E/DX2                !
 ! A46   A(21,19,34)           121.9843         estimate D2E/DX2                !
 ! A47   A(10,20,19)           130.1099         estimate D2E/DX2                !
 ! A48   A(10,20,32)           119.3665         estimate D2E/DX2                !
 ! A49   A(19,20,32)           110.4965         estimate D2E/DX2                !
 ! A50   A(19,21,22)           111.0768         estimate D2E/DX2                !
 ! A51   A(19,21,23)           110.3595         estimate D2E/DX2                !
 ! A52   A(19,21,24)           111.6915         estimate D2E/DX2                !
 ! A53   A(22,21,23)           107.8354         estimate D2E/DX2                !
 ! A54   A(22,21,24)           107.1193         estimate D2E/DX2                !
 ! A55   A(23,21,24)           108.6105         estimate D2E/DX2                !
 ! A56   A(5,25,26)            110.364          estimate D2E/DX2                !
 ! A57   A(5,25,27)            111.6624         estimate D2E/DX2                !
 ! A58   A(5,25,28)            111.1053         estimate D2E/DX2                !
 ! A59   A(26,25,27)           108.5606         estimate D2E/DX2                !
 ! A60   A(26,25,28)           107.8665         estimate D2E/DX2                !
 ! A61   A(27,25,28)           107.1349         estimate D2E/DX2                !
 ! A62   A(20,32,33)            92.4996         estimate D2E/DX2                !
 ! A63   A(32,33,34)           112.0783         estimate D2E/DX2                !
 ! A64   A(32,33,35)           123.4025         estimate D2E/DX2                !
 ! A65   A(34,33,35)           124.0539         estimate D2E/DX2                !
 ! A66   A(19,34,33)           112.1983         estimate D2E/DX2                !
 ! A67   A(19,34,39)           124.051          estimate D2E/DX2                !
 ! A68   A(33,34,39)           123.6915         estimate D2E/DX2                !
 ! A69   A(33,35,36)           111.4794         estimate D2E/DX2                !
 ! A70   A(33,35,37)           110.4313         estimate D2E/DX2                !
 ! A71   A(33,35,38)           110.9211         estimate D2E/DX2                !
 ! A72   A(36,35,37)           108.1844         estimate D2E/DX2                !
 ! A73   A(36,35,38)           107.5099         estimate D2E/DX2                !
 ! A74   A(37,35,38)           108.1849         estimate D2E/DX2                !
 ! D1    D(5,1,2,3)              0.1172         estimate D2E/DX2                !
 ! D2    D(8,1,2,3)           -176.4906         estimate D2E/DX2                !
 ! D3    D(2,1,5,4)             -0.2663         estimate D2E/DX2                !
 ! D4    D(2,1,5,25)           179.8331         estimate D2E/DX2                !
 ! D5    D(8,1,5,4)            175.8564         estimate D2E/DX2                !
 ! D6    D(8,1,5,25)            -4.0442         estimate D2E/DX2                !
 ! D7    D(2,1,8,9)            -67.7768         estimate D2E/DX2                !
 ! D8    D(2,1,8,10)           129.9201         estimate D2E/DX2                !
 ! D9    D(5,1,8,9)            116.4562         estimate D2E/DX2                !
 ! D10   D(5,1,8,10)           -45.8469         estimate D2E/DX2                !
 ! D11   D(1,2,3,4)              0.0627         estimate D2E/DX2                !
 ! D12   D(1,2,3,6)           -179.8595         estimate D2E/DX2                !
 ! D13   D(2,3,4,5)             -0.2248         estimate D2E/DX2                !
 ! D14   D(2,3,4,7)           -179.9632         estimate D2E/DX2                !
 ! D15   D(6,3,4,5)            179.6922         estimate D2E/DX2                !
 ! D16   D(6,3,4,7)             -0.0462         estimate D2E/DX2                !
 ! D17   D(2,3,6,29)           179.9831         estimate D2E/DX2                !
 ! D18   D(2,3,6,30)            60.1779         estimate D2E/DX2                !
 ! D19   D(2,3,6,31)           -60.1926         estimate D2E/DX2                !
 ! D20   D(4,3,6,29)             0.0702         estimate D2E/DX2                !
 ! D21   D(4,3,6,30)          -119.735          estimate D2E/DX2                !
 ! D22   D(4,3,6,31)           119.8945         estimate D2E/DX2                !
 ! D23   D(3,4,5,1)              0.319          estimate D2E/DX2                !
 ! D24   D(3,4,5,25)          -179.777          estimate D2E/DX2                !
 ! D25   D(7,4,5,1)           -179.9371         estimate D2E/DX2                !
 ! D26   D(7,4,5,25)            -0.0331         estimate D2E/DX2                !
 ! D27   D(1,5,25,26)           90.1542         estimate D2E/DX2                !
 ! D28   D(1,5,25,27)          -30.6935         estimate D2E/DX2                !
 ! D29   D(1,5,25,28)         -150.2386         estimate D2E/DX2                !
 ! D30   D(4,5,25,26)          -89.7389         estimate D2E/DX2                !
 ! D31   D(4,5,25,27)          149.4134         estimate D2E/DX2                !
 ! D32   D(4,5,25,28)           29.8683         estimate D2E/DX2                !
 ! D33   D(1,8,9,11)           168.9255         estimate D2E/DX2                !
 ! D34   D(1,8,9,13)            47.5765         estimate D2E/DX2                !
 ! D35   D(1,8,9,14)           -72.715          estimate D2E/DX2                !
 ! D36   D(10,8,9,11)          -25.2135         estimate D2E/DX2                !
 ! D37   D(10,8,9,13)         -146.5625         estimate D2E/DX2                !
 ! D38   D(10,8,9,14)           93.146          estimate D2E/DX2                !
 ! D39   D(1,8,10,12)          163.1341         estimate D2E/DX2                !
 ! D40   D(1,8,10,20)          -20.7125         estimate D2E/DX2                !
 ! D41   D(9,8,10,12)           -1.1107         estimate D2E/DX2                !
 ! D42   D(9,8,10,20)          175.0428         estimate D2E/DX2                !
 ! D43   D(8,9,11,12)           41.0885         estimate D2E/DX2                !
 ! D44   D(8,9,11,15)          163.8425         estimate D2E/DX2                !
 ! D45   D(8,9,11,16)          -75.9314         estimate D2E/DX2                !
 ! D46   D(13,9,11,12)         164.656          estimate D2E/DX2                !
 ! D47   D(13,9,11,15)         -72.59           estimate D2E/DX2                !
 ! D48   D(13,9,11,16)          47.6361         estimate D2E/DX2                !
 ! D49   D(14,9,11,12)         -76.559          estimate D2E/DX2                !
 ! D50   D(14,9,11,15)          46.195          estimate D2E/DX2                !
 ! D51   D(14,9,11,16)         166.4211         estimate D2E/DX2                !
 ! D52   D(8,10,12,11)          26.9808         estimate D2E/DX2                !
 ! D53   D(8,10,12,17)         -91.4058         estimate D2E/DX2                !
 ! D54   D(8,10,12,18)         147.8798         estimate D2E/DX2                !
 ! D55   D(20,10,12,11)       -149.5469         estimate D2E/DX2                !
 ! D56   D(20,10,12,17)         92.0666         estimate D2E/DX2                !
 ! D57   D(20,10,12,18)        -28.6479         estimate D2E/DX2                !
 ! D58   D(8,10,20,19)         -45.2147         estimate D2E/DX2                !
 ! D59   D(8,10,20,32)         132.6933         estimate D2E/DX2                !
 ! D60   D(12,10,20,19)        130.4324         estimate D2E/DX2                !
 ! D61   D(12,10,20,32)        -51.6596         estimate D2E/DX2                !
 ! D62   D(9,11,12,10)         -41.6858         estimate D2E/DX2                !
 ! D63   D(9,11,12,17)          76.2809         estimate D2E/DX2                !
 ! D64   D(9,11,12,18)        -164.5803         estimate D2E/DX2                !
 ! D65   D(15,11,12,10)       -164.4378         estimate D2E/DX2                !
 ! D66   D(15,11,12,17)        -46.4711         estimate D2E/DX2                !
 ! D67   D(15,11,12,18)         72.6676         estimate D2E/DX2                !
 ! D68   D(16,11,12,10)         75.3839         estimate D2E/DX2                !
 ! D69   D(16,11,12,17)       -166.6494         estimate D2E/DX2                !
 ! D70   D(16,11,12,18)        -47.5107         estimate D2E/DX2                !
 ! D71   D(21,19,20,10)         -3.773          estimate D2E/DX2                !
 ! D72   D(21,19,20,32)        178.1734         estimate D2E/DX2                !
 ! D73   D(34,19,20,10)        177.1667         estimate D2E/DX2                !
 ! D74   D(34,19,20,32)         -0.8869         estimate D2E/DX2                !
 ! D75   D(20,19,21,22)       -149.0995         estimate D2E/DX2                !
 ! D76   D(20,19,21,23)         91.3536         estimate D2E/DX2                !
 ! D77   D(20,19,21,24)        -29.5738         estimate D2E/DX2                !
 ! D78   D(34,19,21,22)         29.8786         estimate D2E/DX2                !
 ! D79   D(34,19,21,23)        -89.6683         estimate D2E/DX2                !
 ! D80   D(34,19,21,24)        149.4043         estimate D2E/DX2                !
 ! D81   D(20,19,34,33)          0.2367         estimate D2E/DX2                !
 ! D82   D(20,19,34,39)        177.525          estimate D2E/DX2                !
 ! D83   D(21,19,34,33)       -178.859          estimate D2E/DX2                !
 ! D84   D(21,19,34,39)         -1.5707         estimate D2E/DX2                !
 ! D85   D(10,20,32,33)       -177.2828         estimate D2E/DX2                !
 ! D86   D(19,20,32,33)          1.0092         estimate D2E/DX2                !
 ! D87   D(20,32,33,34)         -0.8923         estimate D2E/DX2                !
 ! D88   D(20,32,33,35)       -173.3412         estimate D2E/DX2                !
 ! D89   D(32,33,34,19)          0.5356         estimate D2E/DX2                !
 ! D90   D(32,33,34,39)       -176.7641         estimate D2E/DX2                !
 ! D91   D(35,33,34,19)        172.9266         estimate D2E/DX2                !
 ! D92   D(35,33,34,39)         -4.3731         estimate D2E/DX2                !
 ! D93   D(32,33,35,36)        -29.8644         estimate D2E/DX2                !
 ! D94   D(32,33,35,37)         90.4315         estimate D2E/DX2                !
 ! D95   D(32,33,35,38)       -149.638          estimate D2E/DX2                !
 ! D96   D(34,33,35,36)        158.5876         estimate D2E/DX2                !
 ! D97   D(34,33,35,37)        -81.1165         estimate D2E/DX2                !
 ! D98   D(34,33,35,38)         38.814          estimate D2E/DX2                !
 --------------------------------------------------------------------------------
 Trust Radius=3.00D-01 FncErr=1.00D-07 GrdErr=1.00D-06
 Number of steps in this run=    223 maximum allowed number of steps=    234.
 GradGradGradGradGradGradGradGradGradGradGradGradGradGradGradGradGradGrad

 Leave Link  103 at Sun Dec  2 13:48:43 2018, MaxMem=   536870912 cpu:         0.2
 (Enter /pbs_home/pkowalski/g09d01/g09/l202.exe)
                          Input orientation:                          
 ---------------------------------------------------------------------
 Center     Atomic      Atomic             Coordinates (Angstroms)
 Number     Number       Type             X           Y           Z
 ---------------------------------------------------------------------
      1          6           0       -1.983556   -0.169153   -0.691527
      2         16           0       -3.470029    0.697278   -0.339320
      3          6           0       -4.438551   -0.601387   -1.032411
      4          6           0       -3.723476   -1.636060   -1.506289
      5          6           0       -2.307606   -1.422719   -1.332104
      6          6           0       -5.925055   -0.487198   -1.056225
      7          1           0       -4.139036   -2.521037   -1.966354
      8          6           0       -0.724228    0.369456   -0.275012
      9          6           0       -0.170016    1.628331   -0.887473
     10          6           0        0.367088   -0.265727    0.456378
     11          6           0        0.993927    1.968562    0.026973
     12          6           0        1.588035    0.591546    0.265272
     13          9           0       -1.050498    2.653827   -0.971967
     14          9           0        0.261332    1.378654   -2.153077
     15          9           0        1.862675    2.858807   -0.497218
     16          9           0        0.542420    2.504373    1.199584
     17          9           0        2.296330    0.172892   -0.816441
     18          9           0        2.440050    0.594875    1.319053
     19          6           0       -0.552649   -1.825890    2.341459
     20          6           0        0.368719   -1.427696    1.294708
     21          6           0       -1.702020   -1.020268    2.824392
     22          1           0       -1.899608   -1.211931    3.884528
     23          1           0       -2.606774   -1.273625    2.263734
     24          1           0       -1.515770    0.053074    2.720341
     25          6           0       -1.307650   -2.425566   -1.781887
     26          1           0       -1.099099   -3.141132   -0.980737
     27          1           0       -0.366854   -1.952393   -2.079991
     28          1           0       -1.674593   -2.987643   -2.647364
     29          1           0       -6.387368   -1.367299   -1.515802
     30          1           0       -6.236290    0.390574   -1.632093
     31          1           0       -6.322311   -0.395367   -0.040030
     32         16           0        1.621375   -2.659597    1.069405
     33          6           0        0.934833   -3.692677    2.301480
     34          6           0       -0.230475   -3.110185    2.906743
     35          6           0        1.586373   -4.933771    2.781259
     36          1           0        2.191971   -5.397868    1.996186
     37          1           0        2.238776   -4.718036    3.633343
     38          1           0        0.840257   -5.669056    3.099733
     39          1           0       -0.771870   -3.564409    3.722610
 ---------------------------------------------------------------------
                    Distance matrix (angstroms):
                    1          2          3          4          5
     1  C    0.000000
     2  S    1.756233   0.000000
     3  C    2.515955   1.762084   0.000000
     4  C    2.417225   2.621167   1.344039   0.000000
     5  C    1.444567   2.613662   2.303329   1.442408   0.000000
     6  C    3.971092   2.818526   1.491074   2.523765   3.746631
     7  H    3.435496   3.667746   2.155694   1.080525   2.227714
     8  C    1.431605   2.766049   3.913105   3.812300   2.614656
     9  C    2.560912   3.472379   4.817991   4.864797   3.751785
    10  C    2.617736   4.035342   5.042155   4.739472   3.419253
    11  C    3.735167   4.655883   6.102356   6.131728   4.924226
    12  C    3.774969   5.095167   6.279077   6.026011   4.667429
    13  F    2.986380   3.175289   4.698827   5.082661   4.281150
    14  F    3.093761   4.204408   5.221624   5.038405   3.888590
    15  F    4.898958   5.756290   7.208663   7.240658   6.034877
    16  F    4.135770   4.661927   6.279938   6.531677   5.473038
    17  F    4.295349   5.809778   6.782682   6.323469   4.899808
    18  F    4.918786   6.139196   7.367196   7.137834   5.799962
    19  C    3.740491   4.697239   5.289862   4.989524   4.091147
    20  C    3.325997   4.682045   5.404453   4.963372   3.750051
    21  C    3.628408   4.010598   4.747525   4.818743   4.219616
    22  H    4.694115   4.894098   5.567341   5.706776   5.236807
    23  H    3.215871   3.377212   3.830390   3.948602   3.611341
    24  H    3.450949   3.687228   4.801470   5.058808   4.384892
    25  C    2.595598   4.063131   3.700254   2.556460   1.485907
    26  H    3.114251   4.556985   4.195821   3.070635   2.129998
    27  H    2.778759   4.436258   4.416034   3.419958   2.146255
    28  H    3.444508   4.704179   3.992712   2.706797   2.140000
    29  H    4.637731   3.762639   2.148994   2.677432   4.084271
    30  H    4.391322   3.068799   2.139035   3.230682   4.337347
    31  H    4.393224   3.069032   2.139116   3.231590   4.340825
    32  S    4.722152   6.259035   6.736213   6.020736   4.768020
    33  C    5.467203   6.756356   7.038761   6.358351   5.372993
    34  C    4.966941   5.960571   6.286407   5.817986   5.012968
    35  C    6.892476   8.186204   8.343461   7.579741   6.664107
    36  H    7.210984   8.640813   8.725965   7.836520   6.864803
    37  H    7.564715   8.814654   9.127034   8.453569   7.495623
    38  H    7.252345   8.422343   8.403672   7.635978   6.897942
    39  H    5.699171   6.476211   6.695841   6.306497   5.700479
                    6          7          8          9         10
     6  C    0.000000
     7  H    2.855644   0.000000
     8  C    5.328486   4.782939   0.000000
     9  C    6.133874   5.842461   1.505664   0.000000
    10  C    6.475190   5.591173   1.459232   2.383668   0.000000
    11  C    7.421347   7.104728   2.366514   1.518794   2.359950
    12  C    7.704322   6.889679   2.384909   2.344033   1.504045
    13  F    5.799521   6.107954   2.410508   1.354264   3.545915
    14  F    6.554073   5.882661   2.348816   1.360203   3.086167
    15  F    8.494526   8.192778   3.596986   2.407946   3.592887
    16  F    7.474383   7.562667   2.887334   2.372935   2.873421
    17  F    8.251327   7.070608   3.074988   2.864648   2.352537
    18  F    8.762866   7.986687   3.550283   3.570607   2.404582
    19  C    6.496084   5.648243   3.419781   4.743843   2.614107
    20  C    6.784027   5.670077   2.624559   3.793606   1.432820
    21  C    5.759981   5.580556   3.534645   4.810411   3.233888
    22  H    6.414086   6.400126   4.602616   5.816405   4.217277
    23  H    4.759369   4.668780   3.562152   4.928412   3.623017
    24  H    5.830621   5.955895   3.114285   4.160386   2.961810
    25  C    5.060068   2.838994   3.228499   4.304447   3.532632
    26  H    5.508078   3.255330   3.600390   4.860007   3.533123
    27  H    5.838535   3.816494   2.962541   3.779210   3.133159
    28  H    5.181735   2.599033   4.219166   5.164124   4.605487
    29  H    1.095227   2.566926   6.052028   6.929939   7.122193
    30  H    1.094977   3.603843   5.676702   6.235878   6.956798
    31  H    1.094942   3.604981   5.654972   6.531787   6.709045
    32  S    8.135492   6.512862   4.060108   5.042299   2.771219
    33  C    8.282955   6.732851   5.088391   6.301050   3.933284
    34  C    7.417104   6.274633   4.740808   6.070689   3.801620
    35  C    9.535190   7.819298   6.542468   7.720472   5.355592
    36  H    9.965843   8.003720   6.850152   7.953738   5.660396
    37  H   10.321830   8.766977   7.066626   8.155760   5.780949
    38  H    9.481197   7.769724   7.092260   8.376772   6.033836
    39  H    7.672146   6.692589   5.608792   6.969909   4.779833
                   11         12         13         14         15
    11  C    0.000000
    12  C    1.518527   0.000000
    13  F    2.376372   3.570101   0.000000
    14  F    2.374301   2.868465   2.177610   0.000000
    15  F    1.349828   2.407756   2.958712   2.738068   0.000000
    16  F    1.366005   2.371741   2.697287   3.547758   2.178953
    17  F    2.373190   1.359064   4.168991   2.716923   2.739361
    18  F    2.376501   1.355136   4.655317   4.173344   2.959323
    19  C    4.706018   3.838890   5.594149   5.579652   5.986507
    20  C    3.678669   2.573676   4.879634   4.446836   4.880268
    21  C    4.901713   4.468949   5.323138   5.863853   6.227951
    22  H    5.776575   5.339963   6.265031   6.916174   7.065790
    23  H    5.336659   5.006909   5.321338   5.896510   6.683998
    24  H    4.149929   3.993861   4.540213   5.354013   5.444145
    25  C    5.279924   4.656052   5.149984   4.131776   6.294913
    26  H    5.612950   4.765093   5.795170   4.863498   6.708589
    27  H    4.654558   3.974101   4.786685   3.390551   5.533861
    28  H    6.231937   5.651441   5.917992   4.801736   7.163544
    29  H    8.245705   8.403354   6.704282   7.221606   9.325272
    30  H    7.584101   8.053598   5.696536   6.592937   8.542443
    31  H    7.688953   7.977518   6.161015   7.138380   8.820015
    32  S    4.785417   3.349279   6.287971   5.342431   5.741543
    33  C    6.101353   4.788255   7.411822   6.783441   7.184396
    34  C    5.965392   4.897669   6.995761   6.781838   7.183112
    35  C    7.455152   6.071189   8.866310   8.120968   8.458666
    36  H    7.718640   6.263696   9.173513   8.177102   8.631233
    37  H    7.698451   6.321315   9.293684   8.634961   8.637797
    38  H    8.233996   6.912921   9.456431   8.808937   9.311705
    39  H    6.884006   5.898669   7.796355   7.747585   8.124376
                   16         17         18         19         20
    16  F    0.000000
    17  F    3.546316   0.000000
    18  F    2.694709   2.181526   0.000000
    19  C    4.610231   4.699377   3.982670   0.000000
    20  C    3.937053   3.276357   2.895134   1.450229   0.000000
    21  C    4.483370   5.537698   4.693770   1.484353   2.606509
    22  H    5.194549   6.451569   5.355263   2.138295   3.449497
    23  H    5.032207   5.968276   5.463895   2.128489   3.133099
    24  H    3.543687   5.201470   4.231509   2.145147   2.788621
    25  C    6.051134   4.546729   5.725744   4.234574   3.642993
    26  H    6.270575   4.747493   5.636697   3.614617   3.204372
    27  H    5.607598   3.633999   5.091246   4.427160   3.493561
    28  H    7.062322   5.395321   6.745160   5.243737   4.706218
    29  H    8.389584   8.846915   9.476805   7.009473   7.317604
    30  H    7.644439   8.574280   9.166781   7.280495   7.449726
    31  H    7.554447   8.672180   8.922256   6.403662   6.900515
    32  S    5.277090   3.469146   3.365136   2.653219   1.771296
    33  C    6.306472   5.149537   4.649080   2.387278   2.542482
    34  C    5.919039   5.570048   4.835280   1.439707   2.405922
    35  C    7.675775   6.286931   5.782106   3.798390   3.998135
    36  H    8.111782   6.241405   6.035977   4.517874   4.424770
    37  H    7.807944   6.612493   5.798575   4.222028   4.448894
    38  H    8.396679   7.182265   6.705743   4.157535   4.633530
    39  H    6.702472   6.632063   5.778681   2.231162   3.429460
                   21         22         23         24         25
    21  C    0.000000
    22  H    1.095292   0.000000
    23  H    1.094124   1.769424   0.000000
    24  H    1.094340   1.761505   1.777332   0.000000
    25  C    4.831997   5.825082   4.402470   5.143639   0.000000
    26  H    4.397793   5.294661   4.035748   4.906582   1.094244
    27  H    5.167640   6.202669   4.934158   5.327766   1.094466
    28  H    5.814760   6.772695   5.284478   6.171178   1.095275
    29  H    6.396109   7.023368   5.346641   6.610207   5.195600
    30  H    6.512322   7.197773   5.578568   6.429689   5.678430
    31  H    5.471975   5.969023   4.459135   5.560898   5.683537
    32  S    4.100285   4.734763   4.607015   4.463839   4.094365
    33  C    3.790541   4.085854   4.289081   4.495726   4.827855
    34  C    2.557338   2.710247   3.071353   3.419494   4.859245
    35  C    5.111838   5.217409   5.589900   5.873298   5.957245
    36  H    5.917134   6.150523   6.333160   6.632082   5.946071
    37  H    5.464225   5.429741   6.100749   6.139517   6.867115
    38  H    5.305677   5.290437   5.648073   6.199804   6.242111
    39  H    2.853879   2.613841   3.277634   3.826763   5.646549
                   26         27         28         29         30
    26  H    0.000000
    27  H    1.776975   0.000000
    28  H    1.769858   1.761770   0.000000
    29  H    5.603443   6.075132   5.110401   0.000000
    30  H    6.268009   6.335644   5.766472   1.768181   0.000000
    31  H    5.975458   6.484847   5.926159   1.768272   1.777574
    32  S    3.440340   3.791027   4.978493   8.514300   8.851245
    33  C    3.900517   4.890835   5.638903   8.578675   9.141714
    34  C    3.983462   5.121191   5.740087   7.778425   8.302178
    35  C    4.957614   6.027891   6.625048   9.734732  10.441283
    36  H    4.978561   5.918961   6.505541  10.108641  10.849242
    37  H    5.909126   6.861506   7.599736  10.590160  11.209346
    38  H    5.177040   6.488470   6.822285   9.594105  10.449249
    39  H    4.733679   6.035960   6.459423   7.987621   8.612469
                   31         32         33         34         35
    31  H    0.000000
    32  S    8.334251   0.000000
    33  C    8.307892   1.748315   0.000000
    34  C    7.291377   2.647299   1.436518   0.000000
    35  C    9.544845   2.846672   1.481556   2.577236   0.000000
    36  H   10.082867   2.946630   2.140392   3.454107   1.094749
    37  H   10.269924   3.345464   2.127319   3.034852   1.094631
    38  H    9.432512   3.713384   2.133595   2.780563   1.094878
    39  H    7.416717   3.685893   2.224612   1.079383   2.884892
                   36         37         38         39
    36  H    0.000000
    37  H    1.773315   0.000000
    38  H    1.765925   1.773424   0.000000
    39  H    3.889276   3.225339   2.723319   0.000000
 Stoichiometry    C17H14F6S2
 Framework group  C1[X(C17H14F6S2)]
 Deg. of freedom   111
 Full point group                 C1      NOp   1
 Largest Abelian subgroup         C1      NOp   1
 Largest concise Abelian subgroup C1      NOp   1
                         Standard orientation:                         
 ---------------------------------------------------------------------
 Center     Atomic      Atomic             Coordinates (Angstroms)
 Number     Number       Type             X           Y           Z
 ---------------------------------------------------------------------
      1          6           0        1.665454   -0.455943    0.278349
      2         16           0        3.034902   -0.675482   -0.799042
      3          6           0        3.534152   -2.127146    0.066036
      4          6           0        2.744355   -2.455796    1.102690
      5          6           0        1.661148   -1.516298    1.259370
      6          6           0        4.746565   -2.874346   -0.375608
      7          1           0        2.889604   -3.308786    1.749871
      8          6           0        0.735005    0.607229    0.047218
      9          6           0        1.135778    2.048801    0.215367
     10          6           0       -0.722263    0.574461   -0.021008
     11          6           0       -0.034979    2.801299   -0.392752
     12          6           0       -1.206079    1.990198    0.133140
     13          9           0        2.304801    2.386093   -0.379317
     14          9           0        1.270655    2.342691    1.536575
     15          9           0       -0.079355    4.109126   -0.061612
     16          9           0        0.013331    2.743091   -1.756661
     17          9           0       -1.443636    2.269884    1.441726
     18          9           0       -2.346114    2.268926   -0.544373
     19          6           0       -1.552969   -1.565667   -1.271341
     20          6           0       -1.614481   -0.518736   -0.269685
     21          6           0       -0.530985   -1.668327   -2.342935
     22          1           0       -0.946023   -2.142166   -3.238973
     23          1           0        0.315322   -2.273900   -2.005071
     24          1           0       -0.158522   -0.683834   -2.642307
     25          6           0        0.653554   -1.662638    2.341617
     26          1           0       -0.186835   -2.274149    1.999314
     27          1           0        0.267747   -0.691949    2.668374
     28          1           0        1.087511   -2.150093    3.221218
     29          1           0        4.929943   -3.750053    0.256082
     30          1           0        5.634491   -2.235664   -0.324180
     31          1           0        4.630216   -3.226084   -1.405968
     32         16           0       -3.020531   -0.749061    0.782676
     33          6           0       -3.503152   -2.206972   -0.052894
     34          6           0       -2.622250   -2.521171   -1.143249
     35          6           0       -4.769647   -2.924283    0.223621
     36          1           0       -5.083031   -2.797527    1.264870
     37          1           0       -5.570040   -2.549250   -0.422088
     38          1           0       -4.658550   -3.998167    0.041443
     39          1           0       -2.774122   -3.351972   -1.815389
 ---------------------------------------------------------------------
 Rotational constants (GHZ):      0.2249920      0.1882687      0.1255290
 Leave Link  202 at Sun Dec  2 13:48:43 2018, MaxMem=   536870912 cpu:         0.1
 (Enter /pbs_home/pkowalski/g09d01/g09/l301.exe)
 General basis read from cards:  (5D, 7F)
 Centers:       7     22     23     24     26     27     28     29     30     31
 Centers:      36     37     38     39
 S 3 1.00
     Exponent=  1.3010701000D+01 Coefficients=  1.9682158000D-02
     Exponent=  1.9622572000D+00 Coefficients=  1.3796524000D-01
     Exponent=  4.4453796000D-01 Coefficients=  4.7831935000D-01
 S 1 1.00
     Exponent=  1.2194962000D-01 Coefficients=  1.0000000000D+00
 P 1 1.00
     Exponent=  8.0000000000D-01 Coefficients=  1.0000000000D+00
 ****
 Centers:       1      3      4      5      6      8      9     10     11     12
 Centers:      19     20     21     25     33     34     35
 S 5 1.00
     Exponent=  1.2384016938D+03 Coefficients=  5.4568832082D-03
     Exponent=  1.8629004992D+02 Coefficients=  4.0638409211D-02
     Exponent=  4.2251176346D+01 Coefficients=  1.8025593888D-01
     Exponent=  1.1676557932D+01 Coefficients=  4.6315121755D-01
     Exponent=  3.5930506482D+00 Coefficients=  4.4087173314D-01
 S 1 1.00
     Exponent=  4.0245147363D-01 Coefficients=  1.0000000000D+00
 S 1 1.00
     Exponent=  1.3090182668D-01 Coefficients=  1.0000000000D+00
 P 3 1.00
     Exponent=  9.4680970621D+00 Coefficients=  3.8387871728D-02
     Exponent=  2.0103545142D+00 Coefficients=  2.1117025112D-01
     Exponent=  5.4771004707D-01 Coefficients=  5.1328172114D-01
 P 1 1.00
     Exponent=  1.5268613795D-01 Coefficients=  1.0000000000D+00
 D 1 1.00
     Exponent=  8.0000000000D-01 Coefficients=  1.0000000000D+00
 ****
 Centers:      13     14     15     16     17     18
 S 5 1.00
     Exponent=  2.8948325990D+03 Coefficients= -5.3408255515D-03
     Exponent=  4.3541939120D+02 Coefficients= -3.9904258866D-02
     Exponent=  9.8843328866D+01 Coefficients= -1.7912768038D-01
     Exponent=  2.7485198001D+01 Coefficients= -4.6758090825D-01
     Exponent=  8.5405498171D+00 Coefficients= -4.4653131020D-01
 S 1 1.00
     Exponent=  1.0654578038D+00 Coefficients=  1.0000000000D+00
 S 1 1.00
     Exponent=  3.3247346748D-01 Coefficients=  1.0000000000D+00
 P 3 1.00
     Exponent=  2.2696633924D+01 Coefficients= -4.5212874436D-02
     Exponent=  4.9872339257D+00 Coefficients= -2.3754317067D-01
     Exponent=  1.3491613954D+00 Coefficients= -5.1287353587D-01
 P 1 1.00
     Exponent=  3.4829881977D-01 Coefficients=  1.0000000000D+00
 D 1 1.00
     Exponent=  1.4000000000D+00 Coefficients=  1.0000000000D+00
 ****
 Centers:       2     32
 S 5 1.00
     Exponent=  9.1849303010D+03 Coefficients= -2.2294387756D-03
     Exponent=  1.3815105503D+03 Coefficients= -1.6683029937D-02
     Exponent=  3.1387147580D+02 Coefficients= -7.5262436116D-02
     Exponent=  8.8053870623D+01 Coefficients= -1.9376827038D-01
     Exponent=  2.7039914905D+01 Coefficients= -1.7718020803D-01
 S 3 1.00
     Exponent=  4.5648731303D+01 Coefficients= -1.0736062573D-01
     Exponent=  4.9664522326D+00 Coefficients=  6.5066293018D-01
     Exponent=  2.0116242047D+00 Coefficients=  5.9712155354D-01
 S 1 1.00
     Exponent=  3.5661077013D-01 Coefficients=  1.0000000000D+00
 S 1 1.00
     Exponent=  1.3507221477D-01 Coefficients=  1.0000000000D+00
 P 5 1.00
     Exponent=  2.6198233439D+02 Coefficients= -9.2729929822D-03
     Exponent=  6.1306894736D+01 Coefficients= -6.6547669241D-02
     Exponent=  1.9103729887D+01 Coefficients= -2.4828595903D-01
     Exponent=  6.6567720378D+00 Coefficients= -4.8703847402D-01
     Exponent=  2.3959635161D+00 Coefficients= -3.9337850312D-01
 P 1 1.00
     Exponent=  6.1776161679D-01 Coefficients=  1.0000000000D+00
 P 1 1.00
     Exponent=  1.6993376871D-01 Coefficients=  1.0000000000D+00
 D 1 1.00
     Exponent=  5.5000000000D-01 Coefficients=  1.0000000000D+00
 ****
 Ernie: Thresh=  0.10000D-02 Tol=  0.10000D-05 Strict=F.
 There are   453 symmetry adapted cartesian basis functions of A   symmetry.
 There are   428 symmetry adapted basis functions of A   symmetry.
   428 basis functions,   747 primitive gaussians,   453 cartesian basis functions
   101 alpha electrons      101 beta electrons
       nuclear repulsion energy      2793.8147541463 Hartrees.
 IExCor= 4134 DFT=T Ex+Corr=M06L ExCW=0 ScaHFX=  0.000000
 ScaDFX=  1.000000  1.000000  1.000000  1.000000 ScalE2=  1.000000  1.000000
 IRadAn=      0 IRanWt=     -1 IRanGd=            0 ICorTp=0 IEmpDi=131
 NAtoms=   39 NActive=   39 NUniq=   39 SFac= 1.00D+00 NAtFMM=   60 NAOKFM=F Big=F
 Integral buffers will be    131072 words long.
 Raffenetti 2 integral format.
 Two-electron integral symmetry is turned on.
 R6Disp:  Grimme-D3 Dispersion energy=       -0.0032643556 Hartrees.
 Nuclear repulsion after empirical dispersion term =     2793.8114897907 Hartrees.
 Leave Link  301 at Sun Dec  2 13:48:44 2018, MaxMem=   536870912 cpu:         1.4
 (Enter /pbs_home/pkowalski/g09d01/g09/l302.exe)
 NPDir=0 NMtPBC=     1 NCelOv=     1 NCel=       1 NClECP=     1 NCelD=      1
         NCelK=      1 NCelE2=     1 NClLst=     1 CellRange=     0.0.
 One-electron integrals computed using PRISM.
 NBasis=   428 RedAO= T EigKep=  3.96D-04  NBF=   428
 NBsUse=   428 1.00D-06 EigRej= -1.00D+00 NBFU=   428
 Precomputing XC quadrature grid using
 IXCGrd= 4 IRadAn=           0 IRanWt=          -1 IRanGd=           0 AccXCQ= 0.00D+00.
 Generated NRdTot=       0 NPtTot=           0 NUsed=           0 NTot=          32
 NSgBfM=   439   440   442   444   444 MxSgAt=    39 MxSgA2=    39.
 Leave Link  302 at Sun Dec  2 13:48:45 2018, MaxMem=   536870912 cpu:         8.1
 (Enter /pbs_home/pkowalski/g09d01/g09/l303.exe)
 DipDrv:  MaxL=1.
 Leave Link  303 at Sun Dec  2 13:48:45 2018, MaxMem=   536870912 cpu:         1.1
 (Enter /pbs_home/pkowalski/g09d01/g09/l401.exe)
 ExpMin= 1.22D-01 ExpMax= 9.18D+03 ExpMxC= 1.38D+03 IAcc=1 IRadAn=         1 AccDes= 0.00D+00
 Harris functional with IExCor= 1009 and IRadAn=       1 diagonalized for initial guess.
 HarFok:  IExCor= 1009 AccDes= 0.00D+00 IRadAn=         1 IDoV= 1 UseB2=F ITyADJ=14
 ICtDFT=  3500011 ScaDFX=  1.000000  1.000000  1.000000  1.000000
 FoFCou: FMM=F IPFlag=           0 FMFlag=      100000 FMFlg1=           0
         NFxFlg=           0 DoJE=T BraDBF=F KetDBF=T FulRan=T
         wScrn=  0.000000 ICntrl=     500 IOpCl=  0 I1Cent=   200000004 NGrid=           0
         NMat0=    1 NMatS0=      1 NMatT0=    0 NMatD0=    1 NMtDS0=    0 NMtDT0=    0
 Petite list used in FoFCou.
 Harris En= -2048.92841989243    
 JPrj=0 DoOrth=F DoCkMO=F.
 Leave Link  401 at Sun Dec  2 13:48:47 2018, MaxMem=   536870912 cpu:        15.5
 (Enter /pbs_home/pkowalski/g09d01/g09/l502.exe)
 Closed shell SCF:
 Using DIIS extrapolation, IDIIS=  1040.
 Integral symmetry usage will be decided dynamically.
 IVT=      641221 IEndB=      641221 NGot=   536870912 MDV=   536451994
 LenX=   536451994 LenY=   536246332
 Requested convergence on RMS density matrix=1.00D-08 within 128 cycles.
 Requested convergence on MAX density matrix=1.00D-06.
 Requested convergence on             energy=1.00D-06.
 No special actions if energy rises.
 Fock matrices will be formed incrementally for  20 cycles.
 Integral accuracy reduced to 1.0D-05 until final iterations.

 Cycle   1  Pass 0  IDiag  1:
 FoFJK:  IHMeth= 1 ICntrl=     500 DoSepK=F KAlg= 0 I1Cent=   0 FoldK=F
 IRaf= 780000000 NMat=   1 IRICut=       1 DoRegI=T DoRafI=F ISym2E= 0.
 FoFCou: FMM=F IPFlag=           0 FMFlag=      100000 FMFlg1=           0
         NFxFlg=           0 DoJE=T BraDBF=F KetDBF=F FulRan=T
         wScrn=  0.000000 ICntrl=     500 IOpCl=  0 I1Cent=           0 NGrid=           0
         NMat0=    1 NMatS0=      1 NMatT0=    0 NMatD0=    1 NMtDS0=    0 NMtDT0=    0
 Symmetry not used in FoFCou.
 E= -2049.70726693496    
 DIIS: error= 2.23D-02 at cycle   1 NSaved=   1.
 NSaved= 1 IEnMin= 1 EnMin= -2049.70726693496     IErMin= 1 ErrMin= 2.23D-02
 ErrMax= 2.23D-02  0.00D+00 EMaxC= 1.00D-01 BMatC= 6.01D-01 BMatP= 6.01D-01
 IDIUse=3 WtCom= 7.77D-01 WtEn= 2.23D-01
 Coeff-Com:  0.100D+01
 Coeff-En:   0.100D+01
 Coeff:      0.100D+01
 Gap=     0.037 Goal=   None    Shift=    0.000
 GapD=    0.037 DampG=0.250 DampE=0.500 DampFc=0.2500 IDamp=-1.
 Damping current iteration by 2.50D-01
 RMSDP=6.49D-03 MaxDP=1.98D-01              OVMax= 4.32D-01

 Cycle   2  Pass 0  IDiag  1:
 RMSU=  1.62D-03    CP:  9.94D-01
 E= -2049.92306986082     Delta-E=       -0.215802925853 Rises=F Damp=T
 DIIS: error= 8.29D-03 at cycle   2 NSaved=   2.
 NSaved= 2 IEnMin= 2 EnMin= -2049.92306986082     IErMin= 2 ErrMin= 8.29D-03
 ErrMax= 8.29D-03  0.00D+00 EMaxC= 1.00D-01 BMatC= 1.05D-01 BMatP= 6.01D-01
 IDIUse=3 WtCom= 9.17D-01 WtEn= 8.29D-02
 Coeff-Com: -0.430D+00 0.143D+01
 Coeff-En:   0.000D+00 0.100D+01
 Coeff:     -0.394D+00 0.139D+01
 Gap=     0.131 Goal=   None    Shift=    0.000
 RMSDP=2.49D-03 MaxDP=6.30D-02 DE=-2.16D-01 OVMax= 4.71D-01

 Cycle   3  Pass 0  IDiag  1:
 RMSU=  2.41D-03    CP:  9.79D-01  6.53D-01
 E= -2050.18216503339     Delta-E=       -0.259095172575 Rises=F Damp=F
 DIIS: error= 1.31D-02 at cycle   3 NSaved=   3.
 NSaved= 3 IEnMin= 3 EnMin= -2050.18216503339     IErMin= 2 ErrMin= 8.29D-03
 ErrMax= 1.31D-02  0.00D+00 EMaxC= 1.00D-01 BMatC= 1.16D-01 BMatP= 1.05D-01
 IDIUse=2 WtCom= 0.00D+00 WtEn= 1.00D+00
 Coeff-En:   0.000D+00 0.000D+00 0.100D+01
 Coeff:      0.000D+00 0.000D+00 0.100D+01
 Gap=     0.079 Goal=   None    Shift=    0.000
 RMSDP=4.49D-03 MaxDP=1.89D-01 DE=-2.59D-01 OVMax= 4.91D-01

 Cycle   4  Pass 0  IDiag  1:
 RMSU=  2.67D-03    CP:  9.85D-01  2.26D+00 -3.11D-02
 E= -2049.29158602845     Delta-E=        0.890579004943 Rises=F Damp=F
 DIIS: error= 3.36D-02 at cycle   4 NSaved=   4.
 NSaved= 4 IEnMin= 3 EnMin= -2050.18216503339     IErMin= 2 ErrMin= 8.29D-03
 ErrMax= 3.36D-02  0.00D+00 EMaxC= 1.00D-01 BMatC= 8.32D-01 BMatP= 1.05D-01
 IDIUse=2 WtCom= 0.00D+00 WtEn= 1.00D+00
 Coeff-En:   0.000D+00 0.000D+00 0.819D+00 0.181D+00
 Coeff:      0.000D+00 0.000D+00 0.819D+00 0.181D+00
 Gap=     0.102 Goal=   None    Shift=    0.000
 RMSDP=2.53D-03 MaxDP=1.40D-01 DE= 8.91D-01 OVMax= 2.77D-01

 Cycle   5  Pass 0  IDiag  1:
 RMSU=  7.36D-04    CP:  9.81D-01  1.37D+00  4.94D-01  4.48D-01
 E= -2050.21975771559     Delta-E=       -0.928171687140 Rises=F Damp=F
 DIIS: error= 1.15D-02 at cycle   5 NSaved=   5.
 NSaved= 5 IEnMin= 5 EnMin= -2050.21975771559     IErMin= 2 ErrMin= 8.29D-03
 ErrMax= 1.15D-02  0.00D+00 EMaxC= 1.00D-01 BMatC= 8.40D-02 BMatP= 1.05D-01
 IDIUse=3 WtCom= 8.85D-01 WtEn= 1.15D-01
 Coeff-Com: -0.234D-01 0.765D-01 0.426D+00-0.243D-01 0.546D+00
 Coeff-En:   0.000D+00 0.000D+00 0.444D+00 0.000D+00 0.556D+00
 Coeff:     -0.207D-01 0.677D-01 0.428D+00-0.215D-01 0.547D+00
 Gap=     0.086 Goal=   None    Shift=    0.000
 RMSDP=9.59D-04 MaxDP=3.41D-02 DE=-9.28D-01 OVMax= 1.23D-01

 Cycle   6  Pass 0  IDiag  1:
 RMSU=  2.76D-04    CP:  9.80D-01  1.04D+00  7.07D-01  2.67D-01  6.95D-01
 E= -2050.31763558426     Delta-E=       -0.097877868669 Rises=F Damp=F
 DIIS: error= 1.47D-03 at cycle   6 NSaved=   6.
 NSaved= 6 IEnMin= 6 EnMin= -2050.31763558426     IErMin= 6 ErrMin= 1.47D-03
 ErrMax= 1.47D-03  0.00D+00 EMaxC= 1.00D-01 BMatC= 2.03D-03 BMatP= 8.40D-02
 IDIUse=3 WtCom= 9.85D-01 WtEn= 1.47D-02
 Coeff-Com: -0.155D-01 0.282D-01 0.196D+00-0.493D-01 0.370D+00 0.471D+00
 Coeff-En:   0.000D+00 0.000D+00 0.000D+00 0.000D+00 0.000D+00 0.100D+01
 Coeff:     -0.153D-01 0.278D-01 0.193D+00-0.486D-01 0.364D+00 0.479D+00
 Gap=     0.091 Goal=   None    Shift=    0.000
 RMSDP=1.80D-04 MaxDP=8.31D-03 DE=-9.79D-02 OVMax= 1.68D-02

 Cycle   7  Pass 0  IDiag  1:
 RMSU=  8.52D-05    CP:  9.80D-01  1.05D+00  7.16D-01  2.48D-01  7.48D-01
                    CP:  4.85D-01
 E= -2050.31962746060     Delta-E=       -0.001991876344 Rises=F Damp=F
 DIIS: error= 5.26D-04 at cycle   7 NSaved=   7.
 NSaved= 7 IEnMin= 7 EnMin= -2050.31962746060     IErMin= 7 ErrMin= 5.26D-04
 ErrMax= 5.26D-04  0.00D+00 EMaxC= 1.00D-01 BMatC= 2.24D-04 BMatP= 2.03D-03
 IDIUse=3 WtCom= 9.95D-01 WtEn= 5.26D-03
 Coeff-Com: -0.718D-02 0.111D-01 0.862D-01-0.249D-01 0.167D+00 0.292D+00
 Coeff-Com:  0.476D+00
 Coeff-En:   0.000D+00 0.000D+00 0.000D+00 0.000D+00 0.000D+00 0.658D-01
 Coeff-En:   0.934D+00
 Coeff:     -0.714D-02 0.110D-01 0.857D-01-0.248D-01 0.166D+00 0.291D+00
 Coeff:      0.478D+00
 Gap=     0.091 Goal=   None    Shift=    0.000
 RMSDP=6.23D-05 MaxDP=4.53D-03 DE=-1.99D-03 OVMax= 8.19D-03

 Cycle   8  Pass 0  IDiag  1:
 RMSU=  4.32D-05    CP:  9.80D-01  1.04D+00  7.18D-01  2.48D-01  7.39D-01
                    CP:  5.45D-01  5.30D-01
 E= -2050.31977178271     Delta-E=       -0.000144322111 Rises=F Damp=F
 DIIS: error= 3.48D-04 at cycle   8 NSaved=   8.
 NSaved= 8 IEnMin= 8 EnMin= -2050.31977178271     IErMin= 8 ErrMin= 3.48D-04
 ErrMax= 3.48D-04  0.00D+00 EMaxC= 1.00D-01 BMatC= 8.65D-05 BMatP= 2.24D-04
 IDIUse=3 WtCom= 9.97D-01 WtEn= 3.48D-03
 Coeff-Com: -0.193D-02 0.260D-02 0.206D-01-0.646D-02 0.351D-01 0.109D+00
 Coeff-Com:  0.387D+00 0.454D+00
 Coeff-En:   0.000D+00 0.000D+00 0.000D+00 0.000D+00 0.000D+00 0.000D+00
 Coeff-En:   0.318D+00 0.682D+00
 Coeff:     -0.192D-02 0.259D-02 0.205D-01-0.644D-02 0.350D-01 0.109D+00
 Coeff:      0.387D+00 0.454D+00
 Gap=     0.091 Goal=   None    Shift=    0.000
 RMSDP=3.47D-05 MaxDP=2.38D-03 DE=-1.44D-04 OVMax= 4.79D-03

 Cycle   9  Pass 0  IDiag  1:
 RMSU=  1.75D-05    CP:  9.80D-01  1.04D+00  7.19D-01  2.47D-01  7.39D-01
                    CP:  5.50D-01  6.85D-01  3.82D-01
 E= -2050.31985390556     Delta-E=       -0.000082122851 Rises=F Damp=F
 DIIS: error= 1.01D-04 at cycle   9 NSaved=   9.
 NSaved= 9 IEnMin= 9 EnMin= -2050.31985390556     IErMin= 9 ErrMin= 1.01D-04
 ErrMax= 1.01D-04  0.00D+00 EMaxC= 1.00D-01 BMatC= 1.31D-05 BMatP= 8.65D-05
 IDIUse=3 WtCom= 9.99D-01 WtEn= 1.01D-03
 Coeff-Com: -0.855D-05-0.287D-03 0.208D-02-0.575D-03-0.908D-03 0.354D-01
 Coeff-Com:  0.210D+00 0.335D+00 0.420D+00
 Coeff-En:   0.000D+00 0.000D+00 0.000D+00 0.000D+00 0.000D+00 0.000D+00
 Coeff-En:   0.000D+00 0.138D+00 0.862D+00
 Coeff:     -0.854D-05-0.286D-03 0.208D-02-0.574D-03-0.907D-03 0.354D-01
 Coeff:      0.210D+00 0.334D+00 0.420D+00
 Gap=     0.091 Goal=   None    Shift=    0.000
 RMSDP=1.14D-05 MaxDP=6.71D-04 DE=-8.21D-05 OVMax= 1.41D-03

 Cycle  10  Pass 0  IDiag  1:
 RMSU=  5.74D-06    CP:  9.80D-01  1.04D+00  7.19D-01  2.47D-01  7.39D-01
                    CP:  5.51D-01  6.78D-01  5.14D-01  5.41D-01
 E= -2050.31986734538     Delta-E=       -0.000013439816 Rises=F Damp=F
 DIIS: error= 3.83D-05 at cycle  10 NSaved=  10.
 NSaved=10 IEnMin=10 EnMin= -2050.31986734538     IErMin=10 ErrMin= 3.83D-05
 ErrMax= 3.83D-05  0.00D+00 EMaxC= 1.00D-01 BMatC= 7.73D-07 BMatP= 1.31D-05
 IDIUse=1 WtCom= 1.00D+00 WtEn= 0.00D+00
 Coeff-Com:  0.290D-03-0.694D-03 0.500D-03 0.186D-03-0.247D-02 0.164D-01
 Coeff-Com:  0.106D+00 0.178D+00 0.264D+00 0.438D+00
 Coeff:      0.290D-03-0.694D-03 0.500D-03 0.186D-03-0.247D-02 0.164D-01
 Coeff:      0.106D+00 0.178D+00 0.264D+00 0.438D+00
 Gap=     0.091 Goal=   None    Shift=    0.000
 RMSDP=3.74D-06 MaxDP=1.35D-04 DE=-1.34D-05 OVMax= 4.31D-04

 Initial convergence to 1.0D-05 achieved.  Increase integral accuracy.
 Cycle  11  Pass 1  IDiag  1:
 E= -2050.31681428886     Delta-E=        0.003053056524 Rises=F Damp=F
 DIIS: error= 2.66D-04 at cycle   1 NSaved=   1.
 NSaved= 1 IEnMin= 1 EnMin= -2050.31681428886     IErMin= 1 ErrMin= 2.66D-04
 ErrMax= 2.66D-04  0.00D+00 EMaxC= 1.00D-01 BMatC= 4.21D-05 BMatP= 4.21D-05
 IDIUse=3 WtCom= 9.97D-01 WtEn= 2.66D-03
 Coeff-Com:  0.100D+01
 Coeff-En:   0.100D+01
 Coeff:      0.100D+01
 Gap=     0.091 Goal=   None    Shift=    0.000
 RMSDP=3.74D-06 MaxDP=1.35D-04 DE= 3.05D-03 OVMax= 1.42D-03

 Cycle  12  Pass 1  IDiag  1:
 RMSU=  1.13D-04    CP:  1.00D+00
 E= -2050.31685435248     Delta-E=       -0.000040063622 Rises=F Damp=F
 DIIS: error= 9.79D-05 at cycle   2 NSaved=   2.
 NSaved= 2 IEnMin= 2 EnMin= -2050.31685435248     IErMin= 2 ErrMin= 9.79D-05
 ErrMax= 9.79D-05  0.00D+00 EMaxC= 1.00D-01 BMatC= 6.57D-06 BMatP= 4.21D-05
 IDIUse=1 WtCom= 1.00D+00 WtEn= 0.00D+00
 Coeff-Com:  0.202D+00 0.798D+00
 Coeff:      0.202D+00 0.798D+00
 Gap=     0.091 Goal=   None    Shift=    0.000
 RMSDP=1.95D-05 MaxDP=1.25D-03 DE=-4.01D-05 OVMax= 1.95D-03

 Cycle  13  Pass 1  IDiag  1:
 RMSU=  1.95D-05    CP:  1.00D+00  1.01D+00
 E= -2050.31684627756     Delta-E=        0.000008074922 Rises=F Damp=F
 DIIS: error= 1.43D-04 at cycle   3 NSaved=   3.
 NSaved= 3 IEnMin= 2 EnMin= -2050.31685435248     IErMin= 2 ErrMin= 9.79D-05
 ErrMax= 1.43D-04  0.00D+00 EMaxC= 1.00D-01 BMatC= 1.24D-05 BMatP= 6.57D-06
 IDIUse=3 WtCom= 4.55D-01 WtEn= 5.45D-01
 Coeff-Com:  0.353D-01 0.574D+00 0.391D+00
 Coeff-En:   0.000D+00 0.645D+00 0.355D+00
 Coeff:      0.161D-01 0.613D+00 0.371D+00
 Gap=     0.091 Goal=   None    Shift=    0.000
 RMSDP=1.31D-05 MaxDP=5.38D-04 DE= 8.07D-06 OVMax= 1.80D-03

 Cycle  14  Pass 1  IDiag  1:
 RMSU=  6.22D-06    CP:  1.00D+00  1.02D+00  4.15D-01
 E= -2050.31686006844     Delta-E=       -0.000013790882 Rises=F Damp=F
 DIIS: error= 3.22D-05 at cycle   4 NSaved=   4.
 NSaved= 4 IEnMin= 4 EnMin= -2050.31686006844     IErMin= 4 ErrMin= 3.22D-05
 ErrMax= 3.22D-05  0.00D+00 EMaxC= 1.00D-01 BMatC= 1.28D-06 BMatP= 6.57D-06
 IDIUse=1 WtCom= 1.00D+00 WtEn= 0.00D+00
 Coeff-Com:  0.526D-02 0.359D+00 0.265D+00 0.370D+00
 Coeff:      0.526D-02 0.359D+00 0.265D+00 0.370D+00
 Gap=     0.091 Goal=   None    Shift=    0.000
 RMSDP=4.71D-06 MaxDP=2.16D-04 DE=-1.38D-05 OVMax= 5.98D-04

 Cycle  15  Pass 1  IDiag  1:
 RMSU=  3.22D-06    CP:  1.00D+00  1.02D+00  4.25D-01  4.53D-01
 E= -2050.31686135972     Delta-E=       -0.000001291284 Rises=F Damp=F
 DIIS: error= 1.48D-05 at cycle   5 NSaved=   5.
 NSaved= 5 IEnMin= 5 EnMin= -2050.31686135972     IErMin= 5 ErrMin= 1.48D-05
 ErrMax= 1.48D-05  0.00D+00 EMaxC= 1.00D-01 BMatC= 1.31D-07 BMatP= 1.28D-06
 IDIUse=1 WtCom= 1.00D+00 WtEn= 0.00D+00
 Coeff-Com: -0.259D-02 0.133D+00 0.111D+00 0.252D+00 0.506D+00
 Coeff:     -0.259D-02 0.133D+00 0.111D+00 0.252D+00 0.506D+00
 Gap=     0.091 Goal=   None    Shift=    0.000
 RMSDP=1.81D-06 MaxDP=6.86D-05 DE=-1.29D-06 OVMax= 1.55D-04

 Cycle  16  Pass 1  IDiag  1:
 RMSU=  1.29D-06    CP:  1.00D+00  1.02D+00  4.41D-01  5.03D-01  6.39D-01
 E= -2050.31686149056     Delta-E=       -0.000000130833 Rises=F Damp=F
 DIIS: error= 4.59D-06 at cycle   6 NSaved=   6.
 NSaved= 6 IEnMin= 6 EnMin= -2050.31686149056     IErMin= 6 ErrMin= 4.59D-06
 ErrMax= 4.59D-06  0.00D+00 EMaxC= 1.00D-01 BMatC= 2.16D-08 BMatP= 1.31D-07
 IDIUse=1 WtCom= 1.00D+00 WtEn= 0.00D+00
 Coeff-Com: -0.255D-02 0.452D-01 0.438D-01 0.126D+00 0.345D+00 0.443D+00
 Coeff:     -0.255D-02 0.452D-01 0.438D-01 0.126D+00 0.345D+00 0.443D+00
 Gap=     0.091 Goal=   None    Shift=    0.000
 RMSDP=6.01D-07 MaxDP=1.78D-05 DE=-1.31D-07 OVMax= 5.95D-05

 Cycle  17  Pass 1  IDiag  1:
 RMSU=  3.66D-07    CP:  1.00D+00  1.02D+00  4.40D-01  5.17D-01  6.86D-01
                    CP:  6.61D-01
 E= -2050.31686151188     Delta-E=       -0.000000021329 Rises=F Damp=F
 DIIS: error= 1.97D-06 at cycle   7 NSaved=   7.
 NSaved= 7 IEnMin= 7 EnMin= -2050.31686151188     IErMin= 7 ErrMin= 1.97D-06
 ErrMax= 1.97D-06  0.00D+00 EMaxC= 1.00D-01 BMatC= 2.58D-09 BMatP= 2.16D-08
 IDIUse=1 WtCom= 1.00D+00 WtEn= 0.00D+00
 Coeff-Com: -0.119D-02 0.822D-02 0.111D-01 0.441D-01 0.157D+00 0.292D+00
 Coeff-Com:  0.489D+00
 Coeff:     -0.119D-02 0.822D-02 0.111D-01 0.441D-01 0.157D+00 0.292D+00
 Coeff:      0.489D+00
 Gap=     0.091 Goal=   None    Shift=    0.000
 RMSDP=2.07D-07 MaxDP=6.57D-06 DE=-2.13D-08 OVMax= 2.01D-05

 Cycle  18  Pass 1  IDiag  1:
 RMSU=  1.35D-07    CP:  1.00D+00  1.02D+00  4.43D-01  5.23D-01  6.92D-01
                    CP:  6.70D-01  6.28D-01
 E= -2050.31686151452     Delta-E=       -0.000000002632 Rises=F Damp=F
 DIIS: error= 6.99D-07 at cycle   8 NSaved=   8.
 NSaved= 8 IEnMin= 8 EnMin= -2050.31686151452     IErMin= 8 ErrMin= 6.99D-07
 ErrMax= 6.99D-07  0.00D+00 EMaxC= 1.00D-01 BMatC= 2.57D-10 BMatP= 2.58D-09
 IDIUse=1 WtCom= 1.00D+00 WtEn= 0.00D+00
 Coeff-Com: -0.432D-03-0.390D-03 0.130D-02 0.115D-01 0.540D-01 0.117D+00
 Coeff-Com:  0.296D+00 0.521D+00
 Coeff:     -0.432D-03-0.390D-03 0.130D-02 0.115D-01 0.540D-01 0.117D+00
 Coeff:      0.296D+00 0.521D+00
 Gap=     0.091 Goal=   None    Shift=    0.000
 RMSDP=6.37D-08 MaxDP=2.50D-06 DE=-2.63D-09 OVMax= 5.64D-06

 Cycle  19  Pass 1  IDiag  1:
 RMSU=  3.55D-08    CP:  1.00D+00  1.02D+00  4.42D-01  5.23D-01  6.98D-01
                    CP:  6.71D-01  6.70D-01  6.78D-01
 E= -2050.31686151467     Delta-E=       -0.000000000151 Rises=F Damp=F
 DIIS: error= 1.81D-07 at cycle   9 NSaved=   9.
 NSaved= 9 IEnMin= 9 EnMin= -2050.31686151467     IErMin= 9 ErrMin= 1.81D-07
 ErrMax= 1.81D-07  0.00D+00 EMaxC= 1.00D-01 BMatC= 2.41D-11 BMatP= 2.57D-10
 IDIUse=1 WtCom= 1.00D+00 WtEn= 0.00D+00
 Coeff-Com: -0.103D-03-0.114D-02-0.576D-03 0.145D-02 0.127D-01 0.328D-01
 Coeff-Com:  0.113D+00 0.290D+00 0.552D+00
 Coeff:     -0.103D-03-0.114D-02-0.576D-03 0.145D-02 0.127D-01 0.328D-01
 Coeff:      0.113D+00 0.290D+00 0.552D+00
 Gap=     0.091 Goal=   None    Shift=    0.000
 RMSDP=2.09D-08 MaxDP=1.01D-06 DE=-1.51D-10 OVMax= 3.03D-06

 Cycle  20  Pass 1  IDiag  1:
 RMSU=  1.66D-08    CP:  1.00D+00  1.02D+00  4.42D-01  5.23D-01  6.98D-01
                    CP:  6.73D-01  6.74D-01  6.93D-01  6.72D-01
 E= -2050.31686151479     Delta-E=       -0.000000000126 Rises=F Damp=F
 DIIS: error= 1.00D-07 at cycle  10 NSaved=  10.
 NSaved=10 IEnMin=10 EnMin= -2050.31686151479     IErMin=10 ErrMin= 1.00D-07
 ErrMax= 1.00D-07  0.00D+00 EMaxC= 1.00D-01 BMatC= 7.15D-12 BMatP= 2.41D-11
 IDIUse=1 WtCom= 1.00D+00 WtEn= 0.00D+00
 Coeff-Com: -0.503D-05-0.714D-03-0.572D-03-0.792D-03 0.648D-03 0.491D-02
 Coeff-Com:  0.327D-01 0.118D+00 0.380D+00 0.466D+00
 Coeff:     -0.503D-05-0.714D-03-0.572D-03-0.792D-03 0.648D-03 0.491D-02
 Coeff:      0.327D-01 0.118D+00 0.380D+00 0.466D+00
 Gap=     0.091 Goal=   None    Shift=    0.000
 RMSDP=1.02D-08 MaxDP=4.85D-07 DE=-1.26D-10 OVMax= 1.65D-06

 Cycle  21  Pass 1  IDiag  1:
 RMSU=  5.83D-09    CP:  1.00D+00  1.02D+00  4.42D-01  5.23D-01  6.98D-01
                    CP:  6.73D-01  6.76D-01  6.99D-01  7.75D-01  5.62D-01
 E= -2050.31686151479     Delta-E=        0.000000000007 Rises=F Damp=F
 DIIS: error= 3.44D-08 at cycle  11 NSaved=  11.
 NSaved=11 IEnMin=10 EnMin= -2050.31686151479     IErMin=11 ErrMin= 3.44D-08
 ErrMax= 3.44D-08  0.00D+00 EMaxC= 1.00D-01 BMatC= 9.37D-13 BMatP= 7.15D-12
 IDIUse=1 WtCom= 1.00D+00 WtEn= 0.00D+00
 Coeff-Com:  0.117D-04-0.299D-03-0.280D-03-0.764D-03-0.147D-02-0.172D-02
 Coeff-Com:  0.404D-02 0.332D-01 0.167D+00 0.309D+00 0.491D+00
 Coeff:      0.117D-04-0.299D-03-0.280D-03-0.764D-03-0.147D-02-0.172D-02
 Coeff:      0.404D-02 0.332D-01 0.167D+00 0.309D+00 0.491D+00
 Gap=     0.091 Goal=   None    Shift=    0.000
 RMSDP=3.38D-09 MaxDP=1.39D-07 DE= 7.28D-12 OVMax= 4.10D-07

 SCF Done:  E(RM06L) =  -2050.31686151     A.U. after   21 cycles
            NFock= 21  Conv=0.34D-08     -V/T= 2.0058
 KE= 2.038583976479D+03 PE=-1.042352520884D+04 EE= 3.540812881055D+03
 Leave Link  502 at Sun Dec  2 13:52:28 2018, MaxMem=   536870912 cpu:      1754.7
 (Enter /pbs_home/pkowalski/g09d01/g09/l601.exe)
 Copying SCF densities to generalized density rwf, IOpCl= 0 IROHF=0.

 **********************************************************************

            Population analysis using the SCF density.

 **********************************************************************

 Orbital symmetries:
       Occupied  (A) (A) (A) (A) (A) (A) (A) (A) (A) (A) (A) (A)
                 (A) (A) (A) (A) (A) (A) (A) (A) (A) (A) (A) (A)
                 (A) (A) (A) (A) (A) (A) (A) (A) (A) (A) (A) (A)
                 (A) (A) (A) (A) (A) (A) (A) (A) (A) (A) (A) (A)
                 (A) (A) (A) (A) (A) (A) (A) (A) (A) (A) (A) (A)
                 (A) (A) (A) (A) (A) (A) (A) (A) (A) (A) (A) (A)
                 (A) (A) (A) (A) (A) (A) (A) (A) (A) (A) (A) (A)
                 (A) (A) (A) (A) (A) (A) (A) (A) (A) (A) (A) (A)
                 (A) (A) (A) (A) (A)
       Virtual   (A) (A) (A) (A) (A) (A) (A) (A) (A) (A) (A) (A)
                 (A) (A) (A) (A) (A) (A) (A) (A) (A) (A) (A) (A)
                 (A) (A) (A) (A) (A) (A) (A) (A) (A) (A) (A) (A)
                 (A) (A) (A) (A) (A) (A) (A) (A) (A) (A) (A) (A)
                 (A) (A) (A) (A) (A) (A) (A) (A) (A) (A) (A) (A)
                 (A) (A) (A) (A) (A) (A) (A) (A) (A) (A) (A) (A)
                 (A) (A) (A) (A) (A) (A) (A) (A) (A) (A) (A) (A)
                 (A) (A) (A) (A) (A) (A) (A) (A) (A) (A) (A) (A)
                 (A) (A) (A) (A) (A) (A) (A) (A) (A) (A) (A) (A)
                 (A) (A) (A) (A) (A) (A) (A) (A) (A) (A) (A) (A)
                 (A) (A) (A) (A) (A) (A) (A) (A) (A) (A) (A) (A)
                 (A) (A) (A) (A) (A) (A) (A) (A) (A) (A) (A) (A)
                 (A) (A) (A) (A) (A) (A) (A) (A) (A) (A) (A) (A)
                 (A) (A) (A) (A) (A) (A) (A) (A) (A) (A) (A) (A)
                 (A) (A) (A) (A) (A) (A) (A) (A) (A) (A) (A) (A)
                 (A) (A) (A) (A) (A) (A) (A) (A) (A) (A) (A) (A)
                 (A) (A) (A) (A) (A) (A) (A) (A) (A) (A) (A) (A)
                 (A) (A) (A) (A) (A) (A) (A) (A) (A) (A) (A) (A)
                 (A) (A) (A) (A) (A) (A) (A) (A) (A) (A) (A) (A)
                 (A) (A) (A) (A) (A) (A) (A) (A) (A) (A) (A) (A)
                 (A) (A) (A) (A) (A) (A) (A) (A) (A) (A) (A) (A)
                 (A) (A) (A) (A) (A) (A) (A) (A) (A) (A) (A) (A)
                 (A) (A) (A) (A) (A) (A) (A) (A) (A) (A) (A) (A)
                 (A) (A) (A) (A) (A) (A) (A) (A) (A) (A) (A) (A)
                 (A) (A) (A) (A) (A) (A) (A) (A) (A) (A) (A) (A)
                 (A) (A) (A) (A) (A) (A) (A) (A) (A) (A) (A) (A)
                 (A) (A) (A) (A) (A) (A) (A) (A) (A) (A) (A) (A)
                 (A) (A) (A)
 The electronic state is 1-A.
 Alpha  occ. eigenvalues --  -88.54334 -88.53417 -24.53184 -24.53072 -24.52582
 Alpha  occ. eigenvalues --  -24.52519 -24.52513 -24.52244 -10.23914 -10.23855
 Alpha  occ. eigenvalues --  -10.23721 -10.11543 -10.11298 -10.11210 -10.10718
 Alpha  occ. eigenvalues --  -10.10249 -10.10140 -10.09704 -10.09156 -10.08315
 Alpha  occ. eigenvalues --  -10.07886 -10.07877 -10.07001 -10.06964 -10.06646
 Alpha  occ. eigenvalues --   -7.93812  -7.92963  -5.85185  -5.84762  -5.84346
 Alpha  occ. eigenvalues --   -5.84320  -5.83919  -5.83444  -1.24470  -1.22736
 Alpha  occ. eigenvalues --   -1.22026  -1.17901  -1.16977  -1.16812  -0.86075
 Alpha  occ. eigenvalues --   -0.84451  -0.83329  -0.75460  -0.75063  -0.73571
 Alpha  occ. eigenvalues --   -0.73315  -0.70040  -0.69569  -0.66547  -0.66081
 Alpha  occ. eigenvalues --   -0.63838  -0.62070  -0.59182  -0.57984  -0.56222
 Alpha  occ. eigenvalues --   -0.54752  -0.53884  -0.52338  -0.51639  -0.51527
 Alpha  occ. eigenvalues --   -0.51005  -0.50274  -0.50197  -0.48731  -0.45768
 Alpha  occ. eigenvalues --   -0.45018  -0.42618  -0.42084  -0.41672  -0.41156
 Alpha  occ. eigenvalues --   -0.41111  -0.40811  -0.39921  -0.39763  -0.39668
 Alpha  occ. eigenvalues --   -0.39470  -0.39226  -0.38986  -0.38794  -0.38621
 Alpha  occ. eigenvalues --   -0.38497  -0.37684  -0.37360  -0.36819  -0.36574
 Alpha  occ. eigenvalues --   -0.35861  -0.35345  -0.35068  -0.34482  -0.33886
 Alpha  occ. eigenvalues --   -0.33631  -0.33170  -0.32594  -0.32238  -0.31634
 Alpha  occ. eigenvalues --   -0.28844  -0.27317  -0.24028  -0.23688  -0.21562
 Alpha  occ. eigenvalues --   -0.19707
 Alpha virt. eigenvalues --   -0.10591  -0.05579  -0.03932  -0.00698  -0.00251
 Alpha virt. eigenvalues --    0.00583   0.02005   0.03452   0.06792   0.06924
 Alpha virt. eigenvalues --    0.07254   0.07873   0.08882   0.09206   0.09670
 Alpha virt. eigenvalues --    0.10522   0.11200   0.11335   0.12522   0.12642
 Alpha virt. eigenvalues --    0.12970   0.13344   0.13567   0.13836   0.14685
 Alpha virt. eigenvalues --    0.15287   0.17577   0.17903   0.19838   0.20508
 Alpha virt. eigenvalues --    0.21540   0.22403   0.23242   0.23616   0.23804
 Alpha virt. eigenvalues --    0.25202   0.26486   0.26933   0.28020   0.28808
 Alpha virt. eigenvalues --    0.29596   0.29716   0.30866   0.32000   0.33695
 Alpha virt. eigenvalues --    0.35717   0.36281   0.36898   0.37361   0.37964
 Alpha virt. eigenvalues --    0.38197   0.39401   0.39636   0.41594   0.41995
 Alpha virt. eigenvalues --    0.42730   0.43106   0.43773   0.44496   0.44538
 Alpha virt. eigenvalues --    0.45453   0.46918   0.48176   0.48455   0.49260
 Alpha virt. eigenvalues --    0.49510   0.50076   0.50115   0.51254   0.51894
 Alpha virt. eigenvalues --    0.52617   0.52827   0.54104   0.55089   0.56234
 Alpha virt. eigenvalues --    0.57203   0.57482   0.57794   0.58317   0.58820
 Alpha virt. eigenvalues --    0.59353   0.59499   0.59959   0.60149   0.60286
 Alpha virt. eigenvalues --    0.60754   0.61690   0.61890   0.62683   0.63400
 Alpha virt. eigenvalues --    0.63768   0.63940   0.64598   0.64891   0.65024
 Alpha virt. eigenvalues --    0.65805   0.66142   0.66986   0.67323   0.67860
 Alpha virt. eigenvalues --    0.68426   0.68829   0.69301   0.69988   0.70495
 Alpha virt. eigenvalues --    0.71330   0.71779   0.72502   0.73143   0.73752
 Alpha virt. eigenvalues --    0.74271   0.75278   0.75984   0.76495   0.79104
 Alpha virt. eigenvalues --    0.79419   0.80789   0.81976   0.83644   0.84458
 Alpha virt. eigenvalues --    0.86172   0.86643   0.87336   0.88212   0.88398
 Alpha virt. eigenvalues --    0.91016   0.91934   0.94921   0.95898   0.96227
 Alpha virt. eigenvalues --    0.96796   0.97938   0.99765   1.00699   1.02114
 Alpha virt. eigenvalues --    1.06266   1.07338   1.08520   1.10126   1.10961
 Alpha virt. eigenvalues --    1.11850   1.13066   1.13974   1.14986   1.15996
 Alpha virt. eigenvalues --    1.17318   1.18355   1.19831   1.20558   1.21644
 Alpha virt. eigenvalues --    1.22273   1.23348   1.25495   1.27112   1.27842
 Alpha virt. eigenvalues --    1.29837   1.31334   1.32152   1.33059   1.33786
 Alpha virt. eigenvalues --    1.35680   1.36073   1.37458   1.39005   1.39868
 Alpha virt. eigenvalues --    1.40578   1.41315   1.42904   1.43785   1.44317
 Alpha virt. eigenvalues --    1.44506   1.45965   1.47123   1.48281   1.49761
 Alpha virt. eigenvalues --    1.49928   1.50209   1.50397   1.50688   1.52634
 Alpha virt. eigenvalues --    1.53104   1.54656   1.55933   1.58961   1.60468
 Alpha virt. eigenvalues --    1.61710   1.62058   1.63745   1.64748   1.68087
 Alpha virt. eigenvalues --    1.68985   1.69522   1.70102   1.71936   1.72270
 Alpha virt. eigenvalues --    1.72913   1.73613   1.73845   1.74021   1.74901
 Alpha virt. eigenvalues --    1.75515   1.76030   1.76255   1.76732   1.77369
 Alpha virt. eigenvalues --    1.78159   1.78443   1.79935   1.80244   1.81991
 Alpha virt. eigenvalues --    1.82315   1.82923   1.84385   1.85037   1.87319
 Alpha virt. eigenvalues --    1.88774   1.89250   1.89938   1.92936   1.93179
 Alpha virt. eigenvalues --    1.93751   1.95495   1.97708   1.98692   2.00589
 Alpha virt. eigenvalues --    2.01801   2.02294   2.04650   2.05962   2.06819
 Alpha virt. eigenvalues --    2.07332   2.08311   2.08872   2.09547   2.10699
 Alpha virt. eigenvalues --    2.12026   2.13438   2.14330   2.14947   2.15443
 Alpha virt. eigenvalues --    2.17190   2.17763   2.18507   2.21184   2.22590
 Alpha virt. eigenvalues --    2.22778   2.24859   2.25694   2.27725   2.28835
 Alpha virt. eigenvalues --    2.30087   2.32842   2.33630   2.34922   2.35919
 Alpha virt. eigenvalues --    2.36768   2.37390   2.38656   2.43358   2.47476
 Alpha virt. eigenvalues --    2.48033   2.49091   2.49754   2.51651   2.52147
 Alpha virt. eigenvalues --    2.52893   2.54364   2.56028   2.56859   2.59162
 Alpha virt. eigenvalues --    2.59991   2.60505   2.63008   2.65848   2.70983
 Alpha virt. eigenvalues --    2.72208   2.74275   2.75831   2.76539   2.78197
 Alpha virt. eigenvalues --    2.81168   2.81609   2.87364   2.88240   2.90266
 Alpha virt. eigenvalues --    2.91094   2.91954   2.93020   2.94075   2.94860
 Alpha virt. eigenvalues --    2.95260   2.95834   3.03811   3.05500   3.05953
 Alpha virt. eigenvalues --    3.06528   3.06824   3.07204   3.07393   3.08594
 Alpha virt. eigenvalues --    3.11090   3.12472   3.12834   3.13490   3.14345
 Alpha virt. eigenvalues --    3.16358   3.16890   3.17792   3.19701   3.20326
 Alpha virt. eigenvalues --    3.24018   3.29063   3.30135   3.35125   3.38218
 Alpha virt. eigenvalues --    3.39901   3.41725   3.44015   3.50139   3.57379
 Alpha virt. eigenvalues --    3.58611   3.71155   3.74689   3.76491   3.90464
 Alpha virt. eigenvalues --    3.93524   3.94241
          Condensed to atoms (all electrons):
               1          2          3          4          5          6
     1  C    5.489642   0.303799  -0.112301  -0.036794   0.483402   0.005272
     2  S    0.303799  15.572350   0.313401  -0.059569  -0.102562  -0.059507
     3  C   -0.112301   0.313401   5.219022   0.497877  -0.036082   0.377226
     4  C   -0.036794  -0.059569   0.497877   4.916592   0.419454  -0.055471
     5  C    0.483402  -0.102562  -0.036082   0.419454   5.001691   0.009496
     6  C    0.005272  -0.059507   0.377226  -0.055471   0.009496   4.537971
     7  H    0.010028   0.005249  -0.056238   0.445923  -0.044591  -0.009713
     8  C    0.238422  -0.065384   0.007610   0.012318  -0.054133  -0.000091
     9  C   -0.029827   0.000878   0.000368  -0.000267   0.002368  -0.000001
    10  C   -0.075483   0.001667  -0.000057   0.000928  -0.011436   0.000000
    11  C    0.014060  -0.000370   0.000005   0.000003  -0.000103   0.000000
    12  C    0.004216  -0.000068  -0.000001  -0.000003   0.000479   0.000000
    13  F   -0.008712   0.004422  -0.000005   0.000021  -0.000077   0.000000
    14  F    0.001689  -0.000106   0.000006  -0.000013   0.000017   0.000000
    15  F   -0.000107   0.000000   0.000000   0.000000   0.000000   0.000000
    16  F   -0.001029   0.000021   0.000000   0.000000  -0.000009   0.000000
    17  F   -0.000565  -0.000001   0.000000   0.000000   0.000042   0.000000
    18  F   -0.000107   0.000000   0.000000   0.000000   0.000000   0.000000
    19  C    0.000933  -0.000253   0.000004   0.000080   0.001337  -0.000001
    20  C   -0.012459   0.000235   0.000020  -0.000313  -0.001298   0.000000
    21  C    0.001456  -0.000838  -0.000027  -0.000092  -0.000439   0.000003
    22  H    0.000078   0.000040   0.000001  -0.000008   0.000023   0.000000
    23  H    0.000626   0.002025  -0.000069   0.000377  -0.001235  -0.000049
    24  H   -0.001820   0.000486  -0.000001   0.000013  -0.000076  -0.000002
    25  C   -0.057688   0.003730   0.012698  -0.074423   0.427024  -0.000186
    26  H   -0.005689   0.000039  -0.000240  -0.001298  -0.017005   0.000001
    27  H   -0.018048   0.000146  -0.000554   0.007813  -0.008691   0.000010
    28  H    0.007796  -0.000148   0.000730  -0.013239  -0.016174  -0.000015
    29  H   -0.000236   0.003962  -0.011278  -0.015514   0.000934   0.402569
    30  H    0.000157  -0.002037  -0.020984   0.002609  -0.000466   0.392819
    31  H    0.000159  -0.002003  -0.022222   0.002113  -0.000365   0.393714
    32  S    0.000115  -0.000004   0.000001   0.000001  -0.000223   0.000000
    33  C    0.000017   0.000001   0.000000   0.000001   0.000032   0.000000
    34  C   -0.000303   0.000002   0.000000   0.000010   0.000067   0.000000
    35  C    0.000000   0.000000   0.000000   0.000000  -0.000001   0.000000
    36  H    0.000000   0.000000   0.000000   0.000000   0.000000   0.000000
    37  H    0.000000   0.000000   0.000000   0.000000   0.000000   0.000000
    38  H    0.000000   0.000000   0.000000   0.000000   0.000000   0.000000
    39  H    0.000002   0.000000   0.000000   0.000000   0.000001   0.000000
               7          8          9         10         11         12
     1  C    0.010028   0.238422  -0.029827  -0.075483   0.014060   0.004216
     2  S    0.005249  -0.065384   0.000878   0.001667  -0.000370  -0.000068
     3  C   -0.056238   0.007610   0.000368  -0.000057   0.000005  -0.000001
     4  C    0.445923   0.012318  -0.000267   0.000928   0.000003  -0.000003
     5  C   -0.044591  -0.054133   0.002368  -0.011436  -0.000103   0.000479
     6  C   -0.009713  -0.000091  -0.000001   0.000000   0.000000   0.000000
     7  H    0.621210  -0.000166   0.000002   0.000004   0.000000   0.000000
     8  C   -0.000166   5.857424  -0.049646   0.300977  -0.072011   0.092226
     9  C    0.000002  -0.049646   4.978877   0.074031   0.158166  -0.213797
    10  C    0.000004   0.300977   0.074031   5.803916  -0.050756  -0.060536
    11  C    0.000000  -0.072011   0.158166  -0.050756   4.788479   0.190495
    12  C    0.000000   0.092226  -0.213797  -0.060536   0.190495   4.965979
    13  F    0.000000  -0.036554   0.311079   0.002786  -0.025030   0.004561
    14  F    0.000000  -0.030213   0.279004  -0.010462  -0.031869   0.015488
    15  F    0.000000   0.005056  -0.035607   0.004147   0.324502  -0.034748
    16  F    0.000000   0.007075  -0.039220   0.009224   0.298976  -0.040100
    17  F    0.000000  -0.007759   0.016618  -0.020434  -0.032426   0.266661
    18  F    0.000000   0.001583   0.004870  -0.047331  -0.027059   0.313734
    19  C    0.000003  -0.012688   0.000417  -0.055850  -0.001066   0.004787
    20  C    0.000006  -0.068723   0.012736   0.275303   0.005455  -0.011404
    21  C    0.000002  -0.003430   0.000102  -0.015271  -0.000143   0.000307
    22  H    0.000000   0.000090   0.000003  -0.000119   0.000004   0.000016
    23  H   -0.000008  -0.002181  -0.000017   0.002476  -0.000031   0.000023
    24  H    0.000000   0.004767  -0.000252   0.005805   0.000355  -0.000458
    25  C   -0.008004  -0.016472  -0.000280  -0.002848   0.000041  -0.000369
    26  H    0.000332   0.002431  -0.000024  -0.001695   0.000020  -0.000229
    27  H   -0.000005   0.005652   0.000076   0.002566   0.000098   0.000226
    28  H    0.002283  -0.000115   0.000025   0.000005  -0.000002   0.000018
    29  H    0.002406   0.000005   0.000000   0.000000   0.000000   0.000000
    30  H    0.000159  -0.000001  -0.000002   0.000001   0.000000   0.000000
    31  H    0.000182   0.000001   0.000001  -0.000001   0.000000   0.000000
    32  S    0.000000   0.002495  -0.000405  -0.049536   0.000249  -0.007412
    33  C    0.000000  -0.000107   0.000002   0.006842   0.000004   0.000522
    34  C    0.000000   0.000743  -0.000003   0.011648   0.000010  -0.000472
    35  C    0.000000   0.000000   0.000000  -0.000057   0.000000   0.000000
    36  H    0.000000   0.000000   0.000000   0.000004   0.000000   0.000000
    37  H    0.000000   0.000000   0.000000  -0.000003   0.000000  -0.000001
    38  H    0.000000   0.000000   0.000000   0.000005   0.000000   0.000000
    39  H    0.000000   0.000003   0.000000  -0.000244   0.000000   0.000001
              13         14         15         16         17         18
     1  C   -0.008712   0.001689  -0.000107  -0.001029  -0.000565  -0.000107
     2  S    0.004422  -0.000106   0.000000   0.000021  -0.000001   0.000000
     3  C   -0.000005   0.000006   0.000000   0.000000   0.000000   0.000000
     4  C    0.000021  -0.000013   0.000000   0.000000   0.000000   0.000000
     5  C   -0.000077   0.000017   0.000000  -0.000009   0.000042   0.000000
     6  C    0.000000   0.000000   0.000000   0.000000   0.000000   0.000000
     7  H    0.000000   0.000000   0.000000   0.000000   0.000000   0.000000
     8  C   -0.036554  -0.030213   0.005056   0.007075  -0.007759   0.001583
     9  C    0.311079   0.279004  -0.035607  -0.039220   0.016618   0.004870
    10  C    0.002786  -0.010462   0.004147   0.009224  -0.020434  -0.047331
    11  C   -0.025030  -0.031869   0.324502   0.298976  -0.032426  -0.027059
    12  C    0.004561   0.015488  -0.034748  -0.040100   0.266661   0.313734
    13  F    9.023567  -0.040969   0.000215  -0.000174  -0.000003  -0.000001
    14  F   -0.040969   9.054461   0.000220   0.000274  -0.000969  -0.000003
    15  F    0.000215   0.000220   9.003213  -0.041153   0.000191   0.000190
    16  F   -0.000174   0.000274  -0.041153   9.047619   0.000279  -0.000121
    17  F   -0.000003  -0.000969   0.000191   0.000279   9.061594  -0.040765
    18  F   -0.000001  -0.000003   0.000190  -0.000121  -0.040765   9.022016
    19  C   -0.000001  -0.000001   0.000000   0.000113  -0.000110  -0.001085
    20  C   -0.000055  -0.000340  -0.000129  -0.001724  -0.007512   0.008747
    21  C   -0.000001   0.000000   0.000000  -0.000266  -0.000002  -0.000035
    22  H    0.000000   0.000000   0.000000   0.000000   0.000000   0.000000
    23  H    0.000002   0.000000   0.000000   0.000005   0.000000   0.000001
    24  H   -0.000005   0.000002   0.000002   0.001145   0.000003   0.000030
    25  C   -0.000005  -0.000537   0.000000   0.000000  -0.000174  -0.000001
    26  H    0.000000   0.000009   0.000000   0.000000   0.000015   0.000000
    27  H    0.000011   0.001784   0.000000   0.000000   0.000812   0.000005
    28  H    0.000000  -0.000002   0.000000   0.000000   0.000000   0.000000
    29  H    0.000000   0.000000   0.000000   0.000000   0.000000   0.000000
    30  H    0.000000   0.000000   0.000000   0.000000   0.000000   0.000000
    31  H    0.000000   0.000000   0.000000   0.000000   0.000000   0.000000
    32  S    0.000000   0.000003   0.000000  -0.000005   0.002674   0.000347
    33  C    0.000000   0.000000   0.000000   0.000000   0.000010  -0.000029
    34  C    0.000000   0.000000   0.000000   0.000000   0.000002   0.000018
    35  C    0.000000   0.000000   0.000000   0.000000   0.000000   0.000000
    36  H    0.000000   0.000000   0.000000   0.000000   0.000000   0.000000
    37  H    0.000000   0.000000   0.000000   0.000000   0.000000   0.000000
    38  H    0.000000   0.000000   0.000000   0.000000   0.000000   0.000000
    39  H    0.000000   0.000000   0.000000   0.000000   0.000000   0.000000
              19         20         21         22         23         24
     1  C    0.000933  -0.012459   0.001456   0.000078   0.000626  -0.001820
     2  S   -0.000253   0.000235  -0.000838   0.000040   0.002025   0.000486
     3  C    0.000004   0.000020  -0.000027   0.000001  -0.000069  -0.000001
     4  C    0.000080  -0.000313  -0.000092  -0.000008   0.000377   0.000013
     5  C    0.001337  -0.001298  -0.000439   0.000023  -0.001235  -0.000076
     6  C   -0.000001   0.000000   0.000003   0.000000  -0.000049  -0.000002
     7  H    0.000003   0.000006   0.000002   0.000000  -0.000008   0.000000
     8  C   -0.012688  -0.068723  -0.003430   0.000090  -0.002181   0.004767
     9  C    0.000417   0.012736   0.000102   0.000003  -0.000017  -0.000252
    10  C   -0.055850   0.275303  -0.015271  -0.000119   0.002476   0.005805
    11  C   -0.001066   0.005455  -0.000143   0.000004  -0.000031   0.000355
    12  C    0.004787  -0.011404   0.000307   0.000016   0.000023  -0.000458
    13  F   -0.000001  -0.000055  -0.000001   0.000000   0.000002  -0.000005
    14  F   -0.000001  -0.000340   0.000000   0.000000   0.000000   0.000002
    15  F    0.000000  -0.000129   0.000000   0.000000   0.000000   0.000002
    16  F    0.000113  -0.001724  -0.000266   0.000000   0.000005   0.001145
    17  F   -0.000110  -0.007512  -0.000002   0.000000   0.000000   0.000003
    18  F   -0.001085   0.008747  -0.000035   0.000000   0.000001   0.000030
    19  C    4.984321   0.455889   0.429750  -0.015933  -0.016271  -0.009365
    20  C    0.455889   5.436290  -0.057342   0.007701  -0.004738  -0.018408
    21  C    0.429750  -0.057342   4.534113   0.394893   0.384748   0.386349
    22  H   -0.015933   0.007701   0.394893   0.613885  -0.022676  -0.023427
    23  H   -0.016271  -0.004738   0.384748  -0.022676   0.601589  -0.019089
    24  H   -0.009365  -0.018408   0.386349  -0.023427  -0.019089   0.604401
    25  C   -0.000372   0.001978   0.000161   0.000000  -0.000033  -0.000010
    26  H   -0.001329   0.000906  -0.000046  -0.000001   0.000066   0.000015
    27  H   -0.000153  -0.001949  -0.000008   0.000000   0.000014  -0.000004
    28  H    0.000028   0.000069   0.000000   0.000000  -0.000002   0.000000
    29  H    0.000000   0.000000   0.000000   0.000000  -0.000003   0.000000
    30  H    0.000000   0.000000   0.000000   0.000000   0.000001   0.000000
    31  H    0.000000   0.000000   0.000006   0.000000   0.000009  -0.000001
    32  S   -0.093595   0.297145   0.002982  -0.000124  -0.000015   0.000188
    33  C   -0.025447  -0.111761   0.010163   0.000548  -0.000284  -0.000421
    34  C    0.440982  -0.038020  -0.071313  -0.013061  -0.001413   0.007457
    35  C    0.007010   0.004083  -0.000121  -0.000008  -0.000002   0.000008
    36  H   -0.000438   0.000184   0.000006   0.000001   0.000000   0.000000
    37  H   -0.000001   0.000140   0.000002  -0.000007   0.000002  -0.000001
    38  H    0.000695  -0.000168  -0.000011   0.000006  -0.000004   0.000000
    39  H   -0.043201   0.010003  -0.007736   0.002378   0.000321  -0.000007
              25         26         27         28         29         30
     1  C   -0.057688  -0.005689  -0.018048   0.007796  -0.000236   0.000157
     2  S    0.003730   0.000039   0.000146  -0.000148   0.003962  -0.002037
     3  C    0.012698  -0.000240  -0.000554   0.000730  -0.011278  -0.020984
     4  C   -0.074423  -0.001298   0.007813  -0.013239  -0.015514   0.002609
     5  C    0.427024  -0.017005  -0.008691  -0.016174   0.000934  -0.000466
     6  C   -0.000186   0.000001   0.000010  -0.000015   0.402569   0.392819
     7  H   -0.008004   0.000332  -0.000005   0.002283   0.002406   0.000159
     8  C   -0.016472   0.002431   0.005652  -0.000115   0.000005  -0.000001
     9  C   -0.000280  -0.000024   0.000076   0.000025   0.000000  -0.000002
    10  C   -0.002848  -0.001695   0.002566   0.000005   0.000000   0.000001
    11  C    0.000041   0.000020   0.000098  -0.000002   0.000000   0.000000
    12  C   -0.000369  -0.000229   0.000226   0.000018   0.000000   0.000000
    13  F   -0.000005   0.000000   0.000011   0.000000   0.000000   0.000000
    14  F   -0.000537   0.000009   0.001784  -0.000002   0.000000   0.000000
    15  F    0.000000   0.000000   0.000000   0.000000   0.000000   0.000000
    16  F    0.000000   0.000000   0.000000   0.000000   0.000000   0.000000
    17  F   -0.000174   0.000015   0.000812   0.000000   0.000000   0.000000
    18  F   -0.000001   0.000000   0.000005   0.000000   0.000000   0.000000
    19  C   -0.000372  -0.001329  -0.000153   0.000028   0.000000   0.000000
    20  C    0.001978   0.000906  -0.001949   0.000069   0.000000   0.000000
    21  C    0.000161  -0.000046  -0.000008   0.000000   0.000000   0.000000
    22  H    0.000000  -0.000001   0.000000   0.000000   0.000000   0.000000
    23  H   -0.000033   0.000066   0.000014  -0.000002  -0.000003   0.000001
    24  H   -0.000010   0.000015  -0.000004   0.000000   0.000000   0.000000
    25  C    4.542660   0.384304   0.383266   0.395736  -0.000017   0.000008
    26  H    0.384304   0.606599  -0.019169  -0.023417   0.000000   0.000000
    27  H    0.383266  -0.019169   0.609310  -0.023660   0.000000   0.000000
    28  H    0.395736  -0.023417  -0.023660   0.616575  -0.000001  -0.000001
    29  H   -0.000017   0.000000   0.000000  -0.000001   0.602705  -0.020681
    30  H    0.000008   0.000000   0.000000  -0.000001  -0.020681   0.592809
    31  H    0.000008  -0.000001   0.000000   0.000002  -0.021483  -0.020927
    32  S   -0.000700   0.001830   0.000512   0.000023   0.000000   0.000000
    33  C   -0.000075  -0.000023   0.000018   0.000001   0.000000   0.000000
    34  C   -0.000107   0.000437   0.000016  -0.000007   0.000000   0.000000
    35  C    0.000003  -0.000020  -0.000002   0.000000   0.000000   0.000000
    36  H    0.000000   0.000000   0.000000   0.000000   0.000000   0.000000
    37  H    0.000000   0.000001   0.000000   0.000000   0.000000   0.000000
    38  H    0.000001  -0.000006   0.000000   0.000000   0.000000   0.000000
    39  H    0.000001  -0.000005   0.000000   0.000000   0.000000   0.000000
              31         32         33         34         35         36
     1  C    0.000159   0.000115   0.000017  -0.000303   0.000000   0.000000
     2  S   -0.002003  -0.000004   0.000001   0.000002   0.000000   0.000000
     3  C   -0.022222   0.000001   0.000000   0.000000   0.000000   0.000000
     4  C    0.002113   0.000001   0.000001   0.000010   0.000000   0.000000
     5  C   -0.000365  -0.000223   0.000032   0.000067  -0.000001   0.000000
     6  C    0.393714   0.000000   0.000000   0.000000   0.000000   0.000000
     7  H    0.000182   0.000000   0.000000   0.000000   0.000000   0.000000
     8  C    0.000001   0.002495  -0.000107   0.000743   0.000000   0.000000
     9  C    0.000001  -0.000405   0.000002  -0.000003   0.000000   0.000000
    10  C   -0.000001  -0.049536   0.006842   0.011648  -0.000057   0.000004
    11  C    0.000000   0.000249   0.000004   0.000010   0.000000   0.000000
    12  C    0.000000  -0.007412   0.000522  -0.000472   0.000000   0.000000
    13  F    0.000000   0.000000   0.000000   0.000000   0.000000   0.000000
    14  F    0.000000   0.000003   0.000000   0.000000   0.000000   0.000000
    15  F    0.000000   0.000000   0.000000   0.000000   0.000000   0.000000
    16  F    0.000000  -0.000005   0.000000   0.000000   0.000000   0.000000
    17  F    0.000000   0.002674   0.000010   0.000002   0.000000   0.000000
    18  F    0.000000   0.000347  -0.000029   0.000018   0.000000   0.000000
    19  C    0.000000  -0.093595  -0.025447   0.440982   0.007010  -0.000438
    20  C    0.000000   0.297145  -0.111761  -0.038020   0.004083   0.000184
    21  C    0.000006   0.002982   0.010163  -0.071313  -0.000121   0.000006
    22  H    0.000000  -0.000124   0.000548  -0.013061  -0.000008   0.000001
    23  H    0.000009  -0.000015  -0.000284  -0.001413  -0.000002   0.000000
    24  H   -0.000001   0.000188  -0.000421   0.007457   0.000008   0.000000
    25  C    0.000008  -0.000700  -0.000075  -0.000107   0.000003   0.000000
    26  H   -0.000001   0.001830  -0.000023   0.000437  -0.000020   0.000000
    27  H    0.000000   0.000512   0.000018   0.000016  -0.000002   0.000000
    28  H    0.000002   0.000023   0.000001  -0.000007   0.000000   0.000000
    29  H   -0.021483   0.000000   0.000000   0.000000   0.000000   0.000000
    30  H   -0.020927   0.000000   0.000000   0.000000   0.000000   0.000000
    31  H    0.598756   0.000000   0.000000   0.000000   0.000000   0.000000
    32  S    0.000000  15.548122   0.318288  -0.067765  -0.048750  -0.006005
    33  C    0.000000   0.318288   5.255918   0.455404   0.390804  -0.018777
    34  C    0.000000  -0.067765   0.455404   4.942733  -0.054343   0.007881
    35  C    0.000000  -0.048750   0.390804  -0.054343   4.522695   0.392501
    36  H    0.000000  -0.006005  -0.018777   0.007881   0.392501   0.605083
    37  H    0.000000  -0.000369  -0.024374  -0.006515   0.398896  -0.020900
    38  H    0.000000   0.003695  -0.015968  -0.012731   0.400092  -0.022428
    39  H    0.000000   0.004878  -0.050913   0.439104  -0.007500   0.000024
              37         38         39
     1  C    0.000000   0.000000   0.000002
     2  S    0.000000   0.000000   0.000000
     3  C    0.000000   0.000000   0.000000
     4  C    0.000000   0.000000   0.000000
     5  C    0.000000   0.000000   0.000001
     6  C    0.000000   0.000000   0.000000
     7  H    0.000000   0.000000   0.000000
     8  C    0.000000   0.000000   0.000003
     9  C    0.000000   0.000000   0.000000
    10  C   -0.000003   0.000005  -0.000244
    11  C    0.000000   0.000000   0.000000
    12  C   -0.000001   0.000000   0.000001
    13  F    0.000000   0.000000   0.000000
    14  F    0.000000   0.000000   0.000000
    15  F    0.000000   0.000000   0.000000
    16  F    0.000000   0.000000   0.000000
    17  F    0.000000   0.000000   0.000000
    18  F    0.000000   0.000000   0.000000
    19  C   -0.000001   0.000695  -0.043201
    20  C    0.000140  -0.000168   0.010003
    21  C    0.000002  -0.000011  -0.007736
    22  H   -0.000007   0.000006   0.002378
    23  H    0.000002  -0.000004   0.000321
    24  H   -0.000001   0.000000  -0.000007
    25  C    0.000000   0.000001   0.000001
    26  H    0.000001  -0.000006  -0.000005
    27  H    0.000000   0.000000   0.000000
    28  H    0.000000   0.000000   0.000000
    29  H    0.000000   0.000000   0.000000
    30  H    0.000000   0.000000   0.000000
    31  H    0.000000   0.000000   0.000000
    32  S   -0.000369   0.003695   0.004878
    33  C   -0.024374  -0.015968  -0.050913
    34  C   -0.006515  -0.012731   0.439104
    35  C    0.398896   0.400092  -0.007500
    36  H   -0.020900  -0.022428   0.000024
    37  H    0.586272  -0.021242   0.000271
    38  H   -0.021242   0.597670   0.001809
    39  H    0.000271   0.001809   0.618608
 Mulliken charges:
               1
     1  C   -0.200700
     2  S    0.080399
     3  C   -0.168910
     4  C   -0.049127
     5  C   -0.051403
     6  C    0.005956
     7  H    0.030937
     8  C   -0.119203
     9  C    0.529728
    10  C   -0.100216
    11  C    0.459943
    12  C    0.509858
    13  F   -0.235070
    14  F   -0.237474
    15  F   -0.225990
    16  F   -0.240929
    17  F   -0.238183
    18  F   -0.235007
    19  C   -0.049186
    20  C   -0.180551
    21  C    0.012080
    22  H    0.055697
    23  H    0.075834
    24  H    0.062320
    25  C    0.010683
    26  H    0.073190
    27  H    0.059908
    28  H    0.053492
    29  H    0.056630
    30  H    0.076537
    31  H    0.072054
    32  S    0.091362
    33  C   -0.190393
    34  C   -0.040462
    35  C   -0.005289
    36  H    0.062866
    37  H    0.087829
    38  H    0.068586
    39  H    0.032203
 Sum of Mulliken charges =   0.00000
 Mulliken charges with hydrogens summed into heavy atoms:
               1
     1  C   -0.200700
     2  S    0.080399
     3  C   -0.168910
     4  C   -0.018190
     5  C   -0.051403
     6  C    0.211178
     8  C   -0.119203
     9  C    0.529728
    10  C   -0.100216
    11  C    0.459943
    12  C    0.509858
    13  F   -0.235070
    14  F   -0.237474
    15  F   -0.225990
    16  F   -0.240929
    17  F   -0.238183
    18  F   -0.235007
    19  C   -0.049186
    20  C   -0.180551
    21  C    0.205932
    25  C    0.197273
    32  S    0.091362
    33  C   -0.190393
    34  C   -0.008259
    35  C    0.213992
 Electronic spatial extent (au):  <R**2>=           8804.2019
 Charge=              0.0000 electrons
 Dipole moment (field-independent basis, Debye):
    X=             -0.3285    Y=             -6.8428    Z=             -0.3287  Tot=              6.8586
 Quadrupole moment (field-independent basis, Debye-Ang):
   XX=           -140.9988   YY=           -152.2407   ZZ=           -153.6265
   XY=              0.5971   XZ=              0.0100   YZ=              0.0239
 Traceless Quadrupole moment (field-independent basis, Debye-Ang):
   XX=              7.9565   YY=             -3.2853   ZZ=             -4.6712
   XY=              0.5971   XZ=              0.0100   YZ=              0.0239
 Octapole moment (field-independent basis, Debye-Ang**2):
  XXX=            -11.6780  YYY=             34.7976  ZZZ=             -0.0543  XYY=             -2.1516
  XXY=            -50.9149  XXZ=             -0.3219  XZZ=             -0.7493  YZZ=             11.1527
  YYZ=             -1.0794  XYZ=             -7.4017
 Hexadecapole moment (field-independent basis, Debye-Ang**3):
 XXXX=          -5279.8109 YYYY=          -4055.6425 ZZZZ=          -1205.0391 XXXY=             23.2708
 XXXZ=            -60.6642 YYYX=              3.1284 YYYZ=              1.6788 ZZZX=             -0.3754
 ZZZY=              0.2881 XXYY=          -1436.2762 XXZZ=          -1165.4885 YYZZ=           -859.8213
 XXYZ=              2.3099 YYXZ=             30.0507 ZZXY=             -2.9815
 N-N= 2.793811489791D+03 E-N=-1.042352521562D+04  KE= 2.038583976479D+03
 No NMR shielding tensors so no spin-rotation constants.
 Leave Link  601 at Sun Dec  2 13:52:29 2018, MaxMem=   536870912 cpu:         3.8
 (Enter /pbs_home/pkowalski/g09d01/g09/l701.exe)
 Compute integral first derivatives.
 ... and contract with generalized density number  0.
 R6Disp: Adding Grimme-D3 dispersion energy 1st derivatives to the gradient.
 Leave Link  701 at Sun Dec  2 13:52:30 2018, MaxMem=   536870912 cpu:         3.9
 (Enter /pbs_home/pkowalski/g09d01/g09/l702.exe)
 L702 exits ... SP integral derivatives will be done elsewhere.
 Leave Link  702 at Sun Dec  2 13:52:30 2018, MaxMem=   536870912 cpu:         0.2
 (Enter /pbs_home/pkowalski/g09d01/g09/l703.exe)
 Compute integral first derivatives, UseDBF=F ICtDFT=           0.
 Integral derivatives from FoFJK, PRISM(SPDF).
 Calling FoFJK, ICntrl=      2527 FMM=F ISym2X=0 I1Cent= 0 IOpClX= 0 NMat=1 NMatS=1 NMatT=0.
 FoFJK:  IHMeth= 1 ICntrl=    2527 DoSepK=F KAlg= 0 I1Cent=   0 FoldK=F
 IRaf=         0 NMat=   1 IRICut=       1 DoRegI=T DoRafI=F ISym2E= 0.
 FoFCou: FMM=F IPFlag=           0 FMFlag=      100000 FMFlg1=         800
         NFxFlg=           0 DoJE=F BraDBF=F KetDBF=F FulRan=T
         wScrn=  0.000000 ICntrl=    2527 IOpCl=  0 I1Cent=           0 NGrid=           0
         NMat0=    1 NMatS0=      1 NMatT0=    0 NMatD0=    1 NMtDS0=    0 NMtDT0=    0
 Symmetry not used in FoFCou.
 Leave Link  703 at Sun Dec  2 13:53:17 2018, MaxMem=   536870912 cpu:       378.7
 (Enter /pbs_home/pkowalski/g09d01/g09/l716.exe)
 Dipole        =-1.29225316D-01-2.69218081D+00-1.29301527D-01
 ***** Axes restored to original set *****
 -------------------------------------------------------------------
 Center     Atomic                   Forces (Hartrees/Bohr)
 Number     Number              X              Y              Z
 -------------------------------------------------------------------
      1        6          -0.026700398   -0.040670684   -0.011340995
      2       16          -0.006069673   -0.015658399   -0.011754683
      3        6          -0.029136189    0.025389891    0.012186246
      4        6           0.046590092    0.008192977    0.005496199
      5        6           0.005476573    0.021899058    0.014932046
      6        6           0.005881614    0.002624238    0.001514675
      7        1          -0.003361402   -0.004559074   -0.003467220
      8        6           0.059660582   -0.031928172    0.022875174
      9        6          -0.016042792    0.004543907    0.002889737
     10        6          -0.052811520    0.031890654   -0.027549584
     11        6           0.011139996    0.020804546   -0.003378043
     12        6           0.006099974   -0.011055905    0.015273620
     13        9          -0.000430472   -0.003088439    0.001360003
     14        9           0.001370221    0.004425759    0.001635693
     15        9          -0.003979082   -0.008508384   -0.000184015
     16        9           0.002816731   -0.009069832   -0.011476818
     17        9           0.003929393    0.003884600    0.000279009
     18        9          -0.004639569   -0.000481406   -0.003697275
     19        6           0.026219737   -0.009935540   -0.020726513
     20        6          -0.021756647   -0.024701271    0.025465938
     21        6           0.005247863    0.001979066   -0.001970735
     22        1          -0.000830054   -0.001529541    0.001291824
     23        1          -0.005521426    0.001749201   -0.002186487
     24        1          -0.001646756    0.003414753   -0.003029290
     25        6           0.000561147    0.006389261   -0.000352287
     26        1           0.003919105   -0.004354536    0.002771347
     27        1           0.004461739    0.000366983    0.001798981
     28        1          -0.001106543   -0.001638982   -0.000671411
     29        1           0.001398254   -0.001374769   -0.000592870
     30        1          -0.003718758    0.002699879    0.000338831
     31        1          -0.004051517    0.002074354    0.001752225
     32       16          -0.015991001   -0.002501506    0.016548311
     33        6          -0.034949663    0.022376872    0.021078849
     34        6           0.045135831    0.014224871   -0.047309027
     35        6           0.001167970    0.000564607   -0.010057145
     36        1           0.002855043   -0.002304078    0.000277831
     37        1           0.003419377   -0.001332102    0.002892005
     38        1          -0.001185936   -0.000562091    0.001562298
     39        1          -0.003421844   -0.004240767    0.005523557
 -------------------------------------------------------------------
 Cartesian Forces:  Max     0.059660582 RMS     0.015896357
 Leave Link  716 at Sun Dec  2 13:53:18 2018, MaxMem=   536870912 cpu:         0.2
 (Enter /pbs_home/pkowalski/g09d01/g09/l103.exe)

 GradGradGradGradGradGradGradGradGradGradGradGradGradGradGradGradGradGrad
 Berny optimization.
 FormGI is forming the generalized inverse of G from B-inverse, IUseBI=4.
 Internal  Forces:  Max     0.062855801 RMS     0.009312650
 Search for a local minimum.
 Step number   1 out of a maximum of  223
 All quantities printed in internal units (Hartrees-Bohrs-Radians)
 RMS Force = .93127D-02 SwitMx=.10000D-02 MixMth= 1
 Mixed Optimization -- RFO/linear search
 Second derivative matrix not updated -- first step.
 ITU=  0
     Eigenvalues ---    0.00813   0.00884   0.00895   0.00952   0.00973
     Eigenvalues ---    0.01010   0.01115   0.01153   0.01183   0.01242
     Eigenvalues ---    0.01296   0.01321   0.01375   0.01409   0.01483
     Eigenvalues ---    0.01512   0.01514   0.01588   0.01655   0.01671
     Eigenvalues ---    0.01941   0.02276   0.04768   0.05411   0.07279
     Eigenvalues ---    0.07287   0.07290   0.07340   0.07347   0.07390
     Eigenvalues ---    0.07406   0.07428   0.07505   0.07996   0.09189
     Eigenvalues ---    0.09976   0.10086   0.10574   0.12289   0.12359
     Eigenvalues ---    0.14109   0.15975   0.16000   0.16000   0.16000
     Eigenvalues ---    0.16000   0.16000   0.16000   0.16000   0.16000
     Eigenvalues ---    0.16000   0.16000   0.16000   0.16000   0.16000
     Eigenvalues ---    0.16766   0.23074   0.23581   0.23610   0.23769
     Eigenvalues ---    0.24108   0.24762   0.24913   0.24940   0.24972
     Eigenvalues ---    0.24985   0.24989   0.24996   0.25000   0.25000
     Eigenvalues ---    0.28160   0.28920   0.28963   0.29358   0.29429
     Eigenvalues ---    0.30163   0.30244   0.31770   0.33332   0.33902
     Eigenvalues ---    0.34076   0.34208   0.34210   0.34216   0.34244
     Eigenvalues ---    0.34248   0.34255   0.34269   0.34283   0.34302
     Eigenvalues ---    0.34316   0.34327   0.34340   0.34392   0.35905
     Eigenvalues ---    0.35931   0.36069   0.36936   0.37668   0.38418
     Eigenvalues ---    0.38475   0.39512   0.40587   0.40760   0.51752
     Eigenvalues ---    0.52906   0.53137   0.53943   0.54024   0.54124
     Eigenvalues ---    0.55058
 RFO step:  Lambda=-5.25472467D-02 EMin= 8.13017360D-03
 Linear search not attempted -- first point.
 Maximum step size (   0.300) exceeded in Quadratic search.
    -- Step size scaled by   0.856
 Iteration  1 RMS(Cart)=  0.19147629 RMS(Int)=  0.00292066
 Iteration  2 RMS(Cart)=  0.00834481 RMS(Int)=  0.00019689
 Iteration  3 RMS(Cart)=  0.00002789 RMS(Int)=  0.00019662
 Iteration  4 RMS(Cart)=  0.00000000 RMS(Int)=  0.00019662
 ITry= 1 IFail=0 DXMaxC= 7.83D-01 DCOld= 1.00D+10 DXMaxT= 3.00D-01 DXLimC= 3.00D+00 Rises=F
 Variable       Old X    -DE/DX   Delta X   Delta X   Delta X     New X
                                 (Linear)    (Quad)   (Total)
    R1        3.31880   0.00300   0.00000   0.00485   0.00496   3.32376
    R2        2.72984  -0.04879   0.00000  -0.09827  -0.09841   2.63143
    R3        2.70534   0.00101   0.00000   0.00188   0.00188   2.70722
    R4        3.32986  -0.02160   0.00000  -0.04910  -0.04891   3.28095
    R5        2.53987   0.02873   0.00000   0.04226   0.04222   2.58209
    R6        2.81772   0.00092   0.00000   0.00205   0.00205   2.81977
    R7        2.72576  -0.01161   0.00000  -0.02319  -0.02341   2.70235
    R8        2.04190   0.00650   0.00000   0.01351   0.01351   2.05541
    R9        2.80796   0.00366   0.00000   0.00800   0.00800   2.81596
   R10        2.06968   0.00076   0.00000   0.00165   0.00165   2.07133
   R11        2.06921   0.00303   0.00000   0.00657   0.00657   2.07578
   R12        2.06914   0.00329   0.00000   0.00712   0.00712   2.07627
   R13        2.84529   0.00226   0.00000   0.00240   0.00243   2.84772
   R14        2.75755  -0.06286   0.00000  -0.13414  -0.13405   2.62350
   R15        2.87010   0.00218   0.00000   0.01249   0.01266   2.88276
   R16        2.55919  -0.00214   0.00000  -0.00308  -0.00308   2.55611
   R17        2.57041  -0.00190   0.00000  -0.00280  -0.00280   2.56762
   R18        2.84223   0.00350   0.00000   0.00618   0.00621   2.84845
   R19        2.70764  -0.00399   0.00000  -0.00746  -0.00746   2.70018
   R20        2.86960   0.00312   0.00000   0.01300   0.01270   2.88230
   R21        2.55080  -0.00810   0.00000  -0.01149  -0.01149   2.53931
   R22        2.58137  -0.01434   0.00000  -0.02153  -0.02153   2.55985
   R23        2.56826   0.00063   0.00000   0.00093   0.00093   2.56919
   R24        2.56084  -0.00580   0.00000  -0.00839  -0.00839   2.55245
   R25        2.74054  -0.05074   0.00000  -0.10033  -0.10031   2.64022
   R26        2.80502   0.00323   0.00000   0.00703   0.00703   2.81205
   R27        2.72065  -0.01930   0.00000  -0.03896  -0.03882   2.68183
   R28        3.34726  -0.01268   0.00000  -0.02966  -0.02978   3.31748
   R29        2.06980   0.00167   0.00000   0.00362   0.00362   2.07342
   R30        2.06759   0.00527   0.00000   0.01139   0.01139   2.07899
   R31        2.06800   0.00336   0.00000   0.00726   0.00726   2.07526
   R32        2.06782   0.00562   0.00000   0.01215   0.01215   2.07997
   R33        2.06824   0.00350   0.00000   0.00757   0.00757   2.07581
   R34        2.06977   0.00174   0.00000   0.00378   0.00378   2.07355
   R35        3.30384  -0.01886   0.00000  -0.04339  -0.04346   3.26038
   R36        2.71462  -0.04434   0.00000  -0.08491  -0.08482   2.62980
   R37        2.79973   0.00407   0.00000   0.00879   0.00879   2.80853
   R38        2.03974   0.00767   0.00000   0.01588   0.01588   2.05561
   R39        2.06878   0.00237   0.00000   0.00513   0.00513   2.07391
   R40        2.06855   0.00402   0.00000   0.00871   0.00871   2.07726
   R41        2.06902   0.00163   0.00000   0.00353   0.00353   2.07255
    A1        1.90411   0.01339   0.00000   0.02841   0.02834   1.93246
    A2        2.09507   0.00516   0.00000   0.01951   0.01956   2.11463
    A3        2.28211  -0.01855   0.00000  -0.04767  -0.04765   2.23445
    A4        1.59354   0.00179   0.00000   0.00723   0.00778   1.60131
    A5        1.99722  -0.02109   0.00000  -0.05159  -0.05148   1.94574
    A6        2.09186   0.00521   0.00000   0.01070   0.01065   2.10251
    A7        2.19411   0.01588   0.00000   0.04088   0.04083   2.23493
    A8        1.94530   0.01304   0.00000   0.04379   0.04352   1.98881
    A9        2.18464  -0.00753   0.00000  -0.02594  -0.02581   2.15883
   A10        2.15324  -0.00551   0.00000  -0.01784  -0.01770   2.13554
   A11        1.98460  -0.00713   0.00000  -0.02778  -0.02816   1.95644
   A12        2.17601  -0.00672   0.00000  -0.01520  -0.01501   2.16100
   A13        2.12257   0.01385   0.00000   0.04298   0.04317   2.16574
   A14        1.94549  -0.00405   0.00000  -0.01639  -0.01632   1.92917
   A15        1.93174   0.00401   0.00000   0.01617   0.01613   1.94787
   A16        1.93189   0.00431   0.00000   0.01740   0.01737   1.94926
   A17        1.87917  -0.00006   0.00000  -0.00038  -0.00031   1.87886
   A18        1.87936  -0.00019   0.00000  -0.00079  -0.00073   1.87863
   A19        1.89414  -0.00429   0.00000  -0.01710  -0.01723   1.87691
   A20        2.11765   0.00671   0.00000   0.02473   0.02489   2.14254
   A21        2.26520  -0.01732   0.00000  -0.04629  -0.04681   2.21839
   A22        1.86768   0.01104   0.00000   0.03009   0.02993   1.89761
   A23        1.79720  -0.00792   0.00000  -0.01192  -0.01206   1.78513
   A24        2.00334   0.00225   0.00000   0.00152   0.00170   2.00504
   A25        1.91956   0.00380   0.00000   0.01108   0.01092   1.93048
   A26        1.94570   0.00390   0.00000   0.00946   0.00929   1.95500
   A27        1.93725  -0.00082   0.00000  -0.01093  -0.01062   1.92663
   A28        1.86202  -0.00120   0.00000   0.00022   0.00020   1.86222
   A29        1.87058   0.01119   0.00000   0.02930   0.02920   1.89978
   A30        2.27458  -0.01640   0.00000  -0.04545  -0.04546   2.22913
   A31        2.13608   0.00527   0.00000   0.01669   0.01676   2.15284
   A32        1.76316  -0.00265   0.00000   0.00541   0.00489   1.76805
   A33        1.99014   0.00396   0.00000   0.01325   0.01321   2.00334
   A34        1.92987  -0.00356   0.00000  -0.02241  -0.02242   1.90745
   A35        1.99019   0.00267   0.00000   0.00826   0.00835   1.99854
   A36        1.92869  -0.00370   0.00000  -0.02527  -0.02545   1.90323
   A37        1.86230   0.00261   0.00000   0.01707   0.01721   1.87951
   A38        1.79179  -0.00831   0.00000  -0.01039  -0.01071   1.78109
   A39        1.92689   0.00408   0.00000   0.01184   0.01182   1.93871
   A40        1.99652   0.00365   0.00000   0.00786   0.00788   2.00440
   A41        1.93728  -0.00130   0.00000  -0.01883  -0.01892   1.91836
   A42        1.94527   0.00362   0.00000   0.01193   0.01228   1.95756
   A43        1.86713  -0.00176   0.00000  -0.00318  -0.00324   1.86389
   A44        2.18678  -0.00888   0.00000  -0.02267  -0.02275   2.16402
   A45        1.96726  -0.00218   0.00000  -0.01100  -0.01085   1.95641
   A46        2.12903   0.01107   0.00000   0.03375   0.03367   2.16270
   A47        2.27085  -0.00944   0.00000  -0.02726  -0.02723   2.24362
   A48        2.08334   0.00843   0.00000   0.02332   0.02336   2.10670
   A49        1.92853   0.00099   0.00000   0.00375   0.00366   1.93219
   A50        1.93866  -0.00077   0.00000  -0.00143  -0.00143   1.93722
   A51        1.92614   0.00332   0.00000   0.01190   0.01191   1.93804
   A52        1.94938   0.00075   0.00000   0.00285   0.00285   1.95223
   A53        1.88208  -0.00118   0.00000  -0.00438  -0.00438   1.87770
   A54        1.86958   0.00127   0.00000   0.00788   0.00787   1.87746
   A55        1.89561  -0.00362   0.00000  -0.01765  -0.01765   1.87796
   A56        1.92622   0.00347   0.00000   0.01266   0.01265   1.93887
   A57        1.94888   0.00067   0.00000   0.00251   0.00251   1.95139
   A58        1.93915  -0.00038   0.00000  -0.00002  -0.00003   1.93912
   A59        1.89474  -0.00354   0.00000  -0.01706  -0.01706   1.87768
   A60        1.88263  -0.00143   0.00000  -0.00535  -0.00537   1.87726
   A61        1.86986   0.00097   0.00000   0.00634   0.00633   1.87619
   A62        1.61442  -0.00330   0.00000  -0.00200  -0.00235   1.61207
   A63        1.95614  -0.00773   0.00000  -0.02241  -0.02245   1.93369
   A64        2.15378  -0.00480   0.00000  -0.01265  -0.01273   2.14105
   A65        2.16515   0.01274   0.00000   0.03730   0.03726   2.20241
   A66        1.95823   0.01225   0.00000   0.03194   0.03212   1.99035
   A67        2.16510  -0.00502   0.00000  -0.01125  -0.01140   2.15370
   A68        2.15882  -0.00718   0.00000  -0.01996  -0.02012   2.13871
   A69        1.94568   0.00348   0.00000   0.01480   0.01477   1.96045
   A70        1.92739   0.00240   0.00000   0.00890   0.00887   1.93626
   A71        1.93594  -0.00123   0.00000  -0.00497  -0.00496   1.93098
   A72        1.88817  -0.00308   0.00000  -0.01234  -0.01241   1.87577
   A73        1.87640  -0.00049   0.00000  -0.00048  -0.00049   1.87592
   A74        1.88818  -0.00134   0.00000  -0.00696  -0.00694   1.88124
    D1        0.00205  -0.00048   0.00000  -0.00539  -0.00550  -0.00345
    D2       -3.08034   0.00011   0.00000  -0.00737  -0.00772  -3.08806
    D3       -0.00465   0.00089   0.00000   0.01037   0.01026   0.00561
    D4        3.13868   0.00088   0.00000   0.01117   0.01108  -3.13343
    D5        3.06927   0.00149   0.00000   0.01618   0.01602   3.08530
    D6       -0.07059   0.00148   0.00000   0.01698   0.01684  -0.05374
    D7       -1.18293   0.00736   0.00000   0.08579   0.08543  -1.09750
    D8        2.26753   0.00311   0.00000   0.04019   0.04053   2.30806
    D9        2.03254   0.00658   0.00000   0.07955   0.07922   2.11177
   D10       -0.80018   0.00233   0.00000   0.03395   0.03432  -0.76586
   D11        0.00110  -0.00001   0.00000  -0.00077  -0.00076   0.00033
   D12       -3.13914   0.00011   0.00000   0.00143   0.00138  -3.13776
   D13       -0.00392   0.00051   0.00000   0.00675   0.00678   0.00286
   D14       -3.14095   0.00022   0.00000   0.00284   0.00283  -3.13812
   D15        3.13622   0.00037   0.00000   0.00436   0.00440   3.14062
   D16       -0.00081   0.00007   0.00000   0.00045   0.00045  -0.00036
   D17        3.14130  -0.00011   0.00000  -0.00146  -0.00148   3.13981
   D18        1.05030  -0.00004   0.00000  -0.00098  -0.00094   1.04937
   D19       -1.05056  -0.00013   0.00000  -0.00163  -0.00173  -1.05229
   D20        0.00123   0.00006   0.00000   0.00110   0.00113   0.00235
   D21       -2.08977   0.00013   0.00000   0.00157   0.00168  -2.08809
   D22        2.09255   0.00004   0.00000   0.00093   0.00088   2.09343
   D23        0.00557  -0.00089   0.00000  -0.01108  -0.01114  -0.00557
   D24       -3.13770  -0.00091   0.00000  -0.01192  -0.01203   3.13346
   D25       -3.14049  -0.00061   0.00000  -0.00728  -0.00727   3.13542
   D26       -0.00058  -0.00063   0.00000  -0.00812  -0.00816  -0.00873
   D27        1.57349  -0.00040   0.00000  -0.00150  -0.00154   1.57195
   D28       -0.53570   0.00125   0.00000   0.00978   0.00976  -0.52594
   D29       -2.62216  -0.00017   0.00000   0.00007   0.00005  -2.62211
   D30       -1.56624  -0.00039   0.00000  -0.00057  -0.00055  -1.56678
   D31        2.60776   0.00127   0.00000   0.01072   0.01075   2.61851
   D32        0.52130  -0.00015   0.00000   0.00101   0.00104   0.52234
   D33        2.94831   0.00161   0.00000  -0.00516  -0.00612   2.94218
   D34        0.83037   0.00097   0.00000  -0.00952  -0.01028   0.82009
   D35       -1.26912  -0.00186   0.00000  -0.01915  -0.01998  -1.28910
   D36       -0.44006   0.00049   0.00000   0.01881   0.01913  -0.42093
   D37       -2.55800  -0.00016   0.00000   0.01445   0.01497  -2.54303
   D38        1.62570  -0.00298   0.00000   0.00482   0.00527   1.63097
   D39        2.84723   0.00469   0.00000   0.04964   0.04890   2.89613
   D40       -0.36150   0.00623   0.00000   0.06025   0.05938  -0.30212
   D41       -0.01938   0.00073   0.00000   0.00767   0.00772  -0.01166
   D42        3.05507   0.00227   0.00000   0.01828   0.01820   3.07327
   D43        0.71713  -0.00613   0.00000  -0.04769  -0.04780   0.66933
   D44        2.85959  -0.00258   0.00000  -0.02726  -0.02725   2.83234
   D45       -1.32525   0.00094   0.00000  -0.01240  -0.01246  -1.33771
   D46        2.87379  -0.00628   0.00000  -0.04823  -0.04838   2.82541
   D47       -1.26693  -0.00273   0.00000  -0.02780  -0.02782  -1.29476
   D48        0.83141   0.00078   0.00000  -0.01294  -0.01303   0.81838
   D49       -1.33621  -0.00579   0.00000  -0.04897  -0.04912  -1.38533
   D50        0.80626  -0.00224   0.00000  -0.02855  -0.02857   0.77768
   D51        2.90460   0.00128   0.00000  -0.01368  -0.01378   2.89082
   D52        0.47090  -0.00196   0.00000  -0.03144  -0.03164   0.43926
   D53       -1.59533   0.00222   0.00000  -0.00933  -0.00918  -1.60451
   D54        2.58099  -0.00110   0.00000  -0.01957  -0.01958   2.56141
   D55       -2.61008  -0.00230   0.00000  -0.03803  -0.03860  -2.64868
   D56        1.60687   0.00187   0.00000  -0.01592  -0.01613   1.59074
   D57       -0.50000  -0.00144   0.00000  -0.02616  -0.02653  -0.52653
   D58       -0.78914   0.00446   0.00000   0.05970   0.05973  -0.72941
   D59        2.31594   0.00381   0.00000   0.05266   0.05275   2.36869
   D60        2.27647   0.00622   0.00000   0.07160   0.07151   2.34798
   D61       -0.90163   0.00557   0.00000   0.06456   0.06452  -0.83711
   D62       -0.72755   0.00713   0.00000   0.05296   0.05285  -0.67471
   D63        1.33135   0.00668   0.00000   0.05237   0.05231   1.38367
   D64       -2.87247   0.00598   0.00000   0.04372   0.04364  -2.82883
   D65       -2.86998   0.00268   0.00000   0.02908   0.02899  -2.84099
   D66       -0.81107   0.00223   0.00000   0.02849   0.02846  -0.78261
   D67        1.26829   0.00153   0.00000   0.01983   0.01979   1.28808
   D68        1.31570   0.00017   0.00000   0.01978   0.01976   1.33546
   D69       -2.90858  -0.00028   0.00000   0.01919   0.01923  -2.88935
   D70       -0.82922  -0.00098   0.00000   0.01054   0.01056  -0.81866
   D71       -0.06585   0.00145   0.00000   0.01688   0.01678  -0.04907
   D72        3.10971   0.00190   0.00000   0.02303   0.02279   3.13250
   D73        3.09214   0.00096   0.00000   0.01117   0.01117   3.10331
   D74       -0.01548   0.00142   0.00000   0.01732   0.01717   0.00169
   D75       -2.60228  -0.00049   0.00000  -0.00380  -0.00382  -2.60610
   D76        1.59442  -0.00070   0.00000  -0.00519  -0.00521   1.58921
   D77       -0.51616   0.00111   0.00000   0.00712   0.00711  -0.50905
   D78        0.52148  -0.00011   0.00000   0.00195   0.00197   0.52345
   D79       -1.56501  -0.00031   0.00000   0.00057   0.00059  -1.56442
   D80        2.60760   0.00149   0.00000   0.01288   0.01291   2.62050
   D81        0.00413  -0.00104   0.00000  -0.01329  -0.01341  -0.00927
   D82        3.09840   0.00012   0.00000   0.00285   0.00289   3.10129
   D83       -3.12168  -0.00130   0.00000  -0.01820  -0.01841  -3.14009
   D84       -0.02741  -0.00014   0.00000  -0.00206  -0.00212  -0.02953
   D85       -3.09417  -0.00030   0.00000  -0.00647  -0.00650  -3.10067
   D86        0.01761  -0.00107   0.00000  -0.01294  -0.01305   0.00456
   D87       -0.01557   0.00062   0.00000   0.00599   0.00590  -0.00967
   D88       -3.02537  -0.00199   0.00000  -0.01503  -0.01467  -3.04005
   D89        0.00935   0.00022   0.00000   0.00323   0.00323   0.01258
   D90       -3.08512  -0.00100   0.00000  -0.01311  -0.01317  -3.09828
   D91        3.01814   0.00128   0.00000   0.01992   0.02001   3.03815
   D92       -0.07633   0.00006   0.00000   0.00358   0.00362  -0.07271
   D93       -0.52123   0.00065   0.00000   0.00810   0.00814  -0.51309
   D94        1.57833   0.00068   0.00000   0.00830   0.00840   1.58673
   D95       -2.61168  -0.00022   0.00000   0.00220   0.00226  -2.60942
   D96        2.76788  -0.00053   0.00000  -0.01036  -0.01045   2.75742
   D97       -1.41575  -0.00050   0.00000  -0.01016  -0.01020  -1.42595
   D98        0.67743  -0.00141   0.00000  -0.01626  -0.01634   0.66110
         Item               Value     Threshold  Converged?
 Maximum Force            0.062856     0.000450     NO 
 RMS     Force            0.009313     0.000300     NO 
 Maximum Displacement     0.783192     0.001800     NO 
 RMS     Displacement     0.193335     0.001200     NO 
 Predicted change in Energy=-2.987786D-02
 Lowest energy point so far.  Saving SCF results.
 GradGradGradGradGradGradGradGradGradGradGradGradGradGradGradGradGradGrad

 Leave Link  103 at Sun Dec  2 13:53:18 2018, MaxMem=   536870912 cpu:         1.5
 (Enter /pbs_home/pkowalski/g09d01/g09/l202.exe)
                          Input orientation:                          
 ---------------------------------------------------------------------
 Center     Atomic      Atomic             Coordinates (Angstroms)
 Number     Number       Type             X           Y           Z
 ---------------------------------------------------------------------
      1          6           0       -1.932623   -0.179104   -0.602584
      2         16           0       -3.436381    0.673367   -0.277628
      3          6           0       -4.381170   -0.663137   -0.856880
      4          6           0       -3.587043   -1.694900   -1.271405
      5          6           0       -2.186540   -1.441947   -1.131536
      6          6           0       -5.871508   -0.589737   -0.862998
      7          1           0       -3.972539   -2.628997   -1.673762
      8          6           0       -0.665644    0.397211   -0.263523
      9          6           0       -0.159498    1.675023   -0.881513
     10          6           0        0.382003   -0.218836    0.407507
     11          6           0        1.041852    2.007185   -0.001997
     12          6           0        1.624243    0.619325    0.245092
     13          9           0       -1.057904    2.685635   -0.915391
     14          9           0        0.236934    1.461970   -2.163535
     15          9           0        1.905394    2.886930   -0.536785
     16          9           0        0.607261    2.520034    1.174052
     17          9           0        2.345317    0.220476   -0.836280
     18          9           0        2.464060    0.600144    1.302790
     19          6           0       -0.636474   -1.801654    2.121951
     20          6           0        0.334769   -1.408298    1.197844
     21          6           0       -1.814777   -0.972556    2.494184
     22          1           0       -2.117620   -1.163074    3.531416
     23          1           0       -2.676806   -1.199163    1.849287
     24          1           0       -1.604471    0.101364    2.402159
     25          6           0       -1.120887   -2.414714   -1.503866
     26          1           0       -0.864909   -3.066120   -0.654378
     27          1           0       -0.199794   -1.908509   -1.823210
     28          1           0       -1.445999   -3.060008   -2.329646
     29          1           0       -6.300448   -1.516539   -1.261097
     30          1           0       -6.233064    0.239273   -1.486392
     31          1           0       -6.274934   -0.443785    0.148493
     32         16           0        1.572702   -2.642384    1.035170
     33          6           0        0.797159   -3.672701    2.181337
     34          6           0       -0.360622   -3.079115    2.675139
     35          6           0        1.404293   -4.942617    2.658323
     36          1           0        2.056052   -5.402117    1.904333
     37          1           0        2.010264   -4.774057    3.559831
     38          1           0        0.625582   -5.672843    2.909770
     39          1           0       -0.977453   -3.546465    3.439586
 ---------------------------------------------------------------------
                    Distance matrix (angstroms):
                    1          2          3          4          5
     1  C    0.000000
     2  S    1.758860   0.000000
     3  C    2.508851   1.736203   0.000000
     4  C    2.341382   2.572738   1.366383   0.000000
     5  C    1.392493   2.601118   2.344862   1.430021   0.000000
     6  C    3.968785   2.804984   1.492158   2.570401   3.791750
     7  H    3.363132   3.625226   2.167690   1.087674   2.211988
     8  C    1.432598   2.784501   3.909162   3.731934   2.539503
     9  C    2.580612   3.479361   4.825983   4.822496   3.726515
    10  C    2.525739   3.980640   4.948120   4.555309   3.234512
    11  C    3.740062   4.680771   6.104966   6.061642   4.857457
    12  C    3.742638   5.087835   6.238913   5.900246   4.545988
    13  F    3.011596   3.180113   4.718241   5.070738   4.284562
    14  F    3.136347   4.203783   5.248839   5.038307   3.920585
    15  F    4.912766   5.788056   7.226778   7.190251   5.986387
    16  F    4.110083   4.676386   6.256332   6.429472   5.368272
    17  F    4.302912   5.826254   6.784307   6.249072   4.836172
    18  F    4.854740   6.108869   7.288156   6.964880   5.632420
    19  C    3.425749   4.441079   4.918577   4.498012   3.621777
    20  C    3.145397   4.553231   5.197810   4.643269   3.432804
    21  C    3.198972   3.608545   4.232227   4.224023   3.674831
    22  H    4.253514   4.429499   4.962937   5.050657   4.671792
    23  H    2.757898   2.933784   3.242764   3.288313   3.030612
    24  H    3.035593   3.296109   4.349236   4.544472   3.899693
    25  C    2.543458   4.049866   3.757134   2.579554   1.490142
    26  H    3.078565   4.553918   4.263733   3.109820   2.147633
    27  H    2.735593   4.419321   4.468629   3.438543   2.154821
    28  H    3.393988   4.702179   4.065619   2.750902   2.145225
    29  H    4.615222   3.737082   2.138999   2.719280   4.116624
    30  H    4.410210   3.077496   2.154099   3.284611   4.396223
    31  H    4.414729   3.080096   2.155280   3.287271   4.398837
    32  S    4.586643   6.148866   6.553309   5.730705   4.501951
    33  C    5.235184   6.546577   6.715901   5.920671   4.985364
    34  C    4.650239   5.679811   5.871705   5.282145   4.528253
    35  C    6.667802   7.974410   8.008882   7.134695   6.285842
    36  H    7.033778   8.475805   8.456953   7.461454   6.549735
    37  H    7.347493   8.606187   8.789621   8.009488   7.122152
    38  H    7.004442   8.181285   8.021993   7.145100   6.491584
    39  H    5.347019   6.137669   6.193423   5.694882   5.175523
                    6          7          8          9         10
     6  C    0.000000
     7  H    2.902069   0.000000
     8  C    5.332398   4.699177   0.000000
     9  C    6.144636   5.804440   1.506950   0.000000
    10  C    6.392039   5.394682   1.388294   2.354039   0.000000
    11  C    7.435044   7.030868   2.361346   1.525491   2.357597
    12  C    7.673069   6.749634   2.356184   2.359125   1.507333
    13  F    5.822508   6.108644   2.411573   1.352633   3.501335
    14  F    6.573734   5.890293   2.357627   1.358724   3.075128
    15  F    8.524896   8.140532   3.589374   2.418954   3.585832
    16  F    7.469585   7.456348   2.862391   2.351023   2.853023
    17  F    8.256718   6.981130   3.070044   2.896869   2.365291
    18  F    8.694145   7.792112   3.505647   3.579051   2.409817
    19  C    6.146889   5.120670   3.244433   4.619046   2.545963
    20  C    6.590523   5.318753   2.529087   3.751652   1.428875
    21  C    5.279611   4.977099   3.286597   4.598365   3.122204
    22  H    5.807863   5.716952   4.352504   5.600267   4.110780
    23  H    4.234857   4.016868   3.325230   4.696281   3.520807
    24  H    5.417239   5.447545   2.841616   3.917506   2.833239
    25  C    5.129294   2.864734   3.106867   4.247063   3.276264
    26  H    5.589457   3.299634   3.491009   4.798712   3.284725
    27  H    5.901653   3.843832   2.822407   3.705417   2.858248
    28  H    5.276213   2.645629   4.102461   5.115926   4.348087
    29  H    1.096099   2.612856   6.033955   6.931192   7.008811
    30  H    1.098453   3.656782   5.702326   6.270204   6.896074
    31  H    1.098712   3.660162   5.686930   6.553535   6.665771
    32  S    7.951897   6.171563   3.991984   5.031321   2.772239
    33  C    7.952595   6.221023   4.968030   6.236538   3.904870
    34  C    7.006090   5.671111   4.562195   5.940713   3.724896
    35  C    9.180662   7.282179   6.429276   7.666097   5.331544
    36  H    9.677982   7.539023   6.763094   7.921838   5.648834
    37  H    9.959533   8.233208   6.965669   8.125519   5.773944
    38  H    9.071049   7.170529   6.970123   8.305499   6.005568
    39  H    7.155854   5.996550   5.418748   6.826778   4.702631
                   11         12         13         14         15
    11  C    0.000000
    12  C    1.525249   0.000000
    13  F    2.388213   3.579143   0.000000
    14  F    2.370106   2.904507   2.175276   0.000000
    15  F    1.343747   2.415038   2.994161   2.731407   0.000000
    16  F    1.354612   2.347320   2.676932   3.520813   2.178699
    17  F    2.363763   1.359556   4.202997   2.783558   2.719045
    18  F    2.388495   1.350699   4.655516   4.209305   2.987564
    19  C    4.672813   3.807175   5.434962   5.457057   5.959261
    20  C    3.688510   2.584905   4.813064   4.421185   4.891297
    21  C    4.823909   4.406740   5.057709   5.641878   6.158090
    22  H    5.702439   5.289462   5.975756   6.698303   7.009810
    23  H    5.247508   4.937546   5.035469   5.627989   6.586809
    24  H    4.051561   3.917373   4.240676   5.107601   5.358724
    25  C    5.146479   4.449717   5.134573   4.160231   6.180700
    26  H    5.458916   4.537338   5.760909   4.898492   6.567132
    27  H    4.493457   3.740979   4.760950   3.415652   5.392860
    28  H    6.106047   5.439959   5.929853   4.827851   7.057780
    29  H    8.240834   8.344534   6.727708   7.240393   9.340826
    30  H    7.632388   8.054796   5.752653   6.619244   8.610827
    31  H    7.717853   7.970980   6.175963   7.168110   8.858952
    32  S    4.793329   3.356430   6.254004   5.372310   5.758041
    33  C    6.089986   4.780649   7.311595   6.749564   7.186455
    34  C    5.916455   4.850081   6.827186   6.662680   7.144577
    35  C    7.450397   6.066899   8.776336   8.101345   8.471223
    36  H    7.717541   6.260775   9.113688   8.183669   8.642341
    37  H    7.720731   6.342325   9.224331   8.648102   8.688152
    38  H    8.224019   6.905738   9.345060   8.763277   9.315920
    39  H    6.838502   5.858961   7.603379   7.612761   8.093881
                   16         17         18         19         20
    16  F    0.000000
    17  F    3.514290   0.000000
    18  F    2.673996   2.175745   0.000000
    19  C    4.595908   4.661676   4.006615   0.000000
    20  C    3.937843   3.291332   2.928947   1.397146   0.000000
    21  C    4.450527   5.460925   4.711820   1.488072   2.547728
    22  H    5.152419   6.395998   5.391428   2.142001   3.394099
    23  H    5.007341   5.869358   5.473999   2.144829   3.088316
    24  H    3.499995   5.109060   4.243858   2.153371   2.736805
    25  C    5.874477   4.405051   5.460635   3.709050   3.229713
    26  H    6.059336   4.597865   5.324851   3.059258   2.760132
    27  H    5.408041   3.461820   4.812622   3.970693   3.108494
    28  H    6.901351   5.231234   6.471466   4.696329   4.282811
    29  H    8.363032   8.828757   9.373925   6.603552   7.077020
    30  H    7.685693   8.603001   9.140554   6.964721   7.283958
    31  H    7.563107   8.701709   8.876497   6.126220   6.761627
    32  S    5.253753   3.506455   3.373444   2.601611   1.755537
    33  C    6.276994   5.163297   4.669861   2.357891   2.511690
    34  C    5.877119   5.526254   4.837263   1.419162   2.336151
    35  C    7.650456   6.305181   5.803686   3.783924   3.970931
    36  H    8.086580   6.261644   6.046111   4.501155   4.405966
    37  H    7.801547   6.662088   5.846555   4.231774   4.440113
    38  H    8.374741   7.191772   6.731474   4.147234   4.604520
    39  H    6.666811   6.596490   5.796919   2.212870   3.364386
                   21         22         23         24         25
    21  C    0.000000
    22  H    1.097206   0.000000
    23  H    1.100153   1.773006   0.000000
    24  H    1.098180   1.771256   1.773961   0.000000
    25  C    4.306473   5.283385   3.891283   4.671352   0.000000
    26  H    3.898551   4.765684   3.610656   4.463443   1.100675
    27  H    4.703623   5.736354   4.486201   4.885330   1.098470
    28  H    5.269041   6.196893   4.737205   5.692922   1.097276
    29  H    5.875313   6.370963   4.786021   6.171649   5.262463
    30  H    6.069166   6.639417   5.083584   6.046794   5.760062
    31  H    5.067037   5.407847   4.050904   5.214347   5.760126
    32  S    4.048711   4.694473   4.561139   4.414888   3.708633
    33  C    3.769730   4.076380   4.277508   4.478856   4.340755
    34  C    2.566107   2.737054   3.095313   3.425949   4.299247
    35  C    5.113779   5.239380   5.596727   5.878777   5.485495
    36  H    5.912043   6.167368   6.329913   6.628390   5.534739
    37  H    5.497086   5.484472   6.137952   6.178693   6.404033
    38  H    5.312322   5.315037   5.660760   6.210657   5.757234
    39  H    2.867038   2.643665   3.305552   3.843964   5.073377
                   26         27         28         29         30
    26  H    0.000000
    27  H    1.774433   0.000000
    28  H    1.773197   1.770722   0.000000
    29  H    5.684575   6.139023   5.204783   0.000000
    30  H    6.358849   6.413015   5.874719   1.771489   0.000000
    31  H    6.065444   6.552889   6.025314   1.771552   1.772334
    32  S    2.996010   3.442478   4.539709   8.278096   8.694378
    33  C    3.342408   4.488061   5.075049   8.177739   8.841935
    34  C    3.367516   4.650950   5.121161   7.295008   7.925630
    35  C    4.432213   5.644737   6.045513   9.298544  10.117306
    36  H    4.531655   5.584686   5.972974   9.744166  10.584505
    37  H    5.379891   6.486360   7.040573  10.144985  10.888081
    38  H    4.660442   6.103487   6.210462   9.090703  10.065802
    39  H    4.123583   5.566388   5.808633   7.385885   8.137476
                   31         32         33         34         35
    31  H    0.000000
    32  S    8.197891   0.000000
    33  C    8.035723   1.725317   0.000000
    34  C    6.950395   2.572543   1.391633   0.000000
    35  C    9.247122   2.820294   1.486208   2.566680   0.000000
    36  H    9.852581   2.933462   2.156948   3.439592   1.097466
    37  H    9.951532   3.333078   2.141228   3.045752   1.099240
    38  H    9.087619   3.687119   2.135561   2.784793   1.096744
    39  H    6.965717   3.619651   2.179076   1.087784   2.869203
                   36         37         38         39
    36  H    0.000000
    37  H    1.771223   0.000000
    38  H    1.769305   1.774187   0.000000
    39  H    3.873319   3.232321   2.715126   0.000000
 Stoichiometry    C17H14F6S2
 Framework group  C1[X(C17H14F6S2)]
 Deg. of freedom   111
 Full point group                 C1      NOp   1
 RotChk:  IX=0 Diff= 6.79D-02
 Largest Abelian subgroup         C1      NOp   1
 Largest concise Abelian subgroup C1      NOp   1
                         Standard orientation:                         
 ---------------------------------------------------------------------
 Center     Atomic      Atomic             Coordinates (Angstroms)
 Number     Number       Type             X           Y           Z
 ---------------------------------------------------------------------
      1          6           0        1.576932   -0.439682    0.294308
      2         16           0        3.015845   -0.657574   -0.693437
      3          6           0        3.414285   -2.139066    0.119477
      4          6           0        2.497143   -2.441799    1.086021
      5          6           0        1.437941   -1.487877    1.200402
      6          6           0        4.634215   -2.907996   -0.263996
      7          1           0        2.556092   -3.324822    1.718341
      8          6           0        0.684773    0.658983    0.072216
      9          6           0        1.104708    2.096728    0.237868
     10          6           0       -0.699050    0.607401   -0.026441
     11          6           0       -0.067263    2.850639   -0.382797
     12          6           0       -1.247845    2.006715    0.086675
     13          9           0        2.281018    2.417134   -0.348011
     14          9           0        1.225843    2.410947    1.554197
     15          9           0       -0.142385    4.149699   -0.047451
     16          9           0        0.018719    2.778363   -1.732744
     17          9           0       -1.550246    2.310563    1.376878
     18          9           0       -2.361915    2.239870   -0.640562
     19          6           0       -1.300820   -1.587594   -1.167405
     20          6           0       -1.516016   -0.539531   -0.268923
     21          6           0       -0.150586   -1.652978   -2.109236
     22          1           0       -0.423696   -2.189282   -3.026651
     23          1           0        0.701278   -2.181649   -1.656277
     24          1           0        0.196408   -0.652685   -2.400800
     25          6           0        0.313614   -1.600773    2.171828
     26          1           0       -0.530369   -2.158216    1.737738
     27          1           0       -0.062056   -0.614847    2.477541
     28          1           0        0.627888   -2.130229    3.080081
     29          1           0        4.729174   -3.810203    0.351177
     30          1           0        5.547267   -2.313121   -0.125942
     31          1           0        4.600892   -3.224166   -1.315707
     32         16           0       -2.979957   -0.810215    0.661409
     33          6           0       -3.294661   -2.307901   -0.135221
     34          6           0       -2.315480   -2.576534   -1.086895
     35          6           0       -4.537806   -3.090677    0.089869
     36          1           0       -4.947524   -2.941902    1.097057
     37          1           0       -5.318068   -2.804259   -0.629495
     38          1           0       -4.346537   -4.163620   -0.032836
     39          1           0       -2.348754   -3.453926   -1.729040
 ---------------------------------------------------------------------
 Rotational constants (GHZ):      0.2245830      0.2037735      0.1287339
 Leave Link  202 at Sun Dec  2 13:53:18 2018, MaxMem=   536870912 cpu:         0.0
 (Enter /pbs_home/pkowalski/g09d01/g09/l301.exe)
 Basis read from rwf:  (5D, 7F)
 No pseudopotential information found on rwf file.
 There are   453 symmetry adapted cartesian basis functions of A   symmetry.
 There are   428 symmetry adapted basis functions of A   symmetry.
   428 basis functions,   747 primitive gaussians,   453 cartesian basis functions
   101 alpha electrons      101 beta electrons
       nuclear repulsion energy      2833.5650097902 Hartrees.
 IExCor= 4134 DFT=T Ex+Corr=M06L ExCW=0 ScaHFX=  0.000000
 ScaDFX=  1.000000  1.000000  1.000000  1.000000 ScalE2=  1.000000  1.000000
 IRadAn=      0 IRanWt=     -1 IRanGd=            0 ICorTp=0 IEmpDi=131
 NAtoms=   39 NActive=   39 NUniq=   39 SFac= 1.00D+00 NAtFMM=   60 NAOKFM=F Big=F
 Integral buffers will be    131072 words long.
 Raffenetti 2 integral format.
 Two-electron integral symmetry is turned on.
 R6Disp:  Grimme-D3 Dispersion energy=       -0.0032991818 Hartrees.
 Nuclear repulsion after empirical dispersion term =     2833.5617106083 Hartrees.
 No density basis found on file   724.
 Leave Link  301 at Sun Dec  2 13:53:18 2018, MaxMem=   536870912 cpu:         0.6
 (Enter /pbs_home/pkowalski/g09d01/g09/l302.exe)
 NPDir=0 NMtPBC=     1 NCelOv=     1 NCel=       1 NClECP=     1 NCelD=      1
         NCelK=      1 NCelE2=     1 NClLst=     1 CellRange=     0.0.
 One-electron integrals computed using PRISM.
 NBasis=   428 RedAO= T EigKep=  3.50D-04  NBF=   428
 NBsUse=   428 1.00D-06 EigRej= -1.00D+00 NBFU=   428
 Precomputing XC quadrature grid using
 IXCGrd= 4 IRadAn=           0 IRanWt=          -1 IRanGd=           0 AccXCQ= 0.00D+00.
 Generated NRdTot=       0 NPtTot=           0 NUsed=           0 NTot=          32
 NSgBfM=   443   443   443   443   446 MxSgAt=    39 MxSgA2=    39.
 Leave Link  302 at Sun Dec  2 13:53:19 2018, MaxMem=   536870912 cpu:         7.2
 (Enter /pbs_home/pkowalski/g09d01/g09/l303.exe)
 DipDrv:  MaxL=1.
 Leave Link  303 at Sun Dec  2 13:53:19 2018, MaxMem=   536870912 cpu:         0.9
 (Enter /pbs_home/pkowalski/g09d01/g09/l401.exe)
 Initial guess from the checkpoint file:  "dae0068freq_open_m06l_air_D3.chk"
 B after Tr=     0.000000    0.000000    0.000000
         Rot=    0.999801    0.001691    0.018478   -0.007374 Ang=   2.29 deg.
 Guess basis will be translated and rotated to current coordinates.
 JPrj=2 DoOrth=T DoCkMO=T.
 Generating alternative initial guess.
 ExpMin= 1.22D-01 ExpMax= 9.18D+03 ExpMxC= 1.38D+03 IAcc=1 IRadAn=         1 AccDes= 0.00D+00
 Harris functional with IExCor= 1009 and IRadAn=       1 diagonalized for initial guess.
 HarFok:  IExCor= 1009 AccDes= 0.00D+00 IRadAn=         1 IDoV= 1 UseB2=F ITyADJ=14
 ICtDFT=  3500011 ScaDFX=  1.000000  1.000000  1.000000  1.000000
 FoFCou: FMM=F IPFlag=           0 FMFlag=      100000 FMFlg1=           0
         NFxFlg=           0 DoJE=T BraDBF=F KetDBF=T FulRan=T
         wScrn=  0.000000 ICntrl=     500 IOpCl=  0 I1Cent=   200000004 NGrid=           0
         NMat0=    1 NMatS0=      1 NMatT0=    0 NMatD0=    1 NMtDS0=    0 NMtDT0=    0
 Petite list used in FoFCou.
 Harris En= -2048.96108584333    
 Leave Link  401 at Sun Dec  2 13:53:22 2018, MaxMem=   536870912 cpu:        19.7
 (Enter /pbs_home/pkowalski/g09d01/g09/l502.exe)
 Closed shell SCF:
 Using DIIS extrapolation, IDIIS=  1040.
 Integral symmetry usage will be decided dynamically.
 IVT=      641221 IEndB=      641221 NGot=   536870912 MDV=   536451994
 LenX=   536451994 LenY=   536246332
 Requested convergence on RMS density matrix=1.00D-08 within 128 cycles.
 Requested convergence on MAX density matrix=1.00D-06.
 Requested convergence on             energy=1.00D-06.
 No special actions if energy rises.
 Fock matrices will be formed incrementally for  20 cycles.
 Integral accuracy reduced to 1.0D-05 until final iterations.

 Cycle   1  Pass 0  IDiag  1:
 FoFJK:  IHMeth= 1 ICntrl=     500 DoSepK=F KAlg= 0 I1Cent=   0 FoldK=F
 IRaf= 790000000 NMat=   1 IRICut=       1 DoRegI=T DoRafI=F ISym2E= 0.
 FoFCou: FMM=F IPFlag=           0 FMFlag=      100000 FMFlg1=           0
         NFxFlg=           0 DoJE=T BraDBF=F KetDBF=F FulRan=T
         wScrn=  0.000000 ICntrl=     500 IOpCl=  0 I1Cent=           0 NGrid=           0
         NMat0=    1 NMatS0=      1 NMatT0=    0 NMatD0=    1 NMtDS0=    0 NMtDT0=    0
 Symmetry not used in FoFCou.
 E= -2050.31218854129    
 DIIS: error= 3.85D-03 at cycle   1 NSaved=   1.
 NSaved= 1 IEnMin= 1 EnMin= -2050.31218854129     IErMin= 1 ErrMin= 3.85D-03
 ErrMax= 3.85D-03  0.00D+00 EMaxC= 1.00D-01 BMatC= 2.53D-02 BMatP= 2.53D-02
 IDIUse=3 WtCom= 9.61D-01 WtEn= 3.85D-02
 Coeff-Com:  0.100D+01
 Coeff-En:   0.100D+01
 Coeff:      0.100D+01
 Gap=     0.482 Goal=   None    Shift=    0.000
 GapD=    0.482 DampG=2.000 DampE=1.000 DampFc=2.0000 IDamp=-1.
 RMSDP=1.06D-03 MaxDP=4.44D-02              OVMax= 3.85D-02

 Cycle   2  Pass 0  IDiag  1:
 RMSU=  1.06D-03    CP:  1.00D+00
 E= -2050.34741346913     Delta-E=       -0.035224927838 Rises=F Damp=F
 DIIS: error= 1.38D-03 at cycle   2 NSaved=   2.
 NSaved= 2 IEnMin= 2 EnMin= -2050.34741346913     IErMin= 2 ErrMin= 1.38D-03
 ErrMax= 1.38D-03  0.00D+00 EMaxC= 1.00D-01 BMatC= 1.62D-03 BMatP= 2.53D-02
 IDIUse=3 WtCom= 9.86D-01 WtEn= 1.38D-02
 Coeff-Com:  0.918D-01 0.908D+00
 Coeff-En:   0.000D+00 0.100D+01
 Coeff:      0.905D-01 0.909D+00
 Gap=     0.102 Goal=   None    Shift=    0.000
 RMSDP=3.48D-04 MaxDP=1.20D-02 DE=-3.52D-02 OVMax= 2.51D-02

 Cycle   3  Pass 0  IDiag  1:
 RMSU=  3.23D-04    CP:  1.00D+00  8.81D-01
 E= -2050.34552908566     Delta-E=        0.001884383470 Rises=F Damp=F
 DIIS: error= 2.35D-03 at cycle   3 NSaved=   3.
 NSaved= 3 IEnMin= 2 EnMin= -2050.34741346913     IErMin= 2 ErrMin= 1.38D-03
 ErrMax= 2.35D-03  0.00D+00 EMaxC= 1.00D-01 BMatC= 3.27D-03 BMatP= 1.62D-03
 IDIUse=3 WtCom= 1.71D-01 WtEn= 8.29D-01
 Coeff-Com:  0.588D-02 0.588D+00 0.406D+00
 Coeff-En:   0.000D+00 0.653D+00 0.347D+00
 Coeff:      0.101D-02 0.642D+00 0.357D+00
 Gap=     0.104 Goal=   None    Shift=    0.000
 RMSDP=2.02D-04 MaxDP=7.68D-03 DE= 1.88D-03 OVMax= 1.80D-02

 Cycle   4  Pass 0  IDiag  1:
 RMSU=  7.83D-05    CP:  1.00D+00  9.33D-01  4.50D-01
 E= -2050.34895405781     Delta-E=       -0.003424972156 Rises=F Damp=F
 DIIS: error= 3.07D-04 at cycle   4 NSaved=   4.
 NSaved= 4 IEnMin= 4 EnMin= -2050.34895405781     IErMin= 4 ErrMin= 3.07D-04
 ErrMax= 3.07D-04  0.00D+00 EMaxC= 1.00D-01 BMatC= 1.04D-04 BMatP= 1.62D-03
 IDIUse=3 WtCom= 9.97D-01 WtEn= 3.07D-03
 Coeff-Com: -0.123D-03 0.326D+00 0.190D+00 0.483D+00
 Coeff-En:   0.000D+00 0.000D+00 0.000D+00 0.100D+01
 Coeff:     -0.123D-03 0.325D+00 0.190D+00 0.485D+00
 Gap=     0.103 Goal=   None    Shift=    0.000
 RMSDP=5.10D-05 MaxDP=2.16D-03 DE=-3.42D-03 OVMax= 4.07D-03

 Cycle   5  Pass 0  IDiag  1:
 RMSU=  2.91D-05    CP:  1.00D+00  9.47D-01  4.05D-01  5.36D-01
 E= -2050.34905311826     Delta-E=       -0.000099060442 Rises=F Damp=F
 DIIS: error= 1.26D-04 at cycle   5 NSaved=   5.
 NSaved= 5 IEnMin= 5 EnMin= -2050.34905311826     IErMin= 5 ErrMin= 1.26D-04
 ErrMax= 1.26D-04  0.00D+00 EMaxC= 1.00D-01 BMatC= 1.82D-05 BMatP= 1.04D-04
 IDIUse=3 WtCom= 9.99D-01 WtEn= 1.26D-03
 Coeff-Com: -0.461D-03 0.144D+00 0.775D-01 0.322D+00 0.457D+00
 Coeff-En:   0.000D+00 0.000D+00 0.000D+00 0.124D+00 0.876D+00
 Coeff:     -0.461D-03 0.144D+00 0.774D-01 0.322D+00 0.457D+00
 Gap=     0.103 Goal=   None    Shift=    0.000
 RMSDP=1.83D-05 MaxDP=7.27D-04 DE=-9.91D-05 OVMax= 2.05D-03

 Cycle   6  Pass 0  IDiag  1:
 RMSU=  1.13D-05    CP:  1.00D+00  9.46D-01  4.01D-01  5.77D-01  5.22D-01
 E= -2050.34907000896     Delta-E=       -0.000016890701 Rises=F Damp=F
 DIIS: error= 6.13D-05 at cycle   6 NSaved=   6.
 NSaved= 6 IEnMin= 6 EnMin= -2050.34907000896     IErMin= 6 ErrMin= 6.13D-05
 ErrMax= 6.13D-05  0.00D+00 EMaxC= 1.00D-01 BMatC= 2.84D-06 BMatP= 1.82D-05
 IDIUse=1 WtCom= 1.00D+00 WtEn= 0.00D+00
 Coeff-Com: -0.404D-03 0.580D-01 0.295D-01 0.161D+00 0.315D+00 0.437D+00
 Coeff:     -0.404D-03 0.580D-01 0.295D-01 0.161D+00 0.315D+00 0.437D+00
 Gap=     0.103 Goal=   None    Shift=    0.000
 RMSDP=6.75D-06 MaxDP=3.02D-04 DE=-1.69D-05 OVMax= 8.54D-04

 Initial convergence to 1.0D-05 achieved.  Increase integral accuracy.
 Cycle   7  Pass 1  IDiag  1:
 E= -2050.34570806632     Delta-E=        0.003361942634 Rises=F Damp=F
 DIIS: error= 2.78D-04 at cycle   1 NSaved=   1.
 NSaved= 1 IEnMin= 1 EnMin= -2050.34570806632     IErMin= 1 ErrMin= 2.78D-04
 ErrMax= 2.78D-04  0.00D+00 EMaxC= 1.00D-01 BMatC= 3.90D-05 BMatP= 3.90D-05
 IDIUse=3 WtCom= 9.97D-01 WtEn= 2.78D-03
 Coeff-Com:  0.100D+01
 Coeff-En:   0.100D+01
 Coeff:      0.100D+01
 Gap=     0.103 Goal=   None    Shift=    0.000
 RMSDP=6.75D-06 MaxDP=3.02D-04 DE= 3.36D-03 OVMax= 1.65D-03

 Cycle   8  Pass 1  IDiag  1:
 RMSU=  1.12D-04    CP:  1.00D+00
 E= -2050.34574261706     Delta-E=       -0.000034550736 Rises=F Damp=F
 DIIS: error= 8.91D-05 at cycle   2 NSaved=   2.
 NSaved= 2 IEnMin= 2 EnMin= -2050.34574261706     IErMin= 2 ErrMin= 8.91D-05
 ErrMax= 8.91D-05  0.00D+00 EMaxC= 1.00D-01 BMatC= 8.12D-06 BMatP= 3.90D-05
 IDIUse=1 WtCom= 1.00D+00 WtEn= 0.00D+00
 Coeff-Com:  0.232D+00 0.768D+00
 Coeff:      0.232D+00 0.768D+00
 Gap=     0.103 Goal=   None    Shift=    0.000
 RMSDP=2.27D-05 MaxDP=1.08D-03 DE=-3.46D-05 OVMax= 3.14D-03

 Cycle   9  Pass 1  IDiag  1:
 RMSU=  2.26D-05    CP:  1.00D+00  9.96D-01
 E= -2050.34572792636     Delta-E=        0.000014690702 Rises=F Damp=F
 DIIS: error= 1.54D-04 at cycle   3 NSaved=   3.
 NSaved= 3 IEnMin= 2 EnMin= -2050.34574261706     IErMin= 2 ErrMin= 8.91D-05
 ErrMax= 1.54D-04  0.00D+00 EMaxC= 1.00D-01 BMatC= 2.02D-05 BMatP= 8.12D-06
 IDIUse=3 WtCom= 4.46D-01 WtEn= 5.54D-01
 Coeff-Com:  0.432D-01 0.600D+00 0.357D+00
 Coeff-En:   0.000D+00 0.677D+00 0.323D+00
 Coeff:      0.192D-01 0.643D+00 0.338D+00
 Gap=     0.103 Goal=   None    Shift=    0.000
 RMSDP=1.51D-05 MaxDP=5.28D-04 DE= 1.47D-05 OVMax= 2.27D-03

 Cycle  10  Pass 1  IDiag  1:
 RMSU=  6.38D-06    CP:  1.00D+00  1.01D+00  3.98D-01
 E= -2050.34575025606     Delta-E=       -0.000022329708 Rises=F Damp=F
 DIIS: error= 3.80D-05 at cycle   4 NSaved=   4.
 NSaved= 4 IEnMin= 4 EnMin= -2050.34575025606     IErMin= 4 ErrMin= 3.80D-05
 ErrMax= 3.80D-05  0.00D+00 EMaxC= 1.00D-01 BMatC= 1.06D-06 BMatP= 8.12D-06
 IDIUse=1 WtCom= 1.00D+00 WtEn= 0.00D+00
 Coeff-Com:  0.524D-02 0.357D+00 0.212D+00 0.425D+00
 Coeff:      0.524D-02 0.357D+00 0.212D+00 0.425D+00
 Gap=     0.103 Goal=   None    Shift=    0.000
 RMSDP=4.29D-06 MaxDP=2.15D-04 DE=-2.23D-05 OVMax= 3.04D-04

 Cycle  11  Pass 1  IDiag  1:
 RMSU=  2.54D-06    CP:  1.00D+00  1.01D+00  3.89D-01  4.62D-01
 E= -2050.34575126795     Delta-E=       -0.000001011886 Rises=F Damp=F
 DIIS: error= 1.28D-05 at cycle   5 NSaved=   5.
 NSaved= 5 IEnMin= 5 EnMin= -2050.34575126795     IErMin= 5 ErrMin= 1.28D-05
 ErrMax= 1.28D-05  0.00D+00 EMaxC= 1.00D-01 BMatC= 8.23D-08 BMatP= 1.06D-06
 IDIUse=1 WtCom= 1.00D+00 WtEn= 0.00D+00
 Coeff-Com: -0.218D-02 0.136D+00 0.841D-01 0.254D+00 0.528D+00
 Coeff:     -0.218D-02 0.136D+00 0.841D-01 0.254D+00 0.528D+00
 Gap=     0.103 Goal=   None    Shift=    0.000
 RMSDP=1.52D-06 MaxDP=5.87D-05 DE=-1.01D-06 OVMax= 1.15D-04

 Cycle  12  Pass 1  IDiag  1:
 RMSU=  1.09D-06    CP:  1.00D+00  1.01D+00  3.93D-01  5.16D-01  6.15D-01
 E= -2050.34575134704     Delta-E=       -0.000000079094 Rises=F Damp=F
 DIIS: error= 3.21D-06 at cycle   6 NSaved=   6.
 NSaved= 6 IEnMin= 6 EnMin= -2050.34575134704     IErMin= 6 ErrMin= 3.21D-06
 ErrMax= 3.21D-06  0.00D+00 EMaxC= 1.00D-01 BMatC= 1.22D-08 BMatP= 8.23D-08
 IDIUse=1 WtCom= 1.00D+00 WtEn= 0.00D+00
 Coeff-Com: -0.209D-02 0.453D-01 0.303D-01 0.114D+00 0.335D+00 0.478D+00
 Coeff:     -0.209D-02 0.453D-01 0.303D-01 0.114D+00 0.335D+00 0.478D+00
 Gap=     0.103 Goal=   None    Shift=    0.000
 RMSDP=5.23D-07 MaxDP=1.76D-05 DE=-7.91D-08 OVMax= 5.39D-05

 Cycle  13  Pass 1  IDiag  1:
 RMSU=  3.06D-07    CP:  1.00D+00  1.01D+00  3.92D-01  5.19D-01  6.78D-01
                    CP:  6.43D-01
 E= -2050.34575135847     Delta-E=       -0.000000011430 Rises=F Damp=F
 DIIS: error= 1.51D-06 at cycle   7 NSaved=   7.
 NSaved= 7 IEnMin= 7 EnMin= -2050.34575135847     IErMin= 7 ErrMin= 1.51D-06
 ErrMax= 1.51D-06  0.00D+00 EMaxC= 1.00D-01 BMatC= 2.27D-09 BMatP= 1.22D-08
 IDIUse=1 WtCom= 1.00D+00 WtEn= 0.00D+00
 Coeff-Com: -0.101D-02 0.101D-01 0.807D-02 0.397D-01 0.157D+00 0.333D+00
 Coeff-Com:  0.454D+00
 Coeff:     -0.101D-02 0.101D-01 0.807D-02 0.397D-01 0.157D+00 0.333D+00
 Coeff:      0.454D+00
 Gap=     0.103 Goal=   None    Shift=    0.000
 RMSDP=1.81D-07 MaxDP=7.87D-06 DE=-1.14D-08 OVMax= 1.86D-05

 Cycle  14  Pass 1  IDiag  1:
 RMSU=  1.11D-07    CP:  1.00D+00  1.01D+00  3.95D-01  5.24D-01  6.79D-01
                    CP:  6.66D-01  6.09D-01
 E= -2050.34575136073     Delta-E=       -0.000000002256 Rises=F Damp=F
 DIIS: error= 4.03D-07 at cycle   8 NSaved=   8.
 NSaved= 8 IEnMin= 8 EnMin= -2050.34575136073     IErMin= 8 ErrMin= 4.03D-07
 ErrMax= 4.03D-07  0.00D+00 EMaxC= 1.00D-01 BMatC= 1.60D-10 BMatP= 2.27D-09
 IDIUse=1 WtCom= 1.00D+00 WtEn= 0.00D+00
 Coeff-Com: -0.385D-03 0.116D-02 0.151D-02 0.113D-01 0.574D-01 0.142D+00
 Coeff-Com:  0.269D+00 0.518D+00
 Coeff:     -0.385D-03 0.116D-02 0.151D-02 0.113D-01 0.574D-01 0.142D+00
 Coeff:      0.269D+00 0.518D+00
 Gap=     0.103 Goal=   None    Shift=    0.000
 RMSDP=5.67D-08 MaxDP=2.63D-06 DE=-2.26D-09 OVMax= 5.29D-06

 Cycle  15  Pass 1  IDiag  1:
 RMSU=  3.65D-08    CP:  1.00D+00  1.01D+00  3.94D-01  5.23D-01  6.84D-01
                    CP:  6.73D-01  6.33D-01  6.53D-01
 E= -2050.34575136097     Delta-E=       -0.000000000242 Rises=F Damp=F
 DIIS: error= 1.85D-07 at cycle   9 NSaved=   9.
 NSaved= 9 IEnMin= 9 EnMin= -2050.34575136097     IErMin= 9 ErrMin= 1.85D-07
 ErrMax= 1.85D-07  0.00D+00 EMaxC= 1.00D-01 BMatC= 3.29D-11 BMatP= 1.60D-10
 IDIUse=1 WtCom= 1.00D+00 WtEn= 0.00D+00
 Coeff-Com: -0.138D-03-0.405D-03 0.357D-04 0.270D-02 0.189D-01 0.536D-01
 Coeff-Com:  0.123D+00 0.350D+00 0.453D+00
 Coeff:     -0.138D-03-0.405D-03 0.357D-04 0.270D-02 0.189D-01 0.536D-01
 Coeff:      0.123D+00 0.350D+00 0.453D+00
 Gap=     0.103 Goal=   None    Shift=    0.000
 RMSDP=2.52D-08 MaxDP=1.89D-06 DE=-2.42D-10 OVMax= 3.12D-06

 Cycle  16  Pass 1  IDiag  1:
 RMSU=  1.56D-08    CP:  1.00D+00  1.01D+00  3.94D-01  5.23D-01  6.85D-01
                    CP:  6.72D-01  6.33D-01  6.63D-01  4.74D-01
 E= -2050.34575136100     Delta-E=       -0.000000000029 Rises=F Damp=F
 DIIS: error= 8.95D-08 at cycle  10 NSaved=  10.
 NSaved=10 IEnMin=10 EnMin= -2050.34575136100     IErMin=10 ErrMin= 8.95D-08
 ErrMax= 8.95D-08  0.00D+00 EMaxC= 1.00D-01 BMatC= 6.69D-12 BMatP= 3.29D-11
 IDIUse=1 WtCom= 1.00D+00 WtEn= 0.00D+00
 Coeff-Com: -0.249D-04-0.560D-03-0.279D-03-0.197D-03 0.320D-02 0.137D-01
 Coeff-Com:  0.411D-01 0.162D+00 0.330D+00 0.451D+00
 Coeff:     -0.249D-04-0.560D-03-0.279D-03-0.197D-03 0.320D-02 0.137D-01
 Coeff:      0.411D-01 0.162D+00 0.330D+00 0.451D+00
 Gap=     0.103 Goal=   None    Shift=    0.000
 RMSDP=1.01D-08 MaxDP=5.99D-07 DE=-2.91D-11 OVMax= 1.14D-06

 Cycle  17  Pass 1  IDiag  1:
 RMSU=  5.16D-09    CP:  1.00D+00  1.01D+00  3.94D-01  5.23D-01  6.85D-01
                    CP:  6.73D-01  6.36D-01  6.81D-01  5.95D-01  5.57D-01
 E= -2050.34575136095     Delta-E=        0.000000000051 Rises=F Damp=F
 DIIS: error= 1.89D-08 at cycle  11 NSaved=  11.
 NSaved=11 IEnMin=10 EnMin= -2050.34575136100     IErMin=11 ErrMin= 1.89D-08
 ErrMax= 1.89D-08  0.00D+00 EMaxC= 1.00D-01 BMatC= 6.11D-13 BMatP= 6.69D-12
 IDIUse=1 WtCom= 1.00D+00 WtEn= 0.00D+00
 Coeff-Com:  0.334D-05-0.277D-03-0.166D-03-0.515D-03-0.804D-03 0.667D-03
 Coeff-Com:  0.688D-02 0.491D-01 0.138D+00 0.283D+00 0.524D+00
 Coeff:      0.334D-05-0.277D-03-0.166D-03-0.515D-03-0.804D-03 0.667D-03
 Coeff:      0.688D-02 0.491D-01 0.138D+00 0.283D+00 0.524D+00
 Gap=     0.103 Goal=   None    Shift=    0.000
 RMSDP=2.76D-09 MaxDP=1.01D-07 DE= 5.09D-11 OVMax= 2.58D-07

 SCF Done:  E(RM06L) =  -2050.34575136     A.U. after   17 cycles
            NFock= 17  Conv=0.28D-08     -V/T= 2.0055
 KE= 2.039100652843D+03 PE=-1.050326392920D+04 EE= 3.580255814384D+03
 Leave Link  502 at Sun Dec  2 13:56:45 2018, MaxMem=   536870912 cpu:      1614.3
 (Enter /pbs_home/pkowalski/g09d01/g09/l701.exe)
 Compute integral first derivatives.
 ... and contract with generalized density number  0.
 R6Disp: Adding Grimme-D3 dispersion energy 1st derivatives to the gradient.
 Leave Link  701 at Sun Dec  2 13:56:46 2018, MaxMem=   536870912 cpu:         3.6
 (Enter /pbs_home/pkowalski/g09d01/g09/l702.exe)
 L702 exits ... SP integral derivatives will be done elsewhere.
 Leave Link  702 at Sun Dec  2 13:56:46 2018, MaxMem=   536870912 cpu:         0.3
 (Enter /pbs_home/pkowalski/g09d01/g09/l703.exe)
 Compute integral first derivatives, UseDBF=F ICtDFT=           0.
 Integral derivatives from FoFJK, PRISM(SPDF).
 Calling FoFJK, ICntrl=      2527 FMM=F ISym2X=0 I1Cent= 0 IOpClX= 0 NMat=1 NMatS=1 NMatT=0.
 FoFJK:  IHMeth= 1 ICntrl=    2527 DoSepK=F KAlg= 0 I1Cent=   0 FoldK=F
 IRaf=         0 NMat=   1 IRICut=       1 DoRegI=T DoRafI=F ISym2E= 0.
 FoFCou: FMM=F IPFlag=           0 FMFlag=      100000 FMFlg1=         800
         NFxFlg=           0 DoJE=F BraDBF=F KetDBF=F FulRan=T
         wScrn=  0.000000 ICntrl=    2527 IOpCl=  0 I1Cent=           0 NGrid=           0
         NMat0=    1 NMatS0=      1 NMatT0=    0 NMatD0=    1 NMtDS0=    0 NMtDT0=    0
 Symmetry not used in FoFCou.
 Leave Link  703 at Sun Dec  2 13:57:36 2018, MaxMem=   536870912 cpu:       400.4
 (Enter /pbs_home/pkowalski/g09d01/g09/l716.exe)
 Dipole        =-3.28625616D-02-2.59639770D+00-1.40913341D-01
 ***** Axes restored to original set *****
 -------------------------------------------------------------------
 Center     Atomic                   Forces (Hartrees/Bohr)
 Number     Number              X              Y              Z
 -------------------------------------------------------------------
      1        6          -0.014716853   -0.004565930    0.001233423
      2       16           0.001755970   -0.003889491   -0.006517712
      3        6          -0.009310593    0.005092054    0.002715870
      4        6           0.014654665    0.002112127    0.001424393
      5        6          -0.001021684    0.002103227    0.003197508
      6        6           0.004804548   -0.000117981    0.000055298
      7        1          -0.002484277   -0.001638679   -0.001492828
      8        6           0.024601456   -0.008556165    0.002294096
      9        6          -0.010272537    0.004287561    0.001838393
     10        6          -0.015149465    0.016024562   -0.009626121
     11        6           0.006890982    0.011687812   -0.002414000
     12        6           0.005044038   -0.007400084    0.007097437
     13        9          -0.000057869   -0.002955796    0.002173690
     14        9           0.000598130    0.002315444    0.001009553
     15        9          -0.002980969   -0.006548425   -0.000974910
     16        9           0.001052314   -0.001233777   -0.002804724
     17        9           0.002542201    0.000597203   -0.000074533
     18        9          -0.005126859   -0.000028120   -0.002087042
     19        6           0.002502190    0.000896536   -0.004957654
     20        6          -0.000209274   -0.013423771    0.005692737
     21        6           0.001882853   -0.000959777    0.001670471
     22        1          -0.000685439   -0.000638672    0.000478277
     23        1          -0.001350676    0.000802058    0.000239020
     24        1          -0.000827562    0.000421163   -0.001560243
     25        6          -0.002649216    0.001354113   -0.001374027
     26        1           0.001074616   -0.001188960   -0.000080434
     27        1           0.001040844    0.000093564    0.001484720
     28        1          -0.000344027   -0.000872224   -0.000115655
     29        1           0.000389154   -0.000587393   -0.000213753
     30        1          -0.001194819    0.000746099    0.000337224
     31        1          -0.001181475    0.000848574    0.000122322
     32       16          -0.001657886    0.001899154    0.003268343
     33        6          -0.012017049    0.006273002    0.010486047
     34        6           0.013900803   -0.000424304   -0.010743142
     35        6           0.000763969    0.000334925   -0.005612524
     36        1           0.000652676   -0.000332007    0.000439370
     37        1           0.001003020   -0.000860987    0.000655695
     38        1          -0.000287362   -0.000178239    0.001109814
     39        1          -0.001628537   -0.001488395    0.001625600
 -------------------------------------------------------------------
 Cartesian Forces:  Max     0.024601456 RMS     0.005443088
 Leave Link  716 at Sun Dec  2 13:57:36 2018, MaxMem=   536870912 cpu:         0.3
 (Enter /pbs_home/pkowalski/g09d01/g09/l103.exe)

 GradGradGradGradGradGradGradGradGradGradGradGradGradGradGradGradGradGrad
 Berny optimization.
 Using GEDIIS/GDIIS optimizer.
 FormGI is forming the generalized inverse of G from B-inverse, IUseBI=4.
 Internal  Forces:  Max     0.012765225 RMS     0.002387694
 Search for a local minimum.
 Step number   2 out of a maximum of  223
 All quantities printed in internal units (Hartrees-Bohrs-Radians)
 RMS Force = .23877D-02 SwitMx=.10000D-02 MixMth= 1
 Mixed Optimization -- RFO/linear search
 Update second derivatives using D2CorX and points    1    2
 DE= -2.89D-02 DEPred=-2.99D-02 R= 9.67D-01
 TightC=F SS=  1.41D+00  RLast= 3.98D-01 DXNew= 5.0454D-01 1.1934D+00
 Trust test= 9.67D-01 RLast= 3.98D-01 DXMaxT set to 5.05D-01
 ITU=  1  0
 Use linear search instead of GDIIS.
     Eigenvalues ---    0.00790   0.00884   0.00900   0.00952   0.00973
     Eigenvalues ---    0.01010   0.01114   0.01126   0.01180   0.01235
     Eigenvalues ---    0.01258   0.01320   0.01372   0.01405   0.01473
     Eigenvalues ---    0.01499   0.01519   0.01586   0.01661   0.01715
     Eigenvalues ---    0.01952   0.02274   0.04726   0.05319   0.07185
     Eigenvalues ---    0.07230   0.07235   0.07246   0.07316   0.07322
     Eigenvalues ---    0.07349   0.07404   0.07513   0.08169   0.09278
     Eigenvalues ---    0.10019   0.10045   0.10747   0.12117   0.12183
     Eigenvalues ---    0.14050   0.15898   0.15990   0.16000   0.16000
     Eigenvalues ---    0.16000   0.16000   0.16000   0.16000   0.16000
     Eigenvalues ---    0.16000   0.16000   0.16000   0.16000   0.16023
     Eigenvalues ---    0.16748   0.22963   0.23575   0.23612   0.24132
     Eigenvalues ---    0.24260   0.24578   0.24923   0.24964   0.24981
     Eigenvalues ---    0.24985   0.24992   0.24998   0.24999   0.26669
     Eigenvalues ---    0.28157   0.28968   0.29034   0.29186   0.29439
     Eigenvalues ---    0.30211   0.30296   0.31748   0.33245   0.33902
     Eigenvalues ---    0.34075   0.34195   0.34209   0.34215   0.34242
     Eigenvalues ---    0.34247   0.34253   0.34270   0.34281   0.34303
     Eigenvalues ---    0.34317   0.34330   0.34348   0.34394   0.35410
     Eigenvalues ---    0.35975   0.36088   0.37180   0.37654   0.38095
     Eigenvalues ---    0.38780   0.39419   0.40682   0.44825   0.51696
     Eigenvalues ---    0.52902   0.53140   0.53615   0.54073   0.54264
     Eigenvalues ---    0.55162
 RFO step:  Lambda=-6.98499833D-03 EMin= 7.89794855D-03
 Quartic linear search produced a step of  0.18584.
 Iteration  1 RMS(Cart)=  0.14675811 RMS(Int)=  0.00361082
 Iteration  2 RMS(Cart)=  0.00717362 RMS(Int)=  0.00035575
 Iteration  3 RMS(Cart)=  0.00002727 RMS(Int)=  0.00035567
 Iteration  4 RMS(Cart)=  0.00000001 RMS(Int)=  0.00035567
 ITry= 1 IFail=0 DXMaxC= 5.98D-01 DCOld= 1.00D+10 DXMaxT= 5.05D-01 DXLimC= 3.00D+00 Rises=F
 Variable       Old X    -DE/DX   Delta X   Delta X   Delta X     New X
                                 (Linear)    (Quad)   (Total)
    R1        3.32376  -0.00250   0.00092  -0.01131  -0.01024   3.31353
    R2        2.63143  -0.00521  -0.01829   0.00353  -0.01464   2.61679
    R3        2.70722   0.00817   0.00035   0.02266   0.02301   2.73023
    R4        3.28095  -0.00468  -0.00909  -0.00640  -0.01555   3.26540
    R5        2.58209   0.00557   0.00785   0.00431   0.01199   2.59408
    R6        2.81977  -0.00273   0.00038  -0.00982  -0.00944   2.81033
    R7        2.70235  -0.00525  -0.00435  -0.01081  -0.01523   2.68712
    R8        2.05541   0.00283   0.00251   0.00623   0.00875   2.06415
    R9        2.81596  -0.00027   0.00149  -0.00261  -0.00112   2.81484
   R10        2.07133   0.00040   0.00031   0.00098   0.00129   2.07262
   R11        2.07578   0.00076   0.00122   0.00115   0.00238   2.07815
   R12        2.07627   0.00070   0.00132   0.00085   0.00218   2.07844
   R13        2.84772   0.00056   0.00045   0.00042   0.00091   2.84864
   R14        2.62350  -0.01209  -0.02491  -0.01561  -0.04017   2.58333
   R15        2.88276   0.00214   0.00235   0.01014   0.01189   2.89465
   R16        2.55611  -0.00222  -0.00057  -0.00417  -0.00474   2.55137
   R17        2.56762  -0.00115  -0.00052  -0.00199  -0.00251   2.56511
   R18        2.84845   0.00080   0.00115  -0.00145  -0.00015   2.84830
   R19        2.70018   0.00787  -0.00139   0.02377   0.02238   2.72256
   R20        2.88230   0.00298   0.00236   0.01388   0.01633   2.89864
   R21        2.53931  -0.00581  -0.00214  -0.01009  -0.01223   2.52709
   R22        2.55985  -0.00324  -0.00400  -0.00324  -0.00724   2.55260
   R23        2.56919   0.00125   0.00017   0.00253   0.00271   2.57189
   R24        2.55245  -0.00483  -0.00156  -0.00879  -0.01035   2.54210
   R25        2.64022  -0.00610  -0.01864   0.00252  -0.01610   2.62412
   R26        2.81205   0.00071   0.00131   0.00091   0.00222   2.81427
   R27        2.68183  -0.00072  -0.00722   0.00527  -0.00192   2.67991
   R28        3.31748  -0.00395  -0.00553  -0.00802  -0.01358   3.30390
   R29        2.07342   0.00076   0.00067   0.00177   0.00244   2.07586
   R30        2.07899   0.00074   0.00212   0.00007   0.00219   2.08118
   R31        2.07526   0.00038   0.00135  -0.00025   0.00109   2.07635
   R32        2.07997   0.00088   0.00226   0.00039   0.00264   2.08262
   R33        2.07581   0.00047   0.00141   0.00000   0.00141   2.07722
   R34        2.07355   0.00071   0.00070   0.00157   0.00227   2.07582
   R35        3.26038  -0.00259  -0.00808  -0.00050  -0.00860   3.25178
   R36        2.62980  -0.01277  -0.01576  -0.02054  -0.03630   2.59351
   R37        2.80853   0.00068   0.00163   0.00044   0.00207   2.81060
   R38        2.05561   0.00269   0.00295   0.00529   0.00824   2.06385
   R39        2.07391   0.00026   0.00095  -0.00020   0.00075   2.07467
   R40        2.07726   0.00093   0.00162   0.00129   0.00291   2.08017
   R41        2.07255   0.00057   0.00066   0.00117   0.00183   2.07437
    A1        1.93246   0.00154   0.00527  -0.00091   0.00352   1.93597
    A2        2.11463  -0.00063   0.00363  -0.00473  -0.00235   2.11228
    A3        2.23445  -0.00082  -0.00886   0.01030   0.00019   2.23464
    A4        1.60131   0.00139   0.00144   0.00440   0.00605   1.60736
    A5        1.94574  -0.00427  -0.00957  -0.00555  -0.01533   1.93041
    A6        2.10251   0.00163   0.00198   0.00401   0.00603   2.10854
    A7        2.23493   0.00264   0.00759   0.00149   0.00912   2.24406
    A8        1.98881   0.00269   0.00809   0.00362   0.01150   2.00032
    A9        2.15883  -0.00301  -0.00480  -0.01231  -0.01704   2.14179
   A10        2.13554   0.00032  -0.00329   0.00868   0.00546   2.14100
   A11        1.95644  -0.00134  -0.00523  -0.00139  -0.00656   1.94988
   A12        2.16100   0.00203  -0.00279   0.01377   0.01091   2.17191
   A13        2.16574  -0.00070   0.00802  -0.01235  -0.00440   2.16134
   A14        1.92917  -0.00117  -0.00303  -0.00290  -0.00591   1.92327
   A15        1.94787   0.00131   0.00300   0.00427   0.00726   1.95513
   A16        1.94926   0.00130   0.00323   0.00375   0.00697   1.95622
   A17        1.87886   0.00003  -0.00006   0.00098   0.00095   1.87980
   A18        1.87863   0.00001  -0.00013   0.00074   0.00063   1.87926
   A19        1.87691  -0.00158  -0.00320  -0.00713  -0.01037   1.86654
   A20        2.14254  -0.00444   0.00463  -0.02450  -0.02088   2.12166
   A21        2.21839   0.00201  -0.00870   0.02505   0.01579   2.23419
   A22        1.89761   0.00283   0.00556   0.01477   0.01897   1.91659
   A23        1.78513  -0.00109  -0.00224   0.01682   0.01328   1.79841
   A24        2.00504  -0.00005   0.00031  -0.00860  -0.00813   1.99691
   A25        1.93048   0.00066   0.00203  -0.00136   0.00127   1.93175
   A26        1.95500   0.00100   0.00173   0.00259   0.00529   1.96028
   A27        1.92663  -0.00096  -0.00197  -0.01234  -0.01452   1.91211
   A28        1.86222   0.00036   0.00004   0.00234   0.00218   1.86439
   A29        1.89978   0.00240   0.00543   0.00669   0.01153   1.91131
   A30        2.22913   0.00414  -0.00845   0.02944   0.02080   2.24992
   A31        2.15284  -0.00648   0.00311  -0.03382  -0.03093   2.12191
   A32        1.76805  -0.00082   0.00091   0.01325   0.01242   1.78046
   A33        2.00334   0.00092   0.00245  -0.00538  -0.00225   2.00110
   A34        1.90745  -0.00119  -0.00417  -0.00539  -0.00924   1.89821
   A35        1.99854   0.00095   0.00155  -0.00483  -0.00293   1.99561
   A36        1.90323  -0.00153  -0.00473  -0.00655  -0.01064   1.89260
   A37        1.87951   0.00133   0.00320   0.00816   0.01107   1.89058
   A38        1.78109  -0.00129  -0.00199   0.01070   0.00796   1.78905
   A39        1.93871   0.00067   0.00220   0.00151   0.00375   1.94246
   A40        2.00440   0.00016   0.00146  -0.01038  -0.00856   1.99584
   A41        1.91836  -0.00046  -0.00352  -0.00002  -0.00327   1.91508
   A42        1.95756   0.00087   0.00228  -0.00326  -0.00081   1.95675
   A43        1.86389   0.00002  -0.00060   0.00177   0.00105   1.86494
   A44        2.16402   0.00251  -0.00423   0.01694   0.01269   2.17671
   A45        1.95641  -0.00167  -0.00202  -0.00548  -0.00749   1.94893
   A46        2.16270  -0.00084   0.00626  -0.01157  -0.00534   2.15735
   A47        2.24362   0.00311  -0.00506   0.02042   0.01493   2.25854
   A48        2.10670  -0.00254   0.00434  -0.01724  -0.01333   2.09338
   A49        1.93219  -0.00053   0.00068  -0.00122  -0.00103   1.93115
   A50        1.93722  -0.00015  -0.00027   0.00029   0.00002   1.93724
   A51        1.93804   0.00158   0.00221   0.00601   0.00822   1.94626
   A52        1.95223   0.00030   0.00053   0.00198   0.00250   1.95473
   A53        1.87770  -0.00097  -0.00081  -0.00691  -0.00773   1.86997
   A54        1.87746   0.00062   0.00146   0.00513   0.00657   1.88403
   A55        1.87796  -0.00150  -0.00328  -0.00706  -0.01034   1.86762
   A56        1.93887   0.00155   0.00235   0.00560   0.00795   1.94682
   A57        1.95139  -0.00008   0.00047  -0.00080  -0.00033   1.95105
   A58        1.93912   0.00003  -0.00001   0.00129   0.00128   1.94040
   A59        1.87768  -0.00133  -0.00317  -0.00636  -0.00952   1.86816
   A60        1.87726  -0.00095  -0.00100  -0.00600  -0.00700   1.87026
   A61        1.87619   0.00068   0.00118   0.00584   0.00701   1.88320
   A62        1.61207   0.00009  -0.00044   0.00180   0.00122   1.61329
   A63        1.93369  -0.00109  -0.00417  -0.00084  -0.00525   1.92844
   A64        2.14105  -0.00441  -0.00237  -0.01504  -0.01761   2.12344
   A65        2.20241   0.00560   0.00692   0.01912   0.02592   2.22832
   A66        1.99035   0.00319   0.00597   0.00557   0.01152   2.00187
   A67        2.15370  -0.00135  -0.00212  -0.00228  -0.00442   2.14928
   A68        2.13871  -0.00182  -0.00374  -0.00312  -0.00689   2.13182
   A69        1.96045   0.00072   0.00274   0.00124   0.00397   1.96442
   A70        1.93626   0.00119   0.00165   0.00479   0.00643   1.94269
   A71        1.93098  -0.00001  -0.00092   0.00188   0.00096   1.93193
   A72        1.87577  -0.00118  -0.00231  -0.00556  -0.00788   1.86788
   A73        1.87592   0.00004  -0.00009   0.00231   0.00221   1.87812
   A74        1.88124  -0.00089  -0.00129  -0.00519  -0.00648   1.87476
    D1       -0.00345   0.00063  -0.00102   0.04082   0.04008   0.03663
    D2       -3.08806  -0.00097  -0.00144  -0.03989  -0.04113  -3.12920
    D3        0.00561  -0.00051   0.00191  -0.04002  -0.03812  -0.03251
    D4       -3.13343  -0.00074   0.00206  -0.05410  -0.05214   3.09761
    D5        3.08530   0.00124   0.00298   0.04701   0.05015   3.13545
    D6       -0.05374   0.00101   0.00313   0.03293   0.03613  -0.01761
    D7       -1.09750   0.00571   0.01588   0.18893   0.20452  -0.89298
    D8        2.30806   0.00327   0.00753   0.10643   0.11418   2.42224
    D9        2.11177   0.00374   0.01472   0.09360   0.10811   2.21988
   D10       -0.76586   0.00129   0.00638   0.01111   0.01777  -0.74809
   D11        0.00033  -0.00060  -0.00014  -0.03131  -0.03125  -0.03092
   D12       -3.13776  -0.00028   0.00026  -0.01600  -0.01575   3.12967
   D13        0.00286   0.00043   0.00126   0.01421   0.01537   0.01823
   D14       -3.13812   0.00068   0.00053   0.02714   0.02748  -3.11065
   D15        3.14062   0.00008   0.00082  -0.00255  -0.00167   3.13895
   D16       -0.00036   0.00033   0.00008   0.01039   0.01043   0.01007
   D17        3.13981  -0.00016  -0.00028  -0.00665  -0.00694   3.13288
   D18        1.04937  -0.00028  -0.00017  -0.00876  -0.00892   1.04044
   D19       -1.05229  -0.00007  -0.00032  -0.00519  -0.00555  -1.05784
   D20        0.00235   0.00024   0.00021   0.01145   0.01167   0.01403
   D21       -2.08809   0.00011   0.00031   0.00934   0.00969  -2.07840
   D22        2.09343   0.00032   0.00016   0.01291   0.01306   2.10649
   D23       -0.00557   0.00006  -0.00207   0.01725   0.01517   0.00960
   D24        3.13346   0.00029  -0.00224   0.03142   0.02912  -3.12060
   D25        3.13542  -0.00019  -0.00135   0.00450   0.00306   3.13848
   D26       -0.00873   0.00005  -0.00152   0.01867   0.01701   0.00828
   D27        1.57195   0.00033  -0.00029   0.02829   0.02805   1.60000
   D28       -0.52594   0.00101   0.00181   0.03308   0.03495  -0.49100
   D29       -2.62211   0.00018   0.00001   0.02530   0.02536  -2.59676
   D30       -1.56678   0.00007  -0.00010   0.01251   0.01236  -1.55442
   D31        2.61851   0.00075   0.00200   0.01730   0.01926   2.63777
   D32        0.52234  -0.00009   0.00019   0.00952   0.00967   0.53201
   D33        2.94218  -0.00056  -0.00114   0.00654   0.00638   2.94857
   D34        0.82009  -0.00102  -0.00191  -0.00340  -0.00468   0.81541
   D35       -1.28910  -0.00196  -0.00371   0.00072  -0.00270  -1.29180
   D36       -0.42093   0.00160   0.00355   0.07843   0.08272  -0.33821
   D37       -2.54303   0.00114   0.00278   0.06849   0.07166  -2.47137
   D38        1.63097   0.00020   0.00098   0.07260   0.07363   1.70460
   D39        2.89613   0.00050   0.00909   0.02198   0.03191   2.92804
   D40       -0.30212   0.00156   0.01103   0.06613   0.07875  -0.22337
   D41       -0.01166  -0.00074   0.00143  -0.04577  -0.04479  -0.05645
   D42        3.07327   0.00032   0.00338  -0.00162   0.00205   3.07532
   D43        0.66933  -0.00319  -0.00888  -0.08316  -0.09186   0.57746
   D44        2.83234  -0.00208  -0.00506  -0.08292  -0.08811   2.74423
   D45       -1.33771  -0.00062  -0.00232  -0.08007  -0.08221  -1.41992
   D46        2.82541  -0.00341  -0.00899  -0.08153  -0.09036   2.73506
   D47       -1.29476  -0.00230  -0.00517  -0.08129  -0.08660  -1.38136
   D48        0.81838  -0.00083  -0.00242  -0.07844  -0.08070   0.73767
   D49       -1.38533  -0.00295  -0.00913  -0.08513  -0.09388  -1.47921
   D50        0.77768  -0.00184  -0.00531  -0.08489  -0.09013   0.68756
   D51        2.89082  -0.00038  -0.00256  -0.08204  -0.08423   2.80659
   D52        0.43926  -0.00058  -0.00588  -0.00648  -0.01265   0.42661
   D53       -1.60451   0.00036  -0.00171  -0.01291  -0.01487  -1.61938
   D54        2.56141  -0.00030  -0.00364  -0.00881  -0.01290   2.54851
   D55       -2.64868  -0.00199  -0.00717  -0.05070  -0.05734  -2.70602
   D56        1.59074  -0.00105  -0.00300  -0.05713  -0.05956   1.53118
   D57       -0.52653  -0.00171  -0.00493  -0.05303  -0.05758  -0.58411
   D58       -0.72941   0.00098   0.01110  -0.02248  -0.01113  -0.74054
   D59        2.36869   0.00194   0.00980   0.03997   0.05000   2.41868
   D60        2.34798   0.00251   0.01329   0.02914   0.04221   2.39019
   D61       -0.83711   0.00347   0.01199   0.09159   0.10334  -0.73377
   D62       -0.67471   0.00281   0.00982   0.05714   0.06716  -0.60755
   D63        1.38367   0.00270   0.00972   0.06445   0.07422   1.45788
   D64       -2.82883   0.00297   0.00811   0.06458   0.07286  -2.75597
   D65       -2.84099   0.00171   0.00539   0.05731   0.06300  -2.77799
   D66       -0.78261   0.00161   0.00529   0.06463   0.07005  -0.71256
   D67        1.28808   0.00188   0.00368   0.06476   0.06870   1.35677
   D68        1.33546   0.00049   0.00367   0.05486   0.05851   1.39397
   D69       -2.88935   0.00038   0.00357   0.06218   0.06557  -2.82379
   D70       -0.81866   0.00065   0.00196   0.06231   0.06421  -0.75445
   D71       -0.04907   0.00046   0.00312   0.00604   0.00946  -0.03961
   D72        3.13250  -0.00037   0.00424  -0.05097  -0.04685   3.08566
   D73        3.10331   0.00055   0.00208   0.01674   0.01921   3.12252
   D74        0.00169  -0.00028   0.00319  -0.04026  -0.03709  -0.03540
   D75       -2.60610  -0.00002  -0.00071   0.01997   0.01928  -2.58682
   D76        1.58921   0.00025  -0.00097   0.02451   0.02358   1.61278
   D77       -0.50905   0.00087   0.00132   0.02803   0.02939  -0.47966
   D78        0.52345  -0.00013   0.00037   0.00808   0.00841   0.53186
   D79       -1.56442   0.00014   0.00011   0.01262   0.01270  -1.55172
   D80        2.62050   0.00077   0.00240   0.01614   0.01851   2.63902
   D81       -0.00927   0.00000  -0.00249   0.02004   0.01763   0.00835
   D82        3.10129   0.00045   0.00054   0.02582   0.02648   3.12776
   D83       -3.14009   0.00008  -0.00342   0.03053   0.02712  -3.11297
   D84       -0.02953   0.00053  -0.00039   0.03630   0.03597   0.00644
   D85       -3.10067  -0.00057  -0.00121  -0.01350  -0.01395  -3.11462
   D86        0.00456   0.00033  -0.00243   0.03931   0.03698   0.04154
   D87       -0.00967  -0.00032   0.00110  -0.02799  -0.02688  -0.03656
   D88       -3.04005  -0.00175  -0.00273  -0.05919  -0.06120  -3.10124
   D89        0.01258   0.00024   0.00060   0.01005   0.01056   0.02314
   D90       -3.09828  -0.00021  -0.00245   0.00432   0.00177  -3.09652
   D91        3.03815   0.00092   0.00372   0.03985   0.04387   3.08202
   D92       -0.07271   0.00047   0.00067   0.03411   0.03507  -0.03763
   D93       -0.51309   0.00052   0.00151   0.00724   0.00878  -0.50431
   D94        1.58673   0.00033   0.00156   0.00433   0.00592   1.59265
   D95       -2.60942  -0.00001   0.00042   0.00216   0.00261  -2.60681
   D96        2.75742  -0.00055  -0.00194  -0.02711  -0.02909   2.72833
   D97       -1.42595  -0.00074  -0.00189  -0.03003  -0.03195  -1.45789
   D98        0.66110  -0.00108  -0.00304  -0.03220  -0.03527   0.62583
         Item               Value     Threshold  Converged?
 Maximum Force            0.012765     0.000450     NO 
 RMS     Force            0.002388     0.000300     NO 
 Maximum Displacement     0.597930     0.001800     NO 
 RMS     Displacement     0.148471     0.001200     NO 
 Predicted change in Energy=-6.922025D-03
 Lowest energy point so far.  Saving SCF results.
 GradGradGradGradGradGradGradGradGradGradGradGradGradGradGradGradGradGrad

 Leave Link  103 at Sun Dec  2 13:57:37 2018, MaxMem=   536870912 cpu:         0.6
 (Enter /pbs_home/pkowalski/g09d01/g09/l202.exe)
                          Input orientation:                          
 ---------------------------------------------------------------------
 Center     Atomic      Atomic             Coordinates (Angstroms)
 Number     Number       Type             X           Y           Z
 ---------------------------------------------------------------------
      1          6           0       -1.968754   -0.185295   -0.581489
      2         16           0       -3.426848    0.780202   -0.453678
      3          6           0       -4.421789   -0.541609   -0.952476
      4          6           0       -3.654190   -1.643516   -1.237045
      5          6           0       -2.258067   -1.459668   -1.039519
      6          6           0       -5.897817   -0.389122   -1.051187
      7          1           0       -4.080013   -2.582347   -1.598146
      8          6           0       -0.675482    0.372927   -0.260229
      9          6           0       -0.207089    1.674574   -0.859125
     10          6           0        0.350000   -0.217884    0.423967
     11          6           0        1.043271    2.002986   -0.037474
     12          6           0        1.601616    0.606936    0.266036
     13          9           0       -1.121173    2.667456   -0.820704
     14          9           0        0.136257    1.506905   -2.161632
     15          9           0        1.908907    2.823204   -0.642642
     16          9           0        0.661145    2.572550    1.126220
     17          9           0        2.350126    0.173158   -0.784610
     18          9           0        2.405892    0.606641    1.344349
     19          6           0       -0.612345   -1.875985    2.117640
     20          6           0        0.336538   -1.425687    1.209270
     21          6           0       -1.840479   -1.126798    2.502686
     22          1           0       -2.120285   -1.338129    3.543718
     23          1           0       -2.698957   -1.407395    1.872471
     24          1           0       -1.708780   -0.040682    2.401305
     25          6           0       -1.236813   -2.509823   -1.309642
     26          1           0       -1.063375   -3.142906   -0.424378
     27          1           0       -0.267155   -2.073755   -1.588716
     28          1           0       -1.555854   -3.173219   -2.124978
     29          1           0       -6.353571   -1.327406   -1.390071
     30          1           0       -6.184275    0.398220   -1.763505
     31          1           0       -6.352058   -0.127374   -0.084308
     32         16           0        1.669208   -2.552140    1.100549
     33          6           0        0.930268   -3.646313    2.204087
     34          6           0       -0.258369   -3.136317    2.662992
     35          6           0        1.606243   -4.900634    2.630482
     36          1           0        2.287923   -5.292935    1.864504
     37          1           0        2.202366   -4.743652    3.542461
     38          1           0        0.868625   -5.683170    2.850773
     39          1           0       -0.866068   -3.657440    3.405900
 ---------------------------------------------------------------------
                    Distance matrix (angstroms):
                    1          2          3          4          5
     1  C    0.000000
     2  S    1.753442   0.000000
     3  C    2.506387   1.727973   0.000000
     4  C    2.323114   2.557295   1.372729   0.000000
     5  C    1.384746   2.593507   2.352042   1.421963   0.000000
     6  C    3.962285   2.798218   1.487163   2.577190   3.793941
     7  H    3.352144   3.611533   2.167559   1.092302   2.211778
     8  C    1.444774   2.788066   3.917959   3.727320   2.543673
     9  C    2.576753   3.366175   4.762759   4.799484   3.750003
    10  C    2.527572   4.003876   4.976883   4.563434   3.238184
    11  C    3.762555   4.652998   6.097465   6.066473   4.888036
    12  C    3.754127   5.082663   6.251827   5.911623   4.568641
    13  F    2.985600   3.002095   4.605381   5.017370   4.286439
    14  F    3.129132   4.017577   5.141426   5.014729   3.973975
    15  F    4.908264   5.716629   7.176049   7.159117   5.988670
    16  F    4.175924   4.735005   6.313096   6.479379   5.428720
    17  F    4.338487   5.818200   6.811601   6.289421   4.895563
    18  F    4.844950   6.106053   7.294595   6.960704   5.630717
    19  C    3.461730   4.646336   5.071295   4.534399   3.584602
    20  C    3.171712   4.668449   5.300605   4.685917   3.433684
    21  C    3.227231   3.859185   4.352442   4.188333   3.582234
    22  H    4.285945   4.708887   5.113426   5.030092   4.586919
    23  H    2.837013   3.275115   3.420243   3.261490   2.945642
    24  H    2.997592   3.431697   4.342718   4.426205   3.762248
    25  C    2.543497   4.043909   3.761051   2.568944   1.489548
    26  H    3.097072   4.580136   4.280721   3.101761   2.153829
    27  H    2.734268   4.406477   4.473617   3.432315   2.154634
    28  H    3.388294   4.682244   4.063707   2.744346   2.146528
    29  H    4.602700   3.726198   2.130903   2.722131   4.112606
    30  H    4.416817   3.076517   2.155784   3.293505   4.403522
    31  H    4.411791   3.084961   2.156674   3.302420   4.410011
    32  S    4.654672   6.284101   6.734790   5.884600   4.604007
    33  C    5.304942   6.755902   6.946048   6.072054   5.046571
    34  C    4.707505   5.923852   6.094111   5.382411   4.529739
    35  C    6.732888   8.192433   8.256867   7.296488   6.343662
    36  H    7.084501   8.655378   8.690840   7.631944   6.617651
    37  H    7.428581   8.841388   9.041076   8.170298   7.188502
    38  H    7.075151   8.434789   8.299929   7.313338   6.538237
    39  H    5.401016   6.414563   6.430163   5.778101   5.150691
                    6          7          8          9         10
     6  C    0.000000
     7  H    2.900657   0.000000
     8  C    5.336583   4.702606   0.000000
     9  C    6.056411   5.802333   1.507433   0.000000
    10  C    6.421886   5.413377   1.367039   2.353310   0.000000
    11  C    7.411376   7.050462   2.379249   1.531785   2.371880
    12  C    7.679108   6.776991   2.348806   2.382699   1.507253
    13  F    5.675573   6.076149   2.403672   1.350126   3.469689
    14  F    6.421687   5.900545   2.358000   1.357396   3.115431
    15  F    8.451679   8.124047   3.581782   2.417366   3.579953
    16  F    7.518815   7.514899   2.923551   2.345589   2.894216
    17  F    8.271383   7.042822   3.077204   2.966336   2.369404
    18  F    8.699524   7.803518   3.481976   3.580985   2.398674
    19  C    6.339436   5.131349   3.273507   4.651003   2.558111
    20  C    6.712028   5.359606   2.533500   3.766351   1.440718
    21  C    5.443912   4.893972   3.352624   4.670912   3.153632
    22  H    6.023581   5.641577   4.414202   5.667603   4.134018
    23  H    4.451670   3.915739   3.436917   4.813476   3.578999
    24  H    5.439591   5.298908   2.884881   3.978389   2.860042
    25  C    5.127293   2.858721   3.118751   4.332721   3.282737
    26  H    5.598933   3.285128   3.540972   4.912264   3.357540
    27  H    5.901803   3.846640   2.813869   3.819146   2.806427
    28  H    5.268479   2.645385   4.102133   5.188704   4.343203
    29  H    1.096782   2.605232   6.033935   6.860978   7.032754
    30  H    1.099710   3.652265   5.710278   6.178489   6.918191
    31  H    1.099865   3.671619   5.701295   6.450426   6.721913
    32  S    8.158951   6.351175   3.988146   5.022542   2.765290
    33  C    8.235827   6.379022   4.980519   6.244092   3.906362
    34  C    7.290102   5.750578   4.586283   5.962601   3.728351
    35  C    9.498386   7.455821   6.432178   7.661520   5.326819
    36  H    9.977724   7.738724   6.737822   7.886026   5.620216
    37  H   10.279908   8.400320   6.994414   8.146966   5.799900
    38  H    9.435940   7.341458   6.981325   8.310048   6.002309
    39  H    7.474358   6.043654   5.451668   6.859669   4.711825
                   11         12         13         14         15
    11  C    0.000000
    12  C    1.533892   0.000000
    13  F    2.395785   3.583341   0.000000
    14  F    2.362375   2.975029   2.173959   0.000000
    15  F    1.337277   2.414947   3.039300   2.679974   0.000000
    16  F    1.350780   2.342657   2.641245   3.495866   2.179130
    17  F    2.369462   1.360988   4.274662   2.928529   2.690273
    18  F    2.390806   1.345221   4.623268   4.272426   3.017993
    19  C    4.736243   3.807224   5.434669   5.506044   6.004852
    20  C    3.716132   2.573260   4.795783   4.472492   4.894384
    21  C    4.956206   4.456058   5.094967   5.709619   6.289157
    22  H    5.830615   5.327196   6.007589   6.762930   7.146796
    23  H    5.411364   5.013291   5.132934   5.727615   6.742119
    24  H    4.206900   3.992180   4.249781   5.159417   5.527668
    25  C    5.213697   4.500402   5.201601   4.329586   6.227489
    26  H    5.573855   4.651898   5.824150   5.106654   6.669075
    27  H    4.554490   3.757461   4.878347   3.648575   5.441554
    28  H    6.156803   5.475047   6.000298   4.976761   7.082301
    29  H    8.224007   8.352806   6.607654   7.123657   9.276570
    30  H    7.602096   8.048770   5.627904   6.429371   8.522703
    31  H    7.696202   7.995179   5.976246   7.006025   8.789835
    32  S    4.736673   3.268140   6.222671   5.428408   5.656014
    33  C    6.078811   4.721956   7.295304   6.800413   7.135562
    34  C    5.949725   4.818390   6.823808   6.707626   7.151237
    35  C    7.422594   5.993659   8.753598   8.135218   8.394202
    36  H    7.641802   6.150982   9.066427   8.190071   8.503008
    37  H    7.725061   6.302749   9.219959   8.710623   8.652081
    38  H    8.212762   6.839851   9.336594   8.795325   9.254433
    39  H    6.895131   5.842355   7.611411   7.659800   8.129571
                   16         17         18         19         20
    16  F    0.000000
    17  F    3.501572   0.000000
    18  F    2.637522   2.173358   0.000000
    19  C    4.732246   4.625827   3.983863   0.000000
    20  C    4.012252   3.253675   2.903588   1.388626   0.000000
    21  C    4.673110   5.482460   4.730562   1.489246   2.549836
    22  H    5.373459   6.403357   5.394963   2.144032   3.390176
    23  H    5.261857   5.920428   5.513142   2.152588   3.107153
    24  H    3.751182   5.164349   4.297290   2.156612   2.742720
    25  C    5.946947   4.510008   5.479535   3.540899   3.161598
    26  H    6.168043   4.772634   5.405859   2.875825   2.752708
    27  H    5.460839   3.541944   4.788796   3.727645   2.934819
    28  H    6.964139   5.315215   6.482207   4.535729   4.213340
    29  H    8.411160   8.852831   9.377941   6.750307   7.178007
    30  H    7.741963   8.593304   9.137459   7.161124   7.394932
    31  H    7.611832   8.735488   8.904018   6.391441   6.935148
    32  S    5.222959   3.383005   3.252697   2.587884   1.748350
    33  C    6.317316   5.053382   4.583037   2.349721   2.504667
    34  C    5.983171   5.444524   4.779837   1.418149   2.322387
    35  C    7.681438   6.161135   5.711712   3.785980   3.963238
    36  H    8.065812   6.074524   5.923636   4.489006   4.380963
    37  H    7.857505   6.551366   5.787810   4.263359   4.464749
    38  H    8.436471   7.050350   6.647873   4.150351   4.593888
    39  H    6.807503   6.525164   5.756570   2.213046   3.354425
                   21         22         23         24         25
    21  C    0.000000
    22  H    1.098499   0.000000
    23  H    1.101313   1.769951   0.000000
    24  H    1.098759   1.777024   1.768621   0.000000
    25  C    4.100124   5.070354   3.671383   4.482247   0.000000
    26  H    3.638170   4.485540   3.310988   4.245566   1.102074
    27  H    4.484601   5.506098   4.282232   4.704459   1.099215
    28  H    5.067951   5.985003   4.517125   5.506671   1.098479
    29  H    5.963372   6.501008   4.899672   6.132233   5.252218
    30  H    6.276515   6.906341   5.350515   6.129301   5.756743
    31  H    5.295823   5.704070   4.337348   5.267430   5.774361
    32  S    4.039244   4.669385   4.581176   4.405700   3.775681
    33  C    3.756880   4.053171   4.277148   4.472588   4.281838
    34  C    2.562603   2.734207   3.093633   3.428575   4.139042
    35  C    5.112539   5.235690   5.595717   5.887362   5.415119
    36  H    5.899802   6.155692   6.321902   6.621778   5.499515
    37  H    5.523346   5.502990   6.159744   6.222317   6.353018
    38  H    5.312337   5.319129   5.653933   6.219542   5.640217
    39  H    2.858220   2.640314   3.282315   3.847118   4.867321
                   26         27         28         29         30
    26  H    0.000000
    27  H    1.769953   0.000000
    28  H    1.770733   1.776836   0.000000
    29  H    5.675806   6.135222   5.192803   0.000000
    30  H    6.368394   6.415100   5.857313   1.773669   0.000000
    31  H    6.097479   6.563359   6.036976   1.773442   1.767514
    32  S    3.184559   3.348209   4.603346   8.489296   8.864797
    33  C    3.337193   4.276929   5.014522   8.446870   9.094875
    34  C    3.190601   4.382481   4.960795   7.539958   8.197755
    35  C    4.421384   5.413178   5.966340   9.606843  10.396016
    36  H    4.592690   5.368079   5.931592  10.049531  10.831889
    37  H    5.381753   6.289345   6.979280  10.450103  11.177114
    38  H    4.572983   5.833261   6.077503   9.440209  10.393183
    39  H    3.869716   5.273798   5.594720   7.651345   8.453074
                   31         32         33         34         35
    31  H    0.000000
    32  S    8.463102   0.000000
    33  C    8.405472   1.720768   0.000000
    34  C    7.330378   2.549127   1.372424   0.000000
    35  C    9.668953   2.803584   1.487305   2.567226   0.000000
    36  H   10.253299   2.911767   2.160997   3.431062   1.097866
    37  H   10.375049   3.324141   2.147936   3.067932   1.100778
    38  H    9.571824   3.675264   2.137940   2.791386   1.097711
    39  H    7.398581   3.600549   2.161319   1.092144   2.873869
                   36         37         38         39
    36  H    0.000000
    37  H    1.767646   0.000000
    38  H    1.771840   1.772003   0.000000
    39  H    3.872777   3.257882   2.724134   0.000000
 Stoichiometry    C17H14F6S2
 Framework group  C1[X(C17H14F6S2)]
 Deg. of freedom   111
 Full point group                 C1      NOp   1
 RotChk:  IX=2 Diff= 3.37D-02
 Largest Abelian subgroup         C1      NOp   1
 Largest concise Abelian subgroup C1      NOp   1
                         Standard orientation:                         
 ---------------------------------------------------------------------
 Center     Atomic      Atomic             Coordinates (Angstroms)
 Number     Number       Type             X           Y           Z
 ---------------------------------------------------------------------
      1          6           0        1.577699   -0.517654    0.256898
      2         16           0        3.104972   -0.606714   -0.599878
      3          6           0        3.487530   -2.134255    0.111570
      4          6           0        2.503482   -2.518999    0.987929
      5          6           0        1.413607   -1.611417    1.090131
      6          6           0        4.752115   -2.838349   -0.230090
      7          1           0        2.558745   -3.441936    1.569527
      8          6           0        0.687329    0.605830    0.076916
      9          6           0        1.172223    2.026621    0.213242
     10          6           0       -0.674588    0.590277   -0.040275
     11          6           0       -0.002172    2.846299   -0.330162
     12          6           0       -1.207007    1.994442    0.088810
     13          9           0        2.325068    2.287846   -0.439100
     14          9           0        1.379484    2.339336    1.517764
     15          9           0       -0.045600    4.111746    0.100034
     16          9           0        0.063974    2.858475   -1.679267
     17          9           0       -1.544989    2.278495    1.376199
     18          9           0       -2.292535    2.247521   -0.664316
     19          6           0       -1.401332   -1.607449   -1.129211
     20          6           0       -1.550812   -0.531135   -0.264637
     21          6           0       -0.261912   -1.786750   -2.071245
     22          1           0       -0.581690   -2.315120   -2.979687
     23          1           0        0.547162   -2.380792   -1.618031
     24          1           0        0.176175   -0.825938   -2.374879
     25          6           0        0.249048   -1.812522    1.996835
     26          1           0       -0.552039   -2.387923    1.505164
     27          1           0       -0.190019   -0.856418    2.315207
     28          1           0        0.539799   -2.367582    2.899069
     29          1           0        4.821585   -3.782241    0.324142
     30          1           0        5.638864   -2.237811    0.019693
     31          1           0        4.816913   -3.075106   -1.302214
     32         16           0       -3.062014   -0.645846    0.607049
     33          6           0       -3.454462   -2.152857   -0.125033
     34          6           0       -2.486872   -2.514444   -1.028676
     35          6           0       -4.738295   -2.847978    0.158967
     36          1           0       -5.125772   -2.623719    1.161404
     37          1           0       -5.518612   -2.556689   -0.560733
     38          1           0       -4.614379   -3.936273    0.086649
     39          1           0       -2.566177   -3.420245   -1.633667
 ---------------------------------------------------------------------
 Rotational constants (GHZ):      0.2325386      0.1970031      0.1263362
 Leave Link  202 at Sun Dec  2 13:57:37 2018, MaxMem=   536870912 cpu:         0.0
 (Enter /pbs_home/pkowalski/g09d01/g09/l301.exe)
 Basis read from rwf:  (5D, 7F)
 No pseudopotential information found on rwf file.
 There are   453 symmetry adapted cartesian basis functions of A   symmetry.
 There are   428 symmetry adapted basis functions of A   symmetry.
   428 basis functions,   747 primitive gaussians,   453 cartesian basis functions
   101 alpha electrons      101 beta electrons
       nuclear repulsion energy      2831.5509362200 Hartrees.
 IExCor= 4134 DFT=T Ex+Corr=M06L ExCW=0 ScaHFX=  0.000000
 ScaDFX=  1.000000  1.000000  1.000000  1.000000 ScalE2=  1.000000  1.000000
 IRadAn=      0 IRanWt=     -1 IRanGd=            0 ICorTp=0 IEmpDi=131
 NAtoms=   39 NActive=   39 NUniq=   39 SFac= 1.00D+00 NAtFMM=   60 NAOKFM=F Big=F
 Integral buffers will be    131072 words long.
 Raffenetti 2 integral format.
 Two-electron integral symmetry is turned on.
 R6Disp:  Grimme-D3 Dispersion energy=       -0.0032859183 Hartrees.
 Nuclear repulsion after empirical dispersion term =     2831.5476503017 Hartrees.
 No density basis found on file   724.
 Leave Link  301 at Sun Dec  2 13:57:37 2018, MaxMem=   536870912 cpu:         0.6
 (Enter /pbs_home/pkowalski/g09d01/g09/l302.exe)
 NPDir=0 NMtPBC=     1 NCelOv=     1 NCel=       1 NClECP=     1 NCelD=      1
         NCelK=      1 NCelE2=     1 NClLst=     1 CellRange=     0.0.
 One-electron integrals computed using PRISM.
 NBasis=   428 RedAO= T EigKep=  3.44D-04  NBF=   428
 NBsUse=   428 1.00D-06 EigRej= -1.00D+00 NBFU=   428
 Precomputing XC quadrature grid using
 IXCGrd= 4 IRadAn=           0 IRanWt=          -1 IRanGd=           0 AccXCQ= 0.00D+00.
 Generated NRdTot=       0 NPtTot=           0 NUsed=           0 NTot=          32
 NSgBfM=   446   446   446   446   446 MxSgAt=    39 MxSgA2=    39.
 Leave Link  302 at Sun Dec  2 13:57:38 2018, MaxMem=   536870912 cpu:         7.2
 (Enter /pbs_home/pkowalski/g09d01/g09/l303.exe)
 DipDrv:  MaxL=1.
 Leave Link  303 at Sun Dec  2 13:57:38 2018, MaxMem=   536870912 cpu:         0.9
 (Enter /pbs_home/pkowalski/g09d01/g09/l401.exe)
 Initial guess from the checkpoint file:  "dae0068freq_open_m06l_air_D3.chk"
 B after Tr=     0.000000    0.000000    0.000000
         Rot=    0.999924   -0.004059   -0.001122    0.011553 Ang=  -1.41 deg.
 Guess basis will be translated and rotated to current coordinates.
 JPrj=2 DoOrth=T DoCkMO=T.
 Generating alternative initial guess.
 ExpMin= 1.22D-01 ExpMax= 9.18D+03 ExpMxC= 1.38D+03 IAcc=1 IRadAn=         1 AccDes= 0.00D+00
 Harris functional with IExCor= 1009 and IRadAn=       1 diagonalized for initial guess.
 HarFok:  IExCor= 1009 AccDes= 0.00D+00 IRadAn=         1 IDoV= 1 UseB2=F ITyADJ=14
 ICtDFT=  3500011 ScaDFX=  1.000000  1.000000  1.000000  1.000000
 FoFCou: FMM=F IPFlag=           0 FMFlag=      100000 FMFlg1=           0
         NFxFlg=           0 DoJE=T BraDBF=F KetDBF=T FulRan=T
         wScrn=  0.000000 ICntrl=     500 IOpCl=  0 I1Cent=   200000004 NGrid=           0
         NMat0=    1 NMatS0=      1 NMatT0=    0 NMatD0=    1 NMtDS0=    0 NMtDT0=    0
 Petite list used in FoFCou.
 Harris En= -2048.96762461823    
 Leave Link  401 at Sun Dec  2 13:57:41 2018, MaxMem=   536870912 cpu:        19.4
 (Enter /pbs_home/pkowalski/g09d01/g09/l502.exe)
 Closed shell SCF:
 Using DIIS extrapolation, IDIIS=  1040.
 Integral symmetry usage will be decided dynamically.
 IVT=      641221 IEndB=      641221 NGot=   536870912 MDV=   536451994
 LenX=   536451994 LenY=   536246332
 Requested convergence on RMS density matrix=1.00D-08 within 128 cycles.
 Requested convergence on MAX density matrix=1.00D-06.
 Requested convergence on             energy=1.00D-06.
 No special actions if energy rises.
 Fock matrices will be formed incrementally for  20 cycles.
 Integral accuracy reduced to 1.0D-05 until final iterations.

 Cycle   1  Pass 0  IDiag  1:
 FoFJK:  IHMeth= 1 ICntrl=     500 DoSepK=F KAlg= 0 I1Cent=   0 FoldK=F
 IRaf= 790000000 NMat=   1 IRICut=       1 DoRegI=T DoRafI=F ISym2E= 0.
 FoFCou: FMM=F IPFlag=           0 FMFlag=      100000 FMFlg1=           0
         NFxFlg=           0 DoJE=T BraDBF=F KetDBF=F FulRan=T
         wScrn=  0.000000 ICntrl=     500 IOpCl=  0 I1Cent=           0 NGrid=           0
         NMat0=    1 NMatS0=      1 NMatT0=    0 NMatD0=    1 NMtDS0=    0 NMtDT0=    0
 Symmetry not used in FoFCou.
 E= -2050.31013646997    
 DIIS: error= 5.48D-03 at cycle   1 NSaved=   1.
 NSaved= 1 IEnMin= 1 EnMin= -2050.31013646997     IErMin= 1 ErrMin= 5.48D-03
 ErrMax= 5.48D-03  0.00D+00 EMaxC= 1.00D-01 BMatC= 2.79D-02 BMatP= 2.79D-02
 IDIUse=3 WtCom= 9.45D-01 WtEn= 5.48D-02
 Coeff-Com:  0.100D+01
 Coeff-En:   0.100D+01
 Coeff:      0.100D+01
 Gap=     0.472 Goal=   None    Shift=    0.000
 GapD=    0.472 DampG=2.000 DampE=1.000 DampFc=2.0000 IDamp=-1.
 RMSDP=1.01D-03 MaxDP=3.49D-02              OVMax= 5.08D-02

 Cycle   2  Pass 0  IDiag  1:
 RMSU=  1.01D-03    CP:  9.98D-01
 E= -2050.35405486931     Delta-E=       -0.043918399335 Rises=F Damp=F
 DIIS: error= 8.77D-04 at cycle   2 NSaved=   2.
 NSaved= 2 IEnMin= 2 EnMin= -2050.35405486931     IErMin= 2 ErrMin= 8.77D-04
 ErrMax= 8.77D-04  0.00D+00 EMaxC= 1.00D-01 BMatC= 5.15D-04 BMatP= 2.79D-02
 IDIUse=3 WtCom= 9.91D-01 WtEn= 8.77D-03
 Coeff-Com:  0.174D-01 0.983D+00
 Coeff-En:   0.000D+00 0.100D+01
 Coeff:      0.172D-01 0.983D+00
 Gap=     0.106 Goal=   None    Shift=    0.000
 RMSDP=2.51D-04 MaxDP=1.04D-02 DE=-4.39D-02 OVMax= 1.76D-02

 Cycle   3  Pass 0  IDiag  1:
 RMSU=  2.30D-04    CP:  9.98D-01  9.03D-01
 E= -2050.35367505350     Delta-E=        0.000379815803 Rises=F Damp=F
 DIIS: error= 8.32D-04 at cycle   3 NSaved=   3.
 NSaved= 3 IEnMin= 2 EnMin= -2050.35405486931     IErMin= 3 ErrMin= 8.32D-04
 ErrMax= 8.32D-04  0.00D+00 EMaxC= 1.00D-01 BMatC= 8.87D-04 BMatP= 5.15D-04
 IDIUse=3 WtCom= 2.57D-01 WtEn= 7.43D-01
 Coeff-Com: -0.235D-02 0.573D+00 0.429D+00
 Coeff-En:   0.000D+00 0.620D+00 0.380D+00
 Coeff:     -0.604D-03 0.608D+00 0.392D+00
 Gap=     0.106 Goal=   None    Shift=    0.000
 RMSDP=1.27D-04 MaxDP=5.26D-03 DE= 3.80D-04 OVMax= 1.23D-02

 Cycle   4  Pass 0  IDiag  1:
 RMSU=  5.40D-05    CP:  9.98D-01  9.42D-01  5.30D-01
 E= -2050.35454257731     Delta-E=       -0.000867523804 Rises=F Damp=F
 DIIS: error= 2.28D-04 at cycle   4 NSaved=   4.
 NSaved= 4 IEnMin= 4 EnMin= -2050.35454257731     IErMin= 4 ErrMin= 2.28D-04
 ErrMax= 2.28D-04  0.00D+00 EMaxC= 1.00D-01 BMatC= 5.44D-05 BMatP= 5.15D-04
 IDIUse=3 WtCom= 9.98D-01 WtEn= 2.28D-03
 Coeff-Com: -0.177D-02 0.302D+00 0.239D+00 0.462D+00
 Coeff-En:   0.000D+00 0.000D+00 0.000D+00 0.100D+01
 Coeff:     -0.176D-02 0.301D+00 0.238D+00 0.463D+00
 Gap=     0.106 Goal=   None    Shift=    0.000
 RMSDP=4.13D-05 MaxDP=1.80D-03 DE=-8.68D-04 OVMax= 3.92D-03

 Cycle   5  Pass 0  IDiag  1:
 RMSU=  2.31D-05    CP:  9.98D-01  9.52D-01  4.77D-01  4.41D-01
 E= -2050.35459560374     Delta-E=       -0.000053026431 Rises=F Damp=F
 DIIS: error= 9.71D-05 at cycle   5 NSaved=   5.
 NSaved= 5 IEnMin= 5 EnMin= -2050.35459560374     IErMin= 5 ErrMin= 9.71D-05
 ErrMax= 9.71D-05  0.00D+00 EMaxC= 1.00D-01 BMatC= 9.92D-06 BMatP= 5.44D-05
 IDIUse=1 WtCom= 1.00D+00 WtEn= 0.00D+00
 Coeff-Com: -0.558D-03 0.117D+00 0.959D-01 0.307D+00 0.481D+00
 Coeff:     -0.558D-03 0.117D+00 0.959D-01 0.307D+00 0.481D+00
 Gap=     0.106 Goal=   None    Shift=    0.000
 RMSDP=1.25D-05 MaxDP=6.09D-04 DE=-5.30D-05 OVMax= 1.26D-03

 Cycle   6  Pass 0  IDiag  1:
 RMSU=  7.08D-06    CP:  9.98D-01  9.52D-01  4.76D-01  5.41D-01  6.20D-01
 E= -2050.35460510504     Delta-E=       -0.000009501297 Rises=F Damp=F
 DIIS: error= 3.34D-05 at cycle   6 NSaved=   6.
 NSaved= 6 IEnMin= 6 EnMin= -2050.35460510504     IErMin= 6 ErrMin= 3.34D-05
 ErrMax= 3.34D-05  0.00D+00 EMaxC= 1.00D-01 BMatC= 1.19D-06 BMatP= 9.92D-06
 IDIUse=1 WtCom= 1.00D+00 WtEn= 0.00D+00
 Coeff-Com: -0.182D-03 0.339D-01 0.292D-01 0.132D+00 0.305D+00 0.499D+00
 Coeff:     -0.182D-03 0.339D-01 0.292D-01 0.132D+00 0.305D+00 0.499D+00
 Gap=     0.106 Goal=   None    Shift=    0.000
 RMSDP=5.12D-06 MaxDP=1.77D-04 DE=-9.50D-06 OVMax= 5.79D-04

 Initial convergence to 1.0D-05 achieved.  Increase integral accuracy.
 Cycle   7  Pass 1  IDiag  1:
 E= -2050.35156385548     Delta-E=        0.003041249561 Rises=F Damp=F
 DIIS: error= 1.71D-04 at cycle   1 NSaved=   1.
 NSaved= 1 IEnMin= 1 EnMin= -2050.35156385548     IErMin= 1 ErrMin= 1.71D-04
 ErrMax= 1.71D-04  0.00D+00 EMaxC= 1.00D-01 BMatC= 4.14D-05 BMatP= 4.14D-05
 IDIUse=3 WtCom= 9.98D-01 WtEn= 1.71D-03
 Coeff-Com:  0.100D+01
 Coeff-En:   0.100D+01
 Coeff:      0.100D+01
 Gap=     0.106 Goal=   None    Shift=    0.000
 RMSDP=5.12D-06 MaxDP=1.77D-04 DE= 3.04D-03 OVMax= 1.13D-03

 Cycle   8  Pass 1  IDiag  1:
 RMSU=  1.24D-04    CP:  1.00D+00
 E= -2050.35160224806     Delta-E=       -0.000038392584 Rises=F Damp=F
 DIIS: error= 1.09D-04 at cycle   2 NSaved=   2.
 NSaved= 2 IEnMin= 2 EnMin= -2050.35160224806     IErMin= 2 ErrMin= 1.09D-04
 ErrMax= 1.09D-04  0.00D+00 EMaxC= 1.00D-01 BMatC= 7.13D-06 BMatP= 4.14D-05
 IDIUse=3 WtCom= 9.99D-01 WtEn= 1.09D-03
 Coeff-Com:  0.209D+00 0.791D+00
 Coeff-En:   0.000D+00 0.100D+01
 Coeff:      0.209D+00 0.791D+00
 Gap=     0.106 Goal=   None    Shift=    0.000
 RMSDP=2.27D-05 MaxDP=9.85D-04 DE=-3.84D-05 OVMax= 2.00D-03

 Cycle   9  Pass 1  IDiag  1:
 RMSU=  2.27D-05    CP:  1.00D+00  9.88D-01
 E= -2050.35159084972     Delta-E=        0.000011398345 Rises=F Damp=F
 DIIS: error= 1.37D-04 at cycle   3 NSaved=   3.
 NSaved= 3 IEnMin= 2 EnMin= -2050.35160224806     IErMin= 2 ErrMin= 1.09D-04
 ErrMax= 1.37D-04  0.00D+00 EMaxC= 1.00D-01 BMatC= 1.68D-05 BMatP= 7.13D-06
 IDIUse=3 WtCom= 4.60D-01 WtEn= 5.40D-01
 Coeff-Com:  0.406D-01 0.596D+00 0.364D+00
 Coeff-En:   0.000D+00 0.668D+00 0.332D+00
 Coeff:      0.187D-01 0.635D+00 0.346D+00
 Gap=     0.106 Goal=   None    Shift=    0.000
 RMSDP=1.50D-05 MaxDP=5.20D-04 DE= 1.14D-05 OVMax= 1.62D-03

 Cycle  10  Pass 1  IDiag  1:
 RMSU=  5.76D-06    CP:  1.00D+00  1.01D+00  3.98D-01
 E= -2050.35160897443     Delta-E=       -0.000018124719 Rises=F Damp=F
 DIIS: error= 2.76D-05 at cycle   4 NSaved=   4.
 NSaved= 4 IEnMin= 4 EnMin= -2050.35160897443     IErMin= 4 ErrMin= 2.76D-05
 ErrMax= 2.76D-05  0.00D+00 EMaxC= 1.00D-01 BMatC= 8.41D-07 BMatP= 7.13D-06
 IDIUse=1 WtCom= 1.00D+00 WtEn= 0.00D+00
 Coeff-Com:  0.631D-02 0.349D+00 0.217D+00 0.428D+00
 Coeff:      0.631D-02 0.349D+00 0.217D+00 0.428D+00
 Gap=     0.106 Goal=   None    Shift=    0.000
 RMSDP=3.65D-06 MaxDP=1.98D-04 DE=-1.81D-05 OVMax= 4.40D-04

 Cycle  11  Pass 1  IDiag  1:
 RMSU=  2.41D-06    CP:  1.00D+00  1.01D+00  3.83D-01  5.31D-01
 E= -2050.35160979231     Delta-E=       -0.000000817871 Rises=F Damp=F
 DIIS: error= 1.21D-05 at cycle   5 NSaved=   5.
 NSaved= 5 IEnMin= 5 EnMin= -2050.35160979231     IErMin= 5 ErrMin= 1.21D-05
 ErrMax= 1.21D-05  0.00D+00 EMaxC= 1.00D-01 BMatC= 9.54D-08 BMatP= 8.41D-07
 IDIUse=1 WtCom= 1.00D+00 WtEn= 0.00D+00
 Coeff-Com: -0.108D-02 0.140D+00 0.887D-01 0.278D+00 0.494D+00
 Coeff:     -0.108D-02 0.140D+00 0.887D-01 0.278D+00 0.494D+00
 Gap=     0.106 Goal=   None    Shift=    0.000
 RMSDP=1.49D-06 MaxDP=5.83D-05 DE=-8.18D-07 OVMax= 1.59D-04

 Cycle  12  Pass 1  IDiag  1:
 RMSU=  1.13D-06    CP:  1.00D+00  1.01D+00  3.93D-01  5.76D-01  6.22D-01
 E= -2050.35160988583     Delta-E=       -0.000000093524 Rises=F Damp=F
 DIIS: error= 5.37D-06 at cycle   6 NSaved=   6.
 NSaved= 6 IEnMin= 6 EnMin= -2050.35160988583     IErMin= 6 ErrMin= 5.37D-06
 ErrMax= 5.37D-06  0.00D+00 EMaxC= 1.00D-01 BMatC= 1.65D-08 BMatP= 9.54D-08
 IDIUse=1 WtCom= 1.00D+00 WtEn= 0.00D+00
 Coeff-Com: -0.190D-02 0.459D-01 0.295D-01 0.133D+00 0.334D+00 0.459D+00
 Coeff:     -0.190D-02 0.459D-01 0.295D-01 0.133D+00 0.334D+00 0.459D+00
 Gap=     0.106 Goal=   None    Shift=    0.000
 RMSDP=5.81D-07 MaxDP=1.79D-05 DE=-9.35D-08 OVMax= 6.11D-05

 Cycle  13  Pass 1  IDiag  1:
 RMSU=  3.52D-07    CP:  1.00D+00  1.01D+00  3.92D-01  5.74D-01  6.80D-01
                    CP:  6.12D-01
 E= -2050.35160990190     Delta-E=       -0.000000016069 Rises=F Damp=F
 DIIS: error= 1.86D-06 at cycle   7 NSaved=   7.
 NSaved= 7 IEnMin= 7 EnMin= -2050.35160990190     IErMin= 7 ErrMin= 1.86D-06
 ErrMax= 1.86D-06  0.00D+00 EMaxC= 1.00D-01 BMatC= 2.28D-09 BMatP= 1.65D-08
 IDIUse=1 WtCom= 1.00D+00 WtEn= 0.00D+00
 Coeff-Com: -0.958D-03 0.942D-02 0.590D-02 0.481D-01 0.150D+00 0.310D+00
 Coeff-Com:  0.477D+00
 Coeff:     -0.958D-03 0.942D-02 0.590D-02 0.481D-01 0.150D+00 0.310D+00
 Coeff:      0.477D+00
 Gap=     0.106 Goal=   None    Shift=    0.000
 RMSDP=2.02D-07 MaxDP=6.73D-06 DE=-1.61D-08 OVMax= 1.88D-05

 Cycle  14  Pass 1  IDiag  1:
 RMSU=  1.14D-07    CP:  1.00D+00  1.01D+00  3.92D-01  5.89D-01  6.72D-01
                    CP:  6.38D-01  6.20D-01
 E= -2050.35160990422     Delta-E=       -0.000000002317 Rises=F Damp=F
 DIIS: error= 3.79D-07 at cycle   8 NSaved=   8.
 NSaved= 8 IEnMin= 8 EnMin= -2050.35160990422     IErMin= 8 ErrMin= 3.79D-07
 ErrMax= 3.79D-07  0.00D+00 EMaxC= 1.00D-01 BMatC= 1.33D-10 BMatP= 2.28D-09
 IDIUse=1 WtCom= 1.00D+00 WtEn= 0.00D+00
 Coeff-Com: -0.337D-03 0.398D-03 0.746D-04 0.126D-01 0.479D-01 0.120D+00
 Coeff-Com:  0.259D+00 0.560D+00
 Coeff:     -0.337D-03 0.398D-03 0.746D-04 0.126D-01 0.479D-01 0.120D+00
 Coeff:      0.259D+00 0.560D+00
 Gap=     0.106 Goal=   None    Shift=    0.000
 RMSDP=5.42D-08 MaxDP=1.92D-06 DE=-2.32D-09 OVMax= 3.90D-06

 Cycle  15  Pass 1  IDiag  1:
 RMSU=  3.31D-08    CP:  1.00D+00  1.01D+00  3.92D-01  5.88D-01  6.79D-01
                    CP:  6.46D-01  6.52D-01  6.93D-01
 E= -2050.35160990443     Delta-E=       -0.000000000214 Rises=F Damp=F
 DIIS: error= 1.34D-07 at cycle   9 NSaved=   9.
 NSaved= 9 IEnMin= 9 EnMin= -2050.35160990443     IErMin= 9 ErrMin= 1.34D-07
 ErrMax= 1.34D-07  0.00D+00 EMaxC= 1.00D-01 BMatC= 2.30D-11 BMatP= 1.33D-10
 IDIUse=1 WtCom= 1.00D+00 WtEn= 0.00D+00
 Coeff-Com: -0.997D-04-0.794D-03-0.599D-03 0.219D-02 0.124D-01 0.386D-01
 Coeff-Com:  0.105D+00 0.342D+00 0.502D+00
 Coeff:     -0.997D-04-0.794D-03-0.599D-03 0.219D-02 0.124D-01 0.386D-01
 Coeff:      0.105D+00 0.342D+00 0.502D+00
 Gap=     0.106 Goal=   None    Shift=    0.000
 RMSDP=1.95D-08 MaxDP=8.45D-07 DE=-2.14D-10 OVMax= 2.30D-06

 Cycle  16  Pass 1  IDiag  1:
 RMSU=  1.48D-08    CP:  1.00D+00  1.01D+00  3.92D-01  5.88D-01  6.80D-01
                    CP:  6.45D-01  6.54D-01  7.29D-01  6.55D-01
 E= -2050.35160990452     Delta-E=       -0.000000000086 Rises=F Damp=F
 DIIS: error= 9.33D-08 at cycle  10 NSaved=  10.
 NSaved=10 IEnMin=10 EnMin= -2050.35160990452     IErMin=10 ErrMin= 9.33D-08
 ErrMax= 9.33D-08  0.00D+00 EMaxC= 1.00D-01 BMatC= 6.06D-12 BMatP= 2.30D-11
 IDIUse=1 WtCom= 1.00D+00 WtEn= 0.00D+00
 Coeff-Com: -0.189D-04-0.626D-03-0.438D-03-0.327D-03 0.163D-02 0.100D-01
 Coeff-Com:  0.355D-01 0.161D+00 0.362D+00 0.432D+00
 Coeff:     -0.189D-04-0.626D-03-0.438D-03-0.327D-03 0.163D-02 0.100D-01
 Coeff:      0.355D-01 0.161D+00 0.362D+00 0.432D+00
 Gap=     0.106 Goal=   None    Shift=    0.000
 RMSDP=9.40D-09 MaxDP=4.31D-07 DE=-8.64D-11 OVMax= 1.10D-06

 SCF Done:  E(RM06L) =  -2050.35160990     A.U. after   16 cycles
            NFock= 16  Conv=0.94D-08     -V/T= 2.0054
 KE= 2.039238315087D+03 PE=-1.049936217564D+04 EE= 3.578224600344D+03
 Leave Link  502 at Sun Dec  2 14:00:47 2018, MaxMem=   536870912 cpu:      1481.9
 (Enter /pbs_home/pkowalski/g09d01/g09/l701.exe)
 Compute integral first derivatives.
 ... and contract with generalized density number  0.
 R6Disp: Adding Grimme-D3 dispersion energy 1st derivatives to the gradient.
 Leave Link  701 at Sun Dec  2 14:00:47 2018, MaxMem=   536870912 cpu:         3.6
 (Enter /pbs_home/pkowalski/g09d01/g09/l702.exe)
 L702 exits ... SP integral derivatives will be done elsewhere.
 Leave Link  702 at Sun Dec  2 14:00:48 2018, MaxMem=   536870912 cpu:         0.2
 (Enter /pbs_home/pkowalski/g09d01/g09/l703.exe)
 Compute integral first derivatives, UseDBF=F ICtDFT=           0.
 Integral derivatives from FoFJK, PRISM(SPDF).
 Calling FoFJK, ICntrl=      2527 FMM=F ISym2X=0 I1Cent= 0 IOpClX= 0 NMat=1 NMatS=1 NMatT=0.
 FoFJK:  IHMeth= 1 ICntrl=    2527 DoSepK=F KAlg= 0 I1Cent=   0 FoldK=F
 IRaf=         0 NMat=   1 IRICut=       1 DoRegI=T DoRafI=F ISym2E= 0.
 FoFCou: FMM=F IPFlag=           0 FMFlag=      100000 FMFlg1=         800
         NFxFlg=           0 DoJE=F BraDBF=F KetDBF=F FulRan=T
         wScrn=  0.000000 ICntrl=    2527 IOpCl=  0 I1Cent=           0 NGrid=           0
         NMat0=    1 NMatS0=      1 NMatT0=    0 NMatD0=    1 NMtDS0=    0 NMtDT0=    0
 Symmetry not used in FoFCou.
 Leave Link  703 at Sun Dec  2 14:01:38 2018, MaxMem=   536870912 cpu:       399.4
 (Enter /pbs_home/pkowalski/g09d01/g09/l716.exe)
 Dipole        =-4.96910339D-02-2.52123270D+00-1.47923873D-01
 ***** Axes restored to original set *****
 -------------------------------------------------------------------
 Center     Atomic                   Forces (Hartrees/Bohr)
 Number     Number              X              Y              Z
 -------------------------------------------------------------------
      1        6          -0.001436682    0.006078922    0.000320651
      2       16           0.001507054   -0.001449698    0.000685017
      3        6          -0.001426587    0.000956752   -0.000805737
      4        6           0.001505970   -0.001131398   -0.000145147
      5        6          -0.000586182   -0.003536820    0.001772372
      6        6           0.001300904   -0.000707196   -0.000157123
      7        1          -0.000563916    0.000251987   -0.000107920
      8        6          -0.000328130   -0.000539696   -0.002921201
      9        6          -0.002360737   -0.000255585   -0.000180226
     10        6           0.000647141    0.000995258    0.000967572
     11        6           0.001751431    0.003760348    0.000296599
     12        6           0.000748544   -0.002589343    0.001708843
     13        9           0.000593906   -0.000491072    0.002576934
     14        9          -0.000009783    0.001480896   -0.000598113
     15        9          -0.000817915   -0.002671612   -0.001231042
     16        9           0.000506852    0.000746642   -0.000094686
     17        9           0.001317567    0.000470522   -0.000584915
     18        9          -0.001848573    0.000568270    0.000125339
     19        6          -0.002359877    0.000904295   -0.001406432
     20        6           0.003732475   -0.001461956    0.001352284
     21        6           0.000331783   -0.000311480   -0.000218042
     22        1          -0.000025881   -0.000078376   -0.000173633
     23        1          -0.001114853    0.000483676   -0.000371885
     24        1          -0.000424938   -0.000249442   -0.000847324
     25        6          -0.000624105   -0.000077259   -0.000562296
     26        1           0.000488536   -0.000401155   -0.000384294
     27        1          -0.000103255   -0.000561720    0.000764906
     28        1          -0.000205113    0.000152842    0.000085527
     29        1          -0.000118275   -0.000001007   -0.000039462
     30        1          -0.000304557    0.000053977    0.000129838
     31        1          -0.000146193    0.000144707   -0.000143903
     32       16           0.000706335    0.000321473   -0.003051511
     33        6           0.001757922   -0.001011756    0.003708667
     34        6          -0.002241948    0.000026567    0.000677916
     35        6           0.000492759    0.000200722   -0.001656401
     36        1          -0.000192610    0.000150253    0.000051876
     37        1           0.000322062   -0.000444828    0.000043266
     38        1           0.000069721    0.000142860    0.000585640
     39        1          -0.000540852    0.000080428   -0.000171952
 -------------------------------------------------------------------
 Cartesian Forces:  Max     0.006078922 RMS     0.001336768
 Leave Link  716 at Sun Dec  2 14:01:38 2018, MaxMem=   536870912 cpu:         0.2
 (Enter /pbs_home/pkowalski/g09d01/g09/l103.exe)

 GradGradGradGradGradGradGradGradGradGradGradGradGradGradGradGradGradGrad
 Berny optimization.
 Using GEDIIS/GDIIS optimizer.
 FormGI is forming the generalized inverse of G from B-inverse, IUseBI=4.
 GSVD:  received Info=                   1 from GESDD.
 Internal  Forces:  Max     0.004605518 RMS     0.000972414
 Search for a local minimum.
 Step number   3 out of a maximum of  223
 All quantities printed in internal units (Hartrees-Bohrs-Radians)
 RMS Force = .97241D-03 SwitMx=.10000D-02 MixMth= 2
 Mixed Optimization -- En-DIIS/RFO-DIIS
 Update second derivatives using D2CorX and points    2    3
 DE= -5.86D-03 DEPred=-6.92D-03 R= 8.46D-01
 TightC=F SS=  1.41D+00  RLast= 5.33D-01 DXNew= 8.4853D-01 1.5990D+00
 Trust test= 8.46D-01 RLast= 5.33D-01 DXMaxT set to 8.49D-01
 ITU=  1  1  0
 Use linear search instead of GDIIS.
     Eigenvalues ---    0.00688   0.00884   0.00899   0.00948   0.00970
     Eigenvalues ---    0.01006   0.01081   0.01116   0.01174   0.01221
     Eigenvalues ---    0.01246   0.01342   0.01374   0.01423   0.01488
     Eigenvalues ---    0.01512   0.01578   0.01586   0.01607   0.01953
     Eigenvalues ---    0.02043   0.02295   0.04712   0.05261   0.07123
     Eigenvalues ---    0.07178   0.07191   0.07211   0.07280   0.07312
     Eigenvalues ---    0.07316   0.07368   0.07476   0.08166   0.09266
     Eigenvalues ---    0.09881   0.10168   0.10962   0.12153   0.12293
     Eigenvalues ---    0.14299   0.15615   0.15996   0.16000   0.16000
     Eigenvalues ---    0.16000   0.16000   0.16000   0.16000   0.16000
     Eigenvalues ---    0.16000   0.16000   0.16000   0.16015   0.16049
     Eigenvalues ---    0.16906   0.22750   0.23588   0.23982   0.24206
     Eigenvalues ---    0.24482   0.24644   0.24978   0.24989   0.24993
     Eigenvalues ---    0.24994   0.24996   0.24996   0.25437   0.27955
     Eigenvalues ---    0.28538   0.29002   0.29078   0.29144   0.29475
     Eigenvalues ---    0.30392   0.30478   0.31721   0.33219   0.33920
     Eigenvalues ---    0.34068   0.34204   0.34209   0.34215   0.34240
     Eigenvalues ---    0.34247   0.34254   0.34270   0.34279   0.34305
     Eigenvalues ---    0.34317   0.34333   0.34348   0.34394   0.35728
     Eigenvalues ---    0.35999   0.36133   0.37330   0.37979   0.38149
     Eigenvalues ---    0.39378   0.39884   0.40682   0.45151   0.51681
     Eigenvalues ---    0.52901   0.53092   0.53395   0.54072   0.54272
     Eigenvalues ---    0.55039
 RFO step:  Lambda=-5.43559863D-03 EMin= 6.87837856D-03
 Quartic linear search produced a step of  0.31646.
 Iteration  1 RMS(Cart)=  0.18734351 RMS(Int)=  0.00556340
 Iteration  2 RMS(Cart)=  0.01497281 RMS(Int)=  0.00047816
 Iteration  3 RMS(Cart)=  0.00005617 RMS(Int)=  0.00047775
 Iteration  4 RMS(Cart)=  0.00000002 RMS(Int)=  0.00047775
 ITry= 1 IFail=0 DXMaxC= 8.86D-01 DCOld= 1.00D+10 DXMaxT= 8.49D-01 DXLimC= 3.00D+00 Rises=F
 Variable       Old X    -DE/DX   Delta X   Delta X   Delta X     New X
                                 (Linear)    (Quad)   (Total)
    R1        3.31353  -0.00162  -0.00324  -0.00688  -0.01012   3.30341
    R2        2.61679   0.00418  -0.00463   0.02038   0.01577   2.63256
    R3        2.73023   0.00048   0.00728   0.00175   0.00903   2.73926
    R4        3.26540   0.00041  -0.00492   0.00480  -0.00014   3.26526
    R5        2.59408   0.00045   0.00380  -0.00211   0.00167   2.59576
    R6        2.81033  -0.00074  -0.00299  -0.00301  -0.00600   2.80433
    R7        2.68712  -0.00053  -0.00482   0.00000  -0.00481   2.68231
    R8        2.06415   0.00004   0.00277  -0.00074   0.00203   2.06618
    R9        2.81484   0.00031  -0.00036   0.00044   0.00008   2.81492
   R10        2.07262   0.00005   0.00041   0.00006   0.00047   2.07309
   R11        2.07815   0.00003   0.00075  -0.00037   0.00038   2.07853
   R12        2.07844   0.00000   0.00069  -0.00052   0.00017   2.07861
   R13        2.84864   0.00036   0.00029   0.00038   0.00084   2.84948
   R14        2.58333   0.00122  -0.01271   0.01079  -0.00120   2.58213
   R15        2.89465   0.00133   0.00376   0.00733   0.01040   2.90505
   R16        2.55137  -0.00070  -0.00150  -0.00141  -0.00291   2.54846
   R17        2.56511   0.00041  -0.00079   0.00107   0.00028   2.56539
   R18        2.84830   0.00004  -0.00005  -0.00153  -0.00129   2.84701
   R19        2.72256   0.00019   0.00708   0.00161   0.00869   2.73125
   R20        2.89864   0.00116   0.00517   0.00591   0.01067   2.90931
   R21        2.52709  -0.00160  -0.00387  -0.00288  -0.00675   2.52034
   R22        2.55260   0.00006  -0.00229   0.00159  -0.00070   2.55191
   R23        2.57189   0.00105   0.00086   0.00235   0.00321   2.57510
   R24        2.54210  -0.00102  -0.00328  -0.00186  -0.00514   2.53696
   R25        2.62412   0.00015  -0.00509   0.00779   0.00248   2.62660
   R26        2.81427   0.00051   0.00070   0.00127   0.00198   2.81624
   R27        2.67991   0.00078  -0.00061   0.00540   0.00487   2.68478
   R28        3.30390  -0.00020  -0.00430   0.00101  -0.00350   3.30040
   R29        2.07586  -0.00014   0.00077  -0.00073   0.00004   2.07591
   R30        2.08118   0.00094   0.00069   0.00242   0.00311   2.08429
   R31        2.07635  -0.00021   0.00035  -0.00126  -0.00091   2.07544
   R32        2.08262   0.00001   0.00084  -0.00087  -0.00004   2.08258
   R33        2.07722  -0.00053   0.00045  -0.00238  -0.00194   2.07528
   R34        2.07582  -0.00009   0.00072  -0.00057   0.00015   2.07597
   R35        3.25178   0.00246  -0.00272   0.01281   0.01021   3.26199
   R36        2.59351   0.00327  -0.01149   0.01559   0.00437   2.59788
   R37        2.81060  -0.00001   0.00066  -0.00067  -0.00001   2.81059
   R38        2.06385   0.00014   0.00261  -0.00059   0.00202   2.06587
   R39        2.07467  -0.00021   0.00024  -0.00111  -0.00087   2.07379
   R40        2.08017   0.00015   0.00092  -0.00011   0.00081   2.08098
   R41        2.07437  -0.00003   0.00058  -0.00035   0.00023   2.07461
    A1        1.93597  -0.00048   0.00111  -0.00319  -0.00255   1.93342
    A2        2.11228   0.00048  -0.00074   0.00036  -0.00071   2.11157
    A3        2.23464   0.00002   0.00006   0.00374   0.00347   2.23811
    A4        1.60736   0.00068   0.00191   0.00260   0.00431   1.61167
    A5        1.93041   0.00008  -0.00485   0.00389  -0.00114   1.92926
    A6        2.10854   0.00057   0.00191   0.00228   0.00424   2.11278
    A7        2.24406  -0.00065   0.00289  -0.00589  -0.00295   2.24110
    A8        2.00032   0.00013   0.00364  -0.00248   0.00102   2.00134
    A9        2.14179  -0.00071  -0.00539  -0.00338  -0.00872   2.13307
   A10        2.14100   0.00059   0.00173   0.00584   0.00761   2.14861
   A11        1.94988  -0.00037  -0.00208   0.00148  -0.00081   1.94906
   A12        2.17191   0.00202   0.00345   0.01039   0.01375   2.18566
   A13        2.16134  -0.00166  -0.00139  -0.01211  -0.01358   2.14776
   A14        1.92327   0.00010  -0.00187   0.00245   0.00058   1.92384
   A15        1.95513   0.00037   0.00230   0.00136   0.00366   1.95879
   A16        1.95622   0.00013   0.00220  -0.00076   0.00144   1.95767
   A17        1.87980  -0.00017   0.00030  -0.00068  -0.00038   1.87942
   A18        1.87926  -0.00010   0.00020  -0.00053  -0.00033   1.87893
   A19        1.86654  -0.00037  -0.00328  -0.00202  -0.00531   1.86123
   A20        2.12166   0.00205  -0.00661   0.00821  -0.00017   2.12149
   A21        2.23419  -0.00156   0.00500  -0.00222   0.00106   2.23525
   A22        1.91659  -0.00030   0.00600   0.00541   0.00884   1.92542
   A23        1.79841   0.00008   0.00420   0.01402   0.01621   1.81463
   A24        1.99691   0.00012  -0.00257  -0.00704  -0.00899   1.98791
   A25        1.93175   0.00051   0.00040   0.00631   0.00732   1.93906
   A26        1.96028  -0.00112   0.00167  -0.01709  -0.01451   1.94577
   A27        1.91211  -0.00017  -0.00460   0.00047  -0.00400   1.90810
   A28        1.86439   0.00055   0.00069   0.00358   0.00394   1.86833
   A29        1.91131   0.00082   0.00365   0.00646   0.00960   1.92092
   A30        2.24992  -0.00258   0.00658  -0.01042  -0.00374   2.24618
   A31        2.12191   0.00176  -0.00979   0.00379  -0.00591   2.11600
   A32        1.78046   0.00044   0.00393   0.01878   0.02001   1.80047
   A33        2.00110  -0.00026  -0.00071  -0.00930  -0.00896   1.99214
   A34        1.89821  -0.00030  -0.00292  -0.00110  -0.00347   1.89474
   A35        1.99561  -0.00010  -0.00093  -0.00744  -0.00749   1.98812
   A36        1.89260  -0.00047  -0.00337  -0.00238  -0.00500   1.88759
   A37        1.89058   0.00061   0.00350   0.00215   0.00513   1.89571
   A38        1.78905  -0.00036   0.00252   0.01084   0.01181   1.80086
   A39        1.94246   0.00034   0.00119   0.00170   0.00318   1.94565
   A40        1.99584   0.00030  -0.00271  -0.00384  -0.00590   1.98994
   A41        1.91508  -0.00039  -0.00104  -0.00359  -0.00433   1.91076
   A42        1.95675  -0.00032  -0.00026  -0.00825  -0.00796   1.94878
   A43        1.86494   0.00036   0.00033   0.00292   0.00300   1.86794
   A44        2.17671  -0.00090   0.00402  -0.00250   0.00200   2.17872
   A45        1.94893  -0.00034  -0.00237  -0.00010  -0.00345   1.94548
   A46        2.15735   0.00125  -0.00169   0.00261   0.00139   2.15875
   A47        2.25854  -0.00461   0.00472  -0.01924  -0.01407   2.24447
   A48        2.09338   0.00272  -0.00422   0.01064   0.00686   2.10024
   A49        1.93115   0.00189  -0.00033   0.00909   0.00732   1.93848
   A50        1.93724  -0.00003   0.00001   0.00129   0.00129   1.93853
   A51        1.94626   0.00098   0.00260   0.00554   0.00814   1.95440
   A52        1.95473  -0.00013   0.00079  -0.00180  -0.00101   1.95372
   A53        1.86997  -0.00031  -0.00245  -0.00084  -0.00329   1.86668
   A54        1.88403   0.00032   0.00208   0.00308   0.00516   1.88919
   A55        1.86762  -0.00088  -0.00327  -0.00756  -0.01083   1.85679
   A56        1.94682   0.00093   0.00252   0.00545   0.00797   1.95479
   A57        1.95105   0.00051  -0.00011   0.00383   0.00372   1.95478
   A58        1.94040  -0.00059   0.00040  -0.00421  -0.00380   1.93660
   A59        1.86816  -0.00081  -0.00301  -0.00471  -0.00773   1.86043
   A60        1.87026  -0.00028  -0.00222  -0.00237  -0.00458   1.86568
   A61        1.88320   0.00018   0.00222   0.00165   0.00387   1.88706
   A62        1.61329  -0.00086   0.00038  -0.00325  -0.00429   1.60900
   A63        1.92844   0.00010  -0.00166   0.00461   0.00171   1.93015
   A64        2.12344  -0.00181  -0.00557  -0.00708  -0.01324   2.11020
   A65        2.22832   0.00178   0.00820   0.00683   0.01446   2.24278
   A66        2.00187  -0.00070   0.00365  -0.00489  -0.00178   2.00008
   A67        2.14928  -0.00010  -0.00140  -0.00112  -0.00229   2.14698
   A68        2.13182   0.00081  -0.00218   0.00622   0.00426   2.13608
   A69        1.96442  -0.00029   0.00126  -0.00311  -0.00186   1.96256
   A70        1.94269   0.00070   0.00203   0.00422   0.00625   1.94894
   A71        1.93193   0.00006   0.00030   0.00094   0.00123   1.93317
   A72        1.86788  -0.00024  -0.00249  -0.00083  -0.00332   1.86456
   A73        1.87812   0.00020   0.00070   0.00199   0.00268   1.88081
   A74        1.87476  -0.00047  -0.00205  -0.00335  -0.00541   1.86935
    D1        0.03663  -0.00082   0.01268  -0.05069  -0.03790  -0.00127
    D2       -3.12920  -0.00019  -0.01302  -0.01371  -0.02673   3.12726
    D3       -0.03251   0.00082  -0.01206   0.04963   0.03757   0.00506
    D4        3.09761   0.00050  -0.01650   0.02632   0.00955   3.10716
    D5        3.13545   0.00012   0.01587   0.00947   0.02545  -3.12228
    D6       -0.01761  -0.00019   0.01143  -0.01384  -0.00256  -0.02018
    D7       -0.89298   0.00146   0.06472   0.07303   0.13759  -0.75539
    D8        2.42224  -0.00003   0.03613  -0.01895   0.01738   2.43962
    D9        2.21988   0.00221   0.03421   0.11677   0.15078   2.37066
   D10       -0.74809   0.00072   0.00562   0.02479   0.03057  -0.71752
   D11       -0.03092   0.00057  -0.00989   0.03768   0.02797  -0.00295
   D12        3.12967   0.00035  -0.00498   0.02303   0.01811  -3.13541
   D13        0.01823  -0.00025   0.00486  -0.01657  -0.01170   0.00653
   D14       -3.11065  -0.00027   0.00869  -0.01411  -0.00554  -3.11619
   D15        3.13895   0.00002  -0.00053  -0.00035  -0.00081   3.13814
   D16        0.01007  -0.00001   0.00330   0.00211   0.00534   0.01542
   D17        3.13288   0.00017  -0.00220   0.00982   0.00764   3.14052
   D18        1.04044   0.00007  -0.00282   0.00812   0.00532   1.04576
   D19       -1.05784   0.00020  -0.00176   0.01030   0.00857  -1.04928
   D20        0.01403  -0.00011   0.00369  -0.00786  -0.00419   0.00984
   D21       -2.07840  -0.00021   0.00307  -0.00956  -0.00651  -2.08492
   D22        2.10649  -0.00009   0.00413  -0.00738  -0.00327   2.10323
   D23        0.00960  -0.00039   0.00480  -0.02204  -0.01721  -0.00761
   D24       -3.12060  -0.00011   0.00922   0.00092   0.00988  -3.11072
   D25        3.13848  -0.00037   0.00097  -0.02458  -0.02356   3.11492
   D26        0.00828  -0.00009   0.00538  -0.00161   0.00353   0.01181
   D27        1.60000   0.00040   0.00888   0.03014   0.03904   1.63904
   D28       -0.49100   0.00045   0.01106   0.02977   0.04085  -0.45015
   D29       -2.59676   0.00028   0.00802   0.02795   0.03599  -2.56076
   D30       -1.55442   0.00006   0.00391   0.00418   0.00808  -1.54634
   D31        2.63777   0.00011   0.00609   0.00382   0.00989   2.64766
   D32        0.53201  -0.00006   0.00306   0.00200   0.00504   0.53704
   D33        2.94857  -0.00043   0.00202  -0.00997  -0.00759   2.94098
   D34        0.81541   0.00083  -0.00148   0.00546   0.00435   0.81976
   D35       -1.29180  -0.00035  -0.00086   0.00103   0.00012  -1.29168
   D36       -0.33821   0.00065   0.02618   0.06617   0.09276  -0.24545
   D37       -2.47137   0.00191   0.02268   0.08160   0.10470  -2.36667
   D38        1.70460   0.00073   0.02330   0.07717   0.10047   1.80508
   D39        2.92804   0.00143   0.01010   0.05825   0.06882   2.99686
   D40       -0.22337   0.00103   0.02492   0.03850   0.06406  -0.15931
   D41       -0.05645  -0.00014  -0.01417  -0.02531  -0.03975  -0.09620
   D42        3.07532  -0.00053   0.00065  -0.04506  -0.04451   3.03081
   D43        0.57746  -0.00079  -0.02907  -0.07772  -0.10678   0.47069
   D44        2.74423  -0.00075  -0.02788  -0.07909  -0.10724   2.63699
   D45       -1.41992  -0.00036  -0.02602  -0.08343  -0.10921  -1.52913
   D46        2.73506  -0.00121  -0.02859  -0.08660  -0.11532   2.61974
   D47       -1.38136  -0.00117  -0.02741  -0.08798  -0.11578  -1.49714
   D48        0.73767  -0.00078  -0.02554  -0.09232  -0.11775   0.61992
   D49       -1.47921  -0.00134  -0.02971  -0.09255  -0.12198  -1.60120
   D50        0.68756  -0.00130  -0.02852  -0.09392  -0.12245   0.56511
   D51        2.80659  -0.00091  -0.02666  -0.09826  -0.12442   2.68217
   D52        0.42661  -0.00048  -0.00400  -0.02621  -0.03050   0.39611
   D53       -1.61938   0.00001  -0.00471  -0.02878  -0.03350  -1.65289
   D54        2.54851  -0.00095  -0.00408  -0.03113  -0.03557   2.51294
   D55       -2.70602  -0.00010  -0.01815  -0.00808  -0.02616  -2.73218
   D56        1.53118   0.00040  -0.01885  -0.01065  -0.02916   1.50201
   D57       -0.58411  -0.00056  -0.01822  -0.01299  -0.03123  -0.61535
   D58       -0.74054   0.00275  -0.00352   0.13691   0.13349  -0.60706
   D59        2.41868   0.00203   0.01582   0.09717   0.11307   2.53175
   D60        2.39019   0.00231   0.01336   0.11506   0.12833   2.51852
   D61       -0.73377   0.00159   0.03270   0.07531   0.10791  -0.62585
   D62       -0.60755   0.00091   0.02125   0.06433   0.08589  -0.52166
   D63        1.45788   0.00094   0.02349   0.07040   0.09386   1.55174
   D64       -2.75597   0.00094   0.02306   0.06649   0.08982  -2.66615
   D65       -2.77799   0.00098   0.01994   0.06701   0.08739  -2.69060
   D66       -0.71256   0.00102   0.02217   0.07308   0.09536  -0.61720
   D67        1.35677   0.00101   0.02174   0.06917   0.09132   1.44809
   D68        1.39397   0.00060   0.01852   0.07090   0.08934   1.48331
   D69       -2.82379   0.00063   0.02075   0.07697   0.09731  -2.72648
   D70       -0.75445   0.00063   0.02032   0.07306   0.09327  -0.66118
   D71       -0.03961   0.00086   0.00299   0.05504   0.05828   0.01868
   D72        3.08566   0.00154  -0.01482   0.09188   0.07719  -3.12034
   D73        3.12252   0.00074   0.00608   0.05444   0.06073  -3.09993
   D74       -0.03540   0.00142  -0.01174   0.09129   0.07964   0.04424
   D75       -2.58682   0.00009   0.00610   0.01269   0.01879  -2.56803
   D76        1.61278  -0.00015   0.00746   0.00922   0.01666   1.62945
   D77       -0.47966   0.00039   0.00930   0.01630   0.02559  -0.45407
   D78        0.53186   0.00020   0.00266   0.01332   0.01599   0.54785
   D79       -1.55172  -0.00004   0.00402   0.00985   0.01387  -1.53786
   D80        2.63902   0.00050   0.00586   0.01692   0.02280   2.66182
   D81        0.00835  -0.00055   0.00558  -0.02685  -0.02097  -0.01262
   D82        3.12776  -0.00022   0.00838  -0.01629  -0.00762   3.12014
   D83       -3.11297  -0.00064   0.00858  -0.02737  -0.01857  -3.13154
   D84        0.00644  -0.00031   0.01138  -0.01680  -0.00521   0.00123
   D85       -3.11462  -0.00101  -0.00441  -0.07089  -0.07481   3.09376
   D86        0.04154  -0.00154   0.01170  -0.10343  -0.09170  -0.05016
   D87       -0.03656   0.00127  -0.00851   0.08777   0.07913   0.04257
   D88       -3.10124   0.00032  -0.01937   0.03117   0.01269  -3.08855
   D89        0.02314  -0.00066   0.00334  -0.05176  -0.04842  -0.02528
   D90       -3.09652  -0.00097   0.00056  -0.06210  -0.06159   3.12508
   D91        3.08202   0.00015   0.01388   0.00834   0.02281   3.10483
   D92       -0.03763  -0.00016   0.01110  -0.00201   0.00964  -0.02800
   D93       -0.50431   0.00028   0.00278   0.01438   0.01706  -0.48725
   D94        1.59265   0.00027   0.00187   0.01414   0.01592   1.60856
   D95       -2.60681   0.00017   0.00082   0.01330   0.01403  -2.59279
   D96        2.72833  -0.00072  -0.00921  -0.05236  -0.06146   2.66687
   D97       -1.45789  -0.00072  -0.01011  -0.05260  -0.06261  -1.52050
   D98        0.62583  -0.00082  -0.01116  -0.05344  -0.06450   0.56133
         Item               Value     Threshold  Converged?
 Maximum Force            0.004606     0.000450     NO 
 RMS     Force            0.000972     0.000300     NO 
 Maximum Displacement     0.885612     0.001800     NO 
 RMS     Displacement     0.188965     0.001200     NO 
 Predicted change in Energy=-3.526642D-03
 Lowest energy point so far.  Saving SCF results.
 GradGradGradGradGradGradGradGradGradGradGradGradGradGradGradGradGradGrad

 Leave Link  103 at Sun Dec  2 14:01:38 2018, MaxMem=   536870912 cpu:         0.7
 (Enter /pbs_home/pkowalski/g09d01/g09/l202.exe)
                          Input orientation:                          
 ---------------------------------------------------------------------
 Center     Atomic      Atomic             Coordinates (Angstroms)
 Number     Number       Type             X           Y           Z
 ---------------------------------------------------------------------
      1          6           0       -1.961795   -0.166157   -0.547240
      2         16           0       -3.381090    0.847166   -0.426462
      3          6           0       -4.430021   -0.444787   -0.891480
      4          6           0       -3.708871   -1.589714   -1.127920
      5          6           0       -2.308847   -1.458615   -0.934297
      6          6           0       -5.895379   -0.238677   -1.003137
      7          1           0       -4.181819   -2.518983   -1.456925
      8          6           0       -0.640369    0.365235   -0.277691
      9          6           0       -0.210184    1.712778   -0.799962
     10          6           0        0.389164   -0.235431    0.390382
     11          6           0        1.101203    1.999760   -0.050861
     12          6           0        1.641327    0.592437    0.262018
     13          9           0       -1.117030    2.690846   -0.600726
     14          9           0        0.035932    1.663993   -2.134117
     15          9           0        1.956878    2.769774   -0.724408
     16          9           0        0.804325    2.606048    1.118706
     17          9           0        2.418926    0.163972   -0.771746
     18          9           0        2.412493    0.590723    1.360933
     19          6           0       -0.641935   -1.991651    1.933087
     20          6           0        0.378296   -1.465288    1.149507
     21          6           0       -1.979796   -1.363201    2.123212
     22          1           0       -2.372597   -1.567066    3.128646
     23          1           0       -2.722344   -1.747422    1.403825
     24          1           0       -1.945677   -0.274624    1.981629
     25          6           0       -1.347619   -2.570828   -1.174921
     26          1           0       -1.206065   -3.195458   -0.278080
     27          1           0       -0.353540   -2.201070   -1.459710
     28          1           0       -1.706743   -3.234823   -1.973025
     29          1           0       -6.387192   -1.170212   -1.309475
     30          1           0       -6.151788    0.533535   -1.743236
     31          1           0       -6.343837    0.077444   -0.049801
     32         16           0        1.776827   -2.511395    1.154123
     33          6           0        1.037126   -3.605464    2.265662
     34          6           0       -0.242495   -3.200659    2.563334
     35          6           0        1.777835   -4.787628    2.781316
     36          1           0        2.539649   -5.144779    2.076775
     37          1           0        2.297621   -4.561615    3.725455
     38          1           0        1.090867   -5.620080    2.982162
     39          1           0       -0.892655   -3.763522    3.238308
 ---------------------------------------------------------------------
                    Distance matrix (angstroms):
                    1          2          3          4          5
     1  C    0.000000
     2  S    1.748087   0.000000
     3  C    2.507643   1.727900   0.000000
     4  C    2.327225   2.556925   1.373615   0.000000
     5  C    1.393091   2.593111   2.351395   1.419417   0.000000
     6  C    3.960579   2.798796   1.483989   2.573264   3.788958
     7  H    3.360331   3.610260   2.164168   1.093374   2.214847
     8  C    1.449552   2.786744   3.923561   3.736364   2.557611
     9  C    2.581164   3.308086   4.740304   4.822325   3.805281
    10  C    2.531984   4.006753   4.991147   4.575283   3.245029
    11  C    3.784118   4.643329   6.105480   6.097638   4.936522
    12  C    3.769994   5.075782   6.266391   5.942922   4.608889
    13  F    2.979758   2.924978   4.570847   5.031776   4.330095
    14  F    3.139831   3.906319   5.092723   5.061876   4.085123
    15  F    4.899702   5.681470   7.152188   7.160214   6.009969
    16  F    4.255810   4.795718   6.383324   6.559015   5.516171
    17  F    4.398875   5.850313   6.876990   6.383742   5.001104
    18  F    4.832017   6.068455   7.277749   6.958432   5.635504
    19  C    3.350594   4.596664   4.971978   4.351713   3.359258
    20  C    3.169025   4.686588   5.322308   4.680500   3.400444
    21  C    2.926526   3.653791   3.991924   3.689291   3.076644
    22  H    3.955180   4.414110   4.653378   4.461445   4.064890
    23  H    2.624022   3.242805   3.143477   2.721735   2.391905
    24  H    2.531246   3.019558   3.802062   3.808885   3.168020
    25  C    2.560008   4.046960   3.755209   2.557402   1.489590
    26  H    3.133726   4.592990   4.282096   3.092681   2.159484
    27  H    2.749537   4.418756   4.474943   3.426673   2.156507
    28  H    3.393321   4.675246   4.046021   2.725638   2.143922
    29  H    4.601442   3.726416   2.128728   2.717048   4.105708
    30  H    4.413164   3.083671   2.155710   3.294639   4.403549
    31  H    4.416909   3.084188   2.154958   3.299213   4.407149
    32  S    4.729913   6.354706   6.854220   6.012495   4.707714
    33  C    5.360483   6.825985   7.060249   6.172854   5.103355
    34  C    4.673314   5.930813   6.088181   5.313780   4.420175
    35  C    6.813378   8.285846   8.419452   7.457393   6.448959
    36  H    7.206604   8.787762   8.914974   7.870995   6.794282
    37  H    7.464489   8.873618   9.139230   8.274381   7.249927
    38  H    7.177792   8.569853   8.501116   7.494939   6.649398
    39  H    5.330522   6.393848   6.370409   5.632092   4.972809
                    6          7          8          9         10
     6  C    0.000000
     7  H    2.888253   0.000000
     8  C    5.339111   4.717115   0.000000
     9  C    6.014225   5.840659   1.507880   0.000000
    10  C    6.437188   5.433327   1.366404   2.360435   0.000000
    11  C    7.407401   7.092699   2.399208   1.537286   2.387000
    12  C    7.687217   6.822370   2.355641   2.410614   1.506570
    13  F    5.619312   6.104780   2.395835   1.348585   3.437152
    14  F    6.330854   5.978737   2.364419   1.357543   3.178943
    15  F    8.413466   8.135794   3.567501   2.412282   3.568157
    16  F    7.581604   7.600096   3.009703   2.347008   2.962569
    17  F    8.327264   7.158041   3.105460   3.051527   2.372761
    18  F    8.677411   7.816364   3.472160   3.578674   2.391308
    19  C    6.268413   4.929609   3.231478   4.623717   2.554880
    20  C    6.745180   5.357090   2.534834   3.774499   1.445316
    21  C    5.135212   4.359142   3.247443   4.597621   3.144286
    22  H    5.589834   5.020647   4.282234   5.555841   4.110798
    23  H    4.258865   3.302918   3.409609   4.810469   3.604812
    24  H    4.950785   4.675589   2.686591   3.833921   2.825789
    25  C    5.113762   2.848668   3.150506   4.447880   3.304644
    26  H    5.590879   3.271453   3.605349   5.035367   3.428318
    27  H    5.896730   3.841458   2.839957   3.971653   2.799676
    28  H    5.240443   2.627696   4.119676   5.300427   4.356017
    29  H    1.097033   2.589323   6.037230   6.835691   7.048570
    30  H    1.099911   3.644258   5.705426   6.130501   6.922983
    31  H    1.099954   3.660021   5.715270   6.392086   6.754625
    32  S    8.287446   6.505620   4.020936   5.060662   2.772891
    33  C    8.371375   6.501960   5.004906   6.263987   3.910710
    34  C    7.310824   5.669695   4.576606   5.954382   3.730053
    35  C    9.689853   7.656821   6.461983   7.683297   5.326112
    36  H   10.232565   8.034922   6.783530   7.928638   5.618737
    37  H   10.400607   8.544739   6.995056   8.132435   5.786259
    38  H    9.677279   7.558010   7.031914   8.352725   6.016989
    39  H    7.445914   5.866233   5.428860   6.838366   4.711811
                   11         12         13         14         15
    11  C    0.000000
    12  C    1.539540   0.000000
    13  F    2.387574   3.571580   0.000000
    14  F    2.363790   3.076848   2.176014   0.000000
    15  F    1.333704   2.411101   3.077407   2.626798   0.000000
    16  F    1.350411   2.342887   2.579776   3.472572   2.179967
    17  F    2.371958   1.362685   4.349405   3.128063   2.646872
    18  F    2.387054   1.342502   4.551500   4.360657   3.050328
    19  C    4.786015   3.831875   5.345251   5.510479   6.040470
    20  C    3.737651   2.572375   4.751081   4.548824   4.892774
    21  C    5.052589   4.516757   4.959789   5.599278   6.378701
    22  H    5.907520   5.384477   5.797800   6.628531   7.238685
    23  H    5.547702   5.081367   5.127718   5.635857   6.843213
    24  H    4.311301   4.071296   4.018611   4.962295   5.641005
    25  C    5.305706   4.583103   5.297933   4.557190   6.296403
    26  H    5.689060   4.769434   5.895813   5.348055   6.766640
    27  H    4.663486   3.840250   5.025098   3.942743   5.530641
    28  H    6.243408   5.554540   6.111017   5.202044   7.143974
    29  H    8.228542   8.368611   6.571508   7.068895   9.246043
    30  H    7.590773   8.047183   5.595366   6.302269   8.472853
    31  H    7.689209   8.007827   5.869660   6.896591   8.752463
    32  S    4.717942   3.232334   6.206224   5.592594   5.608213
    33  C    6.065387   4.690631   7.245695   6.937408   7.101418
    34  C    5.973600   4.820001   6.744325   6.768191   7.161883
    35  C    7.385641   5.942272   8.703220   8.295729   8.332856
    36  H    7.592127   6.084075   9.051925   8.388062   8.415843
    37  H    7.664438   6.244226   9.109000   8.843530   8.582928
    38  H    8.201298   6.804231   9.315761   8.963644   9.212942
    39  H    6.928890   5.852669   7.513148   7.693058   8.155177
                   16         17         18         19         20
    16  F    0.000000
    17  F    3.484893   0.000000
    18  F    2.589675   2.174966   0.000000
    19  C    4.888120   4.618625   4.040488   0.000000
    20  C    4.093682   3.241893   2.899972   1.389938   0.000000
    21  C    4.951293   5.482863   4.867349   1.490291   2.553257
    22  H    5.616722   6.416248   5.538767   2.145885   3.390392
    23  H    5.609937   5.900779   5.642279   2.160525   3.123819
    24  H    4.074975   5.179111   4.486394   2.156451   2.740613
    25  C    6.057363   4.672102   5.528508   3.239313   3.099026
    26  H    6.296837   4.966894   5.487758   2.580049   2.746214
    27  H    5.576492   3.708542   4.837465   3.411466   2.808019
    28  H    7.069657   5.478689   6.535915   4.235210   4.150765
    29  H    8.477861   8.922831   9.363035   6.648079   7.204547
    30  H    7.802149   8.633511   9.109668   7.088751   7.416553
    31  H    7.671732   8.792878   8.884084   6.381590   7.000388
    32  S    5.209150   3.358400   3.173323   2.593710   1.746497
    33  C    6.320806   5.034269   4.507566   2.352497   2.502042
    34  C    6.074589   5.433844   4.782186   1.420727   2.322886
    35  C    7.640579   6.128099   5.598834   3.793714   3.957203
    36  H    8.000286   6.025901   5.781400   4.481667   4.366913
    37  H    7.771774   6.524623   5.670163   4.296311   4.461677
    38  H    8.439417   7.022167   6.553560   4.155558   4.596594
    39  H    6.924152   6.517078   5.779964   2.214947   3.355635
                   21         22         23         24         25
    21  C    0.000000
    22  H    1.098522   0.000000
    23  H    1.102960   1.769141   0.000000
    24  H    1.098276   1.779976   1.762443   0.000000
    25  C    3.568710   4.536387   3.036083   3.948928   0.000000
    26  H    3.118017   3.951992   2.687883   3.766242   1.102054
    27  H    4.022942   5.052877   3.743911   4.253106   1.098189
    28  H    4.511838   5.408496   3.827130   4.945620   1.098558
    29  H    5.589788   5.997616   4.596334   5.600045   5.232316
    30  H    5.996044   6.513835   5.183420   5.676188   5.748052
    31  H    5.083532   5.345810   4.307943   4.857414   5.765539
    32  S    4.045949   4.691292   4.570399   4.420967   3.897453
    33  C    3.761629   4.065220   4.281203   4.480210   4.312202
    34  C    2.566744   2.743271   3.099356   3.435242   3.948739
    35  C    5.126362   5.264859   5.602851   5.905188   5.507674
    36  H    5.893036   6.167384   6.299482   6.621602   5.684153
    37  H    5.576140   5.579824   6.205618   6.278917   6.423760
    38  H    5.318626   5.333288   5.659435   6.228608   5.703112
    39  H    2.861268   2.650787   3.282948   3.854933   4.594137
                   26         27         28         29         30
    26  H    0.000000
    27  H    1.764046   0.000000
    28  H    1.767786   1.778567   0.000000
    29  H    5.657692   6.122924   5.158442   0.000000
    30  H    6.364923   6.417019   5.831959   1.773786   0.000000
    31  H    6.095958   6.562251   6.014362   1.773501   1.764264
    32  S    3.378875   3.386279   4.736841   8.632456   8.973808
    33  C    3.416231   4.217188   5.062871   8.592587   9.213200
    34  C    3.000355   4.146854   4.766943   7.541795   8.210389
    35  C    4.560545   5.405492   6.095674   9.822827  10.567179
    36  H    4.834829   5.435319   6.170953  10.341778  11.062405
    37  H    5.492767   6.283849   7.089992  10.596137  11.280942
    38  H    4.667319   5.788452   6.170085   9.702620  10.613784
    39  H    3.575738   4.980288   5.300967   7.589304   8.422527
                   31         32         33         34         35
    31  H    0.000000
    32  S    8.607945   0.000000
    33  C    8.567601   1.726171   0.000000
    34  C    7.402757   2.557073   1.374738   0.000000
    35  C    9.881584   2.798034   1.487300   2.578317   0.000000
    36  H   10.521895   2.892731   2.159339   3.428800   1.097404
    37  H   10.509435   3.329621   2.152689   3.107236   1.101208
    38  H    9.845273   3.670993   2.138910   2.794078   1.097834
    39  H    7.435057   3.610787   2.166812   1.093212   2.896403
                   36         37         38         39
    36  H    0.000000
    37  H    1.765447   0.000000
    38  H    1.773304   1.768923   0.000000
    39  H    3.877852   3.324474   2.728878   0.000000
 Stoichiometry    C17H14F6S2
 Framework group  C1[X(C17H14F6S2)]
 Deg. of freedom   111
 Full point group                 C1      NOp   1
 RotChk:  IX=0 Diff= 4.35D-02
 Largest Abelian subgroup         C1      NOp   1
 Largest concise Abelian subgroup C1      NOp   1
                         Standard orientation:                         
 ---------------------------------------------------------------------
 Center     Atomic      Atomic             Coordinates (Angstroms)
 Number     Number       Type             X           Y           Z
 ---------------------------------------------------------------------
      1          6           0        1.592540   -0.481452    0.256797
      2         16           0        3.127475   -0.470004   -0.579655
      3          6           0        3.582483   -1.997870    0.086852
      4          6           0        2.594436   -2.477173    0.911990
      5          6           0        1.454431   -1.638481    1.020286
      6          6           0        4.890888   -2.616789   -0.240619
      7          1           0        2.694361   -3.421935    1.453197
      8          6           0        0.661935    0.621934    0.123711
      9          6           0        1.126497    2.055761    0.168698
     10          6           0       -0.698220    0.567369    0.005134
     11          6           0       -0.098700    2.857713   -0.299291
     12          6           0       -1.280840    1.953798    0.095258
     13          9           0        2.204210    2.305343   -0.602615
     14          9           0        1.448776    2.425583    1.434515
     15          9           0       -0.168919    4.090381    0.205055
     16          9           0       -0.066724    2.944342   -1.646541
     17          9           0       -1.673518    2.248309    1.366469
     18          9           0       -2.343674    2.152604   -0.700462
     19          6           0       -1.276822   -1.737553   -0.932930
     20          6           0       -1.541974   -0.588527   -0.197159
     21          6           0       -0.005601   -2.006547   -1.662730
     22          1           0       -0.189267   -2.594170   -2.572520
     23          1           0        0.709576   -2.579376   -1.048800
     24          1           0        0.506697   -1.078630   -1.950357
     25          6           0        0.290581   -1.958028    1.893338
     26          1           0       -0.462784   -2.568760    1.369914
     27          1           0       -0.225178   -1.052282    2.239222
     28          1           0        0.607105   -2.529372    2.776632
     29          1           0        4.995709   -3.578437    0.276804
     30          1           0        5.737952   -1.982238    0.058766
     31          1           0        5.003183   -2.804051   -1.318682
     32         16           0       -3.125646   -0.663639    0.535365
     33          6           0       -3.469226   -2.184092   -0.206147
     34          6           0       -2.387234   -2.623808   -0.931301
     35          6           0       -4.794218   -2.836877   -0.031997
     36          1           0       -5.276112   -2.560907    0.914531
     37          1           0       -5.492421   -2.560922   -0.837615
     38          1           0       -4.694994   -3.930052   -0.051052
     39          1           0       -2.390182   -3.575913   -1.468515
 ---------------------------------------------------------------------
 Rotational constants (GHZ):      0.2367872      0.1961476      0.1241952
 Leave Link  202 at Sun Dec  2 14:01:38 2018, MaxMem=   536870912 cpu:         0.0
 (Enter /pbs_home/pkowalski/g09d01/g09/l301.exe)
 Basis read from rwf:  (5D, 7F)
 No pseudopotential information found on rwf file.
 There are   453 symmetry adapted cartesian basis functions of A   symmetry.
 There are   428 symmetry adapted basis functions of A   symmetry.
   428 basis functions,   747 primitive gaussians,   453 cartesian basis functions
   101 alpha electrons      101 beta electrons
       nuclear repulsion energy      2835.3047303492 Hartrees.
 IExCor= 4134 DFT=T Ex+Corr=M06L ExCW=0 ScaHFX=  0.000000
 ScaDFX=  1.000000  1.000000  1.000000  1.000000 ScalE2=  1.000000  1.000000
 IRadAn=      0 IRanWt=     -1 IRanGd=            0 ICorTp=0 IEmpDi=131
 NAtoms=   39 NActive=   39 NUniq=   39 SFac= 1.00D+00 NAtFMM=   60 NAOKFM=F Big=F
 Integral buffers will be    131072 words long.
 Raffenetti 2 integral format.
 Two-electron integral symmetry is turned on.
 R6Disp:  Grimme-D3 Dispersion energy=       -0.0032478490 Hartrees.
 Nuclear repulsion after empirical dispersion term =     2835.3014825002 Hartrees.
 No density basis found on file   724.
 Leave Link  301 at Sun Dec  2 14:01:38 2018, MaxMem=   536870912 cpu:         0.6
 (Enter /pbs_home/pkowalski/g09d01/g09/l302.exe)
 NPDir=0 NMtPBC=     1 NCelOv=     1 NCel=       1 NClECP=     1 NCelD=      1
         NCelK=      1 NCelE2=     1 NClLst=     1 CellRange=     0.0.
 One-electron integrals computed using PRISM.
 NBasis=   428 RedAO= T EigKep=  3.39D-04  NBF=   428
 NBsUse=   428 1.00D-06 EigRej= -1.00D+00 NBFU=   428
 Precomputing XC quadrature grid using
 IXCGrd= 4 IRadAn=           0 IRanWt=          -1 IRanGd=           0 AccXCQ= 0.00D+00.
 Generated NRdTot=       0 NPtTot=           0 NUsed=           0 NTot=          32
 NSgBfM=   442   442   442   444   445 MxSgAt=    39 MxSgA2=    39.
 Leave Link  302 at Sun Dec  2 14:01:39 2018, MaxMem=   536870912 cpu:         7.2
 (Enter /pbs_home/pkowalski/g09d01/g09/l303.exe)
 DipDrv:  MaxL=1.
 Leave Link  303 at Sun Dec  2 14:01:39 2018, MaxMem=   536870912 cpu:         0.9
 (Enter /pbs_home/pkowalski/g09d01/g09/l401.exe)
 Initial guess from the checkpoint file:  "dae0068freq_open_m06l_air_D3.chk"
 B after Tr=     0.000000    0.000000    0.000000
         Rot=    0.999899    0.001080    0.002921   -0.013900 Ang=   1.63 deg.
 Guess basis will be translated and rotated to current coordinates.
 JPrj=2 DoOrth=T DoCkMO=T.
 Generating alternative initial guess.
 ExpMin= 1.22D-01 ExpMax= 9.18D+03 ExpMxC= 1.38D+03 IAcc=1 IRadAn=         1 AccDes= 0.00D+00
 Harris functional with IExCor= 1009 and IRadAn=       1 diagonalized for initial guess.
 HarFok:  IExCor= 1009 AccDes= 0.00D+00 IRadAn=         1 IDoV= 1 UseB2=F ITyADJ=14
 ICtDFT=  3500011 ScaDFX=  1.000000  1.000000  1.000000  1.000000
 FoFCou: FMM=F IPFlag=           0 FMFlag=      100000 FMFlg1=           0
         NFxFlg=           0 DoJE=T BraDBF=F KetDBF=T FulRan=T
         wScrn=  0.000000 ICntrl=     500 IOpCl=  0 I1Cent=   200000004 NGrid=           0
         NMat0=    1 NMatS0=      1 NMatT0=    0 NMatD0=    1 NMtDS0=    0 NMtDT0=    0
 Petite list used in FoFCou.
 Harris En= -2048.96289939785    
 Leave Link  401 at Sun Dec  2 14:01:42 2018, MaxMem=   536870912 cpu:        19.5
 (Enter /pbs_home/pkowalski/g09d01/g09/l502.exe)
 Closed shell SCF:
 Using DIIS extrapolation, IDIIS=  1040.
 Integral symmetry usage will be decided dynamically.
 IVT=      641221 IEndB=      641221 NGot=   536870912 MDV=   536451994
 LenX=   536451994 LenY=   536246332
 Requested convergence on RMS density matrix=1.00D-08 within 128 cycles.
 Requested convergence on MAX density matrix=1.00D-06.
 Requested convergence on             energy=1.00D-06.
 No special actions if energy rises.
 Fock matrices will be formed incrementally for  20 cycles.
 Integral accuracy reduced to 1.0D-05 until final iterations.

 Cycle   1  Pass 0  IDiag  1:
 FoFJK:  IHMeth= 1 ICntrl=     500 DoSepK=F KAlg= 0 I1Cent=   0 FoldK=F
 IRaf= 790000000 NMat=   1 IRICut=       1 DoRegI=T DoRafI=F ISym2E= 0.
 FoFCou: FMM=F IPFlag=           0 FMFlag=      100000 FMFlg1=           0
         NFxFlg=           0 DoJE=T BraDBF=F KetDBF=F FulRan=T
         wScrn=  0.000000 ICntrl=     500 IOpCl=  0 I1Cent=           0 NGrid=           0
         NMat0=    1 NMatS0=      1 NMatT0=    0 NMatD0=    1 NMtDS0=    0 NMtDT0=    0
 Symmetry not used in FoFCou.
 E= -2050.28098097477    
 DIIS: error= 9.11D-03 at cycle   1 NSaved=   1.
 NSaved= 1 IEnMin= 1 EnMin= -2050.28098097477     IErMin= 1 ErrMin= 9.11D-03
 ErrMax= 9.11D-03  0.00D+00 EMaxC= 1.00D-01 BMatC= 4.57D-02 BMatP= 4.57D-02
 IDIUse=3 WtCom= 9.09D-01 WtEn= 9.11D-02
 Coeff-Com:  0.100D+01
 Coeff-En:   0.100D+01
 Coeff:      0.100D+01
 Gap=     0.482 Goal=   None    Shift=    0.000
 GapD=    0.482 DampG=2.000 DampE=1.000 DampFc=2.0000 IDamp=-1.
 RMSDP=1.21D-03 MaxDP=3.88D-02              OVMax= 5.05D-02

 Cycle   2  Pass 0  IDiag  1:
 RMSU=  1.21D-03    CP:  9.98D-01
 E= -2050.35321528868     Delta-E=       -0.072234313911 Rises=F Damp=F
 DIIS: error= 7.47D-04 at cycle   2 NSaved=   2.
 NSaved= 2 IEnMin= 2 EnMin= -2050.35321528868     IErMin= 2 ErrMin= 7.47D-04
 ErrMax= 7.47D-04  0.00D+00 EMaxC= 1.00D-01 BMatC= 5.37D-04 BMatP= 4.57D-02
 IDIUse=3 WtCom= 9.93D-01 WtEn= 7.47D-03
 Coeff-Com:  0.784D-02 0.992D+00
 Coeff-En:   0.000D+00 0.100D+01
 Coeff:      0.778D-02 0.992D+00
 Gap=     0.106 Goal=   None    Shift=    0.000
 RMSDP=2.22D-04 MaxDP=7.12D-03 DE=-7.22D-02 OVMax= 8.71D-03

 Cycle   3  Pass 0  IDiag  1:
 RMSU=  2.15D-04    CP:  9.97D-01  9.56D-01
 E= -2050.35281586943     Delta-E=        0.000399419248 Rises=F Damp=F
 DIIS: error= 1.11D-03 at cycle   3 NSaved=   3.
 NSaved= 3 IEnMin= 2 EnMin= -2050.35321528868     IErMin= 2 ErrMin= 7.47D-04
 ErrMax= 1.11D-03  0.00D+00 EMaxC= 1.00D-01 BMatC= 1.03D-03 BMatP= 5.37D-04
 IDIUse=3 WtCom= 2.31D-01 WtEn= 7.69D-01
 Coeff-Com: -0.303D-02 0.589D+00 0.414D+00
 Coeff-En:   0.000D+00 0.643D+00 0.357D+00
 Coeff:     -0.700D-03 0.631D+00 0.370D+00
 Gap=     0.105 Goal=   None    Shift=    0.000
 RMSDP=1.12D-04 MaxDP=3.64D-03 DE= 3.99D-04 OVMax= 9.05D-03

 Cycle   4  Pass 0  IDiag  1:
 RMSU=  6.15D-05    CP:  9.98D-01  9.71D-01  5.73D-01
 E= -2050.35361923403     Delta-E=       -0.000803364595 Rises=F Damp=F
 DIIS: error= 2.76D-04 at cycle   4 NSaved=   4.
 NSaved= 4 IEnMin= 4 EnMin= -2050.35361923403     IErMin= 4 ErrMin= 2.76D-04
 ErrMax= 2.76D-04  0.00D+00 EMaxC= 1.00D-01 BMatC= 5.66D-05 BMatP= 5.37D-04
 IDIUse=3 WtCom= 9.97D-01 WtEn= 2.76D-03
 Coeff-Com: -0.170D-02 0.279D+00 0.215D+00 0.509D+00
 Coeff-En:   0.000D+00 0.000D+00 0.000D+00 0.100D+01
 Coeff:     -0.169D-02 0.278D+00 0.214D+00 0.510D+00
 Gap=     0.105 Goal=   None    Shift=    0.000
 RMSDP=4.41D-05 MaxDP=1.41D-03 DE=-8.03D-04 OVMax= 5.39D-03

 Cycle   5  Pass 0  IDiag  1:
 RMSU=  3.04D-05    CP:  9.98D-01  9.77D-01  5.45D-01  5.03D-01
 E= -2050.35364815494     Delta-E=       -0.000028920909 Rises=F Damp=F
 DIIS: error= 2.13D-04 at cycle   5 NSaved=   5.
 NSaved= 5 IEnMin= 5 EnMin= -2050.35364815494     IErMin= 5 ErrMin= 2.13D-04
 ErrMax= 2.13D-04  0.00D+00 EMaxC= 1.00D-01 BMatC= 3.02D-05 BMatP= 5.66D-05
 IDIUse=3 WtCom= 9.98D-01 WtEn= 2.13D-03
 Coeff-Com: -0.566D-03 0.114D+00 0.950D-01 0.396D+00 0.396D+00
 Coeff-En:   0.000D+00 0.000D+00 0.000D+00 0.383D+00 0.617D+00
 Coeff:     -0.565D-03 0.114D+00 0.948D-01 0.396D+00 0.396D+00
 Gap=     0.105 Goal=   None    Shift=    0.000
 RMSDP=2.01D-05 MaxDP=8.16D-04 DE=-2.89D-05 OVMax= 2.65D-03

 Cycle   6  Pass 0  IDiag  1:
 RMSU=  1.03D-05    CP:  9.98D-01  9.78D-01  5.27D-01  6.36D-01  5.18D-01
 E= -2050.35368115392     Delta-E=       -0.000032998984 Rises=F Damp=F
 DIIS: error= 3.69D-05 at cycle   6 NSaved=   6.
 NSaved= 6 IEnMin= 6 EnMin= -2050.35368115392     IErMin= 6 ErrMin= 3.69D-05
 ErrMax= 3.69D-05  0.00D+00 EMaxC= 1.00D-01 BMatC= 1.31D-06 BMatP= 3.02D-05
 IDIUse=1 WtCom= 1.00D+00 WtEn= 0.00D+00
 Coeff-Com: -0.136D-03 0.240D-01 0.233D-01 0.146D+00 0.223D+00 0.584D+00
 Coeff:     -0.136D-03 0.240D-01 0.233D-01 0.146D+00 0.223D+00 0.584D+00
 Gap=     0.105 Goal=   None    Shift=    0.000
 RMSDP=6.27D-06 MaxDP=2.19D-04 DE=-3.30D-05 OVMax= 5.88D-04

 Initial convergence to 1.0D-05 achieved.  Increase integral accuracy.
 Cycle   7  Pass 1  IDiag  1:
 E= -2050.34982909841     Delta-E=        0.003852055509 Rises=F Damp=F
 DIIS: error= 1.54D-04 at cycle   1 NSaved=   1.
 NSaved= 1 IEnMin= 1 EnMin= -2050.34982909841     IErMin= 1 ErrMin= 1.54D-04
 ErrMax= 1.54D-04  0.00D+00 EMaxC= 1.00D-01 BMatC= 4.01D-05 BMatP= 4.01D-05
 IDIUse=3 WtCom= 9.98D-01 WtEn= 1.54D-03
 Coeff-Com:  0.100D+01
 Coeff-En:   0.100D+01
 Coeff:      0.100D+01
 Gap=     0.105 Goal=   None    Shift=    0.000
 RMSDP=6.27D-06 MaxDP=2.19D-04 DE= 3.85D-03 OVMax= 9.37D-04

 Cycle   8  Pass 1  IDiag  1:
 RMSU=  1.24D-04    CP:  1.00D+00
 E= -2050.34986802891     Delta-E=       -0.000038930491 Rises=F Damp=F
 DIIS: error= 8.70D-05 at cycle   2 NSaved=   2.
 NSaved= 2 IEnMin= 2 EnMin= -2050.34986802891     IErMin= 2 ErrMin= 8.70D-05
 ErrMax= 8.70D-05  0.00D+00 EMaxC= 1.00D-01 BMatC= 5.07D-06 BMatP= 4.01D-05
 IDIUse=1 WtCom= 1.00D+00 WtEn= 0.00D+00
 Coeff-Com:  0.178D+00 0.822D+00
 Coeff:      0.178D+00 0.822D+00
 Gap=     0.105 Goal=   None    Shift=    0.000
 RMSDP=1.62D-05 MaxDP=8.27D-04 DE=-3.89D-05 OVMax= 1.76D-03

 Cycle   9  Pass 1  IDiag  1:
 RMSU=  1.61D-05    CP:  1.00D+00  1.01D+00
 E= -2050.34986487183     Delta-E=        0.000003157074 Rises=F Damp=F
 DIIS: error= 1.19D-04 at cycle   3 NSaved=   3.
 NSaved= 3 IEnMin= 2 EnMin= -2050.34986802891     IErMin= 2 ErrMin= 8.70D-05
 ErrMax= 1.19D-04  0.00D+00 EMaxC= 1.00D-01 BMatC= 7.71D-06 BMatP= 5.07D-06
 IDIUse=3 WtCom= 4.79D-01 WtEn= 5.21D-01
 Coeff-Com:  0.281D-01 0.549D+00 0.422D+00
 Coeff-En:   0.000D+00 0.594D+00 0.406D+00
 Coeff:      0.135D-01 0.573D+00 0.414D+00
 Gap=     0.105 Goal=   None    Shift=    0.000
 RMSDP=1.08D-05 MaxDP=4.76D-04 DE= 3.16D-06 OVMax= 1.35D-03

 Cycle  10  Pass 1  IDiag  1:
 RMSU=  5.12D-06    CP:  1.00D+00  1.02D+00  4.14D-01
 E= -2050.34987296371     Delta-E=       -0.000008091882 Rises=F Damp=F
 DIIS: error= 1.70D-05 at cycle   4 NSaved=   4.
 NSaved= 4 IEnMin= 4 EnMin= -2050.34987296371     IErMin= 4 ErrMin= 1.70D-05
 ErrMax= 1.70D-05  0.00D+00 EMaxC= 1.00D-01 BMatC= 4.15D-07 BMatP= 5.07D-06
 IDIUse=1 WtCom= 1.00D+00 WtEn= 0.00D+00
 Coeff-Com:  0.458D-02 0.296D+00 0.249D+00 0.450D+00
 Coeff:      0.458D-02 0.296D+00 0.249D+00 0.450D+00
 Gap=     0.105 Goal=   None    Shift=    0.000
 RMSDP=2.93D-06 MaxDP=1.49D-04 DE=-8.09D-06 OVMax= 3.57D-04

 Cycle  11  Pass 1  IDiag  1:
 RMSU=  1.81D-06    CP:  1.00D+00  1.02D+00  4.57D-01  5.73D-01
 E= -2050.34987336216     Delta-E=       -0.000000398451 Rises=F Damp=F
 DIIS: error= 7.14D-06 at cycle   5 NSaved=   5.
 NSaved= 5 IEnMin= 5 EnMin= -2050.34987336216     IErMin= 5 ErrMin= 7.14D-06
 ErrMax= 7.14D-06  0.00D+00 EMaxC= 1.00D-01 BMatC= 6.41D-08 BMatP= 4.15D-07
 IDIUse=1 WtCom= 1.00D+00 WtEn= 0.00D+00
 Coeff-Com: -0.140D-02 0.113D+00 0.104D+00 0.298D+00 0.486D+00
 Coeff:     -0.140D-02 0.113D+00 0.104D+00 0.298D+00 0.486D+00
 Gap=     0.105 Goal=   None    Shift=    0.000
 RMSDP=9.88D-07 MaxDP=4.55D-05 DE=-3.98D-07 OVMax= 1.07D-04

 Cycle  12  Pass 1  IDiag  1:
 RMSU=  8.03D-07    CP:  1.00D+00  1.02D+00  4.47D-01  6.00D-01  7.03D-01
 E= -2050.34987342173     Delta-E=       -0.000000059570 Rises=F Damp=F
 DIIS: error= 3.56D-06 at cycle   6 NSaved=   6.
 NSaved= 6 IEnMin= 6 EnMin= -2050.34987342173     IErMin= 6 ErrMin= 3.56D-06
 ErrMax= 3.56D-06  0.00D+00 EMaxC= 1.00D-01 BMatC= 8.72D-09 BMatP= 6.41D-08
 IDIUse=1 WtCom= 1.00D+00 WtEn= 0.00D+00
 Coeff-Com: -0.150D-02 0.296D-01 0.302D-01 0.127D+00 0.316D+00 0.498D+00
 Coeff:     -0.150D-02 0.296D-01 0.302D-01 0.127D+00 0.316D+00 0.498D+00
 Gap=     0.105 Goal=   None    Shift=    0.000
 RMSDP=3.91D-07 MaxDP=2.44D-05 DE=-5.96D-08 OVMax= 4.65D-05

 Cycle  13  Pass 1  IDiag  1:
 RMSU=  2.76D-07    CP:  1.00D+00  1.02D+00  4.51D-01  6.11D-01  7.24D-01
                    CP:  6.81D-01
 E= -2050.34987342966     Delta-E=       -0.000000007921 Rises=F Damp=F
 DIIS: error= 1.58D-06 at cycle   7 NSaved=   7.
 NSaved= 7 IEnMin= 7 EnMin= -2050.34987342966     IErMin= 7 ErrMin= 1.58D-06
 ErrMax= 1.58D-06  0.00D+00 EMaxC= 1.00D-01 BMatC= 1.55D-09 BMatP= 8.72D-09
 IDIUse=1 WtCom= 1.00D+00 WtEn= 0.00D+00
 Coeff-Com: -0.853D-03 0.823D-02 0.944D-02 0.555D-01 0.166D+00 0.345D+00
 Coeff-Com:  0.416D+00
 Coeff:     -0.853D-03 0.823D-02 0.944D-02 0.555D-01 0.166D+00 0.345D+00
 Coeff:      0.416D+00
 Gap=     0.105 Goal=   None    Shift=    0.000
 RMSDP=1.69D-07 MaxDP=7.73D-06 DE=-7.92D-09 OVMax= 2.53D-05

 Cycle  14  Pass 1  IDiag  1:
 RMSU=  1.03D-07    CP:  1.00D+00  1.02D+00  4.53D-01  6.18D-01  7.27D-01
                    CP:  6.95D-01  5.40D-01
 E= -2050.34987343114     Delta-E=       -0.000000001482 Rises=F Damp=F
 DIIS: error= 4.05D-07 at cycle   8 NSaved=   8.
 NSaved= 8 IEnMin= 8 EnMin= -2050.34987343114     IErMin= 8 ErrMin= 4.05D-07
 ErrMax= 4.05D-07  0.00D+00 EMaxC= 1.00D-01 BMatC= 1.69D-10 BMatP= 1.55D-09
 IDIUse=1 WtCom= 1.00D+00 WtEn= 0.00D+00
 Coeff-Com: -0.322D-03 0.589D-03 0.116D-02 0.157D-01 0.569D-01 0.140D+00
 Coeff-Com:  0.274D+00 0.512D+00
 Coeff:     -0.322D-03 0.589D-03 0.116D-02 0.157D-01 0.569D-01 0.140D+00
 Coeff:      0.274D+00 0.512D+00
 Gap=     0.105 Goal=   None    Shift=    0.000
 RMSDP=6.05D-08 MaxDP=2.27D-06 DE=-1.48D-09 OVMax= 7.18D-06

 Cycle  15  Pass 1  IDiag  1:
 RMSU=  3.50D-08    CP:  1.00D+00  1.02D+00  4.52D-01  6.19D-01  7.32D-01
                    CP:  7.01D-01  5.98D-01  5.78D-01
 E= -2050.34987343140     Delta-E=       -0.000000000264 Rises=F Damp=F
 DIIS: error= 1.92D-07 at cycle   9 NSaved=   9.
 NSaved= 9 IEnMin= 9 EnMin= -2050.34987343140     IErMin= 9 ErrMin= 1.92D-07
 ErrMax= 1.92D-07  0.00D+00 EMaxC= 1.00D-01 BMatC= 3.34D-11 BMatP= 1.69D-10
 IDIUse=1 WtCom= 1.00D+00 WtEn= 0.00D+00
 Coeff-Com: -0.111D-03-0.829D-03-0.623D-03 0.333D-02 0.178D-01 0.529D-01
 Coeff-Com:  0.137D+00 0.356D+00 0.435D+00
 Coeff:     -0.111D-03-0.829D-03-0.623D-03 0.333D-02 0.178D-01 0.529D-01
 Coeff:      0.137D+00 0.356D+00 0.435D+00
 Gap=     0.105 Goal=   None    Shift=    0.000
 RMSDP=2.45D-08 MaxDP=1.08D-06 DE=-2.64D-10 OVMax= 3.11D-06

 Cycle  16  Pass 1  IDiag  1:
 RMSU=  1.56D-08    CP:  1.00D+00  1.02D+00  4.52D-01  6.19D-01  7.33D-01
                    CP:  7.02D-01  5.98D-01  6.50D-01  5.13D-01
 E= -2050.34987343141     Delta-E=       -0.000000000007 Rises=F Damp=F
 DIIS: error= 1.04D-07 at cycle  10 NSaved=  10.
 NSaved=10 IEnMin=10 EnMin= -2050.34987343141     IErMin=10 ErrMin= 1.04D-07
 ErrMax= 1.04D-07  0.00D+00 EMaxC= 1.00D-01 BMatC= 5.85D-12 BMatP= 3.34D-11
 IDIUse=1 WtCom= 1.00D+00 WtEn= 0.00D+00
 Coeff-Com: -0.185D-04-0.612D-03-0.597D-03-0.406D-03 0.221D-02 0.113D-01
 Coeff-Com:  0.462D-01 0.159D+00 0.313D+00 0.470D+00
 Coeff:     -0.185D-04-0.612D-03-0.597D-03-0.406D-03 0.221D-02 0.113D-01
 Coeff:      0.462D-01 0.159D+00 0.313D+00 0.470D+00
 Gap=     0.105 Goal=   None    Shift=    0.000
 RMSDP=1.02D-08 MaxDP=5.31D-07 DE=-7.28D-12 OVMax= 1.34D-06

 Cycle  17  Pass 1  IDiag  1:
 RMSU=  5.41D-09    CP:  1.00D+00  1.02D+00  4.52D-01  6.19D-01  7.33D-01
                    CP:  7.03D-01  6.00D-01  6.49D-01  6.29D-01  5.13D-01
 E= -2050.34987343136     Delta-E=        0.000000000046 Rises=F Damp=F
 DIIS: error= 2.09D-08 at cycle  11 NSaved=  11.
 NSaved=11 IEnMin=10 EnMin= -2050.34987343141     IErMin=11 ErrMin= 2.09D-08
 ErrMax= 2.09D-08  0.00D+00 EMaxC= 1.00D-01 BMatC= 5.71D-13 BMatP= 5.85D-12
 IDIUse=1 WtCom= 1.00D+00 WtEn= 0.00D+00
 Coeff-Com:  0.313D-05-0.259D-03-0.286D-03-0.712D-03-0.115D-02-0.367D-03
 Coeff-Com:  0.914D-02 0.475D-01 0.127D+00 0.294D+00 0.525D+00
 Coeff:      0.313D-05-0.259D-03-0.286D-03-0.712D-03-0.115D-02-0.367D-03
 Coeff:      0.914D-02 0.475D-01 0.127D+00 0.294D+00 0.525D+00
 Gap=     0.105 Goal=   None    Shift=    0.000
 RMSDP=2.91D-09 MaxDP=1.44D-07 DE= 4.64D-11 OVMax= 3.15D-07

 SCF Done:  E(RM06L) =  -2050.34987343     A.U. after   17 cycles
            NFock= 17  Conv=0.29D-08     -V/T= 2.0054
 KE= 2.039240978654D+03 PE=-1.050683164417D+04 EE= 3.581939309588D+03
 Leave Link  502 at Sun Dec  2 14:05:05 2018, MaxMem=   536870912 cpu:      1615.5
 (Enter /pbs_home/pkowalski/g09d01/g09/l701.exe)
 Compute integral first derivatives.
 ... and contract with generalized density number  0.
 R6Disp: Adding Grimme-D3 dispersion energy 1st derivatives to the gradient.
 Leave Link  701 at Sun Dec  2 14:05:06 2018, MaxMem=   536870912 cpu:         3.6
 (Enter /pbs_home/pkowalski/g09d01/g09/l702.exe)
 L702 exits ... SP integral derivatives will be done elsewhere.
 Leave Link  702 at Sun Dec  2 14:05:06 2018, MaxMem=   536870912 cpu:         0.2
 (Enter /pbs_home/pkowalski/g09d01/g09/l703.exe)
 Compute integral first derivatives, UseDBF=F ICtDFT=           0.
 Integral derivatives from FoFJK, PRISM(SPDF).
 Calling FoFJK, ICntrl=      2527 FMM=F ISym2X=0 I1Cent= 0 IOpClX= 0 NMat=1 NMatS=1 NMatT=0.
 FoFJK:  IHMeth= 1 ICntrl=    2527 DoSepK=F KAlg= 0 I1Cent=   0 FoldK=F
 IRaf=         0 NMat=   1 IRICut=       1 DoRegI=T DoRafI=F ISym2E= 0.
 FoFCou: FMM=F IPFlag=           0 FMFlag=      100000 FMFlg1=         800
         NFxFlg=           0 DoJE=F BraDBF=F KetDBF=F FulRan=T
         wScrn=  0.000000 ICntrl=    2527 IOpCl=  0 I1Cent=           0 NGrid=           0
         NMat0=    1 NMatS0=      1 NMatT0=    0 NMatD0=    1 NMtDS0=    0 NMtDT0=    0
 Symmetry not used in FoFCou.
 Leave Link  703 at Sun Dec  2 14:05:57 2018, MaxMem=   536870912 cpu:       408.1
 (Enter /pbs_home/pkowalski/g09d01/g09/l716.exe)
 Dipole        = 5.42145281D-02-2.56201782D+00-9.83639303D-02
 ***** Axes restored to original set *****
 -------------------------------------------------------------------
 Center     Atomic                   Forces (Hartrees/Bohr)
 Number     Number              X              Y              Z
 -------------------------------------------------------------------
      1        6           0.003704044    0.000314790   -0.008067064
      2       16           0.001157145    0.000084885   -0.001659846
      3        6          -0.000098030   -0.000989649    0.000625652
      4        6          -0.002208112    0.000198566   -0.000692423
      5        6           0.002818170    0.002882968   -0.003901416
      6        6          -0.000597885   -0.000063652    0.000078011
      7        1           0.000511699    0.000424768    0.000276824
      8        6          -0.008077908    0.002347009    0.000894967
      9        6           0.002111213   -0.003231770   -0.001946071
     10        6           0.002579249   -0.005768025    0.002334520
     11        6          -0.001340240   -0.000037061    0.004337245
     12        6          -0.001458486   -0.000720822   -0.002962074
     13        9          -0.000588343    0.001022179    0.000638177
     14        9          -0.000556914    0.000791717   -0.000163381
     15        9           0.000369200   -0.000185480   -0.001931334
     16        9           0.000302868    0.000468628    0.000022260
     17        9          -0.000041074    0.000339991    0.000424740
     18        9           0.000539580    0.000342286    0.000736789
     19        6          -0.001020329    0.000681382    0.002430586
     20        6           0.000701977    0.003392835   -0.004211630
     21        6           0.001355316   -0.000396112    0.006792069
     22        1           0.000762637   -0.000269011    0.000750574
     23        1           0.001055173   -0.000022358    0.002783230
     24        1          -0.000272802   -0.002081321    0.002130404
     25        6          -0.000360856    0.000793705   -0.001547351
     26        1          -0.000054726   -0.000434748   -0.000048352
     27        1          -0.000113722   -0.000636382   -0.000188956
     28        1          -0.000121886    0.000374320   -0.000226273
     29        1          -0.000117379    0.000101842    0.000022438
     30        1           0.000077106   -0.000041089   -0.000013098
     31        1          -0.000185271   -0.000054341    0.000013594
     32       16           0.000862905    0.002399798    0.004487475
     33        6          -0.000909762   -0.002695984   -0.001993949
     34        6          -0.000609056   -0.000171117   -0.000046367
     35        6          -0.000880465   -0.000171376   -0.000242939
     36        1          -0.000117611   -0.000021515   -0.000220978
     37        1           0.000145986    0.000312047   -0.000196409
     38        1           0.000090175    0.000034849    0.000292483
     39        1           0.000586413    0.000683251    0.000187869
 -------------------------------------------------------------------
 Cartesian Forces:  Max     0.008077908 RMS     0.001955778
 Leave Link  716 at Sun Dec  2 14:05:57 2018, MaxMem=   536870912 cpu:         0.2
 (Enter /pbs_home/pkowalski/g09d01/g09/l103.exe)

 GradGradGradGradGradGradGradGradGradGradGradGradGradGradGradGradGradGrad
 Berny optimization.
 Using GEDIIS/GDIIS optimizer.
 FormGI is forming the generalized inverse of G from B-inverse, IUseBI=4.
 Internal  Forces:  Max     0.026160393 RMS     0.004678082
 Search for a local minimum.
 Step number   4 out of a maximum of  223
 All quantities printed in internal units (Hartrees-Bohrs-Radians)
 RMS Force = .46781D-02 SwitMx=.10000D-02 MixMth= 1
 Mixed Optimization -- RFO/linear search
 Update second derivatives using D2CorX and points    2    4    3
 DE=  1.74D-03 DEPred=-3.53D-03 R=-4.92D-01
 Trust test=-4.92D-01 RLast= 6.51D-01 DXMaxT set to 4.24D-01
 ITU= -1  1  1  0
 Use linear search instead of GDIIS.
 Energy rises -- skip Quadratic/GDIIS search.
 Quartic linear search produced a step of -0.55824.
 Iteration  1 RMS(Cart)=  0.10495180 RMS(Int)=  0.00174794
 Iteration  2 RMS(Cart)=  0.00470365 RMS(Int)=  0.00009867
 Iteration  3 RMS(Cart)=  0.00000447 RMS(Int)=  0.00009865
 Iteration  4 RMS(Cart)=  0.00000000 RMS(Int)=  0.00009865
 ITry= 1 IFail=0 DXMaxC= 4.99D-01 DCOld= 1.00D+10 DXMaxT= 4.24D-01 DXLimC= 3.00D+00 Rises=T
 Variable       Old X    -DE/DX   Delta X   Delta X   Delta X     New X
                                 (Linear)    (Quad)   (Total)
    R1        3.30341  -0.00021   0.00565   0.00000   0.00566   3.30906
    R2        2.63256  -0.00055  -0.00880   0.00000  -0.00880   2.62376
    R3        2.73926  -0.00224  -0.00504   0.00000  -0.00504   2.73422
    R4        3.26526   0.00015   0.00008   0.00000   0.00008   3.26533
    R5        2.59576  -0.00094  -0.00093   0.00000  -0.00094   2.59481
    R6        2.80433   0.00080   0.00335   0.00000   0.00335   2.80768
    R7        2.68231   0.00192   0.00269   0.00000   0.00268   2.68499
    R8        2.06618  -0.00067  -0.00113   0.00000  -0.00113   2.06505
    R9        2.81492  -0.00017  -0.00004   0.00000  -0.00004   2.81487
   R10        2.07309  -0.00004  -0.00026   0.00000  -0.00026   2.07283
   R11        2.07853  -0.00004  -0.00021   0.00000  -0.00021   2.07832
   R12        2.07861   0.00008  -0.00009   0.00000  -0.00009   2.07852
   R13        2.84948  -0.00061  -0.00047   0.00000  -0.00051   2.84897
   R14        2.58213   0.01487   0.00067   0.00000   0.00052   2.58265
   R15        2.90505  -0.00390  -0.00580   0.00000  -0.00568   2.89937
   R16        2.54846   0.00123   0.00163   0.00000   0.00163   2.55008
   R17        2.56539   0.00004  -0.00016   0.00000  -0.00016   2.56523
   R18        2.84701   0.00097   0.00072   0.00000   0.00066   2.84766
   R19        2.73125   0.00535  -0.00485   0.00000  -0.00485   2.72640
   R20        2.90931  -0.00121  -0.00596   0.00000  -0.00585   2.90346
   R21        2.52034   0.00111   0.00377   0.00000   0.00377   2.52411
   R22        2.55191   0.00016   0.00039   0.00000   0.00039   2.55230
   R23        2.57510  -0.00045  -0.00179   0.00000  -0.00179   2.57331
   R24        2.53696   0.00091   0.00287   0.00000   0.00287   2.53983
   R25        2.62660   0.01142  -0.00138   0.00000  -0.00133   2.62527
   R26        2.81624  -0.00218  -0.00110   0.00000  -0.00110   2.81514
   R27        2.68478   0.00044  -0.00272   0.00000  -0.00274   2.68205
   R28        3.30040   0.00137   0.00195   0.00000   0.00201   3.30241
   R29        2.07591   0.00046  -0.00002   0.00000  -0.00002   2.07588
   R30        2.08429  -0.00252  -0.00174   0.00000  -0.00174   2.08255
   R31        2.07544  -0.00234   0.00051   0.00000   0.00051   2.07595
   R32        2.08258   0.00020   0.00002   0.00000   0.00002   2.08260
   R33        2.07528  -0.00027   0.00108   0.00000   0.00108   2.07636
   R34        2.07597  -0.00002  -0.00008   0.00000  -0.00008   2.07589
   R35        3.26199  -0.00242  -0.00570   0.00000  -0.00573   3.25626
   R36        2.59788  -0.00301  -0.00244   0.00000  -0.00251   2.59537
   R37        2.81059  -0.00063   0.00001   0.00000   0.00001   2.81060
   R38        2.06587  -0.00059  -0.00113   0.00000  -0.00113   2.06474
   R39        2.07379   0.00007   0.00049   0.00000   0.00049   2.07428
   R40        2.08098  -0.00004  -0.00045   0.00000  -0.00045   2.08053
   R41        2.07461  -0.00003  -0.00013   0.00000  -0.00013   2.07448
    A1        1.93342  -0.00067   0.00142   0.00000   0.00147   1.93490
    A2        2.11157  -0.00223   0.00040   0.00000   0.00038   2.11195
    A3        2.23811   0.00286  -0.00194   0.00000  -0.00196   2.23615
    A4        1.61167   0.00111  -0.00240   0.00000  -0.00234   1.60932
    A5        1.92926  -0.00094   0.00064   0.00000   0.00066   1.92993
    A6        2.11278   0.00054  -0.00237   0.00000  -0.00237   2.11041
    A7        2.24110   0.00040   0.00165   0.00000   0.00164   2.24274
    A8        2.00134   0.00050  -0.00057   0.00000  -0.00055   2.00079
    A9        2.13307   0.00000   0.00487   0.00000   0.00486   2.13793
   A10        2.14861  -0.00050  -0.00425   0.00000  -0.00426   2.14435
   A11        1.94906  -0.00001   0.00045   0.00000   0.00052   1.94958
   A12        2.18566   0.00225  -0.00767   0.00000  -0.00766   2.17800
   A13        2.14776  -0.00226   0.00758   0.00000   0.00759   2.15535
   A14        1.92384   0.00019  -0.00032   0.00000  -0.00032   1.92352
   A15        1.95879  -0.00018  -0.00204   0.00000  -0.00204   1.95674
   A16        1.95767   0.00022  -0.00081   0.00000  -0.00080   1.95686
   A17        1.87942  -0.00005   0.00021   0.00000   0.00021   1.87964
   A18        1.87893  -0.00019   0.00019   0.00000   0.00019   1.87911
   A19        1.86123  -0.00001   0.00296   0.00000   0.00296   1.86419
   A20        2.12149  -0.01653   0.00010   0.00000   0.00047   2.12196
   A21        2.23525   0.01831  -0.00059   0.00000  -0.00022   2.23503
   A22        1.92542  -0.00194  -0.00493   0.00000  -0.00441   1.92102
   A23        1.81463   0.00374  -0.00905   0.00000  -0.00866   1.80597
   A24        1.98791  -0.00132   0.00502   0.00000   0.00487   1.99279
   A25        1.93906  -0.00056  -0.00408   0.00000  -0.00418   1.93489
   A26        1.94577   0.00075   0.00810   0.00000   0.00796   1.95373
   A27        1.90810  -0.00311   0.00223   0.00000   0.00218   1.91029
   A28        1.86833   0.00037  -0.00220   0.00000  -0.00213   1.86620
   A29        1.92092  -0.00595  -0.00536   0.00000  -0.00528   1.91564
   A30        2.24618   0.02616   0.00209   0.00000   0.00205   2.24823
   A31        2.11600  -0.02020   0.00330   0.00000   0.00326   2.11926
   A32        1.80047  -0.00083  -0.01117   0.00000  -0.01064   1.78984
   A33        1.99214  -0.00153   0.00500   0.00000   0.00479   1.99694
   A34        1.89474   0.00166   0.00194   0.00000   0.00183   1.89657
   A35        1.98812   0.00015   0.00418   0.00000   0.00399   1.99211
   A36        1.88759   0.00059   0.00279   0.00000   0.00267   1.89026
   A37        1.89571   0.00013  -0.00286   0.00000  -0.00276   1.89295
   A38        1.80086   0.00386  -0.00659   0.00000  -0.00627   1.79459
   A39        1.94565  -0.00012  -0.00178   0.00000  -0.00184   1.94380
   A40        1.98994  -0.00168   0.00329   0.00000   0.00316   1.99310
   A41        1.91076   0.00068   0.00242   0.00000   0.00237   1.91312
   A42        1.94878  -0.00322   0.00445   0.00000   0.00432   1.95310
   A43        1.86794   0.00053  -0.00167   0.00000  -0.00162   1.86631
   A44        2.17872   0.01462  -0.00112   0.00000  -0.00124   2.17748
   A45        1.94548  -0.00008   0.00192   0.00000   0.00216   1.94764
   A46        2.15875  -0.01460  -0.00078   0.00000  -0.00090   2.15785
   A47        2.24447   0.02168   0.00786   0.00000   0.00772   2.25219
   A48        2.10024  -0.01555  -0.00383   0.00000  -0.00397   2.09626
   A49        1.93848  -0.00612  -0.00409   0.00000  -0.00377   1.93471
   A50        1.93853  -0.00229  -0.00072   0.00000  -0.00072   1.93782
   A51        1.95440   0.00107  -0.00454   0.00000  -0.00454   1.94986
   A52        1.95372   0.00122   0.00056   0.00000   0.00056   1.95429
   A53        1.86668  -0.00011   0.00184   0.00000   0.00184   1.86852
   A54        1.88919  -0.00053  -0.00288   0.00000  -0.00288   1.88631
   A55        1.85679   0.00066   0.00605   0.00000   0.00604   1.86283
   A56        1.95479   0.00039  -0.00445   0.00000  -0.00445   1.95034
   A57        1.95478   0.00091  -0.00208   0.00000  -0.00208   1.95270
   A58        1.93660  -0.00084   0.00212   0.00000   0.00212   1.93872
   A59        1.86043  -0.00023   0.00431   0.00000   0.00432   1.86475
   A60        1.86568   0.00004   0.00256   0.00000   0.00255   1.86823
   A61        1.88706  -0.00030  -0.00216   0.00000  -0.00216   1.88491
   A62        1.60900   0.00480   0.00239   0.00000   0.00274   1.61174
   A63        1.93015  -0.00114  -0.00096   0.00000  -0.00067   1.92948
   A64        2.11020   0.00080   0.00739   0.00000   0.00753   2.11773
   A65        2.24278   0.00033  -0.00807   0.00000  -0.00795   2.23484
   A66        2.00008   0.00285   0.00099   0.00000   0.00112   2.00121
   A67        2.14698  -0.00142   0.00128   0.00000   0.00123   2.14821
   A68        2.13608  -0.00144  -0.00238   0.00000  -0.00243   2.13365
   A69        1.96256  -0.00021   0.00104   0.00000   0.00104   1.96360
   A70        1.94894  -0.00039  -0.00349   0.00000  -0.00349   1.94545
   A71        1.93317   0.00034  -0.00069   0.00000  -0.00069   1.93248
   A72        1.86456   0.00017   0.00185   0.00000   0.00185   1.86642
   A73        1.88081   0.00004  -0.00150   0.00000  -0.00150   1.87931
   A74        1.86935   0.00007   0.00302   0.00000   0.00302   1.87237
    D1       -0.00127   0.00185   0.02116   0.00000   0.02116   0.01988
    D2        3.12726  -0.00079   0.01492   0.00000   0.01494  -3.14098
    D3        0.00506  -0.00185  -0.02097   0.00000  -0.02097  -0.01591
    D4        3.10716  -0.00239  -0.00533   0.00000  -0.00527   3.10189
    D5       -3.12228   0.00108  -0.01421   0.00000  -0.01422  -3.13650
    D6       -0.02018   0.00054   0.00143   0.00000   0.00148  -0.01870
    D7       -0.75539  -0.00484  -0.07681   0.00000  -0.07679  -0.83218
    D8        2.43962  -0.00036  -0.00970   0.00000  -0.00973   2.42988
    D9        2.37066  -0.00802  -0.08417   0.00000  -0.08414   2.28652
   D10       -0.71752  -0.00354  -0.01707   0.00000  -0.01709  -0.73461
   D11       -0.00295  -0.00135  -0.01561   0.00000  -0.01564  -0.01859
   D12       -3.13541  -0.00086  -0.01011   0.00000  -0.01012   3.13765
   D13        0.00653   0.00053   0.00653   0.00000   0.00652   0.01305
   D14       -3.11619   0.00090   0.00309   0.00000   0.00311  -3.11308
   D15        3.13814   0.00000   0.00045   0.00000   0.00044   3.13858
   D16        0.01542   0.00037  -0.00298   0.00000  -0.00297   0.01245
   D17        3.14052  -0.00034  -0.00427   0.00000  -0.00427   3.13625
   D18        1.04576  -0.00028  -0.00297   0.00000  -0.00297   1.04279
   D19       -1.04928  -0.00030  -0.00478   0.00000  -0.00479  -1.05407
   D20        0.00984   0.00026   0.00234   0.00000   0.00234   0.01218
   D21       -2.08492   0.00031   0.00364   0.00000   0.00364  -2.08128
   D22        2.10323   0.00029   0.00182   0.00000   0.00183   2.10506
   D23       -0.00761   0.00087   0.00961   0.00000   0.00960   0.00199
   D24       -3.11072   0.00128  -0.00552   0.00000  -0.00546  -3.11618
   D25        3.11492   0.00051   0.01315   0.00000   0.01314   3.12806
   D26        0.01181   0.00091  -0.00197   0.00000  -0.00192   0.00989
   D27        1.63904   0.00068  -0.02179   0.00000  -0.02179   1.61724
   D28       -0.45015   0.00007  -0.02280   0.00000  -0.02280  -0.47295
   D29       -2.56076   0.00042  -0.02009   0.00000  -0.02009  -2.58086
   D30       -1.54634   0.00014  -0.00451   0.00000  -0.00451  -1.55086
   D31        2.64766  -0.00046  -0.00552   0.00000  -0.00552   2.64214
   D32        0.53704  -0.00011  -0.00281   0.00000  -0.00281   0.53423
   D33        2.94098   0.00547   0.00424   0.00000   0.00424   2.94521
   D34        0.81976   0.00278  -0.00243   0.00000  -0.00246   0.81731
   D35       -1.29168   0.00366  -0.00007   0.00000  -0.00002  -1.29170
   D36       -0.24545   0.00239  -0.05178   0.00000  -0.05184  -0.29729
   D37       -2.36667  -0.00031  -0.05845   0.00000  -0.05853  -2.42520
   D38        1.80508   0.00058  -0.05609   0.00000  -0.05609   1.74898
   D39        2.99686  -0.00828  -0.03842   0.00000  -0.03846   2.95840
   D40       -0.15931  -0.00792  -0.03576   0.00000  -0.03578  -0.19510
   D41       -0.09620  -0.00375   0.02219   0.00000   0.02222  -0.07398
   D42        3.03081  -0.00339   0.02485   0.00000   0.02490   3.05571
   D43        0.47069   0.00024   0.05961   0.00000   0.05964   0.53032
   D44        2.63699  -0.00106   0.05987   0.00000   0.05993   2.69692
   D45       -1.52913  -0.00071   0.06097   0.00000   0.06093  -1.46821
   D46        2.61974   0.00142   0.06437   0.00000   0.06443   2.68417
   D47       -1.49714   0.00013   0.06463   0.00000   0.06472  -1.43242
   D48        0.61992   0.00048   0.06573   0.00000   0.06572   0.68564
   D49       -1.60120   0.00036   0.06810   0.00000   0.06807  -1.53313
   D50        0.56511  -0.00093   0.06836   0.00000   0.06836   0.63347
   D51        2.68217  -0.00059   0.06945   0.00000   0.06936   2.75153
   D52        0.39611   0.00365   0.01703   0.00000   0.01708   0.41318
   D53       -1.65289   0.00073   0.01870   0.00000   0.01868  -1.63420
   D54        2.51294   0.00135   0.01986   0.00000   0.01991   2.53285
   D55       -2.73218   0.00287   0.01460   0.00000   0.01464  -2.71754
   D56        1.50201  -0.00004   0.01628   0.00000   0.01625   1.51826
   D57       -0.61535   0.00058   0.01743   0.00000   0.01747  -0.59787
   D58       -0.60706  -0.01421  -0.07452   0.00000  -0.07453  -0.68158
   D59        2.53175  -0.00932  -0.06312   0.00000  -0.06312   2.46863
   D60        2.51852  -0.01365  -0.07164   0.00000  -0.07164   2.44688
   D61       -0.62585  -0.00876  -0.06024   0.00000  -0.06023  -0.68609
   D62       -0.52166  -0.00309  -0.04794   0.00000  -0.04801  -0.56967
   D63        1.55174  -0.00087  -0.05239   0.00000  -0.05239   1.49935
   D64       -2.66615  -0.00175  -0.05014   0.00000  -0.05020  -2.71635
   D65       -2.69060  -0.00070  -0.04878   0.00000  -0.04887  -2.73947
   D66       -0.61720   0.00153  -0.05323   0.00000  -0.05325  -0.67045
   D67        1.44809   0.00064  -0.05098   0.00000  -0.05105   1.39704
   D68        1.48331  -0.00137  -0.04987   0.00000  -0.04986   1.43345
   D69       -2.72648   0.00085  -0.05432   0.00000  -0.05423  -2.78071
   D70       -0.66118  -0.00004  -0.05207   0.00000  -0.05204  -0.71323
   D71        0.01868  -0.00348  -0.03254   0.00000  -0.03257  -0.01390
   D72       -3.12034  -0.00798  -0.04309   0.00000  -0.04313   3.11972
   D73       -3.09993  -0.00059  -0.03390   0.00000  -0.03393  -3.13386
   D74        0.04424  -0.00509  -0.04446   0.00000  -0.04448  -0.00024
   D75       -2.56803   0.00169  -0.01049   0.00000  -0.01048  -2.57851
   D76        1.62945   0.00268  -0.00930   0.00000  -0.00929   1.62015
   D77       -0.45407   0.00025  -0.01429   0.00000  -0.01428  -0.46835
   D78        0.54785  -0.00129  -0.00893   0.00000  -0.00893   0.53892
   D79       -1.53786  -0.00031  -0.00774   0.00000  -0.00775  -1.54560
   D80        2.66182  -0.00273  -0.01273   0.00000  -0.01273   2.64908
   D81       -0.01262   0.00222   0.01171   0.00000   0.01164  -0.00098
   D82        3.12014   0.00057   0.00425   0.00000   0.00419   3.12434
   D83       -3.13154   0.00462   0.01036   0.00000   0.01031  -3.12122
   D84        0.00123   0.00297   0.00291   0.00000   0.00286   0.00409
   D85        3.09376   0.00096   0.04176   0.00000   0.04170   3.13546
   D86       -0.05016   0.00510   0.05119   0.00000   0.05120   0.00104
   D87        0.04257  -0.00362  -0.04417   0.00000  -0.04414  -0.00157
   D88       -3.08855  -0.00210  -0.00709   0.00000  -0.00726  -3.09581
   D89       -0.02528   0.00158   0.02703   0.00000   0.02703   0.00174
   D90        3.12508   0.00323   0.03438   0.00000   0.03439  -3.12372
   D91        3.10483  -0.00007  -0.01273   0.00000  -0.01286   3.09197
   D92       -0.02800   0.00157  -0.00538   0.00000  -0.00550  -0.03349
   D93       -0.48725  -0.00104  -0.00952   0.00000  -0.00950  -0.49675
   D94        1.60856  -0.00125  -0.00888   0.00000  -0.00886   1.59970
   D95       -2.59279  -0.00119  -0.00783   0.00000  -0.00781  -2.60059
   D96        2.66687   0.00078   0.03431   0.00000   0.03429   2.70116
   D97       -1.52050   0.00057   0.03495   0.00000   0.03493  -1.48558
   D98        0.56133   0.00063   0.03601   0.00000   0.03598   0.59731
         Item               Value     Threshold  Converged?
 Maximum Force            0.026160     0.000450     NO 
 RMS     Force            0.004678     0.000300     NO 
 Maximum Displacement     0.498511     0.001800     NO 
 RMS     Displacement     0.105329     0.001200     NO 
 Predicted change in Energy=-2.259367D-03
 GradGradGradGradGradGradGradGradGradGradGradGradGradGradGradGradGradGrad

 Leave Link  103 at Sun Dec  2 14:05:57 2018, MaxMem=   536870912 cpu:         0.4
 (Enter /pbs_home/pkowalski/g09d01/g09/l202.exe)
                          Input orientation:                          
 ---------------------------------------------------------------------
 Center     Atomic      Atomic             Coordinates (Angstroms)
 Number     Number       Type             X           Y           Z
 ---------------------------------------------------------------------
      1          6           0       -1.965533   -0.176936   -0.566895
      2         16           0       -3.406036    0.810851   -0.442342
      3          6           0       -4.425862   -0.497352   -0.926428
      4          6           0       -3.679322   -1.619284   -1.189856
      5          6           0       -2.281120   -1.459811   -0.993963
      6          6           0       -5.897279   -0.319915   -1.030993
      7          1           0       -4.126660   -2.553949   -1.536912
      8          6           0       -0.659330    0.368986   -0.268100
      9          6           0       -0.208030    1.691424   -0.834112
     10          6           0        0.367710   -0.226177    0.409232
     11          6           0        1.070124    2.001027   -0.043865
     12          6           0        1.619768    0.599751    0.264320
     13          9           0       -1.120345    2.679706   -0.724650
     14          9           0        0.092704    1.575483   -2.152755
     15          9           0        1.932718    2.798508   -0.679512
     16          9           0        0.725523    2.587561    1.122923
     17          9           0        2.381221    0.167830   -0.778734
     18          9           0        2.409240    0.598871    1.352035
     19          6           0       -0.627694   -1.926802    2.038179
     20          6           0        0.355046   -1.443578    1.183377
     21          6           0       -1.909437   -1.229762    2.339010
     22          1           0       -2.238848   -1.436445    3.366382
     23          1           0       -2.719425   -1.557874    1.667626
     24          1           0       -1.822666   -0.140984    2.221379
     25          6           0       -1.286733   -2.538598   -1.251301
     26          1           0       -1.127968   -3.168420   -0.360983
     27          1           0       -0.305461   -2.132331   -1.532956
     28          1           0       -1.623896   -3.202240   -2.059158
     29          1           0       -6.369607   -1.255149   -1.355673
     30          1           0       -6.169620    0.461274   -1.755652
     31          1           0       -6.349278   -0.033817   -0.069934
     32         16           0        1.719026   -2.534447    1.123925
     33          6           0        0.981862   -3.629509    2.231457
     34          6           0       -0.250651   -3.164970    2.620527
     35          6           0        1.689099   -4.852502    2.696404
     36          1           0        2.406904   -5.229642    1.956551
     37          1           0        2.252802   -4.664163    3.623171
     38          1           0        0.973955   -5.658100    2.907755
     39          1           0       -0.878125   -3.703954    3.334376
 ---------------------------------------------------------------------
                    Distance matrix (angstroms):
                    1          2          3          4          5
     1  C    0.000000
     2  S    1.751081   0.000000
     3  C    2.507020   1.727940   0.000000
     4  C    2.324978   2.557150   1.373116   0.000000
     5  C    1.388435   2.593381   2.351767   1.420835   0.000000
     6  C    3.961623   2.798469   1.485761   2.575448   3.791746
     7  H    3.355830   3.610991   2.166057   1.092775   2.213130
     8  C    1.446884   2.787471   3.920548   3.731381   2.549820
     9  C    2.578951   3.340080   4.752827   4.810115   3.775386
    10  C    2.529678   4.005217   4.983559   4.569059   3.241468
    11  C    3.772571   4.648797   6.101366   6.080886   4.910287
    12  C    3.761455   5.079630   6.258687   5.926137   4.587156
    13  F    2.983224   2.965923   4.589210   5.024548   4.307613
    14  F    3.134049   3.968798   5.120348   5.036059   4.023786
    15  F    4.905334   5.701695   7.166254   7.160470   5.999049
    16  F    4.211854   4.761989   6.344548   6.515301   5.468303
    17  F    4.365548   5.832579   6.841100   6.331901   4.942971
    18  F    4.839711   6.089512   7.287778   6.960747   5.633947
    19  C    3.411489   4.622435   5.025763   4.452775   3.485080
    20  C    3.170634   4.676660   5.310715   4.683933   3.419129
    21  C    3.091258   3.760296   4.187111   3.967003   3.361515
    22  H    4.139050   4.573734   4.908476   4.782018   4.360612
    23  H    2.732843   3.245652   3.281120   3.015025   2.699219
    24  H    2.792164   3.241676   4.100282   4.155607   3.505412
    25  C    2.550809   4.045326   3.758504   2.563863   1.489566
    26  H    3.113341   4.585936   4.281405   3.097782   2.156331
    27  H    2.740927   4.411952   4.474230   3.429850   2.155464
    28  H    3.390580   4.679211   4.055923   2.736094   2.145377
    29  H    4.602237   3.726296   2.129942   2.719876   4.109556
    30  H    4.415292   3.079672   2.155752   3.293999   4.403540
    31  H    4.414145   3.084611   2.155916   3.300999   4.408764
    32  S    4.689638   6.317473   6.790681   5.944179   4.652038
    33  C    5.332746   6.791145   7.001866   6.121522   5.075232
    34  C    4.693488   5.928302   6.093395   5.353872   4.482734
    35  C    6.772472   8.239277   8.335765   7.374053   6.394669
    36  H    7.142536   8.719662   8.797319   7.744463   6.700353
    37  H    7.448907   8.861524   9.092069   8.223540   7.220959
    38  H    7.124391   8.500282   8.395969   7.399692   6.591248
    39  H    5.370496   6.406043   6.404934   5.715000   5.073371
                    6          7          8          9         10
     6  C    0.000000
     7  H    2.895160   0.000000
     8  C    5.337855   4.709120   0.000000
     9  C    6.037532   5.820032   1.507608   0.000000
    10  C    6.429084   5.422671   1.366679   2.356815   0.000000
    11  C    7.409851   7.069904   2.388482   1.534282   2.378890
    12  C    7.683073   6.797918   2.351811   2.395652   1.506919
    13  F    5.648952   6.090060   2.400083   1.349445   3.456031
    14  F    6.382067   5.935866   2.360745   1.357461   3.144103
    15  F    8.435458   8.130190   3.576388   2.415023   3.575379
    16  F    7.546806   7.553379   2.962235   2.346182   2.924809
    17  F    8.296691   7.094746   3.089686   3.004767   2.370808
    18  F    8.690296   7.810523   3.477615   3.580923   2.395292
    19  C    6.306379   5.041562   3.254315   4.638721   2.556643
    20  C    6.727378   5.358972   2.533996   3.770352   1.442749
    21  C    5.299775   4.657502   3.303904   4.636466   3.149067
    22  H    5.828178   5.371680   4.354758   5.617111   4.123546
    23  H    4.349005   3.638893   3.421084   4.808715   3.589899
    24  H    5.216551   5.025489   2.794804   3.911624   2.844097
    25  C    5.121349   2.854293   3.132789   4.385286   3.292696
    26  H    5.595464   3.279106   3.569523   4.968724   3.389259
    27  H    5.899596   3.844390   2.825185   3.888312   2.803333
    28  H    5.256113   2.637583   4.109980   5.239596   4.349299
    29  H    1.096893   2.598181   6.035552   6.849770   7.040250
    30  H    1.099799   3.648712   5.708294   6.156546   6.920693
    31  H    1.099904   3.666486   5.707629   6.424590   6.736804
    32  S    8.219240   6.422809   4.003028   5.040380   2.768564
    33  C    8.301781   6.438512   4.992922   6.255069   3.909010
    34  C    7.301530   5.716738   4.582579   5.959942   3.729437
    35  C    9.591192   7.551646   6.447274   7.673761   5.327298
    36  H   10.099024   7.877250   6.759845   7.907391   5.620246
    37  H   10.342028   8.472131   6.996792   8.143497   5.794712
    38  H    9.551116   7.443594   7.005673   8.331516   6.009654
    39  H    7.463248   5.966988   5.441925   6.850943   4.712059
                   11         12         13         14         15
    11  C    0.000000
    12  C    1.536444   0.000000
    13  F    2.392118   3.579455   0.000000
    14  F    2.363017   3.020965   2.174921   0.000000
    15  F    1.335699   2.413149   3.055707   2.655538   0.000000
    16  F    1.350617   2.342704   2.613283   3.486377   2.179584
    17  F    2.370574   1.361737   4.309688   3.017736   2.670481
    18  F    2.389102   1.344020   4.593524   4.313196   3.031940
    19  C    4.758711   3.818525   5.394056   5.508984   6.022467
    20  C    3.725958   2.572816   4.776904   4.507031   4.894354
    21  C    4.999387   4.484055   5.029176   5.661618   6.332502
    22  H    5.864750   5.353298   5.910185   6.705872   7.190692
    23  H    5.473176   5.045117   5.122218   5.685183   6.791874
    24  H    4.252973   4.028539   4.138675   5.074244   5.581997
    25  C    5.255556   4.538072   5.247451   4.431832   6.259114
    26  H    5.626309   4.705334   5.859427   5.215851   6.713679
    27  H    4.603723   3.794863   4.947028   3.780287   5.481878
    28  H    6.196219   5.511356   6.052418   5.077610   7.110690
    29  H    8.226367   8.360332   6.590601   7.099950   9.263797
    30  H    7.597035   8.048231   5.610666   6.373057   8.501095
    31  H    7.693425   8.001177   5.927360   6.958960   8.774115
    32  S    4.728142   3.251456   6.218251   5.502097   5.633689
    33  C    6.073534   4.707780   7.277640   6.863226   7.120202
    34  C    5.960784   4.819056   6.790199   6.736023   7.156845
    35  C    7.406960   5.970502   8.736746   8.208642   8.366248
    36  H    7.620447   6.120870   9.065765   8.279592   8.463148
    37  H    7.698742   6.276257   9.176823   8.772715   8.620151
    38  H    8.208747   6.823894   9.332709   8.871871   9.235905
    39  H    6.910498   5.846930   7.568716   7.676169   8.142122
                   16         17         18         19         20
    16  F    0.000000
    17  F    3.494672   0.000000
    18  F    2.615776   2.174111   0.000000
    19  C    4.800872   4.623424   4.009088   0.000000
    20  C    4.048579   3.248369   2.901681   1.389234   0.000000
    21  C    4.795189   5.484828   4.792597   1.489708   2.551292
    22  H    5.478434   6.410985   5.459380   2.144852   3.390258
    23  H    5.417472   5.914332   5.572643   2.156097   3.114471
    24  H    3.891637   5.173849   4.383169   2.156540   2.741647
    25  C    5.996968   4.582789   5.502844   3.410177   3.134033
    26  H    6.226454   4.859988   5.444148   2.747339   2.749447
    27  H    5.513076   3.616331   4.811677   3.591529   2.879082
    28  H    7.011934   5.388675   6.507755   4.405376   4.186065
    29  H    8.441015   8.884521   9.372152   6.703649   7.190497
    30  H    7.768545   8.611466   9.125430   7.128043   7.405242
    31  H    7.638543   8.761545   8.895725   6.384673   6.964637
    32  S    5.217472   3.370595   3.216537   2.590789   1.747561
    33  C    6.320326   5.043733   4.548625   2.351008   2.503930
    34  C    6.023898   5.439602   4.780229   1.419278   2.322812
    35  C    7.665433   6.144863   5.660688   3.789526   3.961024
    36  H    8.039318   6.051044   5.859778   4.486001   4.375180
    37  H    7.821210   6.537692   5.734288   4.278154   4.463882
    38  H    8.440277   7.036481   6.605300   4.152593   4.595511
    39  H    6.858963   6.521635   5.766346   2.213845   3.355117
                   21         22         23         24         25
    21  C    0.000000
    22  H    1.098509   0.000000
    23  H    1.102041   1.769596   0.000000
    24  H    1.098546   1.778330   1.765898   0.000000
    25  C    3.871840   4.841927   3.396257   4.253855   0.000000
    26  H    3.414536   4.257587   3.040041   4.039377   1.102065
    27  H    4.287131   5.312791   4.049808   4.512472   1.098762
    28  H    4.828674   5.738700   4.218180   5.266289   1.098514
    29  H    5.791756   6.276451   4.749296   5.891633   5.243447
    30  H    6.146138   6.729601   5.263044   5.922457   5.752928
    31  H    5.190903   5.538164   4.303219   5.074624   5.770521
    32  S    4.042818   4.679636   4.577024   4.413236   3.830966
    33  C    3.758985   4.058394   4.278914   4.476080   4.297234
    34  C    2.564343   2.738070   3.096066   3.431478   4.056705
    35  C    5.118734   5.248532   5.598932   5.895468   5.458398
    36  H    5.897128   6.161086   6.312258   6.622223   5.583457
    37  H    5.546929   5.537059   6.180309   6.247688   6.388021
    38  H    5.314848   5.324924   5.656044   6.223405   5.669194
    39  H    2.859368   2.644653   3.282392   3.850412   4.749047
                   26         27         28         29         30
    26  H    0.000000
    27  H    1.767348   0.000000
    28  H    1.769431   1.777601   0.000000
    29  H    5.667874   6.129824   5.177628   0.000000
    30  H    6.366948   6.415975   5.846115   1.773721   0.000000
    31  H    6.096927   6.562919   6.027035   1.773468   1.766080
    32  S    3.272957   3.364411   4.664021   8.556342   8.916111
    33  C    3.374128   4.250830   5.038047   8.517581   9.152882
    34  C    3.107909   4.280276   4.877155   7.543156   8.205777
    35  C    4.485490   5.409721   6.026166   9.710974  10.479336
    36  H    4.702651   5.396936   6.040168  10.187962  10.941834
    37  H    5.435103   6.288126   7.032416  10.524077  11.231163
    38  H    4.615327   5.812734   6.119666   9.565077  10.498798
    39  H    3.742312   5.146733   5.467916   7.625587   8.441411
                   31         32         33         34         35
    31  H    0.000000
    32  S    8.530883   0.000000
    33  C    8.483573   1.723137   0.000000
    34  C    7.364506   2.552842   1.373411   0.000000
    35  C    9.771788   2.801244   1.487303   2.572188   0.000000
    36  H   10.381424   2.903536   2.160264   3.430209   1.097662
    37  H   10.443893   3.326686   2.150038   3.085474   1.100968
    38  H    9.702006   3.673472   2.138369   2.792464   1.097766
    39  H    7.415709   3.605418   2.163683   1.092616   2.883888
                   36         37         38         39
    36  H    0.000000
    37  H    1.766674   0.000000
    38  H    1.772487   1.770644   0.000000
    39  H    3.875248   3.287568   2.725967   0.000000
 Stoichiometry    C17H14F6S2
 Framework group  C1[X(C17H14F6S2)]
 Deg. of freedom   111
 Full point group                 C1      NOp   1
 RotChk:  IX=0 Diff= 2.36D-02
 Largest Abelian subgroup         C1      NOp   1
 Largest concise Abelian subgroup C1      NOp   1
                         Standard orientation:                         
 ---------------------------------------------------------------------
 Center     Atomic      Atomic             Coordinates (Angstroms)
 Number     Number       Type             X           Y           Z
 ---------------------------------------------------------------------
      1          6           0        1.584597   -0.501370    0.258358
      2         16           0        3.116576   -0.545169   -0.588641
      3          6           0        3.531868   -2.072812    0.103903
      4          6           0        2.544921   -2.499927    0.957693
      5          6           0        1.431571   -1.623349    1.061788
      6          6           0        4.817310   -2.738524   -0.230688
      7          1           0        2.620013   -3.432698    1.522013
      8          6           0        0.675746    0.612933    0.097759
      9          6           0        1.151830    2.040185    0.193569
     10          6           0       -0.685342    0.579613   -0.021148
     11          6           0       -0.045693    2.851600   -0.317865
     12          6           0       -1.240708    1.976074    0.089632
     13          9           0        2.273229    2.297284   -0.511673
     14          9           0        1.409514    2.378296    1.482747
     15          9           0       -0.102616    4.103274    0.144914
     16          9           0        0.006908    2.896380   -1.666715
     17          9           0       -1.603995    2.265545    1.369693
     18          9           0       -2.316134    2.204160   -0.683560
     19          6           0       -1.343990   -1.668414   -1.045346
     20          6           0       -1.546753   -0.557634   -0.236010
     21          6           0       -0.141912   -1.890981   -1.896641
     22          1           0       -0.401759   -2.446209   -2.808192
     23          1           0        0.628219   -2.477136   -1.369561
     24          1           0        0.330277   -0.945461   -2.196361
     25          6           0        0.265882   -1.877464    1.953640
     26          1           0       -0.513689   -2.469918    1.447857
     27          1           0       -0.208471   -0.942992    2.283834
     28          1           0        0.567748   -2.439337    2.848017
     29          1           0        4.902587   -3.690268    0.307906
     30          1           0        5.686159   -2.121511    0.041256
     31          1           0        4.904415   -2.954383   -1.305680
     32         16           0       -3.091907   -0.652540    0.574831
     33          6           0       -3.464399   -2.165908   -0.160131
     34          6           0       -2.442867   -2.564746   -0.986969
     35          6           0       -4.768402   -2.840783    0.076912
     36          1           0       -5.198372   -2.592134    1.055769
     37          1           0       -5.513245   -2.556148   -0.682247
     38          1           0       -4.655400   -3.931704    0.029881
     39          1           0       -2.487294   -3.492169   -1.562921
 ---------------------------------------------------------------------
 Rotational constants (GHZ):      0.2344979      0.1965107      0.1253338
 Leave Link  202 at Sun Dec  2 14:05:57 2018, MaxMem=   536870912 cpu:         0.0
 (Enter /pbs_home/pkowalski/g09d01/g09/l301.exe)
 Basis read from rwf:  (5D, 7F)
 No pseudopotential information found on rwf file.
 There are   453 symmetry adapted cartesian basis functions of A   symmetry.
 There are   428 symmetry adapted basis functions of A   symmetry.
   428 basis functions,   747 primitive gaussians,   453 cartesian basis functions
   101 alpha electrons      101 beta electrons
       nuclear repulsion energy      2832.7533219627 Hartrees.
 IExCor= 4134 DFT=T Ex+Corr=M06L ExCW=0 ScaHFX=  0.000000
 ScaDFX=  1.000000  1.000000  1.000000  1.000000 ScalE2=  1.000000  1.000000
 IRadAn=      0 IRanWt=     -1 IRanGd=            0 ICorTp=0 IEmpDi=131
 NAtoms=   39 NActive=   39 NUniq=   39 SFac= 1.00D+00 NAtFMM=   60 NAOKFM=F Big=F
 Integral buffers will be    131072 words long.
 Raffenetti 2 integral format.
 Two-electron integral symmetry is turned on.
 R6Disp:  Grimme-D3 Dispersion energy=       -0.0032766527 Hartrees.
 Nuclear repulsion after empirical dispersion term =     2832.7500453100 Hartrees.
 No density basis found on file   724.
 Leave Link  301 at Sun Dec  2 14:05:57 2018, MaxMem=   536870912 cpu:         0.7
 (Enter /pbs_home/pkowalski/g09d01/g09/l302.exe)
 NPDir=0 NMtPBC=     1 NCelOv=     1 NCel=       1 NClECP=     1 NCelD=      1
         NCelK=      1 NCelE2=     1 NClLst=     1 CellRange=     0.0.
 One-electron integrals computed using PRISM.
 NBasis=   428 RedAO= T EigKep=  3.41D-04  NBF=   428
 NBsUse=   428 1.00D-06 EigRej= -1.00D+00 NBFU=   428
 Precomputing XC quadrature grid using
 IXCGrd= 4 IRadAn=           0 IRanWt=          -1 IRanGd=           0 AccXCQ= 0.00D+00.
 Generated NRdTot=       0 NPtTot=           0 NUsed=           0 NTot=          32
 NSgBfM=   444   444   444   444   445 MxSgAt=    39 MxSgA2=    39.
 Leave Link  302 at Sun Dec  2 14:05:58 2018, MaxMem=   536870912 cpu:         7.2
 (Enter /pbs_home/pkowalski/g09d01/g09/l303.exe)
 DipDrv:  MaxL=1.
 Leave Link  303 at Sun Dec  2 14:05:58 2018, MaxMem=   536870912 cpu:         0.9
 (Enter /pbs_home/pkowalski/g09d01/g09/l401.exe)
 Lowest energy guess from the checkpoint file:  "dae0068freq_open_m06l_air_D3.chk"
 B after Tr=     0.000000    0.000000    0.000000
         Rot=    0.999979    0.000763    0.001598   -0.006265 Ang=   0.75 deg.
 Guess basis will be translated and rotated to current coordinates.
 B after Tr=     0.000000    0.000000    0.000000
         Rot=    0.999970   -0.000341   -0.001337    0.007633 Ang=  -0.89 deg.
 Guess basis will be translated and rotated to current coordinates.
 CkInt1:  FT= 4.42D-01
 Max alpha theta=  5.661 degrees.
 JPrj=2 DoOrth=T DoCkMO=T.
 Leave Link  401 at Sun Dec  2 14:06:00 2018, MaxMem=   536870912 cpu:         8.8
 (Enter /pbs_home/pkowalski/g09d01/g09/l502.exe)
 Closed shell SCF:
 Using DIIS extrapolation, IDIIS=  1040.
 Integral symmetry usage will be decided dynamically.
 IVT=      641221 IEndB=      641221 NGot=   536870912 MDV=   536451994
 LenX=   536451994 LenY=   536246332
 Requested convergence on RMS density matrix=1.00D-08 within 128 cycles.
 Requested convergence on MAX density matrix=1.00D-06.
 Requested convergence on             energy=1.00D-06.
 No special actions if energy rises.
 Fock matrices will be formed incrementally for  20 cycles.
 Integral accuracy reduced to 1.0D-05 until final iterations.

 Cycle   1  Pass 0  IDiag  1:
 FoFJK:  IHMeth= 1 ICntrl=     500 DoSepK=F KAlg= 0 I1Cent=   0 FoldK=F
 IRaf= 790000000 NMat=   1 IRICut=       1 DoRegI=T DoRafI=F ISym2E= 0.
 FoFCou: FMM=F IPFlag=           0 FMFlag=      100000 FMFlg1=           0
         NFxFlg=           0 DoJE=T BraDBF=F KetDBF=F FulRan=T
         wScrn=  0.000000 ICntrl=     500 IOpCl=  0 I1Cent=           0 NGrid=           0
         NMat0=    1 NMatS0=      1 NMatT0=    0 NMatD0=    1 NMtDS0=    0 NMtDT0=    0
 Symmetry not used in FoFCou.
 E= -2050.35619601716    
 DIIS: error= 1.88D-04 at cycle   1 NSaved=   1.
 NSaved= 1 IEnMin= 1 EnMin= -2050.35619601716     IErMin= 1 ErrMin= 1.88D-04
 ErrMax= 1.88D-04  0.00D+00 EMaxC= 1.00D-01 BMatC= 1.37D-04 BMatP= 1.37D-04
 IDIUse=3 WtCom= 9.98D-01 WtEn= 1.88D-03
 Coeff-Com:  0.100D+01
 Coeff-En:   0.100D+01
 Coeff:      0.100D+01
 Gap=    66.496 Goal=   None    Shift=    0.000
 RMSDP=1.51D-04 MaxDP=6.11D-03              OVMax= 2.50D-03

 Cycle   2  Pass 0  IDiag  1:
 RMSU=  1.51D-04    CP:  1.00D+00
 E= -2050.35627138468     Delta-E=       -0.000075367521 Rises=F Damp=F
 DIIS: error= 1.33D-04 at cycle   2 NSaved=   2.
 NSaved= 2 IEnMin= 2 EnMin= -2050.35627138468     IErMin= 2 ErrMin= 1.33D-04
 ErrMax= 1.33D-04  0.00D+00 EMaxC= 1.00D-01 BMatC= 2.21D-05 BMatP= 1.37D-04
 IDIUse=3 WtCom= 9.99D-01 WtEn= 1.33D-03
 Coeff-Com:  0.197D+00 0.803D+00
 Coeff-En:   0.000D+00 0.100D+01
 Coeff:      0.197D+00 0.803D+00
 Gap=     0.106 Goal=   None    Shift=    0.000
 RMSDP=3.52D-05 MaxDP=1.67D-03 DE=-7.54D-05 OVMax= 2.77D-03

 Cycle   3  Pass 0  IDiag  1:
 RMSU=  3.46D-05    CP:  1.00D+00  9.69D-01
 E= -2050.35625560277     Delta-E=        0.000015781905 Rises=F Damp=F
 DIIS: error= 1.65D-04 at cycle   3 NSaved=   3.
 NSaved= 3 IEnMin= 2 EnMin= -2050.35627138468     IErMin= 2 ErrMin= 1.33D-04
 ErrMax= 1.65D-04  0.00D+00 EMaxC= 1.00D-01 BMatC= 3.92D-05 BMatP= 2.21D-05
 IDIUse=3 WtCom= 4.37D-01 WtEn= 5.63D-01
 Coeff-Com:  0.203D-01 0.567D+00 0.413D+00
 Coeff-En:   0.000D+00 0.617D+00 0.383D+00
 Coeff:      0.890D-02 0.595D+00 0.396D+00
 Gap=     0.105 Goal=   None    Shift=    0.000
 RMSDP=2.23D-05 MaxDP=9.09D-04 DE= 1.58D-05 OVMax= 2.47D-03

 Cycle   4  Pass 0  IDiag  1:
 RMSU=  8.87D-06    CP:  1.00D+00  9.96D-01  4.23D-01
 E= -2050.35629022917     Delta-E=       -0.000034626397 Rises=F Damp=F
 DIIS: error= 4.71D-05 at cycle   4 NSaved=   4.
 NSaved= 4 IEnMin= 4 EnMin= -2050.35629022917     IErMin= 4 ErrMin= 4.71D-05
 ErrMax= 4.71D-05  0.00D+00 EMaxC= 1.00D-01 BMatC= 2.48D-06 BMatP= 2.21D-05
 IDIUse=1 WtCom= 1.00D+00 WtEn= 0.00D+00
 Coeff-Com:  0.406D-02 0.366D+00 0.267D+00 0.363D+00
 Coeff:      0.406D-02 0.366D+00 0.267D+00 0.363D+00
 Gap=     0.105 Goal=   None    Shift=    0.000
 RMSDP=6.03D-06 MaxDP=2.21D-04 DE=-3.46D-05 OVMax= 7.87D-04

 Initial convergence to 1.0D-05 achieved.  Increase integral accuracy.
 Cycle   5  Pass 1  IDiag  1:
 E= -2050.35280232280     Delta-E=        0.003487906366 Rises=F Damp=F
 DIIS: error= 1.63D-04 at cycle   1 NSaved=   1.
 NSaved= 1 IEnMin= 1 EnMin= -2050.35280232280     IErMin= 1 ErrMin= 1.63D-04
 ErrMax= 1.63D-04  0.00D+00 EMaxC= 1.00D-01 BMatC= 3.94D-05 BMatP= 3.94D-05
 IDIUse=3 WtCom= 9.98D-01 WtEn= 1.63D-03
 Coeff-Com:  0.100D+01
 Coeff-En:   0.100D+01
 Coeff:      0.100D+01
 Gap=     0.105 Goal=   None    Shift=    0.000
 RMSDP=6.03D-06 MaxDP=2.21D-04 DE= 3.49D-03 OVMax= 1.15D-03

 Cycle   6  Pass 1  IDiag  1:
 RMSU=  1.21D-04    CP:  1.00D+00
 E= -2050.35283897909     Delta-E=       -0.000036656293 Rises=F Damp=F
 DIIS: error= 1.07D-04 at cycle   2 NSaved=   2.
 NSaved= 2 IEnMin= 2 EnMin= -2050.35283897909     IErMin= 2 ErrMin= 1.07D-04
 ErrMax= 1.07D-04  0.00D+00 EMaxC= 1.00D-01 BMatC= 6.21D-06 BMatP= 3.94D-05
 IDIUse=3 WtCom= 9.99D-01 WtEn= 1.07D-03
 Coeff-Com:  0.200D+00 0.800D+00
 Coeff-En:   0.000D+00 0.100D+01
 Coeff:      0.200D+00 0.800D+00
 Gap=     0.105 Goal=   None    Shift=    0.000
 RMSDP=2.11D-05 MaxDP=9.89D-04 DE=-3.67D-05 OVMax= 2.20D-03

 Cycle   7  Pass 1  IDiag  1:
 RMSU=  2.10D-05    CP:  1.00D+00  9.95D-01
 E= -2050.35283102536     Delta-E=        0.000007953738 Rises=F Damp=F
 DIIS: error= 1.28D-04 at cycle   3 NSaved=   3.
 NSaved= 3 IEnMin= 2 EnMin= -2050.35283897909     IErMin= 2 ErrMin= 1.07D-04
 ErrMax= 1.28D-04  0.00D+00 EMaxC= 1.00D-01 BMatC= 1.28D-05 BMatP= 6.21D-06
 IDIUse=3 WtCom= 4.69D-01 WtEn= 5.31D-01
 Coeff-Com:  0.351D-01 0.582D+00 0.383D+00
 Coeff-En:   0.000D+00 0.647D+00 0.353D+00
 Coeff:      0.165D-01 0.617D+00 0.367D+00
 Gap=     0.105 Goal=   None    Shift=    0.000
 RMSDP=1.39D-05 MaxDP=5.29D-04 DE= 7.95D-06 OVMax= 1.48D-03

 Cycle   8  Pass 1  IDiag  1:
 RMSU=  5.33D-06    CP:  1.00D+00  1.01D+00  3.95D-01
 E= -2050.35284504805     Delta-E=       -0.000014022692 Rises=F Damp=F
 DIIS: error= 2.46D-05 at cycle   4 NSaved=   4.
 NSaved= 4 IEnMin= 4 EnMin= -2050.35284504805     IErMin= 4 ErrMin= 2.46D-05
 ErrMax= 2.46D-05  0.00D+00 EMaxC= 1.00D-01 BMatC= 6.74D-07 BMatP= 6.21D-06
 IDIUse=1 WtCom= 1.00D+00 WtEn= 0.00D+00
 Coeff-Com:  0.664D-02 0.340D+00 0.231D+00 0.422D+00
 Coeff:      0.664D-02 0.340D+00 0.231D+00 0.422D+00
 Gap=     0.105 Goal=   None    Shift=    0.000
 RMSDP=3.18D-06 MaxDP=1.56D-04 DE=-1.40D-05 OVMax= 3.60D-04

 Cycle   9  Pass 1  IDiag  1:
 RMSU=  2.11D-06    CP:  1.00D+00  1.01D+00  3.96D-01  5.56D-01
 E= -2050.35284568615     Delta-E=       -0.000000638099 Rises=F Damp=F
 DIIS: error= 9.58D-06 at cycle   5 NSaved=   5.
 NSaved= 5 IEnMin= 5 EnMin= -2050.35284568615     IErMin= 5 ErrMin= 9.58D-06
 ErrMax= 9.58D-06  0.00D+00 EMaxC= 1.00D-01 BMatC= 8.72D-08 BMatP= 6.74D-07
 IDIUse=1 WtCom= 1.00D+00 WtEn= 0.00D+00
 Coeff-Com: -0.554D-03 0.142D+00 0.100D+00 0.282D+00 0.477D+00
 Coeff:     -0.554D-03 0.142D+00 0.100D+00 0.282D+00 0.477D+00
 Gap=     0.105 Goal=   None    Shift=    0.000
 RMSDP=1.35D-06 MaxDP=5.40D-05 DE=-6.38D-07 OVMax= 1.73D-04

 Cycle  10  Pass 1  IDiag  1:
 RMSU=  1.03D-06    CP:  1.00D+00  1.01D+00  4.06D-01  5.83D-01  6.07D-01
 E= -2050.35284576585     Delta-E=       -0.000000079697 Rises=F Damp=F
 DIIS: error= 4.50D-06 at cycle   6 NSaved=   6.
 NSaved= 6 IEnMin= 6 EnMin= -2050.35284576585     IErMin= 6 ErrMin= 4.50D-06
 ErrMax= 4.50D-06  0.00D+00 EMaxC= 1.00D-01 BMatC= 1.72D-08 BMatP= 8.72D-08
 IDIUse=1 WtCom= 1.00D+00 WtEn= 0.00D+00
 Coeff-Com: -0.161D-02 0.486D-01 0.363D-01 0.139D+00 0.337D+00 0.440D+00
 Coeff:     -0.161D-02 0.486D-01 0.363D-01 0.139D+00 0.337D+00 0.440D+00
 Gap=     0.105 Goal=   None    Shift=    0.000
 RMSDP=5.84D-07 MaxDP=1.85D-05 DE=-7.97D-08 OVMax= 7.88D-05

 Cycle  11  Pass 1  IDiag  1:
 RMSU=  3.72D-07    CP:  1.00D+00  1.01D+00  4.04D-01  5.78D-01  6.81D-01
                    CP:  5.97D-01
 E= -2050.35284578275     Delta-E=       -0.000000016905 Rises=F Damp=F
 DIIS: error= 1.77D-06 at cycle   7 NSaved=   7.
 NSaved= 7 IEnMin= 7 EnMin= -2050.35284578275     IErMin= 7 ErrMin= 1.77D-06
 ErrMax= 1.77D-06  0.00D+00 EMaxC= 1.00D-01 BMatC= 2.38D-09 BMatP= 1.72D-08
 IDIUse=1 WtCom= 1.00D+00 WtEn= 0.00D+00
 Coeff-Com: -0.896D-03 0.110D-01 0.882D-02 0.512D-01 0.154D+00 0.308D+00
 Coeff-Com:  0.467D+00
 Coeff:     -0.896D-03 0.110D-01 0.882D-02 0.512D-01 0.154D+00 0.308D+00
 Coeff:      0.467D+00
 Gap=     0.105 Goal=   None    Shift=    0.000
 RMSDP=2.05D-07 MaxDP=6.16D-06 DE=-1.69D-08 OVMax= 2.19D-05

 Cycle  12  Pass 1  IDiag  1:
 RMSU=  1.03D-07    CP:  1.00D+00  1.01D+00  4.05D-01  5.94D-01  6.68D-01
                    CP:  6.30D-01  6.14D-01
 E= -2050.35284578545     Delta-E=       -0.000000002696 Rises=F Damp=F
 DIIS: error= 2.96D-07 at cycle   8 NSaved=   8.
 NSaved= 8 IEnMin= 8 EnMin= -2050.35284578545     IErMin= 8 ErrMin= 2.96D-07
 ErrMax= 2.96D-07  0.00D+00 EMaxC= 1.00D-01 BMatC= 1.03D-10 BMatP= 2.38D-09
 IDIUse=1 WtCom= 1.00D+00 WtEn= 0.00D+00
 Coeff-Com: -0.316D-03 0.912D-03 0.927D-03 0.133D-01 0.477D-01 0.118D+00
 Coeff-Com:  0.241D+00 0.578D+00
 Coeff:     -0.316D-03 0.912D-03 0.927D-03 0.133D-01 0.477D-01 0.118D+00
 Coeff:      0.241D+00 0.578D+00
 Gap=     0.105 Goal=   None    Shift=    0.000
 RMSDP=4.74D-08 MaxDP=1.57D-06 DE=-2.70D-09 OVMax= 2.81D-06

 Cycle  13  Pass 1  IDiag  1:
 RMSU=  2.75D-08    CP:  1.00D+00  1.01D+00  4.05D-01  5.94D-01  6.74D-01
                    CP:  6.39D-01  6.36D-01  6.80D-01
 E= -2050.35284578542     Delta-E=        0.000000000022 Rises=F Damp=F
 DIIS: error= 9.92D-08 at cycle   9 NSaved=   9.
 NSaved= 9 IEnMin= 8 EnMin= -2050.35284578545     IErMin= 9 ErrMin= 9.92D-08
 ErrMax= 9.92D-08  0.00D+00 EMaxC= 1.00D-01 BMatC= 1.31D-11 BMatP= 1.03D-10
 IDIUse=1 WtCom= 1.00D+00 WtEn= 0.00D+00
 Coeff-Com: -0.819D-04-0.620D-03-0.399D-03 0.194D-02 0.101D-01 0.333D-01
 Coeff-Com:  0.815D-01 0.316D+00 0.558D+00
 Coeff:     -0.819D-04-0.620D-03-0.399D-03 0.194D-02 0.101D-01 0.333D-01
 Coeff:      0.815D-01 0.316D+00 0.558D+00
 Gap=     0.105 Goal=   None    Shift=    0.000
 RMSDP=1.40D-08 MaxDP=6.55D-07 DE= 2.18D-11 OVMax= 1.23D-06

 Cycle  14  Pass 1  IDiag  1:
 RMSU=  1.01D-08    CP:  1.00D+00  1.01D+00  4.05D-01  5.94D-01  6.75D-01
                    CP:  6.38D-01  6.38D-01  7.10D-01  6.95D-01
 E= -2050.35284578555     Delta-E=       -0.000000000129 Rises=F Damp=F
 DIIS: error= 4.43D-08 at cycle  10 NSaved=  10.
 NSaved=10 IEnMin=10 EnMin= -2050.35284578555     IErMin=10 ErrMin= 4.43D-08
 ErrMax= 4.43D-08  0.00D+00 EMaxC= 1.00D-01 BMatC= 2.40D-12 BMatP= 1.31D-11
 IDIUse=1 WtCom= 1.00D+00 WtEn= 0.00D+00
 Coeff-Com: -0.176D-04-0.466D-03-0.334D-03-0.135D-03 0.139D-02 0.904D-02
 Coeff-Com:  0.254D-01 0.138D+00 0.349D+00 0.478D+00
 Coeff:     -0.176D-04-0.466D-03-0.334D-03-0.135D-03 0.139D-02 0.904D-02
 Coeff:      0.254D-01 0.138D+00 0.349D+00 0.478D+00
 Gap=     0.105 Goal=   None    Shift=    0.000
 RMSDP=7.22D-09 MaxDP=3.65D-07 DE=-1.29D-10 OVMax= 7.27D-07

 SCF Done:  E(RM06L) =  -2050.35284579     A.U. after   14 cycles
            NFock= 14  Conv=0.72D-08     -V/T= 2.0055
 KE= 2.039229109567D+03 PE=-1.050174617945D+04 EE= 3.579414178788D+03
 Leave Link  502 at Sun Dec  2 14:08:53 2018, MaxMem=   536870912 cpu:      1382.7
 (Enter /pbs_home/pkowalski/g09d01/g09/l701.exe)
 Compute integral first derivatives.
 ... and contract with generalized density number  0.
 R6Disp: Adding Grimme-D3 dispersion energy 1st derivatives to the gradient.
 Leave Link  701 at Sun Dec  2 14:08:54 2018, MaxMem=   536870912 cpu:         3.6
 (Enter /pbs_home/pkowalski/g09d01/g09/l702.exe)
 L702 exits ... SP integral derivatives will be done elsewhere.
 Leave Link  702 at Sun Dec  2 14:08:54 2018, MaxMem=   536870912 cpu:         0.3
 (Enter /pbs_home/pkowalski/g09d01/g09/l703.exe)
 Compute integral first derivatives, UseDBF=F ICtDFT=           0.
 Integral derivatives from FoFJK, PRISM(SPDF).
 Calling FoFJK, ICntrl=      2527 FMM=F ISym2X=0 I1Cent= 0 IOpClX= 0 NMat=1 NMatS=1 NMatT=0.
 FoFJK:  IHMeth= 1 ICntrl=    2527 DoSepK=F KAlg= 0 I1Cent=   0 FoldK=F
 IRaf=         0 NMat=   1 IRICut=       1 DoRegI=T DoRafI=F ISym2E= 0.
 FoFCou: FMM=F IPFlag=           0 FMFlag=      100000 FMFlg1=         800
         NFxFlg=           0 DoJE=F BraDBF=F KetDBF=F FulRan=T
         wScrn=  0.000000 ICntrl=    2527 IOpCl=  0 I1Cent=           0 NGrid=           0
         NMat0=    1 NMatS0=      1 NMatT0=    0 NMatD0=    1 NMtDS0=    0 NMtDT0=    0
 Symmetry not used in FoFCou.
 Leave Link  703 at Sun Dec  2 14:09:44 2018, MaxMem=   536870912 cpu:       400.8
 (Enter /pbs_home/pkowalski/g09d01/g09/l716.exe)
 Dipole        =-4.02565019D-03-2.54105439D+00-1.26260916D-01
 ***** Axes restored to original set *****
 -------------------------------------------------------------------
 Center     Atomic                   Forces (Hartrees/Bohr)
 Number     Number              X              Y              Z
 -------------------------------------------------------------------
      1        6           0.000797893    0.003223205   -0.002309978
      2       16           0.001279481   -0.000938523   -0.000343649
      3        6          -0.000828915    0.000364796   -0.000176047
      4        6           0.000072307   -0.000725214   -0.000116812
      5        6           0.000593295   -0.000964062    0.000473785
      6        6           0.000434100   -0.000448287   -0.000052688
      7        1          -0.000082245    0.000345362    0.000041851
      8        6          -0.003734489    0.000804926   -0.001217336
      9        6          -0.000204557   -0.001659154   -0.000991447
     10        6           0.001464922   -0.001803991    0.001568991
     11        6           0.000282606    0.001949611    0.002096392
     12        6          -0.000304295   -0.001765094   -0.000340962
     13        9           0.000221569    0.000183435    0.001841673
     14        9          -0.000142073    0.001153084   -0.000366714
     15        9          -0.000249579   -0.001531232   -0.001495399
     16        9           0.000359964    0.000562710   -0.000089511
     17        9           0.000550799    0.000586151   -0.000337802
     18        9          -0.000800468    0.000430851    0.000332526
     19        6          -0.001687943    0.000624749   -0.000111692
     20        6           0.002297349    0.000544167   -0.000993964
     21        6           0.000746972   -0.000272630    0.001781832
     22        1           0.000246871   -0.000078486    0.000139608
     23        1          -0.000052756    0.000302748    0.000073441
     24        1          -0.000233193   -0.000579834    0.000208237
     25        6          -0.000416594    0.000284485   -0.000765594
     26        1           0.000249236   -0.000353213   -0.000255298
     27        1          -0.000092075   -0.000610100    0.000317445
     28        1          -0.000140542    0.000233384   -0.000059503
     29        1          -0.000118688    0.000037733   -0.000012977
     30        1          -0.000134998    0.000009800    0.000077879
     31        1          -0.000156296    0.000040766   -0.000076531
     32       16           0.000832984    0.001222231    0.000418058
     33        6           0.000501019   -0.001587157    0.001182795
     34        6          -0.001602782   -0.000040035    0.000327545
     35        6          -0.000085667    0.000045501   -0.001029141
     36        1          -0.000178019    0.000077332   -0.000069464
     37        1           0.000248472   -0.000088057   -0.000056716
     38        1           0.000081479    0.000098220    0.000456558
     39        1          -0.000015144    0.000319824   -0.000069391
 -------------------------------------------------------------------
 Cartesian Forces:  Max     0.003734489 RMS     0.000925333
 Leave Link  716 at Sun Dec  2 14:09:44 2018, MaxMem=   536870912 cpu:         0.2
 (Enter /pbs_home/pkowalski/g09d01/g09/l103.exe)

 GradGradGradGradGradGradGradGradGradGradGradGradGradGradGradGradGradGrad
 Berny optimization.
 Using GEDIIS/GDIIS optimizer.
 FormGI is forming the generalized inverse of G from B-inverse, IUseBI=4.
 GSVD:  received Info=                   1 from GESDD.
 Internal  Forces:  Max     0.004767522 RMS     0.000864719
 Search for a local minimum.
 Step number   5 out of a maximum of  223
 All quantities printed in internal units (Hartrees-Bohrs-Radians)
 RMS Force = .86472D-03 SwitMx=.10000D-02 MixMth= 2
 Mixed Optimization -- En-DIIS/RFO-DIIS
 Update second derivatives using D2CorX and points    4    3    5
 ITU=  0 -1  1  1  0
 Use linear search instead of GDIIS.
     Eigenvalues ---    0.00525   0.00884   0.00908   0.00952   0.00976
     Eigenvalues ---    0.01005   0.01103   0.01158   0.01176   0.01219
     Eigenvalues ---    0.01302   0.01358   0.01383   0.01425   0.01487
     Eigenvalues ---    0.01512   0.01584   0.01598   0.01951   0.01958
     Eigenvalues ---    0.02276   0.04058   0.04869   0.05548   0.07113
     Eigenvalues ---    0.07170   0.07194   0.07211   0.07272   0.07294
     Eigenvalues ---    0.07302   0.07353   0.07462   0.08128   0.09264
     Eigenvalues ---    0.09829   0.10296   0.11092   0.12124   0.12332
     Eigenvalues ---    0.14392   0.15511   0.15998   0.15999   0.16000
     Eigenvalues ---    0.16000   0.16000   0.16000   0.16000   0.16000
     Eigenvalues ---    0.16000   0.16000   0.16006   0.16028   0.16047
     Eigenvalues ---    0.17019   0.22583   0.23594   0.24139   0.24285
     Eigenvalues ---    0.24540   0.24825   0.24988   0.24995   0.24995
     Eigenvalues ---    0.24996   0.24997   0.25039   0.25475   0.27996
     Eigenvalues ---    0.28736   0.29077   0.29217   0.29362   0.30227
     Eigenvalues ---    0.30542   0.31709   0.33022   0.33378   0.33915
     Eigenvalues ---    0.34142   0.34204   0.34210   0.34216   0.34241
     Eigenvalues ---    0.34247   0.34254   0.34271   0.34279   0.34305
     Eigenvalues ---    0.34315   0.34333   0.34390   0.34549   0.35860
     Eigenvalues ---    0.36033   0.36399   0.37907   0.37994   0.38960
     Eigenvalues ---    0.39576   0.40378   0.41522   0.46787   0.51700
     Eigenvalues ---    0.52900   0.53080   0.53425   0.54102   0.54282
     Eigenvalues ---    0.54993
 RFO step:  Lambda=-2.25622132D-03 EMin= 5.24998491D-03
 Quartic linear search produced a step of -0.02328.
 Iteration  1 RMS(Cart)=  0.08791255 RMS(Int)=  0.00259742
 Iteration  2 RMS(Cart)=  0.00451945 RMS(Int)=  0.00026137
 Iteration  3 RMS(Cart)=  0.00000659 RMS(Int)=  0.00026134
 Iteration  4 RMS(Cart)=  0.00000000 RMS(Int)=  0.00026134
 ITry= 1 IFail=0 DXMaxC= 4.84D-01 DCOld= 1.00D+10 DXMaxT= 4.24D-01 DXLimC= 3.00D+00 Rises=F
 Variable       Old X    -DE/DX   Delta X   Delta X   Delta X     New X
                                 (Linear)    (Quad)   (Total)
    R1        3.30906  -0.00104   0.00010  -0.00639  -0.00630   3.30276
    R2        2.62376   0.00196  -0.00016   0.00728   0.00713   2.63089
    R3        2.73422  -0.00079  -0.00009  -0.00006  -0.00015   2.73406
    R4        3.26533   0.00026   0.00000  -0.00094  -0.00094   3.26439
    R5        2.59481  -0.00001  -0.00002   0.00215   0.00214   2.59695
    R6        2.80768  -0.00005   0.00006  -0.00175  -0.00169   2.80599
    R7        2.68499   0.00032   0.00005  -0.00129  -0.00123   2.68376
    R8        2.06505  -0.00027  -0.00002   0.00016   0.00014   2.06519
    R9        2.81487   0.00018   0.00000   0.00123   0.00123   2.81610
   R10        2.07283   0.00002   0.00000   0.00023   0.00023   2.07306
   R11        2.07832  -0.00001   0.00000   0.00031   0.00031   2.07863
   R12        2.07852   0.00002   0.00000   0.00036   0.00036   2.07887
   R13        2.84897  -0.00013  -0.00001   0.00107   0.00074   2.84970
   R14        2.58265   0.00477   0.00002   0.00547   0.00550   2.58815
   R15        2.89937  -0.00036  -0.00011   0.00530   0.00498   2.90435
   R16        2.55008   0.00013   0.00003  -0.00084  -0.00081   2.54927
   R17        2.56523   0.00024   0.00000   0.00067   0.00066   2.56589
   R18        2.84766  -0.00001   0.00001  -0.00195  -0.00159   2.84608
   R19        2.72640   0.00066  -0.00009   0.00236   0.00227   2.72867
   R20        2.90346   0.00013  -0.00011   0.00450   0.00457   2.90803
   R21        2.52411  -0.00036   0.00007  -0.00314  -0.00308   2.52103
   R22        2.55230   0.00006   0.00001  -0.00082  -0.00081   2.55149
   R23        2.57331   0.00040  -0.00003   0.00196   0.00193   2.57524
   R24        2.53983  -0.00021   0.00005  -0.00215  -0.00209   2.53773
   R25        2.62527   0.00278  -0.00003   0.00279   0.00278   2.62805
   R26        2.81514  -0.00045  -0.00002   0.00000  -0.00002   2.81512
   R27        2.68205   0.00033  -0.00005   0.00073   0.00070   2.68274
   R28        3.30241   0.00000   0.00003  -0.00212  -0.00209   3.30032
   R29        2.07588   0.00007   0.00000   0.00015   0.00015   2.07603
   R30        2.08255  -0.00010  -0.00003   0.00179   0.00176   2.08432
   R31        2.07595  -0.00061   0.00001  -0.00164  -0.00163   2.07432
   R32        2.08260   0.00004   0.00000   0.00061   0.00061   2.08321
   R33        2.07636  -0.00040   0.00002  -0.00163  -0.00161   2.07475
   R34        2.07589  -0.00005   0.00000  -0.00008  -0.00009   2.07580
   R35        3.25626   0.00091  -0.00010   0.00550   0.00538   3.26163
   R36        2.59537   0.00107  -0.00004   0.00315   0.00310   2.59847
   R37        2.81060  -0.00030   0.00000  -0.00043  -0.00043   2.81017
   R38        2.06474  -0.00020  -0.00002   0.00059   0.00056   2.06531
   R39        2.07428  -0.00010   0.00001  -0.00043  -0.00042   2.07386
   R40        2.08053   0.00007  -0.00001   0.00083   0.00083   2.08135
   R41        2.07448  -0.00004   0.00000   0.00003   0.00003   2.07450
    A1        1.93490  -0.00049   0.00003  -0.00114  -0.00115   1.93375
    A2        2.11195  -0.00009   0.00001   0.00104   0.00105   2.11300
    A3        2.23615   0.00058  -0.00004   0.00026   0.00023   2.23638
    A4        1.60932   0.00079  -0.00005   0.00445   0.00434   1.61366
    A5        1.92993  -0.00037   0.00001  -0.00391  -0.00393   1.92600
    A6        2.11041   0.00066  -0.00004   0.00453   0.00449   2.11489
    A7        2.24274  -0.00028   0.00003  -0.00053  -0.00049   2.24225
    A8        2.00079   0.00026  -0.00001   0.00325   0.00324   2.00403
    A9        2.13793  -0.00037   0.00009  -0.00583  -0.00574   2.13219
   A10        2.14435   0.00011  -0.00008   0.00251   0.00243   2.14679
   A11        1.94958  -0.00019   0.00001  -0.00217  -0.00227   1.94731
   A12        2.17800   0.00187  -0.00014   0.01073   0.01047   2.18846
   A13        2.15535  -0.00169   0.00014  -0.00915  -0.00911   2.14625
   A14        1.92352   0.00013  -0.00001   0.00057   0.00056   1.92408
   A15        1.95674   0.00014  -0.00004   0.00281   0.00277   1.95952
   A16        1.95686   0.00017  -0.00001   0.00204   0.00203   1.95889
   A17        1.87964  -0.00012   0.00000  -0.00091  -0.00091   1.87873
   A18        1.87911  -0.00014   0.00000  -0.00100  -0.00100   1.87812
   A19        1.86419  -0.00020   0.00005  -0.00387  -0.00381   1.86038
   A20        2.12196  -0.00237  -0.00001  -0.00645  -0.00575   2.11621
   A21        2.23503   0.00310  -0.00002   0.00404   0.00475   2.23977
   A22        1.92102  -0.00076  -0.00010   0.00478   0.00302   1.92404
   A23        1.80597   0.00100  -0.00018   0.01791   0.01588   1.82185
   A24        1.99279  -0.00022   0.00010  -0.00644  -0.00562   1.98717
   A25        1.93489   0.00025  -0.00007   0.00659   0.00694   1.94183
   A26        1.95373  -0.00074   0.00015  -0.01414  -0.01338   1.94035
   A27        1.91029  -0.00083   0.00004  -0.00601  -0.00565   1.90464
   A28        1.86620   0.00048  -0.00004   0.00198   0.00161   1.86781
   A29        1.91564  -0.00110  -0.00010   0.00211   0.00107   1.91671
   A30        2.24823   0.00411   0.00004   0.00644   0.00692   2.25515
   A31        2.11926  -0.00301   0.00006  -0.00867  -0.00816   2.11110
   A32        1.78984   0.00002  -0.00022   0.01372   0.01217   1.80201
   A33        1.99694  -0.00071   0.00010  -0.01176  -0.01120   1.98574
   A34        1.89657   0.00036   0.00004   0.00124   0.00158   1.89815
   A35        1.99211  -0.00005   0.00008  -0.00755  -0.00691   1.98519
   A36        1.89026  -0.00004   0.00005  -0.00152  -0.00125   1.88901
   A37        1.89295   0.00044  -0.00006   0.00643   0.00615   1.89909
   A38        1.79459   0.00081  -0.00013   0.00826   0.00737   1.80195
   A39        1.94380   0.00024  -0.00003   0.00679   0.00696   1.95077
   A40        1.99310  -0.00025   0.00006  -0.00452  -0.00420   1.98891
   A41        1.91312  -0.00024   0.00005  -0.00345  -0.00334   1.90978
   A42        1.95310  -0.00104   0.00008  -0.01035  -0.00995   1.94315
   A43        1.86631   0.00045  -0.00003   0.00306   0.00289   1.86921
   A44        2.17748   0.00261  -0.00002   0.00656   0.00638   2.18385
   A45        1.94764   0.00000   0.00003  -0.00134  -0.00135   1.94629
   A46        2.15785  -0.00262  -0.00001  -0.00579  -0.00596   2.15189
   A47        2.25219   0.00169   0.00015  -0.00502  -0.00495   2.24724
   A48        2.09626  -0.00111  -0.00007   0.00274   0.00259   2.09886
   A49        1.93471  -0.00059  -0.00008   0.00216   0.00209   1.93679
   A50        1.93782  -0.00052  -0.00001  -0.00262  -0.00263   1.93518
   A51        1.94986   0.00045  -0.00008   0.00682   0.00673   1.95659
   A52        1.95429   0.00027   0.00001   0.00071   0.00072   1.95500
   A53        1.86852   0.00010   0.00003  -0.00007  -0.00003   1.86849
   A54        1.88631  -0.00005  -0.00005   0.00115   0.00110   1.88741
   A55        1.86283  -0.00027   0.00011  -0.00627  -0.00616   1.85668
   A56        1.95034   0.00063  -0.00008   0.00742   0.00733   1.95767
   A57        1.95270   0.00072  -0.00004   0.00637   0.00632   1.95902
   A58        1.93872  -0.00063   0.00004  -0.00593  -0.00588   1.93285
   A59        1.86475  -0.00057   0.00008  -0.00625  -0.00620   1.85855
   A60        1.86823  -0.00013   0.00005  -0.00308  -0.00302   1.86521
   A61        1.88491  -0.00008  -0.00004   0.00093   0.00090   1.88580
   A62        1.61174   0.00071   0.00004  -0.00022  -0.00016   1.61158
   A63        1.92948  -0.00030  -0.00002  -0.00146  -0.00153   1.92795
   A64        2.11773  -0.00074   0.00013  -0.00778  -0.00773   2.11000
   A65        2.23484   0.00104  -0.00015   0.01024   0.01001   2.24485
   A66        2.00121   0.00019   0.00002   0.00087   0.00095   2.00215
   A67        2.14821  -0.00034   0.00002  -0.00327  -0.00327   2.14493
   A68        2.13365   0.00015  -0.00004   0.00233   0.00225   2.13590
   A69        1.96360  -0.00024   0.00002  -0.00153  -0.00151   1.96209
   A70        1.94545   0.00018  -0.00006   0.00358   0.00351   1.94896
   A71        1.93248   0.00020  -0.00001   0.00141   0.00140   1.93388
   A72        1.86642  -0.00004   0.00003  -0.00219  -0.00216   1.86426
   A73        1.87931   0.00013  -0.00003   0.00229   0.00226   1.88157
   A74        1.87237  -0.00023   0.00006  -0.00382  -0.00376   1.86861
    D1        0.01988   0.00013   0.00039  -0.02025  -0.01990  -0.00002
    D2       -3.14098  -0.00007   0.00027  -0.01160  -0.01140   3.13080
    D3       -0.01591  -0.00013  -0.00039   0.02068   0.02028   0.00436
    D4        3.10189  -0.00044  -0.00010  -0.00649  -0.00675   3.09514
    D5       -3.13650   0.00010  -0.00026   0.01125   0.01101  -3.12550
    D6       -0.01870  -0.00022   0.00003  -0.01592  -0.01602  -0.03472
    D7       -0.83218  -0.00042  -0.00142   0.02477   0.02332  -0.80886
    D8        2.42988   0.00001  -0.00018  -0.00295  -0.00306   2.42683
    D9        2.28652  -0.00067  -0.00155   0.03503   0.03341   2.31993
   D10       -0.73461  -0.00024  -0.00031   0.00732   0.00703  -0.72757
   D11       -0.01859  -0.00009  -0.00029   0.01440   0.01415  -0.00445
   D12        3.13765  -0.00007  -0.00019   0.00894   0.00877  -3.13676
   D13        0.01305   0.00002   0.00012  -0.00524  -0.00512   0.00794
   D14       -3.11308   0.00013   0.00006  -0.00098  -0.00098  -3.11406
   D15        3.13858   0.00000   0.00001   0.00079   0.00081   3.13939
   D16        0.01245   0.00011  -0.00006   0.00505   0.00495   0.01740
   D17        3.13625  -0.00002  -0.00008   0.00306   0.00300   3.13925
   D18        1.04279  -0.00004  -0.00005   0.00197   0.00193   1.04472
   D19       -1.05407   0.00000  -0.00009   0.00353   0.00346  -1.05060
   D20        0.01218   0.00001   0.00004  -0.00345  -0.00342   0.00876
   D21       -2.08128  -0.00002   0.00007  -0.00454  -0.00449  -2.08576
   D22        2.10506   0.00003   0.00003  -0.00297  -0.00296   2.10210
   D23        0.00199   0.00007   0.00018  -0.01027  -0.01007  -0.00808
   D24       -3.11618   0.00032  -0.00010   0.01617   0.01588  -3.10029
   D25        3.12806  -0.00004   0.00024  -0.01463  -0.01433   3.11373
   D26        0.00989   0.00021  -0.00004   0.01181   0.01163   0.02152
   D27        1.61724   0.00044  -0.00040   0.03540   0.03502   1.65226
   D28       -0.47295   0.00023  -0.00042   0.03388   0.03346  -0.43949
   D29       -2.58086   0.00027  -0.00037   0.03245   0.03208  -2.54877
   D30       -1.55086   0.00012  -0.00008   0.00526   0.00519  -1.54567
   D31        2.64214  -0.00009  -0.00010   0.00375   0.00362   2.64576
   D32        0.53423  -0.00005  -0.00005   0.00231   0.00225   0.53648
   D33        2.94521   0.00095   0.00008   0.08296   0.08312   3.02833
   D34        0.81731   0.00130  -0.00004   0.09185   0.09204   0.90935
   D35       -1.29170   0.00065   0.00000   0.08890   0.08875  -1.20295
   D36       -0.29729   0.00086  -0.00095   0.10628   0.10540  -0.19190
   D37       -2.42520   0.00122  -0.00107   0.11518   0.11432  -2.31088
   D38        1.74898   0.00056  -0.00103   0.11222   0.11103   1.86001
   D39        2.95840  -0.00153  -0.00071  -0.05191  -0.05244   2.90596
   D40       -0.19510  -0.00159  -0.00066  -0.06324  -0.06387  -0.25897
   D41       -0.07398  -0.00101   0.00041  -0.07639  -0.07594  -0.14992
   D42        3.05571  -0.00107   0.00046  -0.08772  -0.08737   2.96834
   D43        0.53032  -0.00022   0.00110  -0.09225  -0.09135   0.43898
   D44        2.69692  -0.00068   0.00110  -0.09880  -0.09793   2.59899
   D45       -1.46821  -0.00033   0.00112  -0.09751  -0.09639  -1.56459
   D46        2.68417  -0.00026   0.00118  -0.09640  -0.09549   2.58867
   D47       -1.43242  -0.00072   0.00119  -0.10295  -0.10208  -1.53450
   D48        0.68564  -0.00037   0.00121  -0.10167  -0.10053   0.58511
   D49       -1.53313  -0.00066   0.00126  -0.10658  -0.10521  -1.63834
   D50        0.63347  -0.00112   0.00126  -0.11313  -0.11180   0.52167
   D51        2.75153  -0.00077   0.00128  -0.11185  -0.11025   2.64128
   D52        0.41318   0.00072   0.00031   0.01419   0.01436   0.42754
   D53       -1.63420   0.00044   0.00035   0.01050   0.01086  -1.62334
   D54        2.53285  -0.00015   0.00036   0.00459   0.00481   2.53766
   D55       -2.71754   0.00072   0.00027   0.02443   0.02457  -2.69297
   D56        1.51826   0.00044   0.00030   0.02073   0.02107   1.53933
   D57       -0.59787  -0.00015   0.00032   0.01482   0.01502  -0.58285
   D58       -0.68158  -0.00187  -0.00137  -0.01402  -0.01535  -0.69693
   D59        2.46863  -0.00108  -0.00116   0.00581   0.00471   2.47334
   D60        2.44688  -0.00192  -0.00132  -0.02644  -0.02782   2.41906
   D61       -0.68609  -0.00112  -0.00111  -0.00660  -0.00776  -0.69384
   D62       -0.56967  -0.00044  -0.00088   0.05143   0.05062  -0.51905
   D63        1.49935   0.00016  -0.00097   0.06208   0.06106   1.56041
   D64       -2.71635  -0.00009  -0.00092   0.05719   0.05637  -2.65998
   D65       -2.73947   0.00047  -0.00090   0.06080   0.06005  -2.67942
   D66       -0.67045   0.00106  -0.00098   0.07145   0.07049  -0.59996
   D67        1.39704   0.00081  -0.00094   0.06657   0.06580   1.46284
   D68        1.43345  -0.00004  -0.00092   0.05863   0.05763   1.49108
   D69       -2.78071   0.00056  -0.00100   0.06928   0.06806  -2.71265
   D70       -0.71323   0.00031  -0.00096   0.06439   0.06337  -0.64985
   D71       -0.01390  -0.00068  -0.00060  -0.00990  -0.01060  -0.02450
   D72        3.11972  -0.00142  -0.00079  -0.02826  -0.02915   3.09056
   D73       -3.13386  -0.00010  -0.00062   0.01863   0.01800  -3.11586
   D74       -0.00024  -0.00083  -0.00082   0.00028  -0.00056  -0.00080
   D75       -2.57851   0.00037  -0.00019   0.01938   0.01918  -2.55933
   D76        1.62015   0.00029  -0.00017   0.01669   0.01651   1.63667
   D77       -0.46835   0.00013  -0.00026   0.01951   0.01924  -0.44911
   D78        0.53892  -0.00024  -0.00016  -0.01241  -0.01257   0.52635
   D79       -1.54560  -0.00032  -0.00014  -0.01510  -0.01524  -1.56084
   D80        2.64908  -0.00048  -0.00023  -0.01228  -0.01251   2.63657
   D81       -0.00098   0.00040   0.00022   0.00361   0.00384   0.00286
   D82        3.12434   0.00011   0.00008  -0.00084  -0.00069   3.12365
   D83       -3.12122   0.00090   0.00019   0.03158   0.03164  -3.08958
   D84        0.00409   0.00061   0.00005   0.02714   0.02712   0.03121
   D85        3.13546   0.00018   0.00077  -0.01950  -0.01882   3.11664
   D86        0.00104   0.00083   0.00094  -0.00298  -0.00203  -0.00100
   D87       -0.00157  -0.00060  -0.00081   0.00496   0.00414   0.00257
   D88       -3.09581  -0.00055  -0.00013  -0.01588  -0.01585  -3.11166
   D89        0.00174   0.00023   0.00050  -0.00580  -0.00531  -0.00357
   D90       -3.12372   0.00052   0.00063  -0.00134  -0.00076  -3.12448
   D91        3.09197   0.00011  -0.00023   0.01614   0.01600   3.10797
   D92       -0.03349   0.00040  -0.00010   0.02060   0.02055  -0.01294
   D93       -0.49675  -0.00023  -0.00018  -0.01405  -0.01423  -0.51098
   D94        1.59970  -0.00033  -0.00016  -0.01541  -0.01557   1.58413
   D95       -2.60059  -0.00037  -0.00014  -0.01694  -0.01708  -2.61767
   D96        2.70116  -0.00012   0.00063  -0.03835  -0.03772   2.66343
   D97       -1.48558  -0.00022   0.00064  -0.03971  -0.03907  -1.52465
   D98        0.59731  -0.00026   0.00066  -0.04124  -0.04057   0.55674
         Item               Value     Threshold  Converged?
 Maximum Force            0.004768     0.000450     NO 
 RMS     Force            0.000865     0.000300     NO 
 Maximum Displacement     0.484088     0.001800     NO 
 RMS     Displacement     0.088741     0.001200     NO 
 Predicted change in Energy=-1.399409D-03
 Lowest energy point so far.  Saving SCF results.
 GradGradGradGradGradGradGradGradGradGradGradGradGradGradGradGradGradGrad

 Leave Link  103 at Sun Dec  2 14:09:45 2018, MaxMem=   536870912 cpu:         0.7
 (Enter /pbs_home/pkowalski/g09d01/g09/l202.exe)
                          Input orientation:                          
 ---------------------------------------------------------------------
 Center     Atomic      Atomic             Coordinates (Angstroms)
 Number     Number       Type             X           Y           Z
 ---------------------------------------------------------------------
      1          6           0       -1.982258   -0.193189   -0.582533
      2         16           0       -3.430235    0.772434   -0.422675
      3          6           0       -4.439112   -0.514100   -0.980389
      4          6           0       -3.681443   -1.621880   -1.275880
      5          6           0       -2.287328   -1.467331   -1.053416
      6          6           0       -5.909016   -0.341447   -1.100422
      7          1           0       -4.123125   -2.540692   -1.669608
      8          6           0       -0.681876    0.351764   -0.258075
      9          6           0       -0.260239    1.714240   -0.747913
     10          6           0        0.353483   -0.256120    0.400929
     11          6           0        1.086716    1.969735   -0.053257
     12          6           0        1.613031    0.551314    0.228115
     13          9           0       -1.145927    2.692668   -0.468482
     14          9           0       -0.074963    1.718209   -2.093020
     15          9           0        1.925759    2.722229   -0.767053
     16          9           0        0.856440    2.577368    1.130282
     17          9           0        2.347236    0.120969   -0.836244
     18          9           0        2.422919    0.534246    1.299189
     19          6           0       -0.611909   -1.909845    2.094005
     20          6           0        0.348219   -1.464028    1.192083
     21          6           0       -1.859016   -1.177042    2.450276
     22          1           0       -2.132464   -1.356406    3.499062
     23          1           0       -2.716953   -1.493546    1.833576
     24          1           0       -1.755761   -0.094003    2.304423
     25          6           0       -1.293745   -2.534472   -1.361232
     26          1           0       -1.144465   -3.221279   -0.511956
     27          1           0       -0.305681   -2.123903   -1.607335
     28          1           0       -1.629446   -3.145495   -2.210107
     29          1           0       -6.370598   -1.264886   -1.471427
     30          1           0       -6.178366    0.468148   -1.794627
     31          1           0       -6.379708   -0.098169   -0.136333
     32         16           0        1.695987   -2.572065    1.115386
     33          6           0        0.986092   -3.627241    2.282290
     34          6           0       -0.229773   -3.136919    2.697045
     35          6           0        1.696035   -4.852881    2.735264
     36          1           0        2.358275   -5.262843    1.962126
     37          1           0        2.322237   -4.656638    3.619826
     38          1           0        0.980494   -5.637119    3.014716
     39          1           0       -0.840736   -3.645228    3.447249
 ---------------------------------------------------------------------
                    Distance matrix (angstroms):
                    1          2          3          4          5
     1  C    0.000000
     2  S    1.747748   0.000000
     3  C    2.509464   1.727440   0.000000
     4  C    2.325751   2.554174   1.374247   0.000000
     5  C    1.392206   2.592416   2.354603   1.420187   0.000000
     6  C    3.963536   2.800790   1.484868   2.575340   3.792947
     7  H    3.357949   3.607180   2.163781   1.092850   2.214034
     8  C    1.446804   2.785236   3.922791   3.732104   2.553263
     9  C    2.575069   3.322898   4.741574   4.807606   3.784814
    10  C    2.535121   4.006591   4.994353   4.577948   3.249005
    11  C    3.791698   4.687521   6.128931   6.093426   4.919137
    12  C    3.759991   5.089888   6.262909   5.917451   4.574937
    13  F    3.006763   2.984537   4.624984   5.069128   4.353221
    14  F    3.093991   3.865539   5.026624   4.983032   4.015345
    15  F    4.879170   5.710252   7.143594   7.111322   5.948489
    16  F    4.320639   4.903575   6.484981   6.634431   5.568788
    17  F    4.348284   5.828775   6.817523   6.290927   4.903983
    18  F    4.845165   6.105815   7.306366   6.967288   5.632717
    19  C    3.462459   4.633709   5.103674   4.567394   3.592924
    20  C    3.193026   4.678240   5.342335   4.727994   3.462425
    21  C    3.190782   3.810910   4.343484   4.171733   3.541691
    22  H    4.246770   4.647170   5.108384   5.026916   4.556462
    23  H    2.840473   3.276294   3.441445   3.258132   2.918901
    24  H    2.897526   3.315365   4.262259   4.342952   3.666562
    25  C    2.561646   4.047359   3.757696   2.557579   1.490218
    26  H    3.142643   4.602441   4.289866   3.094820   2.162325
    27  H    2.754775   4.422107   4.479931   3.428944   2.159824
    28  H    3.389629   4.667754   4.041122   2.721189   2.141723
    29  H    4.603933   3.727772   2.129655   2.719787   4.109599
    30  H    4.417450   3.086594   2.157035   3.297263   4.408588
    31  H    4.421051   3.088580   2.156696   3.301651   4.411713
    32  S    4.698028   6.311059   6.801980   5.961355   4.668076
    33  C    5.367591   6.795435   7.054755   6.202252   5.148537
    34  C    4.742614   5.937900   6.174240   5.476632   4.592060
    35  C    6.800761   8.239866   8.382788   7.446201   6.456255
    36  H    7.142612   8.695901   8.798490   7.760121   6.714241
    37  H    7.490720   8.882994   9.167249   8.319968   7.297874
    38  H    7.166204   8.506031   8.460397   7.501001   6.679483
    39  H    5.427596   6.418533   6.508169   5.871244   5.204984
                    6          7          8          9         10
     6  C    0.000000
     7  H    2.889647   0.000000
     8  C    5.339765   4.711786   0.000000
     9  C    6.021527   5.820297   1.507998   0.000000
    10  C    6.440514   5.435661   1.369589   2.361950   0.000000
    11  C    7.441665   7.078064   2.405763   1.536917   2.387120
    12  C    7.690463   6.787146   2.354315   2.411259   1.506080
    13  F    5.682624   6.139582   2.395714   1.349017   3.420446
    14  F    6.266068   5.891106   2.366968   1.357813   3.209566
    15  F    8.419083   8.068578   3.560607   2.407280   3.564660
    16  F    7.698501   7.670071   3.040931   2.349378   2.968767
    17  F    8.273410   7.045886   3.092420   3.056998   2.376519
    18  F    8.714707   7.817909   3.478236   3.575242   2.390422
    19  C    6.381503   5.185691   3.263748   4.618891   2.556031
    20  C    6.757866   5.416770   2.541880   3.772956   1.443952
    21  C    5.450521   4.894811   3.325368   4.598262   3.153264
    22  H    6.037196   5.663958   4.374714   5.565149   4.121770
    23  H    4.486083   3.917414   3.452783   4.794727   3.607115
    24  H    5.376219   5.232937   2.813953   3.850075   2.845783
    25  C    5.116454   2.846142   3.149873   4.415410   3.318051
    26  H    5.598274   3.267380   3.611797   5.019649   3.445196
    27  H    5.901820   3.840634   2.844460   3.933448   2.820680
    28  H    5.235341   2.622281   4.115719   5.256402   4.370126
    29  H    1.097014   2.591928   6.037163   6.836311   7.052417
    30  H    1.099961   3.645925   5.708410   6.137799   6.928930
    31  H    1.100092   3.661833   5.716866   6.411454   6.756438
    32  S    8.229309   6.451297   4.011159   5.066667   2.770626
    33  C    8.353544   6.549977   5.006801   6.266330   3.912055
    34  C    7.381682   5.880590   4.594348   5.949992   3.729791
    35  C    9.638585   7.655830   6.457776   7.686781   5.327456
    36  H   10.096902   7.912531   6.759854   7.929730   5.614607
    37  H   10.423778   8.602212   7.010485   8.144594   5.796711
    38  H    9.614772   7.587996   7.024341   8.351005   6.014997
    39  H    7.568603   6.178698   5.452578   6.830831   4.710869
                   11         12         13         14         15
    11  C    0.000000
    12  C    1.538862   0.000000
    13  F    2.383221   3.561249   0.000000
    14  F    2.360804   3.098166   2.176157   0.000000
    15  F    1.334072   2.408533   3.086305   2.601756   0.000000
    16  F    1.350189   2.343338   2.564920   3.463429   2.182730
    17  F    2.370635   1.362759   4.353283   3.161915   2.636092
    18  F    2.382263   1.342911   4.529913   4.375873   3.050213
    19  C    4.748389   3.806469   5.294774   5.566171   6.006790
    20  C    3.726524   2.567214   4.718906   4.593214   4.883810
    21  C    4.984699   4.469936   4.899214   5.675109   6.315066
    22  H    5.834835   5.326089   5.754099   6.705068   7.162694
    23  H    5.479265   5.050516   5.029113   5.719583   6.789021
    24  H    4.230525   4.009519   3.978245   5.044471   5.560460
    25  C    5.259779   4.527411   5.304889   4.483997   6.192832
    26  H    5.668791   4.731167   5.914106   5.295482   6.694523
    27  H    4.594757   3.769233   5.020195   3.879554   5.400962
    28  H    6.180219   5.488623   6.111562   5.107420   7.010854
    29  H    8.251394   8.362138   6.630635   6.994301   9.231618
    30  H    7.620272   8.050110   5.659734   6.237244   8.474293
    31  H    7.747942   8.027361   5.940669   6.846726   8.793932
    32  S    4.729152   3.248019   6.188903   5.642391   5.623693
    33  C    6.065562   4.698192   7.214811   6.988777   7.106141
    34  C    5.947706   4.805684   6.696565   6.822092   7.139742
    35  C    7.395621   5.958021   8.676177   8.344338   8.348730
    36  H    7.615039   6.112823   9.026486   8.432078   8.449667
    37  H    7.676384   6.255353   9.096962   8.889424   8.593579
    38  H    8.202924   6.816301   9.275758   9.016862   9.223558
    39  H    6.891765   5.830503   7.456206   7.749028   8.121475
                   16         17         18         19         20
    16  F    0.000000
    17  F    3.481895   0.000000
    18  F    2.580065   2.176373   0.000000
    19  C    4.818702   4.633260   3.976870   0.000000
    20  C    4.073695   3.259201   2.882526   1.390705   0.000000
    21  C    4.817850   5.493505   4.752734   1.489700   2.556814
    22  H    5.478981   6.406655   5.400511   2.143028   3.389325
    23  H    5.462243   5.948159   5.551198   2.161559   3.131719
    24  H    3.916429   5.171516   4.343565   2.156375   2.746088
    25  C    6.079626   4.536929   5.505313   3.576832   3.218899
    26  H    6.350186   4.844353   5.487298   2.965553   2.867016
    27  H    5.563005   3.559775   4.791545   3.720150   2.949535
    28  H    7.077357   5.326470   6.502101   4.592123   4.279414
    29  H    8.588473   8.850123   9.393569   6.803732   7.230245
    30  H    7.905213   8.586322   9.141016   7.194564   7.433038
    31  H    7.818225   8.757707   8.941304   6.443918   6.992515
    32  S    5.217444   3.389014   3.195526   2.592801   1.746455
    33  C    6.311981   5.062316   4.510979   2.353404   2.504980
    34  C    6.023925   5.453342   4.740066   1.419647   2.323262
    35  C    7.647842   6.157834   5.622438   3.794639   3.960093
    36  H    8.025982   6.067655   5.835230   4.481293   4.366267
    37  H    7.789560   6.533201   5.686895   4.299095   4.470285
    38  H    8.428777   7.060698   6.565773   4.156445   4.597440
    39  H    6.853426   6.534196   5.721330   2.212507   3.355148
                   21         22         23         24         25
    21  C    0.000000
    22  H    1.098589   0.000000
    23  H    1.102973   1.770390   0.000000
    24  H    1.097683   1.778406   1.761905   0.000000
    25  C    4.085309   5.070873   3.649089   4.427909   0.000000
    26  H    3.669374   4.532346   3.310483   4.252708   1.102388
    27  H    4.446752   5.477361   4.248700   4.639512   1.097909
    28  H    5.064255   6.004039   4.501442   5.450554   1.098468
    29  H    5.978448   6.532680   4.931982   6.076572   5.234351
    30  H    6.275559   6.908072   5.384559   6.056209   5.750051
    31  H    5.318944   5.730475   4.386729   5.228594   5.770873
    32  S    4.045500   4.670843   4.599243   4.412387   3.882466
    33  C    3.758502   4.045074   4.297272   4.472362   4.434756
    34  C    2.560556   2.726480   3.103598   3.426679   4.238466
    35  C    5.121660   5.240814   5.618954   5.894696   5.576297
    36  H    5.892165   6.147289   6.323137   6.615086   5.641451
    37  H    5.564020   5.545312   6.212028   6.259233   6.510750
    38  H    5.317302   5.315036   5.677624   6.222358   5.826449
    39  H    2.850051   2.628679   3.279309   3.841161   4.955855
                   26         27         28         29         30
    26  H    0.000000
    27  H    1.762852   0.000000
    28  H    1.767673   1.777453   0.000000
    29  H    5.662201   6.126957   5.153723   0.000000
    30  H    6.371599   6.422012   5.824406   1.773364   0.000000
    31  H    6.107592   6.569722   6.012630   1.773073   1.763857
    32  S    3.337347   3.408919   4.737745   8.571470   8.928410
    33  C    3.537215   4.365534   5.220609   8.590227   9.204506
    34  C    3.337883   4.422629   5.102872   7.654437   8.279939
    35  C    4.612483   5.505665   6.199249   9.779597  10.528032
    36  H    4.749553   5.448913   6.147570  10.196380  10.946766
    37  H    5.581210   6.375258   7.203297  10.629686  11.306635
    38  H    4.773798   5.946452   6.349706   9.658181  10.566615
    39  H    3.993406   5.305614   5.733889   7.774238   8.537413
                   31         32         33         34         35
    31  H    0.000000
    32  S    8.538373   0.000000
    33  C    8.518163   1.725982   0.000000
    34  C    7.421842   2.555241   1.375051   0.000000
    35  C    9.801580   2.797522   1.487077   2.579675   0.000000
    36  H   10.364831   2.897565   2.158839   3.428943   1.097439
    37  H   10.517235   3.318111   2.152660   3.110278   1.101405
    38  H    9.735587   3.676132   2.139180   2.795830   1.097780
    39  H    7.490254   3.608910   2.166739   1.092914   2.898371
                   36         37         38         39
    36  H    0.000000
    37  H    1.765433   0.000000
    38  H    1.773784   1.768553   0.000000
    39  H    3.880198   3.325227   2.733422   0.000000
 Stoichiometry    C17H14F6S2
 Framework group  C1[X(C17H14F6S2)]
 Deg. of freedom   111
 Full point group                 C1      NOp   1
 RotChk:  IX=0 Diff= 1.29D-02
 Largest Abelian subgroup         C1      NOp   1
 Largest concise Abelian subgroup C1      NOp   1
                         Standard orientation:                         
 ---------------------------------------------------------------------
 Center     Atomic      Atomic             Coordinates (Angstroms)
 Number     Number       Type             X           Y           Z
 ---------------------------------------------------------------------
      1          6           0        1.600862   -0.502684    0.264267
      2         16           0        3.108200   -0.565807   -0.618101
      3          6           0        3.566027   -2.056994    0.124063
      4          6           0        2.597690   -2.467795    1.008439
      5          6           0        1.471679   -1.607365    1.101660
      6          6           0        4.854757   -2.716299   -0.206581
      7          1           0        2.702454   -3.377749    1.604534
      8          6           0        0.680117    0.599835    0.091288
      9          6           0        1.160763    2.029159    0.099742
     10          6           0       -0.686169    0.559916    0.005021
     11          6           0       -0.081609    2.851984   -0.276531
     12          6           0       -1.248396    1.948512    0.159865
     13          9           0        2.179299    2.267325   -0.752144
     14          9           0        1.582020    2.399602    1.336257
     15          9           0       -0.108559    4.067229    0.273197
     16          9           0       -0.126566    2.980726   -1.619816
     17          9           0       -1.572608    2.221004    1.455144
     18          9           0       -2.346399    2.177687   -0.578565
     19          6           0       -1.373321   -1.643913   -1.092365
     20          6           0       -1.553570   -0.571135   -0.225925
     21          6           0       -0.211139   -1.820765   -2.007385
     22          1           0       -0.516311   -2.323720   -2.935180
     23          1           0        0.584903   -2.434576   -1.553398
     24          1           0        0.251692   -0.861992   -2.274688
     25          6           0        0.340280   -1.851100    2.040424
     26          1           0       -0.441245   -2.487351    1.593589
     27          1           0       -0.153648   -0.919638    2.346724
     28          1           0        0.690065   -2.364641    2.946271
     29          1           0        4.963619   -3.645561    0.366187
     30          1           0        5.720668   -2.078668    0.024805
     31          1           0        4.929541   -2.972483   -1.273811
     32         16           0       -3.080243   -0.695067    0.613133
     33          6           0       -3.480931   -2.170735   -0.187409
     34          6           0       -2.476182   -2.536912   -1.051792
     35          6           0       -4.778991   -2.849869    0.067962
     36          1           0       -5.159770   -2.658279    1.079235
     37          1           0       -5.558282   -2.515014   -0.634654
     38          1           0       -4.681048   -3.936494   -0.053593
     39          1           0       -2.535822   -3.435054   -1.671666
 ---------------------------------------------------------------------
 Rotational constants (GHZ):      0.2341994      0.1935578      0.1251556
 Leave Link  202 at Sun Dec  2 14:09:45 2018, MaxMem=   536870912 cpu:         0.0
 (Enter /pbs_home/pkowalski/g09d01/g09/l301.exe)
 Basis read from rwf:  (5D, 7F)
 No pseudopotential information found on rwf file.
 There are   453 symmetry adapted cartesian basis functions of A   symmetry.
 There are   428 symmetry adapted basis functions of A   symmetry.
   428 basis functions,   747 primitive gaussians,   453 cartesian basis functions
   101 alpha electrons      101 beta electrons
       nuclear repulsion energy      2825.4825291368 Hartrees.
 IExCor= 4134 DFT=T Ex+Corr=M06L ExCW=0 ScaHFX=  0.000000
 ScaDFX=  1.000000  1.000000  1.000000  1.000000 ScalE2=  1.000000  1.000000
 IRadAn=      0 IRanWt=     -1 IRanGd=            0 ICorTp=0 IEmpDi=131
 NAtoms=   39 NActive=   39 NUniq=   39 SFac= 1.00D+00 NAtFMM=   60 NAOKFM=F Big=F
 Integral buffers will be    131072 words long.
 Raffenetti 2 integral format.
 Two-electron integral symmetry is turned on.
 R6Disp:  Grimme-D3 Dispersion energy=       -0.0032785051 Hartrees.
 Nuclear repulsion after empirical dispersion term =     2825.4792506317 Hartrees.
 No density basis found on file   724.
 Leave Link  301 at Sun Dec  2 14:09:45 2018, MaxMem=   536870912 cpu:         0.6
 (Enter /pbs_home/pkowalski/g09d01/g09/l302.exe)
 NPDir=0 NMtPBC=     1 NCelOv=     1 NCel=       1 NClECP=     1 NCelD=      1
         NCelK=      1 NCelE2=     1 NClLst=     1 CellRange=     0.0.
 One-electron integrals computed using PRISM.
 NBasis=   428 RedAO= T EigKep=  3.63D-04  NBF=   428
 NBsUse=   428 1.00D-06 EigRej= -1.00D+00 NBFU=   428
 Precomputing XC quadrature grid using
 IXCGrd= 4 IRadAn=           0 IRanWt=          -1 IRanGd=           0 AccXCQ= 0.00D+00.
 Generated NRdTot=       0 NPtTot=           0 NUsed=           0 NTot=          32
 NSgBfM=   443   445   445   445   446 MxSgAt=    39 MxSgA2=    39.
 Leave Link  302 at Sun Dec  2 14:09:46 2018, MaxMem=   536870912 cpu:         7.2
 (Enter /pbs_home/pkowalski/g09d01/g09/l303.exe)
 DipDrv:  MaxL=1.
 Leave Link  303 at Sun Dec  2 14:09:46 2018, MaxMem=   536870912 cpu:         0.9
 (Enter /pbs_home/pkowalski/g09d01/g09/l401.exe)
 Initial guess from the checkpoint file:  "dae0068freq_open_m06l_air_D3.chk"
 B after Tr=     0.000000    0.000000    0.000000
         Rot=    0.999972   -0.002216   -0.006928   -0.001931 Ang=  -0.86 deg.
 Guess basis will be translated and rotated to current coordinates.
 JPrj=2 DoOrth=T DoCkMO=T.
 Generating alternative initial guess.
 ExpMin= 1.22D-01 ExpMax= 9.18D+03 ExpMxC= 1.38D+03 IAcc=1 IRadAn=         1 AccDes= 0.00D+00
 Harris functional with IExCor= 1009 and IRadAn=       1 diagonalized for initial guess.
 HarFok:  IExCor= 1009 AccDes= 0.00D+00 IRadAn=         1 IDoV= 1 UseB2=F ITyADJ=14
 ICtDFT=  3500011 ScaDFX=  1.000000  1.000000  1.000000  1.000000
 FoFCou: FMM=F IPFlag=           0 FMFlag=      100000 FMFlg1=           0
         NFxFlg=           0 DoJE=T BraDBF=F KetDBF=T FulRan=T
         wScrn=  0.000000 ICntrl=     500 IOpCl=  0 I1Cent=   200000004 NGrid=           0
         NMat0=    1 NMatS0=      1 NMatT0=    0 NMatD0=    1 NMtDS0=    0 NMtDT0=    0
 Petite list used in FoFCou.
 Harris En= -2048.96751422566    
 Leave Link  401 at Sun Dec  2 14:09:49 2018, MaxMem=   536870912 cpu:        19.4
 (Enter /pbs_home/pkowalski/g09d01/g09/l502.exe)
 Closed shell SCF:
 Using DIIS extrapolation, IDIIS=  1040.
 Integral symmetry usage will be decided dynamically.
 IVT=      641221 IEndB=      641221 NGot=   536870912 MDV=   536451994
 LenX=   536451994 LenY=   536246332
 Requested convergence on RMS density matrix=1.00D-08 within 128 cycles.
 Requested convergence on MAX density matrix=1.00D-06.
 Requested convergence on             energy=1.00D-06.
 No special actions if energy rises.
 Fock matrices will be formed incrementally for  20 cycles.
 Integral accuracy reduced to 1.0D-05 until final iterations.

 Cycle   1  Pass 0  IDiag  1:
 FoFJK:  IHMeth= 1 ICntrl=     500 DoSepK=F KAlg= 0 I1Cent=   0 FoldK=F
 IRaf= 780000000 NMat=   1 IRICut=       1 DoRegI=T DoRafI=F ISym2E= 0.
 FoFCou: FMM=F IPFlag=           0 FMFlag=      100000 FMFlg1=           0
         NFxFlg=           0 DoJE=T BraDBF=F KetDBF=F FulRan=T
         wScrn=  0.000000 ICntrl=     500 IOpCl=  0 I1Cent=           0 NGrid=           0
         NMat0=    1 NMatS0=      1 NMatT0=    0 NMatD0=    1 NMtDS0=    0 NMtDT0=    0
 Symmetry not used in FoFCou.
 E= -2050.32701299724    
 DIIS: error= 4.82D-03 at cycle   1 NSaved=   1.
 NSaved= 1 IEnMin= 1 EnMin= -2050.32701299724     IErMin= 1 ErrMin= 4.82D-03
 ErrMax= 4.82D-03  0.00D+00 EMaxC= 1.00D-01 BMatC= 2.20D-02 BMatP= 2.20D-02
 IDIUse=3 WtCom= 9.52D-01 WtEn= 4.82D-02
 Coeff-Com:  0.100D+01
 Coeff-En:   0.100D+01
 Coeff:      0.100D+01
 Gap=     0.465 Goal=   None    Shift=    0.000
 GapD=    0.465 DampG=2.000 DampE=1.000 DampFc=2.0000 IDamp=-1.
 RMSDP=7.69D-04 MaxDP=2.53D-02              OVMax= 3.12D-02

 Cycle   2  Pass 0  IDiag  1:
 RMSU=  7.66D-04    CP:  9.96D-01
 E= -2050.35652586418     Delta-E=       -0.029512866944 Rises=F Damp=F
 DIIS: error= 7.00D-04 at cycle   2 NSaved=   2.
 NSaved= 2 IEnMin= 2 EnMin= -2050.35652586418     IErMin= 2 ErrMin= 7.00D-04
 ErrMax= 7.00D-04  0.00D+00 EMaxC= 1.00D-01 BMatC= 4.28D-04 BMatP= 2.20D-02
 IDIUse=3 WtCom= 9.93D-01 WtEn= 7.00D-03
 Coeff-Com:  0.152D-01 0.985D+00
 Coeff-En:   0.000D+00 0.100D+01
 Coeff:      0.151D-01 0.985D+00
 Gap=     0.105 Goal=   None    Shift=    0.000
 RMSDP=1.57D-04 MaxDP=6.51D-03 DE=-2.95D-02 OVMax= 1.04D-02

 Cycle   3  Pass 0  IDiag  1:
 RMSU=  1.54D-04    CP:  9.96D-01  9.62D-01
 E= -2050.35597503232     Delta-E=        0.000550831865 Rises=F Damp=F
 DIIS: error= 1.02D-03 at cycle   3 NSaved=   3.
 NSaved= 3 IEnMin= 2 EnMin= -2050.35652586418     IErMin= 2 ErrMin= 7.00D-04
 ErrMax= 1.02D-03  0.00D+00 EMaxC= 1.00D-01 BMatC= 1.05D-03 BMatP= 4.28D-04
 IDIUse=3 WtCom= 2.38D-01 WtEn= 7.62D-01
 Coeff-Com: -0.512D-02 0.621D+00 0.384D+00
 Coeff-En:   0.000D+00 0.705D+00 0.295D+00
 Coeff:     -0.122D-02 0.685D+00 0.316D+00
 Gap=     0.104 Goal=   None    Shift=    0.000
 RMSDP=9.52D-05 MaxDP=3.98D-03 DE= 5.51D-04 OVMax= 9.33D-03

 Cycle   4  Pass 0  IDiag  1:
 RMSU=  4.54D-05    CP:  9.96D-01  9.74D-01  4.62D-01
 E= -2050.35681326392     Delta-E=       -0.000838231604 Rises=F Damp=F
 DIIS: error= 1.49D-04 at cycle   4 NSaved=   4.
 NSaved= 4 IEnMin= 4 EnMin= -2050.35681326392     IErMin= 4 ErrMin= 1.49D-04
 ErrMax= 1.49D-04  0.00D+00 EMaxC= 1.00D-01 BMatC= 3.73D-05 BMatP= 4.28D-04
 IDIUse=3 WtCom= 9.99D-01 WtEn= 1.49D-03
 Coeff-Com: -0.277D-02 0.305D+00 0.152D+00 0.546D+00
 Coeff-En:   0.000D+00 0.000D+00 0.000D+00 0.100D+01
 Coeff:     -0.277D-02 0.305D+00 0.152D+00 0.546D+00
 Gap=     0.104 Goal=   None    Shift=    0.000
 RMSDP=3.39D-05 MaxDP=1.43D-03 DE=-8.38D-04 OVMax= 3.87D-03

 Cycle   5  Pass 0  IDiag  1:
 RMSU=  2.24D-05    CP:  9.96D-01  9.79D-01  4.43D-01  4.49D-01
 E= -2050.35682367232     Delta-E=       -0.000010408402 Rises=F Damp=F
 DIIS: error= 1.63D-04 at cycle   5 NSaved=   5.
 NSaved= 5 IEnMin= 5 EnMin= -2050.35682367232     IErMin= 4 ErrMin= 1.49D-04
 ErrMax= 1.63D-04  0.00D+00 EMaxC= 1.00D-01 BMatC= 2.16D-05 BMatP= 3.73D-05
 IDIUse=3 WtCom= 9.98D-01 WtEn= 1.63D-03
 Coeff-Com: -0.582D-03 0.113D+00 0.405D-01 0.423D+00 0.423D+00
 Coeff-En:   0.000D+00 0.000D+00 0.000D+00 0.431D+00 0.569D+00
 Coeff:     -0.581D-03 0.113D+00 0.404D-01 0.423D+00 0.424D+00
 Gap=     0.104 Goal=   None    Shift=    0.000
 RMSDP=1.59D-05 MaxDP=6.84D-04 DE=-1.04D-05 OVMax= 2.14D-03

 Cycle   6  Pass 0  IDiag  1:
 RMSU=  6.54D-06    CP:  9.96D-01  9.80D-01  4.19D-01  6.06D-01  4.63D-01
 E= -2050.35684641860     Delta-E=       -0.000022746271 Rises=F Damp=F
 DIIS: error= 3.10D-05 at cycle   6 NSaved=   6.
 NSaved= 6 IEnMin= 6 EnMin= -2050.35684641860     IErMin= 6 ErrMin= 3.10D-05
 ErrMax= 3.10D-05  0.00D+00 EMaxC= 1.00D-01 BMatC= 8.82D-07 BMatP= 2.16D-05
 IDIUse=1 WtCom= 1.00D+00 WtEn= 0.00D+00
 Coeff-Com: -0.228D-03 0.527D-01 0.167D-01 0.228D+00 0.260D+00 0.443D+00
 Coeff:     -0.228D-03 0.527D-01 0.167D-01 0.228D+00 0.260D+00 0.443D+00
 Gap=     0.104 Goal=   None    Shift=    0.000
 RMSDP=4.47D-06 MaxDP=1.69D-04 DE=-2.27D-05 OVMax= 5.33D-04

 Initial convergence to 1.0D-05 achieved.  Increase integral accuracy.
 Cycle   7  Pass 1  IDiag  1:
 E= -2050.35311726531     Delta-E=        0.003729153285 Rises=F Damp=F
 DIIS: error= 1.61D-04 at cycle   1 NSaved=   1.
 NSaved= 1 IEnMin= 1 EnMin= -2050.35311726531     IErMin= 1 ErrMin= 1.61D-04
 ErrMax= 1.61D-04  0.00D+00 EMaxC= 1.00D-01 BMatC= 4.08D-05 BMatP= 4.08D-05
 IDIUse=3 WtCom= 9.98D-01 WtEn= 1.61D-03
 Coeff-Com:  0.100D+01
 Coeff-En:   0.100D+01
 Coeff:      0.100D+01
 Gap=     0.104 Goal=   None    Shift=    0.000
 RMSDP=4.47D-06 MaxDP=1.69D-04 DE= 3.73D-03 OVMax= 1.41D-03

 Cycle   8  Pass 1  IDiag  1:
 RMSU=  1.14D-04    CP:  1.00D+00
 E= -2050.35315304894     Delta-E=       -0.000035783633 Rises=F Damp=F
 DIIS: error= 1.11D-04 at cycle   2 NSaved=   2.
 NSaved= 2 IEnMin= 2 EnMin= -2050.35315304894     IErMin= 2 ErrMin= 1.11D-04
 ErrMax= 1.11D-04  0.00D+00 EMaxC= 1.00D-01 BMatC= 8.15D-06 BMatP= 4.08D-05
 IDIUse=3 WtCom= 9.99D-01 WtEn= 1.11D-03
 Coeff-Com:  0.230D+00 0.770D+00
 Coeff-En:   0.000D+00 0.100D+01
 Coeff:      0.230D+00 0.770D+00
 Gap=     0.104 Goal=   None    Shift=    0.000
 RMSDP=2.56D-05 MaxDP=1.15D-03 DE=-3.58D-05 OVMax= 2.87D-03

 Cycle   9  Pass 1  IDiag  1:
 RMSU=  2.55D-05    CP:  1.00D+00  9.83D-01
 E= -2050.35314123146     Delta-E=        0.000011817487 Rises=F Damp=F
 DIIS: error= 1.46D-04 at cycle   3 NSaved=   3.
 NSaved= 3 IEnMin= 2 EnMin= -2050.35315304894     IErMin= 2 ErrMin= 1.11D-04
 ErrMax= 1.46D-04  0.00D+00 EMaxC= 1.00D-01 BMatC= 1.76D-05 BMatP= 8.15D-06
 IDIUse=3 WtCom= 4.53D-01 WtEn= 5.47D-01
 Coeff-Com:  0.367D-01 0.586D+00 0.377D+00
 Coeff-En:   0.000D+00 0.650D+00 0.350D+00
 Coeff:      0.166D-01 0.621D+00 0.362D+00
 Gap=     0.104 Goal=   None    Shift=    0.000
 RMSDP=1.55D-05 MaxDP=5.05D-04 DE= 1.18D-05 OVMax= 1.71D-03

 Cycle  10  Pass 1  IDiag  1:
 RMSU=  5.05D-06    CP:  1.00D+00  1.01D+00  4.32D-01
 E= -2050.35316174024     Delta-E=       -0.000020508785 Rises=F Damp=F
 DIIS: error= 2.32D-05 at cycle   4 NSaved=   4.
 NSaved= 4 IEnMin= 4 EnMin= -2050.35316174024     IErMin= 4 ErrMin= 2.32D-05
 ErrMax= 2.32D-05  0.00D+00 EMaxC= 1.00D-01 BMatC= 5.62D-07 BMatP= 8.15D-06
 IDIUse=1 WtCom= 1.00D+00 WtEn= 0.00D+00
 Coeff-Com:  0.480D-02 0.326D+00 0.204D+00 0.465D+00
 Coeff:      0.480D-02 0.326D+00 0.204D+00 0.465D+00
 Gap=     0.104 Goal=   None    Shift=    0.000
 RMSDP=2.97D-06 MaxDP=1.67D-04 DE=-2.05D-05 OVMax= 3.20D-04

 Cycle  11  Pass 1  IDiag  1:
 RMSU=  2.15D-06    CP:  1.00D+00  1.01D+00  4.03D-01  6.25D-01
 E= -2050.35316223673     Delta-E=       -0.000000496491 Rises=F Damp=F
 DIIS: error= 1.32D-05 at cycle   5 NSaved=   5.
 NSaved= 5 IEnMin= 5 EnMin= -2050.35316223673     IErMin= 5 ErrMin= 1.32D-05
 ErrMax= 1.32D-05  0.00D+00 EMaxC= 1.00D-01 BMatC= 9.17D-08 BMatP= 5.62D-07
 IDIUse=1 WtCom= 1.00D+00 WtEn= 0.00D+00
 Coeff-Com: -0.119D-02 0.139D+00 0.873D-01 0.310D+00 0.466D+00
 Coeff:     -0.119D-02 0.139D+00 0.873D-01 0.310D+00 0.466D+00
 Gap=     0.104 Goal=   None    Shift=    0.000
 RMSDP=1.36D-06 MaxDP=6.29D-05 DE=-4.96D-07 OVMax= 1.82D-04

 Cycle  12  Pass 1  IDiag  1:
 RMSU=  1.06D-06    CP:  1.00D+00  1.01D+00  4.13D-01  6.46D-01  6.23D-01
 E= -2050.35316231978     Delta-E=       -0.000000083047 Rises=F Damp=F
 DIIS: error= 6.08D-06 at cycle   6 NSaved=   6.
 NSaved= 6 IEnMin= 6 EnMin= -2050.35316231978     IErMin= 6 ErrMin= 6.08D-06
 ErrMax= 6.08D-06  0.00D+00 EMaxC= 1.00D-01 BMatC= 2.11D-08 BMatP= 9.17D-08
 IDIUse=1 WtCom= 1.00D+00 WtEn= 0.00D+00
 Coeff-Com: -0.191D-02 0.473D-01 0.308D-01 0.155D+00 0.343D+00 0.426D+00
 Coeff:     -0.191D-02 0.473D-01 0.308D-01 0.155D+00 0.343D+00 0.426D+00
 Gap=     0.104 Goal=   None    Shift=    0.000
 RMSDP=6.18D-07 MaxDP=2.12D-05 DE=-8.30D-08 OVMax= 8.41D-05

 Cycle  13  Pass 1  IDiag  1:
 RMSU=  3.96D-07    CP:  1.00D+00  1.01D+00  4.13D-01  6.43D-01  6.84D-01
                    CP:  5.75D-01
 E= -2050.35316234087     Delta-E=       -0.000000021092 Rises=F Damp=F
 DIIS: error= 1.50D-06 at cycle   7 NSaved=   7.
 NSaved= 7 IEnMin= 7 EnMin= -2050.35316234087     IErMin= 7 ErrMin= 1.50D-06
 ErrMax= 1.50D-06  0.00D+00 EMaxC= 1.00D-01 BMatC= 2.46D-09 BMatP= 2.11D-08
 IDIUse=1 WtCom= 1.00D+00 WtEn= 0.00D+00
 Coeff-Com: -0.964D-03 0.908D-02 0.625D-02 0.536D-01 0.155D+00 0.294D+00
 Coeff-Com:  0.482D+00
 Coeff:     -0.964D-03 0.908D-02 0.625D-02 0.536D-01 0.155D+00 0.294D+00
 Coeff:      0.482D+00
 Gap=     0.104 Goal=   None    Shift=    0.000
 RMSDP=2.22D-07 MaxDP=7.90D-06 DE=-2.11D-08 OVMax= 2.24D-05

 Cycle  14  Pass 1  IDiag  1:
 RMSU=  1.16D-07    CP:  1.00D+00  1.01D+00  4.14D-01  6.60D-01  6.73D-01
                    CP:  6.11D-01  5.97D-01
 E= -2050.35316234350     Delta-E=       -0.000000002629 Rises=F Damp=F
 DIIS: error= 4.85D-07 at cycle   8 NSaved=   8.
 NSaved= 8 IEnMin= 8 EnMin= -2050.35316234350     IErMin= 8 ErrMin= 4.85D-07
 ErrMax= 4.85D-07  0.00D+00 EMaxC= 1.00D-01 BMatC= 1.41D-10 BMatP= 2.46D-09
 IDIUse=1 WtCom= 1.00D+00 WtEn= 0.00D+00
 Coeff-Com: -0.369D-03 0.722D-03 0.576D-03 0.156D-01 0.555D-01 0.123D+00
 Coeff-Com:  0.265D+00 0.540D+00
 Coeff:     -0.369D-03 0.722D-03 0.576D-03 0.156D-01 0.555D-01 0.123D+00
 Coeff:      0.265D+00 0.540D+00
 Gap=     0.104 Goal=   None    Shift=    0.000
 RMSDP=5.75D-08 MaxDP=2.25D-06 DE=-2.63D-09 OVMax= 5.32D-06

 Cycle  15  Pass 1  IDiag  1:
 RMSU=  3.65D-08    CP:  1.00D+00  1.01D+00  4.13D-01  6.60D-01  6.80D-01
                    CP:  6.15D-01  6.33D-01  6.76D-01
 E= -2050.35316234373     Delta-E=       -0.000000000227 Rises=F Damp=F
 DIIS: error= 2.24D-07 at cycle   9 NSaved=   9.
 NSaved= 9 IEnMin= 9 EnMin= -2050.35316234373     IErMin= 9 ErrMin= 2.24D-07
 ErrMax= 2.24D-07  0.00D+00 EMaxC= 1.00D-01 BMatC= 4.17D-11 BMatP= 1.41D-10
 IDIUse=1 WtCom= 1.00D+00 WtEn= 0.00D+00
 Coeff-Com: -0.132D-03-0.714D-03-0.419D-03 0.369D-02 0.184D-01 0.472D-01
 Coeff-Com:  0.121D+00 0.376D+00 0.435D+00
 Coeff:     -0.132D-03-0.714D-03-0.419D-03 0.369D-02 0.184D-01 0.472D-01
 Coeff:      0.121D+00 0.376D+00 0.435D+00
 Gap=     0.104 Goal=   None    Shift=    0.000
 RMSDP=2.54D-08 MaxDP=1.11D-06 DE=-2.27D-10 OVMax= 3.03D-06

 Cycle  16  Pass 1  IDiag  1:
 RMSU=  1.68D-08    CP:  1.00D+00  1.01D+00  4.13D-01  6.60D-01  6.82D-01
                    CP:  6.16D-01  6.32D-01  7.17D-01  5.09D-01
 E= -2050.35316234379     Delta-E=       -0.000000000061 Rises=F Damp=F
 DIIS: error= 8.65D-08 at cycle  10 NSaved=  10.
 NSaved=10 IEnMin=10 EnMin= -2050.35316234379     IErMin=10 ErrMin= 8.65D-08
 ErrMax= 8.65D-08  0.00D+00 EMaxC= 1.00D-01 BMatC= 6.67D-12 BMatP= 4.17D-11
 IDIUse=1 WtCom= 1.00D+00 WtEn= 0.00D+00
 Coeff-Com: -0.173D-04-0.651D-03-0.396D-03-0.511D-03 0.218D-02 0.972D-02
 Coeff-Com:  0.337D-01 0.160D+00 0.308D+00 0.488D+00
 Coeff:     -0.173D-04-0.651D-03-0.396D-03-0.511D-03 0.218D-02 0.972D-02
 Coeff:      0.337D-01 0.160D+00 0.308D+00 0.488D+00
 Gap=     0.104 Goal=   None    Shift=    0.000
 RMSDP=9.61D-09 MaxDP=4.20D-07 DE=-6.09D-11 OVMax= 9.43D-07

 SCF Done:  E(RM06L) =  -2050.35316234     A.U. after   16 cycles
            NFock= 16  Conv=0.96D-08     -V/T= 2.0055
 KE= 2.039202129741D+03 PE=-1.048725366948D+04 EE= 3.572219126767D+03
 Leave Link  502 at Sun Dec  2 14:12:53 2018, MaxMem=   536870912 cpu:      1471.7
 (Enter /pbs_home/pkowalski/g09d01/g09/l701.exe)
 Compute integral first derivatives.
 ... and contract with generalized density number  0.
 R6Disp: Adding Grimme-D3 dispersion energy 1st derivatives to the gradient.
 Leave Link  701 at Sun Dec  2 14:12:54 2018, MaxMem=   536870912 cpu:         3.6
 (Enter /pbs_home/pkowalski/g09d01/g09/l702.exe)
 L702 exits ... SP integral derivatives will be done elsewhere.
 Leave Link  702 at Sun Dec  2 14:12:54 2018, MaxMem=   536870912 cpu:         0.2
 (Enter /pbs_home/pkowalski/g09d01/g09/l703.exe)
 Compute integral first derivatives, UseDBF=F ICtDFT=           0.
 Integral derivatives from FoFJK, PRISM(SPDF).
 Calling FoFJK, ICntrl=      2527 FMM=F ISym2X=0 I1Cent= 0 IOpClX= 0 NMat=1 NMatS=1 NMatT=0.
 FoFJK:  IHMeth= 1 ICntrl=    2527 DoSepK=F KAlg= 0 I1Cent=   0 FoldK=F
 IRaf=         0 NMat=   1 IRICut=       1 DoRegI=T DoRafI=F ISym2E= 0.
 FoFCou: FMM=F IPFlag=           0 FMFlag=      100000 FMFlg1=         800
         NFxFlg=           0 DoJE=F BraDBF=F KetDBF=F FulRan=T
         wScrn=  0.000000 ICntrl=    2527 IOpCl=  0 I1Cent=           0 NGrid=           0
         NMat0=    1 NMatS0=      1 NMatT0=    0 NMatD0=    1 NMtDS0=    0 NMtDT0=    0
 Symmetry not used in FoFCou.
 Leave Link  703 at Sun Dec  2 14:13:44 2018, MaxMem=   536870912 cpu:       396.2
 (Enter /pbs_home/pkowalski/g09d01/g09/l716.exe)
 Dipole        =-1.60226267D-03-2.55835062D+00-1.24299121D-01
 ***** Axes restored to original set *****
 -------------------------------------------------------------------
 Center     Atomic                   Forces (Hartrees/Bohr)
 Number     Number              X              Y              Z
 -------------------------------------------------------------------
      1        6           0.000749174   -0.000981522    0.001385516
      2       16           0.000329482    0.001204318   -0.001077232
      3        6           0.000784375   -0.000518057    0.000452503
      4        6          -0.001112330   -0.000241547    0.000173173
      5        6           0.000753094    0.000992443   -0.000162447
      6        6          -0.000394663   -0.000055327    0.000075690
      7        1           0.000296193    0.000127561    0.000136832
      8        6          -0.001733444    0.001755411    0.001420953
      9        6           0.003066693   -0.002804988   -0.004245514
     10        6           0.001211318   -0.001568003    0.000231302
     11        6          -0.001559637   -0.000355289    0.003760287
     12        6          -0.000906261    0.001679701   -0.000567400
     13        9          -0.001921827    0.000457498    0.000226322
     14        9          -0.001122803    0.000274977    0.000156030
     15        9           0.000251568    0.000384241   -0.001300903
     16        9           0.000749024    0.000201662   -0.000193368
     17        9          -0.000506426   -0.000698401    0.000838717
     18        9           0.000827959   -0.000357571    0.001047749
     19        6          -0.000224725    0.000373906    0.000135171
     20        6          -0.000354963    0.000280540   -0.003510972
     21        6          -0.000114109   -0.000585436   -0.000918784
     22        1          -0.000023257    0.000079148   -0.000200955
     23        1           0.000283656   -0.000130291   -0.000100903
     24        1           0.000069944    0.000370765    0.000165451
     25        6           0.000043109    0.000472736    0.000714013
     26        1           0.000045960    0.000088806    0.000739642
     27        1           0.000434749    0.000280675    0.000101380
     28        1           0.000208146    0.000026733   -0.000045665
     29        1           0.000021124    0.000054725    0.000004143
     30        1           0.000211651   -0.000115945   -0.000030750
     31        1           0.000048091   -0.000101693    0.000009054
     32       16           0.000207871    0.000326598    0.001157315
     33        6          -0.000480006   -0.000762429   -0.000713781
     34        6           0.000074469   -0.000648219    0.000273203
     35        6          -0.000422594    0.000124384    0.000399243
     36        1          -0.000229607   -0.000111099   -0.000193363
     37        1           0.000110842    0.000197150   -0.000287590
     38        1           0.000042679    0.000117436    0.000164664
     39        1           0.000285481    0.000164402   -0.000218725
 -------------------------------------------------------------------
 Cartesian Forces:  Max     0.004245514 RMS     0.000968567
 Leave Link  716 at Sun Dec  2 14:13:44 2018, MaxMem=   536870912 cpu:         0.3
 (Enter /pbs_home/pkowalski/g09d01/g09/l103.exe)

 GradGradGradGradGradGradGradGradGradGradGradGradGradGradGradGradGradGrad
 Berny optimization.
 Using GEDIIS/GDIIS optimizer.
 FormGI is forming the generalized inverse of G from B-inverse, IUseBI=4.
 Internal  Forces:  Max     0.004759786 RMS     0.001028602
 Search for a local minimum.
 Step number   6 out of a maximum of  223
 All quantities printed in internal units (Hartrees-Bohrs-Radians)
 RMS Force = .10286D-02 SwitMx=.10000D-02 MixMth= 1
 Mixed Optimization -- RFO/linear search
 Update second derivatives using D2CorX and points    4    5    6
 DE= -3.17D-04 DEPred=-1.40D-03 R= 2.26D-01
 Trust test= 2.26D-01 RLast= 4.81D-01 DXMaxT set to 4.24D-01
 ITU=  0  0 -1  1  1  0
 Use linear search instead of GDIIS.
     Eigenvalues ---    0.00575   0.00884   0.00946   0.00968   0.00985
     Eigenvalues ---    0.01029   0.01107   0.01155   0.01215   0.01246
     Eigenvalues ---    0.01309   0.01359   0.01377   0.01419   0.01485
     Eigenvalues ---    0.01502   0.01584   0.01636   0.01953   0.02120
     Eigenvalues ---    0.02290   0.03890   0.05218   0.05601   0.07091
     Eigenvalues ---    0.07146   0.07168   0.07200   0.07271   0.07276
     Eigenvalues ---    0.07284   0.07335   0.07403   0.08096   0.09267
     Eigenvalues ---    0.09681   0.10476   0.11286   0.12336   0.12656
     Eigenvalues ---    0.14539   0.15575   0.15979   0.15997   0.15999
     Eigenvalues ---    0.16000   0.16000   0.16000   0.16000   0.16000
     Eigenvalues ---    0.16000   0.16001   0.16003   0.16023   0.16048
     Eigenvalues ---    0.17114   0.22918   0.23603   0.24256   0.24333
     Eigenvalues ---    0.24571   0.24788   0.24904   0.24969   0.24990
     Eigenvalues ---    0.24994   0.24996   0.25104   0.25782   0.28004
     Eigenvalues ---    0.28789   0.29128   0.29340   0.29430   0.30315
     Eigenvalues ---    0.30712   0.31702   0.33193   0.33924   0.34030
     Eigenvalues ---    0.34197   0.34207   0.34214   0.34238   0.34245
     Eigenvalues ---    0.34248   0.34254   0.34274   0.34280   0.34307
     Eigenvalues ---    0.34313   0.34337   0.34388   0.35157   0.35852
     Eigenvalues ---    0.36025   0.36711   0.37696   0.38031   0.38910
     Eigenvalues ---    0.39423   0.40580   0.41887   0.51519   0.52552
     Eigenvalues ---    0.52908   0.53139   0.53421   0.54070   0.54803
     Eigenvalues ---    0.57003
 RFO step:  Lambda=-8.20149776D-04 EMin= 5.75486461D-03
 Quartic linear search produced a step of -0.43252.
 Iteration  1 RMS(Cart)=  0.10095710 RMS(Int)=  0.00174866
 Iteration  2 RMS(Cart)=  0.00347212 RMS(Int)=  0.00010538
 Iteration  3 RMS(Cart)=  0.00000585 RMS(Int)=  0.00010537
 Iteration  4 RMS(Cart)=  0.00000000 RMS(Int)=  0.00010537
 ITry= 1 IFail=0 DXMaxC= 4.70D-01 DCOld= 1.00D+10 DXMaxT= 4.24D-01 DXLimC= 3.00D+00 Rises=F
 Variable       Old X    -DE/DX   Delta X   Delta X   Delta X     New X
                                 (Linear)    (Quad)   (Total)
    R1        3.30276  -0.00022   0.00272  -0.00329  -0.00056   3.30220
    R2        2.63089  -0.00288  -0.00308   0.00215  -0.00091   2.62998
    R3        2.73406  -0.00316   0.00007  -0.00726  -0.00719   2.72687
    R4        3.26439   0.00058   0.00041   0.00290   0.00329   3.26768
    R5        2.59695   0.00001  -0.00092  -0.00047  -0.00140   2.59555
    R6        2.80599   0.00012   0.00073   0.00041   0.00114   2.80714
    R7        2.68376   0.00012   0.00053   0.00162   0.00216   2.68592
    R8        2.06519  -0.00029  -0.00006  -0.00159  -0.00165   2.06354
    R9        2.81610  -0.00051  -0.00053  -0.00012  -0.00065   2.81546
   R10        2.07306  -0.00008  -0.00010  -0.00015  -0.00025   2.07281
   R11        2.07863  -0.00013  -0.00013  -0.00036  -0.00050   2.07813
   R12        2.07887   0.00001  -0.00015  -0.00007  -0.00022   2.07865
   R13        2.84970  -0.00166  -0.00032  -0.00346  -0.00363   2.84607
   R14        2.58815  -0.00188  -0.00238   0.00929   0.00690   2.59504
   R15        2.90435   0.00176  -0.00215   0.00274   0.00068   2.90503
   R16        2.54927   0.00164   0.00035   0.00196   0.00231   2.55158
   R17        2.56589  -0.00031  -0.00029   0.00033   0.00005   2.56594
   R18        2.84608  -0.00069   0.00069  -0.00129  -0.00077   2.84531
   R19        2.72867  -0.00193  -0.00098  -0.00293  -0.00391   2.72476
   R20        2.90803   0.00066  -0.00198   0.00183  -0.00020   2.90783
   R21        2.52103   0.00108   0.00133   0.00091   0.00224   2.52327
   R22        2.55149  -0.00022   0.00035   0.00028   0.00063   2.55211
   R23        2.57524  -0.00069  -0.00084   0.00001  -0.00083   2.57441
   R24        2.53773   0.00133   0.00091   0.00144   0.00235   2.54008
   R25        2.62805  -0.00052  -0.00120   0.00568   0.00446   2.63251
   R26        2.81512  -0.00062   0.00001  -0.00192  -0.00191   2.81322
   R27        2.68274   0.00023  -0.00030   0.00129   0.00100   2.68374
   R28        3.30032   0.00003   0.00090   0.00072   0.00160   3.30192
   R29        2.07603  -0.00020  -0.00006  -0.00038  -0.00045   2.07558
   R30        2.08432  -0.00014  -0.00076  -0.00011  -0.00087   2.08344
   R31        2.07432   0.00035   0.00070  -0.00098  -0.00027   2.07405
   R32        2.08321   0.00051  -0.00026   0.00079   0.00052   2.08373
   R33        2.07475   0.00046   0.00070  -0.00049   0.00021   2.07495
   R34        2.07580  -0.00004   0.00004  -0.00038  -0.00034   2.07546
   R35        3.26163   0.00013  -0.00232   0.00419   0.00187   3.26351
   R36        2.59847  -0.00046  -0.00134   0.00503   0.00372   2.60219
   R37        2.81017  -0.00046   0.00018  -0.00152  -0.00134   2.80883
   R38        2.06531  -0.00040  -0.00024  -0.00148  -0.00172   2.06358
   R39        2.07386   0.00007   0.00018  -0.00025  -0.00007   2.07379
   R40        2.08135  -0.00016  -0.00036  -0.00018  -0.00054   2.08082
   R41        2.07450  -0.00007  -0.00001  -0.00034  -0.00035   2.07416
    A1        1.93375   0.00128   0.00050   0.00077   0.00126   1.93501
    A2        2.11300   0.00184  -0.00045   0.00450   0.00398   2.11698
    A3        2.23638  -0.00312  -0.00010  -0.00504  -0.00521   2.23118
    A4        1.61366  -0.00114  -0.00188  -0.00023  -0.00212   1.61154
    A5        1.92600   0.00043   0.00170   0.00073   0.00242   1.92842
    A6        2.11489  -0.00023  -0.00194   0.00151  -0.00042   2.11447
    A7        2.24225  -0.00020   0.00021  -0.00222  -0.00200   2.24026
    A8        2.00403  -0.00073  -0.00140  -0.00134  -0.00274   2.00129
    A9        2.13219   0.00056   0.00248   0.00044   0.00290   2.13510
   A10        2.14679   0.00017  -0.00105   0.00103  -0.00004   2.14675
   A11        1.94731   0.00015   0.00098   0.00005   0.00100   1.94831
   A12        2.18846  -0.00252  -0.00453   0.00100  -0.00363   2.18483
   A13        2.14625   0.00240   0.00394  -0.00026   0.00358   2.14982
   A14        1.92408   0.00009  -0.00024   0.00149   0.00125   1.92533
   A15        1.95952  -0.00023  -0.00120  -0.00030  -0.00150   1.95802
   A16        1.95889  -0.00006  -0.00088   0.00025  -0.00063   1.95826
   A17        1.87873   0.00006   0.00039  -0.00051  -0.00012   1.87862
[truncated: 1,217,473 more chars]
