# Supplementary material for: Wide-range IR spectra of diarylethene derivatives and their simulation using the density functional theory
Source: Sci Rep. 2022 Oct 7;12:16834. doi: 10.1038/s41598-022-20264-x (PMC9546887; doi:10.1038/s41598-022-20264-x)
Supplement: Supplementary file 1 — Supplementary Information 1. [file 41598_2022_20264_MOESM1_ESM.zip › IR_files/2_0068/open/open_wb97xd_air.log]

 Entering Gaussian System, Link 0=g09
 Input=open_wb97xd_air.gjf
 Output=open_wb97xd_air.log
 AtFile(1): /pbs_home/ewapastorczak/DAE/0068/Def2SVP.gbs
            H     0
            S   3   1.00
                 13.0107010              0.19682158E-01
                  1.9622572              0.13796524
                  0.44453796             0.47831935
            S   1   1.00
                  0.12194962             1.0000000
            P   1   1.00
                  0.8000000              1.0000000
            ****
            C     0
            S   5   1.00
               1238.4016938              0.54568832082E-02
                186.29004992             0.40638409211E-01
                 42.251176346            0.18025593888
                 11.676557932            0.46315121755
                  3.5930506482           0.44087173314
            S   1   1.00
                  0.40245147363          1.0000000
            S   1   1.00
                  0.13090182668          1.0000000
            P   3   1.00
                  9.4680970621           0.38387871728E-01
                  2.0103545142           0.21117025112
                  0.54771004707          0.51328172114
            P   1   1.00
                  0.15268613795          1.0000000
            D   1   1.00
                  0.8000000              1.0000000
            ****
            F     0
            S   5   1.00
               2894.8325990             -0.53408255515E-02
                435.41939120            -0.39904258866E-01
                 98.843328866           -0.17912768038
                 27.485198001           -0.46758090825
                  8.5405498171          -0.44653131020
            S   1   1.00
                  1.0654578038           1.0000000
            S   1   1.00
                  0.33247346748          1.0000000
            P   3   1.00
                 22.696633924           -0.45212874436E-01
                  4.9872339257          -0.23754317067
                  1.3491613954          -0.51287353587
            P   1   1.00
                  0.34829881977          1.0000000
            D   1   1.00
                  1.4000000              1.0000000
            ****
            S     0
            S   5   1.00
               9184.9303010             -0.22294387756E-02
               1381.5105503             -0.16683029937E-01
                313.87147580            -0.75262436116E-01
                 88.053870623           -0.19376827038
                 27.039914905           -0.17718020803
            S   3   1.00
                 45.648731303           -0.10736062573
                  4.9664522326           0.65066293018
                  2.0116242047           0.59712155354
            S   1   1.00
                  0.35661077013          1.0000000
            S   1   1.00
                  0.13507221477          1.0000000
            P   5   1.00
                261.98233439            -0.92729929822E-02
                 61.306894736           -0.66547669241E-01
                 19.103729887           -0.24828595903
                  6.6567720378          -0.48703847402
                  2.3959635161          -0.39337850312
            P   1   1.00
                  0.61776161679          1.0000000
            P   1   1.00
                  0.16993376871          1.0000000
            D   1   1.00
                  0.5500000              1.0000000
            ****
 Initial command:
 /pbs_home/pkowalski/g09d01/g09/l1.exe "/pbs_home/daria/obliczenia/0068/open/WB97XD/Gau-15647.inp" -scrdir="/pbs_home/daria/obliczenia/0068/open/WB97XD/"
 Entering Link 1 = /pbs_home/pkowalski/g09d01/g09/l1.exe PID=     15648.
  
 Copyright (c) 1988,1990,1992,1993,1995,1998,2003,2009,2013,
            Gaussian, Inc.  All Rights Reserved.
  
 This is part of the Gaussian(R) 09 program.  It is based on
 the Gaussian(R) 03 system (copyright 2003, Gaussian, Inc.),
 the Gaussian(R) 98 system (copyright 1998, Gaussian, Inc.),
 the Gaussian(R) 94 system (copyright 1995, Gaussian, Inc.),
 the Gaussian 92(TM) system (copyright 1992, Gaussian, Inc.),
 the Gaussian 90(TM) system (copyright 1990, Gaussian, Inc.),
 the Gaussian 88(TM) system (copyright 1988, Gaussian, Inc.),
 the Gaussian 86(TM) system (copyright 1986, Carnegie Mellon
 University), and the Gaussian 82(TM) system (copyright 1983,
 Carnegie Mellon University). Gaussian is a federally registered
 trademark of Gaussian, Inc.
  
 This software contains proprietary and confidential information,
 including trade secrets, belonging to Gaussian, Inc.
  
 This software is provided under written license and may be
 used, copied, transmitted, or stored only in accord with that
 written license.
  
 The following legend is applicable only to US Government
 contracts under FAR:
  
                    RESTRICTED RIGHTS LEGEND
  
 Use, reproduction and disclosure by the US Government is
 subject to restrictions as set forth in subparagraphs (a)
 and (c) of the Commercial Computer Software - Restricted
 Rights clause in FAR 52.227-19.
  
 Gaussian, Inc.
 340 Quinnipiac St., Bldg. 40, Wallingford CT 06492
  
  
 ---------------------------------------------------------------
 Warning -- This program may not be used in any manner that
 competes with the business of Gaussian, Inc. or will provide
 assistance to any competitor of Gaussian, Inc.  The licensee
 of this program is prohibited from giving any competitor of
 Gaussian, Inc. access to this program.  By using this program,
 the user acknowledges that Gaussian, Inc. is engaged in the
 business of creating and licensing software in the field of
 computational chemistry and represents and warrants to the
 licensee that it is not a competitor of Gaussian, Inc. and that
 it will not use this program in any manner prohibited above.
 ---------------------------------------------------------------
  

 Cite this work as:
 Gaussian 09, Revision D.01,
 M. J. Frisch, G. W. Trucks, H. B. Schlegel, G. E. Scuseria, 
 M. A. Robb, J. R. Cheeseman, G. Scalmani, V. Barone, B. Mennucci, 
 G. A. Petersson, H. Nakatsuji, M. Caricato, X. Li, H. P. Hratchian, 
 A. F. Izmaylov, J. Bloino, G. Zheng, J. L. Sonnenberg, M. Hada, 
 M. Ehara, K. Toyota, R. Fukuda, J. Hasegawa, M. Ishida, T. Nakajima, 
 Y. Honda, O. Kitao, H. Nakai, T. Vreven, J. A. Montgomery, Jr., 
 J. E. Peralta, F. Ogliaro, M. Bearpark, J. J. Heyd, E. Brothers, 
 K. N. Kudin, V. N. Staroverov, T. Keith, R. Kobayashi, J. Normand, 
 K. Raghavachari, A. Rendell, J. C. Burant, S. S. Iyengar, J. Tomasi, 
 M. Cossi, N. Rega, J. M. Millam, M. Klene, J. E. Knox, J. B. Cross, 
 V. Bakken, C. Adamo, J. Jaramillo, R. Gomperts, R. E. Stratmann, 
 O. Yazyev, A. J. Austin, R. Cammi, C. Pomelli, J. W. Ochterski, 
 R. L. Martin, K. Morokuma, V. G. Zakrzewski, G. A. Voth, 
 P. Salvador, J. J. Dannenberg, S. Dapprich, A. D. Daniels, 
 O. Farkas, J. B. Foresman, J. V. Ortiz, J. Cioslowski, 
 and D. J. Fox, Gaussian, Inc., Wallingford CT, 2013.
 
 ******************************************
 Gaussian 09:  ES64L-G09RevD.01 24-Apr-2013
                 2-Dec-2018 
 ******************************************
 %chk=dae0068freq_open_wb97xd_air.chk
 %NProcShared=8
 Will use up to    8 processors via shared memory.
 %Mem=4GB
 ----------------------------
 #P opt freq=Raman wB97XD/Gen
 ----------------------------
 1/14=-1,18=20,19=15,26=3,38=1/1,3;
 2/9=110,12=2,17=6,18=5,40=1/2;
 3/5=7,11=2,16=1,25=1,30=1,71=1,74=-58/1,2,3;
 4//1;
 5/5=2,38=5/2;
 6/7=2,8=2,9=2,10=2,28=1/1;
 7//1,2,3,16;
 1/14=-1,18=20,19=15,26=3/3(2);
 2/9=110/2;
 99//99;
 2/9=110/2;
 3/5=7,6=1,11=2,16=1,25=1,30=1,71=1,74=-58,82=7/1,2,3;
 4/5=5,16=3,69=1/1;
 5/5=2,38=5/2;
 7//1,2,3,16;
 1/14=-1,18=20,19=15,26=3/3(-5);
 2/9=110/2;
 6/7=2,8=2,9=2,10=2,19=2,28=1/1;
 99/9=1/99;
 Leave Link    1 at Sun Dec  2 13:47:15 2018, MaxMem=   536870912 cpu:         0.4
 (Enter /pbs_home/pkowalski/g09d01/g09/l101.exe)
 -------------------
 Title Card Required
 -------------------
 Symbolic Z-matrix:
 Charge =  0 Multiplicity = 1
 C1                   -1.98356  -0.16915  -0.69153 
 S2                   -3.47003   0.69728  -0.33932 
 C3                   -4.43855  -0.60139  -1.03241 
 C4                   -3.72348  -1.63606  -1.50629 
 C5                   -2.30761  -1.42272  -1.3321 
 C6                   -5.92506  -0.4872   -1.05623 
 H7                   -4.13904  -2.52104  -1.96635 
 C8                   -0.72423   0.36946  -0.27501 
 C9                   -0.17002   1.62833  -0.88747 
 C10                   0.36709  -0.26573   0.45638 
 C11                   0.99393   1.96856   0.02697 
 C12                   1.58804   0.59155   0.26527 
 F13                  -1.0505    2.65383  -0.97197 
 F14                   0.26133   1.37865  -2.15308 
 F15                   1.86267   2.85881  -0.49722 
 F16                   0.54242   2.50437   1.19958 
 F17                   2.29633   0.17289  -0.81644 
 F18                   2.44005   0.59487   1.31905 
 C19                  -0.55265  -1.82589   2.34146 
 C20                   0.36872  -1.4277    1.29471 
 C21                  -1.70202  -1.02027   2.82439 
 H22                  -1.89961  -1.21193   3.88453 
 H23                  -2.60677  -1.27362   2.26373 
 H24                  -1.51577   0.05307   2.72034 
 C25                  -1.30765  -2.42557  -1.78189 
 H26                  -1.0991   -3.14113  -0.98074 
 H27                  -0.36685  -1.95239  -2.07999 
 H28                  -1.67459  -2.98764  -2.64736 
 H29                  -6.38737  -1.3673   -1.5158 
 H30                  -6.23629   0.39057  -1.63209 
 H31                  -6.32231  -0.39537  -0.04003 
 S32                   1.62138  -2.6596    1.0694 
 C33                   0.93483  -3.69268   2.30148 
 C34                  -0.23047  -3.11018   2.90674 
 C35                   1.58637  -4.93377   2.78126 
 H36                   2.19197  -5.39787   1.99619 
 H37                   2.23878  -4.71804   3.63334 
 H38                   0.84026  -5.66906   3.09973 
 H39                  -0.77187  -3.56441   3.72261 
 
 NAtoms=     39 NQM=       39 NQMF=       0 NMMI=      0 NMMIF=      0
                NMic=       0 NMicF=      0.
                    Isotopes and Nuclear Properties:
 (Nuclear quadrupole moments (NQMom) in fm**2, nuclear magnetic moments (NMagM)
  in nuclear magnetons)

  Atom         1           2           3           4           5           6           7           8           9          10
 IAtWgt=          12          32          12          12          12          12           1          12          12          12
 AtmWgt=  12.0000000  31.9720718  12.0000000  12.0000000  12.0000000  12.0000000   1.0078250  12.0000000  12.0000000  12.0000000
 NucSpn=           0           0           0           0           0           0           1           0           0           0
 AtZEff=   0.0000000   0.0000000   0.0000000   0.0000000   0.0000000   0.0000000   0.0000000   0.0000000   0.0000000   0.0000000
 NQMom=    0.0000000   0.0000000   0.0000000   0.0000000   0.0000000   0.0000000   0.0000000   0.0000000   0.0000000   0.0000000
 NMagM=    0.0000000   0.0000000   0.0000000   0.0000000   0.0000000   0.0000000   2.7928460   0.0000000   0.0000000   0.0000000
 AtZNuc=   6.0000000  16.0000000   6.0000000   6.0000000   6.0000000   6.0000000   1.0000000   6.0000000   6.0000000   6.0000000

  Atom        11          12          13          14          15          16          17          18          19          20
 IAtWgt=          12          12          19          19          19          19          19          19          12          12
 AtmWgt=  12.0000000  12.0000000  18.9984033  18.9984033  18.9984033  18.9984033  18.9984033  18.9984033  12.0000000  12.0000000
 NucSpn=           0           0           1           1           1           1           1           1           0           0
 AtZEff=   0.0000000   0.0000000   0.0000000   0.0000000   0.0000000   0.0000000   0.0000000   0.0000000   0.0000000   0.0000000
 NQMom=    0.0000000   0.0000000   0.0000000   0.0000000   0.0000000   0.0000000   0.0000000   0.0000000   0.0000000   0.0000000
 NMagM=    0.0000000   0.0000000   2.6288670   2.6288670   2.6288670   2.6288670   2.6288670   2.6288670   0.0000000   0.0000000
 AtZNuc=   6.0000000   6.0000000   9.0000000   9.0000000   9.0000000   9.0000000   9.0000000   9.0000000   6.0000000   6.0000000

  Atom        21          22          23          24          25          26          27          28          29          30
 IAtWgt=          12           1           1           1          12           1           1           1           1           1
 AtmWgt=  12.0000000   1.0078250   1.0078250   1.0078250  12.0000000   1.0078250   1.0078250   1.0078250   1.0078250   1.0078250
 NucSpn=           0           1           1           1           0           1           1           1           1           1
 AtZEff=   0.0000000   0.0000000   0.0000000   0.0000000   0.0000000   0.0000000   0.0000000   0.0000000   0.0000000   0.0000000
 NQMom=    0.0000000   0.0000000   0.0000000   0.0000000   0.0000000   0.0000000   0.0000000   0.0000000   0.0000000   0.0000000
 NMagM=    0.0000000   2.7928460   2.7928460   2.7928460   0.0000000   2.7928460   2.7928460   2.7928460   2.7928460   2.7928460
 AtZNuc=   6.0000000   1.0000000   1.0000000   1.0000000   6.0000000   1.0000000   1.0000000   1.0000000   1.0000000   1.0000000

  Atom        31          32          33          34          35          36          37          38          39
 IAtWgt=           1          32          12          12          12           1           1           1           1
 AtmWgt=   1.0078250  31.9720718  12.0000000  12.0000000  12.0000000   1.0078250   1.0078250   1.0078250   1.0078250
 NucSpn=           1           0           0           0           0           1           1           1           1
 AtZEff=   0.0000000   0.0000000   0.0000000   0.0000000   0.0000000   0.0000000   0.0000000   0.0000000   0.0000000
 NQMom=    0.0000000   0.0000000   0.0000000   0.0000000   0.0000000   0.0000000   0.0000000   0.0000000   0.0000000
 NMagM=    2.7928460   0.0000000   0.0000000   0.0000000   0.0000000   2.7928460   2.7928460   2.7928460   2.7928460
 AtZNuc=   1.0000000  16.0000000   6.0000000   6.0000000   6.0000000   1.0000000   1.0000000   1.0000000   1.0000000
 Leave Link  101 at Sun Dec  2 13:47:15 2018, MaxMem=   536870912 cpu:         2.0
 (Enter /pbs_home/pkowalski/g09d01/g09/l103.exe)

 GradGradGradGradGradGradGradGradGradGradGradGradGradGradGradGradGradGrad
 Berny optimization.
 Initialization pass.
                           ----------------------------
                           !    Initial Parameters    !
                           ! (Angstroms and Degrees)  !
 --------------------------                            --------------------------
 ! Name  Definition              Value          Derivative Info.                !
 --------------------------------------------------------------------------------
 ! R1    R(1,2)                  1.7562         estimate D2E/DX2                !
 ! R2    R(1,5)                  1.4446         estimate D2E/DX2                !
 ! R3    R(1,8)                  1.4316         estimate D2E/DX2                !
 ! R4    R(2,3)                  1.7621         estimate D2E/DX2                !
 ! R5    R(3,4)                  1.344          estimate D2E/DX2                !
 ! R6    R(3,6)                  1.4911         estimate D2E/DX2                !
 ! R7    R(4,5)                  1.4424         estimate D2E/DX2                !
 ! R8    R(4,7)                  1.0805         estimate D2E/DX2                !
 ! R9    R(5,25)                 1.4859         estimate D2E/DX2                !
 ! R10   R(6,29)                 1.0952         estimate D2E/DX2                !
 ! R11   R(6,30)                 1.095          estimate D2E/DX2                !
 ! R12   R(6,31)                 1.0949         estimate D2E/DX2                !
 ! R13   R(8,9)                  1.5057         estimate D2E/DX2                !
 ! R14   R(8,10)                 1.4592         estimate D2E/DX2                !
 ! R15   R(9,11)                 1.5188         estimate D2E/DX2                !
 ! R16   R(9,13)                 1.3543         estimate D2E/DX2                !
 ! R17   R(9,14)                 1.3602         estimate D2E/DX2                !
 ! R18   R(10,12)                1.504          estimate D2E/DX2                !
 ! R19   R(10,20)                1.4328         estimate D2E/DX2                !
 ! R20   R(11,12)                1.5185         estimate D2E/DX2                !
 ! R21   R(11,15)                1.3498         estimate D2E/DX2                !
 ! R22   R(11,16)                1.366          estimate D2E/DX2                !
 ! R23   R(12,17)                1.3591         estimate D2E/DX2                !
 ! R24   R(12,18)                1.3551         estimate D2E/DX2                !
 ! R25   R(19,20)                1.4502         estimate D2E/DX2                !
 ! R26   R(19,21)                1.4844         estimate D2E/DX2                !
 ! R27   R(19,34)                1.4397         estimate D2E/DX2                !
 ! R28   R(20,32)                1.7713         estimate D2E/DX2                !
 ! R29   R(21,22)                1.0953         estimate D2E/DX2                !
 ! R30   R(21,23)                1.0941         estimate D2E/DX2                !
 ! R31   R(21,24)                1.0943         estimate D2E/DX2                !
 ! R32   R(25,26)                1.0942         estimate D2E/DX2                !
 ! R33   R(25,27)                1.0945         estimate D2E/DX2                !
 ! R34   R(25,28)                1.0953         estimate D2E/DX2                !
 ! R35   R(32,33)                1.7483         estimate D2E/DX2                !
 ! R36   R(33,34)                1.4365         estimate D2E/DX2                !
 ! R37   R(33,35)                1.4816         estimate D2E/DX2                !
 ! R38   R(34,39)                1.0794         estimate D2E/DX2                !
 ! R39   R(35,36)                1.0947         estimate D2E/DX2                !
 ! R40   R(35,37)                1.0946         estimate D2E/DX2                !
 ! R41   R(35,38)                1.0949         estimate D2E/DX2                !
 ! A1    A(2,1,5)              109.0976         estimate D2E/DX2                !
 ! A2    A(2,1,8)              120.0388         estimate D2E/DX2                !
 ! A3    A(5,1,8)              130.7551         estimate D2E/DX2                !
 ! A4    A(1,2,3)               91.3029         estimate D2E/DX2                !
 ! A5    A(2,3,4)              114.4321         estimate D2E/DX2                !
 ! A6    A(2,3,6)              119.8547         estimate D2E/DX2                !
 ! A7    A(4,3,6)              125.7131         estimate D2E/DX2                !
 ! A8    A(3,4,5)              111.4572         estimate D2E/DX2                !
 ! A9    A(3,4,7)              125.1704         estimate D2E/DX2                !
 ! A10   A(5,4,7)              123.3718         estimate D2E/DX2                !
 ! A11   A(1,5,4)              113.7093         estimate D2E/DX2                !
 ! A12   A(1,5,25)             124.6761         estimate D2E/DX2                !
 ! A13   A(4,5,25)             121.6145         estimate D2E/DX2                !
 ! A14   A(3,6,29)             111.4682         estimate D2E/DX2                !
 ! A15   A(3,6,30)             110.6806         estimate D2E/DX2                !
 ! A16   A(3,6,31)             110.6892         estimate D2E/DX2                !
 ! A17   A(29,6,30)            107.6686         estimate D2E/DX2                !
 ! A18   A(29,6,31)            107.6792         estimate D2E/DX2                !
 ! A19   A(30,6,31)            108.5262         estimate D2E/DX2                !
 ! A20   A(1,8,9)              121.3325         estimate D2E/DX2                !
 ! A21   A(1,8,10)             129.7867         estimate D2E/DX2                !
 ! A22   A(9,8,10)             107.0101         estimate D2E/DX2                !
 ! A23   A(8,9,11)             102.9717         estimate D2E/DX2                !
 ! A24   A(8,9,13)             114.7832         estimate D2E/DX2                !
 ! A25   A(8,9,14)             109.9827         estimate D2E/DX2                !
 ! A26   A(11,9,13)            111.4806         estimate D2E/DX2                !
 ! A27   A(11,9,14)            110.9961         estimate D2E/DX2                !
 ! A28   A(13,9,14)            106.6858         estimate D2E/DX2                !
 ! A29   A(8,10,12)            107.1764         estimate D2E/DX2                !
 ! A30   A(8,10,20)            130.3241         estimate D2E/DX2                !
 ! A31   A(12,10,20)           122.3882         estimate D2E/DX2                !
 ! A32   A(9,11,12)            101.0215         estimate D2E/DX2                !
 ! A33   A(9,11,15)            114.0264         estimate D2E/DX2                !
 ! A34   A(9,11,16)            110.5735         estimate D2E/DX2                !
 ! A35   A(12,11,15)           114.0293         estimate D2E/DX2                !
 ! A36   A(12,11,16)           110.5056         estimate D2E/DX2                !
 ! A37   A(15,11,16)           106.7019         estimate D2E/DX2                !
 ! A38   A(10,12,11)           102.6622         estimate D2E/DX2                !
 ! A39   A(10,12,17)           110.4029         estimate D2E/DX2                !
 ! A40   A(10,12,18)           114.3923         estimate D2E/DX2                !
 ! A41   A(11,12,17)           110.998          estimate D2E/DX2                !
 ! A42   A(11,12,18)           111.456          estimate D2E/DX2                !
 ! A43   A(17,12,18)           106.9785         estimate D2E/DX2                !
 ! A44   A(20,19,21)           125.293          estimate D2E/DX2                !
 ! A45   A(20,19,34)           112.7159         estimate D2E/DX2                !
 ! A46   A(21,19,34)           121.9843         estimate D2E/DX2                !
 ! A47   A(10,20,19)           130.1099         estimate D2E/DX2                !
 ! A48   A(10,20,32)           119.3665         estimate D2E/DX2                !
 ! A49   A(19,20,32)           110.4965         estimate D2E/DX2                !
 ! A50   A(19,21,22)           111.0768         estimate D2E/DX2                !
 ! A51   A(19,21,23)           110.3595         estimate D2E/DX2                !
 ! A52   A(19,21,24)           111.6915         estimate D2E/DX2                !
 ! A53   A(22,21,23)           107.8354         estimate D2E/DX2                !
 ! A54   A(22,21,24)           107.1193         estimate D2E/DX2                !
 ! A55   A(23,21,24)           108.6105         estimate D2E/DX2                !
 ! A56   A(5,25,26)            110.364          estimate D2E/DX2                !
 ! A57   A(5,25,27)            111.6624         estimate D2E/DX2                !
 ! A58   A(5,25,28)            111.1053         estimate D2E/DX2                !
 ! A59   A(26,25,27)           108.5606         estimate D2E/DX2                !
 ! A60   A(26,25,28)           107.8665         estimate D2E/DX2                !
 ! A61   A(27,25,28)           107.1349         estimate D2E/DX2                !
 ! A62   A(20,32,33)            92.4996         estimate D2E/DX2                !
 ! A63   A(32,33,34)           112.0783         estimate D2E/DX2                !
 ! A64   A(32,33,35)           123.4025         estimate D2E/DX2                !
 ! A65   A(34,33,35)           124.0539         estimate D2E/DX2                !
 ! A66   A(19,34,33)           112.1983         estimate D2E/DX2                !
 ! A67   A(19,34,39)           124.051          estimate D2E/DX2                !
 ! A68   A(33,34,39)           123.6915         estimate D2E/DX2                !
 ! A69   A(33,35,36)           111.4794         estimate D2E/DX2                !
 ! A70   A(33,35,37)           110.4313         estimate D2E/DX2                !
 ! A71   A(33,35,38)           110.9211         estimate D2E/DX2                !
 ! A72   A(36,35,37)           108.1844         estimate D2E/DX2                !
 ! A73   A(36,35,38)           107.5099         estimate D2E/DX2                !
 ! A74   A(37,35,38)           108.1849         estimate D2E/DX2                !
 ! D1    D(5,1,2,3)              0.1172         estimate D2E/DX2                !
 ! D2    D(8,1,2,3)           -176.4906         estimate D2E/DX2                !
 ! D3    D(2,1,5,4)             -0.2663         estimate D2E/DX2                !
 ! D4    D(2,1,5,25)           179.8331         estimate D2E/DX2                !
 ! D5    D(8,1,5,4)            175.8564         estimate D2E/DX2                !
 ! D6    D(8,1,5,25)            -4.0442         estimate D2E/DX2                !
 ! D7    D(2,1,8,9)            -67.7768         estimate D2E/DX2                !
 ! D8    D(2,1,8,10)           129.9201         estimate D2E/DX2                !
 ! D9    D(5,1,8,9)            116.4562         estimate D2E/DX2                !
 ! D10   D(5,1,8,10)           -45.8469         estimate D2E/DX2                !
 ! D11   D(1,2,3,4)              0.0627         estimate D2E/DX2                !
 ! D12   D(1,2,3,6)           -179.8595         estimate D2E/DX2                !
 ! D13   D(2,3,4,5)             -0.2248         estimate D2E/DX2                !
 ! D14   D(2,3,4,7)           -179.9632         estimate D2E/DX2                !
 ! D15   D(6,3,4,5)            179.6922         estimate D2E/DX2                !
 ! D16   D(6,3,4,7)             -0.0462         estimate D2E/DX2                !
 ! D17   D(2,3,6,29)           179.9831         estimate D2E/DX2                !
 ! D18   D(2,3,6,30)            60.1779         estimate D2E/DX2                !
 ! D19   D(2,3,6,31)           -60.1926         estimate D2E/DX2                !
 ! D20   D(4,3,6,29)             0.0702         estimate D2E/DX2                !
 ! D21   D(4,3,6,30)          -119.735          estimate D2E/DX2                !
 ! D22   D(4,3,6,31)           119.8945         estimate D2E/DX2                !
 ! D23   D(3,4,5,1)              0.319          estimate D2E/DX2                !
 ! D24   D(3,4,5,25)          -179.777          estimate D2E/DX2                !
 ! D25   D(7,4,5,1)           -179.9371         estimate D2E/DX2                !
 ! D26   D(7,4,5,25)            -0.0331         estimate D2E/DX2                !
 ! D27   D(1,5,25,26)           90.1542         estimate D2E/DX2                !
 ! D28   D(1,5,25,27)          -30.6935         estimate D2E/DX2                !
 ! D29   D(1,5,25,28)         -150.2386         estimate D2E/DX2                !
 ! D30   D(4,5,25,26)          -89.7389         estimate D2E/DX2                !
 ! D31   D(4,5,25,27)          149.4134         estimate D2E/DX2                !
 ! D32   D(4,5,25,28)           29.8683         estimate D2E/DX2                !
 ! D33   D(1,8,9,11)           168.9255         estimate D2E/DX2                !
 ! D34   D(1,8,9,13)            47.5765         estimate D2E/DX2                !
 ! D35   D(1,8,9,14)           -72.715          estimate D2E/DX2                !
 ! D36   D(10,8,9,11)          -25.2135         estimate D2E/DX2                !
 ! D37   D(10,8,9,13)         -146.5625         estimate D2E/DX2                !
 ! D38   D(10,8,9,14)           93.146          estimate D2E/DX2                !
 ! D39   D(1,8,10,12)          163.1341         estimate D2E/DX2                !
 ! D40   D(1,8,10,20)          -20.7125         estimate D2E/DX2                !
 ! D41   D(9,8,10,12)           -1.1107         estimate D2E/DX2                !
 ! D42   D(9,8,10,20)          175.0428         estimate D2E/DX2                !
 ! D43   D(8,9,11,12)           41.0885         estimate D2E/DX2                !
 ! D44   D(8,9,11,15)          163.8425         estimate D2E/DX2                !
 ! D45   D(8,9,11,16)          -75.9314         estimate D2E/DX2                !
 ! D46   D(13,9,11,12)         164.656          estimate D2E/DX2                !
 ! D47   D(13,9,11,15)         -72.59           estimate D2E/DX2                !
 ! D48   D(13,9,11,16)          47.6361         estimate D2E/DX2                !
 ! D49   D(14,9,11,12)         -76.559          estimate D2E/DX2                !
 ! D50   D(14,9,11,15)          46.195          estimate D2E/DX2                !
 ! D51   D(14,9,11,16)         166.4211         estimate D2E/DX2                !
 ! D52   D(8,10,12,11)          26.9808         estimate D2E/DX2                !
 ! D53   D(8,10,12,17)         -91.4058         estimate D2E/DX2                !
 ! D54   D(8,10,12,18)         147.8798         estimate D2E/DX2                !
 ! D55   D(20,10,12,11)       -149.5469         estimate D2E/DX2                !
 ! D56   D(20,10,12,17)         92.0666         estimate D2E/DX2                !
 ! D57   D(20,10,12,18)        -28.6479         estimate D2E/DX2                !
 ! D58   D(8,10,20,19)         -45.2147         estimate D2E/DX2                !
 ! D59   D(8,10,20,32)         132.6933         estimate D2E/DX2                !
 ! D60   D(12,10,20,19)        130.4324         estimate D2E/DX2                !
 ! D61   D(12,10,20,32)        -51.6596         estimate D2E/DX2                !
 ! D62   D(9,11,12,10)         -41.6858         estimate D2E/DX2                !
 ! D63   D(9,11,12,17)          76.2809         estimate D2E/DX2                !
 ! D64   D(9,11,12,18)        -164.5803         estimate D2E/DX2                !
 ! D65   D(15,11,12,10)       -164.4378         estimate D2E/DX2                !
 ! D66   D(15,11,12,17)        -46.4711         estimate D2E/DX2                !
 ! D67   D(15,11,12,18)         72.6676         estimate D2E/DX2                !
 ! D68   D(16,11,12,10)         75.3839         estimate D2E/DX2                !
 ! D69   D(16,11,12,17)       -166.6494         estimate D2E/DX2                !
 ! D70   D(16,11,12,18)        -47.5107         estimate D2E/DX2                !
 ! D71   D(21,19,20,10)         -3.773          estimate D2E/DX2                !
 ! D72   D(21,19,20,32)        178.1734         estimate D2E/DX2                !
 ! D73   D(34,19,20,10)        177.1667         estimate D2E/DX2                !
 ! D74   D(34,19,20,32)         -0.8869         estimate D2E/DX2                !
 ! D75   D(20,19,21,22)       -149.0995         estimate D2E/DX2                !
 ! D76   D(20,19,21,23)         91.3536         estimate D2E/DX2                !
 ! D77   D(20,19,21,24)        -29.5738         estimate D2E/DX2                !
 ! D78   D(34,19,21,22)         29.8786         estimate D2E/DX2                !
 ! D79   D(34,19,21,23)        -89.6683         estimate D2E/DX2                !
 ! D80   D(34,19,21,24)        149.4043         estimate D2E/DX2                !
 ! D81   D(20,19,34,33)          0.2367         estimate D2E/DX2                !
 ! D82   D(20,19,34,39)        177.525          estimate D2E/DX2                !
 ! D83   D(21,19,34,33)       -178.859          estimate D2E/DX2                !
 ! D84   D(21,19,34,39)         -1.5707         estimate D2E/DX2                !
 ! D85   D(10,20,32,33)       -177.2828         estimate D2E/DX2                !
 ! D86   D(19,20,32,33)          1.0092         estimate D2E/DX2                !
 ! D87   D(20,32,33,34)         -0.8923         estimate D2E/DX2                !
 ! D88   D(20,32,33,35)       -173.3412         estimate D2E/DX2                !
 ! D89   D(32,33,34,19)          0.5356         estimate D2E/DX2                !
 ! D90   D(32,33,34,39)       -176.7641         estimate D2E/DX2                !
 ! D91   D(35,33,34,19)        172.9266         estimate D2E/DX2                !
 ! D92   D(35,33,34,39)         -4.3731         estimate D2E/DX2                !
 ! D93   D(32,33,35,36)        -29.8644         estimate D2E/DX2                !
 ! D94   D(32,33,35,37)         90.4315         estimate D2E/DX2                !
 ! D95   D(32,33,35,38)       -149.638          estimate D2E/DX2                !
 ! D96   D(34,33,35,36)        158.5876         estimate D2E/DX2                !
 ! D97   D(34,33,35,37)        -81.1165         estimate D2E/DX2                !
 ! D98   D(34,33,35,38)         38.814          estimate D2E/DX2                !
 --------------------------------------------------------------------------------
 Trust Radius=3.00D-01 FncErr=1.00D-07 GrdErr=1.00D-06
 Number of steps in this run=    223 maximum allowed number of steps=    234.
 GradGradGradGradGradGradGradGradGradGradGradGradGradGradGradGradGradGrad

 Leave Link  103 at Sun Dec  2 13:47:15 2018, MaxMem=   536870912 cpu:         0.2
 (Enter /pbs_home/pkowalski/g09d01/g09/l202.exe)
                          Input orientation:                          
 ---------------------------------------------------------------------
 Center     Atomic      Atomic             Coordinates (Angstroms)
 Number     Number       Type             X           Y           Z
 ---------------------------------------------------------------------
      1          6           0       -1.983556   -0.169153   -0.691527
      2         16           0       -3.470029    0.697278   -0.339320
      3          6           0       -4.438551   -0.601387   -1.032411
      4          6           0       -3.723476   -1.636060   -1.506289
      5          6           0       -2.307606   -1.422719   -1.332104
      6          6           0       -5.925055   -0.487198   -1.056225
      7          1           0       -4.139036   -2.521037   -1.966354
      8          6           0       -0.724228    0.369456   -0.275012
      9          6           0       -0.170016    1.628331   -0.887473
     10          6           0        0.367088   -0.265727    0.456378
     11          6           0        0.993927    1.968562    0.026973
     12          6           0        1.588035    0.591546    0.265272
     13          9           0       -1.050498    2.653827   -0.971967
     14          9           0        0.261332    1.378654   -2.153077
     15          9           0        1.862675    2.858807   -0.497218
     16          9           0        0.542420    2.504373    1.199584
     17          9           0        2.296330    0.172892   -0.816441
     18          9           0        2.440050    0.594875    1.319053
     19          6           0       -0.552649   -1.825890    2.341459
     20          6           0        0.368719   -1.427696    1.294708
     21          6           0       -1.702020   -1.020268    2.824392
     22          1           0       -1.899608   -1.211931    3.884528
     23          1           0       -2.606774   -1.273625    2.263734
     24          1           0       -1.515770    0.053074    2.720341
     25          6           0       -1.307650   -2.425566   -1.781887
     26          1           0       -1.099099   -3.141132   -0.980737
     27          1           0       -0.366854   -1.952393   -2.079991
     28          1           0       -1.674593   -2.987643   -2.647364
     29          1           0       -6.387368   -1.367299   -1.515802
     30          1           0       -6.236290    0.390574   -1.632093
     31          1           0       -6.322311   -0.395367   -0.040030
     32         16           0        1.621375   -2.659597    1.069405
     33          6           0        0.934833   -3.692677    2.301480
     34          6           0       -0.230475   -3.110185    2.906743
     35          6           0        1.586373   -4.933771    2.781259
     36          1           0        2.191971   -5.397868    1.996186
     37          1           0        2.238776   -4.718036    3.633343
     38          1           0        0.840257   -5.669056    3.099733
     39          1           0       -0.771870   -3.564409    3.722610
 ---------------------------------------------------------------------
                    Distance matrix (angstroms):
                    1          2          3          4          5
     1  C    0.000000
     2  S    1.756233   0.000000
     3  C    2.515955   1.762084   0.000000
     4  C    2.417225   2.621167   1.344039   0.000000
     5  C    1.444567   2.613662   2.303329   1.442408   0.000000
     6  C    3.971092   2.818526   1.491074   2.523765   3.746631
     7  H    3.435496   3.667746   2.155694   1.080525   2.227714
     8  C    1.431605   2.766049   3.913105   3.812300   2.614656
     9  C    2.560912   3.472379   4.817991   4.864797   3.751785
    10  C    2.617736   4.035342   5.042155   4.739472   3.419253
    11  C    3.735167   4.655883   6.102356   6.131728   4.924226
    12  C    3.774969   5.095167   6.279077   6.026011   4.667429
    13  F    2.986380   3.175289   4.698827   5.082661   4.281150
    14  F    3.093761   4.204408   5.221624   5.038405   3.888590
    15  F    4.898958   5.756290   7.208663   7.240658   6.034877
    16  F    4.135770   4.661927   6.279938   6.531677   5.473038
    17  F    4.295349   5.809778   6.782682   6.323469   4.899808
    18  F    4.918786   6.139196   7.367196   7.137834   5.799962
    19  C    3.740491   4.697239   5.289862   4.989524   4.091147
    20  C    3.325997   4.682045   5.404453   4.963372   3.750051
    21  C    3.628408   4.010598   4.747525   4.818743   4.219616
    22  H    4.694115   4.894098   5.567341   5.706776   5.236807
    23  H    3.215871   3.377212   3.830390   3.948602   3.611341
    24  H    3.450949   3.687228   4.801470   5.058808   4.384892
    25  C    2.595598   4.063131   3.700254   2.556460   1.485907
    26  H    3.114251   4.556985   4.195821   3.070635   2.129998
    27  H    2.778759   4.436258   4.416034   3.419958   2.146255
    28  H    3.444508   4.704179   3.992712   2.706797   2.140000
    29  H    4.637731   3.762639   2.148994   2.677432   4.084271
    30  H    4.391322   3.068799   2.139035   3.230682   4.337347
    31  H    4.393224   3.069032   2.139116   3.231590   4.340825
    32  S    4.722152   6.259035   6.736213   6.020736   4.768020
    33  C    5.467203   6.756356   7.038761   6.358351   5.372993
    34  C    4.966941   5.960571   6.286407   5.817986   5.012968
    35  C    6.892476   8.186204   8.343461   7.579741   6.664107
    36  H    7.210984   8.640813   8.725965   7.836520   6.864803
    37  H    7.564715   8.814654   9.127034   8.453569   7.495623
    38  H    7.252345   8.422343   8.403672   7.635978   6.897942
    39  H    5.699171   6.476211   6.695841   6.306497   5.700479
                    6          7          8          9         10
     6  C    0.000000
     7  H    2.855644   0.000000
     8  C    5.328486   4.782939   0.000000
     9  C    6.133874   5.842461   1.505664   0.000000
    10  C    6.475190   5.591173   1.459232   2.383668   0.000000
    11  C    7.421347   7.104728   2.366514   1.518794   2.359950
    12  C    7.704322   6.889679   2.384909   2.344033   1.504045
    13  F    5.799521   6.107954   2.410508   1.354264   3.545915
    14  F    6.554073   5.882661   2.348816   1.360203   3.086167
    15  F    8.494526   8.192778   3.596986   2.407946   3.592887
    16  F    7.474383   7.562667   2.887334   2.372935   2.873421
    17  F    8.251327   7.070608   3.074988   2.864648   2.352537
    18  F    8.762866   7.986687   3.550283   3.570607   2.404582
    19  C    6.496084   5.648243   3.419781   4.743843   2.614107
    20  C    6.784027   5.670077   2.624559   3.793606   1.432820
    21  C    5.759981   5.580556   3.534645   4.810411   3.233888
    22  H    6.414086   6.400126   4.602616   5.816405   4.217277
    23  H    4.759369   4.668780   3.562152   4.928412   3.623017
    24  H    5.830621   5.955895   3.114285   4.160386   2.961810
    25  C    5.060068   2.838994   3.228499   4.304447   3.532632
    26  H    5.508078   3.255330   3.600390   4.860007   3.533123
    27  H    5.838535   3.816494   2.962541   3.779210   3.133159
    28  H    5.181735   2.599033   4.219166   5.164124   4.605487
    29  H    1.095227   2.566926   6.052028   6.929939   7.122193
    30  H    1.094977   3.603843   5.676702   6.235878   6.956798
    31  H    1.094942   3.604981   5.654972   6.531787   6.709045
    32  S    8.135492   6.512862   4.060108   5.042299   2.771219
    33  C    8.282955   6.732851   5.088391   6.301050   3.933284
    34  C    7.417104   6.274633   4.740808   6.070689   3.801620
    35  C    9.535190   7.819298   6.542468   7.720472   5.355592
    36  H    9.965843   8.003720   6.850152   7.953738   5.660396
    37  H   10.321830   8.766977   7.066626   8.155760   5.780949
    38  H    9.481197   7.769724   7.092260   8.376772   6.033836
    39  H    7.672146   6.692589   5.608792   6.969909   4.779833
                   11         12         13         14         15
    11  C    0.000000
    12  C    1.518527   0.000000
    13  F    2.376372   3.570101   0.000000
    14  F    2.374301   2.868465   2.177610   0.000000
    15  F    1.349828   2.407756   2.958712   2.738068   0.000000
    16  F    1.366005   2.371741   2.697287   3.547758   2.178953
    17  F    2.373190   1.359064   4.168991   2.716923   2.739361
    18  F    2.376501   1.355136   4.655317   4.173344   2.959323
    19  C    4.706018   3.838890   5.594149   5.579652   5.986507
    20  C    3.678669   2.573676   4.879634   4.446836   4.880268
    21  C    4.901713   4.468949   5.323138   5.863853   6.227951
    22  H    5.776575   5.339963   6.265031   6.916174   7.065790
    23  H    5.336659   5.006909   5.321338   5.896510   6.683998
    24  H    4.149929   3.993861   4.540213   5.354013   5.444145
    25  C    5.279924   4.656052   5.149984   4.131776   6.294913
    26  H    5.612950   4.765093   5.795170   4.863498   6.708589
    27  H    4.654558   3.974101   4.786685   3.390551   5.533861
    28  H    6.231937   5.651441   5.917992   4.801736   7.163544
    29  H    8.245705   8.403354   6.704282   7.221606   9.325272
    30  H    7.584101   8.053598   5.696536   6.592937   8.542443
    31  H    7.688953   7.977518   6.161015   7.138380   8.820015
    32  S    4.785417   3.349279   6.287971   5.342431   5.741543
    33  C    6.101353   4.788255   7.411822   6.783441   7.184396
    34  C    5.965392   4.897669   6.995761   6.781838   7.183112
    35  C    7.455152   6.071189   8.866310   8.120968   8.458666
    36  H    7.718640   6.263696   9.173513   8.177102   8.631233
    37  H    7.698451   6.321315   9.293684   8.634961   8.637797
    38  H    8.233996   6.912921   9.456431   8.808937   9.311705
    39  H    6.884006   5.898669   7.796355   7.747585   8.124376
                   16         17         18         19         20
    16  F    0.000000
    17  F    3.546316   0.000000
    18  F    2.694709   2.181526   0.000000
    19  C    4.610231   4.699377   3.982670   0.000000
    20  C    3.937053   3.276357   2.895134   1.450229   0.000000
    21  C    4.483370   5.537698   4.693770   1.484353   2.606509
    22  H    5.194549   6.451569   5.355263   2.138295   3.449497
    23  H    5.032207   5.968276   5.463895   2.128489   3.133099
    24  H    3.543687   5.201470   4.231509   2.145147   2.788621
    25  C    6.051134   4.546729   5.725744   4.234574   3.642993
    26  H    6.270575   4.747493   5.636697   3.614617   3.204372
    27  H    5.607598   3.633999   5.091246   4.427160   3.493561
    28  H    7.062322   5.395321   6.745160   5.243737   4.706218
    29  H    8.389584   8.846915   9.476805   7.009473   7.317604
    30  H    7.644439   8.574280   9.166781   7.280495   7.449726
    31  H    7.554447   8.672180   8.922256   6.403662   6.900515
    32  S    5.277090   3.469146   3.365136   2.653219   1.771296
    33  C    6.306472   5.149537   4.649080   2.387278   2.542482
    34  C    5.919039   5.570048   4.835280   1.439707   2.405922
    35  C    7.675775   6.286931   5.782106   3.798390   3.998135
    36  H    8.111782   6.241405   6.035977   4.517874   4.424770
    37  H    7.807944   6.612493   5.798575   4.222028   4.448894
    38  H    8.396679   7.182265   6.705743   4.157535   4.633530
    39  H    6.702472   6.632063   5.778681   2.231162   3.429460
                   21         22         23         24         25
    21  C    0.000000
    22  H    1.095292   0.000000
    23  H    1.094124   1.769424   0.000000
    24  H    1.094340   1.761505   1.777332   0.000000
    25  C    4.831997   5.825082   4.402470   5.143639   0.000000
    26  H    4.397793   5.294661   4.035748   4.906582   1.094244
    27  H    5.167640   6.202669   4.934158   5.327766   1.094466
    28  H    5.814760   6.772695   5.284478   6.171178   1.095275
    29  H    6.396109   7.023368   5.346641   6.610207   5.195600
    30  H    6.512322   7.197773   5.578568   6.429689   5.678430
    31  H    5.471975   5.969023   4.459135   5.560898   5.683537
    32  S    4.100285   4.734763   4.607015   4.463839   4.094365
    33  C    3.790541   4.085854   4.289081   4.495726   4.827855
    34  C    2.557338   2.710247   3.071353   3.419494   4.859245
    35  C    5.111838   5.217409   5.589900   5.873298   5.957245
    36  H    5.917134   6.150523   6.333160   6.632082   5.946071
    37  H    5.464225   5.429741   6.100749   6.139517   6.867115
    38  H    5.305677   5.290437   5.648073   6.199804   6.242111
    39  H    2.853879   2.613841   3.277634   3.826763   5.646549
                   26         27         28         29         30
    26  H    0.000000
    27  H    1.776975   0.000000
    28  H    1.769858   1.761770   0.000000
    29  H    5.603443   6.075132   5.110401   0.000000
    30  H    6.268009   6.335644   5.766472   1.768181   0.000000
    31  H    5.975458   6.484847   5.926159   1.768272   1.777574
    32  S    3.440340   3.791027   4.978493   8.514300   8.851245
    33  C    3.900517   4.890835   5.638903   8.578675   9.141714
    34  C    3.983462   5.121191   5.740087   7.778425   8.302178
    35  C    4.957614   6.027891   6.625048   9.734732  10.441283
    36  H    4.978561   5.918961   6.505541  10.108641  10.849242
    37  H    5.909126   6.861506   7.599736  10.590160  11.209346
    38  H    5.177040   6.488470   6.822285   9.594105  10.449249
    39  H    4.733679   6.035960   6.459423   7.987621   8.612469
                   31         32         33         34         35
    31  H    0.000000
    32  S    8.334251   0.000000
    33  C    8.307892   1.748315   0.000000
    34  C    7.291377   2.647299   1.436518   0.000000
    35  C    9.544845   2.846672   1.481556   2.577236   0.000000
    36  H   10.082867   2.946630   2.140392   3.454107   1.094749
    37  H   10.269924   3.345464   2.127319   3.034852   1.094631
    38  H    9.432512   3.713384   2.133595   2.780563   1.094878
    39  H    7.416717   3.685893   2.224612   1.079383   2.884892
                   36         37         38         39
    36  H    0.000000
    37  H    1.773315   0.000000
    38  H    1.765925   1.773424   0.000000
    39  H    3.889276   3.225339   2.723319   0.000000
 Stoichiometry    C17H14F6S2
 Framework group  C1[X(C17H14F6S2)]
 Deg. of freedom   111
 Full point group                 C1      NOp   1
 Largest Abelian subgroup         C1      NOp   1
 Largest concise Abelian subgroup C1      NOp   1
                         Standard orientation:                         
 ---------------------------------------------------------------------
 Center     Atomic      Atomic             Coordinates (Angstroms)
 Number     Number       Type             X           Y           Z
 ---------------------------------------------------------------------
      1          6           0        1.665454   -0.455943    0.278349
      2         16           0        3.034902   -0.675482   -0.799042
      3          6           0        3.534152   -2.127146    0.066036
      4          6           0        2.744355   -2.455796    1.102690
      5          6           0        1.661148   -1.516298    1.259370
      6          6           0        4.746565   -2.874346   -0.375608
      7          1           0        2.889604   -3.308786    1.749871
      8          6           0        0.735005    0.607229    0.047218
      9          6           0        1.135778    2.048801    0.215367
     10          6           0       -0.722263    0.574461   -0.021008
     11          6           0       -0.034979    2.801299   -0.392752
     12          6           0       -1.206079    1.990198    0.133140
     13          9           0        2.304801    2.386093   -0.379317
     14          9           0        1.270655    2.342691    1.536575
     15          9           0       -0.079355    4.109126   -0.061612
     16          9           0        0.013331    2.743091   -1.756661
     17          9           0       -1.443636    2.269884    1.441726
     18          9           0       -2.346114    2.268926   -0.544373
     19          6           0       -1.552969   -1.565667   -1.271341
     20          6           0       -1.614481   -0.518736   -0.269685
     21          6           0       -0.530985   -1.668327   -2.342935
     22          1           0       -0.946023   -2.142166   -3.238973
     23          1           0        0.315322   -2.273900   -2.005071
     24          1           0       -0.158522   -0.683834   -2.642307
     25          6           0        0.653554   -1.662638    2.341617
     26          1           0       -0.186835   -2.274149    1.999314
     27          1           0        0.267747   -0.691949    2.668374
     28          1           0        1.087511   -2.150093    3.221218
     29          1           0        4.929943   -3.750053    0.256082
     30          1           0        5.634491   -2.235664   -0.324180
     31          1           0        4.630216   -3.226084   -1.405968
     32         16           0       -3.020531   -0.749061    0.782676
     33          6           0       -3.503152   -2.206972   -0.052894
     34          6           0       -2.622250   -2.521171   -1.143249
     35          6           0       -4.769647   -2.924283    0.223621
     36          1           0       -5.083031   -2.797527    1.264870
     37          1           0       -5.570040   -2.549250   -0.422088
     38          1           0       -4.658550   -3.998167    0.041443
     39          1           0       -2.774122   -3.351972   -1.815389
 ---------------------------------------------------------------------
 Rotational constants (GHZ):      0.2249920      0.1882687      0.1255290
 Leave Link  202 at Sun Dec  2 13:47:15 2018, MaxMem=   536870912 cpu:         0.1
 (Enter /pbs_home/pkowalski/g09d01/g09/l301.exe)
 General basis read from cards:  (5D, 7F)
 Centers:       7     22     23     24     26     27     28     29     30     31
 Centers:      36     37     38     39
 S 3 1.00
     Exponent=  1.3010701000D+01 Coefficients=  1.9682158000D-02
     Exponent=  1.9622572000D+00 Coefficients=  1.3796524000D-01
     Exponent=  4.4453796000D-01 Coefficients=  4.7831935000D-01
 S 1 1.00
     Exponent=  1.2194962000D-01 Coefficients=  1.0000000000D+00
 P 1 1.00
     Exponent=  8.0000000000D-01 Coefficients=  1.0000000000D+00
 ****
 Centers:       1      3      4      5      6      8      9     10     11     12
 Centers:      19     20     21     25     33     34     35
 S 5 1.00
     Exponent=  1.2384016938D+03 Coefficients=  5.4568832082D-03
     Exponent=  1.8629004992D+02 Coefficients=  4.0638409211D-02
     Exponent=  4.2251176346D+01 Coefficients=  1.8025593888D-01
     Exponent=  1.1676557932D+01 Coefficients=  4.6315121755D-01
     Exponent=  3.5930506482D+00 Coefficients=  4.4087173314D-01
 S 1 1.00
     Exponent=  4.0245147363D-01 Coefficients=  1.0000000000D+00
 S 1 1.00
     Exponent=  1.3090182668D-01 Coefficients=  1.0000000000D+00
 P 3 1.00
     Exponent=  9.4680970621D+00 Coefficients=  3.8387871728D-02
     Exponent=  2.0103545142D+00 Coefficients=  2.1117025112D-01
     Exponent=  5.4771004707D-01 Coefficients=  5.1328172114D-01
 P 1 1.00
     Exponent=  1.5268613795D-01 Coefficients=  1.0000000000D+00
 D 1 1.00
     Exponent=  8.0000000000D-01 Coefficients=  1.0000000000D+00
 ****
 Centers:      13     14     15     16     17     18
 S 5 1.00
     Exponent=  2.8948325990D+03 Coefficients= -5.3408255515D-03
     Exponent=  4.3541939120D+02 Coefficients= -3.9904258866D-02
     Exponent=  9.8843328866D+01 Coefficients= -1.7912768038D-01
     Exponent=  2.7485198001D+01 Coefficients= -4.6758090825D-01
     Exponent=  8.5405498171D+00 Coefficients= -4.4653131020D-01
 S 1 1.00
     Exponent=  1.0654578038D+00 Coefficients=  1.0000000000D+00
 S 1 1.00
     Exponent=  3.3247346748D-01 Coefficients=  1.0000000000D+00
 P 3 1.00
     Exponent=  2.2696633924D+01 Coefficients= -4.5212874436D-02
     Exponent=  4.9872339257D+00 Coefficients= -2.3754317067D-01
     Exponent=  1.3491613954D+00 Coefficients= -5.1287353587D-01
 P 1 1.00
     Exponent=  3.4829881977D-01 Coefficients=  1.0000000000D+00
 D 1 1.00
     Exponent=  1.4000000000D+00 Coefficients=  1.0000000000D+00
 ****
 Centers:       2     32
 S 5 1.00
     Exponent=  9.1849303010D+03 Coefficients= -2.2294387756D-03
     Exponent=  1.3815105503D+03 Coefficients= -1.6683029937D-02
     Exponent=  3.1387147580D+02 Coefficients= -7.5262436116D-02
     Exponent=  8.8053870623D+01 Coefficients= -1.9376827038D-01
     Exponent=  2.7039914905D+01 Coefficients= -1.7718020803D-01
 S 3 1.00
     Exponent=  4.5648731303D+01 Coefficients= -1.0736062573D-01
     Exponent=  4.9664522326D+00 Coefficients=  6.5066293018D-01
     Exponent=  2.0116242047D+00 Coefficients=  5.9712155354D-01
 S 1 1.00
     Exponent=  3.5661077013D-01 Coefficients=  1.0000000000D+00
 S 1 1.00
     Exponent=  1.3507221477D-01 Coefficients=  1.0000000000D+00
 P 5 1.00
     Exponent=  2.6198233439D+02 Coefficients= -9.2729929822D-03
     Exponent=  6.1306894736D+01 Coefficients= -6.6547669241D-02
     Exponent=  1.9103729887D+01 Coefficients= -2.4828595903D-01
     Exponent=  6.6567720378D+00 Coefficients= -4.8703847402D-01
     Exponent=  2.3959635161D+00 Coefficients= -3.9337850312D-01
 P 1 1.00
     Exponent=  6.1776161679D-01 Coefficients=  1.0000000000D+00
 P 1 1.00
     Exponent=  1.6993376871D-01 Coefficients=  1.0000000000D+00
 D 1 1.00
     Exponent=  5.5000000000D-01 Coefficients=  1.0000000000D+00
 ****
 Ernie: Thresh=  0.10000D-02 Tol=  0.10000D-05 Strict=F.
 There are   453 symmetry adapted cartesian basis functions of A   symmetry.
 There are   428 symmetry adapted basis functions of A   symmetry.
   428 basis functions,   747 primitive gaussians,   453 cartesian basis functions
   101 alpha electrons      101 beta electrons
       nuclear repulsion energy      2793.8147541463 Hartrees.
 IExCor= 4639 DFT=T Ex+Corr=wB97XD ExCW=0 ScaHFX=  1.000000
 ScaDFX=  1.000000  1.000000  1.000000  1.000000 ScalE2=  1.000000  1.000000
 IRadAn=      0 IRanWt=     -1 IRanGd=            0 ICorTp=0 IEmpDi=121
  HFx wShort=  0.000000 wLong=  0.200000 cFull=  0.222036 cShort=  0.000000 cLong=  0.777964
  DFx wShort=  0.000000 wLong=  0.200000 cFull=  0.000000 cShort=  0.000000 cLong=  1.000000
 NAtoms=   39 NActive=   39 NUniq=   39 SFac= 1.00D+00 NAtFMM=   60 NAOKFM=F Big=F
 Integral buffers will be    131072 words long.
 Raffenetti 2 integral format.
 Two-electron integral symmetry is turned on.
 R6Disp:  Grimme-D2 Dispersion energy=       -0.0328085747 Hartrees.
 Nuclear repulsion after empirical dispersion term =     2793.7819455716 Hartrees.
 Leave Link  301 at Sun Dec  2 13:47:15 2018, MaxMem=   536870912 cpu:         1.0
 (Enter /pbs_home/pkowalski/g09d01/g09/l302.exe)
 NPDir=0 NMtPBC=     1 NCelOv=     1 NCel=       1 NClECP=     1 NCelD=      1
         NCelK=      1 NCelE2=     1 NClLst=     1 CellRange=     0.0.
 One-electron integrals computed using PRISM.
 NBasis=   428 RedAO= T EigKep=  3.96D-04  NBF=   428
 NBsUse=   428 1.00D-06 EigRej= -1.00D+00 NBFU=   428
 Precomputing XC quadrature grid using
 IXCGrd= 4 IRadAn=           0 IRanWt=          -1 IRanGd=           0 AccXCQ= 0.00D+00.
 Generated NRdTot=       0 NPtTot=           0 NUsed=           0 NTot=          32
 NSgBfM=   439   440   442   444   444 MxSgAt=    39 MxSgA2=    39.
 Leave Link  302 at Sun Dec  2 13:47:16 2018, MaxMem=   536870912 cpu:         7.6
 (Enter /pbs_home/pkowalski/g09d01/g09/l303.exe)
 DipDrv:  MaxL=1.
 Leave Link  303 at Sun Dec  2 13:47:17 2018, MaxMem=   536870912 cpu:         1.0
 (Enter /pbs_home/pkowalski/g09d01/g09/l401.exe)
 ExpMin= 1.22D-01 ExpMax= 9.18D+03 ExpMxC= 1.38D+03 IAcc=1 IRadAn=         1 AccDes= 0.00D+00
 Harris functional with IExCor= 4639 and IRadAn=       1 diagonalized for initial guess.
 HarFok:  IExCor= 4639 AccDes= 0.00D+00 IRadAn=         1 IDoV= 1 UseB2=F ITyADJ=14
 ICtDFT=  3500011 ScaDFX=  1.000000  1.000000  1.000000  1.000000
 FoFCou: FMM=F IPFlag=           0 FMFlag=      100000 FMFlg1=           0
         NFxFlg=           0 DoJE=T BraDBF=F KetDBF=T FulRan=T
         wScrn=  0.000000 ICntrl=     500 IOpCl=  0 I1Cent=   200000004 NGrid=           0
         NMat0=    1 NMatS0=      1 NMatT0=    0 NMatD0=    1 NMtDS0=    0 NMtDT0=    0
 Petite list used in FoFCou.
 Harris En= -1988.11600650701    
 JPrj=0 DoOrth=F DoCkMO=F.
 Leave Link  401 at Sun Dec  2 13:47:19 2018, MaxMem=   536870912 cpu:        15.3
 (Enter /pbs_home/pkowalski/g09d01/g09/l502.exe)
 Closed shell SCF:
 Using DIIS extrapolation, IDIIS=  1040.
 Integral symmetry usage will be decided dynamically.
 IVT=      641221 IEndB=      641221 NGot=   536870912 MDV=   536451994
 LenX=   536451994 LenY=   536246332
 Requested convergence on RMS density matrix=1.00D-08 within 128 cycles.
 Requested convergence on MAX density matrix=1.00D-06.
 Requested convergence on             energy=1.00D-06.
 No special actions if energy rises.
 Fock matrices will be formed incrementally for  20 cycles.
 Integral accuracy reduced to 1.0D-05 until final iterations.

 Cycle   1  Pass 0  IDiag  1:
 FoFJK:  IHMeth= 1 ICntrl=       0 DoSepK=T KAlg= 0 I1Cent=   0 FoldK=F
 IRaf=         1 NMat=   1 IRICut=       1 DoRegI=T DoRafI=F ISym2E= 0.
 FoFCou: FMM=F IPFlag=           0 FMFlag=      100000 FMFlg1=           0
         NFxFlg=           0 DoJE=T BraDBF=F KetDBF=F FulRan=T
         wScrn=  0.000000 ICntrl=     500 IOpCl=  0 I1Cent=           0 NGrid=           0
         NMat0=    1 NMatS0=      1 NMatT0=    0 NMatD0=    1 NMtDS0=    0 NMtDT0=    0
 Symmetry not used in FoFCou.
 E= -2049.32938691384    
 DIIS: error= 4.09D-02 at cycle   1 NSaved=   1.
 NSaved= 1 IEnMin= 1 EnMin= -2049.32938691384     IErMin= 1 ErrMin= 4.09D-02
 ErrMax= 4.09D-02  0.00D+00 EMaxC= 1.00D-01 BMatC= 1.37D+00 BMatP= 1.37D+00
 IDIUse=3 WtCom= 5.91D-01 WtEn= 4.09D-01
 Coeff-Com:  0.100D+01
 Coeff-En:   0.100D+01
 Coeff:      0.100D+01
 Gap=     0.436 Goal=   None    Shift=    0.000
 GapD=    0.436 DampG=2.000 DampE=0.500 DampFc=1.0000 IDamp=-1.
 RMSDP=6.29D-03 MaxDP=3.99D-01              OVMax= 2.39D-01

 Cycle   2  Pass 0  IDiag  1:
 RMSU=  6.02D-03    CP:  9.09D-01
 E= -2049.47856459317     Delta-E=       -0.149177679330 Rises=F Damp=F
 DIIS: error= 3.84D-02 at cycle   2 NSaved=   2.
 NSaved= 2 IEnMin= 2 EnMin= -2049.47856459317     IErMin= 2 ErrMin= 3.84D-02
 ErrMax= 3.84D-02  0.00D+00 EMaxC= 1.00D-01 BMatC= 7.60D-01 BMatP= 1.37D+00
 IDIUse=3 WtCom= 6.16D-01 WtEn= 3.84D-01
 Coeff-Com:  0.417D+00 0.583D+00
 Coeff-En:   0.437D+00 0.563D+00
 Coeff:      0.424D+00 0.576D+00
 Gap=     0.269 Goal=   None    Shift=    0.000
 RMSDP=2.90D-03 MaxDP=1.60D-01 DE=-1.49D-01 OVMax= 1.69D-01

 Cycle   3  Pass 0  IDiag  1:
 RMSU=  1.72D-03    CP:  9.33D-01  6.20D-01
 E= -2050.04603392565     Delta-E=       -0.567469332481 Rises=F Damp=F
 DIIS: error= 6.03D-03 at cycle   3 NSaved=   3.
 NSaved= 3 IEnMin= 3 EnMin= -2050.04603392565     IErMin= 3 ErrMin= 6.03D-03
 ErrMax= 6.03D-03  0.00D+00 EMaxC= 1.00D-01 BMatC= 3.89D-02 BMatP= 7.60D-01
 IDIUse=3 WtCom= 9.40D-01 WtEn= 6.03D-02
 Coeff-Com:  0.590D-01 0.203D+00 0.738D+00
 Coeff-En:   0.000D+00 0.000D+00 0.100D+01
 Coeff:      0.554D-01 0.191D+00 0.754D+00
 Gap=     0.259 Goal=   None    Shift=    0.000
 RMSDP=8.14D-04 MaxDP=2.62D-02 DE=-5.67D-01 OVMax= 5.60D-02

 Cycle   4  Pass 0  IDiag  1:
 RMSU=  5.56D-04    CP:  9.25D-01  6.92D-01  7.86D-01
 E= -2050.07885022704     Delta-E=       -0.032816301391 Rises=F Damp=F
 DIIS: error= 2.58D-03 at cycle   4 NSaved=   4.
 NSaved= 4 IEnMin= 4 EnMin= -2050.07885022704     IErMin= 4 ErrMin= 2.58D-03
 ErrMax= 2.58D-03  0.00D+00 EMaxC= 1.00D-01 BMatC= 4.47D-03 BMatP= 3.89D-02
 IDIUse=3 WtCom= 9.74D-01 WtEn= 2.58D-02
 Coeff-Com: -0.157D-02 0.339D-01 0.317D+00 0.650D+00
 Coeff-En:   0.000D+00 0.000D+00 0.000D+00 0.100D+01
 Coeff:     -0.153D-02 0.331D-01 0.309D+00 0.660D+00
 Gap=     0.259 Goal=   None    Shift=    0.000
 RMSDP=2.37D-04 MaxDP=9.53D-03 DE=-3.28D-02 OVMax= 1.32D-02

 Cycle   5  Pass 0  IDiag  1:
 RMSU=  1.19D-04    CP:  9.25D-01  6.88D-01  8.75D-01  7.57D-01
 E= -2050.08291448443     Delta-E=       -0.004064257394 Rises=F Damp=F
 DIIS: error= 4.48D-04 at cycle   5 NSaved=   5.
 NSaved= 5 IEnMin= 5 EnMin= -2050.08291448443     IErMin= 5 ErrMin= 4.48D-04
 ErrMax= 4.48D-04  0.00D+00 EMaxC= 1.00D-01 BMatC= 1.76D-04 BMatP= 4.47D-03
 IDIUse=3 WtCom= 9.96D-01 WtEn= 4.48D-03
 Coeff-Com: -0.356D-02-0.830D-03 0.746D-01 0.233D+00 0.697D+00
 Coeff-En:   0.000D+00 0.000D+00 0.000D+00 0.000D+00 0.100D+01
 Coeff:     -0.354D-02-0.826D-03 0.742D-01 0.232D+00 0.698D+00
 Gap=     0.259 Goal=   None    Shift=    0.000
 RMSDP=5.26D-05 MaxDP=3.19D-03 DE=-4.06D-03 OVMax= 5.02D-03

 Cycle   6  Pass 0  IDiag  1:
 RMSU=  4.50D-05    CP:  9.25D-01  6.88D-01  8.87D-01  7.87D-01  9.66D-01
 E= -2050.08312472662     Delta-E=       -0.000210242184 Rises=F Damp=F
 DIIS: error= 2.01D-04 at cycle   6 NSaved=   6.
 NSaved= 6 IEnMin= 6 EnMin= -2050.08312472662     IErMin= 6 ErrMin= 2.01D-04
 ErrMax= 2.01D-04  0.00D+00 EMaxC= 1.00D-01 BMatC= 3.05D-05 BMatP= 1.76D-04
 IDIUse=3 WtCom= 9.98D-01 WtEn= 2.01D-03
 Coeff-Com: -0.105D-02-0.676D-02-0.217D-01-0.187D-01 0.277D+00 0.771D+00
 Coeff-En:   0.000D+00 0.000D+00 0.000D+00 0.000D+00 0.000D+00 0.100D+01
 Coeff:     -0.105D-02-0.675D-02-0.217D-01-0.186D-01 0.276D+00 0.772D+00
 Gap=     0.259 Goal=   None    Shift=    0.000
 RMSDP=2.99D-05 MaxDP=1.00D-03 DE=-2.10D-04 OVMax= 2.80D-03

 Cycle   7  Pass 0  IDiag  1:
 RMSU=  1.95D-05    CP:  9.24D-01  6.88D-01  8.95D-01  8.06D-01  1.09D+00
                    CP:  9.69D-01
 E= -2050.08317476100     Delta-E=       -0.000050034384 Rises=F Damp=F
 DIIS: error= 8.77D-05 at cycle   7 NSaved=   7.
 NSaved= 7 IEnMin= 7 EnMin= -2050.08317476100     IErMin= 7 ErrMin= 8.77D-05
 ErrMax= 8.77D-05  0.00D+00 EMaxC= 1.00D-01 BMatC= 5.39D-06 BMatP= 3.05D-05
 IDIUse=1 WtCom= 1.00D+00 WtEn= 0.00D+00
 Coeff-Com:  0.119D-04-0.321D-02-0.196D-01-0.402D-01 0.368D-01 0.346D+00
 Coeff-Com:  0.680D+00
 Coeff:      0.119D-04-0.321D-02-0.196D-01-0.402D-01 0.368D-01 0.346D+00
 Coeff:      0.680D+00
 Gap=     0.259 Goal=   None    Shift=    0.000
 RMSDP=1.15D-05 MaxDP=4.17D-04 DE=-5.00D-05 OVMax= 1.42D-03

 Cycle   8  Pass 0  IDiag  1:
 RMSU=  8.00D-06    CP:  9.24D-01  6.88D-01  8.96D-01  8.10D-01  1.13D+00
                    CP:  1.11D+00  9.80D-01
 E= -2050.08318311288     Delta-E=       -0.000008351881 Rises=F Damp=F
 DIIS: error= 3.44D-05 at cycle   8 NSaved=   8.
 NSaved= 8 IEnMin= 8 EnMin= -2050.08318311288     IErMin= 8 ErrMin= 3.44D-05
 ErrMax= 3.44D-05  0.00D+00 EMaxC= 1.00D-01 BMatC= 7.98D-07 BMatP= 5.39D-06
 IDIUse=1 WtCom= 1.00D+00 WtEn= 0.00D+00
 Coeff-Com:  0.214D-03-0.218D-04-0.376D-02-0.142D-01-0.445D-01-0.234D-01
 Coeff-Com:  0.260D+00 0.826D+00
 Coeff:      0.214D-03-0.218D-04-0.376D-02-0.142D-01-0.445D-01-0.234D-01
 Coeff:      0.260D+00 0.826D+00
 Gap=     0.259 Goal=   None    Shift=    0.000
 RMSDP=6.74D-06 MaxDP=2.35D-04 DE=-8.35D-06 OVMax= 8.37D-04

 Initial convergence to 1.0D-05 achieved.  Increase integral accuracy.
 Cycle   9  Pass 1  IDiag  1:
 E= -2050.08301308138     Delta-E=        0.000170031502 Rises=F Damp=F
 DIIS: error= 1.04D-04 at cycle   1 NSaved=   1.
 NSaved= 1 IEnMin= 1 EnMin= -2050.08301308138     IErMin= 1 ErrMin= 1.04D-04
 ErrMax= 1.04D-04  0.00D+00 EMaxC= 1.00D-01 BMatC= 1.23D-05 BMatP= 1.23D-05
 IDIUse=3 WtCom= 9.99D-01 WtEn= 1.04D-03
 Coeff-Com:  0.100D+01
 Coeff-En:   0.100D+01
 Coeff:      0.100D+01
 Gap=     0.259 Goal=   None    Shift=    0.000
 RMSDP=6.74D-06 MaxDP=2.35D-04 DE= 1.70D-04 OVMax= 5.35D-04

 Cycle  10  Pass 1  IDiag  1:
 RMSU=  6.00D-05    CP:  1.00D+00
 E= -2050.08302499493     Delta-E=       -0.000011913551 Rises=F Damp=F
 DIIS: error= 4.14D-05 at cycle   2 NSaved=   2.
 NSaved= 2 IEnMin= 2 EnMin= -2050.08302499493     IErMin= 2 ErrMin= 4.14D-05
 ErrMax= 4.14D-05  0.00D+00 EMaxC= 1.00D-01 BMatC= 1.17D-06 BMatP= 1.23D-05
 IDIUse=1 WtCom= 1.00D+00 WtEn= 0.00D+00
 Coeff-Com:  0.112D+00 0.888D+00
 Coeff:      0.112D+00 0.888D+00
 Gap=     0.259 Goal=   None    Shift=    0.000
 RMSDP=7.00D-06 MaxDP=5.27D-04 DE=-1.19D-05 OVMax= 3.02D-04

 Cycle  11  Pass 1  IDiag  1:
 RMSU=  6.41D-06    CP:  1.00D+00  1.05D+00
 E= -2050.08302573724     Delta-E=       -0.000000742310 Rises=F Damp=F
 DIIS: error= 2.45D-05 at cycle   3 NSaved=   3.
 NSaved= 3 IEnMin= 3 EnMin= -2050.08302573724     IErMin= 3 ErrMin= 2.45D-05
 ErrMax= 2.45D-05  0.00D+00 EMaxC= 1.00D-01 BMatC= 6.08D-07 BMatP= 1.17D-06
 IDIUse=1 WtCom= 1.00D+00 WtEn= 0.00D+00
 Coeff-Com: -0.361D-01 0.407D+00 0.629D+00
 Coeff:     -0.361D-01 0.407D+00 0.629D+00
 Gap=     0.259 Goal=   None    Shift=    0.000
 RMSDP=2.85D-06 MaxDP=1.69D-04 DE=-7.42D-07 OVMax= 1.89D-04

 Cycle  12  Pass 1  IDiag  1:
 RMSU=  2.03D-06    CP:  1.00D+00  1.06D+00  7.29D-01
 E= -2050.08302631648     Delta-E=       -0.000000579242 Rises=F Damp=F
 DIIS: error= 7.40D-06 at cycle   4 NSaved=   4.
 NSaved= 4 IEnMin= 4 EnMin= -2050.08302631648     IErMin= 4 ErrMin= 7.40D-06
 ErrMax= 7.40D-06  0.00D+00 EMaxC= 1.00D-01 BMatC= 4.64D-08 BMatP= 6.08D-07
 IDIUse=1 WtCom= 1.00D+00 WtEn= 0.00D+00
 Coeff-Com: -0.230D-01 0.134D+00 0.292D+00 0.597D+00
 Coeff:     -0.230D-01 0.134D+00 0.292D+00 0.597D+00
 Gap=     0.259 Goal=   None    Shift=    0.000
 RMSDP=8.22D-07 MaxDP=3.93D-05 DE=-5.79D-07 OVMax= 6.52D-05

 Cycle  13  Pass 1  IDiag  1:
 RMSU=  7.53D-07    CP:  1.00D+00  1.06D+00  7.56D-01  8.73D-01
 E= -2050.08302636392     Delta-E=       -0.000000047438 Rises=F Damp=F
 DIIS: error= 2.66D-06 at cycle   5 NSaved=   5.
 NSaved= 5 IEnMin= 5 EnMin= -2050.08302636392     IErMin= 5 ErrMin= 2.66D-06
 ErrMax= 2.66D-06  0.00D+00 EMaxC= 1.00D-01 BMatC= 4.96D-09 BMatP= 4.64D-08
 IDIUse=1 WtCom= 1.00D+00 WtEn= 0.00D+00
 Coeff-Com: -0.412D-02-0.203D-02 0.328D-01 0.244D+00 0.730D+00
 Coeff:     -0.412D-02-0.203D-02 0.328D-01 0.244D+00 0.730D+00
 Gap=     0.259 Goal=   None    Shift=    0.000
 RMSDP=3.46D-07 MaxDP=1.33D-05 DE=-4.74D-08 OVMax= 2.56D-05

 Cycle  14  Pass 1  IDiag  1:
 RMSU=  2.82D-07    CP:  1.00D+00  1.06D+00  7.69D-01  9.62D-01  9.61D-01
 E= -2050.08302637091     Delta-E=       -0.000000006994 Rises=F Damp=F
 DIIS: error= 7.44D-07 at cycle   6 NSaved=   6.
 NSaved= 6 IEnMin= 6 EnMin= -2050.08302637091     IErMin= 6 ErrMin= 7.44D-07
 ErrMax= 7.44D-07  0.00D+00 EMaxC= 1.00D-01 BMatC= 8.82D-10 BMatP= 4.96D-09
 IDIUse=1 WtCom= 1.00D+00 WtEn= 0.00D+00
 Coeff-Com:  0.214D-02-0.254D-01-0.376D-01 0.156D-03 0.313D+00 0.748D+00
 Coeff:      0.214D-02-0.254D-01-0.376D-01 0.156D-03 0.313D+00 0.748D+00
 Gap=     0.259 Goal=   None    Shift=    0.000
 RMSDP=1.74D-07 MaxDP=4.94D-06 DE=-6.99D-09 OVMax= 1.68D-05

 Cycle  15  Pass 1  IDiag  1:
 RMSU=  1.10D-07    CP:  1.00D+00  1.06D+00  7.77D-01  1.01D+00  1.07D+00
                    CP:  9.56D-01
 E= -2050.08302637265     Delta-E=       -0.000000001739 Rises=F Damp=F
 DIIS: error= 2.83D-07 at cycle   7 NSaved=   7.
 NSaved= 7 IEnMin= 7 EnMin= -2050.08302637265     IErMin= 7 ErrMin= 2.83D-07
 ErrMax= 2.83D-07  0.00D+00 EMaxC= 1.00D-01 BMatC= 7.86D-11 BMatP= 8.82D-10
 IDIUse=1 WtCom= 1.00D+00 WtEn= 0.00D+00
 Coeff-Com:  0.110D-02-0.686D-02-0.133D-01-0.286D-01-0.151D-01 0.192D+00
 Coeff-Com:  0.871D+00
 Coeff:      0.110D-02-0.686D-02-0.133D-01-0.286D-01-0.151D-01 0.192D+00
 Coeff:      0.871D+00
 Gap=     0.259 Goal=   None    Shift=    0.000
 RMSDP=6.63D-08 MaxDP=1.68D-06 DE=-1.74D-09 OVMax= 9.06D-06

 Cycle  16  Pass 1  IDiag  1:
 RMSU=  3.79D-08    CP:  1.00D+00  1.06D+00  7.79D-01  1.02D+00  1.10D+00
                    CP:  1.08D+00  1.19D+00
 E= -2050.08302637300     Delta-E=       -0.000000000349 Rises=F Damp=F
 DIIS: error= 1.42D-07 at cycle   8 NSaved=   8.
 NSaved= 8 IEnMin= 8 EnMin= -2050.08302637300     IErMin= 8 ErrMin= 1.42D-07
 ErrMax= 1.42D-07  0.00D+00 EMaxC= 1.00D-01 BMatC= 2.03D-11 BMatP= 7.86D-11
 IDIUse=1 WtCom= 1.00D+00 WtEn= 0.00D+00
 Coeff-Com:  0.218D-04 0.193D-02 0.275D-02-0.936D-02-0.659D-01-0.685D-01
 Coeff-Com:  0.303D+00 0.836D+00
 Coeff:      0.218D-04 0.193D-02 0.275D-02-0.936D-02-0.659D-01-0.685D-01
 Coeff:      0.303D+00 0.836D+00
 Gap=     0.259 Goal=   None    Shift=    0.000
 RMSDP=3.46D-08 MaxDP=9.80D-07 DE=-3.49D-10 OVMax= 4.35D-06

 Cycle  17  Pass 1  IDiag  1:
 RMSU=  1.82D-08    CP:  1.00D+00  1.06D+00  7.80D-01  1.02D+00  1.11D+00
                    CP:  1.15D+00  1.36D+00  1.16D+00
 E= -2050.08302637300     Delta-E=        0.000000000005 Rises=F Damp=F
 DIIS: error= 5.92D-08 at cycle   9 NSaved=   9.
 NSaved= 9 IEnMin= 8 EnMin= -2050.08302637300     IErMin= 9 ErrMin= 5.92D-08
 ErrMax= 5.92D-08  0.00D+00 EMaxC= 1.00D-01 BMatC= 3.37D-12 BMatP= 2.03D-11
 IDIUse=1 WtCom= 1.00D+00 WtEn= 0.00D+00
 Coeff-Com: -0.192D-03 0.199D-02 0.384D-02 0.195D-02-0.239D-01-0.596D-01
 Coeff-Com: -0.333D-01 0.320D+00 0.789D+00
 Coeff:     -0.192D-03 0.199D-02 0.384D-02 0.195D-02-0.239D-01-0.596D-01
 Coeff:     -0.333D-01 0.320D+00 0.789D+00
 Gap=     0.259 Goal=   None    Shift=    0.000
 RMSDP=1.38D-08 MaxDP=3.57D-07 DE= 5.46D-12 OVMax= 1.81D-06

 Cycle  18  Pass 1  IDiag  1:
 RMSU=  7.48D-09    CP:  1.00D+00  1.06D+00  7.80D-01  1.02D+00  1.11D+00
                    CP:  1.16D+00  1.42D+00  1.36D+00  1.00D+00
 E= -2050.08302637294     Delta-E=        0.000000000058 Rises=F Damp=F
 DIIS: error= 3.98D-08 at cycle  10 NSaved=  10.
 NSaved=10 IEnMin= 8 EnMin= -2050.08302637300     IErMin=10 ErrMin= 3.98D-08
 ErrMax= 3.98D-08  0.00D+00 EMaxC= 1.00D-01 BMatC= 6.71D-13 BMatP= 3.37D-12
 IDIUse=1 WtCom= 1.00D+00 WtEn= 0.00D+00
 Coeff-Com: -0.894D-04 0.590D-03 0.133D-02 0.231D-02-0.151D-02-0.168D-01
 Coeff-Com: -0.601D-01 0.758D-02 0.342D+00 0.725D+00
 Coeff:     -0.894D-04 0.590D-03 0.133D-02 0.231D-02-0.151D-02-0.168D-01
 Coeff:     -0.601D-01 0.758D-02 0.342D+00 0.725D+00
 Gap=     0.259 Goal=   None    Shift=    0.000
 RMSDP=5.38D-09 MaxDP=1.93D-07 DE= 5.82D-11 OVMax= 5.50D-07

 SCF Done:  E(RwB97XD) =  -2050.08302637     A.U. after   18 cycles
            NFock= 18  Conv=0.54D-08     -V/T= 2.0063
 KE= 2.037299118567D+03 PE=-1.042216734821D+04 EE= 3.541003257702D+03
 Leave Link  502 at Sun Dec  2 13:52:24 2018, MaxMem=   536870912 cpu:      2431.9
 (Enter /pbs_home/pkowalski/g09d01/g09/l601.exe)
 Copying SCF densities to generalized density rwf, IOpCl= 0 IROHF=0.

 **********************************************************************

            Population analysis using the SCF density.

 **********************************************************************

 Orbital symmetries:
       Occupied  (A) (A) (A) (A) (A) (A) (A) (A) (A) (A) (A) (A)
                 (A) (A) (A) (A) (A) (A) (A) (A) (A) (A) (A) (A)
                 (A) (A) (A) (A) (A) (A) (A) (A) (A) (A) (A) (A)
                 (A) (A) (A) (A) (A) (A) (A) (A) (A) (A) (A) (A)
                 (A) (A) (A) (A) (A) (A) (A) (A) (A) (A) (A) (A)
                 (A) (A) (A) (A) (A) (A) (A) (A) (A) (A) (A) (A)
                 (A) (A) (A) (A) (A) (A) (A) (A) (A) (A) (A) (A)
                 (A) (A) (A) (A) (A) (A) (A) (A) (A) (A) (A) (A)
                 (A) (A) (A) (A) (A)
       Virtual   (A) (A) (A) (A) (A) (A) (A) (A) (A) (A) (A) (A)
                 (A) (A) (A) (A) (A) (A) (A) (A) (A) (A) (A) (A)
                 (A) (A) (A) (A) (A) (A) (A) (A) (A) (A) (A) (A)
                 (A) (A) (A) (A) (A) (A) (A) (A) (A) (A) (A) (A)
                 (A) (A) (A) (A) (A) (A) (A) (A) (A) (A) (A) (A)
                 (A) (A) (A) (A) (A) (A) (A) (A) (A) (A) (A) (A)
                 (A) (A) (A) (A) (A) (A) (A) (A) (A) (A) (A) (A)
                 (A) (A) (A) (A) (A) (A) (A) (A) (A) (A) (A) (A)
                 (A) (A) (A) (A) (A) (A) (A) (A) (A) (A) (A) (A)
                 (A) (A) (A) (A) (A) (A) (A) (A) (A) (A) (A) (A)
                 (A) (A) (A) (A) (A) (A) (A) (A) (A) (A) (A) (A)
                 (A) (A) (A) (A) (A) (A) (A) (A) (A) (A) (A) (A)
                 (A) (A) (A) (A) (A) (A) (A) (A) (A) (A) (A) (A)
                 (A) (A) (A) (A) (A) (A) (A) (A) (A) (A) (A) (A)
                 (A) (A) (A) (A) (A) (A) (A) (A) (A) (A) (A) (A)
                 (A) (A) (A) (A) (A) (A) (A) (A) (A) (A) (A) (A)
                 (A) (A) (A) (A) (A) (A) (A) (A) (A) (A) (A) (A)
                 (A) (A) (A) (A) (A) (A) (A) (A) (A) (A) (A) (A)
                 (A) (A) (A) (A) (A) (A) (A) (A) (A) (A) (A) (A)
                 (A) (A) (A) (A) (A) (A) (A) (A) (A) (A) (A) (A)
                 (A) (A) (A) (A) (A) (A) (A) (A) (A) (A) (A) (A)
                 (A) (A) (A) (A) (A) (A) (A) (A) (A) (A) (A) (A)
                 (A) (A) (A) (A) (A) (A) (A) (A) (A) (A) (A) (A)
                 (A) (A) (A) (A) (A) (A) (A) (A) (A) (A) (A) (A)
                 (A) (A) (A) (A) (A) (A) (A) (A) (A) (A) (A) (A)
                 (A) (A) (A) (A) (A) (A) (A) (A) (A) (A) (A) (A)
                 (A) (A) (A) (A) (A) (A) (A) (A) (A) (A) (A) (A)
                 (A) (A) (A)
 The electronic state is 1-A.
 Alpha  occ. eigenvalues --  -89.05452 -89.04482 -24.84618 -24.84481 -24.84052
 Alpha  occ. eigenvalues --  -24.83988 -24.83981 -24.83642 -10.48321 -10.48270
 Alpha  occ. eigenvalues --  -10.48101 -10.36299 -10.35911 -10.35446 -10.34841
 Alpha  occ. eigenvalues --  -10.34415 -10.34202 -10.33746 -10.33210 -10.31922
 Alpha  occ. eigenvalues --  -10.31729 -10.31488 -10.30765 -10.30498 -10.30155
 Alpha  occ. eigenvalues --   -8.10502  -8.09606  -6.05863  -6.05485  -6.05148
 Alpha  occ. eigenvalues --   -6.04974  -6.04596  -6.04223  -1.37822  -1.35802
 Alpha  occ. eigenvalues --   -1.34926  -1.30452  -1.29385  -1.29194  -1.00325
 Alpha  occ. eigenvalues --   -0.98513  -0.97448  -0.89232  -0.88712  -0.87229
 Alpha  occ. eigenvalues --   -0.86950  -0.83667  -0.83176  -0.79974  -0.79439
 Alpha  occ. eigenvalues --   -0.77216  -0.75402  -0.72703  -0.71445  -0.69674
 Alpha  occ. eigenvalues --   -0.68117  -0.67494  -0.65607  -0.64479  -0.64425
 Alpha  occ. eigenvalues --   -0.64089  -0.63195  -0.63089  -0.61834  -0.58217
 Alpha  occ. eigenvalues --   -0.57517  -0.56548  -0.54936  -0.54526  -0.54079
 Alpha  occ. eigenvalues --   -0.53716  -0.53430  -0.53199  -0.52988  -0.52520
 Alpha  occ. eigenvalues --   -0.52308  -0.51984  -0.51569  -0.51163  -0.50954
 Alpha  occ. eigenvalues --   -0.50738  -0.50505  -0.50345  -0.49414  -0.49131
 Alpha  occ. eigenvalues --   -0.48683  -0.47316  -0.46698  -0.46123  -0.45384
 Alpha  occ. eigenvalues --   -0.44952  -0.44658  -0.43826  -0.43270  -0.42696
 Alpha  occ. eigenvalues --   -0.41023  -0.38060  -0.33699  -0.33227  -0.31205
 Alpha  occ. eigenvalues --   -0.28626
 Alpha virt. eigenvalues --   -0.02681   0.03279   0.05294   0.08886   0.09404
 Alpha virt. eigenvalues --    0.10193   0.11709   0.12998   0.13763   0.14574
 Alpha virt. eigenvalues --    0.15500   0.16228   0.17262   0.17514   0.18057
 Alpha virt. eigenvalues --    0.19150   0.19748   0.19856   0.21393   0.21484
 Alpha virt. eigenvalues --    0.21650   0.22225   0.22447   0.23136   0.23958
 Alpha virt. eigenvalues --    0.24786   0.26955   0.27995   0.29106   0.29716
 Alpha virt. eigenvalues --    0.30478   0.32013   0.32536   0.33071   0.33622
 Alpha virt. eigenvalues --    0.34554   0.35676   0.36273   0.37276   0.38037
 Alpha virt. eigenvalues --    0.38446   0.38881   0.39918   0.40764   0.43030
 Alpha virt. eigenvalues --    0.44317   0.44888   0.45893   0.46113   0.46484
 Alpha virt. eigenvalues --    0.47357   0.47922   0.48271   0.50266   0.50427
 Alpha virt. eigenvalues --    0.51290   0.51737   0.52685   0.53386   0.53662
 Alpha virt. eigenvalues --    0.54282   0.55760   0.56935   0.57797   0.58613
 Alpha virt. eigenvalues --    0.58792   0.59103   0.59415   0.60382   0.60584
 Alpha virt. eigenvalues --    0.61748   0.62595   0.63822   0.64858   0.65914
 Alpha virt. eigenvalues --    0.66388   0.66949   0.67819   0.68231   0.68930
 Alpha virt. eigenvalues --    0.69202   0.69659   0.70215   0.70714   0.71324
 Alpha virt. eigenvalues --    0.72232   0.72529   0.73108   0.73587   0.73733
 Alpha virt. eigenvalues --    0.73912   0.74293   0.74918   0.75198   0.75467
 Alpha virt. eigenvalues --    0.75871   0.76463   0.76680   0.77508   0.77959
 Alpha virt. eigenvalues --    0.78020   0.78825   0.79523   0.79658   0.79862
 Alpha virt. eigenvalues --    0.80349   0.81092   0.81638   0.82868   0.83204
 Alpha virt. eigenvalues --    0.83669   0.84654   0.85227   0.85977   0.88151
 Alpha virt. eigenvalues --    0.88455   0.90129   0.91107   0.92403   0.93778
 Alpha virt. eigenvalues --    0.95212   0.95573   0.96305   0.97145   0.97705
 Alpha virt. eigenvalues --    1.00011   1.01289   1.04115   1.04753   1.05372
 Alpha virt. eigenvalues --    1.06572   1.07347   1.08477   1.09926   1.11238
 Alpha virt. eigenvalues --    1.16323   1.16397   1.18718   1.20287   1.21312
 Alpha virt. eigenvalues --    1.22049   1.22922   1.23663   1.25580   1.26233
 Alpha virt. eigenvalues --    1.27201   1.27928   1.28792   1.29801   1.30850
 Alpha virt. eigenvalues --    1.31412   1.33451   1.34680   1.36112   1.36821
 Alpha virt. eigenvalues --    1.38973   1.40522   1.41056   1.42091   1.43555
 Alpha virt. eigenvalues --    1.45086   1.45911   1.48028   1.48364   1.49437
 Alpha virt. eigenvalues --    1.50947   1.51692   1.53130   1.53348   1.54287
 Alpha virt. eigenvalues --    1.54615   1.55637   1.56658   1.58330   1.59471
 Alpha virt. eigenvalues --    1.59544   1.60101   1.60565   1.61032   1.62567
 Alpha virt. eigenvalues --    1.63084   1.64319   1.66008   1.68236   1.70108
 Alpha virt. eigenvalues --    1.71280   1.71542   1.73308   1.74230   1.78113
 Alpha virt. eigenvalues --    1.78599   1.79542   1.80184   1.81958   1.82171
 Alpha virt. eigenvalues --    1.83024   1.83456   1.83848   1.84018   1.84560
 Alpha virt. eigenvalues --    1.85196   1.86007   1.86445   1.86856   1.87344
 Alpha virt. eigenvalues --    1.87809   1.88285   1.89472   1.89601   1.91373
 Alpha virt. eigenvalues --    1.91921   1.92780   1.93631   1.93931   1.96066
 Alpha virt. eigenvalues --    1.97897   1.98260   1.98639   2.01361   2.02053
 Alpha virt. eigenvalues --    2.02306   2.03876   2.05935   2.07015   2.08667
 Alpha virt. eigenvalues --    2.09924   2.10550   2.12155   2.13622   2.14191
 Alpha virt. eigenvalues --    2.14734   2.15456   2.16421   2.16832   2.17947
 Alpha virt. eigenvalues --    2.19228   2.20938   2.21569   2.21997   2.22244
 Alpha virt. eigenvalues --    2.24321   2.24841   2.25757   2.28453   2.29519
 Alpha virt. eigenvalues --    2.29817   2.32167   2.32329   2.34128   2.35323
 Alpha virt. eigenvalues --    2.36850   2.39262   2.40327   2.41152   2.42790
 Alpha virt. eigenvalues --    2.43561   2.44022   2.45493   2.49210   2.52816
 Alpha virt. eigenvalues --    2.53732   2.54263   2.54705   2.57039   2.57296
 Alpha virt. eigenvalues --    2.58708   2.60043   2.62147   2.62897   2.64566
 Alpha virt. eigenvalues --    2.66089   2.66545   2.69153   2.71891   2.76137
 Alpha virt. eigenvalues --    2.77402   2.79785   2.81411   2.82099   2.83386
 Alpha virt. eigenvalues --    2.86301   2.87188   2.93761   2.94335   2.99518
 Alpha virt. eigenvalues --    2.99917   3.00598   3.01644   3.03210   3.03952
 Alpha virt. eigenvalues --    3.04297   3.05111   3.10252   3.13658   3.14125
 Alpha virt. eigenvalues --    3.14690   3.14953   3.15161   3.15391   3.16689
 Alpha virt. eigenvalues --    3.18843   3.19178   3.20423   3.20645   3.21845
 Alpha virt. eigenvalues --    3.23778   3.24612   3.24903   3.27466   3.27986
 Alpha virt. eigenvalues --    3.32035   3.36832   3.37546   3.42591   3.45355
 Alpha virt. eigenvalues --    3.47081   3.48635   3.51112   3.57381   3.64274
 Alpha virt. eigenvalues --    3.65592   3.77636   3.81045   3.82756   3.96185
 Alpha virt. eigenvalues --    3.99177   3.99894
          Condensed to atoms (all electrons):
               1          2          3          4          5          6
     1  C    5.561015   0.317921  -0.108774  -0.024158   0.494437   0.005455
     2  S    0.317921  15.459882   0.327678  -0.056216  -0.089687  -0.057162
     3  C   -0.108774   0.327678   5.208074   0.497794  -0.019544   0.380978
     4  C   -0.024158  -0.056216   0.497794   4.896354   0.401038  -0.052683
     5  C    0.494437  -0.089687  -0.019544   0.401038   4.961146   0.010277
     6  C    0.005455  -0.057162   0.380978  -0.052683   0.010277   4.500090
     7  H    0.011063   0.005175  -0.059896   0.447882  -0.046705  -0.010491
     8  C    0.157865  -0.064888   0.007836   0.014686  -0.055360  -0.000131
     9  C   -0.033754   0.002548   0.000374  -0.000224   0.002242  -0.000001
    10  C   -0.081926   0.000807  -0.000075   0.001061  -0.012377  -0.000001
    11  C    0.015989  -0.000468   0.000008   0.000000  -0.000026   0.000000
    12  C    0.004507  -0.000039  -0.000003  -0.000002   0.000481   0.000000
    13  F   -0.011184   0.004702  -0.000013   0.000023  -0.000055   0.000000
    14  F    0.001261  -0.000103   0.000007  -0.000015  -0.000036   0.000000
    15  F   -0.000104   0.000000   0.000000   0.000000   0.000000   0.000000
    16  F   -0.001250   0.000017   0.000000   0.000000  -0.000009   0.000000
    17  F   -0.000565  -0.000001   0.000000   0.000000   0.000035   0.000000
    18  F   -0.000101   0.000000   0.000000   0.000000   0.000000   0.000000
    19  C    0.000593  -0.000536   0.000014   0.000058   0.001902  -0.000001
    20  C   -0.012656   0.000510   0.000041  -0.000416  -0.001997   0.000000
    21  C    0.002090  -0.000903  -0.000081  -0.000130  -0.000290   0.000003
    22  H    0.000087   0.000067   0.000002  -0.000010   0.000025   0.000000
    23  H    0.001996   0.004078   0.000159   0.000341  -0.001301  -0.000066
    24  H   -0.001764   0.000927  -0.000026   0.000018  -0.000115  -0.000002
    25  C   -0.060098   0.004003   0.013376  -0.074689   0.437933  -0.000224
    26  H   -0.005489  -0.000007  -0.000307  -0.000723  -0.010026   0.000002
    27  H   -0.018482   0.000108  -0.000624   0.007949  -0.003394   0.000009
    28  H    0.008385  -0.000145   0.000887  -0.012294  -0.013779  -0.000009
    29  H   -0.000261   0.003997  -0.009061  -0.014923   0.001100   0.396945
    30  H    0.000139  -0.000880  -0.016414   0.002627  -0.000559   0.387491
    31  H    0.000158  -0.000934  -0.017126   0.002233  -0.000468   0.387609
    32  S    0.000336  -0.000003   0.000000  -0.000003  -0.000429   0.000000
    33  C    0.000032   0.000000   0.000000   0.000001   0.000039   0.000000
    34  C   -0.000395  -0.000002   0.000000   0.000013   0.000041   0.000000
    35  C    0.000000   0.000000   0.000000   0.000000  -0.000001   0.000000
    36  H    0.000000   0.000000   0.000000   0.000000   0.000000   0.000000
    37  H    0.000000   0.000000   0.000000   0.000000   0.000000   0.000000
    38  H    0.000000   0.000000   0.000000   0.000000   0.000000   0.000000
    39  H    0.000000   0.000000   0.000000   0.000000   0.000001   0.000000
               7          8          9         10         11         12
     1  C    0.011063   0.157865  -0.033754  -0.081926   0.015989   0.004507
     2  S    0.005175  -0.064888   0.002548   0.000807  -0.000468  -0.000039
     3  C   -0.059896   0.007836   0.000374  -0.000075   0.000008  -0.000003
     4  C    0.447882   0.014686  -0.000224   0.001061   0.000000  -0.000002
     5  C   -0.046705  -0.055360   0.002242  -0.012377  -0.000026   0.000481
     6  C   -0.010491  -0.000131  -0.000001  -0.000001   0.000000   0.000000
     7  H    0.642070  -0.000193   0.000001   0.000007   0.000000   0.000000
     8  C   -0.000193   5.902269  -0.082826   0.323208  -0.055812   0.109667
     9  C    0.000001  -0.082826   5.086862   0.090238   0.099058  -0.201964
    10  C    0.000007   0.323208   0.090238   5.851427  -0.027632  -0.104107
    11  C    0.000000  -0.055812   0.099058  -0.027632   4.915580   0.122429
    12  C    0.000000   0.109667  -0.201964  -0.104107   0.122429   5.092310
    13  F    0.000000  -0.041896   0.346150   0.003043  -0.030485   0.005400
    14  F    0.000000  -0.035588   0.312586  -0.011082  -0.031436   0.012696
    15  F    0.000000   0.005437  -0.040051   0.004611   0.355016  -0.039349
    16  F    0.000000   0.004571  -0.040029   0.007474   0.327809  -0.041697
    17  F    0.000000  -0.009015   0.014180  -0.023561  -0.032397   0.298916
    18  F    0.000000   0.001885   0.005639  -0.055682  -0.032882   0.350214
    19  C    0.000002  -0.013650   0.000401  -0.052920  -0.001156   0.005010
    20  C    0.000004  -0.072167   0.012570   0.195360   0.007755  -0.011357
    21  C    0.000001  -0.004066   0.000083  -0.017889  -0.000106   0.000176
    22  H    0.000000   0.000106   0.000003  -0.000033   0.000004   0.000013
    23  H   -0.000001  -0.002540  -0.000018   0.002684  -0.000043   0.000058
    24  H    0.000000   0.005949  -0.000401   0.007243   0.000509  -0.000573
    25  C   -0.008555  -0.019379  -0.000354  -0.003258   0.000055  -0.000513
    26  H    0.000446   0.002839  -0.000005  -0.002247   0.000025  -0.000257
    27  H    0.000011   0.006852   0.000272   0.003624   0.000053   0.000217
    28  H    0.003395  -0.000070   0.000020   0.000039  -0.000002   0.000021
    29  H    0.003507   0.000005   0.000000   0.000000   0.000000   0.000000
    30  H    0.000195   0.000001  -0.000002   0.000000   0.000000   0.000000
    31  H    0.000205   0.000006   0.000001  -0.000001   0.000000   0.000000
    32  S    0.000000   0.001119  -0.000396  -0.052713   0.000533  -0.002559
    33  C    0.000000  -0.000093   0.000003   0.007570  -0.000002   0.000511
    34  C    0.000000   0.000845  -0.000006   0.013343   0.000012  -0.000475
    35  C    0.000000   0.000000   0.000000  -0.000091   0.000000   0.000000
    36  H    0.000000   0.000000   0.000000   0.000008   0.000000   0.000000
    37  H    0.000000   0.000000   0.000000  -0.000001   0.000000  -0.000001
    38  H    0.000000   0.000000   0.000000   0.000005   0.000000   0.000000
    39  H    0.000000   0.000006   0.000000  -0.000280   0.000000  -0.000001
              13         14         15         16         17         18
     1  C   -0.011184   0.001261  -0.000104  -0.001250  -0.000565  -0.000101
     2  S    0.004702  -0.000103   0.000000   0.000017  -0.000001   0.000000
     3  C   -0.000013   0.000007   0.000000   0.000000   0.000000   0.000000
     4  C    0.000023  -0.000015   0.000000   0.000000   0.000000   0.000000
     5  C   -0.000055  -0.000036   0.000000  -0.000009   0.000035   0.000000
     6  C    0.000000   0.000000   0.000000   0.000000   0.000000   0.000000
     7  H    0.000000   0.000000   0.000000   0.000000   0.000000   0.000000
     8  C   -0.041896  -0.035588   0.005437   0.004571  -0.009015   0.001885
     9  C    0.346150   0.312586  -0.040051  -0.040029   0.014180   0.005639
    10  C    0.003043  -0.011082   0.004611   0.007474  -0.023561  -0.055682
    11  C   -0.030485  -0.031436   0.355016   0.327809  -0.032397  -0.032882
    12  C    0.005400   0.012696  -0.039349  -0.041697   0.298916   0.350214
    13  F    8.962657  -0.041854   0.000064  -0.000554  -0.000004  -0.000001
    14  F   -0.041854   8.993601  -0.000059   0.000264  -0.000865  -0.000003
    15  F    0.000064  -0.000059   8.943494  -0.042149  -0.000054   0.000032
    16  F   -0.000554   0.000264  -0.042149   8.988806   0.000271  -0.000451
    17  F   -0.000004  -0.000865  -0.000054   0.000271   9.001049  -0.041908
    18  F   -0.000001  -0.000003   0.000032  -0.000451  -0.041908   8.958503
    19  C    0.000000  -0.000001   0.000000   0.000107  -0.000121  -0.001219
    20  C   -0.000049  -0.000397  -0.000126  -0.001829  -0.008910   0.009795
    21  C   -0.000001   0.000000   0.000000  -0.000288  -0.000002  -0.000038
    22  H    0.000000   0.000000   0.000000   0.000001   0.000000   0.000001
    23  H    0.000002   0.000000   0.000000   0.000005   0.000000   0.000001
    24  H   -0.000004   0.000002   0.000002   0.001245   0.000003   0.000032
    25  C   -0.000005  -0.000559   0.000000   0.000000  -0.000175  -0.000001
    26  H    0.000000   0.000009   0.000000   0.000000   0.000015   0.000000
    27  H    0.000013   0.001870   0.000000   0.000000   0.000848   0.000006
    28  H    0.000000  -0.000001   0.000000   0.000000   0.000000   0.000000
    29  H    0.000000   0.000000   0.000000   0.000000   0.000000   0.000000
    30  H    0.000000   0.000000   0.000000   0.000000   0.000000   0.000000
    31  H    0.000000   0.000000   0.000000   0.000000   0.000000   0.000000
    32  S    0.000000   0.000002   0.000000  -0.000004   0.002640  -0.000116
    33  C    0.000000   0.000000   0.000000   0.000000   0.000011  -0.000034
    34  C    0.000000   0.000000   0.000000   0.000001   0.000002   0.000024
    35  C    0.000000   0.000000   0.000000   0.000000   0.000000   0.000000
    36  H    0.000000   0.000000   0.000000   0.000000   0.000000   0.000000
    37  H    0.000000   0.000000   0.000000   0.000000   0.000000   0.000000
    38  H    0.000000   0.000000   0.000000   0.000000   0.000000   0.000000
    39  H    0.000000   0.000000   0.000000   0.000000   0.000000   0.000000
              19         20         21         22         23         24
     1  C    0.000593  -0.012656   0.002090   0.000087   0.001996  -0.001764
     2  S   -0.000536   0.000510  -0.000903   0.000067   0.004078   0.000927
     3  C    0.000014   0.000041  -0.000081   0.000002   0.000159  -0.000026
     4  C    0.000058  -0.000416  -0.000130  -0.000010   0.000341   0.000018
     5  C    0.001902  -0.001997  -0.000290   0.000025  -0.001301  -0.000115
     6  C   -0.000001   0.000000   0.000003   0.000000  -0.000066  -0.000002
     7  H    0.000002   0.000004   0.000001   0.000000  -0.000001   0.000000
     8  C   -0.013650  -0.072167  -0.004066   0.000106  -0.002540   0.005949
     9  C    0.000401   0.012570   0.000083   0.000003  -0.000018  -0.000401
    10  C   -0.052920   0.195360  -0.017889  -0.000033   0.002684   0.007243
    11  C   -0.001156   0.007755  -0.000106   0.000004  -0.000043   0.000509
    12  C    0.005010  -0.011357   0.000176   0.000013   0.000058  -0.000573
    13  F    0.000000  -0.000049  -0.000001   0.000000   0.000002  -0.000004
    14  F   -0.000001  -0.000397   0.000000   0.000000   0.000000   0.000002
    15  F    0.000000  -0.000126   0.000000   0.000000   0.000000   0.000002
    16  F    0.000107  -0.001829  -0.000288   0.000001   0.000005   0.001245
    17  F   -0.000121  -0.008910  -0.000002   0.000000   0.000000   0.000003
    18  F   -0.001219   0.009795  -0.000038   0.000001   0.000001   0.000032
    19  C    4.943005   0.460411   0.440306  -0.013649  -0.009191  -0.004234
    20  C    0.460411   5.509536  -0.059831   0.008245  -0.004479  -0.018813
    21  C    0.440306  -0.059831   4.507237   0.385623   0.377085   0.379123
    22  H   -0.013649   0.008245   0.385623   0.627832  -0.018885  -0.021157
    23  H   -0.009191  -0.004479   0.377085  -0.018885   0.602790  -0.015538
    24  H   -0.004234  -0.018813   0.379123  -0.021157  -0.015538   0.607567
    25  C   -0.000288   0.002981   0.000162   0.000000  -0.000035  -0.000009
    26  H   -0.001422   0.002692  -0.000051  -0.000002   0.000088   0.000013
    27  H   -0.000184  -0.001931  -0.000007   0.000000   0.000011  -0.000004
    28  H    0.000031   0.000069   0.000000   0.000000  -0.000003   0.000000
    29  H    0.000000   0.000000   0.000000   0.000000  -0.000002   0.000000
    30  H    0.000000   0.000000   0.000000   0.000000   0.000001   0.000000
    31  H    0.000000   0.000000   0.000006   0.000000   0.000007   0.000000
    32  S   -0.083807   0.320234   0.003313  -0.000119  -0.000051   0.000147
    33  C   -0.011499  -0.111288   0.010650   0.000591  -0.000324  -0.000474
    34  C    0.426076  -0.023110  -0.072005  -0.011774  -0.000887   0.007635
    35  C    0.007513   0.004399  -0.000144  -0.000005  -0.000001   0.000008
    36  H   -0.000553   0.000211   0.000005   0.000000   0.000000   0.000000
    37  H   -0.000026   0.000103   0.000004  -0.000006   0.000001   0.000000
    38  H    0.000875  -0.000199  -0.000005   0.000006  -0.000004   0.000000
    39  H   -0.045147   0.010925  -0.008307   0.003472   0.000415   0.000009
              25         26         27         28         29         30
     1  C   -0.060098  -0.005489  -0.018482   0.008385  -0.000261   0.000139
     2  S    0.004003  -0.000007   0.000108  -0.000145   0.003997  -0.000880
     3  C    0.013376  -0.000307  -0.000624   0.000887  -0.009061  -0.016414
     4  C   -0.074689  -0.000723   0.007949  -0.012294  -0.014923   0.002627
     5  C    0.437933  -0.010026  -0.003394  -0.013779   0.001100  -0.000559
     6  C   -0.000224   0.000002   0.000009  -0.000009   0.396945   0.387491
     7  H   -0.008555   0.000446   0.000011   0.003395   0.003507   0.000195
     8  C   -0.019379   0.002839   0.006852  -0.000070   0.000005   0.000001
     9  C   -0.000354  -0.000005   0.000272   0.000020   0.000000  -0.000002
    10  C   -0.003258  -0.002247   0.003624   0.000039   0.000000   0.000000
    11  C    0.000055   0.000025   0.000053  -0.000002   0.000000   0.000000
    12  C   -0.000513  -0.000257   0.000217   0.000021   0.000000   0.000000
    13  F   -0.000005   0.000000   0.000013   0.000000   0.000000   0.000000
    14  F   -0.000559   0.000009   0.001870  -0.000001   0.000000   0.000000
    15  F    0.000000   0.000000   0.000000   0.000000   0.000000   0.000000
    16  F    0.000000   0.000000   0.000000   0.000000   0.000000   0.000000
    17  F   -0.000175   0.000015   0.000848   0.000000   0.000000   0.000000
    18  F   -0.000001   0.000000   0.000006   0.000000   0.000000   0.000000
    19  C   -0.000288  -0.001422  -0.000184   0.000031   0.000000   0.000000
    20  C    0.002981   0.002692  -0.001931   0.000069   0.000000   0.000000
    21  C    0.000162  -0.000051  -0.000007   0.000000   0.000000   0.000000
    22  H    0.000000  -0.000002   0.000000   0.000000   0.000000   0.000000
    23  H   -0.000035   0.000088   0.000011  -0.000003  -0.000002   0.000001
    24  H   -0.000009   0.000013  -0.000004   0.000000   0.000000   0.000000
    25  C    4.517135   0.376657   0.376601   0.386293  -0.000010   0.000009
    26  H    0.376657   0.607490  -0.015271  -0.019567   0.000000   0.000000
    27  H    0.376601  -0.015271   0.608724  -0.021295   0.000000   0.000000
    28  H    0.386293  -0.019567  -0.021295   0.630607   0.000000  -0.000001
    29  H   -0.000010   0.000000   0.000000   0.000000   0.612432  -0.018290
    30  H    0.000009   0.000000   0.000000  -0.000001  -0.018290   0.601367
    31  H    0.000008   0.000000   0.000000   0.000001  -0.018976  -0.018231
    32  S   -0.000691   0.003464   0.000723   0.000043   0.000000   0.000000
    33  C   -0.000122   0.000153  -0.000001   0.000001   0.000000   0.000000
    34  C   -0.000140   0.000449   0.000021  -0.000008   0.000000   0.000000
    35  C    0.000003  -0.000028  -0.000002   0.000000   0.000000   0.000000
    36  H    0.000000   0.000000   0.000000   0.000000   0.000000   0.000000
    37  H    0.000000   0.000001   0.000000   0.000000   0.000000   0.000000
    38  H    0.000001  -0.000007   0.000000   0.000000   0.000000   0.000000
    39  H    0.000000   0.000001   0.000000   0.000000   0.000000   0.000000
              31         32         33         34         35         36
     1  C    0.000158   0.000336   0.000032  -0.000395   0.000000   0.000000
     2  S   -0.000934  -0.000003   0.000000  -0.000002   0.000000   0.000000
     3  C   -0.017126   0.000000   0.000000   0.000000   0.000000   0.000000
     4  C    0.002233  -0.000003   0.000001   0.000013   0.000000   0.000000
     5  C   -0.000468  -0.000429   0.000039   0.000041  -0.000001   0.000000
     6  C    0.387609   0.000000   0.000000   0.000000   0.000000   0.000000
     7  H    0.000205   0.000000   0.000000   0.000000   0.000000   0.000000
     8  C    0.000006   0.001119  -0.000093   0.000845   0.000000   0.000000
     9  C    0.000001  -0.000396   0.000003  -0.000006   0.000000   0.000000
    10  C   -0.000001  -0.052713   0.007570   0.013343  -0.000091   0.000008
    11  C    0.000000   0.000533  -0.000002   0.000012   0.000000   0.000000
    12  C    0.000000  -0.002559   0.000511  -0.000475   0.000000   0.000000
    13  F    0.000000   0.000000   0.000000   0.000000   0.000000   0.000000
    14  F    0.000000   0.000002   0.000000   0.000000   0.000000   0.000000
    15  F    0.000000   0.000000   0.000000   0.000000   0.000000   0.000000
    16  F    0.000000  -0.000004   0.000000   0.000001   0.000000   0.000000
    17  F    0.000000   0.002640   0.000011   0.000002   0.000000   0.000000
    18  F    0.000000  -0.000116  -0.000034   0.000024   0.000000   0.000000
    19  C    0.000000  -0.083807  -0.011499   0.426076   0.007513  -0.000553
    20  C    0.000000   0.320234  -0.111288  -0.023110   0.004399   0.000211
    21  C    0.000006   0.003313   0.010650  -0.072005  -0.000144   0.000005
    22  H    0.000000  -0.000119   0.000591  -0.011774  -0.000005   0.000000
    23  H    0.000007  -0.000051  -0.000324  -0.000887  -0.000001   0.000000
    24  H    0.000000   0.000147  -0.000474   0.007635   0.000008   0.000000
    25  C    0.000008  -0.000691  -0.000122  -0.000140   0.000003   0.000000
    26  H    0.000000   0.003464   0.000153   0.000449  -0.000028   0.000000
    27  H    0.000000   0.000723  -0.000001   0.000021  -0.000002   0.000000
    28  H    0.000001   0.000043   0.000001  -0.000008   0.000000   0.000000
    29  H   -0.018976   0.000000   0.000000   0.000000   0.000000   0.000000
    30  H   -0.018231   0.000000   0.000000   0.000000   0.000000   0.000000
    31  H    0.607490   0.000000   0.000000   0.000000   0.000000   0.000000
    32  S    0.000000  15.423434   0.337003  -0.063373  -0.048308  -0.004212
    33  C    0.000000   0.337003   5.238789   0.460612   0.394813  -0.014834
    34  C    0.000000  -0.063373   0.460612   4.916259  -0.051911   0.008323
    35  C    0.000000  -0.048308   0.394813  -0.051911   4.483117   0.385099
    36  H    0.000000  -0.004212  -0.014834   0.008323   0.385099   0.617086
    37  H    0.000000  -0.000220  -0.020091  -0.006566   0.396738  -0.018356
    38  H    0.000000   0.003636  -0.012819  -0.012022   0.395587  -0.020854
    39  H    0.000000   0.004812  -0.054603   0.440848  -0.007561   0.000060
              37         38         39
     1  C    0.000000   0.000000   0.000000
     2  S    0.000000   0.000000   0.000000
     3  C    0.000000   0.000000   0.000000
     4  C    0.000000   0.000000   0.000000
     5  C    0.000000   0.000000   0.000001
     6  C    0.000000   0.000000   0.000000
     7  H    0.000000   0.000000   0.000000
     8  C    0.000000   0.000000   0.000006
     9  C    0.000000   0.000000   0.000000
    10  C   -0.000001   0.000005  -0.000280
    11  C    0.000000   0.000000   0.000000
    12  C   -0.000001   0.000000  -0.000001
    13  F    0.000000   0.000000   0.000000
    14  F    0.000000   0.000000   0.000000
    15  F    0.000000   0.000000   0.000000
    16  F    0.000000   0.000000   0.000000
    17  F    0.000000   0.000000   0.000000
    18  F    0.000000   0.000000   0.000000
    19  C   -0.000026   0.000875  -0.045147
    20  C    0.000103  -0.000199   0.010925
    21  C    0.000004  -0.000005  -0.008307
    22  H   -0.000006   0.000006   0.003472
    23  H    0.000001  -0.000004   0.000415
    24  H    0.000000   0.000000   0.000009
    25  C    0.000000   0.000001   0.000000
    26  H    0.000001  -0.000007   0.000001
    27  H    0.000000   0.000000   0.000000
    28  H    0.000000   0.000000   0.000000
    29  H    0.000000   0.000000   0.000000
    30  H    0.000000   0.000000   0.000000
    31  H    0.000000   0.000000   0.000000
    32  S   -0.000220   0.003636   0.004812
    33  C   -0.020091  -0.012819  -0.054603
    34  C   -0.006566  -0.012022   0.440848
    35  C    0.396738   0.395587  -0.007561
    36  H   -0.018356  -0.020854   0.000060
    37  H    0.591256  -0.017756   0.000338
    38  H   -0.017756   0.605244   0.002439
    39  H    0.000338   0.002439   0.639333
 Mulliken charges:
               1
     1  C   -0.222369
     2  S    0.139552
     3  C   -0.205286
     4  C   -0.035593
     5  C   -0.054540
     6  C    0.051912
     7  H    0.011878
     8  C   -0.087477
     9  C    0.426800
    10  C   -0.065876
    11  C    0.367611
    12  C    0.400269
    13  F   -0.195950
    14  F   -0.200300
    15  F   -0.186764
    16  F   -0.202310
    17  F   -0.200392
    18  F   -0.193695
    19  C   -0.046700
    20  C   -0.216286
    21  C    0.058279
    22  H    0.039563
    23  H    0.063645
    24  H    0.052684
    25  C    0.053888
    26  H    0.061065
    27  H    0.053286
    28  H    0.037382
    29  H    0.043536
    30  H    0.062546
    31  H    0.058015
    32  S    0.155564
    33  C   -0.224595
    34  C   -0.031828
    35  C    0.040773
    36  H    0.048018
    37  H    0.074581
    38  H    0.055874
    39  H    0.013240
 Sum of Mulliken charges =   0.00000
 Mulliken charges with hydrogens summed into heavy atoms:
               1
     1  C   -0.222369
     2  S    0.139552
     3  C   -0.205286
     4  C   -0.023715
     5  C   -0.054540
     6  C    0.216010
     8  C   -0.087477
     9  C    0.426800
    10  C   -0.065876
    11  C    0.367611
    12  C    0.400269
    13  F   -0.195950
    14  F   -0.200300
    15  F   -0.186764
    16  F   -0.202310
    17  F   -0.200392
    18  F   -0.193695
    19  C   -0.046700
    20  C   -0.216286
    21  C    0.214171
    25  C    0.205621
    32  S    0.155564
    33  C   -0.224595
    34  C   -0.018588
    35  C    0.219246
 Electronic spatial extent (au):  <R**2>=           8804.8444
 Charge=              0.0000 electrons
 Dipole moment (field-independent basis, Debye):
    X=             -0.3374    Y=             -6.7211    Z=             -0.3183  Tot=              6.7371
 Quadrupole moment (field-independent basis, Debye-Ang):
   XX=           -141.2358   YY=           -152.6271   ZZ=           -153.8672
   XY=              0.5557   XZ=             -0.4540   YZ=             -0.0196
 Traceless Quadrupole moment (field-independent basis, Debye-Ang):
   XX=              8.0075   YY=             -3.3837   ZZ=             -4.6238
   XY=              0.5557   XZ=             -0.4540   YZ=             -0.0196
 Octapole moment (field-independent basis, Debye-Ang**2):
  XXX=            -11.6998  YYY=             36.8657  ZZZ=              0.1389  XYY=             -2.0782
  XXY=            -50.3181  XXZ=             -0.2505  XZZ=             -0.8119  YZZ=             11.7686
  YYZ=             -1.0582  XYZ=             -7.4932
 Hexadecapole moment (field-independent basis, Debye-Ang**3):
 XXXX=          -5297.7090 YYYY=          -4067.7330 ZZZZ=          -1211.6831 XXXY=             22.3531
 XXXZ=            -68.2587 YYYX=              2.6727 YYYZ=              1.7910 ZZZX=             -2.2686
 ZZZY=              0.1968 XXYY=          -1441.1536 XXZZ=          -1169.7425 YYZZ=           -862.1084
 XXYZ=              1.6683 YYXZ=             31.2203 ZZXY=             -3.0065
 N-N= 2.793781945572D+03 E-N=-1.042216735001D+04  KE= 2.037299118567D+03
 No NMR shielding tensors so no spin-rotation constants.
 Leave Link  601 at Sun Dec  2 13:52:25 2018, MaxMem=   536870912 cpu:         3.8
 (Enter /pbs_home/pkowalski/g09d01/g09/l701.exe)
 Compute integral first derivatives.
 ... and contract with generalized density number  0.
 R6Disp: Adding Grimme-D2 dispersion energy 1st derivatives to the gradient.
 Leave Link  701 at Sun Dec  2 13:52:26 2018, MaxMem=   536870912 cpu:         3.8
 (Enter /pbs_home/pkowalski/g09d01/g09/l702.exe)
 L702 exits ... SP integral derivatives will be done elsewhere.
 Leave Link  702 at Sun Dec  2 13:52:26 2018, MaxMem=   536870912 cpu:         0.2
 (Enter /pbs_home/pkowalski/g09d01/g09/l703.exe)
 Compute integral first derivatives, UseDBF=F ICtDFT=           0.
 Integral derivatives from FoFJK, PRISM(SPDF).
 Calling FoFJK, ICntrl=      2127 FMM=F ISym2X=0 I1Cent= 0 IOpClX= 0 NMat=1 NMatS=1 NMatT=0.
 FoFJK:  IHMeth= 1 ICntrl=    2127 DoSepK=T KAlg= 0 I1Cent=   0 FoldK=F
 IRaf=         1 NMat=   1 IRICut=       1 DoRegI=T DoRafI=F ISym2E= 0.
 FoFCou: FMM=F IPFlag=           0 FMFlag=      100000 FMFlg1=         800
         NFxFlg=           0 DoJE=F BraDBF=F KetDBF=F FulRan=T
         wScrn=  0.000000 ICntrl=    2527 IOpCl=  0 I1Cent=           0 NGrid=           0
         NMat0=    1 NMatS0=      1 NMatT0=    0 NMatD0=    1 NMtDS0=    0 NMtDT0=    0
 Symmetry not used in FoFCou.
 Leave Link  703 at Sun Dec  2 13:53:54 2018, MaxMem=   536870912 cpu:       703.8
 (Enter /pbs_home/pkowalski/g09d01/g09/l716.exe)
 Dipole        =-1.32737269D-01-2.64430076D+00-1.25227487D-01
 ***** Axes restored to original set *****
 -------------------------------------------------------------------
 Center     Atomic                   Forces (Hartrees/Bohr)
 Number     Number              X              Y              Z
 -------------------------------------------------------------------
      1        6          -0.038248641   -0.047335959   -0.014415445
      2       16          -0.004305253   -0.019667850   -0.012335552
      3        6          -0.019379096    0.024336781    0.012112436
      4        6           0.039997443    0.010173955    0.006021939
      5        6           0.009200205    0.033108875    0.019325041
      6        6          -0.001383124    0.003343228    0.001354333
      7        1          -0.003296961   -0.004630794   -0.003283245
      8        6           0.072705038   -0.037629214    0.029227860
      9        6          -0.017313314    0.009487729   -0.007165065
     10        6          -0.063726127    0.040311684   -0.035364401
     11        6           0.012977692    0.028280768    0.000759166
     12        6           0.016415147   -0.011542851    0.015884538
     13        9           0.003046741   -0.007280520    0.002159156
     14        9          -0.001140953    0.005435143    0.006654706
     15        9          -0.007015703   -0.010996373    0.001759731
     16        9           0.004343974   -0.010561642   -0.015617566
     17        9           0.000210029    0.004976159    0.004888737
     18        9          -0.007607261   -0.000852070   -0.007726140
     19        6           0.034035914   -0.005199821   -0.028895804
     20        6          -0.022344775   -0.036521371    0.033194406
     21        6          -0.000827635    0.005304178    0.000207678
     22        1          -0.000152316   -0.002060409    0.002330600
     23        1          -0.005091333    0.001092905   -0.003121668
     24        1          -0.000590230    0.003600316   -0.003339994
     25        6           0.005189743    0.001098039   -0.001941590
     26        1           0.003193051   -0.003829017    0.003611229
     27        1           0.004213704    0.001366531    0.001837964
     28        1          -0.002064481   -0.001496247   -0.001594069
     29        1           0.001340978   -0.002539961   -0.001159662
     30        1          -0.002997260    0.003456882   -0.000721571
     31        1          -0.003277131    0.001653339    0.002985125
     32       16          -0.021161816   -0.001869391    0.018497277
     33        6          -0.039901400    0.032090211    0.019082040
     34        6           0.049843958    0.007988373   -0.047263782
     35        6           0.004791657   -0.005778832   -0.006696207
     36        1           0.003019180   -0.002253955   -0.001226495
     37        1           0.003435895   -0.000071504    0.003317200
     38        1          -0.002555569   -0.000812955    0.001313079
     39        1          -0.003579970   -0.004174361    0.005344016
 -------------------------------------------------------------------
 Cartesian Forces:  Max     0.072705038 RMS     0.018566008
 Leave Link  716 at Sun Dec  2 13:53:55 2018, MaxMem=   536870912 cpu:         0.3
 (Enter /pbs_home/pkowalski/g09d01/g09/l103.exe)

 GradGradGradGradGradGradGradGradGradGradGradGradGradGradGradGradGradGrad
 Berny optimization.
 FormGI is forming the generalized inverse of G from B-inverse, IUseBI=4.
 Internal  Forces:  Max     0.072509164 RMS     0.010318957
 Search for a local minimum.
 Step number   1 out of a maximum of  223
 All quantities printed in internal units (Hartrees-Bohrs-Radians)
 RMS Force = .10319D-01 SwitMx=.10000D-02 MixMth= 1
 Mixed Optimization -- RFO/linear search
 Second derivative matrix not updated -- first step.
 ITU=  0
     Eigenvalues ---    0.00813   0.00884   0.00895   0.00952   0.00973
     Eigenvalues ---    0.01010   0.01115   0.01153   0.01183   0.01242
     Eigenvalues ---    0.01296   0.01321   0.01375   0.01409   0.01483
     Eigenvalues ---    0.01512   0.01514   0.01588   0.01655   0.01671
     Eigenvalues ---    0.01941   0.02276   0.04768   0.05411   0.07279
     Eigenvalues ---    0.07287   0.07290   0.07340   0.07347   0.07390
     Eigenvalues ---    0.07406   0.07428   0.07505   0.07996   0.09189
     Eigenvalues ---    0.09976   0.10086   0.10574   0.12289   0.12359
     Eigenvalues ---    0.14109   0.15975   0.16000   0.16000   0.16000
     Eigenvalues ---    0.16000   0.16000   0.16000   0.16000   0.16000
     Eigenvalues ---    0.16000   0.16000   0.16000   0.16000   0.16000
     Eigenvalues ---    0.16766   0.23074   0.23581   0.23610   0.23769
     Eigenvalues ---    0.24108   0.24762   0.24913   0.24940   0.24972
     Eigenvalues ---    0.24985   0.24989   0.24996   0.25000   0.25000
     Eigenvalues ---    0.28160   0.28920   0.28963   0.29358   0.29429
     Eigenvalues ---    0.30163   0.30244   0.31770   0.33332   0.33902
     Eigenvalues ---    0.34076   0.34208   0.34210   0.34216   0.34244
     Eigenvalues ---    0.34248   0.34255   0.34269   0.34283   0.34302
     Eigenvalues ---    0.34316   0.34327   0.34340   0.34392   0.35905
     Eigenvalues ---    0.35931   0.36069   0.36936   0.37668   0.38418
     Eigenvalues ---    0.38475   0.39512   0.40587   0.40760   0.51752
     Eigenvalues ---    0.52906   0.53137   0.53943   0.54024   0.54124
     Eigenvalues ---    0.55058
 RFO step:  Lambda=-5.99319299D-02 EMin= 8.13017360D-03
 Linear search not attempted -- first point.
 Maximum step size (   0.300) exceeded in Quadratic search.
    -- Step size scaled by   0.800
 Iteration  1 RMS(Cart)=  0.17868844 RMS(Int)=  0.00224968
 Iteration  2 RMS(Cart)=  0.00650096 RMS(Int)=  0.00016286
 Iteration  3 RMS(Cart)=  0.00001847 RMS(Int)=  0.00016273
 Iteration  4 RMS(Cart)=  0.00000000 RMS(Int)=  0.00016273
 ITry= 1 IFail=0 DXMaxC= 6.62D-01 DCOld= 1.00D+10 DXMaxT= 3.00D-01 DXLimC= 3.00D+00 Rises=F
 Variable       Old X    -DE/DX   Delta X   Delta X   Delta X     New X
                                 (Linear)    (Quad)   (Total)
    R1        3.31880  -0.00033   0.00000  -0.00301  -0.00287   3.31593
    R2        2.72984  -0.05593   0.00000  -0.10307  -0.10315   2.62668
    R3        2.70534   0.00735   0.00000   0.01258   0.01258   2.71792
    R4        3.32986  -0.02383   0.00000  -0.05006  -0.04992   3.27994
    R5        2.53987   0.02430   0.00000   0.03337   0.03329   2.57316
    R6        2.81772   0.00672   0.00000   0.01367   0.01367   2.83139
    R7        2.72576  -0.00787   0.00000  -0.01469  -0.01489   2.71086
    R8        2.04190   0.00646   0.00000   0.01233   0.01233   2.05423
    R9        2.80796   0.00843   0.00000   0.01691   0.01691   2.82487
   R10        2.06968   0.00196   0.00000   0.00390   0.00390   2.07358
   R11        2.06921   0.00400   0.00000   0.00796   0.00796   2.07716
   R12        2.06914   0.00411   0.00000   0.00817   0.00817   2.07731
   R13        2.84529   0.00583   0.00000   0.00967   0.00968   2.85497
   R14        2.75755  -0.07251   0.00000  -0.14167  -0.14165   2.61590
   R15        2.87010   0.00421   0.00000   0.01635   0.01652   2.88663
   R16        2.55919  -0.00763   0.00000  -0.01016  -0.01016   2.54903
   R17        2.57041  -0.00754   0.00000  -0.01025  -0.01025   2.56016
   R18        2.84223   0.00730   0.00000   0.01351   0.01352   2.85575
   R19        2.70764   0.00276   0.00000   0.00474   0.00474   2.71237
   R20        2.86960   0.00559   0.00000   0.01765   0.01744   2.88704
   R21        2.55080  -0.01245   0.00000  -0.01632  -0.01632   2.53449
   R22        2.58137  -0.01899   0.00000  -0.02632  -0.02632   2.55505
   R23        2.56826  -0.00531   0.00000  -0.00718  -0.00718   2.56108
   R24        2.56084  -0.01080   0.00000  -0.01442  -0.01442   2.54642
   R25        2.74054  -0.05776   0.00000  -0.10500  -0.10497   2.63557
   R26        2.80502   0.00819   0.00000   0.01635   0.01635   2.82137
   R27        2.72065  -0.01551   0.00000  -0.02910  -0.02900   2.69166
   R28        3.34726  -0.01690   0.00000  -0.03709  -0.03717   3.31010
   R29        2.06980   0.00264   0.00000   0.00526   0.00526   2.07506
   R30        2.06759   0.00555   0.00000   0.01101   0.01101   2.07861
   R31        2.06800   0.00375   0.00000   0.00745   0.00745   2.07546
   R32        2.06782   0.00576   0.00000   0.01143   0.01143   2.07925
   R33        2.06824   0.00371   0.00000   0.00736   0.00736   2.07560
   R34        2.06977   0.00272   0.00000   0.00542   0.00542   2.07519
   R35        3.30384  -0.02165   0.00000  -0.04588  -0.04595   3.25789
   R36        2.71462  -0.04955   0.00000  -0.08708  -0.08703   2.62759
   R37        2.79973   0.01022   0.00000   0.02026   0.02026   2.81999
   R38        2.03974   0.00759   0.00000   0.01444   0.01444   2.05418
   R39        2.06878   0.00350   0.00000   0.00696   0.00696   2.07574
   R40        2.06855   0.00462   0.00000   0.00918   0.00918   2.07773
   R41        2.06902   0.00267   0.00000   0.00531   0.00531   2.07433
    A1        1.90411   0.01419   0.00000   0.02809   0.02811   1.93223
    A2        2.09507   0.00571   0.00000   0.01920   0.01920   2.11428
    A3        2.28211  -0.01990   0.00000  -0.04706  -0.04708   2.23503
    A4        1.59354   0.00209   0.00000   0.00731   0.00781   1.60135
    A5        1.99722  -0.02117   0.00000  -0.04729  -0.04726   1.94996
    A6        2.09186   0.00588   0.00000   0.01149   0.01147   2.10333
    A7        2.19411   0.01529   0.00000   0.03580   0.03579   2.22990
    A8        1.94530   0.01219   0.00000   0.03757   0.03727   1.98257
    A9        2.18464  -0.00703   0.00000  -0.02220  -0.02206   2.16258
   A10        2.15324  -0.00515   0.00000  -0.01535  -0.01521   2.13804
   A11        1.98460  -0.00730   0.00000  -0.02563  -0.02594   1.95866
   A12        2.17601  -0.00583   0.00000  -0.01165  -0.01149   2.16452
   A13        2.12257   0.01312   0.00000   0.03728   0.03743   2.16000
   A14        1.94549  -0.00435   0.00000  -0.01609  -0.01605   1.92944
   A15        1.93174   0.00293   0.00000   0.01079   0.01077   1.94251
   A16        1.93189   0.00299   0.00000   0.01102   0.01101   1.94290
   A17        1.87917   0.00060   0.00000   0.00194   0.00198   1.88115
   A18        1.87936   0.00055   0.00000   0.00173   0.00177   1.88113
   A19        1.89414  -0.00284   0.00000  -0.00983  -0.00989   1.88425
   A20        2.11765   0.00613   0.00000   0.02133   0.02149   2.13914
   A21        2.26520  -0.01840   0.00000  -0.04477  -0.04518   2.22002
   A22        1.86768   0.01271   0.00000   0.03087   0.03074   1.89842
   A23        1.79720  -0.00877   0.00000  -0.01322  -0.01328   1.78392
   A24        2.00334   0.00255   0.00000   0.00121   0.00133   2.00467
   A25        1.91956   0.00362   0.00000   0.00959   0.00947   1.92903
   A26        1.94570   0.00376   0.00000   0.00808   0.00792   1.95363
   A27        1.93725   0.00027   0.00000  -0.00613  -0.00590   1.93135
   A28        1.86202  -0.00138   0.00000   0.00015   0.00013   1.86215
   A29        1.87058   0.01253   0.00000   0.02924   0.02915   1.89973
   A30        2.27458  -0.01818   0.00000  -0.04573  -0.04572   2.22886
   A31        2.13608   0.00571   0.00000   0.01679   0.01686   2.15294
   A32        1.76316  -0.00419   0.00000   0.00116   0.00082   1.76398
   A33        1.99014   0.00441   0.00000   0.01258   0.01251   2.00265
   A34        1.92987  -0.00324   0.00000  -0.01962  -0.01970   1.91017
   A35        1.99019   0.00366   0.00000   0.01028   0.01033   2.00052
   A36        1.92869  -0.00337   0.00000  -0.02171  -0.02191   1.90677
   A37        1.86230   0.00208   0.00000   0.01407   0.01421   1.87651
   A38        1.79179  -0.00915   0.00000  -0.01203  -0.01223   1.77956
   A39        1.92689   0.00339   0.00000   0.00758   0.00754   1.93443
   A40        1.99652   0.00408   0.00000   0.00782   0.00783   2.00435
   A41        1.93728  -0.00026   0.00000  -0.01393  -0.01405   1.92323
   A42        1.94527   0.00383   0.00000   0.01242   0.01269   1.95797
   A43        1.86713  -0.00188   0.00000  -0.00250  -0.00252   1.86460
   A44        2.18678  -0.00829   0.00000  -0.01926  -0.01933   2.16744
   A45        1.96726  -0.00249   0.00000  -0.01065  -0.01051   1.95675
   A46        2.12903   0.01078   0.00000   0.02997   0.02990   2.15893
   A47        2.27085  -0.01180   0.00000  -0.03090  -0.03089   2.23995
   A48        2.08334   0.01004   0.00000   0.02552   0.02553   2.10887
   A49        1.92853   0.00174   0.00000   0.00521   0.00517   1.93370
   A50        1.93866  -0.00149   0.00000  -0.00388  -0.00388   1.93478
   A51        1.92614   0.00217   0.00000   0.00674   0.00675   1.93288
   A52        1.94938  -0.00036   0.00000  -0.00171  -0.00171   1.94768
   A53        1.88208   0.00005   0.00000   0.00097   0.00097   1.88305
   A54        1.86958   0.00212   0.00000   0.00984   0.00984   1.87943
   A55        1.89561  -0.00253   0.00000  -0.01205  -0.01205   1.88356
   A56        1.92622   0.00219   0.00000   0.00694   0.00695   1.93316
   A57        1.94888  -0.00032   0.00000  -0.00146  -0.00146   1.94742
   A58        1.93915  -0.00112   0.00000  -0.00274  -0.00274   1.93641
   A59        1.89474  -0.00236   0.00000  -0.01109  -0.01109   1.88365
   A60        1.88263  -0.00025   0.00000  -0.00034  -0.00034   1.88229
   A61        1.86986   0.00180   0.00000   0.00850   0.00850   1.87835
   A62        1.61442  -0.00284   0.00000  -0.00094  -0.00120   1.61322
   A63        1.95614  -0.00771   0.00000  -0.02018  -0.02025   1.93589
   A64        2.15378  -0.00436   0.00000  -0.01049  -0.01054   2.14324
   A65        2.16515   0.01229   0.00000   0.03278   0.03276   2.19791
   A66        1.95823   0.01132   0.00000   0.02682   0.02694   1.98517
   A67        2.16510  -0.00471   0.00000  -0.00976  -0.00987   2.15523
   A68        2.15882  -0.00655   0.00000  -0.01645  -0.01655   2.14227
   A69        1.94568   0.00258   0.00000   0.00998   0.00998   1.95566
   A70        1.92739   0.00120   0.00000   0.00389   0.00388   1.93127
   A71        1.93594  -0.00211   0.00000  -0.00779  -0.00778   1.92816
   A72        1.88817  -0.00185   0.00000  -0.00649  -0.00651   1.88166
   A73        1.87640   0.00025   0.00000   0.00181   0.00183   1.87823
   A74        1.88818  -0.00017   0.00000  -0.00178  -0.00178   1.88640
    D1        0.00205  -0.00066   0.00000  -0.00637  -0.00653  -0.00448
    D2       -3.08034  -0.00004   0.00000  -0.00826  -0.00863  -3.08897
    D3       -0.00465   0.00102   0.00000   0.01015   0.01006   0.00541
    D4        3.13868   0.00103   0.00000   0.01099   0.01092  -3.13358
    D5        3.06927   0.00170   0.00000   0.01581   0.01565   3.08493
    D6       -0.07059   0.00171   0.00000   0.01665   0.01651  -0.05407
    D7       -1.18293   0.00642   0.00000   0.06219   0.06186  -1.12107
    D8        2.26753   0.00190   0.00000   0.02164   0.02192   2.28945
    D9        2.03254   0.00555   0.00000   0.05612   0.05584   2.08838
   D10       -0.80018   0.00103   0.00000   0.01556   0.01589  -0.78429
   D11        0.00110   0.00019   0.00000   0.00136   0.00129   0.00239
   D12       -3.13914   0.00028   0.00000   0.00280   0.00271  -3.13643
   D13       -0.00392   0.00036   0.00000   0.00418   0.00421   0.00029
   D14       -3.14095   0.00005   0.00000   0.00079   0.00079  -3.14016
   D15        3.13622   0.00026   0.00000   0.00262   0.00264   3.13886
   D16       -0.00081  -0.00005   0.00000  -0.00077  -0.00078  -0.00159
   D17        3.14130  -0.00006   0.00000  -0.00078  -0.00081   3.14049
   D18        1.05030   0.00010   0.00000   0.00018   0.00019   1.05049
   D19       -1.05056  -0.00023   0.00000  -0.00185  -0.00191  -1.05247
   D20        0.00123   0.00007   0.00000   0.00090   0.00093   0.00215
   D21       -2.08977   0.00023   0.00000   0.00186   0.00193  -2.08784
   D22        2.09255  -0.00011   0.00000  -0.00016  -0.00018   2.09238
   D23        0.00557  -0.00088   0.00000  -0.00931  -0.00933  -0.00377
   D24       -3.13770  -0.00091   0.00000  -0.01017  -0.01025   3.13524
   D25       -3.14049  -0.00059   0.00000  -0.00601  -0.00600   3.13670
   D26       -0.00058  -0.00062   0.00000  -0.00688  -0.00691  -0.00748
   D27        1.57349  -0.00045   0.00000  -0.00163  -0.00166   1.57183
   D28       -0.53570   0.00126   0.00000   0.00865   0.00863  -0.52707
   D29       -2.62216  -0.00006   0.00000   0.00072   0.00069  -2.62147
   D30       -1.56624  -0.00042   0.00000  -0.00066  -0.00064  -1.56688
   D31        2.60776   0.00129   0.00000   0.00962   0.00965   2.61741
   D32        0.52130  -0.00002   0.00000   0.00169   0.00172   0.52302
   D33        2.94831   0.00129   0.00000  -0.00423  -0.00504   2.94327
   D34        0.83037   0.00122   0.00000  -0.00585  -0.00649   0.82387
   D35       -1.26912  -0.00145   0.00000  -0.01405  -0.01474  -1.28385
   D36       -0.44006   0.00002   0.00000   0.01602   0.01630  -0.42376
   D37       -2.55800  -0.00005   0.00000   0.01440   0.01485  -2.54315
   D38        1.62570  -0.00272   0.00000   0.00620   0.00660   1.63231
   D39        2.84723   0.00466   0.00000   0.04227   0.04165   2.88887
   D40       -0.36150   0.00608   0.00000   0.04883   0.04813  -0.31337
   D41       -0.01938   0.00071   0.00000   0.00541   0.00543  -0.01395
   D42        3.05507   0.00213   0.00000   0.01197   0.01192   3.06699
   D43        0.71713  -0.00653   0.00000  -0.04254  -0.04259   0.67454
   D44        2.85959  -0.00255   0.00000  -0.02281  -0.02279   2.83680
   D45       -1.32525   0.00083   0.00000  -0.01026  -0.01032  -1.33558
   D46        2.87379  -0.00692   0.00000  -0.04501  -0.04509   2.82869
   D47       -1.26693  -0.00294   0.00000  -0.02528  -0.02529  -1.29223
   D48        0.83141   0.00044   0.00000  -0.01273  -0.01282   0.81858
   D49       -1.33621  -0.00602   0.00000  -0.04358  -0.04367  -1.37987
   D50        0.80626  -0.00204   0.00000  -0.02385  -0.02386   0.78239
   D51        2.90460   0.00134   0.00000  -0.01130  -0.01140   2.89320
   D52        0.47090  -0.00151   0.00000  -0.02511  -0.02530   0.44560
   D53       -1.59533   0.00222   0.00000  -0.00586  -0.00578  -1.60111
   D54        2.58099  -0.00073   0.00000  -0.01376  -0.01378   2.56721
   D55       -2.61008  -0.00164   0.00000  -0.02803  -0.02846  -2.63855
   D56        1.60687   0.00209   0.00000  -0.00878  -0.00894   1.59792
   D57       -0.50000  -0.00086   0.00000  -0.01668  -0.01695  -0.51694
   D58       -0.78914   0.00332   0.00000   0.03929   0.03931  -0.74984
   D59        2.31594   0.00261   0.00000   0.03257   0.03262   2.34855
   D60        2.27647   0.00495   0.00000   0.04660   0.04655   2.32303
   D61       -0.90163   0.00424   0.00000   0.03988   0.03986  -0.86177
   D62       -0.72755   0.00753   0.00000   0.04644   0.04632  -0.68123
   D63        1.33135   0.00630   0.00000   0.04223   0.04218   1.37353
   D64       -2.87247   0.00628   0.00000   0.03800   0.03791  -2.83455
   D65       -2.86998   0.00303   0.00000   0.02512   0.02503  -2.84495
   D66       -0.81107   0.00180   0.00000   0.02091   0.02089  -0.79019
   D67        1.26829   0.00178   0.00000   0.01668   0.01662   1.28491
   D68        1.31570   0.00027   0.00000   0.01571   0.01571   1.33141
   D69       -2.90858  -0.00096   0.00000   0.01150   0.01157  -2.89701
   D70       -0.82922  -0.00098   0.00000   0.00727   0.00731  -0.82191
   D71       -0.06585   0.00147   0.00000   0.01436   0.01430  -0.05155
   D72        3.10971   0.00197   0.00000   0.02019   0.02001   3.12973
   D73        3.09214   0.00097   0.00000   0.00930   0.00932   3.10147
   D74       -0.01548   0.00147   0.00000   0.01513   0.01503  -0.00045
   D75       -2.60228  -0.00038   0.00000  -0.00290  -0.00292  -2.60520
   D76        1.59442  -0.00090   0.00000  -0.00601  -0.00603   1.58839
   D77       -0.51616   0.00106   0.00000   0.00580   0.00578  -0.51038
   D78        0.52148   0.00003   0.00000   0.00218   0.00220   0.52368
   D79       -1.56501  -0.00049   0.00000  -0.00093  -0.00091  -1.56592
   D80        2.60760   0.00147   0.00000   0.01088   0.01090   2.61850
   D81        0.00413  -0.00096   0.00000  -0.01036  -0.01043  -0.00629
   D82        3.09840   0.00020   0.00000   0.00316   0.00319   3.10159
   D83       -3.12168  -0.00124   0.00000  -0.01471  -0.01485  -3.13653
   D84       -0.02741  -0.00008   0.00000  -0.00119  -0.00123  -0.02865
   D85       -3.09417  -0.00029   0.00000  -0.00593  -0.00593  -3.10010
   D86        0.01761  -0.00119   0.00000  -0.01225  -0.01236   0.00525
   D87       -0.01557   0.00080   0.00000   0.00694   0.00683  -0.00874
   D88       -3.02537  -0.00193   0.00000  -0.01265  -0.01239  -3.03776
   D89        0.00935   0.00003   0.00000   0.00082   0.00082   0.01017
   D90       -3.08512  -0.00118   0.00000  -0.01285  -0.01289  -3.09800
   D91        3.01814   0.00129   0.00000   0.01668   0.01674   3.03488
   D92       -0.07633   0.00008   0.00000   0.00301   0.00303  -0.07329
   D93       -0.52123   0.00065   0.00000   0.00754   0.00758  -0.51365
   D94        1.57833   0.00082   0.00000   0.00858   0.00864   1.58697
   D95       -2.61168   0.00003   0.00000   0.00384   0.00390  -2.60778
   D96        2.76788  -0.00072   0.00000  -0.00991  -0.00998   2.75790
   D97       -1.41575  -0.00054   0.00000  -0.00888  -0.00892  -1.42467
   D98        0.67743  -0.00133   0.00000  -0.01361  -0.01366   0.66377
         Item               Value     Threshold  Converged?
 Maximum Force            0.072509     0.000450     NO 
 RMS     Force            0.010319     0.000300     NO 
 Maximum Displacement     0.662462     0.001800     NO 
 RMS     Displacement     0.180160     0.001200     NO 
 Predicted change in Energy=-3.265747D-02
 Lowest energy point so far.  Saving SCF results.
 GradGradGradGradGradGradGradGradGradGradGradGradGradGradGradGradGradGrad

 Leave Link  103 at Sun Dec  2 13:53:55 2018, MaxMem=   536870912 cpu:         2.1
 (Enter /pbs_home/pkowalski/g09d01/g09/l202.exe)
                          Input orientation:                          
 ---------------------------------------------------------------------
 Center     Atomic      Atomic             Coordinates (Angstroms)
 Number     Number       Type             X           Y           Z
 ---------------------------------------------------------------------
      1          6           0       -1.934780   -0.187544   -0.608021
      2         16           0       -3.438839    0.645725   -0.258027
      3          6           0       -4.377579   -0.683141   -0.862532
      4          6           0       -3.586363   -1.700813   -1.301199
      5          6           0       -2.183015   -1.438091   -1.161698
      6          6           0       -5.874531   -0.619392   -0.862236
      7          1           0       -3.968117   -2.628389   -1.720176
      8          6           0       -0.665106    0.392421   -0.261369
      9          6           0       -0.160779    1.674941   -0.880454
     10          6           0        0.380510   -0.220805    0.407106
     11          6           0        1.039106    2.010339    0.003374
     12          6           0        1.625385    0.619883    0.242009
     13          9           0       -1.059281    2.680489   -0.913090
     14          9           0        0.232228    1.462561   -2.159464
     15          9           0        1.896738    2.894964   -0.526441
     16          9           0        0.604469    2.518542    1.178502
     17          9           0        2.336955    0.220208   -0.839964
     18          9           0        2.467802    0.596521    1.293466
     19          6           0       -0.625544   -1.785154    2.147658
     20          6           0        0.333175   -1.412440    1.205808
     21          6           0       -1.787471   -0.935248    2.543455
     22          1           0       -2.069793   -1.121054    3.588224
     23          1           0       -2.662207   -1.153144    1.913175
     24          1           0       -1.558035    0.134285    2.445034
     25          6           0       -1.113460   -2.402101   -1.563365
     26          1           0       -0.853916   -3.067648   -0.726509
     27          1           0       -0.198547   -1.882257   -1.878156
     28          1           0       -1.444761   -3.029139   -2.401802
     29          1           0       -6.299379   -1.541408   -1.278690
     30          1           0       -6.238431    0.221832   -1.468975
     31          1           0       -6.269195   -0.498200    0.156553
     32         16           0        1.547260   -2.662230    1.026299
     33          6           0        0.779839   -3.677274    2.189454
     34          6           0       -0.360545   -3.069724    2.703058
     35          6           0        1.379613   -4.958089    2.665556
     36          1           0        2.011755   -5.427294    1.899527
     37          1           0        2.001145   -4.787745    3.556372
     38          1           0        0.592318   -5.675283    2.931475
     39          1           0       -0.969845   -3.524542    3.479921
 ---------------------------------------------------------------------
                    Distance matrix (angstroms):
                    1          2          3          4          5
     1  C    0.000000
     2  S    1.754716   0.000000
     3  C    2.505526   1.735668   0.000000
     4  C    2.344825   2.572200   1.361656   0.000000
     5  C    1.389980   2.595381   2.339991   1.434528   0.000000
     6  C    3.971493   2.810371   1.498309   2.568633   3.793051
     7  H    3.365869   3.624616   2.164995   1.087049   2.217047
     8  C    1.438262   2.785278   3.911609   3.741205   2.542717
     9  C    2.586532   3.491759   4.831384   4.827770   3.722835
    10  C    2.528272   3.972494   4.946226   4.565612   3.242621
    11  C    3.748131   4.688549   6.111064   6.072028   4.861185
    12  C    3.748235   5.088916   6.241270   5.910113   4.550775
    13  F    3.014163   3.198698   4.725216   5.072729   4.276363
    14  F    3.134605   4.214193   5.247513   5.032414   3.904192
    15  F    4.918235   5.796508   7.230688   7.196236   5.985257
    16  F    4.118538   4.681816   6.263976   6.443210   5.376016
    17  F    4.297415   5.820611   6.775065   6.244097   4.825307
    18  F    4.859335   6.107206   7.290069   6.975883   5.638934
    19  C    3.443868   4.428445   4.934921   4.546227   3.673963
    20  C    3.151820   4.539488   5.196259   4.661655   3.454990
    21  C    3.242308   3.615908   4.286370   4.313174   3.759982
    22  H    4.300946   4.448532   5.032581   5.151947   4.761836
    23  H    2.796062   2.924586   3.296657   3.389130   3.125005
    24  H    3.093001   3.332497   4.422443   4.638530   3.983902
    25  C    2.547844   4.049758   3.755058   2.583754   1.494858
    26  H    3.078524   4.548675   4.256827   3.108822   2.147406
    27  H    2.738576   4.417579   4.464714   3.441380   2.156086
    28  H    3.395943   4.698590   4.058877   2.749952   2.148095
    29  H    4.618708   3.742725   2.145489   2.717788   4.119322
    30  H    4.407975   3.079577   2.156275   3.279966   4.392740
    31  H    4.412283   3.080804   2.156606   3.281602   4.395230
    32  S    4.573803   6.119906   6.525963   5.718012   4.494530
    33  C    5.231944   6.517341   6.699135   5.929146   5.002266
    34  C    4.663520   5.661138   5.877565   5.321080   4.573834
    35  C    6.667803   7.947802   7.991735   7.141842   6.303219
    36  H    7.022671   8.440709   8.423748   7.447833   6.548353
    37  H    7.348165   8.582871   8.778531   8.021558   7.140557
    38  H    7.002109   8.147287   8.000990   7.153552   6.512322
    39  H    5.364506   6.120402   6.208310   5.747283   5.231605
                    6          7          8          9         10
     6  C    0.000000
     7  H    2.899405   0.000000
     8  C    5.340685   4.707791   0.000000
     9  C    6.157212   5.806858   1.510785   0.000000
    10  C    6.394970   5.406695   1.384275   2.354709   0.000000
    11  C    7.447358   7.039937   2.364759   1.527537   2.361090
    12  C    7.681400   6.759342   2.356157   2.358698   1.511200
    13  F    5.837673   6.107119   2.411508   1.348888   3.497631
    14  F    6.581021   5.879775   2.356517   1.354779   3.072945
    15  F    8.535577   8.144259   3.591104   2.418090   3.588659
    16  F    7.482559   7.470059   2.864514   2.352992   2.854685
    17  F    8.254328   6.974468   3.062156   2.890772   2.361641
    18  F    8.701725   7.804047   3.503467   3.577479   2.410486
    19  C    6.162007   5.181118   3.247585   4.621442   2.547324
    20  C    6.591005   5.342381   2.531145   3.758777   1.435326
    21  C    5.329405   5.079419   3.299916   4.602430   3.126429
    22  H    5.876588   5.835650   4.368422   5.606336   4.115087
    23  H    4.278648   4.133157   3.332540   4.696761   3.520742
    24  H    5.489827   5.548860   2.861569   3.922349   2.834996
    25  C    5.132001   2.867902   3.115376   4.242197   3.297386
    26  H    5.587393   3.298268   3.496295   4.795445   3.303545
    27  H    5.902856   3.845949   2.829458   3.694657   2.884121
    28  H    5.272571   2.644341   4.110521   5.107981   4.371307
    29  H    1.097289   2.609831   6.043150   6.941606   7.014757
    30  H    1.099188   3.652560   5.705205   6.276602   6.893910
    31  H    1.099263   3.654420   5.689787   6.565872   6.660204
    32  S    7.926080   6.161465   3.985416   5.036284   2.775836
    33  C    7.933732   6.239267   4.965563   6.241418   3.909400
    34  C    7.008530   5.724889   4.568044   5.949227   3.733215
    35  C    9.159269   7.297970   6.432396   7.677505   5.342346
    36  H    9.640371   7.529607   6.760483   7.930317   5.656483
    37  H    9.946132   8.254506   6.965498   8.131768   5.779384
    38  H    9.042921   7.191591   6.970824   8.314069   6.014036
    39  H    7.165904   6.069081   5.425193   6.833892   4.709600
                   11         12         13         14         15
    11  C    0.000000
    12  C    1.527756   0.000000
    13  F    2.385841   3.576002   0.000000
    14  F    2.372548   2.901391   2.169054   0.000000
    15  F    1.341193   2.416639   2.988904   2.736628   0.000000
    16  F    1.352074   2.350360   2.677509   3.520750   2.172207
    17  F    2.366474   1.355263   4.194372   2.777480   2.728811
    18  F    2.388386   1.347506   4.653185   4.203635   2.986807
    19  C    4.666346   3.805572   5.431232   5.462118   5.951153
    20  C    3.695890   2.594041   4.814638   4.427288   4.898892
    21  C    4.808121   4.400303   5.054851   5.652090   6.137441
    22  H    5.685246   5.280374   5.977850   6.708970   6.985144
    23  H    5.230170   4.931517   5.025325   5.639686   6.566801
    24  H    4.028204   3.901703   4.243691   5.115737   5.327896
    25  C    5.153429   4.460161   5.124306   4.135435   6.180243
    26  H    5.468292   4.547840   5.754831   4.873999   6.569541
    27  H    4.497137   3.752670   4.742454   3.384156   5.388803
    28  H    6.111530   5.452604   5.913097   4.800666   7.055324
    29  H    8.252996   8.353776   6.739191   7.243030   9.350059
    30  H    7.637350   8.057637   5.759999   6.624622   8.614811
    31  H    7.728357   7.973820   6.196080   7.174749   8.869189
    32  S    4.810145   3.375423   6.252995   5.375156   5.780618
    33  C    6.098779   4.793020   7.309535   6.755063   7.198463
    34  C    5.920671   4.859411   6.828595   6.673613   7.148601
    35  C    7.467405   6.086686   8.780819   8.113079   8.492744
    36  H    7.736912   6.282116   9.114725   8.192205   8.669401
    37  H    7.730670   6.353632   9.225878   8.652525   8.700821
    38  H    8.236636   6.923118   9.344913   8.774745   9.333158
    39  H    6.837921   5.864772   7.603221   7.623572   8.091866
                   16         17         18         19         20
    16  F    0.000000
    17  F    3.515402   0.000000
    18  F    2.679438   2.170313   0.000000
    19  C    4.579738   4.660876   3.996350   0.000000
    20  C    3.940427   3.296340   2.932617   1.394683   0.000000
    21  C    4.417367   5.458341   4.692136   1.493007   2.552284
    22  H    5.119091   6.389621   5.367098   2.145253   3.396331
    23  H    4.969124   5.870050   5.455489   2.145324   3.088675
    24  H    3.459077   5.096032   4.212735   2.154581   2.739474
    25  C    5.889129   4.393765   5.475277   3.793465   3.277270
    26  H    6.079595   4.583069   5.342307   3.155595   2.807623
    27  H    5.418027   3.453545   4.828348   4.049559   3.164536
    28  H    6.913370   5.224841   6.489112   4.787087   4.334700
    29  H    8.377595   8.825079   9.383506   6.632622   7.083794
    30  H    7.688257   8.598424   9.141661   6.972269   7.280887
    31  H    7.575775   8.693387   8.878407   6.121401   6.747449
    32  S    5.268056   3.523493   3.396798   2.597650   1.751628
    33  C    6.280200   5.176132   4.681596   2.357322   2.509291
    34  C    5.872328   5.536529   4.840232   1.424364   2.338716
    35  C    7.662387   6.326131   5.824129   3.788982   3.974609
    36  H    8.101643   6.285287   6.071378   4.503564   4.406577
    37  H    7.809405   6.672341   5.859082   4.230783   4.438464
    38  H    8.379249   7.212789   6.748040   4.150982   4.606182
    39  H    6.655363   6.604505   5.794926   2.217868   3.366070
                   21         22         23         24         25
    21  C    0.000000
    22  H    1.098076   0.000000
    23  H    1.099952   1.777012   0.000000
    24  H    1.098284   1.773317   1.777510   0.000000
    25  C    4.412700   5.393934   4.005601   4.764259   0.000000
    26  H    4.013891   4.887177   3.728695   4.561452   1.100294
    27  H    4.792927   5.827718   4.579892   4.960304   1.098360
    28  H    5.381208   6.317583   4.860098   5.788947   1.098141
    29  H    5.944202   6.461651   4.854664   6.257348   5.264559
    30  H    6.103235   6.690004   5.110663   6.101904   5.758408
    31  H    5.096486   5.458873   4.065100   5.275624   5.758868
    32  S    4.050267   4.692734   4.558892   4.413181   3.722024
    33  C    3.772944   4.075686   4.277294   4.478723   4.392528
    34  C    2.572466   2.739044   3.097554   3.430194   4.383488
    35  C    5.121385   5.241427   5.601784   5.883084   5.534642
    36  H    5.918381   6.168827   6.333597   6.631149   5.559710
    37  H    5.497395   5.478884   6.136552   6.174886   6.450099
    38  H    5.318072   5.315934   5.663798   6.213833   5.816098
    39  H    2.872269   2.645443   3.307917   3.847593   5.168679
                   26         27         28         29         30
    26  H    0.000000
    27  H    1.777907   0.000000
    28  H    1.776848   1.772736   0.000000
    29  H    5.682198   6.139681   5.200196   0.000000
    30  H    6.353341   6.408964   5.866707   1.774525   0.000000
    31  H    6.058640   6.550452   6.018804   1.774575   1.778126
    32  S    3.000391   3.477364   4.564941   8.254632   8.669556
    33  C    3.397592   4.552447   5.142816   8.167329   8.822882
    34  C    3.464873   4.735381   5.218886   7.311621   7.923998
    35  C    4.479790   5.709347   6.113595   9.284271  10.097550
    36  H    4.547093   5.632371   6.016650   9.709588  10.551066
    37  H    5.427078   6.543287   7.103999  10.139784  10.873849
    38  H    4.719343   6.176169   6.292505   9.072480  10.039873
    39  H    4.232758   5.656942   5.921625   7.414926   8.141554
                   31         32         33         34         35
    31  H    0.000000
    32  S    8.156988   0.000000
    33  C    7.995504   1.724000   0.000000
    34  C    6.928894   2.572409   1.390461   0.000000
    35  C    9.202716   2.825993   1.492276   2.568166   0.000000
    36  H    9.793266   2.936640   2.159686   3.439710   1.098434
    37  H    9.917535   3.335430   2.143175   3.042585   1.099487
    38  H    9.032317   3.690542   2.139579   2.783713   1.097686
    39  H    6.948859   3.619345   2.179456   1.087025   2.870226
                   36         37         38         39
    36  H    0.000000
    37  H    1.776027   0.000000
    38  H    1.772348   1.778486   0.000000
    39  H    3.874022   3.229289   2.714190   0.000000
 Stoichiometry    C17H14F6S2
 Framework group  C1[X(C17H14F6S2)]
 Deg. of freedom   111
 Full point group                 C1      NOp   1
 RotChk:  IX=0 Diff= 6.07D-02
 Largest Abelian subgroup         C1      NOp   1
 Largest concise Abelian subgroup C1      NOp   1
                         Standard orientation:                         
 ---------------------------------------------------------------------
 Center     Atomic      Atomic             Coordinates (Angstroms)
 Number     Number       Type             X           Y           Z
 ---------------------------------------------------------------------
      1          6           0        1.577056   -0.446410    0.294787
      2         16           0        2.992298   -0.687945   -0.714064
      3          6           0        3.399176   -2.156858    0.116170
      4          6           0        2.504023   -2.443493    1.101385
      5          6           0        1.450291   -1.477175    1.218638
      6          6           0        4.613509   -2.941566   -0.276971
      7          1           0        2.570065   -3.316708    1.745441
      8          6           0        0.683397    0.657947    0.070361
      9          6           0        1.112139    2.097283    0.234561
     10          6           0       -0.697051    0.612087   -0.021725
     11          6           0       -0.059552    2.856179   -0.385589
     12          6           0       -1.241196    2.016875    0.097446
     13          9           0        2.284125    2.410657   -0.355138
     14          9           0        1.241613    2.407588    1.546953
     15          9           0       -0.124743    4.154650   -0.056162
     16          9           0        0.018747    2.781706   -1.733338
     17          9           0       -1.529732    2.314188    1.387830
     18          9           0       -2.359032    2.253446   -0.616871
     19          6           0       -1.322584   -1.563367   -1.190042
     20          6           0       -1.522715   -0.535733   -0.268599
     21          6           0       -0.190221   -1.609847   -2.161980
     22          1           0       -0.486148   -2.130562   -3.082335
     23          1           0        0.669898   -2.144570   -1.732841
     24          1           0        0.143936   -0.601736   -2.441761
     25          6           0        0.342927   -1.572809    2.218237
     26          1           0       -0.508332   -2.134117    1.804790
     27          1           0       -0.019554   -0.579602    2.515799
     28          1           0        0.677913   -2.090439    3.126949
     29          1           0        4.715109   -3.834892    0.352068
     30          1           0        5.529156   -2.344360   -0.162309
     31          1           0        4.553751   -3.272885   -1.323411
     32         16           0       -2.964419   -0.825857    0.682989
     33          6           0       -3.293604   -2.308342   -0.133132
     34          6           0       -2.335189   -2.561732   -1.108127
     35          6           0       -4.536631   -3.100531    0.099691
     36          1           0       -4.925292   -2.968091    1.118494
     37          1           0       -5.326239   -2.798716   -0.603373
     38          1           0       -4.342429   -4.171143   -0.045187
     39          1           0       -2.379344   -3.426514   -1.765261
 ---------------------------------------------------------------------
 Rotational constants (GHZ):      0.2231356      0.2036472      0.1289125
 Leave Link  202 at Sun Dec  2 13:53:55 2018, MaxMem=   536870912 cpu:         0.0
 (Enter /pbs_home/pkowalski/g09d01/g09/l301.exe)
 Basis read from rwf:  (5D, 7F)
 No pseudopotential information found on rwf file.
 There are   453 symmetry adapted cartesian basis functions of A   symmetry.
 There are   428 symmetry adapted basis functions of A   symmetry.
   428 basis functions,   747 primitive gaussians,   453 cartesian basis functions
   101 alpha electrons      101 beta electrons
       nuclear repulsion energy      2831.0606379968 Hartrees.
 IExCor= 4639 DFT=T Ex+Corr=wB97XD ExCW=0 ScaHFX=  1.000000
 ScaDFX=  1.000000  1.000000  1.000000  1.000000 ScalE2=  1.000000  1.000000
 IRadAn=      0 IRanWt=     -1 IRanGd=            0 ICorTp=0 IEmpDi=121
  HFx wShort=  0.000000 wLong=  0.200000 cFull=  0.222036 cShort=  0.000000 cLong=  0.777964
  DFx wShort=  0.000000 wLong=  0.200000 cFull=  0.000000 cShort=  0.000000 cLong=  1.000000
 NAtoms=   39 NActive=   39 NUniq=   39 SFac= 1.00D+00 NAtFMM=   60 NAOKFM=F Big=F
 Integral buffers will be    131072 words long.
 Raffenetti 2 integral format.
 Two-electron integral symmetry is turned on.
 R6Disp:  Grimme-D2 Dispersion energy=       -0.0352627709 Hartrees.
 Nuclear repulsion after empirical dispersion term =     2831.0253752259 Hartrees.
 No density basis found on file   724.
 Leave Link  301 at Sun Dec  2 13:53:55 2018, MaxMem=   536870912 cpu:         0.6
 (Enter /pbs_home/pkowalski/g09d01/g09/l302.exe)
 NPDir=0 NMtPBC=     1 NCelOv=     1 NCel=       1 NClECP=     1 NCelD=      1
         NCelK=      1 NCelE2=     1 NClLst=     1 CellRange=     0.0.
 One-electron integrals computed using PRISM.
 NBasis=   428 RedAO= T EigKep=  3.57D-04  NBF=   428
 NBsUse=   428 1.00D-06 EigRej= -1.00D+00 NBFU=   428
 Precomputing XC quadrature grid using
 IXCGrd= 4 IRadAn=           0 IRanWt=          -1 IRanGd=           0 AccXCQ= 0.00D+00.
 Generated NRdTot=       0 NPtTot=           0 NUsed=           0 NTot=          32
 NSgBfM=   443   443   443   443   446 MxSgAt=    39 MxSgA2=    39.
 Leave Link  302 at Sun Dec  2 13:53:56 2018, MaxMem=   536870912 cpu:         7.2
 (Enter /pbs_home/pkowalski/g09d01/g09/l303.exe)
 DipDrv:  MaxL=1.
 Leave Link  303 at Sun Dec  2 13:53:56 2018, MaxMem=   536870912 cpu:         0.9
 (Enter /pbs_home/pkowalski/g09d01/g09/l401.exe)
 Initial guess from the checkpoint file:  "dae0068freq_open_wb97xd_air.chk"
 B after Tr=     0.000000    0.000000    0.000000
         Rot=    0.999849    0.001307    0.016316   -0.005838 Ang=   1.99 deg.
 Guess basis will be translated and rotated to current coordinates.
 JPrj=2 DoOrth=T DoCkMO=T.
 Generating alternative initial guess.
 ExpMin= 1.22D-01 ExpMax= 9.18D+03 ExpMxC= 1.38D+03 IAcc=1 IRadAn=         1 AccDes= 0.00D+00
 Harris functional with IExCor= 4639 and IRadAn=       1 diagonalized for initial guess.
 HarFok:  IExCor= 4639 AccDes= 0.00D+00 IRadAn=         1 IDoV= 1 UseB2=F ITyADJ=14
 ICtDFT=  3500011 ScaDFX=  1.000000  1.000000  1.000000  1.000000
 FoFCou: FMM=F IPFlag=           0 FMFlag=      100000 FMFlg1=           0
         NFxFlg=           0 DoJE=T BraDBF=F KetDBF=T FulRan=T
         wScrn=  0.000000 ICntrl=     500 IOpCl=  0 I1Cent=   200000004 NGrid=           0
         NMat0=    1 NMatS0=      1 NMatT0=    0 NMatD0=    1 NMtDS0=    0 NMtDT0=    0
 Petite list used in FoFCou.
 Harris En= -1988.11690129278    
 Leave Link  401 at Sun Dec  2 13:53:59 2018, MaxMem=   536870912 cpu:        19.9
 (Enter /pbs_home/pkowalski/g09d01/g09/l502.exe)
 Closed shell SCF:
 Using DIIS extrapolation, IDIIS=  1040.
 Integral symmetry usage will be decided dynamically.
 IVT=      641221 IEndB=      641221 NGot=   536870912 MDV=   536451994
 LenX=   536451994 LenY=   536246332
 Requested convergence on RMS density matrix=1.00D-08 within 128 cycles.
 Requested convergence on MAX density matrix=1.00D-06.
 Requested convergence on             energy=1.00D-06.
 No special actions if energy rises.
 Fock matrices will be formed incrementally for  20 cycles.
 Integral accuracy reduced to 1.0D-05 until final iterations.

 Cycle   1  Pass 0  IDiag  1:
 FoFJK:  IHMeth= 1 ICntrl=       0 DoSepK=T KAlg= 0 I1Cent=   0 FoldK=F
 IRaf=         1 NMat=   1 IRICut=       1 DoRegI=T DoRafI=F ISym2E= 0.
 FoFCou: FMM=F IPFlag=           0 FMFlag=      100000 FMFlg1=           0
         NFxFlg=           0 DoJE=T BraDBF=F KetDBF=F FulRan=T
         wScrn=  0.000000 ICntrl=     500 IOpCl=  0 I1Cent=           0 NGrid=           0
         NMat0=    1 NMatS0=      1 NMatT0=    0 NMatD0=    1 NMtDS0=    0 NMtDT0=    0
 Symmetry not used in FoFCou.
 E= -2050.08615081455    
 DIIS: error= 3.49D-03 at cycle   1 NSaved=   1.
 NSaved= 1 IEnMin= 1 EnMin= -2050.08615081455     IErMin= 1 ErrMin= 3.49D-03
 ErrMax= 3.49D-03  0.00D+00 EMaxC= 1.00D-01 BMatC= 2.18D-02 BMatP= 2.18D-02
 IDIUse=3 WtCom= 9.65D-01 WtEn= 3.49D-02
 Coeff-Com:  0.100D+01
 Coeff-En:   0.100D+01
 Coeff:      0.100D+01
 Gap=     0.652 Goal=   None    Shift=    0.000
 GapD=    0.652 DampG=2.000 DampE=1.000 DampFc=2.0000 IDamp=-1.
 RMSDP=8.15D-04 MaxDP=3.27D-02              OVMax= 2.05D-02

 Cycle   2  Pass 0  IDiag  1:
 RMSU=  8.12D-04    CP:  1.00D+00
 E= -2050.11319186404     Delta-E=       -0.027041049487 Rises=F Damp=F
 DIIS: error= 9.85D-04 at cycle   2 NSaved=   2.
 NSaved= 2 IEnMin= 2 EnMin= -2050.11319186404     IErMin= 2 ErrMin= 9.85D-04
 ErrMax= 9.85D-04  0.00D+00 EMaxC= 1.00D-01 BMatC= 1.10D-03 BMatP= 2.18D-02
 IDIUse=3 WtCom= 9.90D-01 WtEn= 9.85D-03
 Coeff-Com: -0.408D-01 0.104D+01
 Coeff-En:   0.000D+00 0.100D+01
 Coeff:     -0.404D-01 0.104D+01
 Gap=     0.276 Goal=   None    Shift=    0.000
 RMSDP=1.91D-04 MaxDP=6.87D-03 DE=-2.70D-02 OVMax= 8.46D-03

 Cycle   3  Pass 0  IDiag  1:
 RMSU=  1.80D-04    CP:  1.00D+00  1.08D+00
 E= -2050.11461878205     Delta-E=       -0.001426918016 Rises=F Damp=F
 DIIS: error= 9.53D-04 at cycle   3 NSaved=   3.
 NSaved= 3 IEnMin= 3 EnMin= -2050.11461878205     IErMin= 3 ErrMin= 9.53D-04
 ErrMax= 9.53D-04  0.00D+00 EMaxC= 1.00D-01 BMatC= 6.02D-04 BMatP= 1.10D-03
 IDIUse=3 WtCom= 9.90D-01 WtEn= 9.53D-03
 Coeff-Com: -0.634D-01 0.448D+00 0.616D+00
 Coeff-En:   0.000D+00 0.000D+00 0.100D+01
 Coeff:     -0.628D-01 0.443D+00 0.620D+00
 Gap=     0.278 Goal=   None    Shift=    0.000
 RMSDP=1.06D-04 MaxDP=3.61D-03 DE=-1.43D-03 OVMax= 4.19D-03

 Cycle   4  Pass 0  IDiag  1:
 RMSU=  7.14D-05    CP:  1.00D+00  1.13D+00  6.41D-01
 E= -2050.11525202303     Delta-E=       -0.000633240974 Rises=F Damp=F
 DIIS: error= 1.43D-04 at cycle   4 NSaved=   4.
 NSaved= 4 IEnMin= 4 EnMin= -2050.11525202303     IErMin= 4 ErrMin= 1.43D-04
 ErrMax= 1.43D-04  0.00D+00 EMaxC= 1.00D-01 BMatC= 3.14D-05 BMatP= 6.02D-04
 IDIUse=3 WtCom= 9.99D-01 WtEn= 1.43D-03
 Coeff-Com: -0.925D-02-0.147D-01 0.151D+00 0.873D+00
 Coeff-En:   0.000D+00 0.000D+00 0.000D+00 0.100D+01
 Coeff:     -0.924D-02-0.147D-01 0.151D+00 0.873D+00
 Gap=     0.277 Goal=   None    Shift=    0.000
 RMSDP=3.08D-05 MaxDP=1.05D-03 DE=-6.33D-04 OVMax= 1.81D-03

 Cycle   5  Pass 0  IDiag  1:
 RMSU=  2.34D-05    CP:  1.00D+00  1.13D+00  7.52D-01  1.02D+00
 E= -2050.11529857988     Delta-E=       -0.000046556856 Rises=F Damp=F
 DIIS: error= 8.13D-05 at cycle   5 NSaved=   5.
 NSaved= 5 IEnMin= 5 EnMin= -2050.11529857988     IErMin= 5 ErrMin= 8.13D-05
 ErrMax= 8.13D-05  0.00D+00 EMaxC= 1.00D-01 BMatC= 6.56D-06 BMatP= 3.14D-05
 IDIUse=1 WtCom= 1.00D+00 WtEn= 0.00D+00
 Coeff-Com:  0.219D-02-0.526D-01 0.323D-02 0.383D+00 0.664D+00
 Coeff:      0.219D-02-0.526D-01 0.323D-02 0.383D+00 0.664D+00
 Gap=     0.278 Goal=   None    Shift=    0.000
 RMSDP=1.11D-05 MaxDP=4.03D-04 DE=-4.66D-05 OVMax= 6.93D-04

 Cycle   6  Pass 0  IDiag  1:
 RMSU=  6.67D-06    CP:  1.00D+00  1.13D+00  7.60D-01  1.12D+00  8.22D-01
 E= -2050.11530647957     Delta-E=       -0.000007899691 Rises=F Damp=F
 DIIS: error= 2.07D-05 at cycle   6 NSaved=   6.
 NSaved= 6 IEnMin= 6 EnMin= -2050.11530647957     IErMin= 6 ErrMin= 2.07D-05
 ErrMax= 2.07D-05  0.00D+00 EMaxC= 1.00D-01 BMatC= 5.88D-07 BMatP= 6.56D-06
 IDIUse=1 WtCom= 1.00D+00 WtEn= 0.00D+00
 Coeff-Com:  0.191D-02-0.178D-01-0.168D-01 0.438D-01 0.239D+00 0.750D+00
 Coeff:      0.191D-02-0.178D-01-0.168D-01 0.438D-01 0.239D+00 0.750D+00
 Gap=     0.278 Goal=   None    Shift=    0.000
 RMSDP=3.76D-06 MaxDP=1.60D-04 DE=-7.90D-06 OVMax= 4.17D-04

 Initial convergence to 1.0D-05 achieved.  Increase integral accuracy.
 Cycle   7  Pass 1  IDiag  1:
 E= -2050.11466566120     Delta-E=        0.000640818374 Rises=F Damp=F
 DIIS: error= 8.35D-05 at cycle   1 NSaved=   1.
 NSaved= 1 IEnMin= 1 EnMin= -2050.11466566120     IErMin= 1 ErrMin= 8.35D-05
 ErrMax= 8.35D-05  0.00D+00 EMaxC= 1.00D-01 BMatC= 1.19D-05 BMatP= 1.19D-05
 IDIUse=1 WtCom= 1.00D+00 WtEn= 0.00D+00
 Coeff-Com:  0.100D+01
 Coeff:      0.100D+01
 Gap=     0.278 Goal=   None    Shift=    0.000
 RMSDP=3.76D-06 MaxDP=1.60D-04 DE= 6.41D-04 OVMax= 5.06D-04

 Cycle   8  Pass 1  IDiag  1:
 RMSU=  6.60D-05    CP:  1.00D+00
 E= -2050.11467644836     Delta-E=       -0.000010787160 Rises=F Damp=F
 DIIS: error= 3.79D-05 at cycle   2 NSaved=   2.
 NSaved= 2 IEnMin= 2 EnMin= -2050.11467644836     IErMin= 2 ErrMin= 3.79D-05
 ErrMax= 3.79D-05  0.00D+00 EMaxC= 1.00D-01 BMatC= 1.33D-06 BMatP= 1.19D-05
 IDIUse=1 WtCom= 1.00D+00 WtEn= 0.00D+00
 Coeff-Com:  0.134D+00 0.866D+00
 Coeff:      0.134D+00 0.866D+00
 Gap=     0.278 Goal=   None    Shift=    0.000
 RMSDP=7.78D-06 MaxDP=4.95D-04 DE=-1.08D-05 OVMax= 4.73D-04

 Cycle   9  Pass 1  IDiag  1:
 RMSU=  7.17D-06    CP:  1.00D+00  1.05D+00
 E= -2050.11467716509     Delta-E=       -0.000000716726 Rises=F Damp=F
 DIIS: error= 2.56D-05 at cycle   3 NSaved=   3.
 NSaved= 3 IEnMin= 3 EnMin= -2050.11467716509     IErMin= 3 ErrMin= 2.56D-05
 ErrMax= 2.56D-05  0.00D+00 EMaxC= 1.00D-01 BMatC= 8.06D-07 BMatP= 1.33D-06
 IDIUse=1 WtCom= 1.00D+00 WtEn= 0.00D+00
 Coeff-Com: -0.356D-01 0.430D+00 0.606D+00
 Coeff:     -0.356D-01 0.430D+00 0.606D+00
 Gap=     0.278 Goal=   None    Shift=    0.000
 RMSDP=3.46D-06 MaxDP=1.58D-04 DE=-7.17D-07 OVMax= 2.42D-04

 Cycle  10  Pass 1  IDiag  1:
 RMSU=  2.22D-06    CP:  1.00D+00  1.06D+00  6.64D-01
 E= -2050.11467797455     Delta-E=       -0.000000809462 Rises=F Damp=F
 DIIS: error= 8.07D-06 at cycle   4 NSaved=   4.
 NSaved= 4 IEnMin= 4 EnMin= -2050.11467797455     IErMin= 4 ErrMin= 8.07D-06
 ErrMax= 8.07D-06  0.00D+00 EMaxC= 1.00D-01 BMatC= 4.42D-08 BMatP= 8.06D-07
 IDIUse=1 WtCom= 1.00D+00 WtEn= 0.00D+00
 Coeff-Com: -0.241D-01 0.146D+00 0.271D+00 0.607D+00
 Coeff:     -0.241D-01 0.146D+00 0.271D+00 0.607D+00
 Gap=     0.278 Goal=   None    Shift=    0.000
 RMSDP=9.03D-07 MaxDP=3.62D-05 DE=-8.09D-07 OVMax= 8.14D-05

 Cycle  11  Pass 1  IDiag  1:
 RMSU=  8.20D-07    CP:  1.00D+00  1.06D+00  6.98D-01  8.82D-01
 E= -2050.11467802162     Delta-E=       -0.000000047066 Rises=F Damp=F
 DIIS: error= 2.64D-06 at cycle   5 NSaved=   5.
 NSaved= 5 IEnMin= 5 EnMin= -2050.11467802162     IErMin= 5 ErrMin= 2.64D-06
 ErrMax= 2.64D-06  0.00D+00 EMaxC= 1.00D-01 BMatC= 4.02D-09 BMatP= 4.42D-08
 IDIUse=1 WtCom= 1.00D+00 WtEn= 0.00D+00
 Coeff-Com: -0.349D-02-0.221D-02 0.118D-01 0.219D+00 0.775D+00
 Coeff:     -0.349D-02-0.221D-02 0.118D-01 0.219D+00 0.775D+00
 Gap=     0.278 Goal=   None    Shift=    0.000
 RMSDP=3.44D-07 MaxDP=1.24D-05 DE=-4.71D-08 OVMax= 1.68D-05

 Cycle  12  Pass 1  IDiag  1:
 RMSU=  2.70D-07    CP:  1.00D+00  1.06D+00  7.00D-01  9.77D-01  9.70D-01
 E= -2050.11467802647     Delta-E=       -0.000000004858 Rises=F Damp=F
 DIIS: error= 5.92D-07 at cycle   6 NSaved=   6.
 NSaved= 6 IEnMin= 6 EnMin= -2050.11467802647     IErMin= 6 ErrMin= 5.92D-07
 ErrMax= 5.92D-07  0.00D+00 EMaxC= 1.00D-01 BMatC= 5.82D-10 BMatP= 4.02D-09
 IDIUse=1 WtCom= 1.00D+00 WtEn= 0.00D+00
 Coeff-Com:  0.183D-02-0.215D-01-0.372D-01 0.118D-01 0.301D+00 0.744D+00
 Coeff:      0.183D-02-0.215D-01-0.372D-01 0.118D-01 0.301D+00 0.744D+00
 Gap=     0.278 Goal=   None    Shift=    0.000
 RMSDP=1.61D-07 MaxDP=4.32D-06 DE=-4.86D-09 OVMax= 1.19D-05

 Cycle  13  Pass 1  IDiag  1:
 RMSU=  9.85D-08    CP:  1.00D+00  1.06D+00  7.03D-01  1.02D+00  1.06D+00
                    CP:  8.69D-01
 E= -2050.11467802745     Delta-E=       -0.000000000980 Rises=F Damp=F
 DIIS: error= 3.20D-07 at cycle   7 NSaved=   7.
 NSaved= 7 IEnMin= 7 EnMin= -2050.11467802745     IErMin= 7 ErrMin= 3.20D-07
 ErrMax= 3.20D-07  0.00D+00 EMaxC= 1.00D-01 BMatC= 6.96D-11 BMatP= 5.82D-10
 IDIUse=1 WtCom= 1.00D+00 WtEn= 0.00D+00
 Coeff-Com:  0.993D-03-0.651D-02-0.148D-01-0.156D-01-0.223D-02 0.236D+00
 Coeff-Com:  0.802D+00
 Coeff:      0.993D-03-0.651D-02-0.148D-01-0.156D-01-0.223D-02 0.236D+00
 Coeff:      0.802D+00
 Gap=     0.278 Goal=   None    Shift=    0.000
 RMSDP=5.10D-08 MaxDP=1.37D-06 DE=-9.80D-10 OVMax= 5.75D-06

 Cycle  14  Pass 1  IDiag  1:
 RMSU=  2.98D-08    CP:  1.00D+00  1.06D+00  7.03D-01  1.03D+00  1.08D+00
                    CP:  9.78D-01  1.11D+00
 E= -2050.11467802765     Delta-E=       -0.000000000202 Rises=F Damp=F
 DIIS: error= 1.07D-07 at cycle   8 NSaved=   8.
 NSaved= 8 IEnMin= 8 EnMin= -2050.11467802765     IErMin= 8 ErrMin= 1.07D-07
 ErrMax= 1.07D-07  0.00D+00 EMaxC= 1.00D-01 BMatC= 1.15D-11 BMatP= 6.96D-11
 IDIUse=1 WtCom= 1.00D+00 WtEn= 0.00D+00
 Coeff-Com:  0.204D-04 0.145D-02 0.893D-03-0.375D-02-0.541D-01-0.413D-01
 Coeff-Com:  0.242D+00 0.855D+00
 Coeff:      0.204D-04 0.145D-02 0.893D-03-0.375D-02-0.541D-01-0.413D-01
 Coeff:      0.242D+00 0.855D+00
 Gap=     0.278 Goal=   None    Shift=    0.000
 RMSDP=2.51D-08 MaxDP=6.48D-07 DE=-2.02D-10 OVMax= 3.32D-06

 Cycle  15  Pass 1  IDiag  1:
 RMSU=  1.38D-08    CP:  1.00D+00  1.06D+00  7.02D-01  1.03D+00  1.08D+00
                    CP:  1.01D+00  1.24D+00  1.20D+00
 E= -2050.11467802771     Delta-E=       -0.000000000052 Rises=F Damp=F
 DIIS: error= 4.61D-08 at cycle   9 NSaved=   9.
 NSaved= 9 IEnMin= 9 EnMin= -2050.11467802771     IErMin= 9 ErrMin= 4.61D-08
 ErrMax= 4.61D-08  0.00D+00 EMaxC= 1.00D-01 BMatC= 2.06D-12 BMatP= 1.15D-11
 IDIUse=1 WtCom= 1.00D+00 WtEn= 0.00D+00
 Coeff-Com: -0.170D-03 0.174D-02 0.294D-02 0.220D-02-0.216D-01-0.570D-01
 Coeff-Com: -0.596D-01 0.309D+00 0.822D+00
 Coeff:     -0.170D-03 0.174D-02 0.294D-02 0.220D-02-0.216D-01-0.570D-01
 Coeff:     -0.596D-01 0.309D+00 0.822D+00
 Gap=     0.278 Goal=   None    Shift=    0.000
 RMSDP=1.12D-08 MaxDP=3.27D-07 DE=-5.18D-11 OVMax= 1.62D-06

 Cycle  16  Pass 1  IDiag  1:
 RMSU=  5.84D-09    CP:  1.00D+00  1.06D+00  7.02D-01  1.04D+00  1.08D+00
                    CP:  1.03D+00  1.30D+00  1.40D+00  1.14D+00
 E= -2050.11467802763     Delta-E=        0.000000000074 Rises=F Damp=F
 DIIS: error= 1.20D-08 at cycle  10 NSaved=  10.
 NSaved=10 IEnMin= 9 EnMin= -2050.11467802771     IErMin=10 ErrMin= 1.20D-08
 ErrMax= 1.20D-08  0.00D+00 EMaxC= 1.00D-01 BMatC= 2.23D-13 BMatP= 2.06D-12
 IDIUse=1 WtCom= 1.00D+00 WtEn= 0.00D+00
 Coeff-Com: -0.550D-04 0.297D-03 0.729D-03 0.147D-02 0.179D-02-0.973D-02
 Coeff-Com: -0.522D-01-0.390D-01 0.230D+00 0.867D+00
 Coeff:     -0.550D-04 0.297D-03 0.729D-03 0.147D-02 0.179D-02-0.973D-02
 Coeff:     -0.522D-01-0.390D-01 0.230D+00 0.867D+00
 Gap=     0.278 Goal=   None    Shift=    0.000
 RMSDP=3.94D-09 MaxDP=1.06D-07 DE= 7.37D-11 OVMax= 6.58D-07

 SCF Done:  E(RwB97XD) =  -2050.11467803     A.U. after   16 cycles
            NFock= 16  Conv=0.39D-08     -V/T= 2.0060
 KE= 2.037820602633D+03 PE=-1.049693846451D+04 EE= 3.577977808624D+03
 Leave Link  502 at Sun Dec  2 13:58:55 2018, MaxMem=   536870912 cpu:      2357.6
 (Enter /pbs_home/pkowalski/g09d01/g09/l701.exe)
 Compute integral first derivatives.
 ... and contract with generalized density number  0.
 R6Disp: Adding Grimme-D2 dispersion energy 1st derivatives to the gradient.
 Leave Link  701 at Sun Dec  2 13:58:56 2018, MaxMem=   536870912 cpu:         3.6
 (Enter /pbs_home/pkowalski/g09d01/g09/l702.exe)
 L702 exits ... SP integral derivatives will be done elsewhere.
 Leave Link  702 at Sun Dec  2 13:58:56 2018, MaxMem=   536870912 cpu:         0.2
 (Enter /pbs_home/pkowalski/g09d01/g09/l703.exe)
 Compute integral first derivatives, UseDBF=F ICtDFT=           0.
 Integral derivatives from FoFJK, PRISM(SPDF).
 Calling FoFJK, ICntrl=      2127 FMM=F ISym2X=0 I1Cent= 0 IOpClX= 0 NMat=1 NMatS=1 NMatT=0.
 FoFJK:  IHMeth= 1 ICntrl=    2127 DoSepK=T KAlg= 0 I1Cent=   0 FoldK=F
 IRaf=         1 NMat=   1 IRICut=       1 DoRegI=T DoRafI=F ISym2E= 0.
 FoFCou: FMM=F IPFlag=           0 FMFlag=      100000 FMFlg1=         800
         NFxFlg=           0 DoJE=F BraDBF=F KetDBF=F FulRan=T
         wScrn=  0.000000 ICntrl=    2527 IOpCl=  0 I1Cent=           0 NGrid=           0
         NMat0=    1 NMatS0=      1 NMatT0=    0 NMatD0=    1 NMtDS0=    0 NMtDT0=    0
 Symmetry not used in FoFCou.
 Leave Link  703 at Sun Dec  2 14:00:29 2018, MaxMem=   536870912 cpu:       743.1
 (Enter /pbs_home/pkowalski/g09d01/g09/l716.exe)
 Dipole        =-4.15814561D-02-2.50186607D+00-1.33335726D-01
 ***** Axes restored to original set *****
 -------------------------------------------------------------------
 Center     Atomic                   Forces (Hartrees/Bohr)
 Number     Number              X              Y              Z
 -------------------------------------------------------------------
      1        6          -0.021687109   -0.009499403    0.000354573
      2       16           0.002689045   -0.005671209   -0.006908830
      3        6          -0.006934421    0.005994039    0.003492621
      4        6           0.013213651    0.002976980    0.001642546
      5        6           0.001965262    0.008079012    0.004583215
      6        6           0.000871693    0.000653191    0.000133445
      7        1          -0.002214664   -0.001707749   -0.001417823
      8        6           0.032943663   -0.012807912    0.004874443
      9        6          -0.011858522    0.006666998   -0.004374887
     10        6          -0.022435176    0.021188153   -0.013101709
     11        6           0.008027916    0.015631668   -0.000409863
     12        6           0.010717671   -0.008232629    0.009144243
     13        9           0.001417982   -0.004810202    0.002900764
     14        9          -0.000430608    0.002682932    0.003469899
     15        9          -0.004043561   -0.007772389   -0.000432456
     16        9           0.001528889   -0.002738871   -0.005381452
     17        9           0.000425474    0.001756599    0.001831339
     18        9          -0.006387135   -0.000139524   -0.003425164
     19        6           0.007137008    0.002941889   -0.008260081
     20        6          -0.001695653   -0.019838652    0.009558510
     21        6          -0.001143449    0.000300516    0.002924328
     22        1          -0.000179644   -0.000991387    0.000769740
     23        1          -0.000949660    0.000680355   -0.000615051
     24        1          -0.000310264    0.000446051   -0.001744144
     25        6          -0.000308322   -0.001457654   -0.002338527
     26        1           0.000908250   -0.000678307    0.000525044
     27        1           0.000850291    0.000499077    0.001488608
     28        1          -0.000946571   -0.000539838   -0.000360989
     29        1           0.000858754   -0.001039150   -0.000388551
     30        1          -0.000762689    0.000879797   -0.000010172
     31        1          -0.000767114    0.000656940    0.000723309
     32       16          -0.003969954    0.002291365    0.003793621
     33        6          -0.015257772    0.011000051    0.010751805
     34        6           0.017276730   -0.002459209   -0.012554229
     35        6           0.002440578   -0.003105770   -0.004323049
     36        1           0.000777525   -0.000340242   -0.000185930
     37        1           0.000983982   -0.000098933    0.000782165
     38        1          -0.000869227   -0.000008922    0.000825983
     39        1          -0.001882850   -0.001387662    0.001662706
 -------------------------------------------------------------------
 Cartesian Forces:  Max     0.032943663 RMS     0.007220504
 Leave Link  716 at Sun Dec  2 14:00:29 2018, MaxMem=   536870912 cpu:         0.2
 (Enter /pbs_home/pkowalski/g09d01/g09/l103.exe)

 GradGradGradGradGradGradGradGradGradGradGradGradGradGradGradGradGradGrad
 Berny optimization.
 Using GEDIIS/GDIIS optimizer.
 FormGI is forming the generalized inverse of G from B-inverse, IUseBI=4.
 GSVD:  received Info=                   1 from GESDD.
 Internal  Forces:  Max     0.018177065 RMS     0.003068738
 Search for a local minimum.
 Step number   2 out of a maximum of  223
 All quantities printed in internal units (Hartrees-Bohrs-Radians)
 RMS Force = .30687D-02 SwitMx=.10000D-02 MixMth= 1
 Mixed Optimization -- RFO/linear search
 Update second derivatives using D2CorX and points    1    2
 DE= -3.17D-02 DEPred=-3.27D-02 R= 9.69D-01
 TightC=F SS=  1.41D+00  RLast= 3.60D-01 DXNew= 5.0454D-01 1.0815D+00
 Trust test= 9.69D-01 RLast= 3.60D-01 DXMaxT set to 5.05D-01
 ITU=  1  0
 Use linear search instead of GDIIS.
     Eigenvalues ---    0.00795   0.00884   0.00897   0.00952   0.00973
     Eigenvalues ---    0.01010   0.01114   0.01128   0.01180   0.01236
     Eigenvalues ---    0.01258   0.01320   0.01373   0.01405   0.01474
     Eigenvalues ---    0.01499   0.01519   0.01586   0.01663   0.01690
     Eigenvalues ---    0.01949   0.02274   0.04720   0.05335   0.07242
     Eigenvalues ---    0.07282   0.07283   0.07296   0.07345   0.07367
     Eigenvalues ---    0.07389   0.07445   0.07532   0.08161   0.09259
     Eigenvalues ---    0.09999   0.10016   0.10714   0.12119   0.12184
     Eigenvalues ---    0.14037   0.15958   0.15989   0.16000   0.16000
     Eigenvalues ---    0.16000   0.16000   0.16000   0.16000   0.16000
     Eigenvalues ---    0.16000   0.16000   0.16000   0.16000   0.16019
     Eigenvalues ---    0.16711   0.22982   0.23564   0.23592   0.24116
     Eigenvalues ---    0.24227   0.24597   0.24921   0.24962   0.24980
     Eigenvalues ---    0.24988   0.24991   0.24998   0.24999   0.26333
     Eigenvalues ---    0.28188   0.28949   0.29049   0.29160   0.29443
     Eigenvalues ---    0.30260   0.30286   0.31694   0.33333   0.33911
     Eigenvalues ---    0.34059   0.34202   0.34209   0.34215   0.34245
     Eigenvalues ---    0.34248   0.34253   0.34271   0.34282   0.34304
     Eigenvalues ---    0.34317   0.34331   0.34346   0.34366   0.35578
     Eigenvalues ---    0.35968   0.36083   0.37205   0.37751   0.38118
     Eigenvalues ---    0.38547   0.39391   0.40683   0.45626   0.51609
     Eigenvalues ---    0.52861   0.53126   0.53680   0.54062   0.54285
     Eigenvalues ---    0.55071
 RFO step:  Lambda=-7.03730902D-03 EMin= 7.94781525D-03
 Quartic linear search produced a step of  0.24596.
 Iteration  1 RMS(Cart)=  0.11872520 RMS(Int)=  0.00271453
 Iteration  2 RMS(Cart)=  0.00508037 RMS(Int)=  0.00038367
 Iteration  3 RMS(Cart)=  0.00001306 RMS(Int)=  0.00038364
 Iteration  4 RMS(Cart)=  0.00000001 RMS(Int)=  0.00038364
 ITry= 1 IFail=0 DXMaxC= 5.29D-01 DCOld= 1.00D+10 DXMaxT= 5.05D-01 DXLimC= 3.00D+00 Rises=F
 Variable       Old X    -DE/DX   Delta X   Delta X   Delta X     New X
                                 (Linear)    (Quad)   (Total)
    R1        3.31593  -0.00377  -0.00071  -0.01525  -0.01581   3.30012
    R2        2.62668  -0.01038  -0.02537  -0.00179  -0.02708   2.59960
    R3        2.71792   0.01082   0.00309   0.02839   0.03148   2.74940
    R4        3.27994  -0.00637  -0.01228  -0.00788  -0.02018   3.25976
    R5        2.57316   0.00560   0.00819   0.00372   0.01176   2.58492
    R6        2.83139  -0.00014   0.00336  -0.00495  -0.00158   2.82981
    R7        2.71086  -0.00362  -0.00366  -0.00671  -0.01047   2.70040
    R8        2.05423   0.00278   0.00303   0.00546   0.00850   2.06272
    R9        2.82487   0.00193   0.00416   0.00143   0.00559   2.83046
   R10        2.07358   0.00068   0.00096   0.00116   0.00212   2.07569
   R11        2.07716   0.00093   0.00196   0.00072   0.00268   2.07984
   R12        2.07731   0.00103   0.00201   0.00101   0.00302   2.08033
   R13        2.85497   0.00231   0.00238   0.00395   0.00653   2.86149
   R14        2.61590  -0.01818  -0.03484  -0.02145  -0.05590   2.56000
   R15        2.88663   0.00360   0.00406   0.01428   0.01773   2.90436
   R16        2.54903  -0.00460  -0.00250  -0.00752  -0.01002   2.53901
   R17        2.56016  -0.00382  -0.00252  -0.00592  -0.00844   2.55172
   R18        2.85575   0.00282   0.00333   0.00324   0.00659   2.86235
   R19        2.71237   0.01058   0.00116   0.03017   0.03134   2.74371
   R20        2.88704   0.00410   0.00429   0.01665   0.02099   2.90803
   R21        2.53449  -0.00754  -0.00401  -0.01216  -0.01617   2.51832
   R22        2.55505  -0.00620  -0.00647  -0.00715  -0.01363   2.54142
   R23        2.56108  -0.00175  -0.00177  -0.00200  -0.00377   2.55731
   R24        2.54642  -0.00667  -0.00355  -0.01103  -0.01457   2.53184
   R25        2.63557  -0.01098  -0.02582  -0.00187  -0.02766   2.60791
   R26        2.82137   0.00260   0.00402   0.00394   0.00797   2.82934
   R27        2.69166  -0.00031  -0.00713   0.00741   0.00030   2.69196
   R28        3.31010  -0.00594  -0.00914  -0.01111  -0.02027   3.28983
   R29        2.07506   0.00095   0.00129   0.00166   0.00295   2.07801
   R30        2.07861   0.00097   0.00271  -0.00013   0.00258   2.08119
   R31        2.07546   0.00053   0.00183  -0.00054   0.00129   2.07675
   R32        2.07925   0.00102   0.00281  -0.00007   0.00274   2.08199
   R33        2.07560   0.00051   0.00181  -0.00055   0.00126   2.07686
   R34        2.07519   0.00087   0.00133   0.00134   0.00267   2.07785
   R35        3.25789  -0.00390  -0.01130  -0.00010  -0.01142   3.24647
   R36        2.62759  -0.01635  -0.02141  -0.02378  -0.04519   2.58240
   R37        2.81999   0.00347   0.00498   0.00569   0.01068   2.83067
   R38        2.05418   0.00282   0.00355   0.00491   0.00846   2.06264
   R39        2.07574   0.00073   0.00171   0.00034   0.00206   2.07779
   R40        2.07773   0.00117   0.00226   0.00118   0.00343   2.08116
   R41        2.07433   0.00083   0.00131   0.00121   0.00252   2.07684
    A1        1.93223   0.00313   0.00691   0.00269   0.00856   1.94079
    A2        2.11428  -0.00110   0.00472  -0.00909  -0.00550   2.10878
    A3        2.23503  -0.00194  -0.01158   0.01104  -0.00169   2.23334
    A4        1.60135   0.00150   0.00192   0.00411   0.00606   1.60741
    A5        1.94996  -0.00538  -0.01162  -0.00609  -0.01804   1.93191
    A6        2.10333   0.00229   0.00282   0.00552   0.00844   2.11177
    A7        2.22990   0.00309   0.00880   0.00052   0.00943   2.23932
    A8        1.98257   0.00307   0.00917   0.00365   0.01244   1.99501
    A9        2.16258  -0.00291  -0.00542  -0.01045  -0.01572   2.14686
   A10        2.13804  -0.00016  -0.00374   0.00679   0.00320   2.14124
   A11        1.95866  -0.00231  -0.00638  -0.00404  -0.01055   1.94811
   A12        2.16452   0.00284  -0.00283   0.01899   0.01622   2.18074
   A13        2.16000  -0.00053   0.00921  -0.01494  -0.00567   2.15433
   A14        1.92944  -0.00193  -0.00395  -0.00708  -0.01100   1.91843
   A15        1.94251   0.00088   0.00265   0.00177   0.00442   1.94693
   A16        1.94290   0.00078   0.00271   0.00073   0.00343   1.94633
   A17        1.88115   0.00056   0.00049   0.00339   0.00389   1.88504
   A18        1.88113   0.00055   0.00044   0.00312   0.00357   1.88470
   A19        1.88425  -0.00083  -0.00243  -0.00168  -0.00413   1.88012
   A20        2.13914  -0.00500   0.00529  -0.02813  -0.02458   2.11456
   A21        2.22002   0.00134  -0.01111   0.02983   0.01752   2.23755
   A22        1.89842   0.00414   0.00756   0.01720   0.02348   1.92190
   A23        1.78392  -0.00225  -0.00327   0.01059   0.00652   1.79044
   A24        2.00467   0.00023   0.00033  -0.01041  -0.01009   1.99458
   A25        1.92903   0.00082   0.00233   0.00005   0.00286   1.93189
   A26        1.95363   0.00088   0.00195  -0.00072   0.00211   1.95573
   A27        1.93135  -0.00009  -0.00145  -0.00596  -0.00783   1.92352
   A28        1.86215   0.00037   0.00003   0.00600   0.00592   1.86807
   A29        1.89973   0.00351   0.00717   0.00803   0.01486   1.91460
   A30        2.22886   0.00301  -0.01125   0.03141   0.01987   2.24873
   A31        2.15294  -0.00646   0.00415  -0.03700  -0.03318   2.11976
   A32        1.76398  -0.00097   0.00020   0.01414   0.01277   1.77674
   A33        2.00265   0.00115   0.00308  -0.00498  -0.00130   2.00135
   A34        1.91017  -0.00163  -0.00485  -0.00850  -0.01309   1.89708
   A35        2.00052   0.00124   0.00254  -0.00429  -0.00151   1.99900
   A36        1.90677  -0.00178  -0.00539  -0.00751  -0.01227   1.89450
   A37        1.87651   0.00157   0.00350   0.01000   0.01325   1.88977
   A38        1.77956  -0.00223  -0.00301   0.00785   0.00417   1.78373
   A39        1.93443   0.00076   0.00185  -0.00059   0.00130   1.93573
   A40        2.00435   0.00049   0.00193  -0.00894  -0.00668   1.99768
   A41        1.92323  -0.00080  -0.00346  -0.00467  -0.00779   1.91544
   A42        1.95797   0.00149   0.00312  -0.00008   0.00313   1.96109
   A43        1.86460   0.00021  -0.00062   0.00602   0.00530   1.86991
   A44        2.16744   0.00277  -0.00475   0.02070   0.01596   2.18341
   A45        1.95675  -0.00193  -0.00259  -0.00624  -0.00886   1.94789
   A46        2.15893  -0.00084   0.00735  -0.01452  -0.00715   2.15178
   A47        2.23995   0.00170  -0.00760   0.01934   0.01132   2.25127
   A48        2.10887  -0.00177   0.00628  -0.01789  -0.01203   2.09684
   A49        1.93370   0.00010   0.00127   0.00053   0.00126   1.93496
   A50        1.93478  -0.00063  -0.00095  -0.00136  -0.00232   1.93246
   A51        1.93288   0.00080   0.00166   0.00130   0.00296   1.93585
   A52        1.94768  -0.00029  -0.00042  -0.00133  -0.00175   1.94593
   A53        1.88305  -0.00003   0.00024  -0.00072  -0.00048   1.88258
   A54        1.87943   0.00119   0.00242   0.00734   0.00976   1.88919
   A55        1.88356  -0.00104  -0.00296  -0.00516  -0.00813   1.87544
   A56        1.93316   0.00081   0.00171   0.00154   0.00325   1.93641
   A57        1.94742  -0.00049  -0.00036  -0.00296  -0.00332   1.94410
   A58        1.93641  -0.00061  -0.00067  -0.00195  -0.00263   1.93379
   A59        1.88365  -0.00084  -0.00273  -0.00368  -0.00641   1.87724
   A60        1.88229  -0.00006  -0.00008  -0.00032  -0.00040   1.88189
   A61        1.87835   0.00120   0.00209   0.00757   0.00966   1.88801
   A62        1.61322  -0.00014  -0.00030   0.00106   0.00056   1.61379
   A63        1.93589  -0.00144  -0.00498  -0.00068  -0.00591   1.92997
   A64        2.14324  -0.00435  -0.00259  -0.01530  -0.01802   2.12521
   A65        2.19791   0.00591   0.00806   0.01867   0.02666   2.22458
   A66        1.98517   0.00341   0.00663   0.00512   0.01167   1.99684
   A67        2.15523  -0.00170  -0.00243  -0.00402  -0.00642   2.14881
   A68        2.14227  -0.00170  -0.00407  -0.00104  -0.00509   2.13718
   A69        1.95566   0.00054   0.00245   0.00004   0.00250   1.95816
   A70        1.93127   0.00034   0.00095  -0.00020   0.00075   1.93202
   A71        1.92816  -0.00064  -0.00191  -0.00083  -0.00275   1.92541
   A72        1.88166  -0.00056  -0.00160  -0.00195  -0.00356   1.87811
   A73        1.87823   0.00044   0.00045   0.00421   0.00467   1.88290
   A74        1.88640  -0.00014  -0.00044  -0.00124  -0.00167   1.88473
    D1       -0.00448   0.00070  -0.00161   0.05548   0.05445   0.04997
    D2       -3.08897  -0.00081  -0.00212  -0.02467  -0.02645  -3.11542
    D3        0.00541  -0.00060   0.00247  -0.05611  -0.05366  -0.04824
    D4       -3.13358  -0.00070   0.00269  -0.06279  -0.06025   3.08935
    D5        3.08493   0.00110   0.00385   0.03016   0.03434   3.11927
    D6       -0.05407   0.00099   0.00406   0.02348   0.02775  -0.02632
    D7       -1.12107   0.00523   0.01522   0.16306   0.17780  -0.94326
    D8        2.28945   0.00217   0.00539   0.06342   0.06904   2.35849
    D9        2.08838   0.00325   0.01373   0.06830   0.08180   2.17019
   D10       -0.78429   0.00019   0.00391  -0.03134  -0.02696  -0.81124
   D11        0.00239  -0.00066   0.00032  -0.04099  -0.04034  -0.03796
   D12       -3.13643  -0.00035   0.00067  -0.02501  -0.02426   3.12249
   D13        0.00029   0.00043   0.00104   0.01637   0.01726   0.01755
   D14       -3.14016   0.00063   0.00020   0.02845   0.02842  -3.11174
   D15        3.13886   0.00009   0.00065  -0.00104  -0.00032   3.13854
   D16       -0.00159   0.00028  -0.00019   0.01104   0.01084   0.00926
   D17        3.14049  -0.00013  -0.00020  -0.00655  -0.00675   3.13374
   D18        1.05049  -0.00013   0.00005  -0.00728  -0.00721   1.04328
   D19       -1.05247  -0.00021  -0.00047  -0.00685  -0.00733  -1.05981
   D20        0.00215   0.00025   0.00023   0.01224   0.01247   0.01463
   D21       -2.08784   0.00025   0.00047   0.01152   0.01201  -2.07583
   D22        2.09238   0.00017  -0.00004   0.01195   0.01189   2.10426
   D23       -0.00377   0.00012  -0.00230   0.02648   0.02413   0.02036
   D24        3.13524   0.00023  -0.00252   0.03320   0.03064  -3.11731
   D25        3.13670  -0.00008  -0.00147   0.01459   0.01299  -3.13350
   D26       -0.00748   0.00003  -0.00170   0.02131   0.01951   0.01202
   D27        1.57183   0.00003  -0.00041   0.01417   0.01382   1.58565
   D28       -0.52707   0.00087   0.00212   0.01977   0.02196  -0.50512
   D29       -2.62147   0.00009   0.00017   0.01350   0.01373  -2.60774
   D30       -1.56688  -0.00009  -0.00016   0.00670   0.00648  -1.56039
   D31        2.61741   0.00075   0.00237   0.01231   0.01462   2.63203
   D32        0.52302  -0.00002   0.00042   0.00603   0.00639   0.52941
   D33        2.94327  -0.00122  -0.00124  -0.02149  -0.02153   2.92173
   D34        0.82387  -0.00091  -0.00160  -0.02217  -0.02306   0.80081
   D35       -1.28385  -0.00218  -0.00363  -0.02267  -0.02580  -1.30966
   D36       -0.42376   0.00123   0.00401   0.06528   0.07003  -0.35373
   D37       -2.54315   0.00155   0.00365   0.06460   0.06851  -2.47465
   D38        1.63231   0.00028   0.00162   0.06410   0.06577   1.69807
   D39        2.88887   0.00138   0.01024   0.04923   0.06068   2.94956
   D40       -0.31337   0.00232   0.01184   0.09246   0.10626  -0.20710
   D41       -0.01395  -0.00021   0.00134  -0.03298  -0.03222  -0.04617
   D42        3.06699   0.00073   0.00293   0.01025   0.01336   3.08035
   D43        0.67454  -0.00351  -0.01048  -0.07429  -0.08447   0.59007
   D44        2.83680  -0.00202  -0.00561  -0.07257  -0.07821   2.75859
   D45       -1.33558  -0.00041  -0.00254  -0.06939  -0.07171  -1.40728
   D46        2.82869  -0.00417  -0.01109  -0.08054  -0.09138   2.73732
   D47       -1.29223  -0.00269  -0.00622  -0.07882  -0.08512  -1.37735
   D48        0.81858  -0.00108  -0.00315  -0.07563  -0.07862   0.73996
   D49       -1.37987  -0.00320  -0.01074  -0.07743  -0.08779  -1.46766
   D50        0.78239  -0.00172  -0.00587  -0.07571  -0.08154   0.70085
   D51        2.89320  -0.00011  -0.00280  -0.07252  -0.07503   2.81817
   D52        0.44560  -0.00101  -0.00622  -0.01320  -0.01962   0.42598
   D53       -1.60111   0.00078  -0.00142  -0.01178  -0.01342  -1.61454
   D54        2.56721  -0.00043  -0.00339  -0.01278  -0.01657   2.55064
   D55       -2.63855  -0.00227  -0.00700  -0.05694  -0.06331  -2.70185
   D56        1.59792  -0.00048  -0.00220  -0.05551  -0.05711   1.54081
   D57       -0.51694  -0.00170  -0.00417  -0.05651  -0.06025  -0.57720
   D58       -0.74984   0.00049   0.00967  -0.04869  -0.03871  -0.78855
   D59        2.34855   0.00134   0.00802   0.01494   0.02321   2.37176
   D60        2.32303   0.00193   0.01145   0.00218   0.01339   2.33641
   D61       -0.86177   0.00278   0.00980   0.06582   0.07530  -0.78646
   D62       -0.68123   0.00342   0.01139   0.05492   0.06649  -0.61475
   D63        1.37353   0.00277   0.01037   0.05636   0.06678   1.44031
   D64       -2.83455   0.00345   0.00933   0.06076   0.07024  -2.76432
   D65       -2.84495   0.00199   0.00616   0.05369   0.06011  -2.78484
   D66       -0.79019   0.00134   0.00514   0.05514   0.06041  -0.72978
   D67        1.28491   0.00203   0.00409   0.05953   0.06387   1.34878
   D68        1.33141   0.00044   0.00386   0.04925   0.05310   1.38451
   D69       -2.89701  -0.00021   0.00285   0.05069   0.05340  -2.84361
   D70       -0.82191   0.00048   0.00180   0.05509   0.05686  -0.76506
   D71       -0.05155   0.00057   0.00352   0.00600   0.00983  -0.04172
   D72        3.12973  -0.00017   0.00492  -0.05201  -0.04717   3.08255
   D73        3.10147   0.00053   0.00229   0.01104   0.01373   3.11519
   D74       -0.00045  -0.00021   0.00370  -0.04697  -0.04327  -0.04372
   D75       -2.60520  -0.00012  -0.00072   0.00875   0.00806  -2.59714
   D76        1.58839  -0.00020  -0.00148   0.00969   0.00823   1.59662
   D77       -0.51038   0.00077   0.00142   0.01623   0.01768  -0.49270
   D78        0.52368  -0.00007   0.00054   0.00322   0.00374   0.52742
   D79       -1.56592  -0.00015  -0.00022   0.00416   0.00391  -1.56201
   D80        2.61850   0.00082   0.00268   0.01071   0.01336   2.63185
   D81       -0.00629   0.00004  -0.00256   0.02602   0.02353   0.01723
   D82        3.10159   0.00052   0.00079   0.02811   0.02899   3.13058
   D83       -3.13653  -0.00004  -0.00365   0.03076   0.02717  -3.10936
   D84       -0.02865   0.00045  -0.00030   0.03286   0.03263   0.00398
   D85       -3.10010  -0.00053  -0.00146  -0.01001  -0.01077  -3.11086
   D86        0.00525   0.00023  -0.00304   0.04392   0.04105   0.04630
   D87       -0.00874  -0.00020   0.00168  -0.02921  -0.02750  -0.03624
   D88       -3.03776  -0.00172  -0.00305  -0.05508  -0.05747  -3.09523
   D89        0.01017   0.00013   0.00020   0.00758   0.00770   0.01786
   D90       -3.09800  -0.00035  -0.00317   0.00557   0.00231  -3.09569
   D91        3.03488   0.00088   0.00412   0.03171   0.03609   3.07097
   D92       -0.07329   0.00040   0.00075   0.02970   0.03070  -0.04259
   D93       -0.51365   0.00053   0.00186   0.00534   0.00723  -0.50642
   D94        1.58697   0.00042   0.00213   0.00275   0.00491   1.59188
   D95       -2.60778   0.00005   0.00096   0.00054   0.00153  -2.60624
   D96        2.75790  -0.00059  -0.00245  -0.02277  -0.02526   2.73264
   D97       -1.42467  -0.00071  -0.00219  -0.02536  -0.02758  -1.45225
   D98        0.66377  -0.00108  -0.00336  -0.02757  -0.03096   0.63281
         Item               Value     Threshold  Converged?
 Maximum Force            0.018177     0.000450     NO 
 RMS     Force            0.003069     0.000300     NO 
 Maximum Displacement     0.528992     0.001800     NO 
 RMS     Displacement     0.120705     0.001200     NO 
 Predicted change in Energy=-7.699204D-03
 Lowest energy point so far.  Saving SCF results.
 GradGradGradGradGradGradGradGradGradGradGradGradGradGradGradGradGradGrad

 Leave Link  103 at Sun Dec  2 14:00:29 2018, MaxMem=   536870912 cpu:         0.7
 (Enter /pbs_home/pkowalski/g09d01/g09/l202.exe)
                          Input orientation:                          
 ---------------------------------------------------------------------
 Center     Atomic      Atomic             Coordinates (Angstroms)
 Number     Number       Type             X           Y           Z
 ---------------------------------------------------------------------
      1          6           0       -1.957665   -0.206645   -0.605132
      2         16           0       -3.414830    0.737848   -0.419813
      3          6           0       -4.407422   -0.575839   -0.934190
      4          6           0       -3.640866   -1.656568   -1.274060
      5          6           0       -2.235867   -1.457380   -1.105812
      6          6           0       -5.897681   -0.440333   -0.990617
      7          1           0       -4.062745   -2.589115   -1.653328
      8          6           0       -0.657252    0.356576   -0.275733
      9          6           0       -0.191159    1.661385   -0.886589
     10          6           0        0.351125   -0.216726    0.424047
     11          6           0        1.034179    2.014012   -0.028495
     12          6           0        1.605749    0.621460    0.291209
     13          9           0       -1.113799    2.638016   -0.874054
     14          9           0        0.176658    1.481246   -2.173291
     15          9           0        1.897974    2.847002   -0.608070
     16          9           0        0.610570    2.575976    1.117545
     17          9           0        2.366763    0.191385   -0.741859
     18          9           0        2.386076    0.628475    1.380286
     19          6           0       -0.606069   -1.844695    2.146646
     20          6           0        0.330988   -1.429089    1.222677
     21          6           0       -1.815601   -1.063570    2.557198
     22          1           0       -2.079366   -1.276070    3.603368
     23          1           0       -2.683052   -1.323804    1.930533
     24          1           0       -1.649387    0.018144    2.457225
     25          6           0       -1.209027   -2.493968   -1.444242
     26          1           0       -1.008381   -3.146658   -0.579618
     27          1           0       -0.256198   -2.032784   -1.739685
     28          1           0       -1.553978   -3.129333   -2.272696
     29          1           0       -6.345364   -1.377452   -1.348234
     30          1           0       -6.204738    0.365898   -1.674019
     31          1           0       -6.320760   -0.218269    0.001143
     32         16           0        1.631186   -2.579983    1.097510
     33          6           0        0.889059   -3.651756    2.216409
     34          6           0       -0.275882   -3.118622    2.691951
     35          6           0        1.551146   -4.924482    2.647212
     36          1           0        2.213527   -5.331853    1.869878
     37          1           0        2.159244   -4.760440    3.550637
     38          1           0        0.795566   -5.687662    2.880657
     39          1           0       -0.883944   -3.619767    3.447258
 ---------------------------------------------------------------------
                    Distance matrix (angstroms):
                    1          2          3          4          5
     1  C    0.000000
     2  S    1.746351   0.000000
     3  C    2.499179   1.724991   0.000000
     4  C    2.320109   2.552265   1.367880   0.000000
     5  C    1.375650   2.584487   2.349941   1.428988   0.000000
     6  C    3.965720   2.806862   1.497471   2.579299   3.802176
     7  H    3.347572   3.606942   2.165465   1.091545   2.217675
     8  C    1.454921   2.787537   3.920043   3.735151   2.543912
     9  C    2.586368   3.385685   4.773292   4.802023   3.735717
    10  C    2.527809   3.975642   4.961606   4.570853   3.251494
    11  C    3.770273   4.644934   6.094148   6.072943   4.889210
    12  C    3.766577   5.072013   6.252468   5.930130   4.585984
    13  F    2.979350   3.018563   4.602221   4.998953   4.252648
    14  F    3.140610   4.065232   5.175012   5.022746   3.949089
    15  F    4.918407   5.719254   7.181937   7.169689   5.988664
    16  F    4.160099   4.684659   6.270869   6.458244   5.414192
    17  F    4.344858   5.816283   6.820205   6.307913   4.902559
    18  F    4.848443   6.074771   7.277279   6.970725   5.647462
    19  C    3.475961   4.598411   5.054883   4.576747   3.658516
    20  C    3.173829   4.628666   5.275665   4.696921   3.465747
    21  C    3.279456   3.829521   4.375524   4.285064   3.708011
    22  H    4.343956   4.693113   5.147777   5.135403   4.715267
    23  H    2.864232   3.210924   3.426302   3.361184   3.072004
    24  H    3.086032   3.451393   4.411494   4.548971   3.900816
    25  C    2.548806   4.044708   3.764187   2.577604   1.497816
    26  H    3.089574   4.572299   4.276483   3.103642   2.153430
    27  H    2.741712   4.404023   4.472602   3.437197   2.156843
    28  H    3.389076   4.674509   4.056362   2.742520   2.149888
    29  H    4.601619   3.731553   2.137671   2.719875   4.117418
    30  H    4.416781   3.081390   2.159759   3.289951   4.404446
    31  H    4.405031   3.088007   2.159529   3.297980   4.409886
    32  S    4.627264   6.226761   6.679011   5.854192   4.590094
    33  C    5.285235   6.688927   6.887688   6.056762   5.061383
    34  C    4.709433   5.865870   6.056754   5.402774   4.585223
    35  C    6.719187   8.132006   8.200101   7.280976   6.359830
    36  H    7.056364   8.588501   8.620872   7.593812   6.607827
    37  H    7.413259   8.778721   8.985859   8.158002   7.204840
    38  H    7.054967   8.361084   8.231336   7.293375   6.555670
    39  H    5.405935   6.352041   6.393550   5.809097   5.218626
                    6          7          8          9         10
     6  C    0.000000
     7  H    2.902316   0.000000
     8  C    5.348665   4.708741   0.000000
     9  C    6.082141   5.800329   1.514238   0.000000
    10  C    6.410838   5.424570   1.354692   2.353538   0.000000
    11  C    7.416211   7.057443   2.381000   1.536921   2.376457
    12  C    7.685828   6.798591   2.347927   2.386950   1.514689
    13  F    5.689934   6.051979   2.402372   1.343588   3.461303
    14  F    6.479875   5.900062   2.358181   1.350312   3.108008
    15  F    8.469071   8.134747   3.583553   2.418210   3.583914
    16  F    7.476617   7.496384   2.911071   2.344312   2.889193
    17  F    8.292284   7.064030   3.064185   2.953779   2.364040
    18  F    8.682406   7.819399   3.475367   3.584378   2.402038
    19  C    6.309977   5.190624   3.273551   4.654597   2.556140
    20  C    6.683759   5.377914   2.531887   3.777919   1.451909
    21  C    5.444152   5.010536   3.374031   4.682292   3.156291
    22  H    6.031806   5.769813   4.442450   5.688030   4.139756
    23  H    4.432548   4.043343   3.434407   4.801777   3.563895
    24  H    5.490521   5.433116   2.927102   4.000971   2.861996
    25  C    5.138743   2.862950   3.129772   4.314394   3.333228
    26  H    5.603425   3.285247   3.533877   4.886652   3.382322
    27  H    5.909597   3.847956   2.830731   3.791950   2.889401
    28  H    5.267087   2.639956   4.116253   5.170063   4.402853
    29  H    1.098409   2.602222   6.042493   6.879091   7.023619
    30  H    1.100605   3.649748   5.721004   6.201731   6.908015
    31  H    1.100861   3.668353   5.699335   6.472494   6.685274
    32  S    8.100754   6.323610   3.968139   5.024619   2.770757
    33  C    8.164440   6.373730   4.966746   6.246994   3.911696
    34  C    7.234581   5.788106   4.585803   5.971733   3.735977
    35  C    9.424776   7.447439   6.427301   7.674439   5.342797
    36  H    9.894498   7.702414   6.723336   7.892148   5.632361
    37  H   10.207858   8.396967   6.982665   8.151884   5.804326
    38  H    9.344559   7.332204   6.971822   8.317107   6.013618
    39  H    7.412225   6.097786   5.451913   6.866786   4.716554
                   11         12         13         14         15
    11  C    0.000000
    12  C    1.538864   0.000000
    13  F    2.391268   3.580542   0.000000
    14  F    2.370514   2.975785   2.165967   0.000000
    15  F    1.332637   2.418086   3.030710   2.697803   0.000000
    16  F    1.344863   2.343789   2.635103   3.495185   2.169934
    17  F    2.367834   1.353269   4.256500   2.917071   2.699994
    18  F    2.394160   1.339794   4.622708   4.270440   3.018885
    19  C    4.723481   3.796934   5.429284   5.507849   5.989217
    20  C    3.730262   2.587933   4.798441   4.475094   4.908364
    21  C    4.927328   4.436177   5.095857   5.729111   6.253170
    22  H    5.805965   5.305760   6.024924   6.786916   7.110216
    23  H    5.366248   4.986506   5.101401   5.734773   6.695217
    24  H    4.166992   3.956200   4.271769   5.188139   5.475604
    25  C    5.230507   4.543198   5.164441   4.272466   6.235271
    26  H    5.577482   4.668054   5.793122   5.036031   6.661207
    27  H    4.579279   3.825753   4.827128   3.567041   5.452827
    28  H    6.179724   5.534070   5.950821   4.925689   7.099545
    29  H    8.228086   8.360838   6.611967   7.168657   9.292281
    30  H    7.604338   8.057986   5.632063   6.497345   8.540848
    31  H    7.686292   7.976141   6.003064   7.059245   8.792873
    32  S    4.767504   3.301516   6.216875   5.413629   5.694941
    33  C    6.096029   4.741351   7.288596   6.791516   7.157475
    34  C    5.954915   4.826210   6.823297   6.710749   7.155729
    35  C    7.454486   6.025877   8.757432   8.133868   8.432859
    36  H    7.678308   6.188984   9.061958   8.180120   8.551811
    37  H    7.743976   6.316255   9.221056   8.697853   8.673885
    38  H    8.236254   6.867799   9.330619   8.793104   9.285850
    39  H    6.891989   5.843562   7.608313   7.663927   8.124276
                   16         17         18         19         20
    16  F    0.000000
    17  F    3.496837   0.000000
    18  F    2.648436   2.166776   0.000000
    19  C    4.699106   4.618096   3.956869   0.000000
    20  C    4.016188   3.260324   2.912353   1.380045   0.000000
    21  C    4.604910   5.472737   4.679982   1.497223   2.553898
    22  H    5.315386   6.387682   5.339435   2.148483   3.391300
    23  H    5.168866   5.910846   5.459874   2.152183   3.097835
    24  H    3.666695   5.137471   4.221050   2.157578   2.745993
    25  C    5.964731   4.526669   5.536459   3.698593   3.258538
    26  H    6.184651   4.749784   5.441985   3.047865   2.827052
    27  H    5.491422   3.580852   4.878332   3.906578   3.079744
    28  H    6.980656   5.361234   6.556632   4.698874   4.319903
    29  H    8.372257   8.872998   9.365181   6.735875   7.154434
    30  H    7.689324   8.623804   9.121394   7.129467   7.370790
    31  H    7.556288   8.728855   8.855959   6.317130   6.870515
    32  S    5.256042   3.406587   3.308176   2.578109   1.740902
    33  C    6.330063   5.069979   4.610915   2.346431   2.497837
    34  C    5.974361   5.452592   4.779877   1.424524   2.319823
    35  C    7.712420   6.190567   5.756521   3.793313   3.966844
    36  H    8.103655   6.111530   5.982891   4.492993   4.381140
    37  H    7.882977   6.556611   5.813973   4.256726   4.456435
    38  H    8.451657   7.081982   6.683893   4.155929   4.593493
    39  H    6.785894   6.529982   5.745691   2.218036   3.350207
                   21         22         23         24         25
    21  C    0.000000
    22  H    1.099637   0.000000
    23  H    1.101318   1.779071   0.000000
    24  H    1.098966   1.781436   1.773892   0.000000
    25  C    4.292492   5.264896   3.864083   4.661123   0.000000
    26  H    3.851036   4.705687   3.525362   4.432751   1.101742
    27  H    4.672720   5.696031   4.456767   4.874560   1.099027
    28  H    5.259629   6.183749   4.711887   5.682242   1.099553
    29  H    5.989130   6.536618   4.915864   6.203339   5.257166
    30  H    6.261877   6.896779   5.315088   6.159492   5.760969
    31  H    5.248277   5.664308   4.263528   5.282988   5.779079
    32  S    4.038630   4.663444   4.569963   4.400142   3.812441
    33  C    3.758992   4.047108   4.273295   4.468765   4.375248
    34  C    2.571406   2.734636   3.097676   3.432333   4.285912
    35  C    5.123448   5.235051   5.604189   5.891439   5.501449
    36  H    5.909697   6.154940   6.328081   6.624918   5.545345
    37  H    5.518438   5.487206   6.154919   6.207744   6.436688
    38  H    5.320249   5.315044   5.660987   6.222003   5.737841
    39  H    2.862574   2.635587   3.287656   3.847137   5.029897
                   26         27         28         29         30
    26  H    0.000000
    27  H    1.775458   0.000000
    28  H    1.778901   1.780661   0.000000
    29  H    5.674878   6.136827   5.184699   0.000000
    30  H    6.366937   6.414290   5.848472   1.779095   0.000000
    31  H    6.093776   6.565200   6.030493   1.779080   1.777886
    32  S    3.178238   3.451278   4.669619   8.429300   8.818236
    33  C    3.416602   4.425309   5.137452   8.379499   9.033212
    34  C    3.352687   4.562765   5.126536   7.496224   8.145852
    35  C    4.486008   5.556372   6.088501   9.534142  10.335128
    36  H    4.599543   5.478352   6.017151   9.962336  10.765256
    37  H    5.449509   6.423548   7.096459  10.381325  11.114521
    38  H    4.656655   5.984305   6.214697   9.351701  10.314791
    39  H    4.056482   5.460490   5.779909   7.606038   8.391891
                   31         32         33         34         35
    31  H    0.000000
    32  S    8.367386   0.000000
    33  C    8.287201   1.717959   0.000000
    34  C    7.224475   2.543478   1.366550   0.000000
    35  C    9.545523   2.811521   1.497926   2.569272   0.000000
    36  H   10.122991   2.916926   2.167262   3.430940   1.099522
    37  H   10.253813   3.324315   2.150051   3.059861   1.101304
    38  H    9.425919   3.679068   2.143568   2.789907   1.099018
    39  H    7.280443   3.595601   2.158600   1.091501   2.876112
                   36         37         38         39
    36  H    0.000000
    37  H    1.776066   0.000000
    38  H    1.777325   1.779952   0.000000
    39  H    3.874751   3.251587   2.723598   0.000000
 Stoichiometry    C17H14F6S2
 Framework group  C1[X(C17H14F6S2)]
 Deg. of freedom   111
 Full point group                 C1      NOp   1
 RotChk:  IX=0 Diff= 3.61D-02
 Largest Abelian subgroup         C1      NOp   1
 Largest concise Abelian subgroup C1      NOp   1
                         Standard orientation:                         
 ---------------------------------------------------------------------
 Center     Atomic      Atomic             Coordinates (Angstroms)
 Number     Number       Type             X           Y           Z
 ---------------------------------------------------------------------
      1          6           0        1.571279   -0.524559    0.279264
      2         16           0        3.057421   -0.646215   -0.629759
      3          6           0        3.446988   -2.165122    0.089097
      4          6           0        2.501465   -2.519843    1.011731
      5          6           0        1.428749   -1.585049    1.143823
      6          6           0        4.691483   -2.903796   -0.295626
      7          1           0        2.564398   -3.432766    1.606778
      8          6           0        0.677591    0.609240    0.098668
      9          6           0        1.177552    2.031388    0.241675
     10          6           0       -0.670494    0.600480   -0.034674
     11          6           0        0.017861    2.854270   -0.341510
     12          6           0       -1.203324    2.014312    0.072354
     13          9           0        2.337503    2.275495   -0.390903
     14          9           0        1.363057    2.343336    1.542297
     15          9           0       -0.021313    4.123786    0.061872
     16          9           0        0.111592    2.840722   -1.683034
     17          9           0       -1.547315    2.305489    1.348372
     18          9           0       -2.275372    2.262441   -0.691970
     19          6           0       -1.415924   -1.571902   -1.156699
     20          6           0       -1.555382   -0.527156   -0.265868
     21          6           0       -0.294193   -1.723789   -2.136661
     22          1           0       -0.637264   -2.242779   -3.043387
     23          1           0        0.530183   -2.311129   -1.702683
     24          1           0        0.116375   -0.748439   -2.433064
     25          6           0        0.300624   -1.755201    2.114303
     26          1           0       -0.527257   -2.322968    1.660330
     27          1           0       -0.100790   -0.784170    2.436524
     28          1           0        0.633642   -2.302298    3.008060
     29          1           0        4.763044   -3.839302    0.275523
     30          1           0        5.594519   -2.309380   -0.089404
     31          1           0        4.695164   -3.158299   -1.366657
     32         16           0       -3.040225   -0.671432    0.631441
     33          6           0       -3.437449   -2.163143   -0.122478
     34          6           0       -2.492217   -2.499037   -1.050471
     35          6           0       -4.721786   -2.876725    0.169175
     36          1           0       -5.088824   -2.672657    1.185337
     37          1           0       -5.507970   -2.567537   -0.537357
     38          1           0       -4.585611   -3.962877    0.071339
     39          1           0       -2.575052   -3.390669   -1.674576
 ---------------------------------------------------------------------
 Rotational constants (GHZ):      0.2297532      0.1978458      0.1270226
 Leave Link  202 at Sun Dec  2 14:00:29 2018, MaxMem=   536870912 cpu:         0.0
 (Enter /pbs_home/pkowalski/g09d01/g09/l301.exe)
 Basis read from rwf:  (5D, 7F)
 No pseudopotential information found on rwf file.
 There are   453 symmetry adapted cartesian basis functions of A   symmetry.
 There are   428 symmetry adapted basis functions of A   symmetry.
   428 basis functions,   747 primitive gaussians,   453 cartesian basis functions
   101 alpha electrons      101 beta electrons
       nuclear repulsion energy      2829.5802489648 Hartrees.
 IExCor= 4639 DFT=T Ex+Corr=wB97XD ExCW=0 ScaHFX=  1.000000
 ScaDFX=  1.000000  1.000000  1.000000  1.000000 ScalE2=  1.000000  1.000000
 IRadAn=      0 IRanWt=     -1 IRanGd=            0 ICorTp=0 IEmpDi=121
  HFx wShort=  0.000000 wLong=  0.200000 cFull=  0.222036 cShort=  0.000000 cLong=  0.777964
  DFx wShort=  0.000000 wLong=  0.200000 cFull=  0.000000 cShort=  0.000000 cLong=  1.000000
 NAtoms=   39 NActive=   39 NUniq=   39 SFac= 1.00D+00 NAtFMM=   60 NAOKFM=F Big=F
 Integral buffers will be    131072 words long.
 Raffenetti 2 integral format.
 Two-electron integral symmetry is turned on.
 R6Disp:  Grimme-D2 Dispersion energy=       -0.0350080079 Hartrees.
 Nuclear repulsion after empirical dispersion term =     2829.5452409569 Hartrees.
 No density basis found on file   724.
 Leave Link  301 at Sun Dec  2 14:00:30 2018, MaxMem=   536870912 cpu:         0.5
 (Enter /pbs_home/pkowalski/g09d01/g09/l302.exe)
 NPDir=0 NMtPBC=     1 NCelOv=     1 NCel=       1 NClECP=     1 NCelD=      1
         NCelK=      1 NCelE2=     1 NClLst=     1 CellRange=     0.0.
 One-electron integrals computed using PRISM.
 NBasis=   428 RedAO= T EigKep=  3.54D-04  NBF=   428
 NBsUse=   428 1.00D-06 EigRej= -1.00D+00 NBFU=   428
 Precomputing XC quadrature grid using
 IXCGrd= 4 IRadAn=           0 IRanWt=          -1 IRanGd=           0 AccXCQ= 0.00D+00.
 Generated NRdTot=       0 NPtTot=           0 NUsed=           0 NTot=          32
 NSgBfM=   445   445   445   445   446 MxSgAt=    39 MxSgA2=    39.
 Leave Link  302 at Sun Dec  2 14:00:30 2018, MaxMem=   536870912 cpu:         7.2
 (Enter /pbs_home/pkowalski/g09d01/g09/l303.exe)
 DipDrv:  MaxL=1.
 Leave Link  303 at Sun Dec  2 14:00:31 2018, MaxMem=   536870912 cpu:         0.9
 (Enter /pbs_home/pkowalski/g09d01/g09/l401.exe)
 Initial guess from the checkpoint file:  "dae0068freq_open_wb97xd_air.chk"
 B after Tr=     0.000000    0.000000    0.000000
         Rot=    0.999921   -0.003250   -0.000347    0.012103 Ang=  -1.44 deg.
 Guess basis will be translated and rotated to current coordinates.
 JPrj=2 DoOrth=T DoCkMO=T.
 Generating alternative initial guess.
 ExpMin= 1.22D-01 ExpMax= 9.18D+03 ExpMxC= 1.38D+03 IAcc=1 IRadAn=         1 AccDes= 0.00D+00
 Harris functional with IExCor= 4639 and IRadAn=       1 diagonalized for initial guess.
 HarFok:  IExCor= 4639 AccDes= 0.00D+00 IRadAn=         1 IDoV= 1 UseB2=F ITyADJ=14
 ICtDFT=  3500011 ScaDFX=  1.000000  1.000000  1.000000  1.000000
 FoFCou: FMM=F IPFlag=           0 FMFlag=      100000 FMFlg1=           0
         NFxFlg=           0 DoJE=T BraDBF=F KetDBF=T FulRan=T
         wScrn=  0.000000 ICntrl=     500 IOpCl=  0 I1Cent=   200000004 NGrid=           0
         NMat0=    1 NMatS0=      1 NMatT0=    0 NMatD0=    1 NMtDS0=    0 NMtDT0=    0
 Petite list used in FoFCou.
 Harris En= -1988.11162256668    
 Leave Link  401 at Sun Dec  2 14:00:33 2018, MaxMem=   536870912 cpu:        19.7
 (Enter /pbs_home/pkowalski/g09d01/g09/l502.exe)
 Closed shell SCF:
 Using DIIS extrapolation, IDIIS=  1040.
 Integral symmetry usage will be decided dynamically.
 IVT=      641221 IEndB=      641221 NGot=   536870912 MDV=   536451994
 LenX=   536451994 LenY=   536246332
 Requested convergence on RMS density matrix=1.00D-08 within 128 cycles.
 Requested convergence on MAX density matrix=1.00D-06.
 Requested convergence on             energy=1.00D-06.
 No special actions if energy rises.
 Fock matrices will be formed incrementally for  20 cycles.
 Integral accuracy reduced to 1.0D-05 until final iterations.

 Cycle   1  Pass 0  IDiag  1:
 FoFJK:  IHMeth= 1 ICntrl=       0 DoSepK=T KAlg= 0 I1Cent=   0 FoldK=F
 IRaf=         1 NMat=   1 IRICut=       1 DoRegI=T DoRafI=F ISym2E= 0.
 FoFCou: FMM=F IPFlag=           0 FMFlag=      100000 FMFlg1=           0
         NFxFlg=           0 DoJE=T BraDBF=F KetDBF=F FulRan=T
         wScrn=  0.000000 ICntrl=     500 IOpCl=  0 I1Cent=           0 NGrid=           0
         NMat0=    1 NMatS0=      1 NMatT0=    0 NMatD0=    1 NMtDS0=    0 NMtDT0=    0
 Symmetry not used in FoFCou.
 E= -2050.08858257131    
 DIIS: error= 3.23D-03 at cycle   1 NSaved=   1.
 NSaved= 1 IEnMin= 1 EnMin= -2050.08858257131     IErMin= 1 ErrMin= 3.23D-03
 ErrMax= 3.23D-03  0.00D+00 EMaxC= 1.00D-01 BMatC= 2.15D-02 BMatP= 2.15D-02
 IDIUse=3 WtCom= 9.68D-01 WtEn= 3.23D-02
 Coeff-Com:  0.100D+01
 Coeff-En:   0.100D+01
 Coeff:      0.100D+01
 Gap=     0.643 Goal=   None    Shift=    0.000
 GapD=    0.643 DampG=2.000 DampE=1.000 DampFc=2.0000 IDamp=-1.
 RMSDP=7.47D-04 MaxDP=2.68D-02              OVMax= 2.74D-02

 Cycle   2  Pass 0  IDiag  1:
 RMSU=  7.47D-04    CP:  9.99D-01
 E= -2050.11929181026     Delta-E=       -0.030709238953 Rises=F Damp=F
 DIIS: error= 9.44D-04 at cycle   2 NSaved=   2.
 NSaved= 2 IEnMin= 2 EnMin= -2050.11929181026     IErMin= 2 ErrMin= 9.44D-04
 ErrMax= 9.44D-04  0.00D+00 EMaxC= 1.00D-01 BMatC= 8.24D-04 BMatP= 2.15D-02
 IDIUse=3 WtCom= 9.91D-01 WtEn= 9.44D-03
 Coeff-Com: -0.129D+00 0.113D+01
 Coeff-En:   0.000D+00 0.100D+01
 Coeff:     -0.128D+00 0.113D+01
 Gap=     0.285 Goal=   None    Shift=    0.000
 RMSDP=1.66D-04 MaxDP=4.33D-03 DE=-3.07D-02 OVMax= 1.03D-02

 Cycle   3  Pass 0  IDiag  1:
 RMSU=  1.33D-04    CP:  9.98D-01  1.13D+00
 E= -2050.12119687824     Delta-E=       -0.001905067979 Rises=F Damp=F
 DIIS: error= 4.78D-04 at cycle   3 NSaved=   3.
 NSaved= 3 IEnMin= 3 EnMin= -2050.12119687824     IErMin= 3 ErrMin= 4.78D-04
 ErrMax= 4.78D-04  0.00D+00 EMaxC= 1.00D-01 BMatC= 1.95D-04 BMatP= 8.24D-04
 IDIUse=3 WtCom= 9.95D-01 WtEn= 4.78D-03
 Coeff-Com: -0.625D-01 0.363D+00 0.699D+00
 Coeff-En:   0.000D+00 0.000D+00 0.100D+01
 Coeff:     -0.622D-01 0.361D+00 0.701D+00
 Gap=     0.286 Goal=   None    Shift=    0.000
 RMSDP=6.17D-05 MaxDP=1.84D-03 DE=-1.91D-03 OVMax= 3.15D-03

 Cycle   4  Pass 0  IDiag  1:
 RMSU=  5.58D-05    CP:  9.98D-01  1.16D+00  8.87D-01
 E= -2050.12139369302     Delta-E=       -0.000196814779 Rises=F Damp=F
 DIIS: error= 2.26D-04 at cycle   4 NSaved=   4.
 NSaved= 4 IEnMin= 4 EnMin= -2050.12139369302     IErMin= 4 ErrMin= 2.26D-04
 ErrMax= 2.26D-04  0.00D+00 EMaxC= 1.00D-01 BMatC= 3.76D-05 BMatP= 1.95D-04
 IDIUse=3 WtCom= 9.98D-01 WtEn= 2.26D-03
 Coeff-Com:  0.822D-03-0.785D-01 0.268D+00 0.810D+00
 Coeff-En:   0.000D+00 0.000D+00 0.000D+00 0.100D+01
 Coeff:      0.820D-03-0.783D-01 0.268D+00 0.810D+00
 Gap=     0.285 Goal=   None    Shift=    0.000
 RMSDP=2.59D-05 MaxDP=8.52D-04 DE=-1.97D-04 OVMax= 1.87D-03

 Cycle   5  Pass 0  IDiag  1:
 RMSU=  1.88D-05    CP:  9.98D-01  1.17D+00  1.02D+00  9.80D-01
 E= -2050.12143954662     Delta-E=       -0.000045853599 Rises=F Damp=F
 DIIS: error= 4.19D-05 at cycle   5 NSaved=   5.
 NSaved= 5 IEnMin= 5 EnMin= -2050.12143954662     IErMin= 5 ErrMin= 4.19D-05
 ErrMax= 4.19D-05  0.00D+00 EMaxC= 1.00D-01 BMatC= 2.88D-06 BMatP= 3.76D-05
 IDIUse=1 WtCom= 1.00D+00 WtEn= 0.00D+00
 Coeff-Com:  0.487D-02-0.570D-01 0.495D-01 0.300D+00 0.703D+00
 Coeff:      0.487D-02-0.570D-01 0.495D-01 0.300D+00 0.703D+00
 Gap=     0.285 Goal=   None    Shift=    0.000
 RMSDP=9.24D-06 MaxDP=3.09D-04 DE=-4.59D-05 OVMax= 5.99D-04

 Initial convergence to 1.0D-05 achieved.  Increase integral accuracy.
 Cycle   6  Pass 1  IDiag  1:
 E= -2050.12108676034     Delta-E=        0.000352786284 Rises=F Damp=F
 DIIS: error= 8.62D-05 at cycle   1 NSaved=   1.
 NSaved= 1 IEnMin= 1 EnMin= -2050.12108676034     IErMin= 1 ErrMin= 8.62D-05
 ErrMax= 8.62D-05  0.00D+00 EMaxC= 1.00D-01 BMatC= 1.22D-05 BMatP= 1.22D-05
 IDIUse=1 WtCom= 1.00D+00 WtEn= 0.00D+00
 Coeff-Com:  0.100D+01
 Coeff:      0.100D+01
 Gap=     0.285 Goal=   None    Shift=    0.000
 RMSDP=9.24D-06 MaxDP=3.09D-04 DE= 3.53D-04 OVMax= 5.84D-04

 Cycle   7  Pass 1  IDiag  1:
 RMSU=  6.91D-05    CP:  1.00D+00
 E= -2050.12109842588     Delta-E=       -0.000011665537 Rises=F Damp=F
 DIIS: error= 3.61D-05 at cycle   2 NSaved=   2.
 NSaved= 2 IEnMin= 2 EnMin= -2050.12109842588     IErMin= 2 ErrMin= 3.61D-05
 ErrMax= 3.61D-05  0.00D+00 EMaxC= 1.00D-01 BMatC= 1.45D-06 BMatP= 1.22D-05
 IDIUse=1 WtCom= 1.00D+00 WtEn= 0.00D+00
 Coeff-Com:  0.137D+00 0.863D+00
 Coeff:      0.137D+00 0.863D+00
 Gap=     0.285 Goal=   None    Shift=    0.000
 RMSDP=8.26D-06 MaxDP=4.81D-04 DE=-1.17D-05 OVMax= 5.01D-04

 Cycle   8  Pass 1  IDiag  1:
 RMSU=  7.70D-06    CP:  1.00D+00  1.04D+00
 E= -2050.12109914373     Delta-E=       -0.000000717859 Rises=F Damp=F
 DIIS: error= 2.85D-05 at cycle   3 NSaved=   3.
 NSaved= 3 IEnMin= 3 EnMin= -2050.12109914373     IErMin= 3 ErrMin= 2.85D-05
 ErrMax= 2.85D-05  0.00D+00 EMaxC= 1.00D-01 BMatC= 9.94D-07 BMatP= 1.45D-06
 IDIUse=1 WtCom= 1.00D+00 WtEn= 0.00D+00
 Coeff-Com: -0.356D-01 0.449D+00 0.587D+00
 Coeff:     -0.356D-01 0.449D+00 0.587D+00
 Gap=     0.285 Goal=   None    Shift=    0.000
 RMSDP=3.88D-06 MaxDP=1.38D-04 DE=-7.18D-07 OVMax= 2.58D-04

 Cycle   9  Pass 1  IDiag  1:
 RMSU=  2.32D-06    CP:  1.00D+00  1.06D+00  6.31D-01
 E= -2050.12110016004     Delta-E=       -0.000001016310 Rises=F Damp=F
 DIIS: error= 7.43D-06 at cycle   4 NSaved=   4.
 NSaved= 4 IEnMin= 4 EnMin= -2050.12110016004     IErMin= 4 ErrMin= 7.43D-06
 ErrMax= 7.43D-06  0.00D+00 EMaxC= 1.00D-01 BMatC= 4.03D-08 BMatP= 9.94D-07
 IDIUse=1 WtCom= 1.00D+00 WtEn= 0.00D+00
 Coeff-Com: -0.236D-01 0.130D+00 0.236D+00 0.658D+00
 Coeff:     -0.236D-01 0.130D+00 0.236D+00 0.658D+00
 Gap=     0.285 Goal=   None    Shift=    0.000
 RMSDP=9.23D-07 MaxDP=4.71D-05 DE=-1.02D-06 OVMax= 7.11D-05

 Cycle  10  Pass 1  IDiag  1:
 RMSU=  8.61D-07    CP:  1.00D+00  1.06D+00  6.61D-01  9.25D-01
 E= -2050.12110020631     Delta-E=       -0.000000046265 Rises=F Damp=F
 DIIS: error= 2.00D-06 at cycle   5 NSaved=   5.
 NSaved= 5 IEnMin= 5 EnMin= -2050.12110020631     IErMin= 5 ErrMin= 2.00D-06
 ErrMax= 2.00D-06  0.00D+00 EMaxC= 1.00D-01 BMatC= 3.74D-09 BMatP= 4.03D-08
 IDIUse=1 WtCom= 1.00D+00 WtEn= 0.00D+00
 Coeff-Com: -0.203D-02-0.165D-01-0.916D-02 0.190D+00 0.838D+00
 Coeff:     -0.203D-02-0.165D-01-0.916D-02 0.190D+00 0.838D+00
 Gap=     0.285 Goal=   None    Shift=    0.000
 RMSDP=3.88D-07 MaxDP=1.32D-05 DE=-4.63D-08 OVMax= 3.28D-05

 Cycle  11  Pass 1  IDiag  1:
 RMSU=  3.11D-07    CP:  1.00D+00  1.06D+00  6.68D-01  1.02D+00  1.03D+00
 E= -2050.12110021246     Delta-E=       -0.000000006150 Rises=F Damp=F
 DIIS: error= 9.02D-07 at cycle   6 NSaved=   6.
 NSaved= 6 IEnMin= 6 EnMin= -2050.12110021246     IErMin= 6 ErrMin= 9.02D-07
 ErrMax= 9.02D-07  0.00D+00 EMaxC= 1.00D-01 BMatC= 8.98D-10 BMatP= 3.74D-09
 IDIUse=1 WtCom= 1.00D+00 WtEn= 0.00D+00
 Coeff-Com:  0.233D-02-0.260D-01-0.409D-01-0.789D-02 0.371D+00 0.702D+00
 Coeff:      0.233D-02-0.260D-01-0.409D-01-0.789D-02 0.371D+00 0.702D+00
 Gap=     0.285 Goal=   None    Shift=    0.000
 RMSDP=1.83D-07 MaxDP=4.97D-06 DE=-6.15D-09 OVMax= 1.80D-05

 Cycle  12  Pass 1  IDiag  1:
 RMSU=  1.17D-07    CP:  1.00D+00  1.06D+00  6.69D-01  1.06D+00  1.13D+00
                    CP:  8.64D-01
 E= -2050.12110021397     Delta-E=       -0.000000001509 Rises=F Damp=F
 DIIS: error= 3.26D-07 at cycle   7 NSaved=   7.
 NSaved= 7 IEnMin= 7 EnMin= -2050.12110021397     IErMin= 7 ErrMin= 3.26D-07
 ErrMax= 3.26D-07  0.00D+00 EMaxC= 1.00D-01 BMatC= 1.02D-10 BMatP= 8.98D-10
 IDIUse=1 WtCom= 1.00D+00 WtEn= 0.00D+00
 Coeff-Com:  0.116D-02-0.682D-02-0.145D-01-0.285D-01 0.199D-02 0.241D+00
 Coeff-Com:  0.806D+00
 Coeff:      0.116D-02-0.682D-02-0.145D-01-0.285D-01 0.199D-02 0.241D+00
 Coeff:      0.806D+00
 Gap=     0.285 Goal=   None    Shift=    0.000
 RMSDP=6.68D-08 MaxDP=2.32D-06 DE=-1.51D-09 OVMax= 9.21D-06

 Cycle  13  Pass 1  IDiag  1:
 RMSU=  3.61D-08    CP:  1.00D+00  1.06D+00  6.69D-01  1.08D+00  1.16D+00
                    CP:  9.90D-01  1.12D+00
 E= -2050.12110021422     Delta-E=       -0.000000000250 Rises=F Damp=F
 DIIS: error= 1.02D-07 at cycle   8 NSaved=   8.
 NSaved= 8 IEnMin= 8 EnMin= -2050.12110021422     IErMin= 8 ErrMin= 1.02D-07
 ErrMax= 1.02D-07  0.00D+00 EMaxC= 1.00D-01 BMatC= 1.27D-11 BMatP= 1.02D-10
 IDIUse=1 WtCom= 1.00D+00 WtEn= 0.00D+00
 Coeff-Com: -0.160D-04 0.211D-02 0.201D-02-0.487D-02-0.584D-01-0.376D-01
 Coeff-Com:  0.216D+00 0.880D+00
 Coeff:     -0.160D-04 0.211D-02 0.201D-02-0.487D-02-0.584D-01-0.376D-01
 Coeff:      0.216D+00 0.880D+00
 Gap=     0.285 Goal=   None    Shift=    0.000
 RMSDP=2.95D-08 MaxDP=7.81D-07 DE=-2.50D-10 OVMax= 4.90D-06

 Cycle  14  Pass 1  IDiag  1:
 RMSU=  1.58D-08    CP:  1.00D+00  1.06D+00  6.69D-01  1.08D+00  1.17D+00
                    CP:  1.03D+00  1.27D+00  1.20D+00
 E= -2050.12110021417     Delta-E=        0.000000000047 Rises=F Damp=F
 DIIS: error= 4.37D-08 at cycle   9 NSaved=   9.
 NSaved= 9 IEnMin= 8 EnMin= -2050.12110021422     IErMin= 9 ErrMin= 4.37D-08
 ErrMax= 4.37D-08  0.00D+00 EMaxC= 1.00D-01 BMatC= 2.37D-12 BMatP= 1.27D-11
 IDIUse=1 WtCom= 1.00D+00 WtEn= 0.00D+00
 Coeff-Com: -0.185D-03 0.180D-02 0.291D-02 0.276D-02-0.228D-01-0.500D-01
 Coeff-Com: -0.492D-01 0.305D+00 0.810D+00
 Coeff:     -0.185D-03 0.180D-02 0.291D-02 0.276D-02-0.228D-01-0.500D-01
 Coeff:     -0.492D-01 0.305D+00 0.810D+00
 Gap=     0.285 Goal=   None    Shift=    0.000
 RMSDP=1.19D-08 MaxDP=3.83D-07 DE= 4.73D-11 OVMax= 2.03D-06

 Cycle  15  Pass 1  IDiag  1:
 RMSU=  6.01D-09    CP:  1.00D+00  1.06D+00  6.69D-01  1.08D+00  1.17D+00
                    CP:  1.04D+00  1.32D+00  1.37D+00  1.13D+00
 E= -2050.12110021420     Delta-E=       -0.000000000025 Rises=F Damp=F
 DIIS: error= 1.57D-08 at cycle  10 NSaved=  10.
 NSaved=10 IEnMin= 8 EnMin= -2050.12110021422     IErMin=10 ErrMin= 1.57D-08
 ErrMax= 1.57D-08  0.00D+00 EMaxC= 1.00D-01 BMatC= 2.82D-13 BMatP= 2.37D-12
 IDIUse=1 WtCom= 1.00D+00 WtEn= 0.00D+00
 Coeff-Com: -0.500D-04 0.220D-03 0.553D-03 0.161D-02 0.214D-02-0.875D-02
 Coeff-Com: -0.443D-01-0.320D-01 0.232D+00 0.848D+00
 Coeff:     -0.500D-04 0.220D-03 0.553D-03 0.161D-02 0.214D-02-0.875D-02
 Coeff:     -0.443D-01-0.320D-01 0.232D+00 0.848D+00
 Gap=     0.285 Goal=   None    Shift=    0.000
 RMSDP=4.11D-09 MaxDP=1.20D-07 DE=-2.55D-11 OVMax= 7.54D-07

 SCF Done:  E(RwB97XD) =  -2050.12110021     A.U. after   15 cycles
            NFock= 15  Conv=0.41D-08     -V/T= 2.0059
 KE= 2.038009298745D+03 PE=-1.049414723061D+04 EE= 3.576471590698D+03
 Leave Link  502 at Sun Dec  2 14:05:14 2018, MaxMem=   536870912 cpu:      2234.3
 (Enter /pbs_home/pkowalski/g09d01/g09/l701.exe)
 Compute integral first derivatives.
 ... and contract with generalized density number  0.
 R6Disp: Adding Grimme-D2 dispersion energy 1st derivatives to the gradient.
 Leave Link  701 at Sun Dec  2 14:05:14 2018, MaxMem=   536870912 cpu:         3.6
 (Enter /pbs_home/pkowalski/g09d01/g09/l702.exe)
 L702 exits ... SP integral derivatives will be done elsewhere.
 Leave Link  702 at Sun Dec  2 14:05:14 2018, MaxMem=   536870912 cpu:         0.2
 (Enter /pbs_home/pkowalski/g09d01/g09/l703.exe)
 Compute integral first derivatives, UseDBF=F ICtDFT=           0.
 Integral derivatives from FoFJK, PRISM(SPDF).
 Calling FoFJK, ICntrl=      2127 FMM=F ISym2X=0 I1Cent= 0 IOpClX= 0 NMat=1 NMatS=1 NMatT=0.
 FoFJK:  IHMeth= 1 ICntrl=    2127 DoSepK=T KAlg= 0 I1Cent=   0 FoldK=F
 IRaf=         1 NMat=   1 IRICut=       1 DoRegI=T DoRafI=F ISym2E= 0.
 FoFCou: FMM=F IPFlag=           0 FMFlag=      100000 FMFlg1=         800
         NFxFlg=           0 DoJE=F BraDBF=F KetDBF=F FulRan=T
         wScrn=  0.000000 ICntrl=    2527 IOpCl=  0 I1Cent=           0 NGrid=           0
         NMat0=    1 NMatS0=      1 NMatT0=    0 NMatD0=    1 NMtDS0=    0 NMtDT0=    0
 Symmetry not used in FoFCou.
 Leave Link  703 at Sun Dec  2 14:06:48 2018, MaxMem=   536870912 cpu:       743.5
 (Enter /pbs_home/pkowalski/g09d01/g09/l716.exe)
 Dipole        =-5.65205833D-02-2.37817406D+00-1.39484273D-01
 ***** Axes restored to original set *****
 -------------------------------------------------------------------
 Center     Atomic                   Forces (Hartrees/Bohr)
 Number     Number              X              Y              Z
 -------------------------------------------------------------------
      1        6          -0.003386524    0.006153292    0.000149637
      2       16           0.001750763   -0.001421173    0.002221624
      3        6          -0.000975730    0.000825594   -0.000859566
      4        6           0.001130649   -0.001059743   -0.000731750
      5        6          -0.000171374   -0.003545604    0.001744073
      6        6           0.000313823   -0.000403595   -0.000142202
      7        1          -0.000585301    0.000198228    0.000031296
      8        6           0.000523891   -0.000971458   -0.004054649
      9        6          -0.002546201    0.000335362   -0.001801622
     10        6           0.000333408    0.001875606    0.001531800
     11        6           0.002005617    0.004282171    0.000654354
     12        6           0.002121568   -0.002562003    0.002162197
     13        9           0.000210684   -0.000882060    0.002315121
     14        9           0.000009390    0.001393030    0.000550506
     15        9          -0.000500599   -0.003245108   -0.002003350
     16        9           0.000523349    0.000930247    0.000120095
     17        9           0.001080132    0.000501439    0.000161118
     18        9          -0.002678314    0.000693119   -0.000053381
     19        6          -0.002399436    0.001895277   -0.002063847
     20        6           0.003763258   -0.002992908    0.001440706
     21        6          -0.001028244    0.000161361   -0.000281830
     22        1           0.000314304   -0.000139095   -0.000337101
     23        1          -0.000686298    0.000395161   -0.000518163
     24        1          -0.000280082   -0.000096022   -0.000699054
     25        6           0.000088215   -0.000920024   -0.000021666
     26        1           0.000554504   -0.000192495    0.000190256
     27        1           0.000170892   -0.000176657    0.000745630
     28        1          -0.000241509    0.000380032    0.000182672
     29        1           0.000094075   -0.000037009    0.000006851
     30        1          -0.000162037    0.000029994    0.000067815
     31        1          -0.000037193    0.000201346   -0.000162243
     32       16           0.000706679   -0.000056420   -0.004559695
     33        6           0.002603528   -0.001165036    0.003371882
     34        6          -0.002758724   -0.000164115    0.002001108
     35        6           0.001067920   -0.000633835   -0.001339420
     36        1          -0.000375974    0.000263103   -0.000058305
     37        1           0.000174535   -0.000244126   -0.000036785
     38        1          -0.000116402    0.000356607    0.000397835
     39        1          -0.000611240    0.000037517   -0.000321946
 -------------------------------------------------------------------
 Cartesian Forces:  Max     0.006153292 RMS     0.001566741
 Leave Link  716 at Sun Dec  2 14:06:48 2018, MaxMem=   536870912 cpu:         0.2
 (Enter /pbs_home/pkowalski/g09d01/g09/l103.exe)

 GradGradGradGradGradGradGradGradGradGradGradGradGradGradGradGradGradGrad
 Berny optimization.
 Using GEDIIS/GDIIS optimizer.
 FormGI is forming the generalized inverse of G from B-inverse, IUseBI=4.
 GSVD:  received Info=                   1 from GESDD.
 Internal  Forces:  Max     0.005054040 RMS     0.001191999
 Search for a local minimum.
 Step number   3 out of a maximum of  223
 All quantities printed in internal units (Hartrees-Bohrs-Radians)
 RMS Force = .11920D-02 SwitMx=.10000D-02 MixMth= 1
 Mixed Optimization -- RFO/linear search
 Update second derivatives using D2CorX and points    2    3
 DE= -6.42D-03 DEPred=-7.70D-03 R= 8.34D-01
 TightC=F SS=  1.41D+00  RLast= 4.98D-01 DXNew= 8.4853D-01 1.4942D+00
 Trust test= 8.34D-01 RLast= 4.98D-01 DXMaxT set to 8.49D-01
 ITU=  1  1  0
 Use linear search instead of GDIIS.
     Eigenvalues ---    0.00700   0.00882   0.00884   0.00952   0.00973
     Eigenvalues ---    0.01008   0.01095   0.01120   0.01170   0.01214
     Eigenvalues ---    0.01233   0.01330   0.01379   0.01425   0.01490
     Eigenvalues ---    0.01509   0.01584   0.01616   0.01653   0.01920
     Eigenvalues ---    0.01979   0.02307   0.04709   0.05277   0.07213
     Eigenvalues ---    0.07267   0.07290   0.07304   0.07368   0.07388
     Eigenvalues ---    0.07395   0.07458   0.07515   0.08193   0.09260
     Eigenvalues ---    0.09813   0.10122   0.10915   0.12101   0.12230
     Eigenvalues ---    0.14192   0.15816   0.15993   0.15999   0.16000
     Eigenvalues ---    0.16000   0.16000   0.16000   0.16000   0.16000
     Eigenvalues ---    0.16000   0.16000   0.16000   0.16010   0.16033
     Eigenvalues ---    0.16834   0.22964   0.23585   0.23965   0.24076
     Eigenvalues ---    0.24453   0.24728   0.24966   0.24990   0.24993
     Eigenvalues ---    0.24995   0.24996   0.24997   0.25172   0.27830
     Eigenvalues ---    0.28519   0.29037   0.29122   0.29303   0.29805
     Eigenvalues ---    0.30410   0.30548   0.31626   0.33338   0.33883
     Eigenvalues ---    0.34006   0.34209   0.34213   0.34218   0.34244
     Eigenvalues ---    0.34249   0.34255   0.34271   0.34283   0.34301
     Eigenvalues ---    0.34313   0.34331   0.34340   0.34383   0.35761
     Eigenvalues ---    0.35989   0.36105   0.37225   0.37865   0.38424
     Eigenvalues ---    0.39386   0.39859   0.40682   0.46452   0.51547
     Eigenvalues ---    0.52770   0.53128   0.53449   0.54064   0.54289
     Eigenvalues ---    0.54987
 RFO step:  Lambda=-6.11192405D-03 EMin= 7.00322185D-03
 Quartic linear search produced a step of  0.14631.
 Iteration  1 RMS(Cart)=  0.18124385 RMS(Int)=  0.00453396
 Iteration  2 RMS(Cart)=  0.01190528 RMS(Int)=  0.00037713
 Iteration  3 RMS(Cart)=  0.00004127 RMS(Int)=  0.00037682
 Iteration  4 RMS(Cart)=  0.00000001 RMS(Int)=  0.00037682
 ITry= 1 IFail=0 DXMaxC= 8.27D-01 DCOld= 1.00D+10 DXMaxT= 8.49D-01 DXLimC= 3.00D+00 Rises=F
 Variable       Old X    -DE/DX   Delta X   Delta X   Delta X     New X
                                 (Linear)    (Quad)   (Total)
    R1        3.30012  -0.00195  -0.00231  -0.00965  -0.01202   3.28811
    R2        2.59960   0.00290  -0.00396   0.01244   0.00841   2.60801
    R3        2.74940   0.00050   0.00461   0.00649   0.01110   2.76050
    R4        3.25976   0.00098  -0.00295   0.00402   0.00112   3.26089
    R5        2.58492   0.00102   0.00172   0.00106   0.00286   2.58778
    R6        2.82981  -0.00022  -0.00023  -0.00235  -0.00258   2.82723
    R7        2.70040  -0.00022  -0.00153  -0.00115  -0.00268   2.69772
    R8        2.06272   0.00005   0.00124   0.00066   0.00190   2.06462
    R9        2.83046   0.00077   0.00082   0.00185   0.00266   2.83312
   R10        2.07569  -0.00001   0.00031   0.00003   0.00034   2.07603
   R11        2.07984   0.00002   0.00039  -0.00016   0.00023   2.08007
   R12        2.08033  -0.00009   0.00044  -0.00047  -0.00003   2.08030
   R13        2.86149   0.00059   0.00095   0.00064   0.00195   2.86344
   R14        2.56000   0.00039  -0.00818   0.00096  -0.00665   2.55335
   R15        2.90436   0.00237   0.00259   0.01221   0.01445   2.91881
   R16        2.53901  -0.00076  -0.00147  -0.00255  -0.00402   2.53500
   R17        2.55172  -0.00071  -0.00124  -0.00216  -0.00339   2.54832
   R18        2.86235   0.00014   0.00096   0.00017   0.00117   2.86352
   R19        2.74371   0.00034   0.00458   0.00682   0.01140   2.75511
   R20        2.90803   0.00167   0.00307   0.01078   0.01332   2.92135
   R21        2.51832  -0.00148  -0.00237  -0.00457  -0.00694   2.51138
   R22        2.54142   0.00033  -0.00199   0.00040  -0.00159   2.53983
   R23        2.55731   0.00032  -0.00055   0.00054  -0.00001   2.55730
   R24        2.53184  -0.00160  -0.00213  -0.00470  -0.00683   2.52501
   R25        2.60791  -0.00036  -0.00405   0.00348  -0.00077   2.60713
   R26        2.82934   0.00102   0.00117   0.00311   0.00428   2.83362
   R27        2.69196   0.00168   0.00004   0.00745   0.00755   2.69951
   R28        3.28983   0.00004  -0.00297  -0.00063  -0.00379   3.28604
   R29        2.07801  -0.00037   0.00043  -0.00103  -0.00060   2.07741
   R30        2.08119   0.00074   0.00038   0.00170   0.00207   2.08326
   R31        2.07675  -0.00008   0.00019  -0.00070  -0.00051   2.07623
   R32        2.08199   0.00036   0.00040   0.00053   0.00093   2.08292
   R33        2.07686  -0.00012   0.00018  -0.00083  -0.00065   2.07621
   R34        2.07785  -0.00028   0.00039  -0.00084  -0.00045   2.07740
   R35        3.24647   0.00277  -0.00167   0.01157   0.01003   3.25650
   R36        2.58240   0.00457  -0.00661   0.01132   0.00495   2.58736
   R37        2.83067   0.00026   0.00156   0.00096   0.00252   2.83319
   R38        2.06264   0.00010   0.00124   0.00060   0.00184   2.06448
   R39        2.07779  -0.00028   0.00030  -0.00110  -0.00080   2.07699
   R40        2.08116   0.00003   0.00050  -0.00012   0.00038   2.08154
   R41        2.07684  -0.00008   0.00037  -0.00026   0.00010   2.07695
    A1        1.94079   0.00066   0.00125   0.00309   0.00331   1.94409
    A2        2.10878   0.00210  -0.00080   0.00533   0.00440   2.11318
    A3        2.23334  -0.00273  -0.00025  -0.00718  -0.00755   2.22579
    A4        1.60741  -0.00005   0.00089   0.00083   0.00099   1.60841
    A5        1.93191   0.00036  -0.00264   0.00304   0.00000   1.93191
    A6        2.11177   0.00035   0.00123   0.00196   0.00332   2.11509
    A7        2.23932  -0.00070   0.00138  -0.00465  -0.00315   2.23618
    A8        1.99501  -0.00030   0.00182  -0.00172  -0.00031   1.99470
    A9        2.14686  -0.00047  -0.00230  -0.00461  -0.00671   2.14015
   A10        2.14124   0.00078   0.00047   0.00637   0.00704   2.14828
   A11        1.94811  -0.00057  -0.00154  -0.00053  -0.00265   1.94546
   A12        2.18074   0.00022   0.00237   0.00466   0.00729   2.18803
   A13        2.15433   0.00035  -0.00083  -0.00417  -0.00475   2.14958
   A14        1.91843  -0.00018  -0.00161  -0.00146  -0.00307   1.91537
   A15        1.94693   0.00021   0.00065   0.00097   0.00161   1.94855
   A16        1.94633   0.00012   0.00050   0.00027   0.00077   1.94711
   A17        1.88504   0.00000   0.00057   0.00061   0.00118   1.88622
   A18        1.88470   0.00007   0.00052   0.00122   0.00174   1.88644
   A19        1.88012  -0.00023  -0.00060  -0.00157  -0.00217   1.87794
   A20        2.11456   0.00427  -0.00360   0.01021   0.00548   2.12004
   A21        2.23755  -0.00422   0.00256  -0.01013  -0.00872   2.22883
   A22        1.92190   0.00009   0.00343   0.00869   0.01075   1.93265
   A23        1.79044  -0.00041   0.00095   0.01064   0.01050   1.80093
   A24        1.99458   0.00011  -0.00148  -0.00801  -0.00910   1.98548
   A25        1.93189   0.00045   0.00042   0.00405   0.00477   1.93665
   A26        1.95573  -0.00053   0.00031  -0.01000  -0.00926   1.94648
   A27        1.92352  -0.00021  -0.00115  -0.00238  -0.00338   1.92014
   A28        1.86807   0.00054   0.00087   0.00555   0.00625   1.87432
   A29        1.91460   0.00122   0.00217   0.01145   0.01305   1.92765
   A30        2.24873  -0.00446   0.00291  -0.01301  -0.01001   2.23872
   A31        2.11976   0.00324  -0.00485   0.00179  -0.00298   2.11678
   A32        1.77674   0.00054   0.00187   0.01996   0.01980   1.79654
   A33        2.00135  -0.00027  -0.00019  -0.01006  -0.00947   1.99188
   A34        1.89708  -0.00042  -0.00192  -0.00300  -0.00447   1.89261
   A35        1.99900  -0.00039  -0.00022  -0.01071  -0.01021   1.98880
   A36        1.89450  -0.00043  -0.00180  -0.00287  -0.00416   1.89034
   A37        1.88977   0.00088   0.00194   0.00705   0.00859   1.89835
   A38        1.78373  -0.00056   0.00061   0.01365   0.01273   1.79646
   A39        1.93573   0.00017   0.00019  -0.00134  -0.00077   1.93496
   A40        1.99768   0.00037  -0.00098  -0.00486  -0.00527   1.99240
   A41        1.91544  -0.00052  -0.00114  -0.00710  -0.00797   1.90747
   A42        1.96109   0.00000   0.00046  -0.00498  -0.00393   1.95717
   A43        1.86991   0.00045   0.00078   0.00422   0.00474   1.87465
   A44        2.18341  -0.00098   0.00234   0.00071   0.00348   2.18688
   A45        1.94789  -0.00072  -0.00130  -0.00281  -0.00499   1.94290
   A46        2.15178   0.00171  -0.00105   0.00220   0.00158   2.15336
   A47        2.25127  -0.00505   0.00166  -0.01534  -0.01362   2.23765
   A48        2.09684   0.00227  -0.00176   0.00451   0.00279   2.09963
   A49        1.93496   0.00280   0.00018   0.01176   0.01032   1.94528
   A50        1.93246  -0.00036  -0.00034  -0.00139  -0.00173   1.93074
   A51        1.93585   0.00052   0.00043   0.00269   0.00313   1.93897
   A52        1.94593  -0.00007  -0.00026  -0.00114  -0.00139   1.94454
   A53        1.88258   0.00011  -0.00007   0.00152   0.00145   1.88403
   A54        1.88919   0.00042   0.00143   0.00441   0.00583   1.89502
   A55        1.87544  -0.00061  -0.00119  -0.00608  -0.00727   1.86817
   A56        1.93641   0.00050   0.00048   0.00269   0.00317   1.93958
   A57        1.94410   0.00013  -0.00049   0.00000  -0.00049   1.94361
   A58        1.93379  -0.00054  -0.00038  -0.00291  -0.00329   1.93049
   A59        1.87724  -0.00063  -0.00094  -0.00551  -0.00645   1.87079
   A60        1.88189   0.00014  -0.00006   0.00147   0.00141   1.88330
   A61        1.88801   0.00039   0.00141   0.00430   0.00572   1.89373
   A62        1.61379  -0.00119   0.00008  -0.00431  -0.00543   1.60836
   A63        1.92997   0.00019  -0.00086   0.00420   0.00227   1.93224
   A64        2.12521  -0.00183  -0.00264  -0.00930  -0.01249   2.11272
   A65        2.22458   0.00173   0.00390   0.01012   0.01348   2.23806
   A66        1.99684  -0.00097   0.00171  -0.00325  -0.00210   1.99474
   A67        2.14881   0.00003  -0.00094  -0.00143  -0.00227   2.14654
   A68        2.13718   0.00095  -0.00075   0.00537   0.00473   2.14190
   A69        1.95816  -0.00045   0.00037  -0.00333  -0.00296   1.95519
   A70        1.93202   0.00053   0.00011   0.00328   0.00339   1.93542
   A71        1.92541  -0.00033  -0.00040  -0.00212  -0.00252   1.92289
   A72        1.87811   0.00004  -0.00052   0.00073   0.00021   1.87832
   A73        1.88290   0.00039   0.00068   0.00293   0.00361   1.88650
   A74        1.88473  -0.00016  -0.00025  -0.00138  -0.00162   1.88311
    D1        0.04997  -0.00156   0.00797  -0.07585  -0.06787  -0.01790
    D2       -3.11542  -0.00039  -0.00387  -0.02470  -0.02828   3.13948
    D3       -0.04824   0.00158  -0.00785   0.07580   0.06802   0.01977
    D4        3.08935   0.00148  -0.00881   0.06498   0.05619  -3.13764
    D5        3.11927   0.00022   0.00502   0.01985   0.02505  -3.13887
    D6       -0.02632   0.00012   0.00406   0.00903   0.01322  -0.01310
    D7       -0.94326   0.00137   0.02601   0.07973   0.10551  -0.83775
    D8        2.35849   0.00013   0.01010   0.00289   0.01320   2.37169
    D9        2.17019   0.00282   0.01197   0.14042   0.15219   2.32238
   D10       -0.81124   0.00157  -0.00394   0.06359   0.05988  -0.75137
   D11       -0.03796   0.00109  -0.00590   0.05475   0.04897   0.01101
   D12        3.12249   0.00074  -0.00355   0.03687   0.03338  -3.12732
   D13        0.01755  -0.00041   0.00253  -0.02183  -0.01925  -0.00171
   D14       -3.11174  -0.00069   0.00416  -0.02544  -0.02120  -3.13294
   D15        3.13854  -0.00002  -0.00005  -0.00219  -0.00221   3.13633
   D16        0.00926  -0.00029   0.00159  -0.00581  -0.00416   0.00510
   D17        3.13374   0.00025  -0.00099   0.01462   0.01362  -3.13583
   D18        1.04328   0.00024  -0.00106   0.01420   0.01314   1.05642
   D19       -1.05981   0.00031  -0.00107   0.01535   0.01427  -1.04554
   D20        0.01463  -0.00017   0.00182  -0.00682  -0.00498   0.00965
   D21       -2.07583  -0.00019   0.00176  -0.00723  -0.00546  -2.08129
   D22        2.10426  -0.00012   0.00174  -0.00608  -0.00433   2.09993
   D23        0.02036  -0.00081   0.00353  -0.03589  -0.03223  -0.01186
   D24       -3.11731  -0.00071   0.00448  -0.02529  -0.02074  -3.13804
   D25       -3.13350  -0.00054   0.00190  -0.03238  -0.03037   3.11932
   D26        0.01202  -0.00045   0.00285  -0.02178  -0.01888  -0.00686
   D27        1.58565   0.00003   0.00202   0.01424   0.01627   1.60192
   D28       -0.50512   0.00039   0.00321   0.01940   0.02263  -0.48249
   D29       -2.60774   0.00018   0.00201   0.01593   0.01795  -2.58979
   D30       -1.56039  -0.00008   0.00095   0.00220   0.00313  -1.55726
   D31        2.63203   0.00028   0.00214   0.00736   0.00948   2.64151
   D32        0.52941   0.00007   0.00094   0.00389   0.00481   0.53421
   D33        2.92173  -0.00023  -0.00315  -0.02257  -0.02584   2.89589
   D34        0.80081   0.00063  -0.00337  -0.01312  -0.01658   0.78423
   D35       -1.30966  -0.00050  -0.00377  -0.01773  -0.02183  -1.33148
   D36       -0.35373   0.00036   0.01025   0.03999   0.05064  -0.30309
   D37       -2.47465   0.00122   0.01002   0.04943   0.05990  -2.41475
   D38        1.69807   0.00009   0.00962   0.04482   0.05465   1.75272
   D39        2.94956   0.00195   0.00888   0.08338   0.09224   3.04180
   D40       -0.20710   0.00209   0.01555   0.10088   0.11649  -0.09061
   D41       -0.04617   0.00045  -0.00471   0.01307   0.00825  -0.03793
   D42        3.08035   0.00058   0.00195   0.03057   0.03250   3.11285
   D43        0.59007  -0.00092  -0.01236  -0.07470  -0.08713   0.50294
   D44        2.75859  -0.00117  -0.01144  -0.07971  -0.09139   2.66719
   D45       -1.40728  -0.00053  -0.01049  -0.07964  -0.08998  -1.49726
   D46        2.73732  -0.00132  -0.01337  -0.08293  -0.09642   2.64090
   D47       -1.37735  -0.00158  -0.01245  -0.08795  -0.10068  -1.47803
   D48        0.73996  -0.00094  -0.01150  -0.08787  -0.09927   0.64070
   D49       -1.46766  -0.00112  -0.01284  -0.08400  -0.09676  -1.56442
   D50        0.70085  -0.00137  -0.01193  -0.08902  -0.10102   0.59984
   D51        2.81817  -0.00073  -0.01098  -0.08895  -0.09960   2.71857
   D52        0.42598  -0.00103  -0.00287  -0.06059  -0.06368   0.36231
   D53       -1.61454  -0.00021  -0.00196  -0.05914  -0.06099  -1.67552
   D54        2.55064  -0.00120  -0.00242  -0.06015  -0.06282   2.48782
   D55       -2.70185  -0.00108  -0.00926  -0.07641  -0.08587  -2.78773
   D56        1.54081  -0.00026  -0.00836  -0.07496  -0.08318   1.45763
   D57       -0.57720  -0.00125  -0.00882  -0.07597  -0.08502  -0.66221
   D58       -0.78855   0.00234  -0.00566   0.09584   0.09027  -0.69828
   D59        2.37176   0.00079   0.00340   0.02633   0.02992   2.40168
   D60        2.33641   0.00246   0.00196   0.11521   0.11697   2.45338
   D61       -0.78646   0.00092   0.01102   0.04570   0.05662  -0.72984
   D62       -0.61475   0.00132   0.00973   0.08178   0.09171  -0.52304
   D63        1.44031   0.00100   0.00977   0.08426   0.09393   1.53424
   D64       -2.76432   0.00123   0.01028   0.08161   0.09208  -2.67224
   D65       -2.78484   0.00149   0.00879   0.08639   0.09551  -2.68933
   D66       -0.72978   0.00118   0.00884   0.08887   0.09773  -0.63205
   D67        1.34878   0.00140   0.00934   0.08622   0.09588   1.44466
   D68        1.38451   0.00093   0.00777   0.08658   0.09429   1.47880
   D69       -2.84361   0.00062   0.00781   0.08906   0.09651  -2.74710
   D70       -0.76506   0.00084   0.00832   0.08641   0.09466  -0.67039
   D71       -0.04172   0.00058   0.00144   0.03355   0.03521  -0.00650
   D72        3.08255   0.00201  -0.00690   0.09785   0.09115  -3.10948
   D73        3.11519   0.00035   0.00201   0.02647   0.02868  -3.13931
   D74       -0.04372   0.00178  -0.00633   0.09078   0.08462   0.04090
   D75       -2.59714  -0.00002   0.00118   0.00243   0.00359  -2.59355
   D76        1.59662  -0.00026   0.00120  -0.00033   0.00086   1.59748
   D77       -0.49270   0.00021   0.00259   0.00630   0.00887  -0.48383
   D78        0.52742   0.00021   0.00055   0.01025   0.01082   0.53823
   D79       -1.56201  -0.00003   0.00057   0.00750   0.00809  -1.55392
   D80        2.63185   0.00044   0.00195   0.01413   0.01610   2.64795
   D81        0.01723  -0.00086   0.00344  -0.03469  -0.03091  -0.01368
   D82        3.13058  -0.00018   0.00424  -0.00755  -0.00308   3.12750
   D83       -3.10936  -0.00106   0.00397  -0.04160  -0.03732   3.13650
   D84        0.00398  -0.00038   0.00477  -0.01446  -0.00948  -0.00550
   D85       -3.11086  -0.00060  -0.00158  -0.03955  -0.04053   3.13179
   D86        0.04630  -0.00181   0.00601  -0.09711  -0.09124  -0.04494
   D87       -0.03624   0.00139  -0.00402   0.07707   0.07287   0.03663
   D88       -3.09523   0.00027  -0.00841   0.01601   0.00825  -3.08698
   D89        0.01786  -0.00057   0.00113  -0.03911  -0.03799  -0.02013
   D90       -3.09569  -0.00124   0.00034  -0.06593  -0.06562   3.12187
   D91        3.07097   0.00041   0.00528   0.02512   0.03088   3.10185
   D92       -0.04259  -0.00025   0.00449  -0.00170   0.00326  -0.03934
   D93       -0.50642   0.00030   0.00106   0.01839   0.01935  -0.48708
   D94        1.59188   0.00042   0.00072   0.01934   0.01995   1.61183
   D95       -2.60624   0.00035   0.00022   0.01836   0.01847  -2.58777
   D96        2.73264  -0.00090  -0.00370  -0.05311  -0.05670   2.67593
   D97       -1.45225  -0.00079  -0.00404  -0.05216  -0.05609  -1.50835
   D98        0.63281  -0.00086  -0.00453  -0.05315  -0.05757   0.57524
         Item               Value     Threshold  Converged?
 Maximum Force            0.005054     0.000450     NO 
 RMS     Force            0.001192     0.000300     NO 
 Maximum Displacement     0.827421     0.001800     NO 
 RMS     Displacement     0.183835     0.001200     NO 
 Predicted change in Energy=-4.169264D-03
 Lowest energy point so far.  Saving SCF results.
 GradGradGradGradGradGradGradGradGradGradGradGradGradGradGradGradGradGrad

 Leave Link  103 at Sun Dec  2 14:06:48 2018, MaxMem=   536870912 cpu:         0.7
 (Enter /pbs_home/pkowalski/g09d01/g09/l202.exe)
                          Input orientation:                          
 ---------------------------------------------------------------------
 Center     Atomic      Atomic             Coordinates (Angstroms)
 Number     Number       Type             X           Y           Z
 ---------------------------------------------------------------------
      1          6           0       -1.944856   -0.171285   -0.560574
      2         16           0       -3.373148    0.812190   -0.417998
      3          6           0       -4.399843   -0.498218   -0.872286
      4          6           0       -3.665351   -1.630533   -1.103844
      5          6           0       -2.259024   -1.465584   -0.922187
      6          6           0       -5.881810   -0.321252   -0.976171
      7          1           0       -4.120309   -2.575079   -1.411275
      8          6           0       -0.619383    0.380618   -0.291419
      9          6           0       -0.175473    1.700068   -0.889782
     10          6           0        0.382710   -0.184487    0.417197
     11          6           0        1.085191    2.052389   -0.069854
     12          6           0        1.634816    0.664824    0.333160
     13          9           0       -1.100742    2.668098   -0.810293
     14          9           0        0.145959    1.555657   -2.191442
     15          9           0        1.961181    2.811676   -0.719678
     16          9           0        0.700545    2.694624    1.046377
     17          9           0        2.460377    0.211525   -0.638588
     18          9           0        2.340258    0.712586    1.466933
     19          6           0       -0.647942   -1.929407    1.969681
     20          6           0        0.362551   -1.430602    1.173760
     21          6           0       -1.963495   -1.256051    2.223392
     22          1           0       -2.335470   -1.499381    3.228841
     23          1           0       -2.722614   -1.580270    1.492681
     24          1           0       -1.878587   -0.164105    2.136376
     25          6           0       -1.270122   -2.573642   -1.127011
     26          1           0       -1.114524   -3.144300   -0.196927
     27          1           0       -0.290654   -2.183757   -1.436427
     28          1           0       -1.626360   -3.272800   -1.896920
     29          1           0       -6.349166   -1.270767   -1.270949
     30          1           0       -6.148343    0.438138   -1.727094
     31          1           0       -6.320135   -0.008174   -0.016110
     32         16           0        1.708045   -2.529042    1.091036
     33          6           0        0.959166   -3.631103    2.183869
     34          6           0       -0.283366   -3.184527    2.546242
     35          6           0        1.667374   -4.872572    2.636619
     36          1           0        2.390054   -5.230407    1.889823
     37          1           0        2.217960   -4.691259    3.573259
     38          1           0        0.941543   -5.676827    2.821831
     39          1           0       -0.938234   -3.742404    3.219606
 ---------------------------------------------------------------------
                    Distance matrix (angstroms):
                    1          2          3          4          5
     1  C    0.000000
     2  S    1.739992   0.000000
     3  C    2.496199   1.725586   0.000000
     4  C    2.320485   2.553951   1.369392   0.000000
     5  C    1.380099   2.585291   2.349764   1.427572   0.000000
     6  C    3.961669   2.808849   1.496107   2.577442   3.799603
     7  H    3.351793   3.608107   2.163793   1.092551   2.221389
     8  C    1.460794   2.790250   3.924491   3.739342   2.548480
     9  C    2.596354   3.352019   4.762149   4.828868   3.789932
    10  C    2.524633   3.974592   4.963265   4.559760   3.227060
    11  C    3.790345   4.640699   6.102056   6.099237   4.928121
    12  C    3.783106   5.066129   6.262817   5.951925   4.612648
    13  F    2.972707   2.960087   4.573124   5.014142   4.294352
    14  F    3.164423   4.010232   5.159738   5.085348   4.064831
    15  F    4.917367   5.704737   7.172260   7.179044   6.012162
    16  F    4.218278   4.720480   6.315811   6.510874   5.471894
    17  F    4.422522   5.868515   6.900794   6.413593   5.016559
    18  F    4.822262   6.017134   7.236501   6.940204   5.621896
    19  C    3.342928   4.543580   4.919537   4.317480   3.342696
    20  C    3.149273   4.638886   5.266502   4.631571   3.356617
    21  C    2.987898   3.638913   4.011649   3.755935   3.166372
    22  H    4.034362   4.440672   4.699277   4.534086   4.151869
    23  H    2.608831   3.130137   3.094673   2.762828   2.461636
    24  H    2.697773   3.116358   3.939594   3.980195   3.345651
    25  C    2.558795   4.048367   3.763964   2.574318   1.499225
    26  H    3.108136   4.561148   4.272140   3.101726   2.157307
    27  H    2.748371   4.417541   4.477134   3.435876   2.157475
    28  H    3.392146   4.682481   4.054675   2.735597   2.148581
    29  H    4.594719   3.731343   2.134392   2.712973   4.109604
    30  H    4.404711   3.091174   2.159795   3.291367   4.404411
    31  H    4.412042   3.085327   2.158866   3.295921   4.408814
    32  S    4.650861   6.265743   6.729426   5.873516   4.574019
    33  C    5.285418   6.729154   6.919106   6.016435   4.969286
    34  C    4.635998   5.857237   5.987317   5.213045   4.346031
    35  C    6.735899   8.188655   8.261871   7.275976   6.299942
    36  H    7.098633   8.663343   8.724996   7.654349   6.610236
    37  H    7.405928   8.802192   9.007762   8.115213   7.117402
    38  H    7.076931   8.439218   8.306317   7.280583   6.480422
    39  H    5.296785   6.317064   6.265066   5.530767   4.907427
                    6          7          8          9         10
     6  C    0.000000
     7  H    2.893429   0.000000
     8  C    5.353003   4.716641   0.000000
     9  C    6.054376   5.840425   1.515269   0.000000
    10  C    6.419064   5.416218   1.351174   2.360362   0.000000
    11  C    7.415840   7.092961   2.397808   1.544567   2.394643
    12  C    7.693267   6.830921   2.356329   2.417532   1.515309
    13  F    5.641129   6.080285   2.394473   1.341463   3.441599
    14  F    6.429127   5.989381   2.361473   1.348515   3.144702
    15  F    8.449470   8.153524   3.571101   2.414519   3.572261
    16  F    7.517554   7.553175   2.981029   2.346330   2.964146
    17  F    8.365996   7.188020   3.103875   3.037526   2.363939
    18  F    8.639443   7.799471   3.458537   3.585823   2.395554
    19  C    6.217522   4.889283   3.232585   4.644657   2.552880
    20  C    6.696634   5.299837   2.528134   3.787977   1.457943
    21  C    5.144342   4.427470   3.287795   4.650539   3.148852
    22  H    5.625535   5.086595   4.344143   5.644919   4.125868
    23  H    4.202484   3.372855   3.384032   4.787971   3.570422
    24  H    5.073306   4.839828   2.788638   3.941239   2.840678
    25  C    5.134557   2.864328   3.138363   4.418045   3.290060
    26  H    5.594983   3.291413   3.560778   4.982947   3.373330
    27  H    5.911157   3.849678   2.827565   3.923797   2.808278
    28  H    5.260063   2.634852   4.115714   5.277197   4.350768
    29  H    1.098587   2.586257   6.042927   6.861897   7.024813
    30  H    1.100727   3.645839   5.712606   6.161877   6.902195
    31  H    1.100847   3.657147   5.720623   6.437255   6.719150
    32  S    8.170286   6.342979   3.974194   5.035538   2.776240
    33  C    8.230426   6.311998   4.971195   6.257485   3.915686
    34  C    7.207517   5.545764   4.568970   5.973036   3.738547
    35  C    9.526644   7.427059   6.434180   7.683175   5.343626
    36  H   10.036805   7.767422   6.730388   7.895544   5.626666
    37  H   10.266477   8.336514   6.979269   8.154527   5.799989
    38  H    9.469168   7.291253   6.987235   8.333209   6.021658
    39  H    7.331287   5.738755   5.424783   6.862169   4.717750
                   11         12         13         14         15
    11  C    0.000000
    12  C    1.545913   0.000000
    13  F    2.388650   3.578250   0.000000
    14  F    2.372769   3.063314   2.167801   0.000000
    15  F    1.328965   2.413287   3.066627   2.653056   0.000000
    16  F    1.344020   2.345555   2.586999   3.476821   2.172983
    17  F    2.367145   1.353264   4.329643   3.094282   2.648879
    18  F    2.394156   1.336178   4.566209   4.348497   3.054692
    19  C    4.797724   3.823509   5.391692   5.485518   6.043016
    20  C    3.768290   2.591539   4.782994   4.504358   4.913008
    21  C    5.049677   4.495618   5.034534   5.643250   6.372688
    22  H    5.932738   5.369537   5.933551   6.698524   7.255152
    23  H    5.489727   5.037076   5.097331   5.624546   6.791293
    24  H    4.308628   4.035185   4.160441   5.078029   5.635258
    25  C    5.297664   4.588946   5.254031   4.493263   6.293559
    26  H    5.644508   4.727504   5.844688   5.258946   6.723607
    27  H    4.658906   3.866948   4.958708   3.839779   5.526197
    28  H    6.248866   5.577940   6.062285   5.151879   7.160810
    29  H    8.231383   8.370403   6.578208   7.143013   9.275350
    30  H    7.594489   8.054415   5.593882   6.409580   8.509580
    31  H    7.686850   7.991005   5.919056   6.999144   8.776489
    32  S    4.767088   3.283370   6.206013   5.468047   5.645001
    33  C    6.115328   4.726164   7.272425   6.834263   7.137509
    34  C    6.011838   4.836803   6.796150   6.715603   7.187397
    35  C    7.457816   5.997478   8.741017   8.182115   8.390394
    36  H    7.653896   6.143886   9.047799   8.230635   8.465727
    37  H    7.748047   6.286965   9.186373   8.749225   8.648080
    38  H    8.253682   6.847675   9.327434   8.835989   9.254007
    39  H    6.963794   5.863090   7.573707   7.650122   8.178052
                   16         17         18         19         20
    16  F    0.000000
    17  F    3.478778   0.000000
    18  F    2.606530   2.167650   0.000000
    19  C    4.904342   4.587843   4.020227   0.000000
    20  C    4.141009   3.222120   2.930960   1.379635   0.000000
    21  C    4.908188   5.469492   4.792708   1.499485   2.557867
    22  H    5.618737   6.394087   5.464389   2.148990   3.392257
    23  H    5.494718   5.883555   5.557925   2.157241   3.105214
    24  H    4.001544   5.164119   4.360665   2.158372   2.748335
    25  C    6.030072   4.681060   5.528352   3.223608   3.043963
    26  H    6.239657   4.923062   5.438706   2.527421   2.645240
    27  H    5.562859   3.733911   4.872371   3.434228   2.794100
    28  H    7.048946   5.515917   6.552318   4.208636   4.096162
    29  H    8.413844   8.955731   9.323936   6.590861   7.144879
    30  H    7.726005   8.680222   9.073780   7.037459   7.368778
    31  H    7.597628   8.805290   8.815970   6.309381   6.935228
    32  S    5.320125   3.326906   3.324025   2.585005   1.738898
    33  C    6.432387   4.998569   4.614006   2.350413   2.493687
    34  C    6.146714   5.404113   4.820353   1.428518   2.318872
    35  C    7.792694   6.099497   5.745862   3.803645   3.961020
    36  H    8.146898   6.001035   5.958228   4.486914   4.366009
    37  H    7.952292   6.468053   5.801130   4.291000   4.453316
    38  H    8.561046   6.996717   6.679578   4.158819   4.591492
    39  H    6.988837   6.486121   5.802354   2.221157   3.349919
                   21         22         23         24         25
    21  C    0.000000
    22  H    1.099318   0.000000
    23  H    1.102415   1.780639   0.000000
    24  H    1.098694   1.784708   1.769816   0.000000
    25  C    3.666335   4.611122   3.155837   4.101925   0.000000
    26  H    3.184993   3.991535   2.808365   3.861303   1.102233
    27  H    4.129565   5.139491   3.854646   4.400619   1.098683
    28  H    4.599773   5.470035   3.944087   5.098537   1.099313
    29  H    5.607562   6.034081   4.570046   5.728930   5.245464
    30  H    5.999132   6.546241   5.116302   5.789638   5.764370
    31  H    5.054987   5.350791   4.205960   4.938103   5.772206
    32  S    4.047584   4.688328   4.548870   4.421492   3.713650
    33  C    3.766215   4.060890   4.270733   4.480533   4.129150
    34  C    2.577999   2.741676   3.103798   3.440301   3.852228
    35  C    5.141321   5.268008   5.605340   5.915551   5.298950
    36  H    5.904249   6.167990   6.294489   6.629442   5.436596
    37  H    5.577397   5.571395   6.198091   6.272277   6.224433
    38  H    5.323592   5.324991   5.654597   6.230016   5.487675
    39  H    2.868022   2.642632   3.292583   3.855111   4.513229
                   26         27         28         29         30
    26  H    0.000000
    27  H    1.771373   0.000000
    28  H    1.780019   1.783866   0.000000
    29  H    5.662608   6.129152   5.167675   0.000000
    30  H    6.365109   6.424278   5.852199   1.780100   0.000000
    31  H    6.079998   6.565448   6.018867   1.780339   1.776562
    32  S    3.162955   3.240692   4.538647   8.490046   8.858264
    33  C    3.194582   4.094314   4.844189   8.421322   9.075850
    34  C    2.866604   4.106488   4.642534   7.418042   8.110676
    35  C    4.330688   5.258641   5.827601   9.618056  10.408222
    36  H    4.581313   5.247114   5.856896  10.101643  10.868244
    37  H    5.264298   6.138214   6.834742  10.419298  11.153452
    38  H    4.444548   5.643812   5.885583   9.450855  10.409227
    39  H    3.472967   4.952513   5.183907   7.453339   8.312161
                   31         32         33         34         35
    31  H    0.000000
    32  S    8.487180   0.000000
    33  C    8.423405   1.723266   0.000000
    34  C    7.286800   2.552059   1.369172   0.000000
    35  C    9.721093   2.807599   1.499262   2.581289   0.000000
    36  H   10.333039   2.898374   2.166028   3.429823   1.099098
    37  H   10.378533   3.331161   2.153810   3.095423   1.101505
    38  H    9.639477   3.673109   2.142963   2.790684   1.099073
    39  H    7.306107   3.606363   2.164547   1.092473   2.899370
                   36         37         38         39
    36  H    0.000000
    37  H    1.776022   0.000000
    38  H    1.779358   1.779110   0.000000
    39  H    3.880718   3.314658   2.726496   0.000000
 Stoichiometry    C17H14F6S2
 Framework group  C1[X(C17H14F6S2)]
 Deg. of freedom   111
 Full point group                 C1      NOp   1
 RotChk:  IX=0 Diff= 3.50D-02
 Largest Abelian subgroup         C1      NOp   1
 Largest concise Abelian subgroup C1      NOp   1
                         Standard orientation:                         
 ---------------------------------------------------------------------
 Center     Atomic      Atomic             Coordinates (Angstroms)
 Number     Number       Type             X           Y           Z
 ---------------------------------------------------------------------
      1          6           0        1.560785   -0.516312    0.272284
      2         16           0        3.081781   -0.571965   -0.570952
      3          6           0        3.467504   -2.117330    0.092909
      4          6           0        2.459570   -2.559070    0.907876
      5          6           0        1.355705   -1.660372    1.016425
      6          6           0        4.757569   -2.800833   -0.234035
      7          1           0        2.505192   -3.514294    1.436206
      8          6           0        0.664121    0.628736    0.135261
      9          6           0        1.170612    2.050555    0.269198
     10          6           0       -0.675173    0.612836   -0.042812
     11          6           0        0.007644    2.893792   -0.298378
     12          6           0       -1.232159    2.021286    0.004059
     13          9           0        2.314539    2.281378   -0.392373
     14          9           0        1.382125    2.367490    1.562762
     15          9           0       -0.064301    4.124181    0.198726
     16          9           0        0.152226    2.974079   -1.632185
     17          9           0       -1.694965    2.315652    1.241185
     18          9           0       -2.227637    2.244615   -0.858796
     19          6           0       -1.306735   -1.665995   -1.004714
     20          6           0       -1.545555   -0.539106   -0.245452
     21          6           0       -0.063486   -1.926441   -1.801556
     22          1           0       -0.294028   -2.525315   -2.694137
     23          1           0        0.681597   -2.478394   -1.205301
     24          1           0        0.411256   -0.988901   -2.122130
     25          6           0        0.147991   -1.942821    1.858639
     26          1           0       -0.618446   -2.488077    1.284018
     27          1           0       -0.315461   -1.013747    2.217998
     28          1           0        0.418433   -2.557199    2.729207
     29          1           0        4.805475   -3.769517    0.281961
     30          1           0        5.625600   -2.202300    0.082001
     31          1           0        4.855581   -2.984263   -1.315059
     32         16           0       -3.079126   -0.633964    0.568752
     33          6           0       -3.446814   -2.150555   -0.162276
     34          6           0       -2.410440   -2.571371   -0.951879
     35          6           0       -4.763950   -2.825445    0.077437
     36          1           0       -5.193407   -2.556496    1.052757
     37          1           0       -5.495279   -2.545957   -0.697391
     38          1           0       -4.641326   -3.917258    0.047946
     39          1           0       -2.428695   -3.519286   -1.494670
 ---------------------------------------------------------------------
 Rotational constants (GHZ):      0.2318942      0.2008661      0.1252726
 Leave Link  202 at Sun Dec  2 14:06:48 2018, MaxMem=   536870912 cpu:         0.0
 (Enter /pbs_home/pkowalski/g09d01/g09/l301.exe)
 Basis read from rwf:  (5D, 7F)
 No pseudopotential information found on rwf file.
 There are   453 symmetry adapted cartesian basis functions of A   symmetry.
 There are   428 symmetry adapted basis functions of A   symmetry.
   428 basis functions,   747 primitive gaussians,   453 cartesian basis functions
   101 alpha electrons      101 beta electrons
       nuclear repulsion energy      2838.0734993878 Hartrees.
 IExCor= 4639 DFT=T Ex+Corr=wB97XD ExCW=0 ScaHFX=  1.000000
 ScaDFX=  1.000000  1.000000  1.000000  1.000000 ScalE2=  1.000000  1.000000
 IRadAn=      0 IRanWt=     -1 IRanGd=            0 ICorTp=0 IEmpDi=121
  HFx wShort=  0.000000 wLong=  0.200000 cFull=  0.222036 cShort=  0.000000 cLong=  0.777964
  DFx wShort=  0.000000 wLong=  0.200000 cFull=  0.000000 cShort=  0.000000 cLong=  1.000000
 NAtoms=   39 NActive=   39 NUniq=   39 SFac= 1.00D+00 NAtFMM=   60 NAOKFM=F Big=F
 Integral buffers will be    131072 words long.
 Raffenetti 2 integral format.
 Two-electron integral symmetry is turned on.
 R6Disp:  Grimme-D2 Dispersion energy=       -0.0361582300 Hartrees.
 Nuclear repulsion after empirical dispersion term =     2838.0373411578 Hartrees.
 No density basis found on file   724.
 Leave Link  301 at Sun Dec  2 14:06:48 2018, MaxMem=   536870912 cpu:         0.5
 (Enter /pbs_home/pkowalski/g09d01/g09/l302.exe)
 NPDir=0 NMtPBC=     1 NCelOv=     1 NCel=       1 NClECP=     1 NCelD=      1
         NCelK=      1 NCelE2=     1 NClLst=     1 CellRange=     0.0.
 One-electron integrals computed using PRISM.
 NBasis=   428 RedAO= T EigKep=  3.40D-04  NBF=   428
 NBsUse=   428 1.00D-06 EigRej= -1.00D+00 NBFU=   428
 Precomputing XC quadrature grid using
 IXCGrd= 4 IRadAn=           0 IRanWt=          -1 IRanGd=           0 AccXCQ= 0.00D+00.
 Generated NRdTot=       0 NPtTot=           0 NUsed=           0 NTot=          32
 NSgBfM=   442   443   443   443   446 MxSgAt=    39 MxSgA2=    39.
 Leave Link  302 at Sun Dec  2 14:06:49 2018, MaxMem=   536870912 cpu:         7.2
 (Enter /pbs_home/pkowalski/g09d01/g09/l303.exe)
 DipDrv:  MaxL=1.
 Leave Link  303 at Sun Dec  2 14:06:49 2018, MaxMem=   536870912 cpu:         0.9
 (Enter /pbs_home/pkowalski/g09d01/g09/l401.exe)
 Initial guess from the checkpoint file:  "dae0068freq_open_wb97xd_air.chk"
 B after Tr=     0.000000    0.000000    0.000000
         Rot=    0.999946   -0.001161    0.009840   -0.003131 Ang=  -1.19 deg.
 Guess basis will be translated and rotated to current coordinates.
 JPrj=2 DoOrth=T DoCkMO=T.
 Generating alternative initial guess.
 ExpMin= 1.22D-01 ExpMax= 9.18D+03 ExpMxC= 1.38D+03 IAcc=1 IRadAn=         1 AccDes= 0.00D+00
 Harris functional with IExCor= 4639 and IRadAn=       1 diagonalized for initial guess.
 HarFok:  IExCor= 4639 AccDes= 0.00D+00 IRadAn=         1 IDoV= 1 UseB2=F ITyADJ=14
 ICtDFT=  3500011 ScaDFX=  1.000000  1.000000  1.000000  1.000000
 FoFCou: FMM=F IPFlag=           0 FMFlag=      100000 FMFlg1=           0
         NFxFlg=           0 DoJE=T BraDBF=F KetDBF=T FulRan=T
         wScrn=  0.000000 ICntrl=     500 IOpCl=  0 I1Cent=   200000004 NGrid=           0
         NMat0=    1 NMatS0=      1 NMatT0=    0 NMatD0=    1 NMtDS0=    0 NMtDT0=    0
 Petite list used in FoFCou.
 Harris En= -1988.10881581136    
 Leave Link  401 at Sun Dec  2 14:06:52 2018, MaxMem=   536870912 cpu:        19.8
 (Enter /pbs_home/pkowalski/g09d01/g09/l502.exe)
 Closed shell SCF:
 Using DIIS extrapolation, IDIIS=  1040.
 Integral symmetry usage will be decided dynamically.
 IVT=      641221 IEndB=      641221 NGot=   536870912 MDV=   536451994
 LenX=   536451994 LenY=   536246332
 Requested convergence on RMS density matrix=1.00D-08 within 128 cycles.
 Requested convergence on MAX density matrix=1.00D-06.
 Requested convergence on             energy=1.00D-06.
 No special actions if energy rises.
 Fock matrices will be formed incrementally for  20 cycles.
 Integral accuracy reduced to 1.0D-05 until final iterations.

 Cycle   1  Pass 0  IDiag  1:
 FoFJK:  IHMeth= 1 ICntrl=       0 DoSepK=T KAlg= 0 I1Cent=   0 FoldK=F
 IRaf=         1 NMat=   1 IRICut=       1 DoRegI=T DoRafI=F ISym2E= 0.
 FoFCou: FMM=F IPFlag=           0 FMFlag=      100000 FMFlg1=           0
         NFxFlg=           0 DoJE=T BraDBF=F KetDBF=F FulRan=T
         wScrn=  0.000000 ICntrl=     500 IOpCl=  0 I1Cent=           0 NGrid=           0
         NMat0=    1 NMatS0=      1 NMatT0=    0 NMatD0=    1 NMtDS0=    0 NMtDT0=    0
 Symmetry not used in FoFCou.
 E= -2050.05752573761    
 DIIS: error= 7.85D-03 at cycle   1 NSaved=   1.
 NSaved= 1 IEnMin= 1 EnMin= -2050.05752573761     IErMin= 1 ErrMin= 7.85D-03
 ErrMax= 7.85D-03  0.00D+00 EMaxC= 1.00D-01 BMatC= 4.06D-02 BMatP= 4.06D-02
 IDIUse=3 WtCom= 9.22D-01 WtEn= 7.85D-02
 Coeff-Com:  0.100D+01
 Coeff-En:   0.100D+01
 Coeff:      0.100D+01
 Gap=     0.654 Goal=   None    Shift=    0.000
 GapD=    0.654 DampG=2.000 DampE=1.000 DampFc=2.0000 IDamp=-1.
 RMSDP=1.06D-03 MaxDP=4.14D-02              OVMax= 2.87D-02

 Cycle   2  Pass 0  IDiag  1:
 RMSU=  1.06D-03    CP:  9.99D-01
 E= -2050.11673863441     Delta-E=       -0.059212896809 Rises=F Damp=F
 DIIS: error= 2.24D-03 at cycle   2 NSaved=   2.
 NSaved= 2 IEnMin= 2 EnMin= -2050.11673863441     IErMin= 2 ErrMin= 2.24D-03
 ErrMax= 2.24D-03  0.00D+00 EMaxC= 1.00D-01 BMatC= 1.45D-03 BMatP= 4.06D-02
 IDIUse=3 WtCom= 9.78D-01 WtEn= 2.24D-02
 Coeff-Com: -0.146D+00 0.115D+01
 Coeff-En:   0.000D+00 0.100D+01
 Coeff:     -0.143D+00 0.114D+01
 Gap=     0.285 Goal=   None    Shift=    0.000
 RMSDP=2.22D-04 MaxDP=6.80D-03 DE=-5.92D-02 OVMax= 1.32D-02

 Cycle   3  Pass 0  IDiag  1:
 RMSU=  1.60D-04    CP:  9.99D-01  1.14D+00
 E= -2050.12066380369     Delta-E=       -0.003925169271 Rises=F Damp=F
 DIIS: error= 5.24D-04 at cycle   3 NSaved=   3.
 NSaved= 3 IEnMin= 3 EnMin= -2050.12066380369     IErMin= 3 ErrMin= 5.24D-04
 ErrMax= 5.24D-04  0.00D+00 EMaxC= 1.00D-01 BMatC= 2.17D-04 BMatP= 1.45D-03
 IDIUse=3 WtCom= 9.95D-01 WtEn= 5.24D-03
 Coeff-Com: -0.497D-01 0.257D+00 0.793D+00
 Coeff-En:   0.000D+00 0.000D+00 0.100D+01
 Coeff:     -0.494D-01 0.256D+00 0.794D+00
 Gap=     0.285 Goal=   None    Shift=    0.000
 RMSDP=6.69D-05 MaxDP=2.41D-03 DE=-3.93D-03 OVMax= 3.25D-03

 Cycle   4  Pass 0  IDiag  1:
 RMSU=  6.41D-05    CP:  9.99D-01  1.16D+00  1.06D+00
 E= -2050.12089688070     Delta-E=       -0.000233077017 Rises=F Damp=F
 DIIS: error= 3.31D-04 at cycle   4 NSaved=   4.
 NSaved= 4 IEnMin= 4 EnMin= -2050.12089688070     IErMin= 4 ErrMin= 3.31D-04
 ErrMax= 3.31D-04  0.00D+00 EMaxC= 1.00D-01 BMatC= 8.43D-05 BMatP= 2.17D-04
 IDIUse=3 WtCom= 9.97D-01 WtEn= 3.31D-03
 Coeff-Com:  0.835D-02-0.131D+00 0.381D+00 0.742D+00
 Coeff-En:   0.000D+00 0.000D+00 0.000D+00 0.100D+01
 Coeff:      0.832D-02-0.131D+00 0.379D+00 0.743D+00
 Gap=     0.285 Goal=   None    Shift=    0.000
 RMSDP=3.09D-05 MaxDP=1.12D-03 DE=-2.33D-04 OVMax= 2.60D-03

 Cycle   5  Pass 0  IDiag  1:
 RMSU=  1.72D-05    CP:  9.99D-01  1.16D+00  1.22D+00  9.06D-01
 E= -2050.12098791934     Delta-E=       -0.000091038635 Rises=F Damp=F
 DIIS: error= 4.47D-05 at cycle   5 NSaved=   5.
 NSaved= 5 IEnMin= 5 EnMin= -2050.12098791934     IErMin= 5 ErrMin= 4.47D-05
 ErrMax= 4.47D-05  0.00D+00 EMaxC= 1.00D-01 BMatC= 1.79D-06 BMatP= 8.43D-05
 IDIUse=1 WtCom= 1.00D+00 WtEn= 0.00D+00
 Coeff-Com:  0.373D-02-0.351D-01 0.267D-01 0.129D+00 0.875D+00
 Coeff:      0.373D-02-0.351D-01 0.267D-01 0.129D+00 0.875D+00
 Gap=     0.285 Goal=   None    Shift=    0.000
 RMSDP=9.09D-06 MaxDP=2.53D-04 DE=-9.10D-05 OVMax= 7.16D-04

 Initial convergence to 1.0D-05 achieved.  Increase integral accuracy.
 Cycle   6  Pass 1  IDiag  1:
 E= -2050.12022778600     Delta-E=        0.000760133338 Rises=F Damp=F
 DIIS: error= 1.05D-04 at cycle   1 NSaved=   1.
 NSaved= 1 IEnMin= 1 EnMin= -2050.12022778600     IErMin= 1 ErrMin= 1.05D-04
 ErrMax= 1.05D-04  0.00D+00 EMaxC= 1.00D-01 BMatC= 1.30D-05 BMatP= 1.30D-05
 IDIUse=3 WtCom= 9.99D-01 WtEn= 1.05D-03
 Coeff-Com:  0.100D+01
 Coeff-En:   0.100D+01
 Coeff:      0.100D+01
 Gap=     0.285 Goal=   None    Shift=    0.000
 RMSDP=9.09D-06 MaxDP=2.53D-04 DE= 7.60D-04 OVMax= 8.01D-04

 Cycle   7  Pass 1  IDiag  1:
 RMSU=  7.05D-05    CP:  1.00D+00
 E= -2050.12024011588     Delta-E=       -0.000012329881 Rises=F Damp=F
 DIIS: error= 4.45D-05 at cycle   2 NSaved=   2.
 NSaved= 2 IEnMin= 2 EnMin= -2050.12024011588     IErMin= 2 ErrMin= 4.45D-05
 ErrMax= 4.45D-05  0.00D+00 EMaxC= 1.00D-01 BMatC= 1.68D-06 BMatP= 1.30D-05
 IDIUse=1 WtCom= 1.00D+00 WtEn= 0.00D+00
 Coeff-Com:  0.154D+00 0.846D+00
 Coeff:      0.154D+00 0.846D+00
 Gap=     0.285 Goal=   None    Shift=    0.000
 RMSDP=8.59D-06 MaxDP=5.38D-04 DE=-1.23D-05 OVMax= 5.05D-04

 Cycle   8  Pass 1  IDiag  1:
 RMSU=  8.12D-06    CP:  1.00D+00  1.04D+00
 E= -2050.12024114032     Delta-E=       -0.000001024444 Rises=F Damp=F
 DIIS: error= 3.32D-05 at cycle   3 NSaved=   3.
 NSaved= 3 IEnMin= 3 EnMin= -2050.12024114032     IErMin= 3 ErrMin= 3.32D-05
 ErrMax= 3.32D-05  0.00D+00 EMaxC= 1.00D-01 BMatC= 9.24D-07 BMatP= 1.68D-06
 IDIUse=1 WtCom= 1.00D+00 WtEn= 0.00D+00
 Coeff-Com: -0.370D-01 0.417D+00 0.620D+00
 Coeff:     -0.370D-01 0.417D+00 0.620D+00
 Gap=     0.285 Goal=   None    Shift=    0.000
 RMSDP=4.04D-06 MaxDP=1.63D-04 DE=-1.02D-06 OVMax= 3.27D-04

 Cycle   9  Pass 1  IDiag  1:
 RMSU=  2.55D-06    CP:  1.00D+00  1.06D+00  6.50D-01
 E= -2050.12024210663     Delta-E=       -0.000000966310 Rises=F Damp=F
 DIIS: error= 7.43D-06 at cycle   4 NSaved=   4.
 NSaved= 4 IEnMin= 4 EnMin= -2050.12024210663     IErMin= 4 ErrMin= 7.43D-06
 ErrMax= 7.43D-06  0.00D+00 EMaxC= 1.00D-01 BMatC= 4.21D-08 BMatP= 9.24D-07
 IDIUse=1 WtCom= 1.00D+00 WtEn= 0.00D+00
 Coeff-Com: -0.238D-01 0.121D+00 0.254D+00 0.650D+00
 Coeff:     -0.238D-01 0.121D+00 0.254D+00 0.650D+00
 Gap=     0.285 Goal=   None    Shift=    0.000
 RMSDP=1.00D-06 MaxDP=3.42D-05 DE=-9.66D-07 OVMax= 7.13D-05

 Cycle  10  Pass 1  IDiag  1:
 RMSU=  9.44D-07    CP:  1.00D+00  1.06D+00  6.80D-01  9.37D-01
 E= -2050.12024215535     Delta-E=       -0.000000048719 Rises=F Damp=F
 DIIS: error= 2.12D-06 at cycle   5 NSaved=   5.
 NSaved= 5 IEnMin= 5 EnMin= -2050.12024215535     IErMin= 5 ErrMin= 2.12D-06
 ErrMax= 2.12D-06  0.00D+00 EMaxC= 1.00D-01 BMatC= 3.24D-09 BMatP= 4.21D-08
 IDIUse=1 WtCom= 1.00D+00 WtEn= 0.00D+00
 Coeff-Com: -0.144D-02-0.216D-01-0.105D-01 0.161D+00 0.872D+00
 Coeff:     -0.144D-02-0.216D-01-0.105D-01 0.161D+00 0.872D+00
 Gap=     0.285 Goal=   None    Shift=    0.000
 RMSDP=4.00D-07 MaxDP=1.35D-05 DE=-4.87D-08 OVMax= 4.72D-05

 Cycle  11  Pass 1  IDiag  1:
 RMSU=  2.78D-07    CP:  1.00D+00  1.06D+00  6.93D-01  1.03D+00  1.11D+00
 E= -2050.12024216232     Delta-E=       -0.000000006969 Rises=F Damp=F
 DIIS: error= 7.33D-07 at cycle   6 NSaved=   6.
 NSaved= 6 IEnMin= 6 EnMin= -2050.12024216232     IErMin= 6 ErrMin= 7.33D-07
 ErrMax= 7.33D-07  0.00D+00 EMaxC= 1.00D-01 BMatC= 9.24D-10 BMatP= 3.24D-09
 IDIUse=1 WtCom= 1.00D+00 WtEn= 0.00D+00
 Coeff-Com:  0.258D-02-0.267D-01-0.403D-01-0.238D-01 0.386D+00 0.702D+00
 Coeff:      0.258D-02-0.267D-01-0.403D-01-0.238D-01 0.386D+00 0.702D+00
 Gap=     0.285 Goal=   None    Shift=    0.000
 RMSDP=1.82D-07 MaxDP=5.77D-06 DE=-6.97D-09 OVMax= 1.96D-05

 Cycle  12  Pass 1  IDiag  1:
 RMSU=  1.19D-07    CP:  1.00D+00  1.06D+00  6.97D-01  1.07D+00  1.20D+00
                    CP:  8.70D-01
 E= -2050.12024216395     Delta-E=       -0.000000001630 Rises=F Damp=F
 DIIS: error= 3.86D-07 at cycle   7 NSaved=   7.
 NSaved= 7 IEnMin= 7 EnMin= -2050.12024216395     IErMin= 7 ErrMin= 3.86D-07
 ErrMax= 3.86D-07  0.00D+00 EMaxC= 1.00D-01 BMatC= 1.14D-10 BMatP= 9.24D-10
 IDIUse=1 WtCom= 1.00D+00 WtEn= 0.00D+00
 Coeff-Com:  0.126D-02-0.753D-02-0.144D-01-0.357D-01 0.171D-01 0.266D+00
 Coeff-Com:  0.773D+00
 Coeff:      0.126D-02-0.753D-02-0.144D-01-0.357D-01 0.171D-01 0.266D+00
 Coeff:      0.773D+00
 Gap=     0.285 Goal=   None    Shift=    0.000
 RMSDP=7.04D-08 MaxDP=2.18D-06 DE=-1.63D-09 OVMax= 1.07D-05

 Cycle  13  Pass 1  IDiag  1:
 RMSU=  3.83D-08    CP:  1.00D+00  1.06D+00  6.98D-01  1.08D+00  1.24D+00
                    CP:  1.01D+00  1.06D+00
 E= -2050.12024216417     Delta-E=       -0.000000000216 Rises=F Damp=F
 DIIS: error= 1.39D-07 at cycle   8 NSaved=   8.
 NSaved= 8 IEnMin= 8 EnMin= -2050.12024216417     IErMin= 8 ErrMin= 1.39D-07
 ErrMax= 1.39D-07  0.00D+00 EMaxC= 1.00D-01 BMatC= 1.45D-11 BMatP= 1.14D-10
 IDIUse=1 WtCom= 1.00D+00 WtEn= 0.00D+00
 Coeff-Com:  0.135D-04 0.165D-02 0.221D-02-0.764D-02-0.528D-01-0.236D-01
 Coeff-Com:  0.233D+00 0.847D+00
 Coeff:      0.135D-04 0.165D-02 0.221D-02-0.764D-02-0.528D-01-0.236D-01
 Coeff:      0.233D+00 0.847D+00
 Gap=     0.285 Goal=   None    Shift=    0.000
 RMSDP=2.86D-08 MaxDP=8.13D-07 DE=-2.16D-10 OVMax= 5.24D-06

 Cycle  14  Pass 1  IDiag  1:
 RMSU=  1.68D-08    CP:  1.00D+00  1.06D+00  6.98D-01  1.08D+00  1.25D+00
                    CP:  1.05D+00  1.19D+00  1.16D+00
 E= -2050.12024216415     Delta-E=        0.000000000019 Rises=F Damp=F
 DIIS: error= 5.96D-08 at cycle   9 NSaved=   9.
 NSaved= 9 IEnMin= 8 EnMin= -2050.12024216417     IErMin= 9 ErrMin= 5.96D-08
 ErrMax= 5.96D-08  0.00D+00 EMaxC= 1.00D-01 BMatC= 3.10D-12 BMatP= 1.45D-11
 IDIUse=1 WtCom= 1.00D+00 WtEn= 0.00D+00
 Coeff-Com: -0.182D-03 0.173D-02 0.322D-02 0.196D-02-0.235D-01-0.507D-01
 Coeff-Com: -0.314D-01 0.343D+00 0.756D+00
 Coeff:     -0.182D-03 0.173D-02 0.322D-02 0.196D-02-0.235D-01-0.507D-01
 Coeff:     -0.314D-01 0.343D+00 0.756D+00
 Gap=     0.285 Goal=   None    Shift=    0.000
 RMSDP=1.20D-08 MaxDP=3.45D-07 DE= 1.91D-11 OVMax= 2.03D-06

 Cycle  15  Pass 1  IDiag  1:
 RMSU=  6.45D-09    CP:  1.00D+00  1.06D+00  6.98D-01  1.08D+00  1.26D+00
                    CP:  1.06D+00  1.24D+00  1.32D+00  1.00D+00
 E= -2050.12024216411     Delta-E=        0.000000000041 Rises=F Damp=F
 DIIS: error= 1.74D-08 at cycle  10 NSaved=  10.
 NSaved=10 IEnMin= 8 EnMin= -2050.12024216417     IErMin=10 ErrMin= 1.74D-08
 ErrMax= 1.74D-08  0.00D+00 EMaxC= 1.00D-01 BMatC= 3.44D-13 BMatP= 3.10D-12
 IDIUse=1 WtCom= 1.00D+00 WtEn= 0.00D+00
 Coeff-Com: -0.651D-04 0.377D-03 0.904D-03 0.150D-02-0.972D-03-0.149D-01
 Coeff-Com: -0.397D-01 0.121D-01 0.255D+00 0.786D+00
 Coeff:     -0.651D-04 0.377D-03 0.904D-03 0.150D-02-0.972D-03-0.149D-01
 Coeff:     -0.397D-01 0.121D-01 0.255D+00 0.786D+00
 Gap=     0.285 Goal=   None    Shift=    0.000
 RMSDP=3.90D-09 MaxDP=1.16D-07 DE= 4.09D-11 OVMax= 6.34D-07

 SCF Done:  E(RwB97XD) =  -2050.12024216     A.U. after   15 cycles
            NFock= 15  Conv=0.39D-08     -V/T= 2.0059
 KE= 2.037998123018D+03 PE=-1.051104177138D+04 EE= 3.584886065041D+03
 Leave Link  502 at Sun Dec  2 14:11:40 2018, MaxMem=   536870912 cpu:      2294.9
 (Enter /pbs_home/pkowalski/g09d01/g09/l701.exe)
 Compute integral first derivatives.
 ... and contract with generalized density number  0.
 R6Disp: Adding Grimme-D2 dispersion energy 1st derivatives to the gradient.
 Leave Link  701 at Sun Dec  2 14:11:41 2018, MaxMem=   536870912 cpu:         3.6
 (Enter /pbs_home/pkowalski/g09d01/g09/l702.exe)
 L702 exits ... SP integral derivatives will be done elsewhere.
 Leave Link  702 at Sun Dec  2 14:11:41 2018, MaxMem=   536870912 cpu:         0.2
 (Enter /pbs_home/pkowalski/g09d01/g09/l703.exe)
 Compute integral first derivatives, UseDBF=F ICtDFT=           0.
 Integral derivatives from FoFJK, PRISM(SPDF).
 Calling FoFJK, ICntrl=      2127 FMM=F ISym2X=0 I1Cent= 0 IOpClX= 0 NMat=1 NMatS=1 NMatT=0.
 FoFJK:  IHMeth= 1 ICntrl=    2127 DoSepK=T KAlg= 0 I1Cent=   0 FoldK=F
 IRaf=         1 NMat=   1 IRICut=       1 DoRegI=T DoRafI=F ISym2E= 0.
 FoFCou: FMM=F IPFlag=           0 FMFlag=      100000 FMFlg1=         800
         NFxFlg=           0 DoJE=F BraDBF=F KetDBF=F FulRan=T
         wScrn=  0.000000 ICntrl=    2527 IOpCl=  0 I1Cent=           0 NGrid=           0
         NMat0=    1 NMatS0=      1 NMatT0=    0 NMatD0=    1 NMtDS0=    0 NMtDT0=    0
 Symmetry not used in FoFCou.
 Leave Link  703 at Sun Dec  2 14:13:16 2018, MaxMem=   536870912 cpu:       764.3
 (Enter /pbs_home/pkowalski/g09d01/g09/l716.exe)
 Dipole        =-2.13395175D-05-2.41558814D+00-1.03011815D-01
 ***** Axes restored to original set *****
 -------------------------------------------------------------------
 Center     Atomic                   Forces (Hartrees/Bohr)
 Number     Number              X              Y              Z
 -------------------------------------------------------------------
      1        6           0.004494436    0.001630124   -0.004204136
      2       16           0.000250141    0.000561459   -0.003400062
      3        6           0.000133937   -0.001101390    0.001706899
      4        6          -0.001409512   -0.000247870   -0.000312188
      5        6           0.001508056    0.000241536   -0.004561289
      6        6          -0.000299092   -0.000302180    0.000341547
      7        1           0.000343636    0.000623034    0.000105066
      8        6          -0.008527634    0.002520672   -0.001266519
      9        6           0.001577158   -0.003008923    0.000758539
     10        6           0.004718539   -0.004659020    0.003455182
     11        6          -0.002195513   -0.000254742    0.004117554
     12        6          -0.001704905   -0.001815744   -0.005021234
     13        9          -0.000902258    0.001159320    0.000737834
     14        9          -0.000415440    0.000771029    0.000170491
     15        9           0.000841652   -0.000837011   -0.002198132
     16        9           0.000793965    0.001370680   -0.000050643
     17        9           0.001859421   -0.000195474    0.000198926
     18        9          -0.001012893    0.000433519    0.001428582
     19        6           0.000204425    0.001867337    0.003927630
     20        6           0.000892961    0.003579952   -0.002047904
     21        6           0.001170728   -0.000744723    0.004900599
     22        1           0.000535412    0.000087011    0.000439328
     23        1           0.000854527   -0.000378286    0.002504188
     24        1          -0.000436036   -0.001205487    0.001006724
     25        6          -0.001475554   -0.000210532   -0.003011064
     26        1          -0.000741829   -0.000186053   -0.001452606
     27        1          -0.000530217   -0.000780523    0.000011998
     28        1          -0.000158421    0.000358868   -0.000390212
     29        1          -0.000121654    0.000244035    0.000084580
     30        1           0.000095584   -0.000043015   -0.000023030
     31        1          -0.000202264    0.000005814   -0.000188190
     32       16           0.001635691    0.002813097    0.004030981
     33        6          -0.000464075   -0.002822634   -0.001678608
     34        6          -0.001197906   -0.000497243    0.000091511
     35        6          -0.000818090    0.000309670   -0.000198581
     36        1          -0.000268797    0.000034922   -0.000127672
     37        1           0.000194913    0.000078309   -0.000279598
     38        1           0.000145067   -0.000015684    0.000303948
     39        1           0.000631843    0.000616145    0.000089560
 -------------------------------------------------------------------
 Cartesian Forces:  Max     0.008527634 RMS     0.001924873
 Leave Link  716 at Sun Dec  2 14:13:16 2018, MaxMem=   536870912 cpu:         0.3
 (Enter /pbs_home/pkowalski/g09d01/g09/l103.exe)

 GradGradGradGradGradGradGradGradGradGradGradGradGradGradGradGradGradGrad
 Berny optimization.
 Using GEDIIS/GDIIS optimizer.
 FormGI is forming the generalized inverse of G from B-inverse, IUseBI=4.
 GSVD:  received Info=                   1 from GESDD.
 Internal  Forces:  Max     0.025519431 RMS     0.004596493
 Search for a local minimum.
 Step number   4 out of a maximum of  223
 All quantities printed in internal units (Hartrees-Bohrs-Radians)
 RMS Force = .45965D-02 SwitMx=.10000D-02 MixMth= 1
 Mixed Optimization -- RFO/linear search
 Update second derivatives using D2CorX and points    2    4    3
 DE=  8.58D-04 DEPred=-4.17D-03 R=-2.06D-01
 Trust test=-2.06D-01 RLast= 6.13D-01 DXMaxT set to 4.24D-01
 ITU= -1  1  1  0
 Use linear search instead of GDIIS.
 Energy rises -- skip Quadratic/GDIIS search.
 Quartic linear search produced a step of -0.49775.
 Iteration  1 RMS(Cart)=  0.09180704 RMS(Int)=  0.00114179
 Iteration  2 RMS(Cart)=  0.00288498 RMS(Int)=  0.00008643
 Iteration  3 RMS(Cart)=  0.00000212 RMS(Int)=  0.00008642
 Iteration  4 RMS(Cart)=  0.00000000 RMS(Int)=  0.00008642
 ITry= 1 IFail=0 DXMaxC= 4.17D-01 DCOld= 1.00D+10 DXMaxT= 4.24D-01 DXLimC= 3.00D+00 Rises=T
 Variable       Old X    -DE/DX   Delta X   Delta X   Delta X     New X
                                 (Linear)    (Quad)   (Total)
    R1        3.28811   0.00075   0.00598   0.00000   0.00600   3.29411
    R2        2.60801   0.00516  -0.00418   0.00000  -0.00416   2.60385
    R3        2.76050   0.00080  -0.00552   0.00000  -0.00552   2.75498
    R4        3.26089  -0.00094  -0.00056   0.00000  -0.00058   3.26031
    R5        2.58778  -0.00165  -0.00142   0.00000  -0.00145   2.58633
    R6        2.82723   0.00050   0.00128   0.00000   0.00128   2.82852
    R7        2.69772   0.00132   0.00133   0.00000   0.00133   2.69905
    R8        2.06462  -0.00071  -0.00095   0.00000  -0.00095   2.06368
    R9        2.83312  -0.00066  -0.00133   0.00000  -0.00133   2.83180
   R10        2.07603  -0.00018  -0.00017   0.00000  -0.00017   2.07586
   R11        2.08007  -0.00004  -0.00011   0.00000  -0.00011   2.07996
   R12        2.08030  -0.00008   0.00001   0.00000   0.00001   2.08031
   R13        2.86344  -0.00045  -0.00097   0.00000  -0.00105   2.86239
   R14        2.55335   0.01749   0.00331   0.00000   0.00318   2.55653
   R15        2.91881  -0.00432  -0.00719   0.00000  -0.00713   2.91168
   R16        2.53500   0.00151   0.00200   0.00000   0.00200   2.53700
   R17        2.54832  -0.00036   0.00169   0.00000   0.00169   2.55001
   R18        2.86352  -0.00019  -0.00058   0.00000  -0.00059   2.86293
   R19        2.75511   0.00352  -0.00568   0.00000  -0.00568   2.74944
   R20        2.92135  -0.00187  -0.00663   0.00000  -0.00649   2.91486
   R21        2.51138   0.00115   0.00345   0.00000   0.00345   2.51483
   R22        2.53983   0.00040   0.00079   0.00000   0.00079   2.54062
   R23        2.55730   0.00105   0.00000   0.00000   0.00000   2.55730
   R24        2.52501   0.00070   0.00340   0.00000   0.00340   2.52841
   R25        2.60713   0.00857   0.00039   0.00000   0.00044   2.60757
   R26        2.83362  -0.00139  -0.00213   0.00000  -0.00213   2.83149
   R27        2.69951   0.00073  -0.00376   0.00000  -0.00377   2.69574
   R28        3.28604   0.00081   0.00188   0.00000   0.00194   3.28798
   R29        2.07741   0.00020   0.00030   0.00000   0.00030   2.07771
   R30        2.08326  -0.00214  -0.00103   0.00000  -0.00103   2.08223
   R31        2.07623  -0.00132   0.00026   0.00000   0.00026   2.07649
   R32        2.08292  -0.00124  -0.00046   0.00000  -0.00046   2.08246
   R33        2.07621  -0.00075   0.00032   0.00000   0.00032   2.07653
   R34        2.07740   0.00010   0.00023   0.00000   0.00023   2.07763
   R35        3.25650  -0.00137  -0.00499   0.00000  -0.00503   3.25148
   R36        2.58736  -0.00156  -0.00247   0.00000  -0.00253   2.58483
   R37        2.83319  -0.00077  -0.00126   0.00000  -0.00126   2.83194
   R38        2.06448  -0.00064  -0.00091   0.00000  -0.00091   2.06356
   R39        2.07699  -0.00009   0.00040   0.00000   0.00040   2.07739
   R40        2.08154  -0.00014  -0.00019   0.00000  -0.00019   2.08135
   R41        2.07695  -0.00004  -0.00005   0.00000  -0.00005   2.07690
    A1        1.94409  -0.00270  -0.00165   0.00000  -0.00143   1.94267
    A2        2.11318  -0.00724  -0.00219   0.00000  -0.00220   2.11098
    A3        2.22579   0.01000   0.00376   0.00000   0.00375   2.22953
    A4        1.60841   0.00227  -0.00049   0.00000  -0.00032   1.60809
    A5        1.93191  -0.00052   0.00000   0.00000   0.00009   1.93200
    A6        2.11509   0.00025  -0.00165   0.00000  -0.00168   2.11341
    A7        2.23618   0.00026   0.00157   0.00000   0.00154   2.23771
    A8        1.99470   0.00133   0.00016   0.00000   0.00025   1.99495
    A9        2.14015  -0.00064   0.00334   0.00000   0.00330   2.14345
   A10        2.14828  -0.00070  -0.00351   0.00000  -0.00355   2.14473
   A11        1.94546  -0.00031   0.00132   0.00000   0.00146   1.94692
   A12        2.18803   0.00667  -0.00363   0.00000  -0.00369   2.18434
   A13        2.14958  -0.00638   0.00236   0.00000   0.00230   2.15189
   A14        1.91537   0.00028   0.00153   0.00000   0.00153   1.91689
   A15        1.94855  -0.00027  -0.00080   0.00000  -0.00080   1.94774
   A16        1.94711   0.00037  -0.00038   0.00000  -0.00038   1.94672
   A17        1.88622  -0.00007  -0.00059   0.00000  -0.00059   1.88563
   A18        1.88644  -0.00024  -0.00087   0.00000  -0.00087   1.88557
   A19        1.87794  -0.00009   0.00108   0.00000   0.00108   1.87902
   A20        2.12004  -0.01928  -0.00273   0.00000  -0.00251   2.11753
   A21        2.22883   0.02325   0.00434   0.00000   0.00458   2.23341
   A22        1.93265  -0.00408  -0.00535   0.00000  -0.00506   1.92759
   A23        1.80093   0.00503  -0.00522   0.00000  -0.00498   1.79595
   A24        1.98548  -0.00150   0.00453   0.00000   0.00443   1.98991
   A25        1.93665  -0.00119  -0.00237   0.00000  -0.00242   1.93423
   A26        1.94648   0.00013   0.00461   0.00000   0.00453   1.95101
   A27        1.92014  -0.00332   0.00168   0.00000   0.00163   1.92177
   A28        1.87432   0.00072  -0.00311   0.00000  -0.00307   1.87124
   A29        1.92765  -0.00470  -0.00650   0.00000  -0.00637   1.92128
   A30        2.23872   0.02552   0.00498   0.00000   0.00495   2.24367
   A31        2.11678  -0.02082   0.00148   0.00000   0.00145   2.11823
   A32        1.79654  -0.00064  -0.00986   0.00000  -0.00941   1.78714
   A33        1.99188  -0.00078   0.00471   0.00000   0.00454   1.99642
   A34        1.89261   0.00107   0.00222   0.00000   0.00213   1.89474
   A35        1.98880  -0.00037   0.00508   0.00000   0.00491   1.99370
   A36        1.89034   0.00085   0.00207   0.00000   0.00197   1.89232
   A37        1.89835   0.00002  -0.00427   0.00000  -0.00419   1.89417
   A38        1.79646   0.00389  -0.00634   0.00000  -0.00598   1.79048
   A39        1.93496  -0.00002   0.00038   0.00000   0.00029   1.93525
   A40        1.99240  -0.00208   0.00262   0.00000   0.00250   1.99490
   A41        1.90747   0.00158   0.00397   0.00000   0.00392   1.91139
   A42        1.95717  -0.00377   0.00195   0.00000   0.00181   1.95897
   A43        1.87465   0.00056  -0.00236   0.00000  -0.00230   1.87235
   A44        2.18688   0.01065  -0.00173   0.00000  -0.00184   2.18505
   A45        1.94290  -0.00021   0.00248   0.00000   0.00270   1.94560
   A46        2.15336  -0.01045  -0.00079   0.00000  -0.00089   2.15247
   A47        2.23765   0.01682   0.00678   0.00000   0.00675   2.24440
   A48        2.09963  -0.01252  -0.00139   0.00000  -0.00141   2.09821
   A49        1.94528  -0.00414  -0.00514   0.00000  -0.00475   1.94052
   A50        1.93074  -0.00138   0.00086   0.00000   0.00086   1.93159
   A51        1.93897   0.00067  -0.00156   0.00000  -0.00156   1.93742
   A52        1.94454   0.00106   0.00069   0.00000   0.00069   1.94523
   A53        1.88403  -0.00030  -0.00072   0.00000  -0.00072   1.88330
   A54        1.89502  -0.00048  -0.00290   0.00000  -0.00290   1.89212
   A55        1.86817   0.00042   0.00362   0.00000   0.00362   1.87179
   A56        1.93958   0.00056  -0.00158   0.00000  -0.00158   1.93800
   A57        1.94361   0.00095   0.00024   0.00000   0.00024   1.94385
   A58        1.93049  -0.00104   0.00164   0.00000   0.00164   1.93213
   A59        1.87079   0.00000   0.00321   0.00000   0.00321   1.87400
   A60        1.88330  -0.00020  -0.00070   0.00000  -0.00070   1.88260
   A61        1.89373  -0.00029  -0.00285   0.00000  -0.00285   1.89088
   A62        1.60836   0.00348   0.00270   0.00000   0.00300   1.61136
   A63        1.93224  -0.00085  -0.00113   0.00000  -0.00087   1.93137
   A64        2.11272   0.00043   0.00622   0.00000   0.00636   2.11908
   A65        2.23806   0.00040  -0.00671   0.00000  -0.00658   2.23148
   A66        1.99474   0.00198   0.00104   0.00000   0.00118   1.99592
   A67        2.14654  -0.00098   0.00113   0.00000   0.00111   2.14764
   A68        2.14190  -0.00100  -0.00235   0.00000  -0.00238   2.13953
   A69        1.95519  -0.00034   0.00148   0.00000   0.00148   1.95667
   A70        1.93542  -0.00002  -0.00169   0.00000  -0.00169   1.93373
   A71        1.92289   0.00038   0.00125   0.00000   0.00125   1.92415
   A72        1.87832   0.00005  -0.00010   0.00000  -0.00010   1.87821
   A73        1.88650  -0.00001  -0.00180   0.00000  -0.00179   1.88471
   A74        1.88311  -0.00007   0.00081   0.00000   0.00081   1.88391
    D1       -0.01790   0.00315   0.03378   0.00000   0.03380   0.01590
    D2        3.13948  -0.00062   0.01408   0.00000   0.01402  -3.12968
    D3        0.01977  -0.00313  -0.03386   0.00000  -0.03388  -0.01410
    D4       -3.13764  -0.00426  -0.02797   0.00000  -0.02798   3.11756
    D5       -3.13887   0.00074  -0.01247   0.00000  -0.01250   3.13182
    D6       -0.01310  -0.00039  -0.00658   0.00000  -0.00660  -0.01970
    D7       -0.83775  -0.00533  -0.05252   0.00000  -0.05247  -0.89023
    D8        2.37169  -0.00277  -0.00657   0.00000  -0.00661   2.36508
    D9        2.32238  -0.00960  -0.07575   0.00000  -0.07571   2.24667
   D10       -0.75137  -0.00704  -0.02980   0.00000  -0.02985  -0.78121
   D11        0.01101  -0.00230  -0.02437   0.00000  -0.02439  -0.01338
   D12       -3.12732  -0.00138  -0.01661   0.00000  -0.01662   3.13925
   D13       -0.00171   0.00097   0.00958   0.00000   0.00956   0.00786
   D14       -3.13294   0.00172   0.01055   0.00000   0.01053  -3.12241
   D15        3.13633  -0.00002   0.00110   0.00000   0.00109   3.13743
   D16        0.00510   0.00072   0.00207   0.00000   0.00205   0.00715
   D17       -3.13583  -0.00058  -0.00678   0.00000  -0.00678   3.14058
   D18        1.05642  -0.00050  -0.00654   0.00000  -0.00654   1.04988
   D19       -1.04554  -0.00046  -0.00710   0.00000  -0.00710  -1.05264
   D20        0.00965   0.00051   0.00248   0.00000   0.00248   0.01212
   D21       -2.08129   0.00059   0.00272   0.00000   0.00271  -2.07858
   D22        2.09993   0.00063   0.00216   0.00000   0.00215   2.10209
   D23       -0.01186   0.00140   0.01604   0.00000   0.01601   0.00414
   D24       -3.13804   0.00236   0.01032   0.00000   0.01030  -3.12774
   D25        3.11932   0.00065   0.01512   0.00000   0.01509   3.13440
   D26       -0.00686   0.00161   0.00940   0.00000   0.00939   0.00252
   D27        1.60192   0.00152  -0.00810   0.00000  -0.00810   1.59382
   D28       -0.48249   0.00052  -0.01126   0.00000  -0.01126  -0.49375
   D29       -2.58979   0.00095  -0.00893   0.00000  -0.00894  -2.59872
   D30       -1.55726   0.00034  -0.00156   0.00000  -0.00156  -1.55882
   D31        2.64151  -0.00066  -0.00472   0.00000  -0.00472   2.63679
   D32        0.53421  -0.00023  -0.00239   0.00000  -0.00239   0.53182
   D33        2.89589   0.00405   0.01286   0.00000   0.01294   2.90884
   D34        0.78423   0.00140   0.00825   0.00000   0.00831   0.79254
   D35       -1.33148   0.00242   0.01086   0.00000   0.01097  -1.32051
   D36       -0.30309   0.00301  -0.02521   0.00000  -0.02529  -0.32837
   D37       -2.41475   0.00036  -0.02982   0.00000  -0.02992  -2.44467
   D38        1.75272   0.00138  -0.02720   0.00000  -0.02726   1.72546
   D39        3.04180  -0.00726  -0.04591   0.00000  -0.04586   2.99594
   D40       -0.09061  -0.00761  -0.05798   0.00000  -0.05792  -0.14853
   D41       -0.03793  -0.00429  -0.00410   0.00000  -0.00410  -0.04203
   D42        3.11285  -0.00464  -0.01618   0.00000  -0.01616   3.09669
   D43        0.50294  -0.00005   0.04337   0.00000   0.04341   0.54635
   D44        2.66719  -0.00141   0.04549   0.00000   0.04555   2.71274
   D45       -1.49726  -0.00113   0.04479   0.00000   0.04476  -1.45250
   D46        2.64090   0.00134   0.04799   0.00000   0.04804   2.68893
   D47       -1.47803  -0.00002   0.05011   0.00000   0.05018  -1.42786
   D48        0.64070   0.00025   0.04941   0.00000   0.04939   0.69009
   D49       -1.56442   0.00015   0.04816   0.00000   0.04816  -1.51626
   D50        0.59984  -0.00121   0.05028   0.00000   0.05030   0.65014
   D51        2.71857  -0.00093   0.04958   0.00000   0.04951   2.76808
   D52        0.36231   0.00355   0.03169   0.00000   0.03175   0.39405
   D53       -1.67552  -0.00038   0.03036   0.00000   0.03032  -1.64520
   D54        2.48782   0.00040   0.03127   0.00000   0.03132   2.51913
   D55       -2.78773   0.00415   0.04274   0.00000   0.04282  -2.74490
   D56        1.45763   0.00022   0.04140   0.00000   0.04139   1.49902
   D57       -0.66221   0.00100   0.04232   0.00000   0.04239  -0.61982
   D58       -0.69828  -0.01100  -0.04493   0.00000  -0.04495  -0.74323
   D59        2.40168  -0.00591  -0.01489   0.00000  -0.01493   2.38675
   D60        2.45338  -0.01150  -0.05822   0.00000  -0.05818   2.39520
   D61       -0.72984  -0.00641  -0.02818   0.00000  -0.02817  -0.75801
   D62       -0.52304  -0.00235  -0.04565   0.00000  -0.04570  -0.56874
   D63        1.53424   0.00034  -0.04675   0.00000  -0.04673   1.48751
   D64       -2.67224  -0.00028  -0.04583   0.00000  -0.04588  -2.71811
   D65       -2.68933  -0.00072  -0.04754   0.00000  -0.04761  -2.73694
   D66       -0.63205   0.00197  -0.04865   0.00000  -0.04865  -0.68069
   D67        1.44466   0.00135  -0.04773   0.00000  -0.04779   1.39687
   D68        1.47880  -0.00111  -0.04693   0.00000  -0.04692   1.43188
   D69       -2.74710   0.00159  -0.04804   0.00000  -0.04795  -2.79506
   D70       -0.67039   0.00096  -0.04712   0.00000  -0.04710  -0.71750
   D71       -0.00650  -0.00167  -0.01753   0.00000  -0.01757  -0.02408
   D72       -3.10948  -0.00617  -0.04537   0.00000  -0.04543   3.12828
   D73       -3.13931   0.00015  -0.01428   0.00000  -0.01432   3.12956
   D74        0.04090  -0.00435  -0.04212   0.00000  -0.04217  -0.00127
   D75       -2.59355   0.00138  -0.00178   0.00000  -0.00178  -2.59533
   D76        1.59748   0.00223  -0.00043   0.00000  -0.00042   1.59706
   D77       -0.48383   0.00055  -0.00441   0.00000  -0.00441  -0.48824
   D78        0.53823  -0.00058  -0.00539   0.00000  -0.00539   0.53284
   D79       -1.55392   0.00027  -0.00403   0.00000  -0.00403  -1.55795
   D80        2.64795  -0.00141  -0.00801   0.00000  -0.00802   2.63993
   D81       -0.01368   0.00181   0.01539   0.00000   0.01531   0.00163
   D82        3.12750   0.00063   0.00153   0.00000   0.00148   3.12898
   D83        3.13650   0.00346   0.01857   0.00000   0.01850  -3.12818
   D84       -0.00550   0.00228   0.00472   0.00000   0.00467  -0.00083
   D85        3.13179  -0.00037   0.02017   0.00000   0.02005  -3.13134
   D86       -0.04494   0.00445   0.04542   0.00000   0.04546   0.00052
   D87        0.03663  -0.00326  -0.03627   0.00000  -0.03623   0.00040
   D88       -3.08698  -0.00196  -0.00410   0.00000  -0.00425  -3.09123
   D89       -0.02013   0.00152   0.01891   0.00000   0.01891  -0.00122
   D90        3.12187   0.00269   0.03266   0.00000   0.03267  -3.12865
   D91        3.10185   0.00010  -0.01537   0.00000  -0.01548   3.08637
   D92       -0.03934   0.00128  -0.00162   0.00000  -0.00173  -0.04106
   D93       -0.48708  -0.00098  -0.00963   0.00000  -0.00961  -0.49668
   D94        1.61183  -0.00115  -0.00993   0.00000  -0.00991   1.60192
   D95       -2.58777  -0.00100  -0.00920   0.00000  -0.00917  -2.59694
   D96        2.67593   0.00058   0.02822   0.00000   0.02820   2.70413
   D97       -1.50835   0.00041   0.02792   0.00000   0.02790  -1.48045
   D98        0.57524   0.00056   0.02866   0.00000   0.02863   0.60387
         Item               Value     Threshold  Converged?
 Maximum Force            0.025519     0.000450     NO 
 RMS     Force            0.004596     0.000300     NO 
 Maximum Displacement     0.416900     0.001800     NO 
 RMS     Displacement     0.091698     0.001200     NO 
 Predicted change in Energy=-2.668709D-03
 GradGradGradGradGradGradGradGradGradGradGradGradGradGradGradGradGradGrad

 Leave Link  103 at Sun Dec  2 14:13:17 2018, MaxMem=   536870912 cpu:         0.7
 (Enter /pbs_home/pkowalski/g09d01/g09/l202.exe)
                          Input orientation:                          
 ---------------------------------------------------------------------
 Center     Atomic      Atomic             Coordinates (Angstroms)
 Number     Number       Type             X           Y           Z
 ---------------------------------------------------------------------
      1          6           0       -1.950575   -0.188767   -0.583006
      2         16           0       -3.393060    0.776069   -0.418818
      3          6           0       -4.403433   -0.535864   -0.903148
      4          6           0       -3.653109   -1.644127   -1.189342
      5          6           0       -2.247137   -1.463235   -1.014725
      6          6           0       -5.889741   -0.378135   -0.983011
      7          1           0       -4.091950   -2.583315   -1.532736
      8          6           0       -0.637317    0.369109   -0.283816
      9          6           0       -0.182777    1.681375   -0.888550
     10          6           0        0.367932   -0.200016    0.420311
     11          6           0        1.060572    2.034310   -0.049760
     12          6           0        1.621545    0.643748    0.312011
     13          9           0       -1.107418    2.653619   -0.842249
     14          9           0        0.161683    1.519174   -2.183133
     15          9           0        1.930729    2.831000   -0.665488
     16          9           0        0.656307    2.636939    1.082020
     17          9           0        2.415393    0.201660   -0.690832
     18          9           0        2.364588    0.671141    1.424361
     19          6           0       -0.628657   -1.886995    2.059374
     20          6           0        0.347449   -1.429489    1.198017
     21          6           0       -1.895410   -1.159830    2.393515
     22          1           0       -2.213870   -1.386988    3.421052
     23          1           0       -2.710843   -1.453911    1.713294
     24          1           0       -1.770640   -0.072005    2.301343
     25          6           0       -1.239346   -2.538274   -1.287161
     26          1           0       -1.061931   -3.151125   -0.388653
     27          1           0       -0.272502   -2.113269   -1.590583
     28          1           0       -1.590000   -3.206064   -2.087067
     29          1           0       -6.347617   -1.321811   -1.309393
     30          1           0       -6.175985    0.405728   -1.700708
     31          1           0       -6.320794   -0.110095   -0.006166
     32         16           0        1.671085   -2.553942    1.093513
     33          6           0        0.926342   -3.641356    2.199576
     34          6           0       -0.279713   -3.151591    2.619734
     35          6           0        1.612415   -4.898575    2.640596
     36          1           0        2.305414   -5.281162    1.877799
     37          1           0        2.192272   -4.725416    3.560854
     38          1           0        0.871455   -5.682847    2.849875
     39          1           0       -0.912574   -3.681107    3.334955
 ---------------------------------------------------------------------
                    Distance matrix (angstroms):
                    1          2          3          4          5
     1  C    0.000000
     2  S    1.743166   0.000000
     3  C    2.497895   1.725282   0.000000
     4  C    2.320418   2.553171   1.368627   0.000000
     5  C    1.377896   2.585097   2.349911   1.428276   0.000000
     6  C    3.963949   2.807831   1.496786   2.578339   3.800923
     7  H    3.349825   3.607592   2.164592   1.092050   2.219515
     8  C    1.457870   2.788899   3.922522   3.737392   2.546219
     9  C    2.591505   3.368404   4.767631   4.815875   3.763785
    10  C    2.526311   3.975166   4.962889   4.565656   3.239388
    11  C    3.780665   4.642651   6.098312   6.086735   4.909676
    12  C    3.775471   5.069309   6.258471   5.942257   4.600686
    13  F    2.976119   2.988085   4.586963   5.007159   4.275184
    14  F    3.152634   4.037476   5.167381   5.054378   4.007786
    15  F    4.918365   5.711945   7.177316   7.174987   6.001415
    16  F    4.189602   4.702417   6.293532   6.485190   5.444057
    17  F    4.384717   5.843121   6.861881   6.362560   4.961448
    18  F    4.836279   6.046390   7.258118   6.957341   5.636729
    19  C    3.407876   4.568946   4.985081   4.445273   3.499877
    20  C    3.161067   4.633578   5.271085   4.663692   3.410168
    21  C    3.131403   3.728254   4.188974   4.020065   3.439748
    22  H    4.187784   4.562226   4.921107   4.836658   4.436557
    23  H    2.729760   3.159768   3.248606   3.057670   2.767165
    24  H    2.892314   3.278834   4.173191   4.266162   3.627517
    25  C    2.553794   4.046896   3.764115   2.575911   1.498523
    26  H    3.098874   4.567047   4.274334   3.102636   2.155377
    27  H    2.744968   4.411257   4.474971   3.436509   2.157160
    28  H    3.390618   4.678831   4.055495   2.738974   2.149232
    29  H    4.598413   3.731438   2.136024   2.716371   4.113486
    30  H    4.410983   3.086271   2.159777   3.290639   4.404480
    31  H    4.408826   3.086615   2.159196   3.296923   4.409406
    32  S    4.639094   6.246734   6.705152   5.863978   4.581132
    33  C    5.285810   6.710206   6.904888   6.036975   5.014670
    34  C    4.672007   5.861078   6.021445   5.306723   4.464370
    35  C    6.728209   8.161885   8.232970   7.279121   6.329224
    36  H    7.078240   8.627694   8.675261   7.624918   6.608251
    37  H    7.410529   8.792045   8.999055   8.138009   7.161431
    38  H    7.066359   8.401669   8.270493   7.286852   6.516584
    39  H    5.350168   6.333248   6.327730   5.668252   5.061594
                    6          7          8          9         10
     6  C    0.000000
     7  H    2.897769   0.000000
     8  C    5.351187   4.712864   0.000000
     9  C    6.067944   5.821013   1.514713   0.000000
    10  C    6.415568   5.420798   1.352858   2.357124   0.000000
    11  C    7.416043   7.076027   2.389666   1.540795   2.385986
    12  C    7.690303   6.816235   2.352211   2.402831   1.514996
    13  F    5.664094   6.067098   2.398298   1.342521   3.451660
    14  F    6.454441   5.945319   2.359758   1.349409   3.126672
    15  F    8.459262   8.144911   3.577911   2.416258   3.578876
    16  F    7.497051   7.525553   2.946528   2.345274   2.927342
    17  F    8.330473   7.128142   3.084274   2.996521   2.363912
    18  F    8.662007   7.811708   3.467063   3.585973   2.398680
    19  C    6.261930   5.038106   3.252786   4.649982   2.554528
    20  C    6.690648   5.338219   2.529930   3.783171   1.454939
    21  C    5.288352   4.718744   3.329948   4.666638   3.152379
    22  H    5.824567   5.431242   4.392657   5.666821   4.132681
    23  H    4.304968   3.704014   3.407544   4.794865   3.566919
    24  H    5.277091   5.137637   2.856930   3.971281   2.850993
    25  C    5.136621   2.863509   3.134009   4.368142   3.311533
    26  H    5.599150   3.288213   3.547299   4.937192   3.377569
    27  H    5.910432   3.848697   2.828945   3.860082   2.848577
    28  H    5.263449   2.637206   4.115966   5.225302   4.376844
    29  H    1.098499   2.594091   6.043057   6.870334   7.024877
    30  H    1.100666   3.647711   5.717147   6.181053   6.905686
    31  H    1.100854   3.662647   5.710397   6.454705   6.702911
    32  S    8.137087   6.333294   3.971144   5.030238   2.773513
    33  C    8.199784   6.342937   4.969517   6.252851   3.914132
    34  C    7.221097   5.665606   4.577533   5.972857   3.737472
    35  C    9.478779   7.437533   6.431327   7.679410   5.343674
    36  H    9.969176   7.735398   6.727392   7.894347   5.629933
    37  H   10.240337   8.368076   6.981564   8.153835   5.802626
    38  H    9.409822   7.310934   6.980156   8.325803   6.018118
    39  H    7.370661   5.916755   5.438337   6.864897   4.717291
                   11         12         13         14         15
    11  C    0.000000
    12  C    1.542476   0.000000
    13  F    2.389930   3.580383   0.000000
    14  F    2.371633   3.020482   2.166922   0.000000
    15  F    1.330793   2.415609   3.048450   2.674632   0.000000
    16  F    1.344440   2.344655   2.610329   3.486442   2.171542
    17  F    2.367513   1.353266   4.294791   3.006994   2.673755
    18  F    2.394101   1.337978   4.595930   4.311144   3.036559
    19  C    4.762202   3.810689   5.409788   5.497772   6.019535
    20  C    3.750119   2.589718   4.790730   4.490133   4.912351
    21  C    4.990987   4.467049   5.062954   5.688093   6.318509
    22  H    5.871438   5.338580   5.977163   6.745066   7.188110
    23  H    5.431355   5.013318   5.096428   5.680914   6.750056
    24  H    4.240284   3.997083   4.213201   5.135781   5.561444
    25  C    5.265862   4.568075   5.212591   4.385035   6.266175
    26  H    5.613252   4.700323   5.822617   5.150639   6.694659
    27  H    4.620999   3.848172   4.896970   3.705978   5.491432
    28  H    6.215920   5.557936   6.009854   5.040386   7.131799
    29  H    8.229914   8.366596   6.594085   7.155809   9.283936
    30  H    7.599057   8.056623   5.610734   6.452793   8.524813
    31  H    7.686672   7.984377   5.959567   7.029666   8.784781
    32  S    4.767793   3.292176   6.211759   5.441046   5.670899
    33  C    6.106612   4.733743   7.281181   6.813510   7.149040
    34  C    5.984658   4.831663   6.809618   6.714045   7.174268
    35  C    7.457039   6.011633   8.750048   8.158461   8.412956
    36  H    7.666892   6.166354   9.055763   8.205566   8.509751
    37  H    7.746687   6.301478   9.204642   8.724195   8.661973
    38  H    8.246099   6.857783   9.329758   8.814990   9.271754
    39  H    6.929328   5.853573   7.590504   7.658083   8.154474
                   16         17         18         19         20
    16  F    0.000000
    17  F    3.488262   0.000000
    18  F    2.626744   2.167264   0.000000
    19  C    4.803367   4.603516   3.988335   0.000000
    20  C    4.079790   3.241110   2.921083   1.379866   0.000000
    21  C    4.758859   5.472648   4.737013   1.498359   2.555845
    22  H    5.468179   6.392298   5.402310   2.148737   3.391761
    23  H    5.335847   5.899071   5.509930   2.154723   3.101493
    24  H    3.836040   5.152755   4.292025   2.157977   2.747070
    25  C    5.999112   4.606513   5.535435   3.463583   3.150148
    26  H    6.214250   4.839862   5.444058   2.789012   2.732747
    27  H    5.529012   3.659677   4.878224   3.674267   2.937378
    28  H    7.016387   5.441069   6.557561   4.456131   4.207339
    29  H    8.393183   8.915937   9.346004   6.661421   7.150007
    30  H    7.707276   8.652935   9.098236   7.082912   7.370605
    31  H    7.576958   8.768519   8.837002   6.310646   6.903356
    32  S    5.289154   3.366189   3.315353   2.581961   1.739922
    33  C    6.382699   5.033936   4.611631   2.348502   2.496116
    34  C    6.061994   5.428419   4.799429   1.426523   2.319536
    35  C    7.754177   6.144557   5.750367   3.798662   3.964307
    36  H    8.127062   6.055683   5.969842   4.490224   4.373913
    37  H    7.918843   6.511735   5.806645   4.274192   4.455278
    38  H    8.508257   7.039018   6.680920   4.157369   4.592850
    39  H    6.888745   6.508318   5.773406   2.219584   3.350215
                   21         22         23         24         25
    21  C    0.000000
    22  H    1.099477   0.000000
    23  H    1.101869   1.779858   0.000000
    24  H    1.098830   1.783082   1.771848   0.000000
    25  C    3.984709   4.943928   3.513386   4.386584   0.000000
    26  H    3.521420   4.353503   3.165064   4.149618   1.101989
    27  H    4.406349   5.423364   4.158830   4.643088   1.098854
    28  H    4.935176   5.834177   4.332329   5.395656   1.099432
    29  H    5.793092   6.282453   4.730773   5.962226   5.251162
    30  H    6.126741   6.718973   5.207771   5.970905   5.762688
    31  H    5.142416   5.499372   4.218309   5.101955   5.775648
    32  S    4.043938   4.676761   4.560208   4.411841   3.760115
    33  C    3.762694   4.054024   4.272061   4.474856   4.250216
    34  C    2.574638   2.738046   3.100669   3.436290   4.069507
    35  C    5.132650   5.251744   5.605012   5.903891   5.397299
    36  H    5.907475   6.161992   6.311715   6.627890   5.486869
    37  H    5.548443   5.529804   6.177116   6.240615   6.329522
    38  H    5.321793   5.319763   5.657612   6.226002   5.608822
    39  H    2.865154   2.638895   3.289978   3.851006   4.772505
                   26         27         28         29         30
    26  H    0.000000
    27  H    1.773409   0.000000
    28  H    1.779462   1.782273   0.000000
    29  H    5.668565   6.132903   5.175916   0.000000
    30  H    6.366022   6.419392   5.850263   1.779600   0.000000
    31  H    6.086854   6.565434   6.024582   1.779713   1.777221
    32  S    3.165884   3.343067   4.601742   8.461187   8.839900
    33  C    3.300377   4.258824   4.989666   8.402597   9.057271
    34  C    3.108418   4.336466   4.886082   7.456916   8.129377
    35  C    4.402506   5.404971   5.955741   9.579027  10.375053
    36  H    4.583980   5.358253   5.932996  10.035417  10.820377
    37  H    5.354142   6.279787   6.965129  10.403535  11.137342
    38  H    4.542649   5.811040   6.047033   9.403890  10.365566
    39  H    3.764100   5.208525   5.484788   7.528342   8.352462
                   31         32         33         34         35
    31  H    0.000000
    32  S    8.429223   0.000000
    33  C    8.357995   1.720607   0.000000
    34  C    7.255392   2.547969   1.367835   0.000000
    35  C    9.636944   2.809664   1.498597   2.575371   0.000000
    36  H   10.232337   2.907783   2.166643   3.430513   1.099309
    37  H   10.319743   3.327868   2.151939   3.077879   1.101405
    38  H    9.536298   3.676174   2.143265   2.790235   1.099046
    39  H    7.291369   3.601368   2.161545   1.091989   2.887894
                   36         37         38         39
    36  H    0.000000
    37  H    1.776043   0.000000
    38  H    1.778347   1.779529   0.000000
    39  H    3.878005   3.283546   2.724890   0.000000
 Stoichiometry    C17H14F6S2
 Framework group  C1[X(C17H14F6S2)]
 Deg. of freedom   111
 Full point group                 C1      NOp   1
 RotChk:  IX=0 Diff= 1.64D-02
 Largest Abelian subgroup         C1      NOp   1
 Largest concise Abelian subgroup C1      NOp   1
                         Standard orientation:                         
 ---------------------------------------------------------------------
 Center     Atomic      Atomic             Coordinates (Angstroms)
 Number     Number       Type             X           Y           Z
 ---------------------------------------------------------------------
      1          6           0        1.565381   -0.520559    0.277336
      2         16           0        3.070170   -0.608741   -0.598142
      3          6           0        3.457312   -2.141146    0.093561
      4          6           0        2.478655   -2.540500    0.962980
      5          6           0        1.389586   -1.624291    1.083233
      6          6           0        4.725884   -2.851436   -0.262217
      7          1           0        2.531952   -3.475229    1.525131
      8          6           0        0.670724    0.619384    0.117628
      9          6           0        1.174344    2.041187    0.256180
     10          6           0       -0.672955    0.607222   -0.039225
     11          6           0        0.013826    2.874893   -0.320173
     12          6           0       -1.218372    2.018573    0.037091
     13          9           0        2.326947    2.277958   -0.390201
     14          9           0        1.372060    2.355780    1.553425
     15          9           0       -0.041023    4.125762    0.130745
     16          9           0        0.134391    2.908214   -1.658781
     17          9           0       -1.623450    2.311815    1.294569
     18          9           0       -2.252480    2.254066   -0.778598
     19          6           0       -1.358723   -1.620838   -1.083776
     20          6           0       -1.550200   -0.532923   -0.256849
     21          6           0       -0.172247   -1.830244   -1.974565
     22          1           0       -0.458271   -2.389506   -2.876932
     23          1           0        0.614424   -2.402152   -1.456699
     24          1           0        0.271043   -0.873907   -2.284951
     25          6           0        0.219168   -1.852315    1.990812
     26          1           0       -0.578702   -2.410501    1.474855
     27          1           0       -0.213654   -0.901910    2.332684
     28          1           0        0.519932   -2.433183    2.874488
     29          1           0        4.784873   -3.803888    0.281893
     30          1           0        5.612123   -2.253680   -0.000046
     31          1           0        4.777775   -3.070707   -1.339764
     32         16           0       -3.060734   -0.651442    0.598470
     33          6           0       -3.443474   -2.155689   -0.143984
     34          6           0       -2.450089   -2.535996   -1.003940
     35          6           0       -4.745111   -2.849143    0.121825
     36          1           0       -5.144347   -2.611953    1.118234
     37          1           0       -5.503883   -2.554298   -0.620081
     38          1           0       -4.615402   -3.938684    0.058743
     39          1           0       -2.499102   -3.456895   -1.588733
 ---------------------------------------------------------------------
 Rotational constants (GHZ):      0.2308105      0.1993524      0.1261207
 Leave Link  202 at Sun Dec  2 14:13:17 2018, MaxMem=   536870912 cpu:         0.0
 (Enter /pbs_home/pkowalski/g09d01/g09/l301.exe)
 Basis read from rwf:  (5D, 7F)
 No pseudopotential information found on rwf file.
 There are   453 symmetry adapted cartesian basis functions of A   symmetry.
 There are   428 symmetry adapted basis functions of A   symmetry.
   428 basis functions,   747 primitive gaussians,   453 cartesian basis functions
   101 alpha electrons      101 beta electrons
       nuclear repulsion energy      2833.3591223807 Hartrees.
 IExCor= 4639 DFT=T Ex+Corr=wB97XD ExCW=0 ScaHFX=  1.000000
 ScaDFX=  1.000000  1.000000  1.000000  1.000000 ScalE2=  1.000000  1.000000
 IRadAn=      0 IRanWt=     -1 IRanGd=            0 ICorTp=0 IEmpDi=121
  HFx wShort=  0.000000 wLong=  0.200000 cFull=  0.222036 cShort=  0.000000 cLong=  0.777964
  DFx wShort=  0.000000 wLong=  0.200000 cFull=  0.000000 cShort=  0.000000 cLong=  1.000000
 NAtoms=   39 NActive=   39 NUniq=   39 SFac= 1.00D+00 NAtFMM=   60 NAOKFM=F Big=F
 Integral buffers will be    131072 words long.
 Raffenetti 2 integral format.
 Two-electron integral symmetry is turned on.
 R6Disp:  Grimme-D2 Dispersion energy=       -0.0356671872 Hartrees.
 Nuclear repulsion after empirical dispersion term =     2833.3234551935 Hartrees.
 No density basis found on file   724.
 Leave Link  301 at Sun Dec  2 14:13:17 2018, MaxMem=   536870912 cpu:         0.5
 (Enter /pbs_home/pkowalski/g09d01/g09/l302.exe)
 NPDir=0 NMtPBC=     1 NCelOv=     1 NCel=       1 NClECP=     1 NCelD=      1
         NCelK=      1 NCelE2=     1 NClLst=     1 CellRange=     0.0.
 One-electron integrals computed using PRISM.
 NBasis=   428 RedAO= T EigKep=  3.48D-04  NBF=   428
 NBsUse=   428 1.00D-06 EigRej= -1.00D+00 NBFU=   428
 Precomputing XC quadrature grid using
 IXCGrd= 4 IRadAn=           0 IRanWt=          -1 IRanGd=           0 AccXCQ= 0.00D+00.
 Generated NRdTot=       0 NPtTot=           0 NUsed=           0 NTot=          32
 NSgBfM=   444   444   444   444   446 MxSgAt=    39 MxSgA2=    39.
 Leave Link  302 at Sun Dec  2 14:13:18 2018, MaxMem=   536870912 cpu:         7.3
 (Enter /pbs_home/pkowalski/g09d01/g09/l303.exe)
 DipDrv:  MaxL=1.
 Leave Link  303 at Sun Dec  2 14:13:19 2018, MaxMem=   536870912 cpu:         0.9
 (Enter /pbs_home/pkowalski/g09d01/g09/l401.exe)
 Lowest energy guess from the checkpoint file:  "dae0068freq_open_wb97xd_air.chk"
 B after Tr=     0.000000    0.000000    0.000000
         Rot=    0.999985   -0.000519    0.005333   -0.001507 Ang=  -0.64 deg.
 Guess basis will be translated and rotated to current coordinates.
 B after Tr=     0.000000    0.000000    0.000000
         Rot=    0.999988    0.000635   -0.004522    0.001625 Ang=   0.56 deg.
 Guess basis will be translated and rotated to current coordinates.
 CkInt1:  FT= 5.02D-01
 Max alpha theta=  4.835 degrees.
 JPrj=2 DoOrth=T DoCkMO=T.
 Leave Link  401 at Sun Dec  2 14:13:20 2018, MaxMem=   536870912 cpu:         9.2
 (Enter /pbs_home/pkowalski/g09d01/g09/l502.exe)
 Closed shell SCF:
 Using DIIS extrapolation, IDIIS=  1040.
 Integral symmetry usage will be decided dynamically.
 IVT=      641221 IEndB=      641221 NGot=   536870912 MDV=   536451994
 LenX=   536451994 LenY=   536246332
 Requested convergence on RMS density matrix=1.00D-08 within 128 cycles.
 Requested convergence on MAX density matrix=1.00D-06.
 Requested convergence on             energy=1.00D-06.
 No special actions if energy rises.
 Fock matrices will be formed incrementally for  20 cycles.
 Integral accuracy reduced to 1.0D-05 until final iterations.

 Cycle   1  Pass 0  IDiag  1:
 FoFJK:  IHMeth= 1 ICntrl=       0 DoSepK=T KAlg= 0 I1Cent=   0 FoldK=F
 IRaf=         1 NMat=   1 IRICut=       1 DoRegI=T DoRafI=F ISym2E= 0.
 FoFCou: FMM=F IPFlag=           0 FMFlag=      100000 FMFlg1=           0
         NFxFlg=           0 DoJE=T BraDBF=F KetDBF=F FulRan=T
         wScrn=  0.000000 ICntrl=     500 IOpCl=  0 I1Cent=           0 NGrid=           0
         NMat0=    1 NMatS0=      1 NMatT0=    0 NMatD0=    1 NMtDS0=    0 NMtDT0=    0
 Symmetry not used in FoFCou.
 E= -2050.12328154335    
 DIIS: error= 2.72D-04 at cycle   1 NSaved=   1.
 NSaved= 1 IEnMin= 1 EnMin= -2050.12328154335     IErMin= 1 ErrMin= 2.72D-04
 ErrMax= 2.72D-04  0.00D+00 EMaxC= 1.00D-01 BMatC= 1.05D-04 BMatP= 1.05D-04
 IDIUse=3 WtCom= 9.97D-01 WtEn= 2.72D-03
 Coeff-Com:  0.100D+01
 Coeff-En:   0.100D+01
 Coeff:      0.100D+01
 Gap=    78.551 Goal=   None    Shift=    0.000
 RMSDP=1.02D-04 MaxDP=3.30D-03              OVMax= 1.69D-03

 Cycle   2  Pass 0  IDiag  1:
 RMSU=  1.02D-04    CP:  1.00D+00
 E= -2050.12333717943     Delta-E=       -0.000055636079 Rises=F Damp=F
 DIIS: error= 7.33D-05 at cycle   2 NSaved=   2.
 NSaved= 2 IEnMin= 2 EnMin= -2050.12333717943     IErMin= 2 ErrMin= 7.33D-05
 ErrMax= 7.33D-05  0.00D+00 EMaxC= 1.00D-01 BMatC= 6.09D-06 BMatP= 1.05D-04
 IDIUse=1 WtCom= 1.00D+00 WtEn= 0.00D+00
 Coeff-Com:  0.572D-01 0.943D+00
 Coeff:      0.572D-01 0.943D+00
 Gap=     0.285 Goal=   None    Shift=    0.000
 RMSDP=1.68D-05 MaxDP=5.66D-04 DE=-5.56D-05 OVMax= 7.08D-04

 Cycle   3  Pass 0  IDiag  1:
 RMSU=  1.56D-05    CP:  1.00D+00  1.06D+00
 E= -2050.12333894503     Delta-E=       -0.000001765605 Rises=F Damp=F
 DIIS: error= 8.95D-05 at cycle   3 NSaved=   3.
 NSaved= 3 IEnMin= 3 EnMin= -2050.12333894503     IErMin= 2 ErrMin= 7.33D-05
 ErrMax= 8.95D-05  0.00D+00 EMaxC= 1.00D-01 BMatC= 5.51D-06 BMatP= 6.09D-06
 IDIUse=1 WtCom= 1.00D+00 WtEn= 0.00D+00
 Coeff-Com: -0.264D-01 0.492D+00 0.535D+00
 Coeff:     -0.264D-01 0.492D+00 0.535D+00
 Gap=     0.285 Goal=   None    Shift=    0.000
 RMSDP=7.19D-06 MaxDP=3.98D-04 DE=-1.77D-06 OVMax= 2.68D-04

 Initial convergence to 1.0D-05 achieved.  Increase integral accuracy.
 Cycle   4  Pass 1  IDiag  1:
 E= -2050.12278494243     Delta-E=        0.000554002601 Rises=F Damp=F
 DIIS: error= 1.00D-04 at cycle   1 NSaved=   1.
 NSaved= 1 IEnMin= 1 EnMin= -2050.12278494243     IErMin= 1 ErrMin= 1.00D-04
 ErrMax= 1.00D-04  0.00D+00 EMaxC= 1.00D-01 BMatC= 1.19D-05 BMatP= 1.19D-05
 IDIUse=3 WtCom= 9.99D-01 WtEn= 1.00D-03
 Coeff-Com:  0.100D+01
 Coeff-En:   0.100D+01
 Coeff:      0.100D+01
 Gap=     0.285 Goal=   None    Shift=    0.000
 RMSDP=7.19D-06 MaxDP=3.98D-04 DE= 5.54D-04 OVMax= 5.07D-04

 Cycle   5  Pass 1  IDiag  1:
 RMSU=  6.85D-05    CP:  1.00D+00
 E= -2050.12279653119     Delta-E=       -0.000011588752 Rises=F Damp=F
 DIIS: error= 3.38D-05 at cycle   2 NSaved=   2.
 NSaved= 2 IEnMin= 2 EnMin= -2050.12279653119     IErMin= 2 ErrMin= 3.38D-05
 ErrMax= 3.38D-05  0.00D+00 EMaxC= 1.00D-01 BMatC= 9.45D-07 BMatP= 1.19D-05
 IDIUse=1 WtCom= 1.00D+00 WtEn= 0.00D+00
 Coeff-Com:  0.871D-01 0.913D+00
 Coeff:      0.871D-01 0.913D+00
 Gap=     0.285 Goal=   None    Shift=    0.000
 RMSDP=7.14D-06 MaxDP=4.70D-04 DE=-1.16D-05 OVMax= 3.45D-04

 Cycle   6  Pass 1  IDiag  1:
 RMSU=  6.32D-06    CP:  1.00D+00  1.05D+00
 E= -2050.12279711081     Delta-E=       -0.000000579627 Rises=F Damp=F
 DIIS: error= 2.61D-05 at cycle   3 NSaved=   3.
 NSaved= 3 IEnMin= 3 EnMin= -2050.12279711081     IErMin= 3 ErrMin= 2.61D-05
 ErrMax= 2.61D-05  0.00D+00 EMaxC= 1.00D-01 BMatC= 5.38D-07 BMatP= 9.45D-07
 IDIUse=1 WtCom= 1.00D+00 WtEn= 0.00D+00
 Coeff-Com: -0.385D-01 0.422D+00 0.617D+00
 Coeff:     -0.385D-01 0.422D+00 0.617D+00
 Gap=     0.285 Goal=   None    Shift=    0.000
 RMSDP=3.05D-06 MaxDP=1.63D-04 DE=-5.80D-07 OVMax= 1.72D-04

 Cycle   7  Pass 1  IDiag  1:
 RMSU=  2.07D-06    CP:  1.00D+00  1.06D+00  6.79D-01
 E= -2050.12279759893     Delta-E=       -0.000000488114 Rises=F Damp=F
 DIIS: error= 4.96D-06 at cycle   4 NSaved=   4.
 NSaved= 4 IEnMin= 4 EnMin= -2050.12279759893     IErMin= 4 ErrMin= 4.96D-06
 ErrMax= 4.96D-06  0.00D+00 EMaxC= 1.00D-01 BMatC= 2.31D-08 BMatP= 5.38D-07
 IDIUse=1 WtCom= 1.00D+00 WtEn= 0.00D+00
 Coeff-Com: -0.194D-01 0.115D+00 0.238D+00 0.667D+00
 Coeff:     -0.194D-01 0.115D+00 0.238D+00 0.667D+00
 Gap=     0.285 Goal=   None    Shift=    0.000
 RMSDP=6.70D-07 MaxDP=2.33D-05 DE=-4.88D-07 OVMax= 2.80D-05

 Cycle   8  Pass 1  IDiag  1:
 RMSU=  6.25D-07    CP:  1.00D+00  1.06D+00  7.04D-01  9.33D-01
 E= -2050.12279762038     Delta-E=       -0.000000021455 Rises=F Damp=F
 DIIS: error= 1.53D-06 at cycle   5 NSaved=   5.
 NSaved= 5 IEnMin= 5 EnMin= -2050.12279762038     IErMin= 5 ErrMin= 1.53D-06
 ErrMax= 1.53D-06  0.00D+00 EMaxC= 1.00D-01 BMatC= 2.01D-09 BMatP= 2.31D-08
 IDIUse=1 WtCom= 1.00D+00 WtEn= 0.00D+00
 Coeff-Com: -0.143D-02-0.138D-01-0.148D-02 0.204D+00 0.813D+00
 Coeff:     -0.143D-02-0.138D-01-0.148D-02 0.204D+00 0.813D+00
 Gap=     0.285 Goal=   None    Shift=    0.000
 RMSDP=2.59D-07 MaxDP=7.78D-06 DE=-2.15D-08 OVMax= 1.78D-05

 Cycle   9  Pass 1  IDiag  1:
 RMSU=  1.71D-07    CP:  1.00D+00  1.06D+00  7.13D-01  1.02D+00  1.02D+00
 E= -2050.12279762282     Delta-E=       -0.000000002435 Rises=F Damp=F
 DIIS: error= 6.93D-07 at cycle   6 NSaved=   6.
 NSaved= 6 IEnMin= 6 EnMin= -2050.12279762282     IErMin= 6 ErrMin= 6.93D-07
 ErrMax= 6.93D-07  0.00D+00 EMaxC= 1.00D-01 BMatC= 4.21D-10 BMatP= 2.01D-09
 IDIUse=1 WtCom= 1.00D+00 WtEn= 0.00D+00
 Coeff-Com:  0.138D-02-0.187D-01-0.283D-01 0.149D-01 0.360D+00 0.671D+00
 Coeff:      0.138D-02-0.187D-01-0.283D-01 0.149D-01 0.360D+00 0.671D+00
 Gap=     0.285 Goal=   None    Shift=    0.000
 RMSDP=1.02D-07 MaxDP=3.90D-06 DE=-2.43D-09 OVMax= 6.58D-06

 Cycle  10  Pass 1  IDiag  1:
 RMSU=  7.19D-08    CP:  1.00D+00  1.06D+00  7.16D-01  1.05D+00  1.08D+00
                    CP:  8.88D-01
 E= -2050.12279762337     Delta-E=       -0.000000000549 Rises=F Damp=F
 DIIS: error= 2.19D-07 at cycle   7 NSaved=   7.
 NSaved= 7 IEnMin= 7 EnMin= -2050.12279762337     IErMin= 7 ErrMin= 2.19D-07
 ErrMax= 2.19D-07  0.00D+00 EMaxC= 1.00D-01 BMatC= 4.02D-11 BMatP= 4.21D-10
 IDIUse=1 WtCom= 1.00D+00 WtEn= 0.00D+00
 Coeff-Com:  0.772D-03-0.606D-02-0.120D-01-0.182D-01 0.515D-01 0.262D+00
 Coeff-Com:  0.722D+00
 Coeff:      0.772D-03-0.606D-02-0.120D-01-0.182D-01 0.515D-01 0.262D+00
 Coeff:      0.722D+00
 Gap=     0.285 Goal=   None    Shift=    0.000
 RMSDP=3.65D-08 MaxDP=1.04D-06 DE=-5.49D-10 OVMax= 3.96D-06

 Cycle  11  Pass 1  IDiag  1:
 RMSU=  2.34D-08    CP:  1.00D+00  1.06D+00  7.16D-01  1.06D+00  1.10D+00
                    CP:  9.95D-01  9.65D-01
 E= -2050.12279762344     Delta-E=       -0.000000000075 Rises=F Damp=F
 DIIS: error= 9.20D-08 at cycle   8 NSaved=   8.
 NSaved= 8 IEnMin= 8 EnMin= -2050.12279762344     IErMin= 8 ErrMin= 9.20D-08
 ErrMax= 9.20D-08  0.00D+00 EMaxC= 1.00D-01 BMatC= 6.30D-12 BMatP= 4.02D-11
 IDIUse=1 WtCom= 1.00D+00 WtEn= 0.00D+00
 Coeff-Com:  0.796D-04 0.422D-03-0.275D-03-0.840D-02-0.307D-01-0.117D-01
 Coeff-Com:  0.268D+00 0.783D+00
 Coeff:      0.796D-04 0.422D-03-0.275D-03-0.840D-02-0.307D-01-0.117D-01
 Coeff:      0.268D+00 0.783D+00
 Gap=     0.285 Goal=   None    Shift=    0.000
 RMSDP=1.58D-08 MaxDP=4.31D-07 DE=-7.46D-11 OVMax= 1.36D-06

 Cycle  12  Pass 1  IDiag  1:
 RMSU=  9.84D-09    CP:  1.00D+00  1.06D+00  7.16D-01  1.06D+00  1.11D+00
                    CP:  1.01D+00  1.10D+00  1.05D+00
 E= -2050.12279762334     Delta-E=        0.000000000102 Rises=F Damp=F
 DIIS: error= 3.24D-08 at cycle   9 NSaved=   9.
 NSaved= 9 IEnMin= 8 EnMin= -2050.12279762344     IErMin= 9 ErrMin= 3.24D-08
 ErrMax= 3.24D-08  0.00D+00 EMaxC= 1.00D-01 BMatC= 6.72D-13 BMatP= 6.30D-12
 IDIUse=1 WtCom= 1.00D+00 WtEn= 0.00D+00
 Coeff-Com: -0.848D-04 0.106D-02 0.173D-02-0.278D-03-0.183D-01-0.461D-01
 Coeff-Com: -0.304D-02 0.259D+00 0.806D+00
 Coeff:     -0.848D-04 0.106D-02 0.173D-02-0.278D-03-0.183D-01-0.461D-01
 Coeff:     -0.304D-02 0.259D+00 0.806D+00
 Gap=     0.285 Goal=   None    Shift=    0.000
 RMSDP=5.98D-09 MaxDP=1.52D-07 DE= 1.02D-10 OVMax= 7.46D-07

 SCF Done:  E(RwB97XD) =  -2050.12279762     A.U. after   12 cycles
            NFock= 12  Conv=0.60D-08     -V/T= 2.0060
 KE= 2.037994050081D+03 PE=-1.050165688228D+04 EE= 3.580216579385D+03
 Leave Link  502 at Sun Dec  2 14:17:20 2018, MaxMem=   536870912 cpu:      1911.0
 (Enter /pbs_home/pkowalski/g09d01/g09/l701.exe)
 Compute integral first derivatives.
 ... and contract with generalized density number  0.
 R6Disp: Adding Grimme-D2 dispersion energy 1st derivatives to the gradient.
 Leave Link  701 at Sun Dec  2 14:17:24 2018, MaxMem=   536870912 cpu:         3.5
 (Enter /pbs_home/pkowalski/g09d01/g09/l702.exe)
 L702 exits ... SP integral derivatives will be done elsewhere.
 Leave Link  702 at Sun Dec  2 14:17:24 2018, MaxMem=   536870912 cpu:         0.2
 (Enter /pbs_home/pkowalski/g09d01/g09/l703.exe)
 Compute integral first derivatives, UseDBF=F ICtDFT=           0.
 Integral derivatives from FoFJK, PRISM(SPDF).
 Calling FoFJK, ICntrl=      2127 FMM=F ISym2X=0 I1Cent= 0 IOpClX= 0 NMat=1 NMatS=1 NMatT=0.
 FoFJK:  IHMeth= 1 ICntrl=    2127 DoSepK=T KAlg= 0 I1Cent=   0 FoldK=F
 IRaf=         1 NMat=   1 IRICut=       1 DoRegI=T DoRafI=F ISym2E= 0.
 FoFCou: FMM=F IPFlag=           0 FMFlag=      100000 FMFlg1=         800
         NFxFlg=           0 DoJE=F BraDBF=F KetDBF=F FulRan=T
         wScrn=  0.000000 ICntrl=    2527 IOpCl=  0 I1Cent=           0 NGrid=           0
         NMat0=    1 NMatS0=      1 NMatT0=    0 NMatD0=    1 NMtDS0=    0 NMtDT0=    0
 Symmetry not used in FoFCou.
 Leave Link  703 at Sun Dec  2 14:18:58 2018, MaxMem=   536870912 cpu:       751.7
 (Enter /pbs_home/pkowalski/g09d01/g09/l716.exe)
 Dipole        =-2.82274304D-02-2.40003431D+00-1.21908617D-01
 ***** Axes restored to original set *****
 -------------------------------------------------------------------
 Center     Atomic                   Forces (Hartrees/Bohr)
 Number     Number              X              Y              Z
 -------------------------------------------------------------------
      1        6           0.000413072    0.003764085   -0.001469607
      2       16           0.001058456   -0.000386141   -0.000595022
      3        6          -0.000366241   -0.000026195    0.000447191
      4        6           0.000035218   -0.000803028   -0.000179443
      5        6           0.000480562   -0.001712148   -0.000465556
      6        6           0.000010595   -0.000397825    0.000154218
      7        1          -0.000139934    0.000414443    0.000070411
      8        6          -0.003914723    0.000735910   -0.002614580
      9        6          -0.000373628   -0.001386392   -0.000496394
     10        6           0.002422785   -0.001238174    0.002493841
     11        6          -0.000153379    0.001895000    0.002412724
     12        6           0.000094700   -0.002100232   -0.001494276
     13        9          -0.000324872    0.000131176    0.001502405
     14        9          -0.000180712    0.001082635    0.000388585
     15        9           0.000156037   -0.002030919   -0.002055883
     16        9           0.000638345    0.001102840    0.000010476
     17        9           0.001443363    0.000131780    0.000136292
     18        9          -0.001823343    0.000578573    0.000645327
     19        6          -0.001095268    0.001545758    0.000375030
     20        6           0.002140537   -0.000071135   -0.000472373
     21        6           0.000198439   -0.000170036    0.001456594
     22        1           0.000296892    0.000014887   -0.000013321
     23        1          -0.000035902    0.000009229    0.000266722
     24        1          -0.000336468   -0.000433987   -0.000138645
     25        6          -0.000494191   -0.000338376   -0.001063705
     26        1           0.000021354   -0.000120595   -0.000247268
     27        1          -0.000045658   -0.000401382    0.000474840
     28        1          -0.000141294    0.000317460   -0.000072703
     29        1          -0.000020013    0.000097392    0.000057706
     30        1          -0.000037827    0.000017503   -0.000004665
     31        1          -0.000124498    0.000120185   -0.000197671
     32       16           0.001249322    0.001459421   -0.000180155
     33        6           0.001021487   -0.001907179    0.000822924
     34        6          -0.002127966   -0.000284350    0.000846975
     35        6           0.000166678   -0.000101182   -0.000749675
     36        1          -0.000321252    0.000126796   -0.000084076
     37        1           0.000177648   -0.000079082   -0.000171119
     38        1           0.000008571    0.000172829    0.000358077
     39        1           0.000023108    0.000270454   -0.000154199
 -------------------------------------------------------------------
 Cartesian Forces:  Max     0.003914723 RMS     0.001039304
 Leave Link  716 at Sun Dec  2 14:18:58 2018, MaxMem=   536870912 cpu:         0.2
 (Enter /pbs_home/pkowalski/g09d01/g09/l103.exe)

 GradGradGradGradGradGradGradGradGradGradGradGradGradGradGradGradGradGrad
 Berny optimization.
 Using GEDIIS/GDIIS optimizer.
 FormGI is forming the generalized inverse of G from B-inverse, IUseBI=4.
 GSVD:  received Info=                   1 from GESDD.
 Internal  Forces:  Max     0.006154888 RMS     0.001009455
 Search for a local minimum.
 Step number   5 out of a maximum of  223
 All quantities printed in internal units (Hartrees-Bohrs-Radians)
 RMS Force = .10095D-02 SwitMx=.10000D-02 MixMth= 1
 Mixed Optimization -- RFO/linear search
 Update second derivatives using D2CorX and points    4    3    5
 ITU=  0 -1  1  1  0
 Use linear search instead of GDIIS.
     Eigenvalues ---    0.00572   0.00884   0.00917   0.00950   0.00971
     Eigenvalues ---    0.01006   0.01103   0.01139   0.01194   0.01219
     Eigenvalues ---    0.01298   0.01336   0.01389   0.01433   0.01489
     Eigenvalues ---    0.01509   0.01584   0.01639   0.01863   0.01951
     Eigenvalues ---    0.02270   0.03427   0.04955   0.05346   0.07209
     Eigenvalues ---    0.07273   0.07289   0.07308   0.07368   0.07385
     Eigenvalues ---    0.07401   0.07458   0.07508   0.08160   0.09261
     Eigenvalues ---    0.09776   0.10273   0.11098   0.12114   0.12268
     Eigenvalues ---    0.14295   0.15760   0.15998   0.16000   0.16000
     Eigenvalues ---    0.16000   0.16000   0.16000   0.16000   0.16000
     Eigenvalues ---    0.16000   0.16000   0.16003   0.16013   0.16033
     Eigenvalues ---    0.16939   0.22815   0.23596   0.24127   0.24202
     Eigenvalues ---    0.24527   0.24859   0.24990   0.24997   0.24998
     Eigenvalues ---    0.24998   0.24999   0.25001   0.25226   0.27838
     Eigenvalues ---    0.28539   0.29044   0.29209   0.29382   0.30289
     Eigenvalues ---    0.30529   0.31625   0.33327   0.33755   0.33964
     Eigenvalues ---    0.34183   0.34209   0.34215   0.34242   0.34246
     Eigenvalues ---    0.34253   0.34258   0.34281   0.34287   0.34304
     Eigenvalues ---    0.34314   0.34331   0.34370   0.34805   0.35900
     Eigenvalues ---    0.36045   0.36662   0.37844   0.38034   0.38577
     Eigenvalues ---    0.39376   0.40642   0.41932   0.51268   0.51724
     Eigenvalues ---    0.52711   0.53183   0.53475   0.54113   0.54598
     Eigenvalues ---    0.55139
 RFO step:  Lambda=-2.46261800D-03 EMin= 5.71564162D-03
 Quartic linear search produced a step of -0.00405.
 Iteration  1 RMS(Cart)=  0.06145608 RMS(Int)=  0.00148055
 Iteration  2 RMS(Cart)=  0.00209447 RMS(Int)=  0.00023900
 Iteration  3 RMS(Cart)=  0.00000199 RMS(Int)=  0.00023900
 Iteration  4 RMS(Cart)=  0.00000000 RMS(Int)=  0.00023900
 ITry= 1 IFail=0 DXMaxC= 2.64D-01 DCOld= 1.00D+10 DXMaxT= 4.24D-01 DXLimC= 3.00D+00 Rises=F
 Variable       Old X    -DE/DX   Delta X   Delta X   Delta X     New X
                                 (Linear)    (Quad)   (Total)
    R1        3.29411  -0.00084   0.00002  -0.00546  -0.00543   3.28868
    R2        2.60385   0.00308  -0.00002   0.00864   0.00862   2.61247
    R3        2.75498  -0.00017  -0.00002   0.00046   0.00044   2.75542
    R4        3.26031   0.00017   0.00000   0.00062   0.00062   3.26093
    R5        2.58633   0.00000  -0.00001   0.00141   0.00141   2.58774
    R6        2.82852   0.00016   0.00001   0.00042   0.00042   2.82894
    R7        2.69905   0.00033   0.00001   0.00035   0.00036   2.69941
    R8        2.06368  -0.00032   0.00000  -0.00051  -0.00051   2.06317
    R9        2.83180   0.00011  -0.00001   0.00165   0.00164   2.83344
   R10        2.07586  -0.00009   0.00000  -0.00017  -0.00017   2.07569
   R11        2.07996   0.00002   0.00000   0.00026   0.00026   2.08021
   R12        2.08031  -0.00010   0.00000  -0.00021  -0.00021   2.08011
   R13        2.86239  -0.00024   0.00000  -0.00019  -0.00032   2.86207
   R14        2.55653   0.00615   0.00001   0.01032   0.01058   2.56711
   R15        2.91168  -0.00012  -0.00003   0.00595   0.00561   2.91729
   R16        2.53700   0.00038   0.00001  -0.00021  -0.00020   2.53680
   R17        2.55001  -0.00056   0.00001  -0.00179  -0.00178   2.54823
   R18        2.86293  -0.00043   0.00000  -0.00216  -0.00186   2.86107
   R19        2.74944   0.00068  -0.00002   0.00204   0.00201   2.75145
   R20        2.91486   0.00015  -0.00003   0.00525   0.00515   2.92001
   R21        2.51483  -0.00017   0.00001  -0.00184  -0.00182   2.51301
   R22        2.54062   0.00032   0.00000   0.00031   0.00031   2.54094
   R23        2.55730   0.00070   0.00000   0.00132   0.00132   2.55862
   R24        2.52841  -0.00046   0.00001  -0.00242  -0.00240   2.52601
   R25        2.60757   0.00248   0.00000   0.00324   0.00322   2.61079
   R26        2.83149  -0.00005  -0.00001   0.00153   0.00153   2.83301
   R27        2.69574   0.00095  -0.00002   0.00369   0.00368   2.69941
   R28        3.28798   0.00007   0.00001  -0.00086  -0.00086   3.28711
   R29        2.07771  -0.00010   0.00000  -0.00063  -0.00063   2.07708
   R30        2.08223  -0.00014   0.00000   0.00082   0.00082   2.08305
   R31        2.07649  -0.00046   0.00000  -0.00118  -0.00118   2.07531
   R32        2.08246  -0.00014   0.00000   0.00034   0.00034   2.08280
   R33        2.07653  -0.00032   0.00000  -0.00086  -0.00086   2.07567
   R34        2.07763  -0.00010   0.00000  -0.00051  -0.00051   2.07712
   R35        3.25148   0.00104  -0.00002   0.00607   0.00606   3.25753
   R36        2.58483   0.00191  -0.00001   0.00787   0.00788   2.59271
   R37        2.83194  -0.00027  -0.00001   0.00004   0.00003   2.83197
   R38        2.06356  -0.00025   0.00000  -0.00020  -0.00021   2.06335
   R39        2.07739  -0.00018   0.00000  -0.00068  -0.00068   2.07671
   R40        2.08135  -0.00007   0.00000   0.00004   0.00004   2.08140
   R41        2.07690  -0.00006   0.00000  -0.00017  -0.00017   2.07672
    A1        1.94267  -0.00053  -0.00001   0.00034   0.00027   1.94294
    A2        2.11098  -0.00109  -0.00001  -0.00009  -0.00013   2.11084
    A3        2.22953   0.00161   0.00002  -0.00019  -0.00021   2.22932
    A4        1.60809   0.00070   0.00000   0.00209   0.00206   1.61014
    A5        1.93200  -0.00002   0.00000  -0.00095  -0.00097   1.93103
    A6        2.11341   0.00027  -0.00001   0.00208   0.00209   2.11550
    A7        2.23771  -0.00025   0.00001  -0.00114  -0.00112   2.23659
    A8        1.99495   0.00027   0.00000   0.00135   0.00134   1.99628
    A9        2.14345  -0.00044   0.00001  -0.00417  -0.00415   2.13930
   A10        2.14473   0.00018  -0.00001   0.00283   0.00282   2.14756
   A11        1.94692  -0.00043   0.00000  -0.00254  -0.00257   1.94434
   A12        2.18434   0.00217  -0.00001   0.00767   0.00763   2.19197
   A13        2.15189  -0.00174   0.00001  -0.00526  -0.00526   2.14662
   A14        1.91689   0.00006   0.00001  -0.00030  -0.00029   1.91660
   A15        1.94774  -0.00004   0.00000   0.00034   0.00034   1.94808
   A16        1.94672   0.00027   0.00000   0.00216   0.00216   1.94888
   A17        1.88563  -0.00004   0.00000  -0.00032  -0.00032   1.88531
   A18        1.88557  -0.00009   0.00000   0.00019   0.00019   1.88576
   A19        1.87902  -0.00017   0.00000  -0.00218  -0.00217   1.87685
   A20        2.11753  -0.00306  -0.00001  -0.00680  -0.00634   2.11120
   A21        2.23341   0.00434   0.00002   0.00440   0.00491   2.23832
   A22        1.92759  -0.00129  -0.00002   0.00408   0.00294   1.93053
   A23        1.79595   0.00130  -0.00002   0.02023   0.01860   1.81455
   A24        1.98991  -0.00036   0.00002  -0.00577  -0.00513   1.98479
   A25        1.93423  -0.00008  -0.00001   0.00078   0.00116   1.93539
   A26        1.95101  -0.00043   0.00002  -0.00774  -0.00719   1.94382
   A27        1.92177  -0.00097   0.00001  -0.00857  -0.00825   1.91352
   A28        1.87124   0.00049  -0.00001   0.00093   0.00062   1.87187
   A29        1.92128  -0.00084  -0.00003   0.00628   0.00560   1.92688
   A30        2.24367   0.00499   0.00002   0.00606   0.00641   2.25008
   A31        2.11823  -0.00415   0.00001  -0.01234  -0.01201   2.10621
   A32        1.78714   0.00014  -0.00004   0.01706   0.01540   1.80253
   A33        1.99642  -0.00051   0.00002  -0.01350  -0.01291   1.98351
   A34        1.89474   0.00018   0.00001   0.00258   0.00292   1.89766
   A35        1.99370  -0.00044   0.00002  -0.01264  -0.01196   1.98175
   A36        1.89232   0.00015   0.00001   0.00127   0.00151   1.89383
   A37        1.89417   0.00050  -0.00002   0.00637   0.00609   1.90025
   A38        1.79048   0.00087  -0.00003   0.01403   0.01298   1.80346
   A39        1.93525   0.00020   0.00000   0.00639   0.00660   1.94185
   A40        1.99490  -0.00053   0.00001  -0.01019  -0.00982   1.98508
   A41        1.91139   0.00024   0.00002   0.00098   0.00108   1.91247
   A42        1.95897  -0.00118   0.00001  -0.01283  -0.01243   1.94654
   A43        1.87235   0.00041  -0.00001   0.00212   0.00197   1.87432
   A44        2.18505   0.00253  -0.00001   0.00691   0.00689   2.19194
   A45        1.94560  -0.00035   0.00001  -0.00258  -0.00257   1.94303
   A46        2.15247  -0.00218   0.00000  -0.00440  -0.00441   2.14806
   A47        2.24440   0.00226   0.00003  -0.00114  -0.00111   2.24329
   A48        2.09821  -0.00230  -0.00001  -0.00355  -0.00355   2.09467
   A49        1.94052   0.00004  -0.00002   0.00467   0.00464   1.94517
   A50        1.93159  -0.00045   0.00000  -0.00341  -0.00340   1.92819
   A51        1.93742   0.00022  -0.00001   0.00258   0.00258   1.93999
   A52        1.94523   0.00038   0.00000   0.00190   0.00190   1.94713
   A53        1.88330   0.00003   0.00000   0.00051   0.00051   1.88382
   A54        1.89212   0.00003  -0.00001   0.00186   0.00185   1.89396
   A55        1.87179  -0.00021   0.00001  -0.00347  -0.00346   1.86833
   A56        1.93800   0.00028  -0.00001   0.00276   0.00276   1.94076
   A57        1.94385   0.00049   0.00000   0.00315   0.00315   1.94700
   A58        1.93213  -0.00054   0.00001  -0.00434  -0.00433   1.92780
   A59        1.87400  -0.00036   0.00001  -0.00446  -0.00445   1.86956
   A60        1.88260   0.00006   0.00000   0.00057   0.00057   1.88317
   A61        1.89088   0.00008  -0.00001   0.00226   0.00225   1.89313
   A62        1.61136   0.00051   0.00001  -0.00124  -0.00122   1.61014
   A63        1.93137  -0.00026  -0.00001  -0.00046  -0.00050   1.93087
   A64        2.11908  -0.00075   0.00002  -0.00605  -0.00612   2.11295
   A65        2.23148   0.00101  -0.00003   0.00760   0.00747   2.23895
   A66        1.99592   0.00005   0.00000  -0.00037  -0.00037   1.99555
   A67        2.14764  -0.00021   0.00000  -0.00191  -0.00196   2.14569
   A68        2.13953   0.00016  -0.00001   0.00248   0.00242   2.14194
   A69        1.95667  -0.00036   0.00001  -0.00305  -0.00304   1.95363
   A70        1.93373   0.00024  -0.00001   0.00296   0.00295   1.93668
   A71        1.92415   0.00002   0.00001  -0.00104  -0.00104   1.92311
   A72        1.87821   0.00004   0.00000   0.00031   0.00031   1.87852
   A73        1.88471   0.00018  -0.00001   0.00200   0.00200   1.88671
   A74        1.88391  -0.00011   0.00000  -0.00111  -0.00111   1.88280
    D1        0.01590   0.00042   0.00014  -0.01582  -0.01570   0.00020
    D2       -3.12968   0.00015   0.00006   0.00100   0.00104  -3.12864
    D3       -0.01410  -0.00039  -0.00014   0.01850   0.01836   0.00426
    D4        3.11756  -0.00059  -0.00011   0.00503   0.00487   3.12243
    D5        3.13182  -0.00008  -0.00005   0.00026   0.00021   3.13203
    D6       -0.01970  -0.00029  -0.00003  -0.01322  -0.01329  -0.03299
    D7       -0.89023  -0.00056  -0.00022  -0.00486  -0.00509  -0.89532
    D8        2.36508  -0.00046  -0.00003  -0.02547  -0.02546   2.33962
    D9        2.24667  -0.00088  -0.00031   0.01497   0.01462   2.26129
   D10       -0.78121  -0.00079  -0.00012  -0.00564  -0.00574  -0.78695
   D11       -0.01338  -0.00035  -0.00010   0.00868   0.00860  -0.00478
   D12        3.13925  -0.00019  -0.00007   0.00911   0.00906  -3.13487
   D13        0.00786   0.00019   0.00004   0.00030   0.00036   0.00821
   D14       -3.12241   0.00027   0.00004  -0.00128  -0.00124  -3.12366
   D15        3.13743   0.00001   0.00000  -0.00014  -0.00012   3.13731
   D16        0.00715   0.00009   0.00001  -0.00173  -0.00172   0.00544
   D17        3.14058  -0.00009  -0.00003   0.00457   0.00454  -3.13806
   D18        1.04988  -0.00005  -0.00003   0.00495   0.00492   1.05480
   D19       -1.05264   0.00001  -0.00003   0.00600   0.00597  -1.04667
   D20        0.01212   0.00010   0.00001   0.00508   0.00508   0.01721
   D21       -2.07858   0.00014   0.00001   0.00545   0.00546  -2.07311
   D22        2.10209   0.00020   0.00001   0.00650   0.00651   2.10860
   D23        0.00414   0.00013   0.00007  -0.01240  -0.01231  -0.00817
   D24       -3.12774   0.00030   0.00004   0.00070   0.00068  -3.12706
   D25        3.13440   0.00005   0.00006  -0.01086  -0.01076   3.12364
   D26        0.00252   0.00022   0.00004   0.00224   0.00224   0.00476
   D27        1.59382   0.00040  -0.00003   0.02841   0.02838   1.62220
   D28       -0.49375   0.00035  -0.00005   0.03009   0.03005  -0.46370
   D29       -2.59872   0.00029  -0.00004   0.02807   0.02804  -2.57068
   D30       -1.55882   0.00018  -0.00001   0.01344   0.01343  -1.54539
   D31        2.63679   0.00013  -0.00002   0.01512   0.01510   2.65189
   D32        0.53182   0.00008  -0.00001   0.01310   0.01309   0.54491
   D33        2.90884   0.00075   0.00005   0.06721   0.06737   2.97621
   D34        0.79254   0.00061   0.00003   0.06641   0.06665   0.85919
   D35       -1.32051   0.00029   0.00004   0.06872   0.06861  -1.25190
   D36       -0.32837   0.00103  -0.00010   0.08470   0.08470  -0.24368
   D37       -2.44467   0.00089  -0.00012   0.08390   0.08397  -2.36069
   D38        1.72546   0.00058  -0.00011   0.08621   0.08594   1.81140
   D39        2.99594  -0.00127  -0.00019  -0.02029  -0.02035   2.97559
   D40       -0.14853  -0.00123  -0.00024  -0.02072  -0.02090  -0.16944
   D41       -0.04203  -0.00104  -0.00002  -0.03847  -0.03848  -0.08051
   D42        3.09669  -0.00100  -0.00007  -0.03889  -0.03903   3.05766
   D43        0.54635  -0.00035   0.00018  -0.09430  -0.09435   0.45200
   D44        2.71274  -0.00109   0.00019  -0.10580  -0.10591   2.60684
   D45       -1.45250  -0.00066   0.00018  -0.10476  -0.10459  -1.55709
   D46        2.68893  -0.00021   0.00020  -0.09273  -0.09277   2.59616
   D47       -1.42786  -0.00095   0.00020  -0.10423  -0.10433  -1.53219
   D48        0.69009  -0.00051   0.00020  -0.10319  -0.10302   0.58707
   D49       -1.51626  -0.00051   0.00020  -0.10219  -0.10189  -1.61815
   D50        0.65014  -0.00125   0.00021  -0.11369  -0.11345   0.53669
   D51        2.76808  -0.00082   0.00020  -0.11264  -0.11213   2.65595
   D52        0.39405   0.00057   0.00013  -0.02421  -0.02421   0.36984
   D53       -1.64520  -0.00027   0.00012  -0.03576  -0.03564  -1.68084
   D54        2.51913  -0.00058   0.00013  -0.03606  -0.03612   2.48302
   D55       -2.74490   0.00052   0.00017  -0.02386  -0.02375  -2.76865
   D56        1.49902  -0.00032   0.00017  -0.03541  -0.03517   1.46385
   D57       -0.61982  -0.00063   0.00017  -0.03570  -0.03565  -0.65548
   D58       -0.74323  -0.00163  -0.00018  -0.02656  -0.02671  -0.76993
   D59        2.38675  -0.00095  -0.00006  -0.02787  -0.02788   2.35887
   D60        2.39520  -0.00158  -0.00024  -0.02699  -0.02728   2.36792
   D61       -0.75801  -0.00090  -0.00012  -0.02830  -0.02845  -0.78646
   D62       -0.56874  -0.00017  -0.00019   0.07473   0.07457  -0.49416
   D63        1.48751   0.00061  -0.00019   0.08978   0.08951   1.57702
   D64       -2.71811   0.00054  -0.00019   0.08497   0.08488  -2.63323
   D65       -2.73694   0.00062  -0.00019   0.08683   0.08678  -2.65016
   D66       -0.68069   0.00140  -0.00020   0.10187   0.10171  -0.57898
   D67        1.39687   0.00133  -0.00019   0.09706   0.09708   1.49395
   D68        1.43188   0.00016  -0.00019   0.08611   0.08579   1.51767
   D69       -2.79506   0.00095  -0.00020   0.10115   0.10073  -2.69433
   D70       -0.71750   0.00088  -0.00019   0.09634   0.09610  -0.62140
   D71       -0.02408  -0.00030  -0.00007  -0.00280  -0.00288  -0.02696
   D72        3.12828  -0.00092  -0.00019  -0.00154  -0.00175   3.12653
   D73        3.12956  -0.00007  -0.00006   0.00387   0.00381   3.13337
   D74       -0.00127  -0.00068  -0.00017   0.00512   0.00494   0.00367
   D75       -2.59533   0.00028  -0.00001   0.01913   0.01913  -2.57620
   D76        1.59706   0.00039   0.00000   0.01904   0.01904   1.61611
   D77       -0.48824   0.00027  -0.00002   0.02045   0.02043  -0.46781
   D78        0.53284   0.00003  -0.00002   0.01174   0.01172   0.54456
   D79       -1.55795   0.00014  -0.00002   0.01165   0.01164  -1.54631
   D80        2.63993   0.00002  -0.00003   0.01305   0.01302   2.65295
   D81        0.00163   0.00022   0.00006  -0.00764  -0.00756  -0.00593
   D82        3.12898   0.00022   0.00001   0.00793   0.00796   3.13694
   D83       -3.12818   0.00041   0.00008  -0.00121  -0.00116  -3.12934
   D84       -0.00083   0.00042   0.00002   0.01436   0.01436   0.01353
   D85       -3.13134   0.00017   0.00008  -0.00022  -0.00014  -3.13147
   D86        0.00052   0.00075   0.00019  -0.00135  -0.00115  -0.00063
   D87        0.00040  -0.00062  -0.00015  -0.00294  -0.00310  -0.00270
   D88       -3.09123  -0.00065  -0.00002  -0.02472  -0.02462  -3.11585
   D89       -0.00122   0.00035   0.00008   0.00652   0.00660   0.00538
   D90       -3.12865   0.00035   0.00013  -0.00893  -0.00884  -3.13748
   D91        3.08637   0.00031  -0.00006   0.02955   0.02957   3.11593
   D92       -0.04106   0.00031  -0.00001   0.01410   0.01413  -0.02693
   D93       -0.49668  -0.00026  -0.00004  -0.01242  -0.01246  -0.50914
   D94        1.60192  -0.00029  -0.00004  -0.01204  -0.01209   1.58984
   D95       -2.59694  -0.00026  -0.00004  -0.01221  -0.01226  -2.60920
   D96        2.70413  -0.00024   0.00012  -0.03788  -0.03776   2.66637
   D97       -1.48045  -0.00027   0.00011  -0.03751  -0.03739  -1.51784
   D98        0.60387  -0.00024   0.00012  -0.03768  -0.03756   0.56631
         Item               Value     Threshold  Converged?
 Maximum Force            0.006155     0.000450     NO 
 RMS     Force            0.001009     0.000300     NO 
 Maximum Displacement     0.263996     0.001800     NO 
 RMS     Displacement     0.061680     0.001200     NO 
 Predicted change in Energy=-1.539722D-03
 Lowest energy point so far.  Saving SCF results.
 GradGradGradGradGradGradGradGradGradGradGradGradGradGradGradGradGradGrad

 Leave Link  103 at Sun Dec  2 14:18:58 2018, MaxMem=   536870912 cpu:         0.7
 (Enter /pbs_home/pkowalski/g09d01/g09/l202.exe)
                          Input orientation:                          
 ---------------------------------------------------------------------
 Center     Atomic      Atomic             Coordinates (Angstroms)
 Number     Number       Type             X           Y           Z
 ---------------------------------------------------------------------
      1          6           0       -1.958751   -0.195750   -0.598563
      2         16           0       -3.408313    0.747736   -0.405631
      3          6           0       -4.408509   -0.556004   -0.932507
      4          6           0       -3.648821   -1.652131   -1.243245
      5          6           0       -2.244830   -1.469418   -1.053670
      6          6           0       -5.895468   -0.406571   -1.020028
      7          1           0       -4.083442   -2.582641   -1.613706
      8          6           0       -0.651239    0.364828   -0.278822
      9          6           0       -0.214477    1.698171   -0.849149
     10          6           0        0.356291   -0.203883    0.433110
     11          6           0        1.085400    2.023494   -0.082539
     12          6           0        1.615112    0.630345    0.325125
     13          9           0       -1.125873    2.672820   -0.702549
     14          9           0        0.050780    1.593690   -2.167135
     15          9           0        1.956939    2.737331   -0.789150
     16          9           0        0.769651    2.703478    1.033654
     17          9           0        2.436563    0.156694   -0.641360
     18          9           0        2.322132    0.686658    1.458145
     19          6           0       -0.620073   -1.864957    2.113116
     20          6           0        0.341234   -1.427143    1.222640
     21          6           0       -1.870767   -1.124535    2.480596
     22          1           0       -2.147762   -1.331673    3.523898
     23          1           0       -2.714763   -1.426339    1.838991
     24          1           0       -1.747456   -0.039816    2.361269
     25          6           0       -1.234994   -2.537009   -1.351433
     26          1           0       -1.070388   -3.185338   -0.475448
     27          1           0       -0.261381   -2.107099   -1.622975
     28          1           0       -1.579276   -3.170817   -2.180843
     29          1           0       -6.344058   -1.345897   -1.370651
     30          1           0       -6.182251    0.390855   -1.722618
     31          1           0       -6.337502   -0.161759   -0.042115
     32         16           0        1.650332   -2.564817    1.089608
     33          6           0        0.923500   -3.637752    2.226294
     34          6           0       -0.267059   -3.128047    2.679248
     35          6           0        1.601125   -4.912224    2.629268
     36          1           0        2.239113   -5.309264    1.827385
     37          1           0        2.236621   -4.757500    3.515466
     38          1           0        0.852639   -5.676749    2.880213
     39          1           0       -0.891201   -3.646406    3.409968
 ---------------------------------------------------------------------
                    Distance matrix (angstroms):
                    1          2          3          4          5
     1  C    0.000000
     2  S    1.740292   0.000000
     3  C    2.498523   1.725610   0.000000
     4  C    2.322283   2.553195   1.369372   0.000000
     5  C    1.382459   2.586391   2.351705   1.428466   0.000000
     6  C    3.964823   2.809956   1.497009   2.578502   3.802360
     7  H    3.352920   3.606474   2.162628   1.091781   2.221126
     8  C    1.458104   2.786423   3.923304   3.739482   2.550368
     9  C    2.586933   3.361640   4.762159   4.813995   3.767994
    10  C    2.534529   3.972569   4.969127   4.576955   3.252372
    11  C    3.802391   4.682457   6.128564   6.104941   4.922800
    12  C    3.782609   5.077655   6.266824   5.947981   4.605348
    13  F    2.988845   3.000607   4.610194   5.036151   4.305053
    14  F    3.114599   3.972890   5.102034   5.007591   3.986509
    15  F    4.896112   5.735111   7.168371   7.134292   5.951602
    16  F    4.302771   4.832375   6.426769   6.608971   5.554915
    17  F    4.409629   5.879410   6.888230   6.376990   4.972894
    18  F    4.830595   6.026225   7.249894   6.958428   5.640480
    19  C    3.454203   4.576520   5.034027   4.525900   3.581176
    20  C    3.181673   4.630385   5.288062   4.695929   3.445447
    21  C    3.217391   3.768256   4.290995   4.160147   3.570701
    22  H    4.280273   4.621052   5.056895   5.008146   4.580669
    23  H    2.833298   3.200928   3.362657   3.228564   2.930901
    24  H    2.971459   3.321810   4.265750   4.382610   3.735366
    25  C    2.563617   4.050606   3.764449   2.573183   1.499394
    26  H    3.121215   4.576007   4.273799   3.096539   2.158249
    27  H    2.753859   4.419863   4.481218   3.438886   2.159818
    28  H    3.390963   4.674592   4.049710   2.732858   2.146681
    29  H    4.598899   3.732715   2.135942   2.715569   4.113321
    30  H    4.409712   3.091368   2.160319   3.289659   4.405836
    31  H    4.414096   3.088604   2.160842   3.300444   4.413976
    32  S    4.635502   6.228855   6.695808   5.861418   4.578846
    33  C    5.304203   6.702546   6.921381   6.073426   5.049569
    34  C    4.712137   5.865633   6.067272   5.385220   4.538426
    35  C    6.733256   8.144951   8.232776   7.292907   6.341003
    36  H    7.046653   8.577123   8.625623   7.580974   6.568915
    37  H    7.438814   8.806128   9.032983   8.180897   7.195269
    38  H    7.074401   8.380124   8.272759   7.311880   6.539983
    39  H    5.395833   6.340594   6.385854   5.764893   5.147393
                    6          7          8          9         10
     6  C    0.000000
     7  H    2.893298   0.000000
     8  C    5.352231   4.716937   0.000000
     9  C    6.060759   5.820548   1.514542   0.000000
    10  C    6.421619   5.436835   1.358454   2.363847   0.000000
    11  C    7.450948   7.090689   2.409485   1.543763   2.399729
    12  C    7.700224   6.823186   2.360424   2.422099   1.514010
    13  F    5.686166   6.098958   2.394086   1.342414   3.429570
    14  F    6.377677   5.902526   2.359800   1.348467   3.175827
    15  F    8.461543   8.091242   3.562555   2.408007   3.564650
    16  F    7.636350   7.648796   3.034932   2.350340   2.997377
    17  F    8.359629   7.138618   3.115971   3.073652   2.368972
    18  F    8.652482   7.820227   3.458550   3.575073   2.389202
    19  C    6.306606   5.138015   3.270211   4.651387   2.556341
    20  C    6.705787   5.381245   2.539793   3.790608   1.456004
    21  C    5.382199   4.877019   3.364497   4.668850   3.162212
    22  H    5.962246   5.630875   4.424746   5.660485   4.134630
    23  H    4.396681   3.889914   3.457101   4.820798   3.591974
    24  H    5.364111   5.265284   2.887129   3.959471   2.858403
    25  C    5.135038   2.860861   3.148320   4.385258   3.340698
    26  H    5.594597   3.276793   3.580227   4.972011   3.427823
    27  H    5.915934   3.851542   2.840626   3.883436   2.869013
    28  H    5.255289   2.634092   4.120645   5.229065   4.402484
    29  H    1.098409   2.588242   6.043745   6.863678   7.032242
    30  H    1.100802   3.641227   5.716407   6.171414   6.910385
    31  H    1.100745   3.662152   5.715497   6.449967   6.710773
    32  S    8.126973   6.339116   3.968961   5.040769   2.771198
    33  C    8.214466   6.397525   4.977555   6.263019   3.915187
    34  C    7.264301   5.769896   4.593250   5.978689   3.739577
    35  C    9.477193   7.466196   6.432527   7.687204   5.342396
    36  H    9.915421   7.697421   6.707128   7.892280   5.617289
    37  H   10.277751   8.425059   6.998186   8.169053   5.811367
    38  H    9.408698   7.357561   6.981533   8.332845   6.015558
    39  H    7.427253   6.046429   5.454791   6.867498   4.718992
                   11         12         13         14         15
    11  C    0.000000
    12  C    1.545201   0.000000
    13  F    2.386580   3.569428   0.000000
    14  F    2.366582   3.096212   2.166574   0.000000
    15  F    1.329828   2.407871   3.084703   2.615377   0.000000
    16  F    1.344605   2.348339   2.570671   3.463157   2.175641
    17  F    2.371257   1.353964   4.361832   3.175674   2.628986
    18  F    2.385444   1.336706   4.527933   4.373145   3.064141
    19  C    4.780125   3.797302   5.364254   5.543720   6.020399
    20  C    3.763531   2.580999   4.761139   4.549766   4.899045
    21  C    5.021819   4.458364   5.010707   5.716860   6.344807
    22  H    5.892103   5.314216   5.911267   6.766032   7.211640
    23  H    5.480408   5.026884   5.078100   5.728687   6.787347
    24  H    4.272531   3.987714   4.139051   5.138914   5.600021
    25  C    5.271860   4.578874   5.251217   4.402415   6.190578
    26  H    5.650994   4.734160   5.862821   5.192103   6.658913
    27  H    4.609615   3.848366   4.943900   3.753584   5.393024
    28  H    6.203566   5.561729   6.044751   5.035653   7.024801
    29  H    8.258866   8.374341   6.620113   7.083044   9.269166
    30  H    7.627196   8.065326   5.640467   6.363574   8.521955
    31  H    7.737986   8.000398   5.969261   6.957546   8.818193
    32  S    4.769242   3.285534   6.192898   5.518888   5.633517
    33  C    6.116095   4.723285   7.252680   6.887078   7.127593
    34  C    5.999582   4.817673   6.769355   6.773718   7.167887
    35  C    7.464854   6.002445   8.721835   8.230187   8.386172
    36  H    7.664738   6.158338   9.024265   8.270174   8.466025
    37  H    7.762269   6.292331   9.181921   8.798152   8.647568
    38  H    8.253836   6.847575   9.298709   8.886956   9.245563
    39  H    6.946389   5.838532   7.543240   7.710383   8.154544
                   16         17         18         19         20
    16  F    0.000000
    17  F    3.474244   0.000000
    18  F    2.580302   2.168380   0.000000
    19  C    4.895628   4.584456   3.949215   0.000000
    20  C    4.157077   3.220782   2.906471   1.381572   0.000000
    21  C    4.870230   5.471859   4.680409   1.499167   2.562610
    22  H    5.567321   6.370294   5.321744   2.146749   3.391166
    23  H    5.463068   5.932478   5.475410   2.157605   3.117532
    24  H    3.952728   5.153679   4.231424   2.159563   2.753866
    25  C    6.096717   4.608749   5.562275   3.582302   3.215922
    26  H    6.351480   4.847207   5.499120   2.940554   2.822664
    27  H    5.591275   3.656122   4.896214   3.761073   2.987141
    28  H    7.096322   5.437766   6.583565   4.589491   4.279305
    29  H    8.531294   8.938062   9.340033   6.720868   7.171115
    30  H    7.827785   8.689528   9.084563   7.123157   7.384817
    31  H    7.738119   8.800268   8.829487   6.343098   6.914211
    32  S    5.341691   3.319794   3.340542   2.586912   1.739465
    33  C    6.454244   4.991054   4.609419   2.353344   2.496627
    34  C    6.147311   5.396807   4.769379   1.428468   2.320518
    35  C    7.825360   6.090065   5.765315   3.806044   3.963801
    36  H    8.184948   6.000866   6.007854   4.485515   4.363317
    37  H    7.998599   6.439603   5.820544   4.300475   4.465515
    38  H    8.581659   6.995666   6.683908   4.157772   4.590015
    39  H    6.980425   6.476946   5.736773   2.220111   3.350884
                   21         22         23         24         25
    21  C    0.000000
    22  H    1.099142   0.000000
    23  H    1.102304   1.780271   0.000000
    24  H    1.098207   1.783492   1.769436   0.000000
    25  C    4.133248   5.104394   3.688104   4.503637   0.000000
    26  H    3.691302   4.537794   3.339862   4.289487   1.102169
    27  H    4.516065   5.536246   4.297409   4.728242   1.098399
    28  H    5.099142   6.020772   4.526764   5.519260   1.099164
    29  H    5.906898   6.447148   4.845622   6.063153   5.246108
    30  H    6.209051   6.838869   5.292516   6.044090   5.760687
    31  H    5.219457   5.624861   4.273401   5.182629   5.778556
    32  S    4.050605   4.676744   4.572938   4.420149   3.779492
    33  C    3.766809   4.053939   4.275197   4.483008   4.320979
    34  C    2.573986   2.734491   3.097273   3.439456   4.187196
    35  C    5.140304   5.260690   5.603822   5.918207   5.434262
    36  H    5.901674   6.159875   6.294294   6.629091   5.464404
    37  H    5.580325   5.564097   6.198662   6.281845   6.377256
    38  H    5.319707   5.319438   5.645926   6.229350   5.667716
    39  H    2.860614   2.636269   3.274453   3.852328   4.901010
                   26         27         28         29         30
    26  H    0.000000
    27  H    1.770286   0.000000
    28  H    1.779761   1.783132   0.000000
    29  H    5.656548   6.135312   5.166226   0.000000
    30  H    6.362054   6.427006   5.838052   1.779429   0.000000
    31  H    6.088702   6.572877   6.022400   1.779672   1.775831
    32  S    3.199495   3.349964   4.636103   8.452746   8.831419
    33  C    3.388167   4.308563   5.089673   8.426625   9.072776
    34  C    3.255876   4.421706   5.034305   7.517158   8.169981
    35  C    4.445039   5.423949   6.023671   9.583526  10.375090
    36  H    4.557072   5.330227   5.934555   9.980308  10.770945
    37  H    5.416216   6.298271   7.037511  10.447068  11.172309
    38  H    4.600610   5.853387   6.148836   9.413744  10.367813
    39  H    3.916778   5.300627   5.653034   7.607911   8.404649
                   31         32         33         34         35
    31  H    0.000000
    32  S    8.417896   0.000000
    33  C    8.363632   1.723813   0.000000
    34  C    7.283884   2.553541   1.372004   0.000000
    35  C    9.629382   2.807721   1.498614   2.583775   0.000000
    36  H   10.175960   2.902235   2.164237   3.429909   1.098948
    37  H   10.358224   3.322105   2.154086   3.102062   1.101427
    38  H    9.521199   3.677866   2.142461   2.791055   1.098955
    39  H    7.329518   3.607394   2.166632   1.091880   2.902322
                   36         37         38         39
    36  H    0.000000
    37  H    1.775969   0.000000
    38  H    1.779270   1.778756   0.000000
    39  H    3.881821   3.320983   2.728353   0.000000
 Stoichiometry    C17H14F6S2
 Framework group  C1[X(C17H14F6S2)]
 Deg. of freedom   111
 Full point group                 C1      NOp   1
 RotChk:  IX=0 Diff= 1.26D-02
 Largest Abelian subgroup         C1      NOp   1
 Largest concise Abelian subgroup C1      NOp   1
                         Standard orientation:                         
 ---------------------------------------------------------------------
 Center     Atomic      Atomic             Coordinates (Angstroms)
 Number     Number       Type             X           Y           Z
 ---------------------------------------------------------------------
      1          6           0        1.579557   -0.515505    0.284533
      2         16           0        3.062968   -0.619284   -0.619535
      3          6           0        3.476825   -2.130996    0.102391
      4          6           0        2.514477   -2.518633    0.996149
      5          6           0        1.417090   -1.611453    1.111391
      6          6           0        4.747100   -2.838648   -0.253514
      7          1           0        2.588661   -3.440141    1.576929
      8          6           0        0.674542    0.614802    0.113000
      9          6           0        1.179960    2.039272    0.209310
     10          6           0       -0.674907    0.595632   -0.041972
     11          6           0       -0.015145    2.891746   -0.268411
     12          6           0       -1.236328    1.998912    0.046561
     13          9           0        2.275405    2.274740   -0.530036
     14          9           0        1.482261    2.357026    1.484460
     15          9           0       -0.074515    4.092720    0.299550
     16          9           0        0.069233    3.044719   -1.601619
     17          9           0       -1.686521    2.269753    1.294435
     18          9           0       -2.244211    2.229655   -0.800618
     19          6           0       -1.376046   -1.608859   -1.129860
     20          6           0       -1.553492   -0.543025   -0.268900
     21          6           0       -0.214687   -1.795638   -2.059300
     22          1           0       -0.533275   -2.317372   -2.972759
     23          1           0        0.580961   -2.394308   -1.586425
     24          1           0        0.232471   -0.834080   -2.344810
     25          6           0        0.266197   -1.836718    2.045672
     26          1           0       -0.528305   -2.429339    1.563651
     27          1           0       -0.186382   -0.888046    2.364535
     28          1           0        0.598715   -2.381931    2.940288
     29          1           0        4.819827   -3.778922    0.309601
     30          1           0        5.631782   -2.228957   -0.013977
     31          1           0        4.791050   -3.079604   -1.326663
     32         16           0       -3.040484   -0.685920    0.622265
     33          6           0       -3.439804   -2.174258   -0.150344
     34          6           0       -2.466663   -2.527976   -1.050496
     35          6           0       -4.720947   -2.887184    0.159904
     36          1           0       -5.062175   -2.690444    1.185839
     37          1           0       -5.523584   -2.571229   -0.524996
     38          1           0       -4.588251   -3.972175    0.046382
     39          1           0       -2.522473   -3.436538   -1.653489
 ---------------------------------------------------------------------
 Rotational constants (GHZ):      0.2293018      0.1979158      0.1258089
 Leave Link  202 at Sun Dec  2 14:18:59 2018, MaxMem=   536870912 cpu:         0.0
 (Enter /pbs_home/pkowalski/g09d01/g09/l301.exe)
 Basis read from rwf:  (5D, 7F)
 No pseudopotential information found on rwf file.
 There are   453 symmetry adapted cartesian basis functions of A   symmetry.
 There are   428 symmetry adapted basis functions of A   symmetry.
   428 basis functions,   747 primitive gaussians,   453 cartesian basis functions
   101 alpha electrons      101 beta electrons
       nuclear repulsion energy      2826.5272110980 Hartrees.
 IExCor= 4639 DFT=T Ex+Corr=wB97XD ExCW=0 ScaHFX=  1.000000
 ScaDFX=  1.000000  1.000000  1.000000  1.000000 ScalE2=  1.000000  1.000000
 IRadAn=      0 IRanWt=     -1 IRanGd=            0 ICorTp=0 IEmpDi=121
  HFx wShort=  0.000000 wLong=  0.200000 cFull=  0.222036 cShort=  0.000000 cLong=  0.777964
  DFx wShort=  0.000000 wLong=  0.200000 cFull=  0.000000 cShort=  0.000000 cLong=  1.000000
 NAtoms=   39 NActive=   39 NUniq=   39 SFac= 1.00D+00 NAtFMM=   60 NAOKFM=F Big=F
 Integral buffers will be    131072 words long.
 Raffenetti 2 integral format.
 Two-electron integral symmetry is turned on.
 R6Disp:  Grimme-D2 Dispersion energy=       -0.0351856273 Hartrees.
 Nuclear repulsion after empirical dispersion term =     2826.4920254707 Hartrees.
 No density basis found on file   724.
 Leave Link  301 at Sun Dec  2 14:18:59 2018, MaxMem=   536870912 cpu:         0.5
 (Enter /pbs_home/pkowalski/g09d01/g09/l302.exe)
 NPDir=0 NMtPBC=     1 NCelOv=     1 NCel=       1 NClECP=     1 NCelD=      1
         NCelK=      1 NCelE2=     1 NClLst=     1 CellRange=     0.0.
 One-electron integrals computed using PRISM.
 NBasis=   428 RedAO= T EigKep=  3.65D-04  NBF=   428
 NBsUse=   428 1.00D-06 EigRej= -1.00D+00 NBFU=   428
 Precomputing XC quadrature grid using
 IXCGrd= 4 IRadAn=           0 IRanWt=          -1 IRanGd=           0 AccXCQ= 0.00D+00.
 Generated NRdTot=       0 NPtTot=           0 NUsed=           0 NTot=          32
 NSgBfM=   444   444   445   445   446 MxSgAt=    39 MxSgA2=    39.
 Leave Link  302 at Sun Dec  2 14:19:00 2018, MaxMem=   536870912 cpu:         7.2
 (Enter /pbs_home/pkowalski/g09d01/g09/l303.exe)
 DipDrv:  MaxL=1.
 Leave Link  303 at Sun Dec  2 14:19:00 2018, MaxMem=   536870912 cpu:         0.9
 (Enter /pbs_home/pkowalski/g09d01/g09/l401.exe)
 Initial guess from the checkpoint file:  "dae0068freq_open_wb97xd_air.chk"
 B after Tr=     0.000000    0.000000    0.000000
         Rot=    0.999987   -0.002597   -0.003527   -0.002759 Ang=  -0.59 deg.
 Guess basis will be translated and rotated to current coordinates.
 JPrj=2 DoOrth=T DoCkMO=T.
 Generating alternative initial guess.
 ExpMin= 1.22D-01 ExpMax= 9.18D+03 ExpMxC= 1.38D+03 IAcc=1 IRadAn=         1 AccDes= 0.00D+00
 Harris functional with IExCor= 4639 and IRadAn=       1 diagonalized for initial guess.
 HarFok:  IExCor= 4639 AccDes= 0.00D+00 IRadAn=         1 IDoV= 1 UseB2=F ITyADJ=14
 ICtDFT=  3500011 ScaDFX=  1.000000  1.000000  1.000000  1.000000
 FoFCou: FMM=F IPFlag=           0 FMFlag=      100000 FMFlg1=           0
         NFxFlg=           0 DoJE=T BraDBF=F KetDBF=T FulRan=T
         wScrn=  0.000000 ICntrl=     500 IOpCl=  0 I1Cent=   200000004 NGrid=           0
         NMat0=    1 NMatS0=      1 NMatT0=    0 NMatD0=    1 NMtDS0=    0 NMtDT0=    0
 Petite list used in FoFCou.
 Harris En= -1988.11445089148    
 Leave Link  401 at Sun Dec  2 14:19:03 2018, MaxMem=   536870912 cpu:        19.7
 (Enter /pbs_home/pkowalski/g09d01/g09/l502.exe)
 Closed shell SCF:
 Using DIIS extrapolation, IDIIS=  1040.
 Integral symmetry usage will be decided dynamically.
 IVT=      641221 IEndB=      641221 NGot=   536870912 MDV=   536451994
 LenX=   536451994 LenY=   536246332
 Requested convergence on RMS density matrix=1.00D-08 within 128 cycles.
 Requested convergence on MAX density matrix=1.00D-06.
 Requested convergence on             energy=1.00D-06.
 No special actions if energy rises.
 Fock matrices will be formed incrementally for  20 cycles.
 Integral accuracy reduced to 1.0D-05 until final iterations.

 Cycle   1  Pass 0  IDiag  1:
 FoFJK:  IHMeth= 1 ICntrl=       0 DoSepK=T KAlg= 0 I1Cent=   0 FoldK=F
 IRaf=         1 NMat=   1 IRICut=       1 DoRegI=T DoRafI=F ISym2E= 0.
 FoFCou: FMM=F IPFlag=           0 FMFlag=      100000 FMFlg1=           0
         NFxFlg=           0 DoJE=T BraDBF=F KetDBF=F FulRan=T
         wScrn=  0.000000 ICntrl=     500 IOpCl=  0 I1Cent=           0 NGrid=           0
         NMat0=    1 NMatS0=      1 NMatT0=    0 NMatD0=    1 NMtDS0=    0 NMtDT0=    0
 Symmetry not used in FoFCou.
 E= -2050.10466942822    
 DIIS: error= 4.82D-03 at cycle   1 NSaved=   1.
 NSaved= 1 IEnMin= 1 EnMin= -2050.10466942822     IErMin= 1 ErrMin= 4.82D-03
 ErrMax= 4.82D-03  0.00D+00 EMaxC= 1.00D-01 BMatC= 1.52D-02 BMatP= 1.52D-02
 IDIUse=3 WtCom= 9.52D-01 WtEn= 4.82D-02
 Coeff-Com:  0.100D+01
 Coeff-En:   0.100D+01
 Coeff:      0.100D+01
 Gap=     0.635 Goal=   None    Shift=    0.000
 GapD=    0.635 DampG=2.000 DampE=1.000 DampFc=2.0000 IDamp=-1.
 RMSDP=5.33D-04 MaxDP=2.48D-02              OVMax= 2.17D-02

 Cycle   2  Pass 0  IDiag  1:
 RMSU=  5.29D-04    CP:  9.97D-01
 E= -2050.12313412213     Delta-E=       -0.018464693903 Rises=F Damp=F
 DIIS: error= 1.05D-03 at cycle   2 NSaved=   2.
 NSaved= 2 IEnMin= 2 EnMin= -2050.12313412213     IErMin= 2 ErrMin= 1.05D-03
 ErrMax= 1.05D-03  0.00D+00 EMaxC= 1.00D-01 BMatC= 5.23D-04 BMatP= 1.52D-02
 IDIUse=3 WtCom= 9.90D-01 WtEn= 1.05D-02
 Coeff-Com: -0.125D+00 0.113D+01
 Coeff-En:   0.000D+00 0.100D+01
 Coeff:     -0.124D+00 0.112D+01
 Gap=     0.285 Goal=   None    Shift=    0.000
 RMSDP=1.20D-04 MaxDP=5.15D-03 DE=-1.85D-02 OVMax= 6.08D-03

 Cycle   3  Pass 0  IDiag  1:
 RMSU=  8.28D-05    CP:  9.96D-01  1.16D+00
 E= -2050.12409986625     Delta-E=       -0.000965744121 Rises=F Damp=F
 DIIS: error= 5.55D-04 at cycle   3 NSaved=   3.
 NSaved= 3 IEnMin= 3 EnMin= -2050.12409986625     IErMin= 3 ErrMin= 5.55D-04
 ErrMax= 5.55D-04  0.00D+00 EMaxC= 1.00D-01 BMatC= 1.88D-04 BMatP= 5.23D-04
 IDIUse=3 WtCom= 9.94D-01 WtEn= 5.55D-03
 Coeff-Com: -0.698D-01 0.458D+00 0.611D+00
 Coeff-En:   0.000D+00 0.000D+00 0.100D+01
 Coeff:     -0.694D-01 0.456D+00 0.614D+00
 Gap=     0.284 Goal=   None    Shift=    0.000
 RMSDP=4.29D-05 MaxDP=2.07D-03 DE=-9.66D-04 OVMax= 2.06D-03

 Cycle   4  Pass 0  IDiag  1:
 RMSU=  3.88D-05    CP:  9.96D-01  1.18D+00  8.09D-01
 E= -2050.12423340678     Delta-E=       -0.000133540534 Rises=F Damp=F
 DIIS: error= 1.66D-04 at cycle   4 NSaved=   4.
 NSaved= 4 IEnMin= 4 EnMin= -2050.12423340678     IErMin= 4 ErrMin= 1.66D-04
 ErrMax= 1.66D-04  0.00D+00 EMaxC= 1.00D-01 BMatC= 1.95D-05 BMatP= 1.88D-04
 IDIUse=3 WtCom= 9.98D-01 WtEn= 1.66D-03
 Coeff-Com:  0.512D-02-0.101D+00 0.198D+00 0.898D+00
 Coeff-En:   0.000D+00 0.000D+00 0.000D+00 0.100D+01
 Coeff:      0.511D-02-0.101D+00 0.197D+00 0.898D+00
 Gap=     0.284 Goal=   None    Shift=    0.000
 RMSDP=1.60D-05 MaxDP=5.64D-04 DE=-1.34D-04 OVMax= 8.90D-04

 Cycle   5  Pass 0  IDiag  1:
 RMSU=  9.07D-06    CP:  9.96D-01  1.19D+00  9.56D-01  1.01D+00
 E= -2050.12425350429     Delta-E=       -0.000020097505 Rises=F Damp=F
 DIIS: error= 2.96D-05 at cycle   5 NSaved=   5.
 NSaved= 5 IEnMin= 5 EnMin= -2050.12425350429     IErMin= 5 ErrMin= 2.96D-05
 ErrMax= 2.96D-05  0.00D+00 EMaxC= 1.00D-01 BMatC= 1.08D-06 BMatP= 1.95D-05
 IDIUse=1 WtCom= 1.00D+00 WtEn= 0.00D+00
 Coeff-Com:  0.398D-02-0.546D-01 0.630D-01 0.367D+00 0.620D+00
 Coeff:      0.398D-02-0.546D-01 0.630D-01 0.367D+00 0.620D+00
 Gap=     0.284 Goal=   None    Shift=    0.000
 RMSDP=4.87D-06 MaxDP=2.34D-04 DE=-2.01D-05 OVMax= 3.08D-04

 Initial convergence to 1.0D-05 achieved.  Increase integral accuracy.
 Cycle   6  Pass 1  IDiag  1:
 E= -2050.12400945759     Delta-E=        0.000244046696 Rises=F Damp=F
 DIIS: error= 1.02D-04 at cycle   1 NSaved=   1.
 NSaved= 1 IEnMin= 1 EnMin= -2050.12400945759     IErMin= 1 ErrMin= 1.02D-04
 ErrMax= 1.02D-04  0.00D+00 EMaxC= 1.00D-01 BMatC= 1.21D-05 BMatP= 1.21D-05
 IDIUse=3 WtCom= 9.99D-01 WtEn= 1.02D-03
 Coeff-Com:  0.100D+01
 Coeff-En:   0.100D+01
 Coeff:      0.100D+01
 Gap=     0.284 Goal=   None    Shift=    0.000
 RMSDP=4.87D-06 MaxDP=2.34D-04 DE= 2.44D-04 OVMax= 4.89D-04

 Cycle   7  Pass 1  IDiag  1:
 RMSU=  6.72D-05    CP:  1.00D+00
 E= -2050.12402113984     Delta-E=       -0.000011682254 Rises=F Damp=F
 DIIS: error= 3.93D-05 at cycle   2 NSaved=   2.
 NSaved= 2 IEnMin= 2 EnMin= -2050.12402113984     IErMin= 2 ErrMin= 3.93D-05
 ErrMax= 3.93D-05  0.00D+00 EMaxC= 1.00D-01 BMatC= 1.11D-06 BMatP= 1.21D-05
 IDIUse=1 WtCom= 1.00D+00 WtEn= 0.00D+00
 Coeff-Com:  0.107D+00 0.893D+00
 Coeff:      0.107D+00 0.893D+00
 Gap=     0.284 Goal=   None    Shift=    0.000
 RMSDP=7.46D-06 MaxDP=4.83D-04 DE=-1.17D-05 OVMax= 3.61D-04

 Cycle   8  Pass 1  IDiag  1:
 RMSU=  6.81D-06    CP:  1.00D+00  1.04D+00
 E= -2050.12402181850     Delta-E=       -0.000000678658 Rises=F Damp=F
 DIIS: error= 2.88D-05 at cycle   3 NSaved=   3.
 NSaved= 3 IEnMin= 3 EnMin= -2050.12402181850     IErMin= 3 ErrMin= 2.88D-05
 ErrMax= 2.88D-05  0.00D+00 EMaxC= 1.00D-01 BMatC= 6.17D-07 BMatP= 1.11D-06
 IDIUse=1 WtCom= 1.00D+00 WtEn= 0.00D+00
 Coeff-Com: -0.370D-01 0.417D+00 0.620D+00
 Coeff:     -0.370D-01 0.417D+00 0.620D+00
 Gap=     0.284 Goal=   None    Shift=    0.000
 RMSDP=3.28D-06 MaxDP=1.67D-04 DE=-6.79D-07 OVMax= 1.61D-04

 Cycle   9  Pass 1  IDiag  1:
 RMSU=  2.04D-06    CP:  1.00D+00  1.06D+00  6.54D-01
 E= -2050.12402239168     Delta-E=       -0.000000573174 Rises=F Damp=F
 DIIS: error= 5.48D-06 at cycle   4 NSaved=   4.
 NSaved= 4 IEnMin= 4 EnMin= -2050.12402239168     IErMin= 4 ErrMin= 5.48D-06
 ErrMax= 5.48D-06  0.00D+00 EMaxC= 1.00D-01 BMatC= 3.75D-08 BMatP= 6.17D-07
 IDIUse=1 WtCom= 1.00D+00 WtEn= 0.00D+00
 Coeff-Com: -0.228D-01 0.135D+00 0.275D+00 0.613D+00
 Coeff:     -0.228D-01 0.135D+00 0.275D+00 0.613D+00
 Gap=     0.284 Goal=   None    Shift=    0.000
 RMSDP=8.44D-07 MaxDP=3.69D-05 DE=-5.73D-07 OVMax= 4.89D-05

 Cycle  10  Pass 1  IDiag  1:
 RMSU=  7.51D-07    CP:  1.00D+00  1.06D+00  6.87D-01  8.70D-01
 E= -2050.12402242768     Delta-E=       -0.000000036001 Rises=F Damp=F
 DIIS: error= 1.83D-06 at cycle   5 NSaved=   5.
 NSaved= 5 IEnMin= 5 EnMin= -2050.12402242768     IErMin= 5 ErrMin= 1.83D-06
 ErrMax= 1.83D-06  0.00D+00 EMaxC= 1.00D-01 BMatC= 2.87D-09 BMatP= 3.75D-08
 IDIUse=1 WtCom= 1.00D+00 WtEn= 0.00D+00
 Coeff-Com: -0.276D-02-0.699D-02 0.102D-01 0.200D+00 0.800D+00
 Coeff:     -0.276D-02-0.699D-02 0.102D-01 0.200D+00 0.800D+00
 Gap=     0.284 Goal=   None    Shift=    0.000
 RMSDP=2.87D-07 MaxDP=1.14D-05 DE=-3.60D-08 OVMax= 2.16D-05

 Cycle  11  Pass 1  IDiag  1:
 RMSU=  2.25D-07    CP:  1.00D+00  1.06D+00  6.93D-01  9.55D-01  1.03D+00
 E= -2050.12402243132     Delta-E=       -0.000000003646 Rises=F Damp=F
 DIIS: error= 7.53D-07 at cycle   6 NSaved=   6.
 NSaved= 6 IEnMin= 6 EnMin= -2050.12402243132     IErMin= 6 ErrMin= 7.53D-07
 ErrMax= 7.53D-07  0.00D+00 EMaxC= 1.00D-01 BMatC= 5.72D-10 BMatP= 2.87D-09
 IDIUse=1 WtCom= 1.00D+00 WtEn= 0.00D+00
 Coeff-Com:  0.154D-02-0.199D-01-0.319D-01 0.248D-02 0.346D+00 0.702D+00
 Coeff:      0.154D-02-0.199D-01-0.319D-01 0.248D-02 0.346D+00 0.702D+00
 Gap=     0.284 Goal=   None    Shift=    0.000
 RMSDP=1.24D-07 MaxDP=3.63D-06 DE=-3.65D-09 OVMax= 8.26D-06

 Cycle  12  Pass 1  IDiag  1:
 RMSU=  8.32D-08    CP:  1.00D+00  1.06D+00  6.96D-01  9.85D-01  1.10D+00
                    CP:  8.62D-01
 E= -2050.12402243224     Delta-E=       -0.000000000915 Rises=F Damp=F
 DIIS: error= 1.63D-07 at cycle   7 NSaved=   7.
 NSaved= 7 IEnMin= 7 EnMin= -2050.12402243224     IErMin= 7 ErrMin= 1.63D-07
 ErrMax= 1.63D-07  0.00D+00 EMaxC= 1.00D-01 BMatC= 4.17D-11 BMatP= 5.72D-10
 IDIUse=1 WtCom= 1.00D+00 WtEn= 0.00D+00
 Coeff-Com:  0.890D-03-0.638D-02-0.133D-01-0.222D-01 0.381D-01 0.232D+00
 Coeff-Com:  0.771D+00
 Coeff:      0.890D-03-0.638D-02-0.133D-01-0.222D-01 0.381D-01 0.232D+00
 Coeff:      0.771D+00
 Gap=     0.284 Goal=   None    Shift=    0.000
 RMSDP=3.94D-08 MaxDP=1.01D-06 DE=-9.15D-10 OVMax= 3.84D-06

 Cycle  13  Pass 1  IDiag  1:
 RMSU=  2.42D-08    CP:  1.00D+00  1.06D+00  6.95D-01  9.93D-01  1.12D+00
                    CP:  9.48D-01  1.05D+00
 E= -2050.12402243225     Delta-E=       -0.000000000008 Rises=F Damp=F
 DIIS: error= 7.52D-08 at cycle   8 NSaved=   8.
 NSaved= 8 IEnMin= 8 EnMin= -2050.12402243225     IErMin= 8 ErrMin= 7.52D-08
 ErrMax= 7.52D-08  0.00D+00 EMaxC= 1.00D-01 BMatC= 5.79D-12 BMatP= 4.17D-11
 IDIUse=1 WtCom= 1.00D+00 WtEn= 0.00D+00
 Coeff-Com:  0.777D-04 0.539D-03 0.378D-04-0.706D-02-0.298D-01-0.226D-01
 Coeff-Com:  0.235D+00 0.824D+00
 Coeff:      0.777D-04 0.539D-03 0.378D-04-0.706D-02-0.298D-01-0.226D-01
 Coeff:      0.235D+00 0.824D+00
 Gap=     0.284 Goal=   None    Shift=    0.000
 RMSDP=1.67D-08 MaxDP=5.49D-07 DE=-8.19D-12 OVMax= 2.07D-06

 Cycle  14  Pass 1  IDiag  1:
 RMSU=  1.07D-08    CP:  1.00D+00  1.06D+00  6.95D-01  9.94D-01  1.13D+00
                    CP:  9.59D-01  1.16D+00  1.13D+00
 E= -2050.12402243233     Delta-E=       -0.000000000079 Rises=F Damp=F
 DIIS: error= 2.77D-08 at cycle   9 NSaved=   9.
 NSaved= 9 IEnMin= 9 EnMin= -2050.12402243233     IErMin= 9 ErrMin= 2.77D-08
 ErrMax= 2.77D-08  0.00D+00 EMaxC= 1.00D-01 BMatC= 9.07D-13 BMatP= 5.79D-12
 IDIUse=1 WtCom= 1.00D+00 WtEn= 0.00D+00
 Coeff-Com: -0.104D-03 0.115D-02 0.201D-02 0.714D-03-0.165D-01-0.449D-01
 Coeff-Com: -0.310D-01 0.288D+00 0.801D+00
 Coeff:     -0.104D-03 0.115D-02 0.201D-02 0.714D-03-0.165D-01-0.449D-01
 Coeff:     -0.310D-01 0.288D+00 0.801D+00
 Gap=     0.284 Goal=   None    Shift=    0.000
 RMSDP=6.89D-09 MaxDP=1.58D-07 DE=-7.91D-11 OVMax= 1.00D-06

 SCF Done:  E(RwB97XD) =  -2050.12402243     A.U. after   14 cycles
            NFock= 14  Conv=0.69D-08     -V/T= 2.0060
 KE= 2.037943053395D+03 PE=-1.048799627092D+04 EE= 3.573437169621D+03
 Leave Link  502 at Sun Dec  2 14:23:22 2018, MaxMem=   536870912 cpu:      2067.6
 (Enter /pbs_home/pkowalski/g09d01/g09/l701.exe)
 Compute integral first derivatives.
 ... and contract with generalized density number  0.
 R6Disp: Adding Grimme-D2 dispersion energy 1st derivatives to the gradient.
 Leave Link  701 at Sun Dec  2 14:23:23 2018, MaxMem=   536870912 cpu:         3.6
 (Enter /pbs_home/pkowalski/g09d01/g09/l702.exe)
 L702 exits ... SP integral derivatives will be done elsewhere.
 Leave Link  702 at Sun Dec  2 14:23:23 2018, MaxMem=   536870912 cpu:         0.2
 (Enter /pbs_home/pkowalski/g09d01/g09/l703.exe)
 Compute integral first derivatives, UseDBF=F ICtDFT=           0.
 Integral derivatives from FoFJK, PRISM(SPDF).
 Calling FoFJK, ICntrl=      2127 FMM=F ISym2X=0 I1Cent= 0 IOpClX= 0 NMat=1 NMatS=1 NMatT=0.
 FoFJK:  IHMeth= 1 ICntrl=    2127 DoSepK=T KAlg= 0 I1Cent=   0 FoldK=F
 IRaf=         1 NMat=   1 IRICut=       1 DoRegI=T DoRafI=F ISym2E= 0.
 FoFCou: FMM=F IPFlag=           0 FMFlag=      100000 FMFlg1=         800
         NFxFlg=           0 DoJE=F BraDBF=F KetDBF=F FulRan=T
         wScrn=  0.000000 ICntrl=    2527 IOpCl=  0 I1Cent=           0 NGrid=           0
         NMat0=    1 NMatS0=      1 NMatT0=    0 NMatD0=    1 NMtDS0=    0 NMtDT0=    0
 Symmetry not used in FoFCou.
 Leave Link  703 at Sun Dec  2 14:24:56 2018, MaxMem=   536870912 cpu:       741.8
 (Enter /pbs_home/pkowalski/g09d01/g09/l716.exe)
 Dipole        =-9.89950804D-03-2.42840971D+00-1.05073672D-01
 ***** Axes restored to original set *****
 -------------------------------------------------------------------
 Center     Atomic                   Forces (Hartrees/Bohr)
 Number     Number              X              Y              Z
 -------------------------------------------------------------------
      1        6           0.000549941   -0.001696738    0.001004019
      2       16          -0.000121456    0.000430481   -0.001454370
      3        6           0.000156390   -0.000244697    0.000558136
      4        6          -0.000175448    0.000015809    0.000620069
      5        6           0.000483612    0.001465520   -0.000179176
      6        6           0.000054441   -0.000055173    0.000027084
      7        1           0.000096640    0.000070102    0.000040048
      8        6           0.000936216    0.000280799    0.002214056
      9        6           0.001912633   -0.002310113   -0.002319001
     10        6          -0.000964099    0.001195954   -0.001067197
     11        6          -0.001979549    0.000533196    0.004040511
     12        6          -0.001000076   -0.000031745   -0.002231454
     13        9          -0.001300505    0.000135134    0.001122782
     14        9          -0.000426980    0.000212175   -0.000606816
     15        9           0.000406468   -0.000286826   -0.001379747
     16        9           0.001094897    0.000200000   -0.001049362
     17        9          -0.000226850   -0.000227148    0.000733736
     18        9           0.000311075   -0.000195341    0.001594624
     19        6           0.001061481    0.000188064   -0.000033168
     20        6          -0.000790989   -0.000267329   -0.001768719
     21        6           0.000522577   -0.000150127   -0.000249766
     22        1          -0.000018323    0.000183816    0.000009960
     23        1           0.000238250   -0.000210597   -0.000149743
     24        1          -0.000029514    0.000120385   -0.000137266
     25        6          -0.000089063    0.000589249    0.000106272
     26        1          -0.000210687    0.000160118    0.000248140
     27        1           0.000095793    0.000025442    0.000103388
     28        1           0.000178674    0.000058482   -0.000099048
     29        1          -0.000042687    0.000023132    0.000101108
     30        1           0.000085137   -0.000073989   -0.000064485
     31        1           0.000001948    0.000021589   -0.000004129
     32       16          -0.000168670    0.000322252    0.001340346
     33        6          -0.001697096    0.000168261    0.000344996
     34        6           0.001058747   -0.001145503   -0.001766463
     35        6          -0.000319063    0.000345815    0.000354248
     36        1          -0.000234546   -0.000044573   -0.000197247
     37        1           0.000189649    0.000006482   -0.000116359
     38        1           0.000074742    0.000075026    0.000252213
     39        1           0.000286289    0.000112616    0.000057777
 -------------------------------------------------------------------
 Cartesian Forces:  Max     0.004040511 RMS     0.000870571
 Leave Link  716 at Sun Dec  2 14:24:56 2018, MaxMem=   536870912 cpu:         0.2
 (Enter /pbs_home/pkowalski/g09d01/g09/l103.exe)

 GradGradGradGradGradGradGradGradGradGradGradGradGradGradGradGradGradGrad
 Berny optimization.
 Using GEDIIS/GDIIS optimizer.
 FormGI is forming the generalized inverse of G from B-inverse, IUseBI=4.
 Internal  Forces:  Max     0.003220515 RMS     0.000638119
 Search for a local minimum.
 Step number   6 out of a maximum of  223
 All quantities printed in internal units (Hartrees-Bohrs-Radians)
 RMS Force = .63812D-03 SwitMx=.10000D-02 MixMth= 2
 Mixed Optimization -- En-DIIS/RFO-DIIS
 Update second derivatives using D2CorX and points    4    5    6
 DE= -1.22D-03 DEPred=-1.54D-03 R= 7.95D-01
 TightC=F SS=  1.41D+00  RLast= 4.87D-01 DXNew= 7.1352D-01 1.4600D+00
 Trust test= 7.95D-01 RLast= 4.87D-01 DXMaxT set to 7.14D-01
 ITU=  1  0 -1  1  1  0
 Use linear search instead of GDIIS.
     Eigenvalues ---    0.00516   0.00884   0.00944   0.00951   0.00970
     Eigenvalues ---    0.01004   0.01114   0.01123   0.01197   0.01229
     Eigenvalues ---    0.01308   0.01341   0.01372   0.01428   0.01487
     Eigenvalues ---    0.01512   0.01585   0.01634   0.01915   0.01985
     Eigenvalues ---    0.02289   0.03880   0.05231   0.05429   0.07199
     Eigenvalues ---    0.07281   0.07285   0.07307   0.07374   0.07383
     Eigenvalues ---    0.07395   0.07396   0.07458   0.08117   0.09241
     Eigenvalues ---    0.09582   0.10492   0.11306   0.12351   0.12471
     Eigenvalues ---    0.14512   0.15787   0.15978   0.16000   0.16000
     Eigenvalues ---    0.16000   0.16000   0.16000   0.16000   0.16000
     Eigenvalues ---    0.16000   0.16000   0.16002   0.16023   0.16058
     Eigenvalues ---    0.17097   0.22860   0.23600   0.24180   0.24378
     Eigenvalues ---    0.24631   0.24911   0.24973   0.24993   0.24997
     Eigenvalues ---    0.24998   0.24999   0.25028   0.25231   0.27853
     Eigenvalues ---    0.28594   0.29063   0.29362   0.29437   0.30289
     Eigenvalues ---    0.30706   0.31547   0.33341   0.33874   0.33989
     Eigenvalues ---    0.34197   0.34209   0.34215   0.34244   0.34247
     Eigenvalues ---    0.34254   0.34262   0.34282   0.34293   0.34309
     Eigenvalues ---    0.34315   0.34332   0.34358   0.35309   0.35895
     Eigenvalues ---    0.36041   0.36988   0.37863   0.38229   0.38695
     Eigenvalues ---    0.39348   0.40668   0.42467   0.51503   0.52636
     Eigenvalues ---    0.53093   0.53341   0.53869   0.54071   0.54847
     Eigenvalues ---    0.66169
 RFO step:  Lambda=-9.06831531D-04 EMin= 5.16147442D-03
 Quartic linear search produced a step of  0.06547.
 Iteration  1 RMS(Cart)=  0.05098645 RMS(Int)=  0.00080135
 Iteration  2 RMS(Cart)=  0.00127932 RMS(Int)=  0.00007160
 Iteration  3 RMS(Cart)=  0.00000100 RMS(Int)=  0.00007160
 Iteration  4 RMS(Cart)=  0.00000000 RMS(Int)=  0.00007160
 ITry= 1 IFail=0 DXMaxC= 1.59D-01 DCOld= 1.00D+10 DXMaxT= 7.14D-01 DXLimC= 3.00D+00 Rises=F
 Variable       Old X    -DE/DX   Delta X   Delta X   Delta X     New X
                                 (Linear)    (Quad)   (Total)
    R1        3.28868   0.00011  -0.00036  -0.00032  -0.00072   3.28795
    R2        2.61247  -0.00246   0.00056  -0.00212  -0.00160   2.61087
    R3        2.75542  -0.00150   0.00003  -0.00424  -0.00421   2.75121
    R4        3.26093  -0.00007   0.00004   0.00095   0.00102   3.26195
    R5        2.58774  -0.00026   0.00009  -0.00075  -0.00060   2.58713
    R6        2.82894  -0.00011   0.00003  -0.00026  -0.00024   2.82870
    R7        2.69941  -0.00022   0.00002   0.00002   0.00006   2.69947
    R8        2.06317  -0.00011  -0.00003  -0.00084  -0.00087   2.06229
    R9        2.83344  -0.00068   0.00011  -0.00200  -0.00189   2.83155
   R10        2.07569  -0.00003  -0.00001  -0.00024  -0.00025   2.07544
   R11        2.08021  -0.00004   0.00002  -0.00020  -0.00018   2.08004
   R12        2.08011   0.00000  -0.00001  -0.00022  -0.00024   2.07987
   R13        2.86207  -0.00138  -0.00002  -0.00523  -0.00520   2.85687
   R14        2.56711  -0.00322   0.00069  -0.00174  -0.00099   2.56612
   R15        2.91729   0.00067   0.00037   0.00243   0.00278   2.92007
   R16        2.53680   0.00111  -0.00001   0.00241   0.00239   2.53919
   R17        2.54823   0.00048  -0.00012   0.00073   0.00062   2.54885
   R18        2.86107  -0.00112  -0.00012  -0.00406  -0.00420   2.85686
   R19        2.75145  -0.00085   0.00013  -0.00193  -0.00179   2.74966
   R20        2.92001   0.00012   0.00034   0.00139   0.00166   2.92166
   R21        2.51301   0.00084  -0.00012   0.00168   0.00156   2.51457
   R22        2.54094  -0.00101   0.00002  -0.00129  -0.00127   2.53967
   R23        2.55862  -0.00059   0.00009  -0.00056  -0.00047   2.55815
   R24        2.52601   0.00151  -0.00016   0.00272   0.00256   2.52857
   R25        2.61079  -0.00165   0.00021  -0.00070  -0.00053   2.61026
   R26        2.83301  -0.00076   0.00010  -0.00241  -0.00231   2.83071
   R27        2.69941  -0.00025   0.00024   0.00045   0.00070   2.70011
   R28        3.28711  -0.00026  -0.00006   0.00015   0.00006   3.28717
   R29        2.07708  -0.00002  -0.00004  -0.00029  -0.00033   2.07675
   R30        2.08305  -0.00003   0.00005  -0.00040  -0.00035   2.08270
   R31        2.07531   0.00012  -0.00008  -0.00022  -0.00029   2.07502
   R32        2.08280   0.00006   0.00002  -0.00011  -0.00009   2.08271
   R33        2.07567   0.00008  -0.00006  -0.00019  -0.00024   2.07543
   R34        2.07712  -0.00002  -0.00003  -0.00026  -0.00029   2.07683
   R35        3.25753  -0.00003   0.00040   0.00181   0.00223   3.25977
   R36        2.59271  -0.00228   0.00052  -0.00227  -0.00172   2.59099
   R37        2.83197  -0.00037   0.00000  -0.00162  -0.00161   2.83036
   R38        2.06335  -0.00018  -0.00001  -0.00096  -0.00098   2.06238
   R39        2.07671   0.00003  -0.00004  -0.00018  -0.00023   2.07648
   R40        2.08140   0.00001   0.00000  -0.00015  -0.00015   2.08124
   R41        2.07672  -0.00005  -0.00001  -0.00030  -0.00031   2.07642
    A1        1.94294   0.00037   0.00002   0.00016  -0.00011   1.94282
    A2        2.11084   0.00118  -0.00001   0.00315   0.00327   2.11411
    A3        2.22932  -0.00155  -0.00001  -0.00320  -0.00309   2.22624
    A4        1.61014  -0.00041   0.00013  -0.00069  -0.00089   1.60926
    A5        1.93103  -0.00011  -0.00006   0.00051   0.00031   1.93135
    A6        2.11550   0.00010   0.00014   0.00038   0.00056   2.11606
    A7        2.23659   0.00001  -0.00007  -0.00101  -0.00104   2.23555
    A8        1.99628  -0.00020   0.00009  -0.00116  -0.00121   1.99508
    A9        2.13930   0.00017  -0.00027   0.00051   0.00031   2.13961
   A10        2.14756   0.00004   0.00018   0.00066   0.00091   2.14847
   A11        1.94434   0.00035  -0.00017   0.00122   0.00074   1.94508
   A12        2.19197  -0.00121   0.00050  -0.00160  -0.00107   2.19090
   A13        2.14662   0.00087  -0.00034   0.00090   0.00058   2.14720
   A14        1.91660   0.00008  -0.00002   0.00111   0.00109   1.91769
   A15        1.94808  -0.00013   0.00002  -0.00112  -0.00110   1.94699
   A16        1.94888   0.00002   0.00014   0.00042   0.00056   1.94944
   A17        1.88531   0.00001  -0.00002  -0.00023  -0.00025   1.88506
   A18        1.88576  -0.00005   0.00001  -0.00042  -0.00041   1.88535
   A19        1.87685   0.00007  -0.00014   0.00021   0.00007   1.87692
   A20        2.11120   0.00108  -0.00041  -0.00201  -0.00248   2.10872
   A21        2.23832  -0.00200   0.00032  -0.00284  -0.00257   2.23575
   A22        1.93053   0.00090   0.00019   0.00269   0.00265   1.93318
   A23        1.81455  -0.00064   0.00122   0.00377   0.00477   1.81932
   A24        1.98479  -0.00054  -0.00034  -0.00998  -0.01025   1.97454
   A25        1.93539   0.00019   0.00008   0.00305   0.00315   1.93854
   A26        1.94382   0.00006  -0.00047  -0.00340  -0.00379   1.94003
   A27        1.91352   0.00094  -0.00054   0.00497   0.00443   1.91795
   A28        1.87187   0.00004   0.00004   0.00201   0.00203   1.87390
   A29        1.92688   0.00048   0.00037   0.00328   0.00343   1.93031
   A30        2.25008  -0.00209   0.00042  -0.00228  -0.00180   2.24828
   A31        2.10621   0.00162  -0.00079  -0.00095  -0.00168   2.10453
   A32        1.80253  -0.00062   0.00101   0.00300   0.00358   1.80611
   A33        1.98351  -0.00030  -0.00085  -0.01047  -0.01121   1.97230
   A34        1.89766   0.00068   0.00019   0.00903   0.00927   1.90692
   A35        1.98175   0.00019  -0.00078  -0.00779  -0.00848   1.97327
   A36        1.89383   0.00022   0.00010   0.00639   0.00652   1.90035
   A37        1.90025  -0.00013   0.00040   0.00118   0.00157   1.90182
   A38        1.80346  -0.00026   0.00085   0.00724   0.00776   1.81123
   A39        1.94185  -0.00039   0.00043  -0.00245  -0.00196   1.93989
   A40        1.98508  -0.00007  -0.00064  -0.00529  -0.00583   1.97924
   A41        1.91247   0.00031   0.00007   0.00184   0.00196   1.91443
   A42        1.94654   0.00047  -0.00081  -0.00092  -0.00160   1.94494
   A43        1.87432  -0.00004   0.00013  -0.00011  -0.00004   1.87428
   A44        2.19194  -0.00107   0.00045  -0.00045   0.00004   2.19197
   A45        1.94303   0.00063  -0.00017   0.00216   0.00182   1.94485
   A46        2.14806   0.00045  -0.00029  -0.00146  -0.00171   2.14635
   A47        2.24329  -0.00102  -0.00007  -0.00070  -0.00070   2.24260
   A48        2.09467   0.00167  -0.00023   0.00305   0.00289   2.09755
   A49        1.94517  -0.00065   0.00030  -0.00225  -0.00213   1.94303
   A50        1.92819   0.00030  -0.00022   0.00091   0.00068   1.92888
   A51        1.93999  -0.00059   0.00017  -0.00320  -0.00303   1.93696
   A52        1.94713   0.00005   0.00012   0.00124   0.00136   1.94850
   A53        1.88382   0.00016   0.00003   0.00084   0.00087   1.88469
   A54        1.89396  -0.00006   0.00012  -0.00012   0.00000   1.89397
   A55        1.86833   0.00013  -0.00023   0.00036   0.00013   1.86846
   A56        1.94076  -0.00056   0.00018  -0.00298  -0.00280   1.93796
   A57        1.94700   0.00002   0.00021   0.00113   0.00133   1.94833
   A58        1.92780   0.00029  -0.00028   0.00088   0.00060   1.92839
   A59        1.86956   0.00013  -0.00029  -0.00029  -0.00059   1.86897
   A60        1.88317   0.00020   0.00004   0.00145   0.00149   1.88466
   A61        1.89313  -0.00007   0.00015  -0.00015   0.00000   1.89313
   A62        1.61014   0.00009  -0.00008   0.00115   0.00089   1.61103
   A63        1.93087  -0.00017  -0.00003  -0.00086  -0.00098   1.92990
   A64        2.11295   0.00030  -0.00040   0.00037  -0.00005   2.11291
   A65        2.23895  -0.00013   0.00049   0.00003   0.00050   2.23945
   A66        1.99555   0.00011  -0.00002  -0.00015  -0.00026   1.99529
   A67        2.14569   0.00007  -0.00013   0.00029   0.00017   2.14586
   A68        2.14194  -0.00017   0.00016  -0.00012   0.00004   2.14199
   A69        1.95363  -0.00025  -0.00020  -0.00276  -0.00296   1.95067
   A70        1.93668   0.00011   0.00019   0.00135   0.00154   1.93822
   A71        1.92311   0.00011  -0.00007   0.00085   0.00079   1.92389
   A72        1.87852   0.00006   0.00002   0.00057   0.00059   1.87911
   A73        1.88671   0.00003   0.00013   0.00023   0.00036   1.88707
   A74        1.88280  -0.00006  -0.00007  -0.00020  -0.00027   1.88253
    D1        0.00020   0.00052  -0.00103   0.04457   0.04353   0.04373
    D2       -3.12864   0.00045   0.00007   0.03568   0.03570  -3.09294
    D3        0.00426  -0.00053   0.00120  -0.04502  -0.04383  -0.03957
    D4        3.12243  -0.00013   0.00032  -0.02028  -0.01998   3.10246
    D5        3.13203  -0.00043   0.00001  -0.03531  -0.03532   3.09671
    D6       -0.03299  -0.00003  -0.00087  -0.01057  -0.01146  -0.04445
    D7       -0.89532   0.00087  -0.00033   0.01307   0.01277  -0.88255
    D8        2.33962   0.00114  -0.00167   0.04501   0.04332   2.38294
    D9        2.26129   0.00076   0.00096   0.00255   0.00354   2.26483
   D10       -0.78695   0.00104  -0.00038   0.03449   0.03408  -0.75287
   D11       -0.00478  -0.00036   0.00056  -0.03178  -0.03121  -0.03599
   D12       -3.13487  -0.00026   0.00059  -0.02196  -0.02136   3.12695
   D13        0.00821   0.00012   0.00002   0.01186   0.01189   0.02010
   D14       -3.12366   0.00014  -0.00008   0.01089   0.01080  -3.11285
   D15        3.13731   0.00001  -0.00001   0.00119   0.00120   3.13850
   D16        0.00544   0.00002  -0.00011   0.00022   0.00011   0.00555
   D17       -3.13806   0.00000   0.00030   0.00155   0.00185  -3.13621
   D18        1.05480   0.00001   0.00032   0.00182   0.00214   1.05695
   D19       -1.04667   0.00000   0.00039   0.00203   0.00242  -1.04425
   D20        0.01721   0.00012   0.00033   0.01322   0.01355   0.03076
   D21       -2.07311   0.00013   0.00036   0.01349   0.01385  -2.05927
   D22        2.10860   0.00012   0.00043   0.01370   0.01413   2.12273
   D23       -0.00817   0.00027  -0.00081   0.02182   0.02101   0.01283
   D24       -3.12706  -0.00009   0.00004  -0.00213  -0.00212  -3.12918
   D25        3.12364   0.00025  -0.00070   0.02279   0.02209  -3.13745
   D26        0.00476  -0.00010   0.00015  -0.00116  -0.00104   0.00372
   D27        1.62220  -0.00021   0.00186  -0.00035   0.00152   1.62372
   D28       -0.46370  -0.00002   0.00197   0.00128   0.00325  -0.46045
   D29       -2.57068  -0.00014   0.00184   0.00011   0.00195  -2.56873
   D30       -1.54539   0.00022   0.00088   0.02712   0.02800  -1.51739
   D31        2.65189   0.00042   0.00099   0.02875   0.02973   2.68162
   D32        0.54491   0.00030   0.00086   0.02758   0.02843   0.57334
   D33        2.97621  -0.00046   0.00441   0.03003   0.03449   3.01069
   D34        0.85919   0.00019   0.00436   0.03726   0.04167   0.90086
   D35       -1.25190   0.00038   0.00449   0.03945   0.04395  -1.20795
   D36       -0.24368  -0.00084   0.00555   0.00301   0.00859  -0.23509
   D37       -2.36069  -0.00019   0.00550   0.01024   0.01577  -2.34493
   D38        1.81140   0.00000   0.00563   0.01243   0.01805   1.82945
   D39        2.97559   0.00050  -0.00133  -0.00937  -0.01068   2.96490
   D40       -0.16944   0.00084  -0.00137   0.00613   0.00477  -0.16467
   D41       -0.08051   0.00073  -0.00252   0.02006   0.01756  -0.06295
   D42        3.05766   0.00107  -0.00256   0.03556   0.03300   3.09066
   D43        0.45200   0.00033  -0.00618  -0.02456  -0.03073   0.42127
   D44        2.60684  -0.00003  -0.00693  -0.03811  -0.04506   2.56178
   D45       -1.55709   0.00010  -0.00685  -0.03706  -0.04390  -1.60099
   D46        2.59616  -0.00069  -0.00607  -0.03609  -0.04217   2.55399
   D47       -1.53219  -0.00105  -0.00683  -0.04964  -0.05650  -1.58869
   D48        0.58707  -0.00092  -0.00674  -0.04860  -0.05535   0.53172
   D49       -1.61815   0.00000  -0.00667  -0.03252  -0.03917  -1.65732
   D50        0.53669  -0.00036  -0.00743  -0.04608  -0.05351   0.48318
   D51        2.65595  -0.00023  -0.00734  -0.04503  -0.05235   2.60360
   D52        0.36984  -0.00028  -0.00159  -0.03444  -0.03606   0.33378
   D53       -1.68084  -0.00031  -0.00233  -0.03950  -0.04181  -1.72265
   D54        2.48302   0.00009  -0.00236  -0.03367  -0.03611   2.44691
   D55       -2.76865  -0.00058  -0.00155  -0.04845  -0.05004  -2.81869
   D56        1.46385  -0.00061  -0.00230  -0.05352  -0.05579   1.40806
   D57       -0.65548  -0.00021  -0.00233  -0.04769  -0.05008  -0.70556
   D58       -0.76993   0.00055  -0.00175  -0.01396  -0.01568  -0.78561
[truncated: 1,296,665 more chars]
