# Supplementary material for: Wide-range IR spectra of diarylethene derivatives and their simulation using the density functional theory
Source: Sci Rep. 2022 Oct 7;12:16834. doi: 10.1038/s41598-022-20264-x (PMC9546887; doi:10.1038/s41598-022-20264-x)
Supplement: Supplementary file 1 — Supplementary Information 1. [file 41598_2022_20264_MOESM1_ESM.zip › IR_files/4_0097/closed/closed_wb97xd.log]

 Entering Gaussian System, Link 0=g09
 Input=closed_wb97xd.gjf
 Output=closed_wb97xd.log
 AtFile(1): /pbs_home/daria/inz/Def2SVP.gbs
            O     0
            S   5   1.00
               2266.1767785             -0.53431809926D-02
                340.87010191            -0.39890039230D-01
                 77.363135167           -0.17853911985
                 21.479644940           -0.46427684959
                  6.6589433124          -0.44309745172
            S   1   1.00
                  0.80975975668          1.0000000
            S   1   1.00
                  0.25530772234          1.0000000
            P   3   1.00
                 17.721504317            0.43394573193D-01
                  3.8635505440           0.23094120765
                  1.0480920883           0.51375311064
            P   1   1.00
                  0.27641544411          1.0000000
            D   1   1.00
                  1.2000000              1.0000000
            ****
            H     0
            S   3   1.00
                 13.0107010              0.19682158E-01
                  1.9622572              0.13796524
                  0.44453796             0.47831935
            S   1   1.00
                  0.12194962             1.0000000
            P   1   1.00
                  0.8000000              1.0000000
            ****
            C     0
            S   5   1.00
               1238.4016938              0.54568832082E-02
                186.29004992             0.40638409211E-01
                 42.251176346            0.18025593888
                 11.676557932            0.46315121755
                  3.5930506482           0.44087173314
            S   1   1.00
                  0.40245147363          1.0000000
            S   1   1.00
                  0.13090182668          1.0000000
            P   3   1.00
                  9.4680970621           0.38387871728E-01
                  2.0103545142           0.21117025112
                  0.54771004707          0.51328172114
            P   1   1.00
                  0.15268613795          1.0000000
            D   1   1.00
                  0.8000000              1.0000000
            ****
            F     0
            S   5   1.00
               2894.8325990             -0.53408255515E-02
                435.41939120            -0.39904258866E-01
                 98.843328866           -0.17912768038
                 27.485198001           -0.46758090825
                  8.5405498171          -0.44653131020
            S   1   1.00
                  1.0654578038           1.0000000
            S   1   1.00
                  0.33247346748          1.0000000
            P   3   1.00
                 22.696633924           -0.45212874436E-01
                  4.9872339257          -0.23754317067
                  1.3491613954          -0.51287353587
            P   1   1.00
                  0.34829881977          1.0000000
            D   1   1.00
                  1.4000000              1.0000000
            ****
 Initial command:
 /pbs_home/pkowalski/g09d01/g09/l1.exe "/pbs_home/daria/inz/0097/closed/WB97XD/Gau-30891.inp" -scrdir="/pbs_home/daria/inz/0097/closed/WB97XD/"
 Entering Link 1 = /pbs_home/pkowalski/g09d01/g09/l1.exe PID=     30892.
  
 Copyright (c) 1988,1990,1992,1993,1995,1998,2003,2009,2013,
            Gaussian, Inc.  All Rights Reserved.
  
 This is part of the Gaussian(R) 09 program.  It is based on
 the Gaussian(R) 03 system (copyright 2003, Gaussian, Inc.),
 the Gaussian(R) 98 system (copyright 1998, Gaussian, Inc.),
 the Gaussian(R) 94 system (copyright 1995, Gaussian, Inc.),
 the Gaussian 92(TM) system (copyright 1992, Gaussian, Inc.),
 the Gaussian 90(TM) system (copyright 1990, Gaussian, Inc.),
 the Gaussian 88(TM) system (copyright 1988, Gaussian, Inc.),
 the Gaussian 86(TM) system (copyright 1986, Carnegie Mellon
 University), and the Gaussian 82(TM) system (copyright 1983,
 Carnegie Mellon University). Gaussian is a federally registered
 trademark of Gaussian, Inc.
  
 This software contains proprietary and confidential information,
 including trade secrets, belonging to Gaussian, Inc.
  
 This software is provided under written license and may be
 used, copied, transmitted, or stored only in accord with that
 written license.
  
 The following legend is applicable only to US Government
 contracts under FAR:
  
                    RESTRICTED RIGHTS LEGEND
  
 Use, reproduction and disclosure by the US Government is
 subject to restrictions as set forth in subparagraphs (a)
 and (c) of the Commercial Computer Software - Restricted
 Rights clause in FAR 52.227-19.
  
 Gaussian, Inc.
 340 Quinnipiac St., Bldg. 40, Wallingford CT 06492
  
  
 ---------------------------------------------------------------
 Warning -- This program may not be used in any manner that
 competes with the business of Gaussian, Inc. or will provide
 assistance to any competitor of Gaussian, Inc.  The licensee
 of this program is prohibited from giving any competitor of
 Gaussian, Inc. access to this program.  By using this program,
 the user acknowledges that Gaussian, Inc. is engaged in the
 business of creating and licensing software in the field of
 computational chemistry and represents and warrants to the
 licensee that it is not a competitor of Gaussian, Inc. and that
 it will not use this program in any manner prohibited above.
 ---------------------------------------------------------------
  

 Cite this work as:
 Gaussian 09, Revision D.01,
 M. J. Frisch, G. W. Trucks, H. B. Schlegel, G. E. Scuseria, 
 M. A. Robb, J. R. Cheeseman, G. Scalmani, V. Barone, B. Mennucci, 
 G. A. Petersson, H. Nakatsuji, M. Caricato, X. Li, H. P. Hratchian, 
 A. F. Izmaylov, J. Bloino, G. Zheng, J. L. Sonnenberg, M. Hada, 
 M. Ehara, K. Toyota, R. Fukuda, J. Hasegawa, M. Ishida, T. Nakajima, 
 Y. Honda, O. Kitao, H. Nakai, T. Vreven, J. A. Montgomery, Jr., 
 J. E. Peralta, F. Ogliaro, M. Bearpark, J. J. Heyd, E. Brothers, 
 K. N. Kudin, V. N. Staroverov, T. Keith, R. Kobayashi, J. Normand, 
 K. Raghavachari, A. Rendell, J. C. Burant, S. S. Iyengar, J. Tomasi, 
 M. Cossi, N. Rega, J. M. Millam, M. Klene, J. E. Knox, J. B. Cross, 
 V. Bakken, C. Adamo, J. Jaramillo, R. Gomperts, R. E. Stratmann, 
 O. Yazyev, A. J. Austin, R. Cammi, C. Pomelli, J. W. Ochterski, 
 R. L. Martin, K. Morokuma, V. G. Zakrzewski, G. A. Voth, 
 P. Salvador, J. J. Dannenberg, S. Dapprich, A. D. Daniels, 
 O. Farkas, J. B. Foresman, J. V. Ortiz, J. Cioslowski, 
 and D. J. Fox, Gaussian, Inc., Wallingford CT, 2013.
 
 ******************************************
 Gaussian 09:  ES64L-G09RevD.01 24-Apr-2013
                28-Aug-2019 
 ******************************************
 %chk=dae0097freq_closed_wb97xd.chk
 %NProcShared=8
 Will use up to    8 processors via shared memory.
 %Mem=4GB
 ----------------------------
 #P opt freq=Raman wB97XD/Gen
 ----------------------------
 1/14=-1,18=20,19=15,26=3,38=1/1,3;
 2/9=110,12=2,17=6,18=5,40=1/2;
 3/5=7,11=2,16=1,25=1,30=1,71=1,74=-58/1,2,3;
 4//1;
 5/5=2,38=5/2;
 6/7=2,8=2,9=2,10=2,28=1/1;
 7//1,2,3,16;
 1/14=-1,18=20,19=15,26=3/3(2);
 2/9=110/2;
 99//99;
 2/9=110/2;
 3/5=7,6=1,11=2,16=1,25=1,30=1,71=1,74=-58,82=7/1,2,3;
 4/5=5,16=3,69=1/1;
 5/5=2,38=5/2;
 7//1,2,3,16;
 1/14=-1,18=20,19=15,26=3/3(-5);
 2/9=110/2;
 6/7=2,8=2,9=2,10=2,19=2,28=1/1;
 99/9=1/99;
 Leave Link    1 at Wed Aug 28 10:35:56 2019, MaxMem=   536870912 cpu:         0.5
 (Enter /pbs_home/pkowalski/g09d01/g09/l101.exe)
 -------------------
 Title Card Required
 -------------------
 Symbolic Z-matrix:
 Charge =  0 Multiplicity = 1
 C                    -1.66312  -0.13968  -0.56629 
 C                    -3.01363   0.20184  -0.93949 
 C                    -3.76531  -0.91862  -0.68143 
 O                    -3.03182  -1.94043  -0.18542 
 C                    -1.6889   -1.58575  -0.11004 
 C                    -5.1394   -0.93336  -0.91616 
 C                    -0.44624   0.68023  -0.40065 
 C                    -0.1705    2.10992  -0.69801 
 C                     0.57478   0.19411   0.52559 
 C                     1.35552   2.14203  -0.52348 
 C                     1.66234   1.20438   0.65807 
 F                    -0.81058   2.90468   0.23773 
 F                    -0.52771   2.48068  -1.98224 
 F                     1.91643   1.58194  -1.66524 
 F                     1.867     3.41721  -0.36019 
 F                     2.93454   0.67816   0.53721 
 F                     1.51965   1.84923   1.87423 
 C                    -1.11372  -1.61694   1.34025 
 C                     0.28772  -1.03442   1.30433 
 C                    -1.99473  -0.81018   2.31927 
 H                    -1.54819  -0.82713   3.33687 
 H                    -3.00861  -1.25884   2.38191 
 H                    -2.09505   0.25219   2.01294 
 C                    -0.88059  -2.47689  -1.07353 
 H                    -0.93802  -3.5378   -0.75055 
 H                     0.18759  -2.17769  -1.11709 
 H                    -1.29847  -2.40413  -2.10063 
 C                    -5.7424    0.23142  -1.42197 
 C                     1.14791  -1.99787   1.95328 
 C                     0.34486  -3.07752   2.23833 
 O                    -0.93953  -2.89368   1.86022 
 C                     0.85966  -4.21818   2.85248 
 C                    -4.96786   1.38228  -1.67591 
 C                    -3.58441   1.37613  -1.42954 
 H                    -2.99132   2.25867  -1.61697 
 H                    -6.8076    0.24645  -1.61255 
 H                    -5.44193   2.27628  -2.05963 
 H                    -5.72739  -1.81837  -0.71126 
 C                     2.51055  -1.99911   2.25418 
 C                     3.04879  -3.13781   2.87716 
 C                     2.22675  -4.24317   3.17551 
 H                     4.10145  -3.16737   3.1268 
 H                     2.65096  -5.11657   3.65347 
 H                     0.22188  -5.06368   3.0747 
 H                     3.14477  -1.1587    2.02607 
 
 NAtoms=     45 NQM=       45 NQMF=       0 NMMI=      0 NMMIF=      0
                NMic=       0 NMicF=      0.
                    Isotopes and Nuclear Properties:
 (Nuclear quadrupole moments (NQMom) in fm**2, nuclear magnetic moments (NMagM)
  in nuclear magnetons)

  Atom         1           2           3           4           5           6           7           8           9          10
 IAtWgt=          12          12          12          16          12          12          12          12          12          12
 AtmWgt=  12.0000000  12.0000000  12.0000000  15.9949146  12.0000000  12.0000000  12.0000000  12.0000000  12.0000000  12.0000000
 NucSpn=           0           0           0           0           0           0           0           0           0           0
 AtZEff=   0.0000000   0.0000000   0.0000000   0.0000000   0.0000000   0.0000000   0.0000000   0.0000000   0.0000000   0.0000000
 NQMom=    0.0000000   0.0000000   0.0000000   0.0000000   0.0000000   0.0000000   0.0000000   0.0000000   0.0000000   0.0000000
 NMagM=    0.0000000   0.0000000   0.0000000   0.0000000   0.0000000   0.0000000   0.0000000   0.0000000   0.0000000   0.0000000
 AtZNuc=   6.0000000   6.0000000   6.0000000   8.0000000   6.0000000   6.0000000   6.0000000   6.0000000   6.0000000   6.0000000

  Atom        11          12          13          14          15          16          17          18          19          20
 IAtWgt=          12          19          19          19          19          19          19          12          12          12
 AtmWgt=  12.0000000  18.9984033  18.9984033  18.9984033  18.9984033  18.9984033  18.9984033  12.0000000  12.0000000  12.0000000
 NucSpn=           0           1           1           1           1           1           1           0           0           0
 AtZEff=   0.0000000   0.0000000   0.0000000   0.0000000   0.0000000   0.0000000   0.0000000   0.0000000   0.0000000   0.0000000
 NQMom=    0.0000000   0.0000000   0.0000000   0.0000000   0.0000000   0.0000000   0.0000000   0.0000000   0.0000000   0.0000000
 NMagM=    0.0000000   2.6288670   2.6288670   2.6288670   2.6288670   2.6288670   2.6288670   0.0000000   0.0000000   0.0000000
 AtZNuc=   6.0000000   9.0000000   9.0000000   9.0000000   9.0000000   9.0000000   9.0000000   6.0000000   6.0000000   6.0000000

  Atom        21          22          23          24          25          26          27          28          29          30
 IAtWgt=           1           1           1          12           1           1           1          12          12          12
 AtmWgt=   1.0078250   1.0078250   1.0078250  12.0000000   1.0078250   1.0078250   1.0078250  12.0000000  12.0000000  12.0000000
 NucSpn=           1           1           1           0           1           1           1           0           0           0
 AtZEff=   0.0000000   0.0000000   0.0000000   0.0000000   0.0000000   0.0000000   0.0000000   0.0000000   0.0000000   0.0000000
 NQMom=    0.0000000   0.0000000   0.0000000   0.0000000   0.0000000   0.0000000   0.0000000   0.0000000   0.0000000   0.0000000
 NMagM=    2.7928460   2.7928460   2.7928460   0.0000000   2.7928460   2.7928460   2.7928460   0.0000000   0.0000000   0.0000000
 AtZNuc=   1.0000000   1.0000000   1.0000000   6.0000000   1.0000000   1.0000000   1.0000000   6.0000000   6.0000000   6.0000000

  Atom        31          32          33          34          35          36          37          38          39          40
 IAtWgt=          16          12          12          12           1           1           1           1          12          12
 AtmWgt=  15.9949146  12.0000000  12.0000000  12.0000000   1.0078250   1.0078250   1.0078250   1.0078250  12.0000000  12.0000000
 NucSpn=           0           0           0           0           1           1           1           1           0           0
 AtZEff=   0.0000000   0.0000000   0.0000000   0.0000000   0.0000000   0.0000000   0.0000000   0.0000000   0.0000000   0.0000000
 NQMom=    0.0000000   0.0000000   0.0000000   0.0000000   0.0000000   0.0000000   0.0000000   0.0000000   0.0000000   0.0000000
 NMagM=    0.0000000   0.0000000   0.0000000   0.0000000   2.7928460   2.7928460   2.7928460   2.7928460   0.0000000   0.0000000
 AtZNuc=   8.0000000   6.0000000   6.0000000   6.0000000   1.0000000   1.0000000   1.0000000   1.0000000   6.0000000   6.0000000

  Atom        41          42          43          44          45
 IAtWgt=          12           1           1           1           1
 AtmWgt=  12.0000000   1.0078250   1.0078250   1.0078250   1.0078250
 NucSpn=           0           1           1           1           1
 AtZEff=   0.0000000   0.0000000   0.0000000   0.0000000   0.0000000
 NQMom=    0.0000000   0.0000000   0.0000000   0.0000000   0.0000000
 NMagM=    0.0000000   2.7928460   2.7928460   2.7928460   2.7928460
 AtZNuc=   6.0000000   1.0000000   1.0000000   1.0000000   1.0000000
 Leave Link  101 at Wed Aug 28 10:35:56 2019, MaxMem=   536870912 cpu:         2.2
 (Enter /pbs_home/pkowalski/g09d01/g09/l103.exe)

 GradGradGradGradGradGradGradGradGradGradGradGradGradGradGradGradGradGrad
 Berny optimization.
 Initialization pass.
                           ----------------------------
                           !    Initial Parameters    !
                           ! (Angstroms and Degrees)  !
 --------------------------                            --------------------------
 ! Name  Definition              Value          Derivative Info.                !
 --------------------------------------------------------------------------------
 ! R1    R(1,2)                  1.4421         estimate D2E/DX2                !
 ! R2    R(1,5)                  1.5166         estimate D2E/DX2                !
 ! R3    R(1,7)                  1.4766         estimate D2E/DX2                !
 ! R4    R(2,3)                  1.3737         estimate D2E/DX2                !
 ! R5    R(2,34)                 1.3946         estimate D2E/DX2                !
 ! R6    R(3,4)                  1.3521         estimate D2E/DX2                !
 ! R7    R(3,6)                  1.3941         estimate D2E/DX2                !
 ! R8    R(4,5)                  1.391          estimate D2E/DX2                !
 ! R9    R(5,18)                 1.5605         estimate D2E/DX2                !
 ! R10   R(5,24)                 1.5414         estimate D2E/DX2                !
 ! R11   R(6,28)                 1.4058         estimate D2E/DX2                !
 ! R12   R(6,38)                 1.0821         estimate D2E/DX2                !
 ! R13   R(7,8)                  1.4861         estimate D2E/DX2                !
 ! R14   R(7,9)                  1.4617         estimate D2E/DX2                !
 ! R15   R(8,10)                 1.5363         estimate D2E/DX2                !
 ! R16   R(8,12)                 1.3845         estimate D2E/DX2                !
 ! R17   R(8,13)                 1.3836         estimate D2E/DX2                !
 ! R18   R(9,11)                 1.4903         estimate D2E/DX2                !
 ! R19   R(9,19)                 1.4826         estimate D2E/DX2                !
 ! R20   R(10,11)                1.5393         estimate D2E/DX2                !
 ! R21   R(10,14)                1.3899         estimate D2E/DX2                !
 ! R22   R(10,15)                1.3836         estimate D2E/DX2                !
 ! R23   R(11,16)                1.382          estimate D2E/DX2                !
 ! R24   R(11,17)                1.3839         estimate D2E/DX2                !
 ! R25   R(18,19)                1.5181         estimate D2E/DX2                !
 ! R26   R(18,20)                1.5445         estimate D2E/DX2                !
 ! R27   R(18,31)                1.3895         estimate D2E/DX2                !
 ! R28   R(19,29)                1.4454         estimate D2E/DX2                !
 ! R29   R(20,21)                1.1114         estimate D2E/DX2                !
 ! R30   R(20,22)                1.1105         estimate D2E/DX2                !
 ! R31   R(20,23)                1.1102         estimate D2E/DX2                !
 ! R32   R(24,25)                1.1105         estimate D2E/DX2                !
 ! R33   R(24,26)                1.1101         estimate D2E/DX2                !
 ! R34   R(24,27)                1.1112         estimate D2E/DX2                !
 ! R35   R(28,33)                1.4103         estimate D2E/DX2                !
 ! R36   R(28,36)                1.0822         estimate D2E/DX2                !
 ! R37   R(29,30)                1.3754         estimate D2E/DX2                !
 ! R38   R(29,39)                1.3955         estimate D2E/DX2                !
 ! R39   R(30,31)                1.3515         estimate D2E/DX2                !
 ! R40   R(30,32)                1.394          estimate D2E/DX2                !
 ! R41   R(32,41)                1.405          estimate D2E/DX2                !
 ! R42   R(32,44)                1.0821         estimate D2E/DX2                !
 ! R43   R(33,34)                1.4052         estimate D2E/DX2                !
 ! R44   R(33,37)                1.0822         estimate D2E/DX2                !
 ! R45   R(34,35)                1.0797         estimate D2E/DX2                !
 ! R46   R(39,40)                1.4051         estimate D2E/DX2                !
 ! R47   R(39,45)                1.0773         estimate D2E/DX2                !
 ! R48   R(40,41)                1.4095         estimate D2E/DX2                !
 ! R49   R(40,42)                1.0823         estimate D2E/DX2                !
 ! R50   R(41,43)                1.0822         estimate D2E/DX2                !
 ! A1    A(2,1,5)              106.7228         estimate D2E/DX2                !
 ! A2    A(2,1,7)              132.0099         estimate D2E/DX2                !
 ! A3    A(5,1,7)              120.6439         estimate D2E/DX2                !
 ! A4    A(1,2,3)              105.7031         estimate D2E/DX2                !
 ! A5    A(1,2,34)             132.3465         estimate D2E/DX2                !
 ! A6    A(3,2,34)             121.9283         estimate D2E/DX2                !
 ! A7    A(2,3,4)              112.8602         estimate D2E/DX2                !
 ! A8    A(2,3,6)              121.0871         estimate D2E/DX2                !
 ! A9    A(4,3,6)              126.0501         estimate D2E/DX2                !
 ! A10   A(3,4,5)              110.5431         estimate D2E/DX2                !
 ! A11   A(1,5,4)              104.0778         estimate D2E/DX2                !
 ! A12   A(1,5,18)             107.0014         estimate D2E/DX2                !
 ! A13   A(1,5,24)             110.7509         estimate D2E/DX2                !
 ! A14   A(4,5,18)             113.6477         estimate D2E/DX2                !
 ! A15   A(4,5,24)             108.9647         estimate D2E/DX2                !
 ! A16   A(18,5,24)            112.0921         estimate D2E/DX2                !
 ! A17   A(3,6,28)             118.3351         estimate D2E/DX2                !
 ! A18   A(3,6,38)             120.8202         estimate D2E/DX2                !
 ! A19   A(28,6,38)            120.8445         estimate D2E/DX2                !
 ! A20   A(1,7,8)              131.6546         estimate D2E/DX2                !
 ! A21   A(1,7,9)              117.5193         estimate D2E/DX2                !
 ! A22   A(8,7,9)              108.4888         estimate D2E/DX2                !
 ! A23   A(7,8,10)             100.4678         estimate D2E/DX2                !
 ! A24   A(7,8,12)             109.3428         estimate D2E/DX2                !
 ! A25   A(7,8,13)             113.3047         estimate D2E/DX2                !
 ! A26   A(10,8,12)            111.7424         estimate D2E/DX2                !
 ! A27   A(10,8,13)            110.8729         estimate D2E/DX2                !
 ! A28   A(12,8,13)            110.7407         estimate D2E/DX2                !
 ! A29   A(7,9,11)             109.9149         estimate D2E/DX2                !
 ! A30   A(7,9,19)             118.2387         estimate D2E/DX2                !
 ! A31   A(11,9,19)            131.0205         estimate D2E/DX2                !
 ! A32   A(8,10,11)            105.811          estimate D2E/DX2                !
 ! A33   A(8,10,14)            107.4037         estimate D2E/DX2                !
 ! A34   A(8,10,15)            113.5697         estimate D2E/DX2                !
 ! A35   A(11,10,14)           107.7368         estimate D2E/DX2                !
 ! A36   A(11,10,15)           113.3993         estimate D2E/DX2                !
 ! A37   A(14,10,15)           108.6114         estimate D2E/DX2                !
 ! A38   A(9,11,10)            101.4925         estimate D2E/DX2                !
 ! A39   A(9,11,16)            113.9461         estimate D2E/DX2                !
 ! A40   A(9,11,17)            108.5871         estimate D2E/DX2                !
 ! A41   A(10,11,16)           110.3832         estimate D2E/DX2                !
 ! A42   A(10,11,17)           111.7257         estimate D2E/DX2                !
 ! A43   A(16,11,17)           110.4374         estimate D2E/DX2                !
 ! A44   A(5,18,19)            108.0956         estimate D2E/DX2                !
 ! A45   A(5,18,20)            111.6182         estimate D2E/DX2                !
 ! A46   A(5,18,31)            114.3528         estimate D2E/DX2                !
 ! A47   A(19,18,20)           109.9465         estimate D2E/DX2                !
 ! A48   A(19,18,31)           104.2233         estimate D2E/DX2                !
 ! A49   A(20,18,31)           108.3151         estimate D2E/DX2                !
 ! A50   A(9,19,18)            120.6055         estimate D2E/DX2                !
 ! A51   A(9,19,29)            132.2924         estimate D2E/DX2                !
 ! A52   A(18,19,29)           106.4382         estimate D2E/DX2                !
 ! A53   A(18,20,21)           110.0738         estimate D2E/DX2                !
 ! A54   A(18,20,22)           110.2127         estimate D2E/DX2                !
 ! A55   A(18,20,23)           112.1158         estimate D2E/DX2                !
 ! A56   A(21,20,22)           108.0005         estimate D2E/DX2                !
 ! A57   A(21,20,23)           107.6706         estimate D2E/DX2                !
 ! A58   A(22,20,23)           108.6434         estimate D2E/DX2                !
 ! A59   A(5,24,25)            110.0853         estimate D2E/DX2                !
 ! A60   A(5,24,26)            111.9191         estimate D2E/DX2                !
 ! A61   A(5,24,27)            110.0415         estimate D2E/DX2                !
 ! A62   A(25,24,26)           108.5822         estimate D2E/DX2                !
 ! A63   A(25,24,27)           108.1757         estimate D2E/DX2                !
 ! A64   A(26,24,27)           107.9334         estimate D2E/DX2                !
 ! A65   A(6,28,33)            120.3558         estimate D2E/DX2                !
 ! A66   A(6,28,36)            119.8068         estimate D2E/DX2                !
 ! A67   A(33,28,36)           119.8367         estimate D2E/DX2                !
 ! A68   A(19,29,30)           105.5931         estimate D2E/DX2                !
 ! A69   A(19,29,39)           132.727          estimate D2E/DX2                !
 ! A70   A(30,29,39)           121.6503         estimate D2E/DX2                !
 ! A71   A(29,30,31)           112.9618         estimate D2E/DX2                !
 ! A72   A(29,30,32)           121.197          estimate D2E/DX2                !
 ! A73   A(31,30,32)           125.8411         estimate D2E/DX2                !
 ! A74   A(18,31,30)           110.4156         estimate D2E/DX2                !
 ! A75   A(30,32,41)           118.3717         estimate D2E/DX2                !
 ! A76   A(30,32,44)           120.8061         estimate D2E/DX2                !
 ! A77   A(41,32,44)           120.8222         estimate D2E/DX2                !
 ! A78   A(28,33,34)           120.3686         estimate D2E/DX2                !
 ! A79   A(28,33,37)           119.8272         estimate D2E/DX2                !
 ! A80   A(34,33,37)           119.8039         estimate D2E/DX2                !
 ! A81   A(2,34,33)            117.9194         estimate D2E/DX2                !
 ! A82   A(2,34,35)            121.6303         estimate D2E/DX2                !
 ! A83   A(33,34,35)           120.4503         estimate D2E/DX2                !
 ! A84   A(29,39,40)           118.0577         estimate D2E/DX2                !
 ! A85   A(29,39,45)           121.9051         estimate D2E/DX2                !
 ! A86   A(40,39,45)           120.0367         estimate D2E/DX2                !
 ! A87   A(39,40,41)           120.3959         estimate D2E/DX2                !
 ! A88   A(39,40,42)           119.7996         estimate D2E/DX2                !
 ! A89   A(41,40,42)           119.8042         estimate D2E/DX2                !
 ! A90   A(32,41,40)           120.324          estimate D2E/DX2                !
 ! A91   A(32,41,43)           119.8227         estimate D2E/DX2                !
 ! A92   A(40,41,43)           119.8531         estimate D2E/DX2                !
 ! D1    D(5,1,2,3)              1.9363         estimate D2E/DX2                !
 ! D2    D(5,1,2,34)          -179.8037         estimate D2E/DX2                !
 ! D3    D(7,1,2,3)           -168.7748         estimate D2E/DX2                !
 ! D4    D(7,1,2,34)             9.4852         estimate D2E/DX2                !
 ! D5    D(2,1,5,4)             -2.9538         estimate D2E/DX2                !
 ! D6    D(2,1,5,18)          -123.5581         estimate D2E/DX2                !
 ! D7    D(2,1,5,24)           114.002          estimate D2E/DX2                !
 ! D8    D(7,1,5,4)            169.033          estimate D2E/DX2                !
 ! D9    D(7,1,5,18)            48.4287         estimate D2E/DX2                !
 ! D10   D(7,1,5,24)           -74.0112         estimate D2E/DX2                !
 ! D11   D(2,1,7,8)             -7.3046         estimate D2E/DX2                !
 ! D12   D(2,1,7,9)            153.0905         estimate D2E/DX2                !
 ! D13   D(5,1,7,8)           -176.9535         estimate D2E/DX2                !
 ! D14   D(5,1,7,9)            -16.5585         estimate D2E/DX2                !
 ! D15   D(1,2,3,4)             -0.1672         estimate D2E/DX2                !
 ! D16   D(1,2,3,6)            179.2765         estimate D2E/DX2                !
 ! D17   D(34,2,3,4)          -178.652          estimate D2E/DX2                !
 ! D18   D(34,2,3,6)             0.7917         estimate D2E/DX2                !
 ! D19   D(1,2,34,33)         -178.9196         estimate D2E/DX2                !
 ! D20   D(1,2,34,35)            1.0597         estimate D2E/DX2                !
 ! D21   D(3,2,34,33)           -0.8932         estimate D2E/DX2                !
 ! D22   D(3,2,34,35)          179.086          estimate D2E/DX2                !
 ! D23   D(2,3,4,5)             -1.8765         estimate D2E/DX2                !
 ! D24   D(6,3,4,5)            178.7128         estimate D2E/DX2                !
 ! D25   D(2,3,6,28)            -0.1772         estimate D2E/DX2                !
 ! D26   D(2,3,6,38)          -179.9964         estimate D2E/DX2                !
 ! D27   D(4,3,6,28)           179.1888         estimate D2E/DX2                !
 ! D28   D(4,3,6,38)            -0.6304         estimate D2E/DX2                !
 ! D29   D(3,4,5,1)              2.9199         estimate D2E/DX2                !
 ! D30   D(3,4,5,18)           118.9531         estimate D2E/DX2                !
 ! D31   D(3,4,5,24)          -115.2714         estimate D2E/DX2                !
 ! D32   D(1,5,18,19)          -58.1624         estimate D2E/DX2                !
 ! D33   D(1,5,18,20)           62.8714         estimate D2E/DX2                !
 ! D34   D(1,5,18,31)         -173.7337         estimate D2E/DX2                !
 ! D35   D(4,5,18,19)         -172.4651         estimate D2E/DX2                !
 ! D36   D(4,5,18,20)          -51.4313         estimate D2E/DX2                !
 ! D37   D(4,5,18,31)           71.9636         estimate D2E/DX2                !
 ! D38   D(24,5,18,19)          63.436          estimate D2E/DX2                !
 ! D39   D(24,5,18,20)        -175.5302         estimate D2E/DX2                !
 ! D40   D(24,5,18,31)         -52.1353         estimate D2E/DX2                !
 ! D41   D(1,5,24,25)         -177.9049         estimate D2E/DX2                !
 ! D42   D(1,5,24,26)           61.2397         estimate D2E/DX2                !
 ! D43   D(1,5,24,27)          -58.7659         estimate D2E/DX2                !
 ! D44   D(4,5,24,25)          -63.9986         estimate D2E/DX2                !
 ! D45   D(4,5,24,26)          175.146          estimate D2E/DX2                !
 ! D46   D(4,5,24,27)           55.1404         estimate D2E/DX2                !
 ! D47   D(18,5,24,25)          62.6727         estimate D2E/DX2                !
 ! D48   D(18,5,24,26)         -58.1826         estimate D2E/DX2                !
 ! D49   D(18,5,24,27)        -178.1883         estimate D2E/DX2                !
 ! D50   D(3,6,28,33)           -0.2936         estimate D2E/DX2                !
 ! D51   D(3,6,28,36)         -179.9726         estimate D2E/DX2                !
 ! D52   D(38,6,28,33)         179.5256         estimate D2E/DX2                !
 ! D53   D(38,6,28,36)          -0.1535         estimate D2E/DX2                !
 ! D54   D(1,7,8,10)          -169.3873         estimate D2E/DX2                !
 ! D55   D(1,7,8,12)            72.9609         estimate D2E/DX2                !
 ! D56   D(1,7,8,13)           -51.0866         estimate D2E/DX2                !
 ! D57   D(9,7,8,10)            28.8988         estimate D2E/DX2                !
 ! D58   D(9,7,8,12)           -88.7529         estimate D2E/DX2                !
 ! D59   D(9,7,8,13)           147.1996         estimate D2E/DX2                !
 ! D60   D(1,7,9,11)          -174.7892         estimate D2E/DX2                !
 ! D61   D(1,7,9,19)            -4.0541         estimate D2E/DX2                !
 ! D62   D(8,7,9,11)           -10.117          estimate D2E/DX2                !
 ! D63   D(8,7,9,19)           160.618          estimate D2E/DX2                !
 ! D64   D(7,8,10,11)          -37.3501         estimate D2E/DX2                !
 ! D65   D(7,8,10,14)           77.5209         estimate D2E/DX2                !
 ! D66   D(7,8,10,15)         -162.37           estimate D2E/DX2                !
 ! D67   D(12,8,10,11)          78.5182         estimate D2E/DX2                !
 ! D68   D(12,8,10,14)        -166.6107         estimate D2E/DX2                !
 ! D69   D(12,8,10,15)         -46.5017         estimate D2E/DX2                !
 ! D70   D(13,8,10,11)        -157.418          estimate D2E/DX2                !
 ! D71   D(13,8,10,14)         -42.547          estimate D2E/DX2                !
 ! D72   D(13,8,10,15)          77.562          estimate D2E/DX2                !
 ! D73   D(7,9,11,10)          -13.4551         estimate D2E/DX2                !
 ! D74   D(7,9,11,16)         -132.0876         estimate D2E/DX2                !
 ! D75   D(7,9,11,17)          104.3779         estimate D2E/DX2                !
 ! D76   D(19,9,11,10)         177.3808         estimate D2E/DX2                !
 ! D77   D(19,9,11,16)          58.7483         estimate D2E/DX2                !
 ! D78   D(19,9,11,17)         -64.7862         estimate D2E/DX2                !
 ! D79   D(7,9,19,18)          -11.4728         estimate D2E/DX2                !
 ! D80   D(7,9,19,29)          157.8154         estimate D2E/DX2                !
 ! D81   D(11,9,19,18)         156.9533         estimate D2E/DX2                !
 ! D82   D(11,9,19,29)         -33.7586         estimate D2E/DX2                !
 ! D83   D(8,10,11,9)           31.5584         estimate D2E/DX2                !
 ! D84   D(8,10,11,16)         152.7159         estimate D2E/DX2                !
 ! D85   D(8,10,11,17)         -83.9824         estimate D2E/DX2                !
 ! D86   D(14,10,11,9)         -83.0839         estimate D2E/DX2                !
 ! D87   D(14,10,11,16)         38.0736         estimate D2E/DX2                !
 ! D88   D(14,10,11,17)        161.3753         estimate D2E/DX2                !
 ! D89   D(15,10,11,9)         156.6838         estimate D2E/DX2                !
 ! D90   D(15,10,11,16)        -82.1587         estimate D2E/DX2                !
 ! D91   D(15,10,11,17)         41.143          estimate D2E/DX2                !
 ! D92   D(5,18,19,9)           43.6988         estimate D2E/DX2                !
 ! D93   D(5,18,19,29)        -128.0593         estimate D2E/DX2                !
 ! D94   D(20,18,19,9)         -78.3682         estimate D2E/DX2                !
 ! D95   D(20,18,19,29)        109.8736         estimate D2E/DX2                !
 ! D96   D(31,18,19,9)         165.7283         estimate D2E/DX2                !
 ! D97   D(31,18,19,29)         -6.0299         estimate D2E/DX2                !
 ! D98   D(5,18,20,21)        -178.5141         estimate D2E/DX2                !
 ! D99   D(5,18,20,22)          62.4638         estimate D2E/DX2                !
 ! D100  D(5,18,20,23)         -58.6895         estimate D2E/DX2                !
 ! D101  D(19,18,20,21)        -58.5639         estimate D2E/DX2                !
 ! D102  D(19,18,20,22)       -177.586          estimate D2E/DX2                !
 ! D103  D(19,18,20,23)         61.2606         estimate D2E/DX2                !
 ! D104  D(31,18,20,21)         54.7305         estimate D2E/DX2                !
 ! D105  D(31,18,20,22)        -64.2916         estimate D2E/DX2                !
 ! D106  D(31,18,20,23)        174.5551         estimate D2E/DX2                !
 ! D107  D(5,18,31,30)         123.3356         estimate D2E/DX2                !
 ! D108  D(19,18,31,30)          5.5316         estimate D2E/DX2                !
 ! D109  D(20,18,31,30)       -111.5084         estimate D2E/DX2                !
 ! D110  D(9,19,29,30)        -166.0426         estimate D2E/DX2                !
 ! D111  D(9,19,29,39)          11.9373         estimate D2E/DX2                !
 ! D112  D(18,19,29,30)          4.3559         estimate D2E/DX2                !
 ! D113  D(18,19,29,39)       -177.6642         estimate D2E/DX2                !
 ! D114  D(6,28,33,34)           0.1721         estimate D2E/DX2                !
 ! D115  D(6,28,33,37)        -179.6282         estimate D2E/DX2                !
 ! D116  D(36,28,33,34)        179.8511         estimate D2E/DX2                !
 ! D117  D(36,28,33,37)          0.0508         estimate D2E/DX2                !
 ! D118  D(19,29,30,31)         -1.0667         estimate D2E/DX2                !
 ! D119  D(19,29,30,32)        178.7975         estimate D2E/DX2                !
 ! D120  D(39,29,30,31)       -179.3235         estimate D2E/DX2                !
 ! D121  D(39,29,30,32)          0.5407         estimate D2E/DX2                !
 ! D122  D(19,29,39,40)       -178.4217         estimate D2E/DX2                !
 ! D123  D(19,29,39,45)          1.8204         estimate D2E/DX2                !
 ! D124  D(30,29,39,40)         -0.7076         estimate D2E/DX2                !
 ! D125  D(30,29,39,45)        179.5346         estimate D2E/DX2                !
 ! D126  D(29,30,31,18)         -3.0674         estimate D2E/DX2                !
 ! D127  D(32,30,31,18)        177.0759         estimate D2E/DX2                !
 ! D128  D(29,30,32,41)         -0.0709         estimate D2E/DX2                !
 ! D129  D(29,30,32,44)        179.9425         estimate D2E/DX2                !
 ! D130  D(31,30,32,41)        179.7748         estimate D2E/DX2                !
 ! D131  D(31,30,32,44)         -0.2117         estimate D2E/DX2                !
 ! D132  D(30,32,41,40)         -0.2037         estimate D2E/DX2                !
 ! D133  D(30,32,41,43)        179.9529         estimate D2E/DX2                !
 ! D134  D(44,32,41,40)        179.7829         estimate D2E/DX2                !
 ! D135  D(44,32,41,43)         -0.0605         estimate D2E/DX2                !
 ! D136  D(28,33,34,2)           0.4082         estimate D2E/DX2                !
 ! D137  D(28,33,34,35)       -179.5713         estimate D2E/DX2                !
 ! D138  D(37,33,34,2)        -179.7915         estimate D2E/DX2                !
 ! D139  D(37,33,34,35)          0.229          estimate D2E/DX2                !
 ! D140  D(29,39,40,41)          0.4239         estimate D2E/DX2                !
 ! D141  D(29,39,40,42)       -179.753          estimate D2E/DX2                !
 ! D142  D(45,39,40,41)       -179.8136         estimate D2E/DX2                !
 ! D143  D(45,39,40,42)          0.0096         estimate D2E/DX2                !
 ! D144  D(39,40,41,32)          0.022          estimate D2E/DX2                !
 ! D145  D(39,40,41,43)        179.8653         estimate D2E/DX2                !
 ! D146  D(42,40,41,32)       -179.8011         estimate D2E/DX2                !
 ! D147  D(42,40,41,43)          0.0422         estimate D2E/DX2                !
 --------------------------------------------------------------------------------
 Trust Radius=3.00D-01 FncErr=1.00D-07 GrdErr=1.00D-06
 Number of steps in this run=    270 maximum allowed number of steps=    270.
 GradGradGradGradGradGradGradGradGradGradGradGradGradGradGradGradGradGrad

 Leave Link  103 at Wed Aug 28 10:35:56 2019, MaxMem=   536870912 cpu:         0.2
 (Enter /pbs_home/pkowalski/g09d01/g09/l202.exe)
                          Input orientation:                          
 ---------------------------------------------------------------------
 Center     Atomic      Atomic             Coordinates (Angstroms)
 Number     Number       Type             X           Y           Z
 ---------------------------------------------------------------------
      1          6           0       -1.663117   -0.139676   -0.566292
      2          6           0       -3.013629    0.201844   -0.939486
      3          6           0       -3.765308   -0.918619   -0.681426
      4          8           0       -3.031816   -1.940434   -0.185418
      5          6           0       -1.688895   -1.585747   -0.110037
      6          6           0       -5.139399   -0.933356   -0.916158
      7          6           0       -0.446242    0.680227   -0.400647
      8          6           0       -0.170496    2.109919   -0.698009
      9          6           0        0.574782    0.194114    0.525589
     10          6           0        1.355522    2.142027   -0.523480
     11          6           0        1.662344    1.204382    0.658069
     12          9           0       -0.810576    2.904675    0.237734
     13          9           0       -0.527708    2.480678   -1.982238
     14          9           0        1.916426    1.581940   -1.665244
     15          9           0        1.867000    3.417214   -0.360191
     16          9           0        2.934536    0.678163    0.537206
     17          9           0        1.519652    1.849227    1.874228
     18          6           0       -1.113717   -1.616938    1.340246
     19          6           0        0.287720   -1.034417    1.304328
     20          6           0       -1.994727   -0.810179    2.319272
     21          1           0       -1.548193   -0.827133    3.336866
     22          1           0       -3.008612   -1.258841    2.381905
     23          1           0       -2.095050    0.252192    2.012941
     24          6           0       -0.880587   -2.476888   -1.073530
     25          1           0       -0.938022   -3.537799   -0.750553
     26          1           0        0.187586   -2.177691   -1.117095
     27          1           0       -1.298465   -2.404125   -2.100631
     28          6           0       -5.742397    0.231417   -1.421970
     29          6           0        1.147905   -1.997870    1.953281
     30          6           0        0.344858   -3.077521    2.238330
     31          8           0       -0.939531   -2.893675    1.860221
     32          6           0        0.859664   -4.218183    2.852477
     33          6           0       -4.967859    1.382277   -1.675913
     34          6           0       -3.584414    1.376134   -1.429540
     35          1           0       -2.991318    2.258668   -1.616970
     36          1           0       -6.807596    0.246448   -1.612552
     37          1           0       -5.441926    2.276279   -2.059628
     38          1           0       -5.727388   -1.818373   -0.711260
     39          6           0        2.510547   -1.999112    2.254184
     40          6           0        3.048790   -3.137811    2.877164
     41          6           0        2.226749   -4.243174    3.175512
     42          1           0        4.101450   -3.167365    3.126798
     43          1           0        2.650964   -5.116565    3.653474
     44          1           0        0.221881   -5.063676    3.074699
     45          1           0        3.144771   -1.158701    2.026065
 ---------------------------------------------------------------------
                    Distance matrix (angstroms):
                    1          2          3          4          5
     1  C    0.000000
     2  C    1.442149   0.000000
     3  C    2.244820   1.373701   0.000000
     4  O    2.293716   2.271190   1.352087   0.000000
     5  C    1.516560   2.374529   2.254559   1.391015   0.000000
     6  C    3.582858   2.410004   1.394074   2.447467   3.602974
     7  C    1.476639   2.666585   3.694773   3.687734   2.600630
     8  C    2.702951   3.432560   4.700531   4.985505   4.038464
     9  C    2.512332   3.875977   4.640198   4.250809   2.948925
    10  C    3.784202   4.798630   5.967864   6.002459   4.830705
    11  C    3.790019   5.042022   5.980032   5.712834   4.427822
    12  F    3.262109   3.680297   4.918625   5.346779   4.588712
    13  F    3.187524   3.529904   4.871282   5.389374   4.624857
    14  F    4.121260   5.170767   6.285125   6.251568   5.044923
    15  F    5.015543   5.873221   7.115162   7.261772   6.143011
    16  F    4.798435   6.147208   6.994475   6.555653   5.188480
    17  F    4.476817   5.584039   6.490234   6.270529   5.102071
    18  C    2.473667   3.480634   3.406720   2.472125   1.560488
    19  C    2.847024   4.178750   4.514827   3.749604   2.492268
    20  C    2.980943   3.561159   3.485815   2.937091   2.568381
    21  H    3.964902   4.636106   4.590277   3.980837   3.532199
    22  H    3.428520   3.628397   3.173694   2.656361   2.838714
    23  H    2.644347   3.092434   3.379375   3.243135   2.837255
    24  C    2.516387   3.426870   3.302054   2.388370   1.541367
    25  H    3.479505   4.281211   3.854663   2.693497   2.187368
    26  H    2.807488   3.992682   4.171384   3.359890   2.210372
    27  H    2.759510   3.328832   3.210325   2.624415   2.187383
    28  C    4.184545   2.771252   2.404136   3.686902   4.631860
    29  C    4.207491   5.524962   5.678567   4.695466   3.531934
    30  C    4.530872   5.668526   5.484460   4.309228   3.446211
    31  O    3.741130   4.660738   4.283203   3.077493   2.480754
    32  C    5.889535   6.994142   6.690737   5.436963   4.711832
    33  C    3.803803   2.398908   2.780154   4.124348   4.691774
    34  C    2.595045   1.394599   2.420390   3.585084   3.755905
    35  H    2.936000   2.165642   3.401390   4.436602   4.329744
    36  H    5.263973   3.853465   3.388199   4.590826   5.640531
    37  H    4.727186   3.384468   3.862365   5.205954   5.727250
    38  H    4.399698   3.390848   2.158751   2.749094   4.089622
    39  C    5.369549   6.749834   7.012248   6.055814   4.836913
    40  C    6.561118   7.903989   8.001269   6.912806   5.811878
    41  C    6.780181   8.009554   7.863421   6.652140   5.760991
    42  H    7.485723   8.860620   9.024706   7.959876   6.819583
    43  H    7.822221   9.025983   8.808102   7.557704   6.742779
    44  H    6.407481   7.369390   6.869327   5.565029   5.088182
    45  H    5.556484   6.969323   7.425452   6.606965   5.301851
                    6          7          8          9         10
     6  C    0.000000
     7  C    4.989501   0.000000
     8  C    5.830875   1.486095   0.000000
     9  C    6.000141   1.461749   2.392267   0.000000
    10  C    7.196956   2.323424   1.536301   2.346160   0.000000
    11  C    7.301495   2.416972   2.453212   1.490296   1.539278
    12  F    5.899208   2.342742   1.384541   3.057649   2.419310
    13  F    5.836082   2.397851   1.383585   3.568341   2.406079
    14  F    7.528115   2.827453   2.359989   2.919900   1.389941
    15  F    8.265965   3.583828   2.444285   3.583686   1.383609
    16  F    8.360484   3.508452   3.635506   2.408916   2.400258
    17  F    7.737699   3.225888   3.088845   2.334739   2.421089
    18  C    4.665272   2.958580   4.351277   2.606646   4.868309
    19  C    5.864673   2.526983   3.755817   1.482608   3.817182
    20  C    4.513551   3.466565   4.578076   3.290635   5.293480
    21  H    5.567428   4.177970   5.177310   3.667867   5.670074
    22  H    3.939976   4.250685   5.374878   4.289254   6.249226
    23  H    4.387848   2.954182   3.808452   3.056729   4.680957
    24  C    4.532630   3.257116   4.656613   3.436500   5.161116
    25  H    4.945919   4.260989   5.699875   4.224250   6.129627
    26  H    5.474077   3.013757   4.322899   2.910978   4.514024
    27  H    4.280060   3.623459   4.859656   4.142093   5.495321
    28  C    1.405755   5.412374   5.924438   6.610683   7.405280
    29  C    6.992643   3.905699   5.063739   2.677978   4.828685
    30  C    6.680218   4.659475   5.983077   3.699992   5.991053
    31  O    5.402779   4.257656   5.672029   3.689014   6.025578
    32  C    7.809062   6.023506   7.328851   4.996392   7.217703
    33  C    2.443115   4.750179   4.949793   6.081053   6.472285
    34  C    2.831128   3.375060   3.567690   4.745378   5.080404
    35  H    3.910806   3.232388   2.970463   4.644353   4.483787
    36  H    2.158653   6.490278   6.954136   7.685954   8.450787
    37  H    3.420644   5.500587   5.446986   6.871647   6.970156
    38  H    1.082113   5.850640   6.805197   6.730323   8.117120
    39  C    8.349166   4.792660   5.726043   3.397862   5.118450
    40  C    9.289529   6.126721   7.119293   4.769942   6.504477
    41  C    9.052999   6.646328   7.817464   5.425920   7.430503
    42  H   10.331001   6.923029   7.792843   5.522972   7.003877
    43  H    9.953418   7.722136   8.894836   6.503653   8.474212
    44  H    7.856832   6.746617   8.114663   5.853790   8.133523
    45  H    8.794028   4.708074   5.394020   3.269003   4.538325
                   11         12         13         14         15
    11  C    0.000000
    12  F    3.030348   0.000000
    13  F    3.660120   2.277732   0.000000
    14  F    2.367465   3.578756   2.623358   0.000000
    15  F    2.444456   2.790990   3.040191   2.252518   0.000000
    16  F    1.382023   4.367253   4.645836   2.589237   3.073655
    17  F    1.383918   3.036782   4.411660   3.571657   2.751702
    18  C    4.016432   4.663948   5.307802   5.333625   6.092524
    19  C    2.705451   4.226147   4.880813   4.279762   5.008170
    20  C    4.493575   4.419859   5.611138   6.074185   6.321654
    21  H    4.648715   4.906637   6.346327   6.544335   6.583787
    22  H    5.554899   5.173364   6.259763   6.978929   7.290828
    23  H    4.106136   3.440480   4.835718   5.602608   5.598836
    24  C    4.797570   5.539453   5.052498   4.964624   6.542058
    25  H    5.588774   6.519082   6.156904   5.932644   7.509510
    26  H    4.094452   5.353721   4.791714   4.174228   5.890356
    27  H    5.422005   5.821455   4.946654   5.139436   6.851079
    28  C    7.752639   5.850110   5.706668   7.780788   8.317427
    29  C    3.492369   5.551009   6.193011   5.147756   5.932317
    30  C    4.750546   6.412806   7.033359   6.278399   7.158967
    31  O    5.000899   6.022454   6.619498   6.373109   7.254941
    32  C    5.904569   7.769279   8.376993   7.427515   8.344774
    33  C    7.031267   4.823147   4.584240   6.887188   7.251716
    34  C    5.649432   3.579164   3.296808   5.509733   5.918398
    35  H    5.286198   2.934772   2.500417   4.954416   5.150240
    36  H    8.821181   6.815716   6.675736   8.825807   9.320450
    37  H    7.681503   5.207894   4.919076   7.401553   7.590140
    38  H    8.100633   6.883517   6.865413   8.420220   9.230891
    39  C    3.678234   6.256441   6.873630   5.342175   6.048611
    40  C    5.069641   7.640218   8.244546   6.647689   7.405771
    41  C    6.027598   8.303471   8.910646   7.580315   8.444653
    42  H    5.581759   8.327326   8.912449   7.091819   7.778724
    43  H    7.064290   9.380289   9.979144   8.584770   9.463059
    44  H    6.870487   8.521089   9.113275   8.336831   9.296794
    45  H    3.106954   5.945916   6.542070   4.758751   5.316570
                   16         17         18         19         20
    16  F    0.000000
    17  F    2.271765   0.000000
    18  C    4.722363   4.385666   0.000000
    19  C    3.244540   3.187137   1.518106   0.000000
    20  C    5.448720   4.429601   1.544516   2.507979   0.000000
    21  H    5.495350   4.325955   2.190674   2.746772   1.111385
    22  H    6.517354   5.515705   2.191783   3.475247   1.110488
    23  H    5.258895   3.954217   2.215667   2.799123   1.110196
    24  C    5.206148   5.758967   2.572971   3.016599   3.940854
    25  H    5.867654   6.476858   2.844647   3.462932   4.240326
    26  H    4.293990   5.190229   2.836610   2.679625   4.294322
    27  H    5.863189   6.467789   3.534605   3.998228   4.749841
    28  C    8.906577   8.137542   5.698327   6.737755   5.396929
    29  C    3.515462   3.865825   2.373996   1.445441   3.379452
    30  C    4.868821   5.077948   2.251066   2.247198   3.258995
    31  O    5.432936   5.342555   1.389522   2.296084   2.380152
    32  C    5.799981   6.181102   3.598271   3.586119   4.477315
    33  C    8.236596   7.410084   5.739940   6.507177   5.441312
    34  C    6.844849   6.098376   4.768075   5.317726   4.621759
    35  H    6.500324   5.718825   5.224063   5.489124   5.089697
    36  H    9.985839   9.168947   6.679183   7.777680   6.303920
    37  H    8.914182   8.007569   6.741637   7.423325   6.370571
    38  H    9.100565   8.523827   5.053238   6.392082   4.912569
    39  C    3.208673   3.991986   3.757210   2.602657   4.659967
    40  C    4.477735   5.311750   4.690590   3.810720   5.582668
    41  C    5.628604   6.269823   4.628610   4.190141   5.508127
    42  H    4.780770   5.779343   5.726566   4.734491   6.585727
    43  H    6.585622   7.277901   5.636598   5.269473   6.473600
    44  H    6.838573   7.135374   4.083155   4.401531   4.855539
    45  H    2.373809   3.422236   4.337632   2.949422   5.159639
                   21         22         23         24         25
    21  H    0.000000
    22  H    1.797539   0.000000
    23  H    1.793536   1.803871   0.000000
    24  C    4.755942   4.236999   4.295242   0.000000
    25  H    4.942369   4.392412   4.831112   1.110471   0.000000
    26  H    4.967364   4.827315   4.572951   1.110140   1.803120
    27  H    5.667066   4.932485   4.961053   1.111239   1.799402
    28  C    6.431049   4.915680   5.010208   5.576157   6.143273
    29  C    3.248673   4.243409   3.947543   3.675027   3.746090
    30  C    3.139215   3.817587   4.134119   3.582023   3.284975
    31  O    2.611809   2.688109   3.354851   2.963795   2.689059
    32  C    4.187079   4.893128   5.423966   4.634017   4.083678
    33  C    6.457829   5.223030   4.810173   5.653478   6.426743
    34  C    5.631981   4.669235   3.915626   4.720509   5.622380
    35  H    6.012094   5.325802   4.243288   5.213061   6.210131
    36  H    7.301413   5.714356   5.945782   6.544963   7.036723
    37  H    7.342647   6.176189   5.646621   6.661141   7.470096
    38  H    5.902165   4.156018   4.990229   4.904728   5.088811
    39  C    4.361090   5.570048   5.132065   4.775117   4.825829
    40  C    5.165541   6.361441   6.220779   5.611132   5.405089
    41  C    5.093678   6.078245   6.343330   5.552446   5.091887
    42  H    6.118765   7.399345   7.164542   6.552878   6.369250
    43  H    6.011022   6.966328   7.351160   6.464079   5.896505
    44  H    4.598934   5.039129   5.895248   5.011458   4.278578
    45  H    4.883856   6.164477   5.426464   5.248677   5.480777
                   26         27         28         29         30
    26  H    0.000000
    27  H    1.796375   0.000000
    28  C    6.407921   5.211065   0.000000
    29  C    3.222073   4.752260   7.989887   0.000000
    30  C    3.477543   4.688342   7.835913   1.375421   0.000000
    31  O    3.263041   4.007099   6.603522   2.273437   1.351451
    32  C    4.513624   5.699264   9.036429   2.412763   1.394027
    33  C    6.290013   5.289771   1.410275   7.873945   7.964676
    34  C    5.191847   4.468365   2.442811   6.724747   6.980508
    35  H    5.480564   4.984107   3.422895   6.928057   7.380266
    36  H    7.419872   6.133048   1.082218   9.002340   8.776996
    37  H    7.240002   6.251090   2.162950   8.820298   8.979003
    38  H    5.939758   4.678549   2.169556   7.375748   6.867147
    39  C    4.097995   5.799743   9.305936   1.395470   2.419385
    40  C    5.006238   6.649463  10.349842   2.401331   2.779027
    41  C    5.181784   6.606582  10.230645   2.774733   2.403866
    42  H    5.857338   7.554312  11.364169   3.386486   3.861273
    43  H    6.120747   7.487659  11.171820   3.856955   3.387987
    44  H    5.089324   6.014042   9.155908   3.393268   2.158575
    45  H    4.434269   6.190561   9.633438   2.167251   3.400947
                   31         32         33         34         35
    31  O    0.000000
    32  C    2.444585   0.000000
    33  C    6.856780   9.264529   0.000000
    34  C    6.004099   8.329579   1.405225   0.000000
    35  H    6.545787   8.761028   2.162926   1.079703   0.000000
    36  H    7.506978   9.932587   2.163043   3.420320   4.314282
    37  H    7.897164  10.296448   1.082227   2.158153   2.490328
    38  H    5.540069   7.864386   3.428061   3.913201   4.992860
    39  C    3.585873   2.829778   9.099781   7.881032   7.961472
    40  C    4.123164   2.441329  10.267832   9.106195   9.262944
    41  C    3.684626   1.404955  10.341393   9.303373   9.616135
    42  H    5.204864   3.418866  11.225758  10.023777  10.111999
    43  H    4.587881   2.158111  11.343887  10.337897  10.677405
    44  H    2.744584   1.082131   9.542119   8.731964   9.271091
    45  H    4.440626   3.907058   9.272323   7.978003   7.912124
                   36         37         38         39         40
    36  H    0.000000
    37  H    2.486995   0.000000
    38  H    2.498532   4.320389   0.000000
    39  C   10.335472  10.006486   8.757288   0.000000
    40  C   11.347207  11.215014   9.572826   1.405149   0.000000
    41  C   11.166989  11.345419   9.179050   2.442376   1.409465
    42  H   12.374281  12.149416  10.637506   2.158065   1.082259
    43  H   12.081279  12.360766  10.006286   3.419977   2.162496
    44  H    9.979042  10.597875   7.762685   3.911878   3.426279
    45  H   10.689415  10.110556   9.308239   1.077297   2.156492
                   41         42         43         44         45
    41  C    0.000000
    42  H    2.162000   0.000000
    43  H    1.082228   2.486097   0.000000
    44  H    2.168613   4.318537   2.497643   0.000000
    45  H    3.417304   2.482253   4.307783   4.989163   0.000000
 Stoichiometry    C23H14F6O2
 Framework group  C1[X(C23H14F6O2)]
 Deg. of freedom   129
 Full point group                 C1      NOp   1
 Largest Abelian subgroup         C1      NOp   1
 Largest concise Abelian subgroup C1      NOp   1
                         Standard orientation:                         
 ---------------------------------------------------------------------
 Center     Atomic      Atomic             Coordinates (Angstroms)
 Number     Number       Type             X           Y           Z
 ---------------------------------------------------------------------
      1          6           0        1.380742   -0.394926    0.384028
      2          6           0        2.738929   -0.821771    0.153979
      3          6           0        2.708799   -2.194599    0.192570
      4          8           0        1.471389   -2.686443    0.427190
      5          6           0        0.560899   -1.650719    0.609408
      6          6           0        3.865600   -2.945937   -0.009287
      7          6           0        0.722283    0.920139    0.251747
      8          6           0        1.267467    2.274070   -0.027765
      9          6           0       -0.712908    0.932038   -0.025368
     10          6           0        0.031073    3.138337    0.263086
     11          6           0       -1.175023    2.331008   -0.249681
     12          9           0        1.645505    2.350683   -1.357491
     13          9           0        2.318776    2.622724    0.801389
     14          9           0       -0.086558    3.244352    1.643976
     15          9           0        0.107726    4.411727   -0.272616
     16          9           0       -2.314131    2.665705    0.457707
     17          9           0       -1.376511    2.516863   -1.606180
     18          6           0       -0.591605   -1.638140   -0.442590
     19          6           0       -1.395517   -0.365440   -0.246102
     20          6           0       -0.045225   -1.698675   -1.885967
     21          1           0       -0.884592   -1.661329   -2.613460
     22          1           0        0.507029   -2.648442   -2.047647
     23          1           0        0.634278   -0.850201   -2.111585
     24          6           0        0.026428   -1.702002    2.054235
     25          1           0       -0.539946   -2.643009    2.218159
     26          1           0       -0.640527   -0.843762    2.280079
     27          1           0        0.872393   -1.676673    2.774342
     28          6           0        5.069272   -2.263784   -0.258264
     29          6           0       -2.778514   -0.769148   -0.129320
     30          6           0       -2.764936   -2.144394   -0.146554
     31          8           0       -1.522438   -2.657684   -0.284946
     32          6           0       -3.943163   -2.879704   -0.026505
     33          6           0        5.092971   -0.854539   -0.306647
     34          6           0        3.914464   -0.116781   -0.102953
     35          1           0        3.929767    0.961933   -0.146537
     36          1           0        5.981516   -2.823465   -0.418777
     37          1           0        6.023245   -0.338313   -0.504933
     38          1           0        3.836903   -4.027218    0.021991
     39          6           0       -3.965335   -0.050389    0.019599
     40          6           0       -5.164890   -0.772496    0.138238
     41          6           0       -5.154229   -2.181730    0.115082
     42          1           0       -6.102264   -0.243427    0.250932
     43          1           0       -6.083054   -2.729102    0.209348
     44          1           0       -3.925242   -3.961579   -0.041790
     45          1           0       -3.979868    1.026597    0.041040
 ---------------------------------------------------------------------
 Rotational constants (GHZ):      0.2000085      0.1514239      0.0959975
 Leave Link  202 at Wed Aug 28 10:35:56 2019, MaxMem=   536870912 cpu:         0.1
 (Enter /pbs_home/pkowalski/g09d01/g09/l301.exe)
 General basis read from cards:  (5D, 7F)
 Centers:       4     31
 S 5 1.00
     Exponent=  2.2661767785D+03 Coefficients= -5.3431809926D-03
     Exponent=  3.4087010191D+02 Coefficients= -3.9890039230D-02
     Exponent=  7.7363135167D+01 Coefficients= -1.7853911985D-01
     Exponent=  2.1479644940D+01 Coefficients= -4.6427684959D-01
     Exponent=  6.6589433124D+00 Coefficients= -4.4309745172D-01
 S 1 1.00
     Exponent=  8.0975975668D-01 Coefficients=  1.0000000000D+00
 S 1 1.00
     Exponent=  2.5530772234D-01 Coefficients=  1.0000000000D+00
 P 3 1.00
     Exponent=  1.7721504317D+01 Coefficients=  4.3394573193D-02
     Exponent=  3.8635505440D+00 Coefficients=  2.3094120765D-01
     Exponent=  1.0480920883D+00 Coefficients=  5.1375311064D-01
 P 1 1.00
     Exponent=  2.7641544411D-01 Coefficients=  1.0000000000D+00
 D 1 1.00
     Exponent=  1.2000000000D+00 Coefficients=  1.0000000000D+00
 ****
 Centers:      21     22     23     25     26     27     35     36     37     38
 Centers:      42     43     44     45
 S 3 1.00
     Exponent=  1.3010701000D+01 Coefficients=  1.9682158000D-02
     Exponent=  1.9622572000D+00 Coefficients=  1.3796524000D-01
     Exponent=  4.4453796000D-01 Coefficients=  4.7831935000D-01
 S 1 1.00
     Exponent=  1.2194962000D-01 Coefficients=  1.0000000000D+00
 P 1 1.00
     Exponent=  8.0000000000D-01 Coefficients=  1.0000000000D+00
 ****
 Centers:       1      2      3      5      6      7      8      9     10     11
 Centers:      18     19     20     24     28     29     30     32     33     34
 Centers:      39     40     41
 S 5 1.00
     Exponent=  1.2384016938D+03 Coefficients=  5.4568832082D-03
     Exponent=  1.8629004992D+02 Coefficients=  4.0638409211D-02
     Exponent=  4.2251176346D+01 Coefficients=  1.8025593888D-01
     Exponent=  1.1676557932D+01 Coefficients=  4.6315121755D-01
     Exponent=  3.5930506482D+00 Coefficients=  4.4087173314D-01
 S 1 1.00
     Exponent=  4.0245147363D-01 Coefficients=  1.0000000000D+00
 S 1 1.00
     Exponent=  1.3090182668D-01 Coefficients=  1.0000000000D+00
 P 3 1.00
     Exponent=  9.4680970621D+00 Coefficients=  3.8387871728D-02
     Exponent=  2.0103545142D+00 Coefficients=  2.1117025112D-01
     Exponent=  5.4771004707D-01 Coefficients=  5.1328172114D-01
 P 1 1.00
     Exponent=  1.5268613795D-01 Coefficients=  1.0000000000D+00
 D 1 1.00
     Exponent=  8.0000000000D-01 Coefficients=  1.0000000000D+00
 ****
 Centers:      12     13     14     15     16     17
 S 5 1.00
     Exponent=  2.8948325990D+03 Coefficients= -5.3408255515D-03
     Exponent=  4.3541939120D+02 Coefficients= -3.9904258866D-02
     Exponent=  9.8843328866D+01 Coefficients= -1.7912768038D-01
     Exponent=  2.7485198001D+01 Coefficients= -4.6758090825D-01
     Exponent=  8.5405498171D+00 Coefficients= -4.4653131020D-01
 S 1 1.00
     Exponent=  1.0654578038D+00 Coefficients=  1.0000000000D+00
 S 1 1.00
     Exponent=  3.3247346748D-01 Coefficients=  1.0000000000D+00
 P 3 1.00
     Exponent=  2.2696633924D+01 Coefficients= -4.5212874436D-02
     Exponent=  4.9872339257D+00 Coefficients= -2.3754317067D-01
     Exponent=  1.3491613954D+00 Coefficients= -5.1287353587D-01
 P 1 1.00
     Exponent=  3.4829881977D-01 Coefficients=  1.0000000000D+00
 D 1 1.00
     Exponent=  1.4000000000D+00 Coefficients=  1.0000000000D+00
 ****
 Ernie: Thresh=  0.10000D-02 Tol=  0.10000D-05 Strict=F.
 There are   535 symmetry adapted cartesian basis functions of A   symmetry.
 There are   504 symmetry adapted basis functions of A   symmetry.
   504 basis functions,   873 primitive gaussians,   535 cartesian basis functions
   111 alpha electrons      111 beta electrons
       nuclear repulsion energy      3344.8777105032 Hartrees.
 IExCor= 4639 DFT=T Ex+Corr=wB97XD ExCW=0 ScaHFX=  1.000000
 ScaDFX=  1.000000  1.000000  1.000000  1.000000 ScalE2=  1.000000  1.000000
 IRadAn=      0 IRanWt=     -1 IRanGd=            0 ICorTp=0 IEmpDi=121
  HFx wShort=  0.000000 wLong=  0.200000 cFull=  0.222036 cShort=  0.000000 cLong=  0.777964
  DFx wShort=  0.000000 wLong=  0.200000 cFull=  0.000000 cShort=  0.000000 cLong=  1.000000
 NAtoms=   45 NActive=   45 NUniq=   45 SFac= 1.00D+00 NAtFMM=   60 NAOKFM=F Big=F
 Integral buffers will be    131072 words long.
 Raffenetti 2 integral format.
 Two-electron integral symmetry is turned on.
 R6Disp:  Grimme-D2 Dispersion energy=       -0.0440838111 Hartrees.
 Nuclear repulsion after empirical dispersion term =     3344.8336266921 Hartrees.
 Leave Link  301 at Wed Aug 28 10:35:57 2019, MaxMem=   536870912 cpu:         1.0
 (Enter /pbs_home/pkowalski/g09d01/g09/l302.exe)
 NPDir=0 NMtPBC=     1 NCelOv=     1 NCel=       1 NClECP=     1 NCelD=      1
         NCelK=      1 NCelE2=     1 NClLst=     1 CellRange=     0.0.
 One-electron integrals computed using PRISM.
 NBasis=   504 RedAO= T EigKep=  2.44D-04  NBF=   504
 NBsUse=   504 1.00D-06 EigRej= -1.00D+00 NBFU=   504
 Precomputing XC quadrature grid using
 IXCGrd= 4 IRadAn=           0 IRanWt=          -1 IRanGd=           0 AccXCQ= 0.00D+00.
 Generated NRdTot=       0 NPtTot=           0 NUsed=           0 NTot=          32
 NSgBfM=   524   524   524   524   524 MxSgAt=    45 MxSgA2=    45.
 Leave Link  302 at Wed Aug 28 10:35:58 2019, MaxMem=   536870912 cpu:        10.6
 (Enter /pbs_home/pkowalski/g09d01/g09/l303.exe)
 DipDrv:  MaxL=1.
 Leave Link  303 at Wed Aug 28 10:35:58 2019, MaxMem=   536870912 cpu:         1.1
 (Enter /pbs_home/pkowalski/g09d01/g09/l401.exe)
 ExpMin= 1.22D-01 ExpMax= 2.89D+03 ExpMxC= 4.35D+02 IAcc=1 IRadAn=         1 AccDes= 0.00D+00
 Harris functional with IExCor= 4639 and IRadAn=       1 diagonalized for initial guess.
 HarFok:  IExCor= 4639 AccDes= 0.00D+00 IRadAn=         1 IDoV= 1 UseB2=F ITyADJ=14
 ICtDFT=  3500011 ScaDFX=  1.000000  1.000000  1.000000  1.000000
 FoFCou: FMM=F IPFlag=           0 FMFlag=      100000 FMFlg1=           0
         NFxFlg=           0 DoJE=T BraDBF=F KetDBF=T FulRan=T
         wScrn=  0.000000 ICntrl=     500 IOpCl=  0 I1Cent=   200000004 NGrid=           0
         NMat0=    1 NMatS0=      1 NMatT0=    0 NMatD0=    1 NMtDS0=    0 NMtDT0=    0
 Petite list used in FoFCou.
 Harris En= -1569.58002998218    
 JPrj=0 DoOrth=F DoCkMO=F.
 Leave Link  401 at Wed Aug 28 10:36:01 2019, MaxMem=   536870912 cpu:        20.9
 (Enter /pbs_home/pkowalski/g09d01/g09/l502.exe)
 Closed shell SCF:
 Using DIIS extrapolation, IDIIS=  1040.
 Integral symmetry usage will be decided dynamically.
 IVT=      885537 IEndB=      885537 NGot=   536870912 MDV=   536288776
 LenX=   536288776 LenY=   536002016
 Requested convergence on RMS density matrix=1.00D-08 within 128 cycles.
 Requested convergence on MAX density matrix=1.00D-06.
 Requested convergence on             energy=1.00D-06.
 No special actions if energy rises.
 Fock matrices will be formed incrementally for  20 cycles.
 Integral accuracy reduced to 1.0D-05 until final iterations.

 Cycle   1  Pass 0  IDiag  1:
 FoFJK:  IHMeth= 1 ICntrl=       0 DoSepK=T KAlg= 0 I1Cent=   0 FoldK=F
 IRaf=         1 NMat=   1 IRICut=       1 DoRegI=T DoRafI=F ISym2E= 0.
 FoFCou: FMM=F IPFlag=           0 FMFlag=      100000 FMFlg1=           0
         NFxFlg=           0 DoJE=T BraDBF=F KetDBF=F FulRan=T
         wScrn=  0.000000 ICntrl=     500 IOpCl=  0 I1Cent=           0 NGrid=           0
         NMat0=    1 NMatS0=      1 NMatT0=    0 NMatD0=    1 NMtDS0=    0 NMtDT0=    0
 Symmetry not used in FoFCou.
 E= -1631.97292736823    
 DIIS: error= 4.02D-02 at cycle   1 NSaved=   1.
 NSaved= 1 IEnMin= 1 EnMin= -1631.97292736823     IErMin= 1 ErrMin= 4.02D-02
 ErrMax= 4.02D-02  0.00D+00 EMaxC= 1.00D-01 BMatC= 1.30D+00 BMatP= 1.30D+00
 IDIUse=3 WtCom= 5.98D-01 WtEn= 4.02D-01
 Coeff-Com:  0.100D+01
 Coeff-En:   0.100D+01
 Coeff:      0.100D+01
 Gap=     0.216 Goal=   None    Shift=    0.000
 GapD=    0.216 DampG=1.000 DampE=0.500 DampFc=0.5000 IDamp=-1.
 Damping current iteration by 5.00D-01
 RMSDP=5.27D-03 MaxDP=3.93D-01              OVMax= 2.10D-01

 Cycle   2  Pass 0  IDiag  1:
 RMSU=  2.42D-03    CP:  9.42D-01
 E= -1632.29454842016     Delta-E=       -0.321621051935 Rises=F Damp=T
 DIIS: error= 1.33D-02 at cycle   2 NSaved=   2.
 NSaved= 2 IEnMin= 2 EnMin= -1632.29454842016     IErMin= 2 ErrMin= 1.33D-02
 ErrMax= 1.33D-02  0.00D+00 EMaxC= 1.00D-01 BMatC= 1.42D-01 BMatP= 1.30D+00
 IDIUse=3 WtCom= 8.67D-01 WtEn= 1.33D-01
 Coeff-Com: -0.147D+00 0.115D+01
 Coeff-En:   0.000D+00 0.100D+01
 Coeff:     -0.128D+00 0.113D+01
 Gap=     0.221 Goal=   None    Shift=    0.000
 RMSDP=1.75D-03 MaxDP=1.19D-01 DE=-3.22D-01 OVMax= 1.28D-01

 Cycle   3  Pass 0  IDiag  1:
 RMSU=  1.27D-03    CP:  9.09D-01  1.43D+00
 E= -1632.59142589399     Delta-E=       -0.296877473821 Rises=F Damp=F
 DIIS: error= 5.83D-03 at cycle   3 NSaved=   3.
 NSaved= 3 IEnMin= 3 EnMin= -1632.59142589399     IErMin= 3 ErrMin= 5.83D-03
 ErrMax= 5.83D-03  0.00D+00 EMaxC= 1.00D-01 BMatC= 4.38D-02 BMatP= 1.42D-01
 IDIUse=3 WtCom= 9.42D-01 WtEn= 5.83D-02
 Coeff-Com: -0.142D+00 0.424D+00 0.717D+00
 Coeff-En:   0.000D+00 0.000D+00 0.100D+01
 Coeff:     -0.133D+00 0.400D+00 0.734D+00
 Gap=     0.198 Goal=   None    Shift=    0.000
 RMSDP=8.19D-04 MaxDP=4.01D-02 DE=-2.97D-01 OVMax= 5.44D-02

 Cycle   4  Pass 0  IDiag  1:
 RMSU=  6.27D-04    CP:  8.98D-01  1.57D+00  7.22D-01
 E= -1632.61995313441     Delta-E=       -0.028527240424 Rises=F Damp=F
 DIIS: error= 2.11D-03 at cycle   4 NSaved=   4.
 NSaved= 4 IEnMin= 4 EnMin= -1632.61995313441     IErMin= 4 ErrMin= 2.11D-03
 ErrMax= 2.11D-03  0.00D+00 EMaxC= 1.00D-01 BMatC= 8.15D-03 BMatP= 4.38D-02
 IDIUse=3 WtCom= 9.79D-01 WtEn= 2.11D-02
 Coeff-Com: -0.434D-01 0.896D-01 0.365D+00 0.589D+00
 Coeff-En:   0.000D+00 0.000D+00 0.132D+00 0.868D+00
 Coeff:     -0.425D-01 0.877D-01 0.360D+00 0.595D+00
 Gap=     0.195 Goal=   None    Shift=    0.000
 RMSDP=2.97D-04 MaxDP=1.40D-02 DE=-2.85D-02 OVMax= 3.30D-02

 Cycle   5  Pass 0  IDiag  1:
 RMSU=  1.43D-04    CP:  8.98D-01  1.56D+00  8.47D-01  6.72D-01
 E= -1632.62697664141     Delta-E=       -0.007023507003 Rises=F Damp=F
 DIIS: error= 5.60D-04 at cycle   5 NSaved=   5.
 NSaved= 5 IEnMin= 5 EnMin= -1632.62697664141     IErMin= 5 ErrMin= 5.60D-04
 ErrMax= 5.60D-04  0.00D+00 EMaxC= 1.00D-01 BMatC= 4.21D-04 BMatP= 8.15D-03
 IDIUse=3 WtCom= 9.94D-01 WtEn= 5.60D-03
 Coeff-Com: -0.139D-01 0.215D-01 0.152D+00 0.297D+00 0.543D+00
 Coeff-En:   0.000D+00 0.000D+00 0.000D+00 0.000D+00 0.100D+01
 Coeff:     -0.138D-01 0.213D-01 0.151D+00 0.296D+00 0.546D+00
 Gap=     0.195 Goal=   None    Shift=    0.000
 RMSDP=6.42D-05 MaxDP=3.52D-03 DE=-7.02D-03 OVMax= 6.56D-03

 Cycle   6  Pass 0  IDiag  1:
 RMSU=  4.69D-05    CP:  8.98D-01  1.57D+00  8.51D-01  7.23D-01  8.36D-01
 E= -1632.62742510834     Delta-E=       -0.000448466928 Rises=F Damp=F
 DIIS: error= 1.38D-04 at cycle   6 NSaved=   6.
 NSaved= 6 IEnMin= 6 EnMin= -1632.62742510834     IErMin= 6 ErrMin= 1.38D-04
 ErrMax= 1.38D-04  0.00D+00 EMaxC= 1.00D-01 BMatC= 2.42D-05 BMatP= 4.21D-04
 IDIUse=3 WtCom= 9.99D-01 WtEn= 1.38D-03
 Coeff-Com:  0.508D-02-0.118D-01-0.234D-01-0.369D-01 0.976D-01 0.969D+00
 Coeff-En:   0.000D+00 0.000D+00 0.000D+00 0.000D+00 0.000D+00 0.100D+01
 Coeff:      0.508D-02-0.118D-01-0.234D-01-0.368D-01 0.975D-01 0.970D+00
 Gap=     0.196 Goal=   None    Shift=    0.000
 RMSDP=3.30D-05 MaxDP=1.02D-03 DE=-4.48D-04 OVMax= 5.55D-03

 Cycle   7  Pass 0  IDiag  1:
 RMSU=  1.77D-05    CP:  8.97D-01  1.57D+00  8.61D-01  7.38D-01  9.70D-01
                    CP:  1.21D+00
 E= -1632.62749522349     Delta-E=       -0.000070115152 Rises=F Damp=F
 DIIS: error= 6.50D-05 at cycle   7 NSaved=   7.
 NSaved= 7 IEnMin= 7 EnMin= -1632.62749522349     IErMin= 7 ErrMin= 6.50D-05
 ErrMax= 6.50D-05  0.00D+00 EMaxC= 1.00D-01 BMatC= 8.42D-06 BMatP= 2.42D-05
 IDIUse=1 WtCom= 1.00D+00 WtEn= 0.00D+00
 Coeff-Com:  0.435D-02-0.840D-02-0.323D-01-0.610D-01-0.429D-01 0.465D+00
 Coeff-Com:  0.676D+00
 Coeff:      0.435D-02-0.840D-02-0.323D-01-0.610D-01-0.429D-01 0.465D+00
 Coeff:      0.676D+00
 Gap=     0.197 Goal=   None    Shift=    0.000
 RMSDP=1.44D-05 MaxDP=4.85D-04 DE=-7.01D-05 OVMax= 2.25D-03

 Cycle   8  Pass 0  IDiag  1:
 RMSU=  8.74D-06    CP:  8.97D-01  1.57D+00  8.64D-01  7.45D-01  1.01D+00
                    CP:  1.38D+00  1.10D+00
 E= -1632.62750999817     Delta-E=       -0.000014774675 Rises=F Damp=F
 DIIS: error= 2.68D-05 at cycle   8 NSaved=   8.
 NSaved= 8 IEnMin= 8 EnMin= -1632.62750999817     IErMin= 8 ErrMin= 2.68D-05
 ErrMax= 2.68D-05  0.00D+00 EMaxC= 1.00D-01 BMatC= 6.73D-07 BMatP= 8.42D-06
 IDIUse=1 WtCom= 1.00D+00 WtEn= 0.00D+00
 Coeff-Com:  0.302D-03-0.215D-03-0.460D-02-0.968D-02-0.307D-01-0.217D-01
 Coeff-Com:  0.164D+00 0.902D+00
 Coeff:      0.302D-03-0.215D-03-0.460D-02-0.968D-02-0.307D-01-0.217D-01
 Coeff:      0.164D+00 0.902D+00
 Gap=     0.197 Goal=   None    Shift=    0.000
 RMSDP=6.17D-06 MaxDP=2.51D-04 DE=-1.48D-05 OVMax= 1.05D-03

 Initial convergence to 1.0D-05 achieved.  Increase integral accuracy.
 Cycle   9  Pass 1  IDiag  1:
 E= -1632.62611302529     Delta-E=        0.001396972877 Rises=F Damp=F
 DIIS: error= 1.62D-04 at cycle   1 NSaved=   1.
 NSaved= 1 IEnMin= 1 EnMin= -1632.62611302529     IErMin= 1 ErrMin= 1.62D-04
 ErrMax= 1.62D-04  0.00D+00 EMaxC= 1.00D-01 BMatC= 1.59D-05 BMatP= 1.59D-05
 IDIUse=3 WtCom= 9.98D-01 WtEn= 1.62D-03
 Coeff-Com:  0.100D+01
 Coeff-En:   0.100D+01
 Coeff:      0.100D+01
 Gap=     0.197 Goal=   None    Shift=    0.000
 RMSDP=6.17D-06 MaxDP=2.51D-04 DE= 1.40D-03 OVMax= 4.91D-04

 Cycle  10  Pass 1  IDiag  1:
 RMSU=  1.17D-04    CP:  1.00D+00
 E= -1632.62612847871     Delta-E=       -0.000015453417 Rises=F Damp=F
 DIIS: error= 1.38D-05 at cycle   2 NSaved=   2.
 NSaved= 2 IEnMin= 2 EnMin= -1632.62612847871     IErMin= 2 ErrMin= 1.38D-05
 ErrMax= 1.38D-05  0.00D+00 EMaxC= 1.00D-01 BMatC= 4.58D-07 BMatP= 1.59D-05
 IDIUse=1 WtCom= 1.00D+00 WtEn= 0.00D+00
 Coeff-Com: -0.278D-01 0.103D+01
 Coeff:     -0.278D-01 0.103D+01
 Gap=     0.197 Goal=   None    Shift=    0.000
 RMSDP=8.05D-06 MaxDP=1.98D-04 DE=-1.55D-05 OVMax= 3.47D-04

 Cycle  11  Pass 1  IDiag  1:
 RMSU=  4.53D-06    CP:  1.00D+00  1.06D+00
 E= -1632.62612873983     Delta-E=       -0.000000261121 Rises=F Damp=F
 DIIS: error= 1.97D-05 at cycle   3 NSaved=   3.
 NSaved= 3 IEnMin= 3 EnMin= -1632.62612873983     IErMin= 2 ErrMin= 1.38D-05
 ErrMax= 1.97D-05  0.00D+00 EMaxC= 1.00D-01 BMatC= 4.77D-07 BMatP= 4.58D-07
 IDIUse=1 WtCom= 1.00D+00 WtEn= 0.00D+00
 Coeff-Com: -0.406D-01 0.537D+00 0.504D+00
 Coeff:     -0.406D-01 0.537D+00 0.504D+00
 Gap=     0.197 Goal=   None    Shift=    0.000
 RMSDP=1.92D-06 MaxDP=1.25D-04 DE=-2.61D-07 OVMax= 1.23D-04

 Cycle  12  Pass 1  IDiag  1:
 RMSU=  1.57D-06    CP:  1.00D+00  1.06D+00  7.73D-01
 E= -1632.62612912814     Delta-E=       -0.000000388312 Rises=F Damp=F
 DIIS: error= 3.19D-06 at cycle   4 NSaved=   4.
 NSaved= 4 IEnMin= 4 EnMin= -1632.62612912814     IErMin= 4 ErrMin= 3.19D-06
 ErrMax= 3.19D-06  0.00D+00 EMaxC= 1.00D-01 BMatC= 1.68D-08 BMatP= 4.58D-07
 IDIUse=1 WtCom= 1.00D+00 WtEn= 0.00D+00
 Coeff-Com: -0.924D-02 0.541D-01 0.149D+00 0.806D+00
 Coeff:     -0.924D-02 0.541D-01 0.149D+00 0.806D+00
 Gap=     0.197 Goal=   None    Shift=    0.000
 RMSDP=6.58D-07 MaxDP=2.63D-05 DE=-3.88D-07 OVMax= 1.12D-04

 Cycle  13  Pass 1  IDiag  1:
 RMSU=  5.11D-07    CP:  1.00D+00  1.06D+00  8.63D-01  1.03D+00
 E= -1632.62612915755     Delta-E=       -0.000000029413 Rises=F Damp=F
 DIIS: error= 2.53D-06 at cycle   5 NSaved=   5.
 NSaved= 5 IEnMin= 5 EnMin= -1632.62612915755     IErMin= 5 ErrMin= 2.53D-06
 ErrMax= 2.53D-06  0.00D+00 EMaxC= 1.00D-01 BMatC= 5.35D-09 BMatP= 1.68D-08
 IDIUse=1 WtCom= 1.00D+00 WtEn= 0.00D+00
 Coeff-Com:  0.275D-02-0.671D-01-0.158D-01 0.387D+00 0.693D+00
 Coeff:      0.275D-02-0.671D-01-0.158D-01 0.387D+00 0.693D+00
 Gap=     0.197 Goal=   None    Shift=    0.000
 RMSDP=3.45D-07 MaxDP=1.51D-05 DE=-2.94D-08 OVMax= 5.24D-05

 Cycle  14  Pass 1  IDiag  1:
 RMSU=  2.54D-07    CP:  1.00D+00  1.06D+00  8.82D-01  1.17D+00  1.07D+00
 E= -1632.62612916823     Delta-E=       -0.000000010672 Rises=F Damp=F
 DIIS: error= 6.60D-07 at cycle   6 NSaved=   6.
 NSaved= 6 IEnMin= 6 EnMin= -1632.62612916823     IErMin= 6 ErrMin= 6.60D-07
 ErrMax= 6.60D-07  0.00D+00 EMaxC= 1.00D-01 BMatC= 5.87D-10 BMatP= 5.35D-09
 IDIUse=1 WtCom= 1.00D+00 WtEn= 0.00D+00
 Coeff-Com:  0.248D-02-0.309D-01-0.316D-01-0.280D-01 0.205D+00 0.883D+00
 Coeff:      0.248D-02-0.309D-01-0.316D-01-0.280D-01 0.205D+00 0.883D+00
 Gap=     0.197 Goal=   None    Shift=    0.000
 RMSDP=1.95D-07 MaxDP=1.01D-05 DE=-1.07D-08 OVMax= 3.97D-05

 Cycle  15  Pass 1  IDiag  1:
 RMSU=  9.17D-08    CP:  1.00D+00  1.06D+00  9.01D-01  1.22D+00  1.29D+00
                    CP:  1.21D+00
 E= -1632.62612917092     Delta-E=       -0.000000002697 Rises=F Damp=F
 DIIS: error= 4.90D-07 at cycle   7 NSaved=   7.
 NSaved= 7 IEnMin= 7 EnMin= -1632.62612917092     IErMin= 7 ErrMin= 4.90D-07
 ErrMax= 4.90D-07  0.00D+00 EMaxC= 1.00D-01 BMatC= 1.14D-10 BMatP= 5.87D-10
 IDIUse=1 WtCom= 1.00D+00 WtEn= 0.00D+00
 Coeff-Com:  0.195D-03 0.405D-02-0.687D-02-0.808D-01-0.873D-01 0.257D+00
 Coeff-Com:  0.914D+00
 Coeff:      0.195D-03 0.405D-02-0.687D-02-0.808D-01-0.873D-01 0.257D+00
 Coeff:      0.914D+00
 Gap=     0.197 Goal=   None    Shift=    0.000
 RMSDP=1.00D-07 MaxDP=5.09D-06 DE=-2.70D-09 OVMax= 1.69D-05

 Cycle  16  Pass 1  IDiag  1:
 RMSU=  3.87D-08    CP:  1.00D+00  1.06D+00  9.04D-01  1.24D+00  1.40D+00
                    CP:  1.43D+00  1.17D+00
 E= -1632.62612917153     Delta-E=       -0.000000000607 Rises=F Damp=F
 DIIS: error= 1.13D-07 at cycle   8 NSaved=   8.
 NSaved= 8 IEnMin= 8 EnMin= -1632.62612917153     IErMin= 8 ErrMin= 1.13D-07
 ErrMax= 1.13D-07  0.00D+00 EMaxC= 1.00D-01 BMatC= 1.57D-11 BMatP= 1.14D-10
 IDIUse=1 WtCom= 1.00D+00 WtEn= 0.00D+00
 Coeff-Com: -0.316D-03 0.597D-02 0.273D-02-0.187D-01-0.614D-01-0.552D-01
 Coeff-Com:  0.270D+00 0.857D+00
 Coeff:     -0.316D-03 0.597D-02 0.273D-02-0.187D-01-0.614D-01-0.552D-01
 Coeff:      0.270D+00 0.857D+00
 Gap=     0.197 Goal=   None    Shift=    0.000
 RMSDP=3.38D-08 MaxDP=1.77D-06 DE=-6.07D-10 OVMax= 6.41D-06

 Cycle  17  Pass 1  IDiag  1:
 RMSU=  1.58D-08    CP:  1.00D+00  1.06D+00  9.04D-01  1.25D+00  1.44D+00
                    CP:  1.50D+00  1.32D+00  1.17D+00
 E= -1632.62612917144     Delta-E=        0.000000000092 Rises=F Damp=F
 DIIS: error= 4.97D-08 at cycle   9 NSaved=   9.
 NSaved= 9 IEnMin= 8 EnMin= -1632.62612917153     IErMin= 9 ErrMin= 4.97D-08
 ErrMax= 4.97D-08  0.00D+00 EMaxC= 1.00D-01 BMatC= 2.97D-12 BMatP= 1.57D-11
 IDIUse=1 WtCom= 1.00D+00 WtEn= 0.00D+00
 Coeff-Com: -0.158D-03 0.197D-02 0.187D-02 0.255D-02-0.153D-01-0.512D-01
 Coeff-Com: -0.104D-01 0.333D+00 0.738D+00
 Coeff:     -0.158D-03 0.197D-02 0.187D-02 0.255D-02-0.153D-01-0.512D-01
 Coeff:     -0.104D-01 0.333D+00 0.738D+00
 Gap=     0.197 Goal=   None    Shift=    0.000
 RMSDP=1.12D-08 MaxDP=4.93D-07 DE= 9.19D-11 OVMax= 2.44D-06

 Cycle  18  Pass 1  IDiag  1:
 RMSU=  6.26D-09    CP:  1.00D+00  1.06D+00  9.04D-01  1.25D+00  1.44D+00
                    CP:  1.51D+00  1.37D+00  1.32D+00  1.04D+00
 E= -1632.62612917143     Delta-E=        0.000000000008 Rises=F Damp=F
 DIIS: error= 2.56D-08 at cycle  10 NSaved=  10.
 NSaved=10 IEnMin= 8 EnMin= -1632.62612917153     IErMin=10 ErrMin= 2.56D-08
 ErrMax= 2.56D-08  0.00D+00 EMaxC= 1.00D-01 BMatC= 7.74D-13 BMatP= 2.97D-12
 IDIUse=1 WtCom= 1.00D+00 WtEn= 0.00D+00
 Coeff-Com: -0.111D-04-0.238D-03 0.245D-03 0.493D-02 0.459D-02-0.102D-01
 Coeff-Com: -0.575D-01-0.282D-01 0.345D+00 0.741D+00
 Coeff:     -0.111D-04-0.238D-03 0.245D-03 0.493D-02 0.459D-02-0.102D-01
 Coeff:     -0.575D-01-0.282D-01 0.345D+00 0.741D+00
 Gap=     0.197 Goal=   None    Shift=    0.000
 RMSDP=5.17D-09 MaxDP=1.80D-07 DE= 8.19D-12 OVMax= 8.07D-07

 SCF Done:  E(RwB97XD) =  -1632.62612917     A.U. after   18 cycles
            NFock= 18  Conv=0.52D-08     -V/T= 2.0090
 KE= 1.617993990451D+03 PE=-1.051396586060D+04 EE= 3.918512114289D+03
 Leave Link  502 at Wed Aug 28 10:44:43 2019, MaxMem=   536870912 cpu:      4162.6
 (Enter /pbs_home/pkowalski/g09d01/g09/l601.exe)
 Copying SCF densities to generalized density rwf, IOpCl= 0 IROHF=0.

 **********************************************************************

            Population analysis using the SCF density.

 **********************************************************************

 Orbital symmetries:
       Occupied  (A) (A) (A) (A) (A) (A) (A) (A) (A) (A) (A) (A)
                 (A) (A) (A) (A) (A) (A) (A) (A) (A) (A) (A) (A)
                 (A) (A) (A) (A) (A) (A) (A) (A) (A) (A) (A) (A)
                 (A) (A) (A) (A) (A) (A) (A) (A) (A) (A) (A) (A)
                 (A) (A) (A) (A) (A) (A) (A) (A) (A) (A) (A) (A)
                 (A) (A) (A) (A) (A) (A) (A) (A) (A) (A) (A) (A)
                 (A) (A) (A) (A) (A) (A) (A) (A) (A) (A) (A) (A)
                 (A) (A) (A) (A) (A) (A) (A) (A) (A) (A) (A) (A)
                 (A) (A) (A) (A) (A) (A) (A) (A) (A) (A) (A) (A)
                 (A) (A) (A)
       Virtual   (A) (A) (A) (A) (A) (A) (A) (A) (A) (A) (A) (A)
                 (A) (A) (A) (A) (A) (A) (A) (A) (A) (A) (A) (A)
                 (A) (A) (A) (A) (A) (A) (A) (A) (A) (A) (A) (A)
                 (A) (A) (A) (A) (A) (A) (A) (A) (A) (A) (A) (A)
                 (A) (A) (A) (A) (A) (A) (A) (A) (A) (A) (A) (A)
                 (A) (A) (A) (A) (A) (A) (A) (A) (A) (A) (A) (A)
                 (A) (A) (A) (A) (A) (A) (A) (A) (A) (A) (A) (A)
                 (A) (A) (A) (A) (A) (A) (A) (A) (A) (A) (A) (A)
                 (A) (A) (A) (A) (A) (A) (A) (A) (A) (A) (A) (A)
                 (A) (A) (A) (A) (A) (A) (A) (A) (A) (A) (A) (A)
                 (A) (A) (A) (A) (A) (A) (A) (A) (A) (A) (A) (A)
                 (A) (A) (A) (A) (A) (A) (A) (A) (A) (A) (A) (A)
                 (A) (A) (A) (A) (A) (A) (A) (A) (A) (A) (A) (A)
                 (A) (A) (A) (A) (A) (A) (A) (A) (A) (A) (A) (A)
                 (A) (A) (A) (A) (A) (A) (A) (A) (A) (A) (A) (A)
                 (A) (A) (A) (A) (A) (A) (A) (A) (A) (A) (A) (A)
                 (A) (A) (A) (A) (A) (A) (A) (A) (A) (A) (A) (A)
                 (A) (A) (A) (A) (A) (A) (A) (A) (A) (A) (A) (A)
                 (A) (A) (A) (A) (A) (A) (A) (A) (A) (A) (A) (A)
                 (A) (A) (A) (A) (A) (A) (A) (A) (A) (A) (A) (A)
                 (A) (A) (A) (A) (A) (A) (A) (A) (A) (A) (A) (A)
                 (A) (A) (A) (A) (A) (A) (A) (A) (A) (A) (A) (A)
                 (A) (A) (A) (A) (A) (A) (A) (A) (A) (A) (A) (A)
                 (A) (A) (A) (A) (A) (A) (A) (A) (A) (A) (A) (A)
                 (A) (A) (A) (A) (A) (A) (A) (A) (A) (A) (A) (A)
                 (A) (A) (A) (A) (A) (A) (A) (A) (A) (A) (A) (A)
                 (A) (A) (A) (A) (A) (A) (A) (A) (A) (A) (A) (A)
                 (A) (A) (A) (A) (A) (A) (A) (A) (A) (A) (A) (A)
                 (A) (A) (A) (A) (A) (A) (A) (A) (A) (A) (A) (A)
                 (A) (A) (A) (A) (A) (A) (A) (A) (A) (A) (A) (A)
                 (A) (A) (A) (A) (A) (A) (A) (A) (A) (A) (A) (A)
                 (A) (A) (A) (A) (A) (A) (A) (A) (A) (A) (A) (A)
                 (A) (A) (A) (A) (A) (A) (A) (A) (A)
 The electronic state is 1-A.
 Alpha  occ. eigenvalues --  -24.85066 -24.84929 -24.84860 -24.84817 -24.84789
 Alpha  occ. eigenvalues --  -24.84453 -19.31216 -19.31143 -10.49749 -10.49587
 Alpha  occ. eigenvalues --  -10.49548 -10.39364 -10.39319 -10.38223 -10.38103
 Alpha  occ. eigenvalues --  -10.36142 -10.36030 -10.34724 -10.34662 -10.32999
 Alpha  occ. eigenvalues --  -10.32849 -10.32747 -10.32597 -10.32563 -10.32513
 Alpha  occ. eigenvalues --  -10.32172 -10.32040 -10.31832 -10.31681 -10.31324
 Alpha  occ. eigenvalues --  -10.31320  -1.36807  -1.35021  -1.33935  -1.30487
 Alpha  occ. eigenvalues --   -1.29709  -1.29205  -1.21826  -1.20763  -0.99976
 Alpha  occ. eigenvalues --   -0.97647  -0.97418  -0.94994  -0.91073  -0.88843
 Alpha  occ. eigenvalues --   -0.86681  -0.85861  -0.84848  -0.84054  -0.83959
 Alpha  occ. eigenvalues --   -0.80080  -0.78086  -0.74630  -0.74461  -0.74151
 Alpha  occ. eigenvalues --   -0.72419  -0.71646  -0.71008  -0.68664  -0.68383
 Alpha  occ. eigenvalues --   -0.67571  -0.66924  -0.66540  -0.64705  -0.64494
 Alpha  occ. eigenvalues --   -0.63182  -0.62521  -0.61907  -0.61283  -0.59190
 Alpha  occ. eigenvalues --   -0.58956  -0.58369  -0.57233  -0.56486  -0.55490
 Alpha  occ. eigenvalues --   -0.55111  -0.54553  -0.54491  -0.54019  -0.53879
 Alpha  occ. eigenvalues --   -0.53635  -0.53351  -0.52552  -0.52258  -0.51550
 Alpha  occ. eigenvalues --   -0.51253  -0.50893  -0.50726  -0.50480  -0.50251
 Alpha  occ. eigenvalues --   -0.49908  -0.49188  -0.49051  -0.48328  -0.47440
 Alpha  occ. eigenvalues --   -0.47430  -0.47221  -0.46505  -0.45736  -0.44799
 Alpha  occ. eigenvalues --   -0.44065  -0.43555  -0.42819  -0.42546  -0.41931
 Alpha  occ. eigenvalues --   -0.41600  -0.38408  -0.35511  -0.33268  -0.32549
 Alpha  occ. eigenvalues --   -0.25923
 Alpha virt. eigenvalues --   -0.06201   0.01805   0.05171   0.05566   0.07208
 Alpha virt. eigenvalues --    0.09995   0.12479   0.13098   0.13973   0.14184
 Alpha virt. eigenvalues --    0.14857   0.16462   0.17502   0.17612   0.18503
 Alpha virt. eigenvalues --    0.18963   0.19568   0.19821   0.20622   0.21013
 Alpha virt. eigenvalues --    0.21197   0.21467   0.22709   0.23464   0.23609
 Alpha virt. eigenvalues --    0.23863   0.24463   0.24732   0.25948   0.26188
 Alpha virt. eigenvalues --    0.27784   0.28413   0.28636   0.29628   0.29946
 Alpha virt. eigenvalues --    0.30176   0.30969   0.32215   0.32482   0.33518
 Alpha virt. eigenvalues --    0.34017   0.34222   0.35012   0.36205   0.36546
 Alpha virt. eigenvalues --    0.37727   0.37843   0.37915   0.38866   0.39473
 Alpha virt. eigenvalues --    0.40252   0.40676   0.41500   0.43629   0.44186
 Alpha virt. eigenvalues --    0.44926   0.45501   0.47303   0.47452   0.47892
 Alpha virt. eigenvalues --    0.49589   0.49820   0.50687   0.50957   0.52137
 Alpha virt. eigenvalues --    0.53180   0.53973   0.54194   0.54512   0.54972
 Alpha virt. eigenvalues --    0.55240   0.55625   0.56298   0.57112   0.57145
 Alpha virt. eigenvalues --    0.57905   0.58690   0.59215   0.59338   0.59858
 Alpha virt. eigenvalues --    0.60731   0.61368   0.62004   0.62393   0.62839
 Alpha virt. eigenvalues --    0.63332   0.64001   0.64537   0.64695   0.66132
 Alpha virt. eigenvalues --    0.66561   0.67243   0.67743   0.68297   0.69297
 Alpha virt. eigenvalues --    0.70400   0.71249   0.71329   0.71634   0.72020
 Alpha virt. eigenvalues --    0.72335   0.72753   0.73278   0.73605   0.73936
 Alpha virt. eigenvalues --    0.74320   0.74628   0.74931   0.75376   0.76235
 Alpha virt. eigenvalues --    0.76603   0.77129   0.77815   0.78369   0.79421
 Alpha virt. eigenvalues --    0.80124   0.80335   0.80698   0.80733   0.81392
 Alpha virt. eigenvalues --    0.81530   0.81812   0.82728   0.83715   0.83946
 Alpha virt. eigenvalues --    0.84335   0.85162   0.85434   0.87367   0.87865
 Alpha virt. eigenvalues --    0.88124   0.89870   0.90124   0.93807   0.94753
 Alpha virt. eigenvalues --    0.95429   0.96602   0.97563   0.97965   0.98308
 Alpha virt. eigenvalues --    0.99097   1.00113   1.01085   1.02470   1.04301
 Alpha virt. eigenvalues --    1.06067   1.07917   1.08524   1.13160   1.14683
 Alpha virt. eigenvalues --    1.15120   1.16056   1.16908   1.17521   1.18440
 Alpha virt. eigenvalues --    1.19199   1.20486   1.21766   1.22798   1.23307
 Alpha virt. eigenvalues --    1.23874   1.25016   1.27137   1.27827   1.27954
 Alpha virt. eigenvalues --    1.28872   1.29939   1.30735   1.30879   1.31870
 Alpha virt. eigenvalues --    1.32401   1.33075   1.33566   1.34269   1.35124
 Alpha virt. eigenvalues --    1.36127   1.36794   1.37441   1.38314   1.38886
 Alpha virt. eigenvalues --    1.40152   1.41325   1.41613   1.42604   1.43823
 Alpha virt. eigenvalues --    1.44138   1.45994   1.46979   1.48506   1.49948
 Alpha virt. eigenvalues --    1.50501   1.51080   1.52169   1.52919   1.53539
 Alpha virt. eigenvalues --    1.56483   1.57035   1.57681   1.58016   1.59039
 Alpha virt. eigenvalues --    1.59743   1.60776   1.61610   1.63014   1.63114
 Alpha virt. eigenvalues --    1.63396   1.65691   1.68377   1.69475   1.70312
 Alpha virt. eigenvalues --    1.71660   1.73960   1.74847   1.76300   1.76716
 Alpha virt. eigenvalues --    1.76995   1.77136   1.78866   1.79655   1.80130
 Alpha virt. eigenvalues --    1.80195   1.80813   1.81028   1.81269   1.81795
 Alpha virt. eigenvalues --    1.82192   1.83198   1.83450   1.84173   1.84423
 Alpha virt. eigenvalues --    1.85406   1.85532   1.86100   1.86213   1.86571
 Alpha virt. eigenvalues --    1.87157   1.87658   1.88280   1.89014   1.89582
 Alpha virt. eigenvalues --    1.90127   1.91148   1.91840   1.92941   1.93116
 Alpha virt. eigenvalues --    1.93574   1.94665   1.95631   1.96617   1.97496
 Alpha virt. eigenvalues --    1.97902   1.99361   1.99709   2.02564   2.02884
 Alpha virt. eigenvalues --    2.02967   2.03601   2.04366   2.05150   2.05915
 Alpha virt. eigenvalues --    2.06487   2.06943   2.07633   2.08543   2.10014
 Alpha virt. eigenvalues --    2.10769   2.11710   2.12321   2.13582   2.13955
 Alpha virt. eigenvalues --    2.14207   2.16153   2.17841   2.19198   2.19738
 Alpha virt. eigenvalues --    2.20299   2.21106   2.21395   2.21425   2.22610
 Alpha virt. eigenvalues --    2.22749   2.24739   2.24948   2.26123   2.26758
 Alpha virt. eigenvalues --    2.27276   2.28239   2.29281   2.30607   2.30942
 Alpha virt. eigenvalues --    2.31794   2.32287   2.35098   2.35521   2.36054
 Alpha virt. eigenvalues --    2.36423   2.37047   2.37371   2.38070   2.40851
 Alpha virt. eigenvalues --    2.42138   2.43684   2.45366   2.46172   2.46869
 Alpha virt. eigenvalues --    2.48212   2.49581   2.51382   2.52700   2.53138
 Alpha virt. eigenvalues --    2.54821   2.56219   2.57625   2.59724   2.60739
 Alpha virt. eigenvalues --    2.61933   2.62590   2.64597   2.65733   2.66604
 Alpha virt. eigenvalues --    2.67892   2.68877   2.70116   2.70929   2.72682
 Alpha virt. eigenvalues --    2.74077   2.77229   2.79377   2.81800   2.82143
 Alpha virt. eigenvalues --    2.83006   2.84059   2.84922   2.86149   2.88911
 Alpha virt. eigenvalues --    2.89157   2.91737   2.92321   2.98023   2.99549
 Alpha virt. eigenvalues --    3.00184   3.01456   3.04044   3.04345   3.05563
 Alpha virt. eigenvalues --    3.06804   3.10602   3.10939   3.11908   3.12305
 Alpha virt. eigenvalues --    3.13145   3.13629   3.13916   3.14168   3.14458
 Alpha virt. eigenvalues --    3.14608   3.15588   3.16086   3.17914   3.18753
 Alpha virt. eigenvalues --    3.19648   3.21005   3.21236   3.22911   3.24162
 Alpha virt. eigenvalues --    3.25535   3.26589   3.27207   3.28273   3.28816
 Alpha virt. eigenvalues --    3.32628   3.33786   3.34973   3.39333   3.42246
 Alpha virt. eigenvalues --    3.43182   3.43709   3.45393   3.47531   3.48490
 Alpha virt. eigenvalues --    3.52736   3.59694   3.60831   3.62003   3.64334
 Alpha virt. eigenvalues --    3.73864   3.78725   3.80147   3.81850   3.84384
 Alpha virt. eigenvalues --    3.91678   3.93000   3.94400
          Condensed to atoms (all electrons):
               1          2          3          4          5          6
     1  C    5.530288   0.267559  -0.035380  -0.050187   0.231271   0.015412
     2  C    0.267559   5.455999   0.186020  -0.096966   0.007892   0.035190
     3  C   -0.035380   0.186020   5.048918   0.379481  -0.110668   0.327647
     4  O   -0.050187  -0.096966   0.379481   7.900319   0.287382  -0.048137
     5  C    0.231271   0.007892  -0.110668   0.287382   5.300968   0.003055
     6  C    0.015412   0.035190   0.327647  -0.048137   0.003055   5.099964
     7  C    0.363674  -0.065053   0.025411   0.007518  -0.082883  -0.000457
     8  C   -0.027261  -0.022556  -0.000220  -0.000062   0.005860   0.000001
     9  C   -0.056039   0.005382   0.000068   0.000342  -0.034422   0.000008
    10  C    0.007865   0.000624   0.000006   0.000001  -0.000353   0.000000
    11  C    0.013019  -0.000315   0.000006   0.000000  -0.000342   0.000000
    12  F   -0.010471  -0.001617  -0.000015   0.000000   0.000025   0.000000
    13  F   -0.003055  -0.004944  -0.000040   0.000000  -0.000082   0.000001
    14  F   -0.001491  -0.000007   0.000000   0.000000  -0.000015   0.000000
    15  F   -0.000095   0.000001   0.000000   0.000000   0.000000   0.000000
    16  F   -0.000079   0.000000   0.000000   0.000000  -0.000010   0.000000
    17  F   -0.000311  -0.000003   0.000000   0.000000  -0.000004   0.000000
    18  C   -0.037521   0.001640   0.001086  -0.061688   0.205240  -0.000110
    19  C   -0.026951   0.001655   0.000297   0.004538  -0.038331   0.000011
    20  C    0.007687  -0.002862   0.002683   0.005755  -0.074060  -0.000140
    21  H   -0.000855  -0.000027  -0.000048   0.000084   0.008942  -0.000002
    22  H   -0.002903   0.000709   0.001316   0.005938  -0.007139   0.000014
    23  H    0.007692  -0.002787   0.001221  -0.000843  -0.011802  -0.000043
    24  C   -0.053729  -0.002286  -0.000941  -0.047559   0.377543  -0.000289
    25  H    0.008085  -0.000008  -0.000553  -0.000413  -0.014694   0.000038
    26  H   -0.007922  -0.000989   0.000173   0.003809  -0.007287   0.000009
    27  H   -0.005778   0.002232   0.001336  -0.001634  -0.005152  -0.000286
    28  C    0.001314  -0.134447   0.098391   0.003393  -0.000260   0.306129
    29  C    0.001380   0.000134  -0.000030  -0.000190   0.005978   0.000000
    30  C    0.000211  -0.000041  -0.000005   0.000011   0.000535   0.000000
    31  O    0.004215  -0.000181   0.000008   0.000293  -0.059991   0.000006
    32  C    0.000016   0.000000   0.000000   0.000007  -0.000181   0.000000
    33  C    0.016313   0.076607  -0.140568  -0.000151  -0.000386   0.069148
    34  C   -0.092346   0.314308   0.025902   0.005619   0.016061  -0.105387
    35  H   -0.015918  -0.060454   0.013012  -0.000065  -0.000022  -0.002006
    36  H   -0.000003  -0.002176   0.013983  -0.000045   0.000003  -0.063346
    37  H   -0.000392   0.013966  -0.001366   0.000004   0.000009   0.011749
    38  H   -0.000491   0.019367  -0.069948  -0.001051  -0.000161   0.453428
    39  C    0.000023   0.000002   0.000000   0.000000  -0.000336   0.000000
    40  C    0.000002   0.000000   0.000000   0.000000  -0.000009   0.000000
    41  C    0.000000   0.000000   0.000000   0.000000   0.000017   0.000000
    42  H    0.000000   0.000000   0.000000   0.000000   0.000000   0.000000
    43  H    0.000000   0.000000   0.000000   0.000000   0.000000   0.000000
    44  H    0.000001   0.000000   0.000000   0.000000  -0.000022   0.000000
    45  H    0.000023   0.000000   0.000000   0.000000  -0.000008   0.000000
               7          8          9         10         11         12
     1  C    0.363674  -0.027261  -0.056039   0.007865   0.013019  -0.010471
     2  C   -0.065053  -0.022556   0.005382   0.000624  -0.000315  -0.001617
     3  C    0.025411  -0.000220   0.000068   0.000006   0.000006  -0.000015
     4  O    0.007518  -0.000062   0.000342   0.000001   0.000000   0.000000
     5  C   -0.082883   0.005860  -0.034422  -0.000353  -0.000342   0.000025
     6  C   -0.000457   0.000001   0.000008   0.000000   0.000000   0.000000
     7  C    5.931293  -0.116916   0.220692  -0.028976   0.039058  -0.048159
     8  C   -0.116916   5.063434   0.070590   0.158084  -0.161087   0.320729
     9  C    0.220692   0.070590   5.863866  -0.027888  -0.045910  -0.004338
    10  C   -0.028976   0.158084  -0.027888   4.851139   0.085661  -0.035066
    11  C    0.039058  -0.161087  -0.045910   0.085661   5.073427   0.012019
    12  F   -0.048159   0.320729  -0.004338  -0.035066   0.012019   9.004021
    13  F   -0.044479   0.317165   0.002680  -0.026057   0.004871  -0.030013
    14  F    0.013827  -0.049863   0.000913   0.327732  -0.040230   0.000252
    15  F    0.005179  -0.040794   0.004368   0.342646  -0.038812  -0.000041
    16  F    0.001894   0.004134  -0.036613  -0.022674   0.304149  -0.000001
    17  F   -0.007727   0.012067  -0.047389  -0.035997   0.326804  -0.000475
    18  C   -0.033973  -0.000162  -0.070368  -0.000402   0.006656  -0.000027
    19  C   -0.053711   0.009109   0.356349   0.012588  -0.031545  -0.000572
    20  C   -0.001838  -0.001003  -0.007772   0.000132  -0.000971  -0.000255
    21  H    0.000483   0.000029  -0.002470  -0.000002  -0.000022  -0.000001
    22  H   -0.000453   0.000022   0.000173  -0.000004   0.000031   0.000000
    23  H   -0.003368   0.000571   0.007427   0.000029  -0.000119   0.002076
    24  C   -0.004816  -0.000255  -0.004678  -0.000004  -0.000437  -0.000002
    25  H    0.000108   0.000016  -0.000351   0.000001  -0.000005   0.000000
    26  H    0.007169  -0.000068  -0.003124   0.000151  -0.000341   0.000001
    27  H   -0.002616  -0.000091   0.000518  -0.000001   0.000029   0.000000
    28  C   -0.000003   0.000012  -0.000002   0.000000   0.000000   0.000000
    29  C    0.007873  -0.000098  -0.062937  -0.000357  -0.014440  -0.000006
    30  C    0.000119   0.000004   0.024249   0.000008  -0.000354   0.000000
    31  O    0.000461   0.000001   0.006809   0.000001  -0.000049   0.000000
    32  C    0.000000   0.000000  -0.000466   0.000000   0.000007   0.000000
    33  C   -0.000369   0.000016   0.000021   0.000000   0.000000   0.000012
    34  C   -0.026102   0.003332   0.000258   0.000178  -0.000060   0.001308
    35  H   -0.003811   0.004461   0.000077   0.000700  -0.000137   0.002459
    36  H    0.000000   0.000000   0.000000   0.000000   0.000000   0.000000
    37  H    0.000010  -0.000008   0.000000   0.000000   0.000000  -0.000002
    38  H    0.000002   0.000000  -0.000001   0.000000   0.000000   0.000000
    39  C    0.000138  -0.000009  -0.022916   0.000053   0.002025   0.000000
    40  C    0.000009  -0.000001  -0.000303   0.000001   0.000053   0.000000
    41  C   -0.000001   0.000000   0.000014   0.000000  -0.000001   0.000000
    42  H    0.000000   0.000000   0.000004   0.000000  -0.000002   0.000000
    43  H    0.000000   0.000000   0.000000   0.000000   0.000000   0.000000
    44  H    0.000000   0.000000   0.000002   0.000000   0.000000   0.000000
    45  H    0.000072  -0.000064  -0.002122   0.000353   0.001609   0.000000
              13         14         15         16         17         18
     1  C   -0.003055  -0.001491  -0.000095  -0.000079  -0.000311  -0.037521
     2  C   -0.004944  -0.000007   0.000001   0.000000  -0.000003   0.001640
     3  C   -0.000040   0.000000   0.000000   0.000000   0.000000   0.001086
     4  O    0.000000   0.000000   0.000000   0.000000   0.000000  -0.061688
     5  C   -0.000082  -0.000015   0.000000  -0.000010  -0.000004   0.205240
     6  C    0.000001   0.000000   0.000000   0.000000   0.000000  -0.000110
     7  C   -0.044479   0.013827   0.005179   0.001894  -0.007727  -0.033973
     8  C    0.317165  -0.049863  -0.040794   0.004134   0.012067  -0.000162
     9  C    0.002680   0.000913   0.004368  -0.036613  -0.047389  -0.070368
    10  C   -0.026057   0.327732   0.342646  -0.022674  -0.035997  -0.000402
    11  C    0.004871  -0.040230  -0.038812   0.304149   0.326804   0.006656
    12  F   -0.030013   0.000252  -0.000041  -0.000001  -0.000475  -0.000027
    13  F    8.987982  -0.001276   0.000114  -0.000001  -0.000001   0.000007
    14  F   -0.001276   8.993883  -0.033064  -0.001284   0.000251  -0.000007
    15  F    0.000114  -0.033064   8.965299   0.000081   0.000093   0.000000
    16  F   -0.000001  -0.001284   0.000081   8.990645  -0.030885  -0.000019
    17  F   -0.000001   0.000251   0.000093  -0.030885   8.998026  -0.000226
    18  C    0.000007  -0.000007   0.000000  -0.000019  -0.000226   5.306766
    19  C   -0.000116  -0.000981  -0.000082  -0.009732  -0.003035   0.216464
    20  C   -0.000002   0.000000   0.000000   0.000000   0.000057   0.371701
    21  H    0.000000   0.000000   0.000000   0.000000   0.000009  -0.003638
    22  H    0.000000   0.000000   0.000000   0.000000  -0.000001  -0.013100
    23  H    0.000016   0.000000   0.000000   0.000002   0.000146  -0.009700
    24  C    0.000008  -0.000008   0.000000   0.000001  -0.000001  -0.075749
    25  H    0.000000   0.000000   0.000000   0.000000   0.000000  -0.006992
    26  H   -0.000003   0.000056   0.000000   0.000027   0.000003  -0.011101
    27  H    0.000000   0.000000   0.000000   0.000000   0.000000   0.008955
    28  C   -0.000001   0.000000   0.000000   0.000000   0.000000   0.000014
    29  C    0.000000   0.000014   0.000001  -0.001539  -0.002399   0.008971
    30  C    0.000000   0.000000   0.000000  -0.000007  -0.000009  -0.110879
    31  O    0.000000   0.000000   0.000000   0.000000   0.000000   0.287645
    32  C    0.000000   0.000000   0.000000   0.000000   0.000000   0.003040
    33  C    0.000261   0.000000   0.000000   0.000000   0.000000  -0.000002
    34  C    0.000329  -0.000004   0.000000   0.000000   0.000000  -0.000415
    35  H    0.011985  -0.000009  -0.000005   0.000000   0.000000  -0.000004
    36  H    0.000000   0.000000   0.000000   0.000000   0.000000   0.000000
    37  H   -0.000007   0.000000   0.000000   0.000000   0.000000   0.000000
    38  H    0.000000   0.000000   0.000000   0.000000   0.000000  -0.000019
    39  C    0.000000  -0.000005   0.000000  -0.001929   0.000451   0.015932
    40  C    0.000000   0.000000   0.000000   0.000382   0.000001  -0.000422
    41  C    0.000000   0.000000   0.000000  -0.000001   0.000000  -0.000274
    42  H    0.000000   0.000000   0.000000  -0.000010   0.000000   0.000009
    43  H    0.000000   0.000000   0.000000   0.000000   0.000000   0.000003
    44  H    0.000000   0.000000   0.000000   0.000000   0.000000  -0.000155
    45  H    0.000000  -0.000013  -0.000002   0.017442   0.000271  -0.000067
              19         20         21         22         23         24
     1  C   -0.026951   0.007687  -0.000855  -0.002903   0.007692  -0.053729
     2  C    0.001655  -0.002862  -0.000027   0.000709  -0.002787  -0.002286
     3  C    0.000297   0.002683  -0.000048   0.001316   0.001221  -0.000941
     4  O    0.004538   0.005755   0.000084   0.005938  -0.000843  -0.047559
     5  C   -0.038331  -0.074060   0.008942  -0.007139  -0.011802   0.377543
     6  C    0.000011  -0.000140  -0.000002   0.000014  -0.000043  -0.000289
     7  C   -0.053711  -0.001838   0.000483  -0.000453  -0.003368  -0.004816
     8  C    0.009109  -0.001003   0.000029   0.000022   0.000571  -0.000255
     9  C    0.356349  -0.007772  -0.002470   0.000173   0.007427  -0.004678
    10  C    0.012588   0.000132  -0.000002  -0.000004   0.000029  -0.000004
    11  C   -0.031545  -0.000971  -0.000022   0.000031  -0.000119  -0.000437
    12  F   -0.000572  -0.000255  -0.000001   0.000000   0.002076  -0.000002
    13  F   -0.000116  -0.000002   0.000000   0.000000   0.000016   0.000008
    14  F   -0.000981   0.000000   0.000000   0.000000   0.000000  -0.000008
    15  F   -0.000082   0.000000   0.000000   0.000000   0.000000   0.000000
    16  F   -0.009732   0.000000   0.000000   0.000000   0.000002   0.000001
    17  F   -0.003035   0.000057   0.000009  -0.000001   0.000146  -0.000001
    18  C    0.216464   0.371701  -0.003638  -0.013100  -0.009700  -0.075749
    19  C    5.549859  -0.048551  -0.006407   0.007560  -0.004928   0.004359
    20  C   -0.048551   4.594773   0.379916   0.385965   0.382337   0.010394
    21  H   -0.006407   0.379916   0.609546  -0.019056  -0.017925  -0.000238
    22  H    0.007560   0.385965  -0.019056   0.589995  -0.017838  -0.000019
    23  H   -0.004928   0.382337  -0.017925  -0.017838   0.600456  -0.000241
    24  C    0.004359   0.010394  -0.000238  -0.000019  -0.000241   4.586596
    25  H   -0.002091   0.000003  -0.000017   0.000079  -0.000013   0.386389
    26  H    0.012411  -0.000158   0.000005  -0.000016  -0.000004   0.386664
    27  H   -0.000961  -0.000244   0.000006  -0.000018   0.000007   0.380674
    28  C    0.000000  -0.000029   0.000000  -0.000043   0.000003   0.000004
    29  C    0.260177  -0.005450   0.002839   0.000061  -0.001379  -0.002774
    30  C   -0.037261  -0.000995   0.001554  -0.000574   0.000278   0.002355
    31  O   -0.048858  -0.048803  -0.002228  -0.000388   0.004009   0.005229
    32  C    0.017030  -0.000242  -0.000334   0.000038   0.000006  -0.000096
    33  C    0.000000   0.000004   0.000000   0.000016   0.000011   0.000013
    34  C    0.000038  -0.000168   0.000004  -0.000029   0.000241  -0.000538
    35  H    0.000031  -0.000014   0.000000   0.000002   0.000059  -0.000005
    36  H    0.000000   0.000000   0.000000   0.000000   0.000000   0.000000
    37  H    0.000000   0.000000   0.000000   0.000000  -0.000001   0.000000
    38  H    0.000001  -0.000032   0.000000   0.000102  -0.000005  -0.000004
    39  C   -0.091598  -0.000553  -0.000198   0.000016  -0.000017  -0.000007
    40  C    0.015175   0.000017   0.000007  -0.000001   0.000002   0.000012
    41  C    0.000979   0.000000  -0.000016   0.000001  -0.000001  -0.000025
    42  H   -0.000368   0.000000   0.000000   0.000000   0.000000   0.000000
    43  H    0.000001   0.000000   0.000000   0.000000   0.000000   0.000000
    44  H   -0.000493  -0.000005  -0.000002   0.000009   0.000000  -0.000026
    45  H   -0.016535   0.000008   0.000001   0.000000  -0.000002  -0.000003
              25         26         27         28         29         30
     1  C    0.008085  -0.007922  -0.005778   0.001314   0.001380   0.000211
     2  C   -0.000008  -0.000989   0.002232  -0.134447   0.000134  -0.000041
     3  C   -0.000553   0.000173   0.001336   0.098391  -0.000030  -0.000005
     4  O   -0.000413   0.003809  -0.001634   0.003393  -0.000190   0.000011
     5  C   -0.014694  -0.007287  -0.005152  -0.000260   0.005978   0.000535
     6  C    0.000038   0.000009  -0.000286   0.306129   0.000000   0.000000
     7  C    0.000108   0.007169  -0.002616  -0.000003   0.007873   0.000119
     8  C    0.000016  -0.000068  -0.000091   0.000012  -0.000098   0.000004
     9  C   -0.000351  -0.003124   0.000518  -0.000002  -0.062937   0.024249
    10  C    0.000001   0.000151  -0.000001   0.000000  -0.000357   0.000008
    11  C   -0.000005  -0.000341   0.000029   0.000000  -0.014440  -0.000354
    12  F    0.000000   0.000001   0.000000   0.000000  -0.000006   0.000000
    13  F    0.000000  -0.000003   0.000000  -0.000001   0.000000   0.000000
    14  F    0.000000   0.000056   0.000000   0.000000   0.000014   0.000000
    15  F    0.000000   0.000000   0.000000   0.000000   0.000001   0.000000
    16  F    0.000000   0.000027   0.000000   0.000000  -0.001539  -0.000007
    17  F    0.000000   0.000003   0.000000   0.000000  -0.002399  -0.000009
    18  C   -0.006992  -0.011101   0.008955   0.000014   0.008971  -0.110879
    19  C   -0.002091   0.012411  -0.000961   0.000000   0.260177  -0.037261
    20  C    0.000003  -0.000158  -0.000244  -0.000029  -0.005450  -0.000995
    21  H   -0.000017   0.000005   0.000006   0.000000   0.002839   0.001554
    22  H    0.000079  -0.000016  -0.000018  -0.000043   0.000061  -0.000574
    23  H   -0.000013  -0.000004   0.000007   0.000003  -0.001379   0.000278
    24  C    0.386389   0.386664   0.380674   0.000004  -0.002774   0.002355
    25  H    0.592337  -0.017663  -0.019334   0.000001   0.000484   0.000811
    26  H   -0.017663   0.594348  -0.017979  -0.000001  -0.002836   0.001000
    27  H   -0.019334  -0.017979   0.610057  -0.000011  -0.000008  -0.000034
    28  C    0.000001  -0.000001  -0.000011   5.028291   0.000000   0.000000
    29  C    0.000484  -0.002836  -0.000008   0.000000   5.418018   0.195474
    30  C    0.000811   0.001000  -0.000034   0.000000   0.195474   5.047842
    31  O    0.006297  -0.000832   0.000077   0.000000  -0.095892   0.378979
    32  C   -0.000059   0.000004  -0.000002   0.000000   0.032434   0.326873
    33  C   -0.000001   0.000001   0.000005   0.300035   0.000000   0.000000
    34  C    0.000014  -0.000011  -0.000148   0.059818   0.000002  -0.000001
    35  H    0.000000  -0.000001   0.000002   0.011877   0.000000   0.000000
    36  H    0.000000   0.000000   0.000000   0.449658   0.000000   0.000000
    37  H    0.000000   0.000000   0.000000  -0.063860   0.000000   0.000000
    38  H    0.000008   0.000001  -0.000001  -0.068837   0.000000   0.000000
    39  C   -0.000039  -0.000002   0.000002   0.000000   0.318866   0.027206
    40  C    0.000009  -0.000006   0.000000   0.000000   0.075104  -0.137796
    41  C   -0.000027   0.000007   0.000000   0.000000  -0.133532   0.097798
    42  H    0.000000   0.000000   0.000000   0.000000   0.013985  -0.001403
    43  H    0.000000   0.000000   0.000000   0.000000  -0.002132   0.013981
    44  H    0.000085  -0.000003   0.000000   0.000000   0.019201  -0.069920
    45  H    0.000002   0.000026   0.000000   0.000000  -0.060277   0.013129
              31         32         33         34         35         36
     1  C    0.004215   0.000016   0.016313  -0.092346  -0.015918  -0.000003
     2  C   -0.000181   0.000000   0.076607   0.314308  -0.060454  -0.002176
     3  C    0.000008   0.000000  -0.140568   0.025902   0.013012   0.013983
     4  O    0.000293   0.000007  -0.000151   0.005619  -0.000065  -0.000045
     5  C   -0.059991  -0.000181  -0.000386   0.016061  -0.000022   0.000003
     6  C    0.000006   0.000000   0.069148  -0.105387  -0.002006  -0.063346
     7  C    0.000461   0.000000  -0.000369  -0.026102  -0.003811   0.000000
     8  C    0.000001   0.000000   0.000016   0.003332   0.004461   0.000000
     9  C    0.006809  -0.000466   0.000021   0.000258   0.000077   0.000000
    10  C    0.000001   0.000000   0.000000   0.000178   0.000700   0.000000
    11  C   -0.000049   0.000007   0.000000  -0.000060  -0.000137   0.000000
    12  F    0.000000   0.000000   0.000012   0.001308   0.002459   0.000000
    13  F    0.000000   0.000000   0.000261   0.000329   0.011985   0.000000
    14  F    0.000000   0.000000   0.000000  -0.000004  -0.000009   0.000000
    15  F    0.000000   0.000000   0.000000   0.000000  -0.000005   0.000000
    16  F    0.000000   0.000000   0.000000   0.000000   0.000000   0.000000
    17  F    0.000000   0.000000   0.000000   0.000000   0.000000   0.000000
    18  C    0.287645   0.003040  -0.000002  -0.000415  -0.000004   0.000000
    19  C   -0.048858   0.017030   0.000000   0.000038   0.000031   0.000000
    20  C   -0.048803  -0.000242   0.000004  -0.000168  -0.000014   0.000000
    21  H   -0.002228  -0.000334   0.000000   0.000004   0.000000   0.000000
    22  H   -0.000388   0.000038   0.000016  -0.000029   0.000002   0.000000
    23  H    0.004009   0.000006   0.000011   0.000241   0.000059   0.000000
    24  C    0.005229  -0.000096   0.000013  -0.000538  -0.000005   0.000000
    25  H    0.006297  -0.000059  -0.000001   0.000014   0.000000   0.000000
    26  H   -0.000832   0.000004   0.000001  -0.000011  -0.000001   0.000000
    27  H    0.000077  -0.000002   0.000005  -0.000148   0.000002   0.000000
    28  C    0.000000   0.000000   0.300035   0.059818   0.011877   0.449658
    29  C   -0.095892   0.032434   0.000000   0.000002   0.000000   0.000000
    30  C    0.378979   0.326873   0.000000  -0.000001   0.000000   0.000000
    31  O    7.898991  -0.048844   0.000000   0.000000   0.000000   0.000000
    32  C   -0.048844   5.100975   0.000000   0.000000   0.000000   0.000000
    33  C    0.000000   0.000000   5.052422   0.315516  -0.057775  -0.062192
    34  C    0.000000   0.000000   0.315516   5.112069   0.448993   0.012576
    35  H    0.000000   0.000000  -0.057775   0.448993   0.633088  -0.000162
    36  H    0.000000   0.000000  -0.062192   0.012576  -0.000162   0.639408
    37  H    0.000000   0.000000   0.444621  -0.057619  -0.010412  -0.010420
    38  H    0.000000   0.000000   0.012065  -0.002314   0.000017  -0.010905
    39  C    0.005438  -0.105000   0.000000   0.000000   0.000000   0.000000
    40  C   -0.000123   0.067620   0.000000   0.000000   0.000000   0.000000
    41  C    0.003377   0.307036   0.000000   0.000000   0.000000   0.000000
    42  H    0.000004   0.011841   0.000000   0.000000   0.000000   0.000000
    43  H   -0.000045  -0.063344   0.000000   0.000000   0.000000   0.000000
    44  H   -0.001023   0.453289   0.000000   0.000000   0.000000   0.000000
    45  H   -0.000070  -0.002007   0.000000   0.000000   0.000000   0.000000
              37         38         39         40         41         42
     1  C   -0.000392  -0.000491   0.000023   0.000002   0.000000   0.000000
     2  C    0.013966   0.019367   0.000002   0.000000   0.000000   0.000000
     3  C   -0.001366  -0.069948   0.000000   0.000000   0.000000   0.000000
     4  O    0.000004  -0.001051   0.000000   0.000000   0.000000   0.000000
     5  C    0.000009  -0.000161  -0.000336  -0.000009   0.000017   0.000000
     6  C    0.011749   0.453428   0.000000   0.000000   0.000000   0.000000
     7  C    0.000010   0.000002   0.000138   0.000009  -0.000001   0.000000
     8  C   -0.000008   0.000000  -0.000009  -0.000001   0.000000   0.000000
     9  C    0.000000  -0.000001  -0.022916  -0.000303   0.000014   0.000004
    10  C    0.000000   0.000000   0.000053   0.000001   0.000000   0.000000
    11  C    0.000000   0.000000   0.002025   0.000053  -0.000001  -0.000002
    12  F   -0.000002   0.000000   0.000000   0.000000   0.000000   0.000000
    13  F   -0.000007   0.000000   0.000000   0.000000   0.000000   0.000000
    14  F    0.000000   0.000000  -0.000005   0.000000   0.000000   0.000000
    15  F    0.000000   0.000000   0.000000   0.000000   0.000000   0.000000
    16  F    0.000000   0.000000  -0.001929   0.000382  -0.000001  -0.000010
    17  F    0.000000   0.000000   0.000451   0.000001   0.000000   0.000000
    18  C    0.000000  -0.000019   0.015932  -0.000422  -0.000274   0.000009
    19  C    0.000000   0.000001  -0.091598   0.015175   0.000979  -0.000368
    20  C    0.000000  -0.000032  -0.000553   0.000017   0.000000   0.000000
    21  H    0.000000   0.000000  -0.000198   0.000007  -0.000016   0.000000
    22  H    0.000000   0.000102   0.000016  -0.000001   0.000001   0.000000
    23  H   -0.000001  -0.000005  -0.000017   0.000002  -0.000001   0.000000
    24  C    0.000000  -0.000004  -0.000007   0.000012  -0.000025   0.000000
    25  H    0.000000   0.000008  -0.000039   0.000009  -0.000027   0.000000
    26  H    0.000000   0.000001  -0.000002  -0.000006   0.000007   0.000000
    27  H    0.000000  -0.000001   0.000002   0.000000   0.000000   0.000000
    28  C   -0.063860  -0.068837   0.000000   0.000000   0.000000   0.000000
    29  C    0.000000   0.000000   0.318866   0.075104  -0.133532   0.013985
    30  C    0.000000   0.000000   0.027206  -0.137796   0.097798  -0.001403
    31  O    0.000000   0.000000   0.005438  -0.000123   0.003377   0.000004
    32  C    0.000000   0.000000  -0.105000   0.067620   0.307036   0.011841
    33  C    0.444621   0.012065   0.000000   0.000000   0.000000   0.000000
    34  C   -0.057619  -0.002314   0.000000   0.000000   0.000000   0.000000
    35  H   -0.010412   0.000017   0.000000   0.000000   0.000000   0.000000
    36  H   -0.010420  -0.010905   0.000000   0.000000   0.000000   0.000000
    37  H    0.647451  -0.000144   0.000000   0.000000   0.000000   0.000000
    38  H   -0.000144   0.645332   0.000000   0.000000   0.000000   0.000000
    39  C    0.000000   0.000000   5.108564   0.316530   0.060494  -0.057897
    40  C    0.000000   0.000000   0.316530   5.054896   0.298305   0.445045
    41  C    0.000000   0.000000   0.060494   0.298305   5.030104  -0.064349
    42  H    0.000000   0.000000  -0.057897   0.445045  -0.064349   0.648710
    43  H    0.000000   0.000000   0.012465  -0.062204   0.449504  -0.010480
    44  H    0.000000   0.000000  -0.002308   0.012131  -0.068778  -0.000148
    45  H    0.000000   0.000000   0.448361  -0.056359   0.011938  -0.010647
              43         44         45
     1  C    0.000000   0.000001   0.000023
     2  C    0.000000   0.000000   0.000000
     3  C    0.000000   0.000000   0.000000
     4  O    0.000000   0.000000   0.000000
     5  C    0.000000  -0.000022  -0.000008
     6  C    0.000000   0.000000   0.000000
     7  C    0.000000   0.000000   0.000072
     8  C    0.000000   0.000000  -0.000064
     9  C    0.000000   0.000002  -0.002122
    10  C    0.000000   0.000000   0.000353
    11  C    0.000000   0.000000   0.001609
    12  F    0.000000   0.000000   0.000000
    13  F    0.000000   0.000000   0.000000
    14  F    0.000000   0.000000  -0.000013
    15  F    0.000000   0.000000  -0.000002
    16  F    0.000000   0.000000   0.017442
    17  F    0.000000   0.000000   0.000271
    18  C    0.000003  -0.000155  -0.000067
    19  C    0.000001  -0.000493  -0.016535
    20  C    0.000000  -0.000005   0.000008
    21  H    0.000000  -0.000002   0.000001
    22  H    0.000000   0.000009   0.000000
    23  H    0.000000   0.000000  -0.000002
    24  C    0.000000  -0.000026  -0.000003
    25  H    0.000000   0.000085   0.000002
    26  H    0.000000  -0.000003   0.000026
    27  H    0.000000   0.000000   0.000000
    28  C    0.000000   0.000000   0.000000
    29  C   -0.002132   0.019201  -0.060277
    30  C    0.013981  -0.069920   0.013129
    31  O   -0.000045  -0.001023  -0.000070
    32  C   -0.063344   0.453289  -0.002007
    33  C    0.000000   0.000000   0.000000
    34  C    0.000000   0.000000   0.000000
    35  H    0.000000   0.000000   0.000000
    36  H    0.000000   0.000000   0.000000
    37  H    0.000000   0.000000   0.000000
    38  H    0.000000   0.000000   0.000000
    39  C    0.012465  -0.002308   0.448361
    40  C   -0.062204   0.012131  -0.056359
    41  C    0.449504  -0.068778   0.011938
    42  H   -0.010480  -0.000148  -0.010647
    43  H    0.640540  -0.010986  -0.000166
    44  H   -0.010986   0.646116   0.000017
    45  H   -0.000166   0.000017   0.633568
 Mulliken charges:
               1
     1  C   -0.046873
     2  C    0.008436
     3  C    0.232819
     4  O   -0.295504
     5  C   -0.002160
     6  C   -0.101605
     7  C   -0.099277
     8  C    0.450881
     9  C   -0.134702
    10  C    0.389829
    11  C    0.465754
    12  F   -0.211839
    13  F   -0.215341
    14  F   -0.208668
    15  F   -0.204886
    16  F   -0.213972
    17  F   -0.209716
    18  C    0.002887
    19  C   -0.045526
    20  C    0.052715
    21  H    0.050063
    22  H    0.069534
    23  H    0.064428
    24  C    0.054489
    25  H    0.067493
    26  H    0.064484
    27  H    0.050397
    28  C    0.008552
    29  C    0.025282
    30  C    0.226862
    31  O   -0.294510
    32  C   -0.099639
    33  C   -0.025643
    34  C   -0.031423
    35  H    0.024034
    36  H    0.033621
    37  H    0.026425
    38  H    0.023588
    39  C   -0.033749
    40  C   -0.028078
    41  C    0.007429
    42  H    0.025706
    43  H    0.032862
    44  H    0.023018
    45  H    0.021522
 Sum of Mulliken charges =   0.00000
 Mulliken charges with hydrogens summed into heavy atoms:
               1
     1  C   -0.046873
     2  C    0.008436
     3  C    0.232819
     4  O   -0.295504
     5  C   -0.002160
     6  C   -0.078017
     7  C   -0.099277
     8  C    0.450881
     9  C   -0.134702
    10  C    0.389829
    11  C    0.465754
    12  F   -0.211839
    13  F   -0.215341
    14  F   -0.208668
    15  F   -0.204886
    16  F   -0.213972
    17  F   -0.209716
    18  C    0.002887
    19  C   -0.045526
    20  C    0.236739
    24  C    0.236862
    28  C    0.042173
    29  C    0.025282
    30  C    0.226862
    31  O   -0.294510
    32  C   -0.076621
    33  C    0.000781
    34  C   -0.007389
    39  C   -0.012226
    40  C   -0.002372
    41  C    0.040291
 Electronic spatial extent (au):  <R**2>=          10733.5680
 Charge=              0.0000 electrons
 Dipole moment (field-independent basis, Debye):
    X=              0.0467    Y=             -4.0250    Z=             -0.0287  Tot=              4.0253
 Quadrupole moment (field-independent basis, Debye-Ang):
   XX=           -147.7128   YY=           -178.9006   ZZ=           -177.3288
   XY=             -0.4438   XZ=             -3.0456   YZ=              0.1392
 Traceless Quadrupole moment (field-independent basis, Debye-Ang):
   XX=             20.2679   YY=            -10.9199   ZZ=             -9.3481
   XY=             -0.4438   XZ=             -3.0456   YZ=              0.1392
 Octapole moment (field-independent basis, Debye-Ang**2):
  XXX=             -1.0128  YYY=             46.7570  ZZZ=              0.0752  XYY=              1.5684
  XXY=            -25.1511  XXZ=             -7.5859  XZZ=              1.4322  YZZ=             24.3076
  YYZ=             -2.6577  XYZ=              3.3886
 Hexadecapole moment (field-independent basis, Debye-Ang**3):
 XXXX=          -6832.8931 YYYY=          -4912.7719 ZZZZ=           -827.9600 XXXY=             -0.7444
 XXXZ=           -126.0162 YYYX=             -3.1861 YYYZ=              2.4008 ZZZX=             16.4768
 ZZZY=             -2.4592 XXYY=          -1921.7561 XXZZ=          -1587.8832 YYZZ=           -983.8904
 XXYZ=              4.6518 YYXZ=            -17.6859 ZZXY=              0.7243
 N-N= 3.344833626692D+03 E-N=-1.051396585660D+04  KE= 1.617993990451D+03
 No NMR shielding tensors so no spin-rotation constants.
 Leave Link  601 at Wed Aug 28 10:44:44 2019, MaxMem=   536870912 cpu:         4.7
 (Enter /pbs_home/pkowalski/g09d01/g09/l701.exe)
 Compute integral first derivatives.
 ... and contract with generalized density number  0.
 R6Disp: Adding Grimme-D2 dispersion energy 1st derivatives to the gradient.
 Leave Link  701 at Wed Aug 28 10:44:45 2019, MaxMem=   536870912 cpu:         4.6
 (Enter /pbs_home/pkowalski/g09d01/g09/l702.exe)
 L702 exits ... SP integral derivatives will be done elsewhere.
 Leave Link  702 at Wed Aug 28 10:44:45 2019, MaxMem=   536870912 cpu:         0.2
 (Enter /pbs_home/pkowalski/g09d01/g09/l703.exe)
 Compute integral first derivatives, UseDBF=F ICtDFT=           0.
 Integral derivatives from FoFJK, PRISM(SPDF).
 Calling FoFJK, ICntrl=      2127 FMM=F ISym2X=0 I1Cent= 0 IOpClX= 0 NMat=1 NMatS=1 NMatT=0.
 FoFJK:  IHMeth= 1 ICntrl=    2127 DoSepK=T KAlg= 0 I1Cent=   0 FoldK=F
 IRaf=         1 NMat=   1 IRICut=       1 DoRegI=T DoRafI=F ISym2E= 0.
 FoFCou: FMM=F IPFlag=           0 FMFlag=      100000 FMFlg1=         800
         NFxFlg=           0 DoJE=F BraDBF=F KetDBF=F FulRan=T
         wScrn=  0.000000 ICntrl=    2527 IOpCl=  0 I1Cent=           0 NGrid=           0
         NMat0=    1 NMatS0=      1 NMatT0=    0 NMatD0=    1 NMtDS0=    0 NMtDT0=    0
 Symmetry not used in FoFCou.
 Leave Link  703 at Wed Aug 28 10:47:25 2019, MaxMem=   536870912 cpu:      1272.4
 (Enter /pbs_home/pkowalski/g09d01/g09/l716.exe)
 Dipole        = 1.83848562D-02-1.58354438D+00-1.12983657D-02
 ***** Axes restored to original set *****
 -------------------------------------------------------------------
 Center     Atomic                   Forces (Hartrees/Bohr)
 Number     Number              X              Y              Z
 -------------------------------------------------------------------
      1        6           0.075524010    0.069774969    0.006508480
      2        6           0.027904730    0.018138016   -0.010337198
      3        6          -0.017878393   -0.016442167    0.002087911
      4        8          -0.029379383   -0.012491767    0.006415482
      5        6           0.030741324    0.000459553    0.006204595
      6        6          -0.002539409    0.005090551   -0.002323339
      7        6          -0.074746800   -0.062231776    0.017213428
      8        6          -0.022653375   -0.001657248   -0.014351186
      9        6          -0.034399220   -0.079682716    0.035470192
     10        6           0.033795587    0.035356457   -0.020531667
     11        6           0.009046054   -0.017838399    0.012455288
     12        9           0.014644647   -0.003733509   -0.025846832
     13        9           0.004026476    0.001758164    0.033661069
     14        9          -0.013423280    0.017860064    0.029991041
     15        9          -0.014140839   -0.036240413   -0.004963415
     16        9          -0.021563058    0.017418370    0.011329060
     17        9           0.015873046   -0.008125175   -0.026912548
     18        6          -0.011271639    0.024979988   -0.014244673
     19        6           0.036716792    0.079876201   -0.053308059
     20        6          -0.003488692    0.004499112    0.005911030
     21        1          -0.001700376   -0.001231102   -0.008206886
     22        1           0.007296442    0.001525493   -0.002051402
     23        1           0.001563227   -0.007517179    0.000472575
     24        6           0.002716531   -0.005622513   -0.004755380
     25        1          -0.000632892    0.007495795   -0.000803943
     26        1          -0.007833113   -0.000974188    0.001596301
     27        1           0.001628463    0.000581570    0.008255355
     28        6           0.021698549   -0.001477131    0.004375339
     29        6           0.007376719    0.033338025   -0.003942443
     30        6          -0.008098063   -0.020303412    0.008607324
     31        8          -0.002544559   -0.033133449    0.003071304
     32        6           0.005581900    0.000222405    0.001624797
     33        6           0.010209531   -0.009323502    0.005721345
     34        6          -0.022986237   -0.002848142   -0.003325137
     35        1           0.005352342    0.005000840   -0.001537138
     36        1          -0.006468303   -0.000477319   -0.000917955
     37        1          -0.002761283    0.005326600   -0.002243740
     38        1          -0.002576222   -0.005646568    0.001409075
     39        6           0.005314154   -0.020912932    0.011331381
     40        6          -0.013443241    0.004434898   -0.005420134
     41        6          -0.009432604    0.016697191   -0.009568652
     42        1           0.006248965   -0.000085585    0.001368552
     43        1           0.002005876   -0.005630385    0.002748372
     44        1          -0.004555775   -0.004379467    0.000903659
     45        1           0.003251393    0.008171780   -0.003141229
 -------------------------------------------------------------------
 Cartesian Forces:  Max     0.079876201 RMS     0.021417331
 Leave Link  716 at Wed Aug 28 10:47:25 2019, MaxMem=   536870912 cpu:         0.2
 (Enter /pbs_home/pkowalski/g09d01/g09/l103.exe)

 GradGradGradGradGradGradGradGradGradGradGradGradGradGradGradGradGradGrad
 Berny optimization.
 FormGI is forming the generalized inverse of G from B-inverse, IUseBI=4.
 Internal  Forces:  Max     0.093864323 RMS     0.010412689
 Search for a local minimum.
 Step number   1 out of a maximum of  270
 All quantities printed in internal units (Hartrees-Bohrs-Radians)
 RMS Force = .10413D-01 SwitMx=.10000D-02 MixMth= 1
 Mixed Optimization -- RFO/linear search
 Second derivative matrix not updated -- first step.
 ITU=  0
     Eigenvalues ---    0.00230   0.00230   0.00531   0.00962   0.00972
     Eigenvalues ---    0.01092   0.01144   0.01171   0.01275   0.01354
     Eigenvalues ---    0.01956   0.01976   0.01978   0.01986   0.01995
     Eigenvalues ---    0.02002   0.02004   0.02008   0.02087   0.02090
     Eigenvalues ---    0.02091   0.02094   0.02102   0.02104   0.02127
     Eigenvalues ---    0.02131   0.02279   0.02288   0.04711   0.04760
     Eigenvalues ---    0.05035   0.05346   0.05380   0.05587   0.05598
     Eigenvalues ---    0.05883   0.06383   0.07627   0.07906   0.07962
     Eigenvalues ---    0.08191   0.08586   0.09039   0.09489   0.09648
     Eigenvalues ---    0.10324   0.11222   0.12046   0.12146   0.13554
     Eigenvalues ---    0.14178   0.16000   0.16000   0.16000   0.16000
     Eigenvalues ---    0.16000   0.16000   0.16000   0.16000   0.16000
     Eigenvalues ---    0.16000   0.16000   0.16000   0.16000   0.16000
     Eigenvalues ---    0.16664   0.17177   0.20045   0.22000   0.22000
     Eigenvalues ---    0.22531   0.22623   0.22631   0.23860   0.24223
     Eigenvalues ---    0.24492   0.24511   0.24864   0.24917   0.25636
     Eigenvalues ---    0.27650   0.27685   0.28123   0.28323   0.28398
     Eigenvalues ---    0.28566   0.31726   0.32454   0.32469   0.32548
     Eigenvalues ---    0.32550   0.32579   0.32585   0.32938   0.33410
     Eigenvalues ---    0.33799   0.35011   0.35723   0.35726   0.35727
     Eigenvalues ---    0.35728   0.35738   0.35740   0.36030   0.36323
     Eigenvalues ---    0.37094   0.37450   0.40180   0.40235   0.41468
     Eigenvalues ---    0.41487   0.43929   0.44016   0.44544   0.44626
     Eigenvalues ---    0.45781   0.45823   0.46121   0.46128   0.47329
     Eigenvalues ---    0.47361   0.47460   0.48281   0.48393   0.48448
     Eigenvalues ---    0.48453   0.48734   0.52311   0.52444
 RFO step:  Lambda=-7.55789040D-02 EMin= 2.30000000D-03
 Linear search not attempted -- first point.
 Maximum step size (   0.300) exceeded in Quadratic search.
    -- Step size scaled by   0.736
 Iteration  1 RMS(Cart)=  0.02945110 RMS(Int)=  0.00036184
 Iteration  2 RMS(Cart)=  0.00058899 RMS(Int)=  0.00015099
 Iteration  3 RMS(Cart)=  0.00000036 RMS(Int)=  0.00015099
 ITry= 1 IFail=0 DXMaxC= 1.37D-01 DCOld= 1.00D+10 DXMaxT= 3.00D-01 DXLimC= 3.00D+00 Rises=F
 Variable       Old X    -DE/DX   Delta X   Delta X   Delta X     New X
                                 (Linear)    (Quad)   (Total)
    R1        2.72527  -0.00285   0.00000  -0.00479  -0.00482   2.72045
    R2        2.86588   0.00680   0.00000   0.01322   0.01278   2.87866
    R3        2.79044  -0.09386   0.00000  -0.16511  -0.16481   2.62563
    R4        2.59592   0.02778   0.00000   0.03879   0.03888   2.63480
    R5        2.63541   0.00274   0.00000   0.00476   0.00475   2.64016
    R6        2.55507  -0.00266   0.00000  -0.00192  -0.00181   2.55326
    R7        2.63442  -0.00631   0.00000  -0.00768  -0.00770   2.62672
    R8        2.62864   0.02543   0.00000   0.03346   0.03342   2.66206
    R9        2.94890  -0.02148   0.00000  -0.04024  -0.04079   2.90811
   R10        2.91276  -0.00570   0.00000  -0.01168  -0.01168   2.90108
   R11        2.65649  -0.00894   0.00000  -0.01363  -0.01361   2.64288
   R12        2.04490   0.00629   0.00000   0.01069   0.01069   2.05559
   R13        2.80831   0.00617   0.00000   0.01040   0.01041   2.81873
   R14        2.76230  -0.00294   0.00000  -0.01109  -0.01045   2.75185
   R15        2.90319   0.00265   0.00000   0.00611   0.00607   2.90926
   R16        2.61640  -0.02639   0.00000  -0.03479  -0.03479   2.58161
   R17        2.61460  -0.03181   0.00000  -0.04182  -0.04182   2.57278
   R18        2.81625   0.00497   0.00000   0.00878   0.00879   2.82504
   R19        2.80172  -0.09371   0.00000  -0.16750  -0.16720   2.63452
   R20        2.90881   0.00056   0.00000   0.00239   0.00238   2.91120
   R21        2.62661  -0.03725   0.00000  -0.04997  -0.04997   2.57664
   R22        2.61464  -0.03922   0.00000  -0.05156  -0.05156   2.56308
   R23        2.61164  -0.02747   0.00000  -0.03594  -0.03594   2.57571
   R24        2.61523  -0.02908   0.00000  -0.03827  -0.03827   2.57696
   R25        2.86880   0.00616   0.00000   0.01212   0.01167   2.88048
   R26        2.91871  -0.00597   0.00000  -0.01232  -0.01232   2.90640
   R27        2.62582   0.02551   0.00000   0.03350   0.03347   2.65928
   R28        2.73149  -0.00428   0.00000  -0.00721  -0.00723   2.72426
   R29        2.10021  -0.00818   0.00000  -0.01505  -0.01505   2.08516
   R30        2.09852  -0.00739   0.00000  -0.01358  -0.01358   2.08494
   R31        2.09797  -0.00746   0.00000  -0.01369  -0.01369   2.08427
   R32        2.09849  -0.00736   0.00000  -0.01351  -0.01351   2.08497
   R33        2.09786  -0.00786   0.00000  -0.01442  -0.01442   2.08344
   R34        2.09994  -0.00821   0.00000  -0.01510  -0.01510   2.08484
   R35        2.66503  -0.00353   0.00000  -0.00699  -0.00695   2.65808
   R36        2.04510   0.00652   0.00000   0.01109   0.01109   2.05619
   R37        2.59917   0.02694   0.00000   0.03780   0.03789   2.63706
   R38        2.63706   0.00180   0.00000   0.00340   0.00338   2.64044
   R39        2.55387  -0.00206   0.00000  -0.00114  -0.00104   2.55284
   R40        2.63433  -0.00627   0.00000  -0.00765  -0.00766   2.62666
   R41        2.65498  -0.00847   0.00000  -0.01284  -0.01282   2.64216
   R42        2.04493   0.00629   0.00000   0.01070   0.01070   2.05563
   R43        2.65549  -0.01199   0.00000  -0.01778  -0.01776   2.63774
   R44        2.04511   0.00640   0.00000   0.01089   0.01089   2.05601
   R45        2.04034   0.00729   0.00000   0.01232   0.01232   2.05266
   R46        2.65535  -0.01170   0.00000  -0.01734  -0.01732   2.63803
   R47        2.03580   0.00896   0.00000   0.01503   0.01503   2.05083
   R48        2.66350  -0.00307   0.00000  -0.00619  -0.00616   2.65735
   R49        2.04517   0.00640   0.00000   0.01088   0.01088   2.05606
   R50        2.04511   0.00654   0.00000   0.01113   0.01113   2.05625
    A1        1.86266  -0.00008   0.00000  -0.00425  -0.00445   1.85821
    A2        2.30401   0.00656   0.00000   0.01624   0.01667   2.32068
    A3        2.10563  -0.00627   0.00000  -0.01046  -0.01074   2.09490
    A4        1.84487   0.00082   0.00000   0.00141   0.00131   1.84617
    A5        2.30988   0.00653   0.00000   0.01100   0.01107   2.32095
    A6        2.12805  -0.00737   0.00000  -0.01262  -0.01263   2.11542
    A7        1.96978   0.00204   0.00000   0.00654   0.00656   1.97635
    A8        2.11337   0.00138   0.00000   0.00591   0.00585   2.11922
    A9        2.19999  -0.00343   0.00000  -0.01244  -0.01241   2.18758
   A10        1.92934  -0.00772   0.00000  -0.01678  -0.01701   1.91233
   A11        1.81650   0.00470   0.00000   0.01159   0.01172   1.82822
   A12        1.86753  -0.00582   0.00000  -0.01078  -0.01110   1.85642
   A13        1.93297   0.00201   0.00000   0.00826   0.00821   1.94118
   A14        1.98353  -0.00038   0.00000  -0.00427  -0.00421   1.97932
   A15        1.90179  -0.00201   0.00000  -0.00183  -0.00191   1.89988
   A16        1.95638   0.00174   0.00000  -0.00169  -0.00152   1.95486
   A17        2.06534  -0.00521   0.00000  -0.01268  -0.01270   2.05264
   A18        2.10871   0.00158   0.00000   0.00314   0.00315   2.11186
   A19        2.10913   0.00363   0.00000   0.00954   0.00955   2.11868
   A20        2.29781  -0.01010   0.00000  -0.01525  -0.01578   2.28203
   A21        2.05110   0.01160   0.00000   0.02287   0.02335   2.07445
   A22        1.89349  -0.00100   0.00000  -0.00099  -0.00117   1.89232
   A23        1.75349   0.00218   0.00000   0.01138   0.01148   1.76497
   A24        1.90839   0.00610   0.00000   0.02550   0.02562   1.93401
   A25        1.97754   0.00458   0.00000   0.02111   0.02095   1.99849
   A26        1.95027  -0.00334   0.00000  -0.01648  -0.01691   1.93337
   A27        1.93510  -0.00082   0.00000  -0.00152  -0.00189   1.93321
   A28        1.93279  -0.00762   0.00000  -0.03503  -0.03544   1.89735
   A29        1.91838   0.00019   0.00000  -0.00105  -0.00114   1.91724
   A30        2.06366   0.00969   0.00000   0.01604   0.01656   2.08022
   A31        2.28674  -0.01011   0.00000  -0.01590  -0.01635   2.27039
   A32        1.84675  -0.00223   0.00000  -0.00992  -0.00990   1.83685
   A33        1.87455   0.00002   0.00000   0.00046   0.00047   1.87502
   A34        1.98216   0.00184   0.00000   0.00715   0.00714   1.98931
   A35        1.88036   0.00004   0.00000   0.00039   0.00042   1.88079
   A36        1.97919   0.00189   0.00000   0.00752   0.00749   1.98668
   A37        1.89563  -0.00168   0.00000  -0.00608  -0.00608   1.88954
   A38        1.77138   0.00232   0.00000   0.01165   0.01172   1.78310
   A39        1.98873   0.00425   0.00000   0.02076   0.02056   2.00930
   A40        1.89520   0.00631   0.00000   0.02525   0.02539   1.92059
   A41        1.92655   0.00060   0.00000   0.00281   0.00236   1.92891
   A42        1.94998  -0.00507   0.00000  -0.02128  -0.02161   1.92837
   A43        1.92750  -0.00761   0.00000  -0.03534  -0.03572   1.89178
   A44        1.88662  -0.00449   0.00000  -0.00667  -0.00698   1.87964
   A45        1.94810   0.00236   0.00000   0.00064   0.00078   1.94888
   A46        1.99583  -0.00200   0.00000  -0.00966  -0.00959   1.98624
   A47        1.91893  -0.00030   0.00000   0.00009   0.00003   1.91895
   A48        1.81904   0.00516   0.00000   0.01276   0.01290   1.83194
   A49        1.89046  -0.00057   0.00000   0.00372   0.00368   1.89413
   A50        2.10496  -0.00619   0.00000  -0.00999  -0.01025   2.09471
   A51        2.30894   0.00679   0.00000   0.01710   0.01750   2.32644
   A52        1.85770  -0.00039   0.00000  -0.00562  -0.00580   1.85190
   A53        1.92115  -0.00226   0.00000  -0.00693  -0.00695   1.91420
   A54        1.92357  -0.00242   0.00000  -0.00776  -0.00778   1.91579
   A55        1.95679  -0.00162   0.00000  -0.00501  -0.00502   1.95177
   A56        1.88496   0.00231   0.00000   0.00710   0.00707   1.89204
   A57        1.87921   0.00223   0.00000   0.00731   0.00730   1.88651
   A58        1.89618   0.00206   0.00000   0.00621   0.00619   1.90238
   A59        1.92135  -0.00176   0.00000  -0.00559  -0.00561   1.91574
   A60        1.95336  -0.00163   0.00000  -0.00501  -0.00503   1.94833
   A61        1.92059  -0.00206   0.00000  -0.00642  -0.00644   1.91415
   A62        1.89512   0.00179   0.00000   0.00556   0.00554   1.90066
   A63        1.88802   0.00184   0.00000   0.00560   0.00558   1.89360
   A64        1.88379   0.00205   0.00000   0.00660   0.00659   1.89038
   A65        2.10060   0.00832   0.00000   0.01598   0.01601   2.11662
   A66        2.09102  -0.00479   0.00000  -0.00996  -0.00997   2.08105
   A67        2.09154  -0.00353   0.00000  -0.00602  -0.00604   2.08551
   A68        1.84295   0.00155   0.00000   0.00284   0.00276   1.84571
   A69        2.31652   0.00527   0.00000   0.00854   0.00860   2.32513
   A70        2.12320  -0.00685   0.00000  -0.01160  -0.01160   2.11160
   A71        1.97156   0.00185   0.00000   0.00605   0.00609   1.97764
   A72        2.11529   0.00141   0.00000   0.00579   0.00573   2.12102
   A73        2.19634  -0.00326   0.00000  -0.01185  -0.01182   2.18452
   A74        1.92712  -0.00858   0.00000  -0.01873  -0.01892   1.90820
   A75        2.06598  -0.00526   0.00000  -0.01272  -0.01274   2.05324
   A76        2.10846   0.00153   0.00000   0.00293   0.00294   2.11140
   A77        2.10875   0.00373   0.00000   0.00980   0.00980   2.11855
   A78        2.10083   0.00331   0.00000   0.00372   0.00377   2.10460
   A79        2.09138  -0.00160   0.00000  -0.00169  -0.00171   2.08967
   A80        2.09097  -0.00171   0.00000  -0.00204  -0.00206   2.08891
   A81        2.05808  -0.00042   0.00000  -0.00029  -0.00029   2.05779
   A82        2.12285  -0.00130   0.00000  -0.00459  -0.00459   2.11826
   A83        2.10225   0.00173   0.00000   0.00488   0.00488   2.10714
   A84        2.06050  -0.00051   0.00000  -0.00069  -0.00069   2.05980
   A85        2.12765  -0.00243   0.00000  -0.00806  -0.00806   2.11959
   A86        2.09504   0.00295   0.00000   0.00876   0.00876   2.10380
   A87        2.10131   0.00330   0.00000   0.00390   0.00395   2.10525
   A88        2.09090  -0.00178   0.00000  -0.00236  -0.00238   2.08852
   A89        2.09098  -0.00152   0.00000  -0.00155  -0.00157   2.08941
   A90        2.10005   0.00791   0.00000   0.01531   0.01535   2.11540
   A91        2.09130  -0.00463   0.00000  -0.00975  -0.00977   2.08153
   A92        2.09183  -0.00329   0.00000  -0.00556  -0.00558   2.08625
    D1        0.03379   0.00274   0.00000   0.02085   0.02078   0.05458
    D2       -3.13817   0.00152   0.00000   0.01191   0.01184  -3.12633
    D3       -2.94568   0.00190   0.00000   0.01107   0.01087  -2.93480
    D4        0.16555   0.00069   0.00000   0.00213   0.00192   0.16747
    D5       -0.05155  -0.00386   0.00000  -0.02587  -0.02602  -0.07757
    D6       -2.15650  -0.00304   0.00000  -0.02172  -0.02177  -2.17827
    D7        1.98971  -0.00265   0.00000  -0.01769  -0.01767   1.97204
    D8        2.95018  -0.00179   0.00000  -0.01452  -0.01467   2.93551
    D9        0.84524  -0.00097   0.00000  -0.01037  -0.01042   0.83482
   D10       -1.29174  -0.00058   0.00000  -0.00635  -0.00632  -1.29806
   D11       -0.12749   0.00110   0.00000   0.00423   0.00412  -0.12337
   D12        2.67193   0.00365   0.00000   0.03232   0.03233   2.70426
   D13       -3.08842  -0.00050   0.00000  -0.00759  -0.00779  -3.09621
   D14       -0.28900   0.00204   0.00000   0.02050   0.02042  -0.26858
   D15       -0.00292  -0.00055   0.00000  -0.00844  -0.00840  -0.01131
   D16        3.12897  -0.00090   0.00000  -0.00796  -0.00789   3.12108
   D17       -3.11807   0.00023   0.00000  -0.00113  -0.00121  -3.11928
   D18        0.01382  -0.00013   0.00000  -0.00065  -0.00071   0.01311
   D19       -3.12274   0.00139   0.00000   0.01127   0.01126  -3.11148
   D20        0.01849   0.00132   0.00000   0.01025   0.01021   0.02871
   D21       -0.01559   0.00018   0.00000   0.00141   0.00146  -0.01413
   D22        3.12564   0.00011   0.00000   0.00039   0.00042   3.12606
   D23       -0.03275  -0.00180   0.00000  -0.00858  -0.00856  -0.04131
   D24        3.11913  -0.00146   0.00000  -0.00922  -0.00922   3.10990
   D25       -0.00309   0.00000   0.00000  -0.00050  -0.00046  -0.00356
   D26       -3.14153   0.00007   0.00000  -0.00043  -0.00041   3.14124
   D27        3.12743  -0.00037   0.00000   0.00018   0.00024   3.12767
   D28       -0.01100  -0.00030   0.00000   0.00025   0.00029  -0.01072
   D29        0.05096   0.00343   0.00000   0.02102   0.02106   0.07202
   D30        2.07612  -0.00086   0.00000   0.01308   0.01279   2.08892
   D31       -2.01187  -0.00042   0.00000   0.00625   0.00623  -2.00564
   D32       -1.01513   0.00287   0.00000   0.00726   0.00757  -1.00756
   D33        1.09731   0.00100   0.00000   0.00337   0.00350   1.10081
   D34       -3.03222   0.00058   0.00000   0.00140   0.00167  -3.03056
   D35       -3.01008   0.00096   0.00000   0.00212   0.00241  -3.00768
   D36       -0.89765  -0.00091   0.00000  -0.00177  -0.00166  -0.89931
   D37        1.25600  -0.00133   0.00000  -0.00374  -0.00349   1.25251
   D38        1.10717   0.00255   0.00000   0.00930   0.00947   1.11663
   D39       -3.06358   0.00068   0.00000   0.00541   0.00540  -3.05818
   D40       -0.90993   0.00026   0.00000   0.00344   0.00357  -0.90636
   D41       -3.10503  -0.00345   0.00000  -0.00862  -0.00880  -3.11382
   D42        1.06883  -0.00343   0.00000  -0.00848  -0.00865   1.06018
   D43       -1.02566  -0.00355   0.00000  -0.00919  -0.00936  -1.03502
   D44       -1.11699   0.00215   0.00000   0.00874   0.00873  -1.10826
   D45        3.05687   0.00217   0.00000   0.00888   0.00887   3.06575
   D46        0.96238   0.00205   0.00000   0.00817   0.00817   0.97055
   D47        1.09385   0.00140   0.00000   0.00054   0.00072   1.09456
   D48       -1.01548   0.00143   0.00000   0.00068   0.00086  -1.01462
   D49       -3.10997   0.00130   0.00000  -0.00003   0.00015  -3.10982
   D50       -0.00512   0.00001   0.00000   0.00074   0.00075  -0.00437
   D51       -3.14111   0.00006   0.00000   0.00047   0.00046  -3.14066
   D52        3.13331  -0.00006   0.00000   0.00066   0.00069   3.13400
   D53       -0.00268  -0.00001   0.00000   0.00038   0.00039  -0.00228
   D54       -2.95637   0.00381   0.00000   0.02268   0.02254  -2.93383
   D55        1.27341   0.00413   0.00000   0.02569   0.02554   1.29894
   D56       -0.89163   0.00616   0.00000   0.03692   0.03694  -0.85468
   D57        0.50438  -0.00065   0.00000  -0.00742  -0.00751   0.49687
   D58       -1.54903  -0.00034   0.00000  -0.00442  -0.00452  -1.55355
   D59        2.56912   0.00170   0.00000   0.00682   0.00689   2.57601
   D60       -3.05065   0.00042   0.00000  -0.01562  -0.01602  -3.06666
   D61       -0.07076  -0.00203   0.00000  -0.02250  -0.02300  -0.09376
   D62       -0.17658   0.00001   0.00000   0.00236   0.00234  -0.17423
   D63        2.80331  -0.00245   0.00000  -0.00452  -0.00464   2.79867
   D64       -0.65188   0.00224   0.00000   0.01628   0.01622  -0.63567
   D65        1.35300   0.00124   0.00000   0.01221   0.01222   1.36522
   D66       -2.83389   0.00027   0.00000   0.00931   0.00932  -2.82457
   D67        1.37040   0.00907   0.00000   0.04504   0.04482   1.41522
   D68       -2.90791   0.00806   0.00000   0.04097   0.04082  -2.86708
   D69       -0.81161   0.00710   0.00000   0.03807   0.03792  -0.77369
   D70       -2.74746  -0.00389   0.00000  -0.01368  -0.01365  -2.76112
   D71       -0.74258  -0.00489   0.00000  -0.01775  -0.01765  -0.76023
   D72        1.35371  -0.00586   0.00000  -0.02065  -0.02055   1.33316
   D73       -0.23484   0.00098   0.00000   0.00546   0.00559  -0.22925
   D74       -2.30536  -0.00318   0.00000  -0.01492  -0.01494  -2.32031
   D75        1.82174  -0.00105   0.00000  -0.00263  -0.00247   1.81927
   D76        3.09588   0.00118   0.00000   0.00923   0.00923   3.10511
   D77        1.02535  -0.00298   0.00000  -0.01115  -0.01130   1.01405
   D78       -1.13073  -0.00084   0.00000   0.00114   0.00117  -1.12956
   D79       -0.20024   0.00233   0.00000   0.01799   0.01782  -0.18242
   D80        2.75440   0.00371   0.00000   0.02895   0.02890   2.78330
   D81        2.73935   0.00106   0.00000   0.01211   0.01193   2.75128
   D82       -0.58920   0.00244   0.00000   0.02307   0.02302  -0.56618
   D83        0.55080  -0.00225   0.00000  -0.01488  -0.01488   0.53592
   D84        2.66540   0.00426   0.00000   0.01705   0.01702   2.68242
   D85       -1.46577  -0.00868   0.00000  -0.04145  -0.04124  -1.50701
   D86       -1.45009  -0.00122   0.00000  -0.01081  -0.01087  -1.46096
   D87        0.66451   0.00529   0.00000   0.02112   0.02103   0.68554
   D88        2.81653  -0.00765   0.00000  -0.03738  -0.03723   2.77930
   D89        2.73465  -0.00031   0.00000  -0.00813  -0.00819   2.72646
   D90       -1.43394   0.00620   0.00000   0.02380   0.02371  -1.41023
   D91        0.71808  -0.00674   0.00000  -0.03470  -0.03455   0.68353
   D92        0.76269   0.00016   0.00000  -0.00402  -0.00408   0.75861
   D93       -2.23506  -0.00182   0.00000  -0.01491  -0.01498  -2.25004
   D94       -1.36778   0.00028   0.00000  -0.00064  -0.00065  -1.36844
   D95        1.91766  -0.00169   0.00000  -0.01153  -0.01156   1.90609
   D96        2.89250  -0.00163   0.00000  -0.01171  -0.01182   2.88069
   D97       -0.10524  -0.00360   0.00000  -0.02259  -0.02272  -0.12796
   D98       -3.11566   0.00086   0.00000  -0.00128  -0.00111  -3.11677
   D99        1.09020   0.00093   0.00000  -0.00090  -0.00073   1.08947
   D100      -1.02433   0.00109   0.00000  -0.00002   0.00015  -1.02418
   D101      -1.02213  -0.00344   0.00000  -0.00918  -0.00935  -1.03148
   D102      -3.09946  -0.00337   0.00000  -0.00880  -0.00897  -3.10843
   D103       1.06920  -0.00322   0.00000  -0.00792  -0.00809   1.06111
   D104       0.95523   0.00220   0.00000   0.00796   0.00796   0.96319
   D105      -1.12210   0.00227   0.00000   0.00834   0.00834  -1.11376
   D106       3.04656   0.00242   0.00000   0.00922   0.00922   3.05578
   D107       2.15261  -0.00001   0.00000   0.01464   0.01435   2.16696
   D108       0.09654   0.00317   0.00000   0.01959   0.01963   0.11618
   D109      -1.94619   0.00119   0.00000   0.01141   0.01133  -1.93486
   D110      -2.89799   0.00168   0.00000   0.00726   0.00705  -2.89094
   D111       0.20834   0.00051   0.00000  -0.00037  -0.00056   0.20779
   D112       0.07602   0.00232   0.00000   0.01634   0.01628   0.09231
   D113      -3.10083   0.00115   0.00000   0.00871   0.00867  -3.09215
   D114       0.00300   0.00005   0.00000   0.00002   0.00001   0.00301
   D115      -3.13510   0.00005   0.00000  -0.00017  -0.00019  -3.13529
   D116       3.13899  -0.00001   0.00000   0.00028   0.00029   3.13928
   D117       0.00089   0.00000   0.00000   0.00009   0.00009   0.00098
   D118      -0.01862  -0.00021   0.00000  -0.00473  -0.00466  -0.02328
   D119       3.12061  -0.00062   0.00000  -0.00553  -0.00546   3.11515
   D120      -3.12979   0.00053   0.00000   0.00139   0.00134  -3.12844
   D121       0.00944   0.00012   0.00000   0.00059   0.00055   0.00999
   D122      -3.11405   0.00110   0.00000   0.00849   0.00845  -3.10560
   D123       0.03177   0.00069   0.00000   0.00496   0.00493   0.03670
   D124      -0.01235  -0.00004   0.00000   0.00017   0.00022  -0.01213
   D125       3.13347  -0.00045   0.00000  -0.00335  -0.00330   3.13017
   D126      -0.05354  -0.00174   0.00000  -0.00977  -0.00973  -0.06327
   D127       3.09056  -0.00131   0.00000  -0.00895  -0.00893   3.08162
   D128      -0.00124  -0.00010   0.00000  -0.00096  -0.00094  -0.00218
   D129       3.14059   0.00009   0.00000   0.00007   0.00008   3.14067
   D130       3.13766  -0.00056   0.00000  -0.00184  -0.00180   3.13586
   D131      -0.00370  -0.00037   0.00000  -0.00081  -0.00079  -0.00448
   D132      -0.00355  -0.00001   0.00000   0.00051   0.00052  -0.00303
   D133       3.14077   0.00017   0.00000   0.00133   0.00133  -3.14108
   D134       3.13780  -0.00020   0.00000  -0.00052  -0.00050   3.13731
   D135      -0.00106  -0.00002   0.00000   0.00031   0.00031  -0.00074
   D136       0.00712  -0.00004   0.00000  -0.00091  -0.00093   0.00619
   D137      -3.13411   0.00004   0.00000   0.00011   0.00011  -3.13401
   D138      -3.13795  -0.00004   0.00000  -0.00072  -0.00074  -3.13869
   D139       0.00400   0.00004   0.00000   0.00030   0.00030   0.00430
   D140       0.00740   0.00002   0.00000  -0.00044  -0.00046   0.00694
   D141      -3.13728  -0.00012   0.00000  -0.00139  -0.00141  -3.13869
   D142      -3.13834   0.00041   0.00000   0.00297   0.00298  -3.13536
   D143       0.00017   0.00026   0.00000   0.00202   0.00203   0.00220
   D144       0.00038   0.00007   0.00000   0.00021   0.00020   0.00058
   D145       3.13924  -0.00012   0.00000  -0.00062  -0.00062   3.13862
   D146      -3.13812   0.00022   0.00000   0.00116   0.00115  -3.13697
   D147       0.00074   0.00003   0.00000   0.00033   0.00033   0.00107
         Item               Value     Threshold  Converged?
 Maximum Force            0.093864     0.000450     NO 
 RMS     Force            0.010413     0.000300     NO 
 Maximum Displacement     0.136659     0.001800     NO 
 RMS     Displacement     0.029562     0.001200     NO 
 Predicted change in Energy=-3.958093D-02
 Lowest energy point so far.  Saving SCF results.
 GradGradGradGradGradGradGradGradGradGradGradGradGradGradGradGradGradGrad

 Leave Link  103 at Wed Aug 28 10:47:26 2019, MaxMem=   536870912 cpu:         1.4
 (Enter /pbs_home/pkowalski/g09d01/g09/l202.exe)
                          Input orientation:                          
 ---------------------------------------------------------------------
 Center     Atomic      Atomic             Coordinates (Angstroms)
 Number     Number       Type             X           Y           Z
 ---------------------------------------------------------------------
      1          6           0       -1.643660   -0.119586   -0.546475
      2          6           0       -2.985995    0.221005   -0.939642
      3          6           0       -3.757274   -0.909749   -0.674068
      4          8           0       -3.040713   -1.936543   -0.166343
      5          6           0       -1.680578   -1.575762   -0.100721
      6          6           0       -5.126315   -0.925828   -0.913995
      7          6           0       -0.489111    0.632798   -0.369163
      8          6           0       -0.207215    2.067656   -0.663445
      9          6           0        0.541460    0.136820    0.532225
     10          6           0        1.323961    2.107431   -0.508470
     11          6           0        1.638710    1.145004    0.652534
     12          9           0       -0.808580    2.879031    0.256522
     13          9           0       -0.576856    2.471665   -1.909921
     14          9           0        1.863274    1.579624   -1.644114
     15          9           0        1.828544    3.354849   -0.338279
     16          9           0        2.900520    0.644522    0.529492
     17          9           0        1.548002    1.793995    1.848433
     18          6           0       -1.108104   -1.606705    1.327403
     19          6           0        0.296235   -1.016216    1.276517
     20          6           0       -1.980285   -0.802567    2.306230
     21          1           0       -1.527439   -0.825324    3.312187
     22          1           0       -2.985717   -1.252840    2.366541
     23          1           0       -2.077054    0.252013    1.998011
     24          6           0       -0.883039   -2.470847   -1.059655
     25          1           0       -0.949328   -3.521969   -0.730927
     26          1           0        0.178534   -2.176291   -1.102337
     27          1           0       -1.304994   -2.394782   -2.076183
     28          6           0       -5.707731    0.237180   -1.429083
     29          6           0        1.154564   -1.968359    1.936025
     30          6           0        0.347569   -3.069713    2.224328
     31          8           0       -0.937898   -2.904946    1.843060
     32          6           0        0.860478   -4.205060    2.840714
     33          6           0       -4.937317    1.384628   -1.690502
     34          6           0       -3.563487    1.389056   -1.443702
     35          1           0       -2.967481    2.276109   -1.638107
     36          1           0       -6.777710    0.254083   -1.626052
     37          1           0       -5.416652    2.277812   -2.085709
     38          1           0       -5.721443   -1.811947   -0.704563
     39          6           0        2.516534   -1.973199    2.248037
     40          6           0        3.042744   -3.106718    2.870135
     41          6           0        2.221064   -4.209750    3.162677
     42          1           0        4.099419   -3.138071    3.127504
     43          1           0        2.650393   -5.085323    3.645430
     44          1           0        0.223014   -5.058244    3.062096
     45          1           0        3.153116   -1.124987    2.017675
 ---------------------------------------------------------------------
                    Distance matrix (angstroms):
                    1          2          3          4          5
     1  C    0.000000
     2  C    1.439600   0.000000
     3  C    2.260090   1.394275   0.000000
     4  O    2.323272   2.292596   1.351130   0.000000
     5  C    1.523321   2.374083   2.254987   1.408700   0.000000
     6  C    3.593604   2.428343   1.389999   2.435213   3.599574
     7  C    1.389425   2.594119   3.626749   3.626751   2.523765
     8  C    2.619366   3.347838   4.633354   4.930459   3.970132
     9  C    2.450323   3.823143   4.585800   4.197475   2.875936
    10  C    3.710502   4.724430   5.911832   5.959963   4.770684
    11  C    3.716283   4.977619   5.924401   5.662463   4.357480
    12  F    3.214632   3.638275   4.890362   5.324564   4.553370
    13  F    3.116350   3.436694   4.803785   5.342561   4.568706
    14  F    4.048544   5.085031   6.223225   6.212594   4.989730
    15  F    4.916425   5.776020   7.035688   7.192917   6.056508
    16  F    4.731927   6.081840   6.941940   6.514931   5.129647
    17  F    4.425390   5.550206   6.466776   6.247603   5.057489
    18  C    2.451481   3.465038   3.392600   2.464761   1.538903
    19  C    2.808992   4.149110   4.499673   3.750209   2.473392
    20  C    2.952576   3.548920   3.471506   2.919594   2.545794
    21  H    3.924391   4.615218   4.568318   3.952844   3.497792
    22  H    3.401624   3.619815   3.155680   2.624114   2.809813
    23  H    2.607743   3.075214   3.363456   3.225344   2.811161
    24  C    2.523951   3.418025   3.293468   2.395631   1.535188
    25  H    3.477403   4.266314   3.835556   2.684441   2.172467
    26  H    2.803464   3.973379   4.156697   3.361119   2.195489
    27  H    2.762466   3.310564   3.191383   2.621105   2.171246
    28  C    4.174081   2.765440   2.385325   3.665047   4.611861
    29  C    4.172628   5.496090   5.662102   4.692688   3.512905
    30  C    4.510609   5.652626   5.469542   4.298818   3.427992
    31  O    3.737138   4.659366   4.273830   3.065507   2.469127
    32  C    5.868122   6.976854   6.673560   5.422901   4.692784
    33  C    3.797320   2.392795   2.773049   4.117079   4.679493
    34  C    2.601298   1.397110   2.431952   3.600631   3.760197
    35  H    2.946781   2.170633   3.420940   4.462946   4.342416
    36  H    5.259619   3.853486   3.373990   4.571076   5.626342
    37  H    4.727815   3.384083   3.860933   5.204790   5.722626
    38  H    4.417849   3.416259   2.161677   2.737063   4.092553
    39  C    5.343443   6.727084   7.002164   6.059173   4.826010
    40  C    6.523692   7.869805   7.976735   6.899128   5.786155
    41  C    6.739684   7.973335   7.832698   6.628435   5.728043
    42  H    7.456026   8.833355   9.008052   7.954532   6.802251
    43  H    7.789063   8.997159   8.783603   7.538774   6.716248
    44  H    6.395045   7.360850   6.856503   5.551554   5.074915
    45  H    5.531252   6.945941   7.419252   6.617558   5.296735
                    6          7          8          9         10
     6  C    0.000000
     7  C    4.922379   0.000000
     8  C    5.763789   1.491605   0.000000
     9  C    5.945120   1.456218   2.391291   0.000000
    10  C    7.139410   2.341192   1.539514   2.361920   0.000000
    11  C    7.246235   2.415335   2.447555   1.494947   1.540540
    12  F    5.872810   2.353531   1.366129   3.068932   2.393389
    13  F    5.764756   2.400639   1.361455   3.558962   2.389527
    14  F    7.460879   2.838255   2.342395   2.926658   1.363498
    15  F    8.186923   3.575198   2.430414   3.573524   1.356325
    16  F    8.305403   3.506752   3.620280   2.413075   2.388097
    17  F    7.718481   3.227374   3.076558   2.343450   2.388185
    18  C    4.651180   2.876954   4.275045   2.528487   4.804184
    19  C    5.848980   2.458512   3.677932   1.394130   3.741601
    20  C    4.503615   3.382543   4.494544   3.223156   5.225769
    21  H    5.551813   4.093481   5.090970   3.596422   5.597228
    22  H    3.930778   4.156050   5.284561   4.211514   6.174985
    23  H    4.377794   2.875773   3.725078   3.003067   4.614318
    24  C    4.518152   3.203836   4.605619   3.370935   5.112268
    25  H    4.921452   4.195803   5.639078   4.147860   6.075153
    26  H    5.453490   2.978972   4.283983   2.855520   4.473808
    27  H    4.255702   3.570129   4.807733   4.077032   5.444176
    28  C    1.398552   5.339844   5.847437   6.550510   7.334171
    29  C    6.975595   3.844682   4.990101   2.603522   4.755662
    30  C    6.663987   4.597262   5.919424   3.630793   5.935010
    31  O    5.390834   4.196542   5.616336   3.627550   5.980771
    32  C    7.790564   5.960668   7.264025   4.927759   7.160963
    33  C    2.444768   4.700822   4.888276   6.042726   6.412742
    34  C    2.842834   3.343404   3.511959   4.724719   5.027711
    35  H    3.929033   3.233111   2.934703   4.647533   4.440834
    36  H    2.150888   6.424148   6.883826   7.631655   8.385760
    37  H    3.423524   5.471130   5.404187   6.851024   6.924781
    38  H    1.087771   5.785029   6.742382   6.674675   8.064595
    39  C    8.337180   4.761812   5.676623   3.361117   5.066765
    40  C    9.263339   6.078736   7.058510   4.716225   6.446436
    41  C    9.021495   6.577933   7.742194   5.350982   7.361310
    42  H   10.312221   6.892078   7.747127   5.488119   6.959796
    43  H    9.928089   7.659657   8.825952   6.435093   8.411303
    44  H    7.842288   6.683458   8.052528   5.787084   8.081332
    45  H    8.785404   4.696021   5.354736   3.258752   4.491741
                   11         12         13         14         15
    11  C    0.000000
    12  F    3.025376   0.000000
    13  F    3.637985   2.216556   0.000000
    14  F    2.348173   3.526993   2.611633   0.000000
    15  F    2.429230   2.744925   3.005997   2.204050   0.000000
    16  F    1.363006   4.338774   4.623995   2.583575   3.041057
    17  F    1.363669   3.043840   4.370295   3.513294   2.701236
    18  C    3.946180   4.621507   5.234080   5.273679   6.001284
    19  C    2.619631   4.175399   4.804268   4.209998   4.905277
    20  C    4.429996   4.373597   5.519614   6.004415   6.227737
    21  H    4.580442   4.855522   6.248533   6.468820   6.485551
    22  H    5.483867   5.124886   6.161386   6.900791   7.191937
    23  H    4.051498   3.397504   4.738078   5.527550   5.508133
    24  C    4.729184   5.509905   5.024453   4.928502   6.466204
    25  H    5.512943   6.478246   6.119838   5.896685   7.427070
    26  H    4.030221   5.327023   4.777688   4.151959   5.822355
    27  H    5.351763   5.788008   4.923427   5.101030   6.774778
    28  C    7.689438   5.815696   5.616939   7.692107   8.228314
    29  C    3.402172   5.492891   6.123964   5.089975   5.827799
    30  C    4.679895   6.371538   6.975202   6.235266   7.073559
    31  O    4.945538   5.999017   6.566823   6.333901   7.183068
    32  C    5.832406   7.723221   8.319442   7.387953   8.258048
    33  C    6.985082   4.803188   4.499269   6.803544   7.175455
    34  C    5.613966   3.563748   3.210821   5.433803   5.844682
    35  H    5.267203   2.934959   2.413962   4.880709   5.084790
    36  H    8.764806   6.787117   6.591574   8.742082   9.238004
    37  H    7.652409   5.204022   4.846866   7.326650   7.530365
    38  H    8.047181   6.860406   6.802132   8.361425   9.155995
    39  C    3.611010   6.210205   6.827481   5.310192   5.962420
    40  C    4.996619   7.582404   8.189554   6.612971   7.315739
    41  C    5.942503   8.238646   8.843128   7.533266   8.344693
    42  H    5.524970   8.278677   8.871997   7.072858   7.702371
    43  H    6.985549   9.320950   9.918928   8.545194   9.369198
    44  H    6.803710   8.481495   9.058713   8.300612   9.215227
    45  H    3.051212   5.901597   6.501892   4.731523   5.232010
                   16         17         18         19         20
    16  F    0.000000
    17  F    2.211379   0.000000
    18  C    4.666235   4.346393   0.000000
    19  C    3.177797   3.129105   1.524282   0.000000
    20  C    5.391949   4.404602   1.537999   2.507688   0.000000
    21  H    5.432371   4.296714   2.173883   2.739741   1.103421
    22  H    6.451551   5.486916   2.174962   3.466317   1.103303
    23  H    5.204502   3.942221   2.200775   2.785939   1.102951
    24  C    5.152303   5.705770   2.548616   2.994050   3.913603
    25  H    5.811164   6.414767   2.816055   3.443843   4.205038
    26  H    4.246064   5.132802   2.807758   2.649259   4.262153
    27  H    5.806312   6.409996   3.499175   3.962950   4.711339
    28  C    8.837642   8.112425   5.670511   6.703647   5.378428
    29  C    3.442941   3.783884   2.370840   1.441616   3.365026
    30  C    4.815139   5.023743   2.250300   2.262262   3.250471
    31  O    5.390513   5.315992   1.407231   2.326231   2.391881
    32  C    5.746473   6.119312   3.594005   3.596360   4.464591
    33  C    8.179720   7.399392   5.720026   6.477448   5.431549
    34  C    6.799354   6.093394   4.762616   5.299281   4.622956
    35  H    6.464827   5.725205   5.227598   5.475973   5.100058
    36  H    9.923051   9.152096   6.658067   7.751082   6.292427
    37  H    8.870302   8.013611   6.730705   7.402180   6.370752
    38  H    9.049606   8.506787   5.045186   6.385163   4.907136
    39  C    3.154886   3.910178   3.757644   2.605647   4.647058
    40  C    4.423871   5.224473   4.675425   3.801727   5.554991
    41  C    5.564105   6.182653   4.607324   4.178663   5.476654
    42  H    4.742893   5.698336   5.718718   4.732085   6.564440
    43  H    6.527078   7.195101   5.621417   5.264165   6.448150
    44  H    6.790041   7.083908   4.085848   4.419461   4.851458
    45  H    2.325866   3.335489   4.343561   2.953458   5.151604
                   21         22         23         24         25
    21  H    0.000000
    22  H    1.789858   0.000000
    23  H    1.785998   1.796125   0.000000
    24  C    4.715507   4.200431   4.264851   0.000000
    25  H    4.894168   4.346278   4.791848   1.103320   0.000000
    26  H    4.921736   4.785224   4.538336   1.102507   1.794678
    27  H    5.616691   4.885352   4.919416   1.103250   1.790745
    28  C    6.409633   4.902681   4.992696   5.545046   6.104181
    29  C    3.223894   4.223653   3.921383   3.657652   3.735331
    30  C    3.120316   3.798954   4.118722   3.557750   3.258835
    31  O    2.613565   2.682732   3.359772   2.935508   2.646933
    32  C    4.164979   4.871721   5.404141   4.610881   4.061850
    33  C    6.445003   5.217718   4.803026   5.630260   6.395275
    34  C    5.627384   4.672406   3.917619   4.714991   5.608926
    35  H    6.016479   5.337698   4.255723   5.216617   6.205935
    36  H    7.288119   5.708838   5.935487   6.518681   7.002133
    37  H    7.341166   6.180410   5.650978   6.645013   7.445125
    38  H    5.890448   4.150720   4.984517   4.895957   5.069315
    39  C    4.336329   5.550471   5.110296   4.769232   4.825465
    40  C    5.127060   6.327149   6.184982   5.591006   5.392283
    41  C    5.052521   6.040507   6.303776   5.521533   5.067995
    42  H    6.086414   7.371046   7.135631   6.542352   6.365902
    43  H    5.976029   6.934639   7.317779   6.438824   5.878313
    44  H    4.587400   5.026017   5.883996   4.990672   4.256941
    45  H    4.865507   6.150067   5.408436   5.250890   5.489115
                   26         27         28         29         30
    26  H    0.000000
    27  H    1.788007   0.000000
    28  C    6.370221   5.170111   0.000000
    29  C    3.198049   4.725366   7.954838   0.000000
    30  C    3.448693   4.656275   7.807023   1.395471   0.000000
    31  O    3.233067   3.969319   6.582642   2.294392   1.350903
    32  C    4.486491   5.669414   9.005889   2.430592   1.389971
    33  C    6.260832   5.256088   1.406596   7.842528   7.943366
    34  C    5.179860   4.451769   2.434094   6.704834   6.973623
    35  H    5.477985   4.977248   3.421972   6.912394   7.381448
    36  H    7.387173   6.096698   1.088089   8.974888   8.754579
    37  H    7.218875   6.224063   2.163345   8.796886   8.966531
    38  H    5.924584   4.661122   2.173485   7.367268   6.855165
    39  C    4.090538   5.786250   9.276072   1.397260   2.430497
    40  C    4.984970   6.623877  10.307072   2.394503   2.771715
    41  C    5.147546   6.570605  10.184559   2.768741   2.385407
    42  H    5.847214   7.539132  11.328503   3.385264   3.859634
    43  H    6.092114   7.457946  11.132742   3.856816   3.374198
    44  H    5.064597   5.985880   9.131590   3.418071   2.161394
    45  H    4.437100   6.184400   9.604699   2.170749   3.419906
                   31         32         33         34         35
    31  O    0.000000
    32  C    2.433057   0.000000
    33  C    6.847032   9.240723   0.000000
    34  C    6.011237   8.319965   1.395829   0.000000
    35  H    6.563616   8.758919   2.162808   1.086223   0.000000
    36  H    7.491168   9.908475   2.160864   3.413597   4.313535
    37  H    7.896546  10.281033   1.087993   2.153203   2.489737
    38  H    5.528773   7.849692   3.435843   3.930587   5.016773
    39  C    3.600730   2.841653   9.074524   7.867677   7.951928
    40  C    4.115958   2.443257  10.230004   9.080939   9.242396
    41  C    3.663734   1.398169  10.300137   9.275041   9.593482
    42  H    5.203720   3.422199  11.195114  10.005545  10.097795
    43  H    4.569291   2.150866  11.309544  10.316450  10.661470
    44  H    2.733214   1.087793   9.525062   8.729689   9.277063
    45  H    4.464878   3.926886   9.246829   7.963309   7.898981
                   36         37         38         39         40
    36  H    0.000000
    37  H    2.481782   0.000000
    38  H    2.496662   4.327422   0.000000
    39  C   10.312726   9.989389   8.752606   0.000000
    40  C   11.311587  11.185479   9.553317   1.395983   0.000000
    41  C   11.128148  11.312326   9.153602   2.434343   1.406207
    42  H   12.345644  12.127035  10.625096   2.153117   1.088018
    43  H   12.049353  12.334461   9.986244   3.414080   2.160995
    44  H    9.960406  10.588836   7.750015   3.929431   3.434557
    45  H   10.667703  10.092459   9.308076   1.085250   2.160122
                   41         42         43         44         45
    41  C    0.000000
    42  H    2.162856   0.000000
    43  H    1.088119   2.481877   0.000000
    44  H    2.173077   4.326414   2.496634   0.000000
    45  H    3.419870   2.485904   4.311216   5.014661   0.000000
 Stoichiometry    C23H14F6O2
 Framework group  C1[X(C23H14F6O2)]
 Deg. of freedom   129
 Full point group                 C1      NOp   1
 RotChk:  IX=0 Diff= 4.72D-03
 Largest Abelian subgroup         C1      NOp   1
 Largest concise Abelian subgroup C1      NOp   1
                         Standard orientation:                         
 ---------------------------------------------------------------------
 Center     Atomic      Atomic             Coordinates (Angstroms)
 Number     Number       Type             X           Y           Z
 ---------------------------------------------------------------------
      1          6           0        1.365981   -0.361610    0.365368
      2          6           0        2.728083   -0.777254    0.154733
      3          6           0        2.707621   -2.171116    0.181814
      4          8           0        1.476256   -2.681980    0.401605
      5          6           0        0.557770   -1.631909    0.596975
      6          6           0        3.864059   -2.916790   -0.014953
      7          6           0        0.718251    0.860832    0.236591
      8          6           0        1.256922    2.223576   -0.042066
      9          6           0       -0.716378    0.873202   -0.012927
     10          6           0        0.027433    3.097598    0.265410
     11          6           0       -1.183576    2.278151   -0.219591
     12          9           0        1.620520    2.342935   -1.353500
     13          9           0        2.312667    2.583944    0.738381
     14          9           0       -0.063717    3.211895    1.621048
     15          9           0        0.091936    4.345117   -0.262941
     16          9           0       -2.303699    2.623748    0.475875
     17          9           0       -1.413026    2.504213   -1.544672
     18          6           0       -0.581398   -1.615717   -0.437557
     19          6           0       -1.379517   -0.334129   -0.227861
     20          6           0       -0.041980   -1.668361   -1.876896
     21          1           0       -0.882769   -1.629432   -2.590405
     22          1           0        0.506181   -2.612607   -2.035631
     23          1           0        0.630825   -0.821761   -2.093926
     24          6           0        0.027061   -1.698270    2.035984
     25          1           0       -0.529356   -2.639223    2.185398
     26          1           0       -0.639046   -0.849583    2.263039
     27          1           0        0.872062   -1.674999    2.744921
     28          6           0        5.053705   -2.218856   -0.246422
     29          6           0       -2.760608   -0.735023   -0.127227
     30          6           0       -2.752129   -2.130382   -0.142770
     31          8           0       -1.514356   -2.656041   -0.271377
     32          6           0       -3.926323   -2.865618   -0.029999
     33          6           0        5.079956   -0.813018   -0.284448
     34          6           0        3.911567   -0.075270   -0.087133
     35          1           0        3.927832    1.010240   -0.122963
     36          1           0        5.974660   -2.776272   -0.404748
     37          1           0        6.018526   -0.295798   -0.472325
     38          1           0        3.840284   -4.004061    0.007918
     39          6           0       -3.955285   -0.024467    0.014875
     40          6           0       -5.141629   -0.751803    0.125958
     41          6           0       -5.124670   -2.157722    0.103135
     42          1           0       -6.087663   -0.225570    0.234961
     43          1           0       -6.059615   -2.706948    0.193864
     44          1           0       -3.909390   -3.953188   -0.044043
     45          1           0       -3.969340    1.060436    0.038444
 ---------------------------------------------------------------------
 Rotational constants (GHZ):      0.2051285      0.1527883      0.0973252
 Leave Link  202 at Wed Aug 28 10:47:26 2019, MaxMem=   536870912 cpu:         0.0
 (Enter /pbs_home/pkowalski/g09d01/g09/l301.exe)
 Basis read from rwf:  (5D, 7F)
 No pseudopotential information found on rwf file.
 There are   535 symmetry adapted cartesian basis functions of A   symmetry.
 There are   504 symmetry adapted basis functions of A   symmetry.
   504 basis functions,   873 primitive gaussians,   535 cartesian basis functions
   111 alpha electrons      111 beta electrons
       nuclear repulsion energy      3369.3856135858 Hartrees.
 IExCor= 4639 DFT=T Ex+Corr=wB97XD ExCW=0 ScaHFX=  1.000000
 ScaDFX=  1.000000  1.000000  1.000000  1.000000 ScalE2=  1.000000  1.000000
 IRadAn=      0 IRanWt=     -1 IRanGd=            0 ICorTp=0 IEmpDi=121
  HFx wShort=  0.000000 wLong=  0.200000 cFull=  0.222036 cShort=  0.000000 cLong=  0.777964
  DFx wShort=  0.000000 wLong=  0.200000 cFull=  0.000000 cShort=  0.000000 cLong=  1.000000
 NAtoms=   45 NActive=   45 NUniq=   45 SFac= 1.00D+00 NAtFMM=   60 NAOKFM=F Big=F
 Integral buffers will be    131072 words long.
 Raffenetti 2 integral format.
 Two-electron integral symmetry is turned on.
 R6Disp:  Grimme-D2 Dispersion energy=       -0.0445741745 Hartrees.
 Nuclear repulsion after empirical dispersion term =     3369.3410394112 Hartrees.
 No density basis found on file   724.
 Leave Link  301 at Wed Aug 28 10:47:26 2019, MaxMem=   536870912 cpu:         0.8
 (Enter /pbs_home/pkowalski/g09d01/g09/l302.exe)
 NPDir=0 NMtPBC=     1 NCelOv=     1 NCel=       1 NClECP=     1 NCelD=      1
         NCelK=      1 NCelE2=     1 NClLst=     1 CellRange=     0.0.
 One-electron integrals computed using PRISM.
 NBasis=   504 RedAO= T EigKep=  2.48D-04  NBF=   504
 NBsUse=   504 1.00D-06 EigRej= -1.00D+00 NBFU=   504
 Precomputing XC quadrature grid using
 IXCGrd= 4 IRadAn=           0 IRanWt=          -1 IRanGd=           0 AccXCQ= 0.00D+00.
 Generated NRdTot=       0 NPtTot=           0 NUsed=           0 NTot=          32
 NSgBfM=   524   524   524   524   525 MxSgAt=    45 MxSgA2=    45.
 Leave Link  302 at Wed Aug 28 10:47:27 2019, MaxMem=   536870912 cpu:         9.9
 (Enter /pbs_home/pkowalski/g09d01/g09/l303.exe)
 DipDrv:  MaxL=1.
 Leave Link  303 at Wed Aug 28 10:47:27 2019, MaxMem=   536870912 cpu:         1.1
 (Enter /pbs_home/pkowalski/g09d01/g09/l401.exe)
 Initial guess from the checkpoint file:  "dae0097freq_closed_wb97xd.chk"
 B after Tr=     0.000000    0.000000    0.000000
         Rot=    0.999999   -0.000908   -0.000659   -0.001014 Ang=  -0.17 deg.
 Guess basis will be translated and rotated to current coordinates.
 JPrj=2 DoOrth=T DoCkMO=T.
 Generating alternative initial guess.
 ExpMin= 1.22D-01 ExpMax= 2.89D+03 ExpMxC= 4.35D+02 IAcc=1 IRadAn=         1 AccDes= 0.00D+00
 Harris functional with IExCor= 4639 and IRadAn=       1 diagonalized for initial guess.
 HarFok:  IExCor= 4639 AccDes= 0.00D+00 IRadAn=         1 IDoV= 1 UseB2=F ITyADJ=14
 ICtDFT=  3500011 ScaDFX=  1.000000  1.000000  1.000000  1.000000
 FoFCou: FMM=F IPFlag=           0 FMFlag=      100000 FMFlg1=           0
         NFxFlg=           0 DoJE=T BraDBF=F KetDBF=T FulRan=T
         wScrn=  0.000000 ICntrl=     500 IOpCl=  0 I1Cent=   200000004 NGrid=           0
         NMat0=    1 NMatS0=      1 NMatT0=    0 NMatD0=    1 NMtDS0=    0 NMtDT0=    0
 Petite list used in FoFCou.
 Harris En= -1569.57840025553    
 Leave Link  401 at Wed Aug 28 10:47:31 2019, MaxMem=   536870912 cpu:        26.7
 (Enter /pbs_home/pkowalski/g09d01/g09/l502.exe)
 Closed shell SCF:
 Using DIIS extrapolation, IDIIS=  1040.
 Integral symmetry usage will be decided dynamically.
 IVT=      885537 IEndB=      885537 NGot=   536870912 MDV=   536288776
 LenX=   536288776 LenY=   536002016
 Requested convergence on RMS density matrix=1.00D-08 within 128 cycles.
 Requested convergence on MAX density matrix=1.00D-06.
 Requested convergence on             energy=1.00D-06.
 No special actions if energy rises.
 Fock matrices will be formed incrementally for  20 cycles.
 Integral accuracy reduced to 1.0D-05 until final iterations.

 Cycle   1  Pass 0  IDiag  1:
 FoFJK:  IHMeth= 1 ICntrl=       0 DoSepK=T KAlg= 0 I1Cent=   0 FoldK=F
 IRaf=         1 NMat=   1 IRICut=       1 DoRegI=T DoRafI=F ISym2E= 0.
 FoFCou: FMM=F IPFlag=           0 FMFlag=      100000 FMFlg1=           0
         NFxFlg=           0 DoJE=T BraDBF=F KetDBF=F FulRan=T
         wScrn=  0.000000 ICntrl=     500 IOpCl=  0 I1Cent=           0 NGrid=           0
         NMat0=    1 NMatS0=      1 NMatT0=    0 NMatD0=    1 NMtDS0=    0 NMtDT0=    0
 Symmetry not used in FoFCou.
 E= -1632.65773246403    
 DIIS: error= 2.42D-03 at cycle   1 NSaved=   1.
 NSaved= 1 IEnMin= 1 EnMin= -1632.65773246403     IErMin= 1 ErrMin= 2.42D-03
 ErrMax= 2.42D-03  0.00D+00 EMaxC= 1.00D-01 BMatC= 1.07D-02 BMatP= 1.07D-02
 IDIUse=3 WtCom= 9.76D-01 WtEn= 2.42D-02
 Coeff-Com:  0.100D+01
 Coeff-En:   0.100D+01
 Coeff:      0.100D+01
 Gap=     0.734 Goal=   None    Shift=    0.000
 GapD=    0.734 DampG=2.000 DampE=1.000 DampFc=2.0000 IDamp=-1.
 RMSDP=7.84D-04 MaxDP=4.86D-02              OVMax= 1.92D-02

 Cycle   2  Pass 0  IDiag  1:
 RMSU=  7.81D-04    CP:  1.00D+00
 E= -1632.66711936716     Delta-E=       -0.009386903128 Rises=F Damp=F
 DIIS: error= 7.00D-04 at cycle   2 NSaved=   2.
 NSaved= 2 IEnMin= 2 EnMin= -1632.66711936716     IErMin= 2 ErrMin= 7.00D-04
 ErrMax= 7.00D-04  0.00D+00 EMaxC= 1.00D-01 BMatC= 8.68D-04 BMatP= 1.07D-02
 IDIUse=3 WtCom= 9.93D-01 WtEn= 7.00D-03
 Coeff-Com:  0.731D-01 0.927D+00
 Coeff-En:   0.000D+00 0.100D+01
 Coeff:      0.726D-01 0.927D+00
 Gap=     0.215 Goal=   None    Shift=    0.000
 RMSDP=1.82D-04 MaxDP=7.38D-03 DE=-9.39D-03 OVMax= 1.22D-02

 Cycle   3  Pass 0  IDiag  1:
 RMSU=  1.74D-04    CP:  1.00D+00  1.07D+00
 E= -1632.66758062743     Delta-E=       -0.000461260271 Rises=F Damp=F
 DIIS: error= 7.71D-04 at cycle   3 NSaved=   3.
 NSaved= 3 IEnMin= 3 EnMin= -1632.66758062743     IErMin= 2 ErrMin= 7.00D-04
 ErrMax= 7.71D-04  0.00D+00 EMaxC= 1.00D-01 BMatC= 6.17D-04 BMatP= 8.68D-04
 IDIUse=3 WtCom= 9.92D-01 WtEn= 7.71D-03
 Coeff-Com: -0.353D-01 0.458D+00 0.577D+00
 Coeff-En:   0.000D+00 0.306D+00 0.694D+00
 Coeff:     -0.350D-01 0.457D+00 0.578D+00
 Gap=     0.215 Goal=   None    Shift=    0.000
 RMSDP=1.07D-04 MaxDP=5.88D-03 DE=-4.61D-04 OVMax= 8.90D-03

 Cycle   4  Pass 0  IDiag  1:
 RMSU=  5.64D-05    CP:  1.00D+00  1.13D+00  5.52D-01
 E= -1632.66819545147     Delta-E=       -0.000614824039 Rises=F Damp=F
 DIIS: error= 1.93D-04 at cycle   4 NSaved=   4.
 NSaved= 4 IEnMin= 4 EnMin= -1632.66819545147     IErMin= 4 ErrMin= 1.93D-04
 ErrMax= 1.93D-04  0.00D+00 EMaxC= 1.00D-01 BMatC= 3.08D-05 BMatP= 6.17D-04
 IDIUse=3 WtCom= 9.98D-01 WtEn= 1.93D-03
 Coeff-Com: -0.177D-01 0.885D-01 0.212D+00 0.717D+00
 Coeff-En:   0.000D+00 0.000D+00 0.000D+00 0.100D+01
 Coeff:     -0.177D-01 0.884D-01 0.212D+00 0.718D+00
 Gap=     0.215 Goal=   None    Shift=    0.000
 RMSDP=2.19D-05 MaxDP=9.72D-04 DE=-6.15D-04 OVMax= 1.95D-03

 Cycle   5  Pass 0  IDiag  1:
 RMSU=  1.93D-05    CP:  1.00D+00  1.13D+00  6.06D-01  9.31D-01
 E= -1632.66822713149     Delta-E=       -0.000031680022 Rises=F Damp=F
 DIIS: error= 7.40D-05 at cycle   5 NSaved=   5.
 NSaved= 5 IEnMin= 5 EnMin= -1632.66822713149     IErMin= 5 ErrMin= 7.40D-05
 ErrMax= 7.40D-05  0.00D+00 EMaxC= 1.00D-01 BMatC= 6.03D-06 BMatP= 3.08D-05
 IDIUse=1 WtCom= 1.00D+00 WtEn= 0.00D+00
 Coeff-Com: -0.200D-02-0.385D-01 0.912D-03 0.317D+00 0.723D+00
 Coeff:     -0.200D-02-0.385D-01 0.912D-03 0.317D+00 0.723D+00
 Gap=     0.216 Goal=   None    Shift=    0.000
 RMSDP=1.02D-05 MaxDP=3.57D-04 DE=-3.17D-05 OVMax= 1.26D-03

 Cycle   6  Pass 0  IDiag  1:
 RMSU=  6.86D-06    CP:  1.00D+00  1.14D+00  6.21D-01  1.04D+00  9.71D-01
 E= -1632.66823481284     Delta-E=       -0.000007681351 Rises=F Damp=F
 DIIS: error= 2.36D-05 at cycle   6 NSaved=   6.
 NSaved= 6 IEnMin= 6 EnMin= -1632.66823481284     IErMin= 6 ErrMin= 2.36D-05
 ErrMax= 2.36D-05  0.00D+00 EMaxC= 1.00D-01 BMatC= 6.00D-07 BMatP= 6.03D-06
 IDIUse=1 WtCom= 1.00D+00 WtEn= 0.00D+00
 Coeff-Com:  0.163D-02-0.255D-01-0.274D-01 0.267D-01 0.262D+00 0.763D+00
 Coeff:      0.163D-02-0.255D-01-0.274D-01 0.267D-01 0.262D+00 0.763D+00
 Gap=     0.216 Goal=   None    Shift=    0.000
 RMSDP=4.16D-06 MaxDP=1.77D-04 DE=-7.68D-06 OVMax= 4.85D-04

 Initial convergence to 1.0D-05 achieved.  Increase integral accuracy.
 Cycle   7  Pass 1  IDiag  1:
 E= -1632.66693532532     Delta-E=        0.001299487522 Rises=F Damp=F
 DIIS: error= 1.64D-04 at cycle   1 NSaved=   1.
 NSaved= 1 IEnMin= 1 EnMin= -1632.66693532532     IErMin= 1 ErrMin= 1.64D-04
 ErrMax= 1.64D-04  0.00D+00 EMaxC= 1.00D-01 BMatC= 1.51D-05 BMatP= 1.51D-05
 IDIUse=3 WtCom= 9.98D-01 WtEn= 1.64D-03
 Coeff-Com:  0.100D+01
 Coeff-En:   0.100D+01
 Coeff:      0.100D+01
 Gap=     0.216 Goal=   None    Shift=    0.000
 RMSDP=4.16D-06 MaxDP=1.77D-04 DE= 1.30D-03 OVMax= 3.89D-04

 Cycle   8  Pass 1  IDiag  1:
 RMSU=  1.34D-04    CP:  1.00D+00
 E= -1632.66694959215     Delta-E=       -0.000014266835 Rises=F Damp=F
 DIIS: error= 1.73D-05 at cycle   2 NSaved=   2.
 NSaved= 2 IEnMin= 2 EnMin= -1632.66694959215     IErMin= 2 ErrMin= 1.73D-05
 ErrMax= 1.73D-05  0.00D+00 EMaxC= 1.00D-01 BMatC= 4.17D-07 BMatP= 1.51D-05
 IDIUse=1 WtCom= 1.00D+00 WtEn= 0.00D+00
 Coeff-Com: -0.250D-01 0.102D+01
 Coeff:     -0.250D-01 0.102D+01
 Gap=     0.216 Goal=   None    Shift=    0.000
 RMSDP=8.67D-06 MaxDP=3.34D-04 DE=-1.43D-05 OVMax= 2.64D-04

 Cycle   9  Pass 1  IDiag  1:
 RMSU=  4.36D-06    CP:  1.00D+00  1.06D+00
 E= -1632.66694982004     Delta-E=       -0.000000227883 Rises=F Damp=F
 DIIS: error= 1.90D-05 at cycle   3 NSaved=   3.
 NSaved= 3 IEnMin= 3 EnMin= -1632.66694982004     IErMin= 2 ErrMin= 1.73D-05
 ErrMax= 1.90D-05  0.00D+00 EMaxC= 1.00D-01 BMatC= 4.10D-07 BMatP= 4.17D-07
 IDIUse=1 WtCom= 1.00D+00 WtEn= 0.00D+00
 Coeff-Com: -0.398D-01 0.526D+00 0.514D+00
 Coeff:     -0.398D-01 0.526D+00 0.514D+00
 Gap=     0.216 Goal=   None    Shift=    0.000
 RMSDP=1.89D-06 MaxDP=1.17D-04 DE=-2.28D-07 OVMax= 9.74D-05

 Cycle  10  Pass 1  IDiag  1:
 RMSU=  1.57D-06    CP:  1.00D+00  1.06D+00  7.74D-01
 E= -1632.66695015416     Delta-E=       -0.000000334127 Rises=F Damp=F
 DIIS: error= 3.11D-06 at cycle   4 NSaved=   4.
 NSaved= 4 IEnMin= 4 EnMin= -1632.66695015416     IErMin= 4 ErrMin= 3.11D-06
 ErrMax= 3.11D-06  0.00D+00 EMaxC= 1.00D-01 BMatC= 1.01D-08 BMatP= 4.10D-07
 IDIUse=1 WtCom= 1.00D+00 WtEn= 0.00D+00
 Coeff-Com: -0.670D-02 0.250D-01 0.116D+00 0.866D+00
 Coeff:     -0.670D-02 0.250D-01 0.116D+00 0.866D+00
 Gap=     0.216 Goal=   None    Shift=    0.000
 RMSDP=5.27D-07 MaxDP=1.92D-05 DE=-3.34D-07 OVMax= 5.72D-05

 Cycle  11  Pass 1  IDiag  1:
 RMSU=  4.10D-07    CP:  1.00D+00  1.06D+00  8.47D-01  1.05D+00
 E= -1632.66695017278     Delta-E=       -0.000000018614 Rises=F Damp=F
 DIIS: error= 1.51D-06 at cycle   5 NSaved=   5.
 NSaved= 5 IEnMin= 5 EnMin= -1632.66695017278     IErMin= 5 ErrMin= 1.51D-06
 ErrMax= 1.51D-06  0.00D+00 EMaxC= 1.00D-01 BMatC= 2.14D-09 BMatP= 1.01D-08
 IDIUse=1 WtCom= 1.00D+00 WtEn= 0.00D+00
 Coeff-Com:  0.261D-02-0.572D-01-0.223D-01 0.309D+00 0.767D+00
 Coeff:      0.261D-02-0.572D-01-0.223D-01 0.309D+00 0.767D+00
 Gap=     0.216 Goal=   None    Shift=    0.000
 RMSDP=2.63D-07 MaxDP=1.01D-05 DE=-1.86D-08 OVMax= 3.17D-05

 Cycle  12  Pass 1  IDiag  1:
 RMSU=  1.91D-07    CP:  1.00D+00  1.06D+00  8.70D-01  1.15D+00  1.11D+00
 E= -1632.66695017757     Delta-E=       -0.000000004788 Rises=F Damp=F
 DIIS: error= 7.43D-07 at cycle   6 NSaved=   6.
 NSaved= 6 IEnMin= 6 EnMin= -1632.66695017757     IErMin= 6 ErrMin= 7.43D-07
 ErrMax= 7.43D-07  0.00D+00 EMaxC= 1.00D-01 BMatC= 3.07D-10 BMatP= 2.14D-09
 IDIUse=1 WtCom= 1.00D+00 WtEn= 0.00D+00
 Coeff-Com:  0.174D-02-0.209D-01-0.226D-01-0.382D-01 0.237D+00 0.843D+00
 Coeff:      0.174D-02-0.209D-01-0.226D-01-0.382D-01 0.237D+00 0.843D+00
 Gap=     0.216 Goal=   None    Shift=    0.000
 RMSDP=1.21D-07 MaxDP=5.57D-06 DE=-4.79D-09 OVMax= 1.64D-05

 Cycle  13  Pass 1  IDiag  1:
 RMSU=  6.94D-08    CP:  1.00D+00  1.06D+00  8.81D-01  1.17D+00  1.28D+00
                    CP:  1.12D+00
 E= -1632.66695017854     Delta-E=       -0.000000000975 Rises=F Damp=F
 DIIS: error= 2.84D-07 at cycle   7 NSaved=   7.
 NSaved= 7 IEnMin= 7 EnMin= -1632.66695017854     IErMin= 7 ErrMin= 2.84D-07
 ErrMax= 2.84D-07  0.00D+00 EMaxC= 1.00D-01 BMatC= 5.75D-11 BMatP= 3.07D-10
 IDIUse=1 WtCom= 1.00D+00 WtEn= 0.00D+00
 Coeff-Com:  0.183D-03 0.230D-02-0.389D-02-0.693D-01-0.475D-01 0.281D+00
 Coeff-Com:  0.837D+00
 Coeff:      0.183D-03 0.230D-02-0.389D-02-0.693D-01-0.475D-01 0.281D+00
 Coeff:      0.837D+00
 Gap=     0.216 Goal=   None    Shift=    0.000
 RMSDP=5.82D-08 MaxDP=2.76D-06 DE=-9.75D-10 OVMax= 9.17D-06

 Cycle  14  Pass 1  IDiag  1:
 RMSU=  2.85D-08    CP:  1.00D+00  1.06D+00  8.84D-01  1.18D+00  1.37D+00
                    CP:  1.28D+00  1.10D+00
 E= -1632.66695017866     Delta-E=       -0.000000000115 Rises=F Damp=F
 DIIS: error= 1.10D-07 at cycle   8 NSaved=   8.
 NSaved= 8 IEnMin= 8 EnMin= -1632.66695017866     IErMin= 8 ErrMin= 1.10D-07
 ErrMax= 1.10D-07  0.00D+00 EMaxC= 1.00D-01 BMatC= 1.15D-11 BMatP= 5.75D-11
 IDIUse=1 WtCom= 1.00D+00 WtEn= 0.00D+00
 Coeff-Com: -0.232D-03 0.458D-02 0.274D-02-0.202D-01-0.601D-01-0.501D-01
 Coeff-Com:  0.327D+00 0.796D+00
 Coeff:     -0.232D-03 0.458D-02 0.274D-02-0.202D-01-0.601D-01-0.501D-01
 Coeff:      0.327D+00 0.796D+00
 Gap=     0.216 Goal=   None    Shift=    0.000
 RMSDP=2.36D-08 MaxDP=1.08D-06 DE=-1.15D-10 OVMax= 4.39D-06

 Cycle  15  Pass 1  IDiag  1:
 RMSU=  1.35D-08    CP:  1.00D+00  1.06D+00  8.85D-01  1.18D+00  1.40D+00
                    CP:  1.32D+00  1.26D+00  1.05D+00
 E= -1632.66695017876     Delta-E=       -0.000000000102 Rises=F Damp=F
 DIIS: error= 3.61D-08 at cycle   9 NSaved=   9.
 NSaved= 9 IEnMin= 9 EnMin= -1632.66695017876     IErMin= 9 ErrMin= 3.61D-08
 ErrMax= 3.61D-08  0.00D+00 EMaxC= 1.00D-01 BMatC= 2.00D-12 BMatP= 1.15D-11
 IDIUse=1 WtCom= 1.00D+00 WtEn= 0.00D+00
 Coeff-Com: -0.131D-03 0.173D-02 0.185D-02 0.169D-03-0.182D-01-0.591D-01
 Coeff-Com:  0.263D-01 0.340D+00 0.707D+00
 Coeff:     -0.131D-03 0.173D-02 0.185D-02 0.169D-03-0.182D-01-0.591D-01
 Coeff:      0.263D-01 0.340D+00 0.707D+00
 Gap=     0.216 Goal=   None    Shift=    0.000
 RMSDP=7.78D-09 MaxDP=2.92D-07 DE=-1.02D-10 OVMax= 1.13D-06

 SCF Done:  E(RwB97XD) =  -1632.66695018     A.U. after   15 cycles
            NFock= 15  Conv=0.78D-08     -V/T= 2.0087
 KE= 1.618608380069D+03 PE=-1.056349009196D+04 EE= 3.942873722302D+03
 Leave Link  502 at Wed Aug 28 10:55:07 2019, MaxMem=   536870912 cpu:      3636.0
 (Enter /pbs_home/pkowalski/g09d01/g09/l701.exe)
 Compute integral first derivatives.
 ... and contract with generalized density number  0.
 R6Disp: Adding Grimme-D2 dispersion energy 1st derivatives to the gradient.
 Leave Link  701 at Wed Aug 28 10:55:08 2019, MaxMem=   536870912 cpu:         4.3
 (Enter /pbs_home/pkowalski/g09d01/g09/l702.exe)
 L702 exits ... SP integral derivatives will be done elsewhere.
 Leave Link  702 at Wed Aug 28 10:55:08 2019, MaxMem=   536870912 cpu:         0.2
 (Enter /pbs_home/pkowalski/g09d01/g09/l703.exe)
 Compute integral first derivatives, UseDBF=F ICtDFT=           0.
 Integral derivatives from FoFJK, PRISM(SPDF).
 Calling FoFJK, ICntrl=      2127 FMM=F ISym2X=0 I1Cent= 0 IOpClX= 0 NMat=1 NMatS=1 NMatT=0.
 FoFJK:  IHMeth= 1 ICntrl=    2127 DoSepK=T KAlg= 0 I1Cent=   0 FoldK=F
 IRaf=         1 NMat=   1 IRICut=       1 DoRegI=T DoRafI=F ISym2E= 0.
 FoFCou: FMM=F IPFlag=           0 FMFlag=      100000 FMFlg1=         800
         NFxFlg=           0 DoJE=F BraDBF=F KetDBF=F FulRan=T
         wScrn=  0.000000 ICntrl=    2527 IOpCl=  0 I1Cent=           0 NGrid=           0
         NMat0=    1 NMatS0=      1 NMatT0=    0 NMatD0=    1 NMtDS0=    0 NMtDT0=    0
 Symmetry not used in FoFCou.
 Leave Link  703 at Wed Aug 28 10:57:51 2019, MaxMem=   536870912 cpu:      1301.2
 (Enter /pbs_home/pkowalski/g09d01/g09/l716.exe)
 Dipole        = 6.64162658D-03-1.44627140D+00 1.13071277D-02
 ***** Axes restored to original set *****
 -------------------------------------------------------------------
 Center     Atomic                   Forces (Hartrees/Bohr)
 Number     Number              X              Y              Z
 -------------------------------------------------------------------
      1        6           0.034332631    0.031836823    0.001252591
      2        6           0.009038004    0.004700091   -0.008511356
      3        6          -0.005120554   -0.004978733   -0.000058342
      4        8          -0.015942794   -0.004302759    0.004639839
      5        6           0.018083010   -0.001675196    0.002010575
      6        6          -0.002519486    0.001284531   -0.000994525
      7        6          -0.039271017   -0.021310011    0.012839089
      8        6          -0.011482470    0.000395591   -0.008961545
      9        6          -0.011273162   -0.036313937    0.019110529
     10        6           0.019910172    0.021244386   -0.012393107
     11        6           0.007511863   -0.009429377    0.004454730
     12        9           0.006877609   -0.001632543   -0.011706274
     13        9           0.001660280    0.000031170    0.015702428
     14        9          -0.005727490    0.007482881    0.012985162
     15        9          -0.008626462   -0.018425217   -0.000690538
     16        9          -0.010189842    0.007697022    0.005120674
     17        9           0.006884543   -0.003878342   -0.012138103
     18        6          -0.008241385    0.013848543   -0.006830779
     19        6           0.018317603    0.034419120   -0.027725541
     20        6          -0.000863246    0.000657067    0.004414983
     21        1          -0.000590012   -0.000580476   -0.003199556
     22        1           0.003137469    0.000479047   -0.001142138
     23        1           0.000764346   -0.003258985    0.000024445
     24        6          -0.000941629   -0.003099943   -0.003012441
     25        1          -0.000423912    0.003292189   -0.000090872
     26        1          -0.003220814   -0.000311028    0.000787157
     27        1           0.000580100    0.000315678    0.003181923
     28        6           0.008926205    0.000556493    0.001523068
     29        6           0.001759262    0.012875451    0.004448405
     30        6          -0.002491230   -0.005572594    0.003743256
     31        8           0.000792640   -0.017412896   -0.000216206
     32        6           0.002146711   -0.001441675    0.001364837
     33        6           0.002287284   -0.003484784    0.002299292
     34        6          -0.009999028   -0.002625505   -0.000875107
     35        1           0.002291416    0.001235504   -0.000797184
     36        1          -0.002611583    0.000003851   -0.000447718
     37        1          -0.001259696    0.001729750   -0.000816193
     38        1          -0.000419916   -0.001986369    0.000546285
     39        6           0.001484585   -0.009539807    0.005278226
     40        6          -0.004586242    0.000373827   -0.001638512
     41        6          -0.002822475    0.007377040   -0.004059921
     42        1           0.002182407   -0.000318135    0.000603708
     43        1           0.001003765   -0.002190341    0.001085536
     44        1          -0.001797893   -0.001108668    0.000129790
     45        1           0.000450435    0.003041268   -0.001240567
 -------------------------------------------------------------------
 Cartesian Forces:  Max     0.039271017 RMS     0.010058570
 Leave Link  716 at Wed Aug 28 10:57:51 2019, MaxMem=   536870912 cpu:         0.2
 (Enter /pbs_home/pkowalski/g09d01/g09/l103.exe)

 GradGradGradGradGradGradGradGradGradGradGradGradGradGradGradGradGradGrad
 Berny optimization.
 Using GEDIIS/GDIIS optimizer.
 FormGI is forming the generalized inverse of G from B-inverse, IUseBI=4.
 Internal  Forces:  Max     0.037516776 RMS     0.004518411
 Search for a local minimum.
 Step number   2 out of a maximum of  270
 All quantities printed in internal units (Hartrees-Bohrs-Radians)
 RMS Force = .45184D-02 SwitMx=.10000D-02 MixMth= 1
 Mixed Optimization -- RFO/linear search
 Update second derivatives using D2CorX and points    1    2
 DE= -4.08D-02 DEPred=-3.96D-02 R= 1.03D+00
 TightC=F SS=  1.41D+00  RLast= 3.42D-01 DXNew= 5.0454D-01 1.0258D+00
 Trust test= 1.03D+00 RLast= 3.42D-01 DXMaxT set to 5.05D-01
 ITU=  1  0
 Use linear search instead of GDIIS.
     Eigenvalues ---    0.00230   0.00230   0.00528   0.00961   0.00973
     Eigenvalues ---    0.01085   0.01136   0.01155   0.01267   0.01340
     Eigenvalues ---    0.01952   0.01973   0.01978   0.01986   0.01995
     Eigenvalues ---    0.02002   0.02003   0.02007   0.02086   0.02090
     Eigenvalues ---    0.02091   0.02094   0.02102   0.02103   0.02130
     Eigenvalues ---    0.02134   0.02280   0.02288   0.04628   0.04736
     Eigenvalues ---    0.05063   0.05410   0.05436   0.05662   0.05662
     Eigenvalues ---    0.05878   0.06380   0.07653   0.07771   0.07997
     Eigenvalues ---    0.08261   0.08525   0.09218   0.09507   0.10008
     Eigenvalues ---    0.10320   0.11169   0.11940   0.12099   0.13829
     Eigenvalues ---    0.14251   0.15971   0.16000   0.16000   0.16000
     Eigenvalues ---    0.16000   0.16000   0.16000   0.16000   0.16000
     Eigenvalues ---    0.16000   0.16000   0.16000   0.16000   0.16011
     Eigenvalues ---    0.16735   0.17171   0.20210   0.21985   0.22000
     Eigenvalues ---    0.22613   0.22659   0.22760   0.23910   0.24152
     Eigenvalues ---    0.24297   0.24482   0.24855   0.24925   0.25565
     Eigenvalues ---    0.27232   0.27663   0.28082   0.28156   0.28348
     Eigenvalues ---    0.28404   0.31697   0.31990   0.32458   0.32478
     Eigenvalues ---    0.32549   0.32563   0.32583   0.32632   0.33511
     Eigenvalues ---    0.34075   0.35225   0.35724   0.35725   0.35727
     Eigenvalues ---    0.35729   0.35739   0.35832   0.36059   0.36353
     Eigenvalues ---    0.37274   0.38160   0.40163   0.40583   0.41518
     Eigenvalues ---    0.41536   0.43709   0.43976   0.44570   0.44722
     Eigenvalues ---    0.45782   0.45824   0.45868   0.46132   0.46644
     Eigenvalues ---    0.47359   0.47488   0.47904   0.48315   0.48427
     Eigenvalues ---    0.48505   0.48705   0.52304   0.52461
 RFO step:  Lambda=-6.56509813D-03 EMin= 2.29999642D-03
 Quartic linear search produced a step of  0.58861.
 Iteration  1 RMS(Cart)=  0.07631912 RMS(Int)=  0.00195995
 Iteration  2 RMS(Cart)=  0.00343216 RMS(Int)=  0.00053211
 Iteration  3 RMS(Cart)=  0.00000584 RMS(Int)=  0.00053210
 Iteration  4 RMS(Cart)=  0.00000000 RMS(Int)=  0.00053210
 ITry= 1 IFail=0 DXMaxC= 3.58D-01 DCOld= 1.00D+10 DXMaxT= 5.05D-01 DXLimC= 3.00D+00 Rises=F
 Variable       Old X    -DE/DX   Delta X   Delta X   Delta X     New X
                                 (Linear)    (Quad)   (Total)
    R1        2.72045   0.00376  -0.00283   0.01884   0.01592   2.73637
    R2        2.87866   0.00565   0.00752   0.01580   0.02212   2.90078
    R3        2.62563  -0.03739  -0.09701  -0.00127  -0.09754   2.52809
    R4        2.63480   0.00976   0.02289  -0.00400   0.01941   2.65420
    R5        2.64016   0.00099   0.00279  -0.00047   0.00227   2.64242
    R6        2.55326  -0.00183  -0.00107  -0.00296  -0.00350   2.54976
    R7        2.62672  -0.00113  -0.00453   0.00414  -0.00046   2.62626
    R8        2.66206   0.01327   0.01967   0.01292   0.03238   2.69443
    R9        2.90811  -0.00768  -0.02401   0.00515  -0.02007   2.88804
   R10        2.90108  -0.00274  -0.00687  -0.00238  -0.00925   2.89183
   R11        2.64288  -0.00334  -0.00801   0.00057  -0.00739   2.63549
   R12        2.05559   0.00195   0.00629  -0.00220   0.00409   2.05968
   R13        2.81873   0.00442   0.00613   0.00798   0.01444   2.83316
   R14        2.75185   0.00606  -0.00615   0.03020   0.02548   2.77734
   R15        2.90926   0.00412   0.00357   0.01768   0.02127   2.93053
   R16        2.58161  -0.01188  -0.02048  -0.00607  -0.02656   2.55505
   R17        2.57278  -0.01481  -0.02462  -0.00888  -0.03349   2.53928
   R18        2.82504   0.00414   0.00517   0.00990   0.01486   2.83990
   R19        2.63452  -0.03752  -0.09842  -0.00239  -0.10024   2.53428
   R20        2.91120   0.00314   0.00140   0.01774   0.01884   2.93004
   R21        2.57664  -0.01597  -0.02941  -0.00602  -0.03543   2.54121
   R22        2.56308  -0.02024  -0.03035  -0.01730  -0.04765   2.51543
   R23        2.57571  -0.01272  -0.02115  -0.00741  -0.02856   2.54715
   R24        2.57696  -0.01295  -0.02252  -0.00622  -0.02875   2.54821
   R25        2.88048   0.00559   0.00687   0.01568   0.02109   2.90157
   R26        2.90640  -0.00273  -0.00725  -0.00178  -0.00903   2.89737
   R27        2.65928   0.01314   0.01970   0.01235   0.03183   2.69111
   R28        2.72426   0.00317  -0.00426   0.01870   0.01441   2.73867
   R29        2.08516  -0.00315  -0.00886   0.00045  -0.00841   2.07675
   R30        2.08494  -0.00312  -0.00799  -0.00089  -0.00889   2.07606
   R31        2.08427  -0.00319  -0.00806  -0.00110  -0.00915   2.07512
   R32        2.08497  -0.00314  -0.00795  -0.00104  -0.00899   2.07598
   R33        2.08344  -0.00322  -0.00849  -0.00048  -0.00897   2.07447
   R34        2.08484  -0.00313  -0.00889   0.00056  -0.00832   2.07652
   R35        2.65808  -0.00297  -0.00409  -0.00532  -0.00930   2.64878
   R36        2.05619   0.00265   0.00653   0.00041   0.00694   2.06313
   R37        2.63706   0.00947   0.02230  -0.00373   0.01908   2.65614
   R38        2.64044   0.00093   0.00199   0.00049   0.00242   2.64286
   R39        2.55284  -0.00152  -0.00061  -0.00239  -0.00250   2.55033
   R40        2.62666  -0.00115  -0.00451   0.00400  -0.00059   2.62607
   R41        2.64216  -0.00316  -0.00755   0.00062  -0.00686   2.63529
   R42        2.05563   0.00195   0.00630  -0.00224   0.00406   2.05969
   R43        2.63774  -0.00354  -0.01045   0.00368  -0.00671   2.63103
   R44        2.05601   0.00227   0.00641  -0.00103   0.00538   2.06139
   R45        2.05266   0.00241   0.00725  -0.00192   0.00533   2.05800
   R46        2.63803  -0.00360  -0.01020   0.00312  -0.00700   2.63103
   R47        2.05083   0.00291   0.00885  -0.00254   0.00631   2.05713
   R48        2.65735  -0.00279  -0.00362  -0.00524  -0.00872   2.64862
   R49        2.05606   0.00227   0.00641  -0.00101   0.00539   2.06145
   R50        2.05625   0.00264   0.00655   0.00033   0.00688   2.06313
    A1        1.85821  -0.00198  -0.00262  -0.00739  -0.01157   1.84665
    A2        2.32068   0.00590   0.00981   0.02222   0.03369   2.35437
    A3        2.09490  -0.00376  -0.00632  -0.01118  -0.01814   2.07675
    A4        1.84617   0.00129   0.00077   0.00311   0.00308   1.84926
    A5        2.32095   0.00347   0.00652   0.00766   0.01447   2.33542
    A6        2.11542  -0.00479  -0.00743  -0.01163  -0.01896   2.09646
    A7        1.97635   0.00142   0.00386   0.00024   0.00389   1.98024
    A8        2.11922   0.00134   0.00344   0.00497   0.00833   2.12754
    A9        2.18758  -0.00276  -0.00730  -0.00520  -0.01220   2.17538
   A10        1.91233  -0.00234  -0.01001   0.00537  -0.00635   1.90598
   A11        1.82822   0.00135   0.00690  -0.00746  -0.00065   1.82757
   A12        1.85642  -0.00197  -0.00654   0.01146   0.00469   1.86112
   A13        1.94118   0.00142   0.00483   0.00742   0.01187   1.95305
   A14        1.97932  -0.00031  -0.00248  -0.00646  -0.00874   1.97058
   A15        1.89988  -0.00144  -0.00113  -0.01720  -0.01802   1.88186
   A16        1.95486   0.00105  -0.00089   0.01207   0.01101   1.96587
   A17        2.05264  -0.00177  -0.00747   0.00249  -0.00508   2.04755
   A18        2.11186   0.00009   0.00185  -0.00453  -0.00263   2.10923
   A19        2.11868   0.00168   0.00562   0.00205   0.00772   2.12640
   A20        2.28203  -0.00387  -0.00929   0.00850  -0.00332   2.27871
   A21        2.07445   0.00546   0.01374   0.01266   0.02493   2.09938
   A22        1.89232  -0.00097  -0.00069   0.00180  -0.00015   1.89217
   A23        1.76497   0.00184   0.00676   0.00621   0.01342   1.77840
   A24        1.93401   0.00243   0.01508  -0.00451   0.01081   1.94481
   A25        1.99849   0.00191   0.01233  -0.00372   0.00814   2.00663
   A26        1.93337  -0.00190  -0.00995  -0.00113  -0.01163   1.92174
   A27        1.93321  -0.00063  -0.00111  -0.00098  -0.00253   1.93068
   A28        1.89735  -0.00337  -0.02086   0.00400  -0.01715   1.88020
   A29        1.91724  -0.00091  -0.00067  -0.00502  -0.00539   1.91186
   A30        2.08022   0.00408   0.00975   0.00168   0.01189   2.09211
   A31        2.27039  -0.00324  -0.00962   0.00614  -0.00436   2.26603
   A32        1.83685  -0.00103  -0.00583   0.00168  -0.00450   1.83235
   A33        1.87502  -0.00013   0.00028   0.00053   0.00088   1.87589
   A34        1.98931   0.00053   0.00420  -0.00887  -0.00456   1.98474
   A35        1.88079   0.00004   0.00025   0.00238   0.00296   1.88375
   A36        1.98668   0.00050   0.00441  -0.00900  -0.00477   1.98191
   A37        1.88954   0.00003  -0.00358   0.01383   0.01020   1.89974
   A38        1.78310   0.00212   0.00690   0.01069   0.01746   1.80055
   A39        2.00930   0.00188   0.01210  -0.00196   0.00996   2.01926
   A40        1.92059   0.00216   0.01495  -0.00957   0.00559   1.92618
   A41        1.92891  -0.00003   0.00139  -0.00003   0.00113   1.93004
   A42        1.92837  -0.00268  -0.01272  -0.00286  -0.01610   1.91227
   A43        1.89178  -0.00332  -0.02102   0.00361  -0.01773   1.87404
   A44        1.87964  -0.00120  -0.00411   0.01328   0.00892   1.88856
   A45        1.94888   0.00146   0.00046   0.01332   0.01378   1.96267
   A46        1.98624  -0.00108  -0.00564  -0.00458  -0.01012   1.97612
   A47        1.91895   0.00000   0.00001   0.00281   0.00244   1.92140
   A48        1.83194   0.00163   0.00759  -0.00856  -0.00119   1.83075
   A49        1.89413  -0.00078   0.00217  -0.01700  -0.01438   1.87975
   A50        2.09471  -0.00359  -0.00603  -0.00927  -0.01650   2.07821
   A51        2.32644   0.00608   0.01030   0.02586   0.03779   2.36423
   A52        1.85190  -0.00230  -0.00341  -0.00935  -0.01481   1.83708
   A53        1.91420  -0.00091  -0.00409   0.00128  -0.00283   1.91137
   A54        1.91579  -0.00145  -0.00458  -0.00388  -0.00850   1.90729
   A55        1.95177  -0.00094  -0.00296  -0.00234  -0.00533   1.94644
   A56        1.89204   0.00118   0.00416   0.00211   0.00624   1.89828
   A57        1.88651   0.00111   0.00430   0.00172   0.00600   1.89251
   A58        1.90238   0.00114   0.00365   0.00135   0.00495   1.90732
   A59        1.91574  -0.00124  -0.00330  -0.00479  -0.00812   1.90762
   A60        1.94833  -0.00079  -0.00296  -0.00072  -0.00370   1.94462
   A61        1.91415  -0.00081  -0.00379   0.00143  -0.00237   1.91177
   A62        1.90066   0.00100   0.00326   0.00113   0.00436   1.90502
   A63        1.89360   0.00099   0.00329   0.00194   0.00520   1.89880
   A64        1.89038   0.00095   0.00388   0.00117   0.00504   1.89542
   A65        2.11662   0.00276   0.00943  -0.00384   0.00566   2.12228
   A66        2.08105  -0.00143  -0.00587   0.00407  -0.00184   2.07921
   A67        2.08551  -0.00133  -0.00355  -0.00023  -0.00382   2.08169
   A68        1.84571   0.00167   0.00163   0.00232   0.00312   1.84884
   A69        2.32513   0.00287   0.00506   0.00796   0.01342   2.33854
   A70        2.11160  -0.00457  -0.00683  -0.01112  -0.01784   2.09375
   A71        1.97764   0.00131   0.00358  -0.00028   0.00292   1.98057
   A72        2.12102   0.00128   0.00338   0.00449   0.00780   2.12883
   A73        2.18452  -0.00259  -0.00696  -0.00420  -0.01072   2.17379
   A74        1.90820  -0.00273  -0.01114   0.00377  -0.00938   1.89881
   A75        2.05324  -0.00179  -0.00750   0.00237  -0.00526   2.04798
   A76        2.11140   0.00005   0.00173  -0.00459  -0.00280   2.10860
   A77        2.11855   0.00174   0.00577   0.00223   0.00806   2.12661
   A78        2.10460   0.00095   0.00222  -0.00235  -0.00005   2.10455
   A79        2.08967  -0.00078  -0.00101  -0.00191  -0.00296   2.08670
   A80        2.08891  -0.00018  -0.00121   0.00426   0.00301   2.09193
   A81        2.05779   0.00151  -0.00017   0.01037   0.01012   2.06792
   A82        2.11826  -0.00181  -0.00270  -0.00890  -0.01157   2.10669
   A83        2.10714   0.00030   0.00287  -0.00147   0.00144   2.10858
   A84        2.05980   0.00146  -0.00041   0.01011   0.00960   2.06940
   A85        2.11959  -0.00237  -0.00474  -0.00939  -0.01409   2.10549
   A86        2.10380   0.00091   0.00516  -0.00072   0.00448   2.10827
   A87        2.10525   0.00091   0.00232  -0.00267  -0.00025   2.10500
   A88        2.08852  -0.00019  -0.00140   0.00438   0.00293   2.09145
   A89        2.08941  -0.00072  -0.00092  -0.00172  -0.00269   2.08671
   A90        2.11540   0.00270   0.00904  -0.00314   0.00598   2.12138
   A91        2.08153  -0.00142  -0.00575   0.00375  -0.00204   2.07949
   A92        2.08625  -0.00129  -0.00329  -0.00061  -0.00393   2.08232
    D1        0.05458   0.00231   0.01223   0.05779   0.06988   0.12446
    D2       -3.12633   0.00117   0.00697   0.03114   0.03774  -3.08859
    D3       -2.93480   0.00157   0.00640   0.03019   0.03556  -2.89925
    D4        0.16747   0.00044   0.00113   0.00354   0.00341   0.17088
    D5       -0.07757  -0.00298  -0.01531  -0.07015  -0.08531  -0.16288
    D6       -2.17827  -0.00234  -0.01281  -0.06452  -0.07720  -2.25547
    D7        1.97204  -0.00320  -0.01040  -0.09108  -0.10114   1.87090
    D8        2.93551  -0.00136  -0.00863  -0.04339  -0.05220   2.88332
    D9        0.83482  -0.00073  -0.00614  -0.03777  -0.04409   0.79073
   D10       -1.29806  -0.00159  -0.00372  -0.06432  -0.06802  -1.36608
   D11       -0.12337   0.00036   0.00242  -0.00175  -0.00040  -0.12377
   D12        2.70426   0.00318   0.01903   0.10111   0.12013   2.82440
   D13       -3.09621  -0.00073  -0.00459  -0.03313  -0.03941  -3.13562
   D14       -0.26858   0.00209   0.01202   0.06973   0.08112  -0.18746
   D15       -0.01131  -0.00074  -0.00494  -0.02463  -0.02967  -0.04098
   D16        3.12108  -0.00086  -0.00464  -0.02302  -0.02743   3.09365
   D17       -3.11928   0.00003  -0.00071  -0.00232  -0.00369  -3.12297
   D18        0.01311  -0.00010  -0.00042  -0.00071  -0.00145   0.01166
   D19       -3.11148   0.00128   0.00663   0.03024   0.03696  -3.07451
   D20        0.02871   0.00123   0.00601   0.02977   0.03573   0.06444
   D21       -0.01413   0.00014   0.00086   0.00060   0.00175  -0.01237
   D22        3.12606   0.00009   0.00025   0.00013   0.00052   3.12658
   D23       -0.04131  -0.00121  -0.00504  -0.02302  -0.02795  -0.06926
   D24        3.10990  -0.00111  -0.00543  -0.02477  -0.03039   3.07952
   D25       -0.00356  -0.00003  -0.00027  -0.00033  -0.00045  -0.00401
   D26        3.14124   0.00000  -0.00024  -0.00100  -0.00124   3.14000
   D27        3.12767  -0.00014   0.00014   0.00152   0.00215   3.12982
   D28       -0.01072  -0.00011   0.00017   0.00085   0.00136  -0.00936
   D29        0.07202   0.00262   0.01240   0.05718   0.06967   0.14169
   D30        2.08892   0.00092   0.00753   0.06318   0.07055   2.15947
   D31       -2.00564   0.00095   0.00366   0.06098   0.06500  -1.94064
   D32       -1.00756   0.00012   0.00445   0.00404   0.00913  -0.99843
   D33        1.10081   0.00023   0.00206   0.02428   0.02678   1.12759
   D34       -3.03056  -0.00049   0.00098   0.00861   0.01066  -3.01990
   D35       -3.00768  -0.00014   0.00142   0.00941   0.01162  -2.99605
   D36       -0.89931  -0.00003  -0.00098   0.02966   0.02928  -0.87003
   D37        1.25251  -0.00075  -0.00205   0.01399   0.01315   1.26567
   D38        1.11663   0.00120   0.00557   0.02788   0.03378   1.15041
   D39       -3.05818   0.00131   0.00318   0.04812   0.05143  -3.00675
   D40       -0.90636   0.00059   0.00210   0.03245   0.03531  -0.87106
   D41       -3.11382  -0.00081  -0.00518   0.01548   0.01032  -3.10350
   D42        1.06018  -0.00071  -0.00509   0.01777   0.01269   1.07287
   D43       -1.03502  -0.00085  -0.00551   0.01581   0.01033  -1.02469
   D44       -1.10826   0.00077   0.00514   0.00051   0.00544  -1.10281
   D45        3.06575   0.00087   0.00522   0.00280   0.00781   3.07356
   D46        0.97055   0.00073   0.00481   0.00084   0.00545   0.97599
   D47        1.09456   0.00003   0.00042  -0.01210  -0.01150   1.08306
   D48       -1.01462   0.00013   0.00051  -0.00981  -0.00913  -1.02375
   D49       -3.10982  -0.00001   0.00009  -0.01177  -0.01149  -3.12131
   D50       -0.00437   0.00005   0.00044   0.00130   0.00182  -0.00255
   D51       -3.14066   0.00004   0.00027  -0.00027  -0.00005  -3.14071
   D52        3.13400   0.00002   0.00041   0.00196   0.00260   3.13660
   D53       -0.00228   0.00001   0.00023   0.00039   0.00073  -0.00156
   D54       -2.93383   0.00303   0.01327   0.09257   0.10544  -2.82839
   D55        1.29894   0.00323   0.01503   0.09246   0.10696   1.40591
   D56       -0.85468   0.00435   0.02175   0.09353   0.11504  -0.73964
   D57        0.49687  -0.00054  -0.00442  -0.00355  -0.00781   0.48906
   D58       -1.55355  -0.00034  -0.00266  -0.00365  -0.00629  -1.55984
   D59        2.57601   0.00078   0.00405  -0.00259   0.00179   2.57780
   D60       -3.06666  -0.00155  -0.00943  -0.09563  -0.10685   3.10967
   D61       -0.09376  -0.00231  -0.01354  -0.07977  -0.09532  -0.18908
   D62       -0.17423  -0.00011   0.00138  -0.01332  -0.01222  -0.18645
   D63        2.79867  -0.00087  -0.00273   0.00255  -0.00069   2.79798
   D64       -0.63567   0.00134   0.00955   0.01995   0.02900  -0.60667
   D65        1.36522   0.00085   0.00720   0.02368   0.03064   1.39586
   D66       -2.82457   0.00112   0.00549   0.03594   0.04124  -2.78333
   D67        1.41522   0.00431   0.02638   0.01758   0.04356   1.45878
   D68       -2.86708   0.00381   0.02403   0.02131   0.04520  -2.82188
   D69       -0.77369   0.00409   0.02232   0.03358   0.05580  -0.71788
   D70       -2.76112  -0.00163  -0.00804   0.02122   0.01296  -2.74816
   D71       -0.76023  -0.00213  -0.01039   0.02495   0.01460  -0.74563
   D72        1.33316  -0.00186  -0.01209   0.03722   0.02520   1.35836
   D73       -0.22925   0.00088   0.00329   0.02398   0.02773  -0.20152
   D74       -2.32031  -0.00146  -0.00880   0.01792   0.00907  -2.31124
   D75        1.81927  -0.00015  -0.00145   0.02215   0.02086   1.84012
   D76        3.10511   0.00078   0.00543   0.00662   0.01264   3.11775
   D77        1.01405  -0.00156  -0.00665   0.00056  -0.00602   1.00803
   D78       -1.12956  -0.00026   0.00069   0.00480   0.00577  -1.12379
   D79       -0.18242   0.00206   0.01049   0.06428   0.07366  -0.10876
   D80        2.78330   0.00335   0.01701   0.12527   0.14213   2.92543
   D81        2.75128   0.00162   0.00702   0.08246   0.08827   2.83955
   D82       -0.56618   0.00291   0.01355   0.14345   0.15674  -0.40945
   D83        0.53592  -0.00156  -0.00876  -0.02679  -0.03568   0.50024
   D84        2.68242   0.00188   0.01002  -0.02284  -0.01279   2.66962
   D85       -1.50701  -0.00401  -0.02428  -0.02020  -0.04420  -1.55121
   D86       -1.46096  -0.00093  -0.00640  -0.02925  -0.03585  -1.49681
   D87        0.68554   0.00251   0.01238  -0.02530  -0.01296   0.67258
   D88        2.77930  -0.00339  -0.02192  -0.02266  -0.04437   2.73493
   D89        2.72646  -0.00132  -0.00482  -0.04269  -0.04777   2.67869
   D90       -1.41023   0.00212   0.01396  -0.03874  -0.02488  -1.43512
   D91        0.68353  -0.00377  -0.02034  -0.03609  -0.05629   0.62723
   D92        0.75861  -0.00001  -0.00240  -0.03075  -0.03366   0.72495
   D93       -2.25004  -0.00184  -0.00882  -0.08027  -0.08859  -2.33863
   D94       -1.36844  -0.00104  -0.00038  -0.05704  -0.05783  -1.42626
   D95        1.90609  -0.00287  -0.00681  -0.10655  -0.11275   1.79334
   D96        2.88069  -0.00100  -0.00695  -0.03394  -0.04159   2.83910
   D97       -0.12796  -0.00283  -0.01338  -0.08345  -0.09651  -0.22448
   D98       -3.11677  -0.00021  -0.00065  -0.01473  -0.01517  -3.13194
   D99        1.08947  -0.00022  -0.00043  -0.01573  -0.01595   1.07351
   D100      -1.02418  -0.00004   0.00009  -0.01323  -0.01294  -1.03712
   D101      -1.03148  -0.00078  -0.00550   0.01232   0.00679  -1.02469
   D102      -3.10843  -0.00079  -0.00528   0.01131   0.00601  -3.10242
   D103       1.06111  -0.00061  -0.00476   0.01382   0.00902   1.07013
   D104       0.96319   0.00073   0.00469  -0.00570  -0.00118   0.96201
   D105      -1.11376   0.00072   0.00491  -0.00670  -0.00197  -1.11572
   D106       3.05578   0.00090   0.00543  -0.00420   0.00104   3.05682
   D107       2.16696   0.00161   0.00844   0.07739   0.08538   2.25233
   D108       0.11618   0.00261   0.01156   0.06913   0.08067   0.19685
   D109      -1.93486   0.00214   0.00667   0.07839   0.08522  -1.84965
   D110      -2.89094   0.00119   0.00415   0.01351   0.01608  -2.87486
   D111       0.20779   0.00015  -0.00033  -0.01089  -0.01280   0.19499
   D112       0.09231   0.00212   0.00958   0.06789   0.07716   0.16947
   D113      -3.09215   0.00109   0.00511   0.04349   0.04829  -3.04386
   D114       0.00301   0.00000   0.00000  -0.00139  -0.00150   0.00151
   D115      -3.13529  -0.00002  -0.00011  -0.00104  -0.00126  -3.13655
   D116       3.13928   0.00002   0.00017   0.00019   0.00038   3.13966
   D117       0.00098   0.00000   0.00005   0.00054   0.00062   0.00160
   D118      -0.02328  -0.00057  -0.00275  -0.02806  -0.03086  -0.05414
   D119       3.11515  -0.00071  -0.00321  -0.02456  -0.02748   3.08766
   D120      -3.12844   0.00011   0.00079  -0.00784  -0.00773  -3.13617
   D121       0.00999  -0.00002   0.00032  -0.00434  -0.00435   0.00563
   D122      -3.10560   0.00107   0.00497   0.03012   0.03505  -3.07055
   D123       0.03670   0.00076   0.00290   0.02504   0.02781   0.06451
   D124      -0.01213   0.00006   0.00013   0.00307   0.00353  -0.00860
   D125       3.13017  -0.00026  -0.00194  -0.00200  -0.00371   3.12646
   D126      -0.06327  -0.00125  -0.00573  -0.02885  -0.03431  -0.09758
   D127       3.08162  -0.00112  -0.00526  -0.03252  -0.03783   3.04379
   D128      -0.00218  -0.00005  -0.00055   0.00178   0.00137  -0.00080
   D129       3.14067   0.00002   0.00004  -0.00103  -0.00098   3.13969
   D130       3.13586  -0.00019  -0.00106   0.00572   0.00516   3.14103
   D131      -0.00448  -0.00012  -0.00046   0.00291   0.00282  -0.00167
   D132      -0.00303   0.00005   0.00031   0.00175   0.00217  -0.00086
   D133      -3.14108   0.00010   0.00078  -0.00064   0.00010  -3.14098
   D134       3.13731  -0.00002  -0.00029   0.00456   0.00453  -3.14135
   D135      -0.00074   0.00003   0.00018   0.00217   0.00247   0.00173
   D136       0.00619  -0.00005  -0.00055   0.00047  -0.00018   0.00601
   D137      -3.13401   0.00000   0.00006   0.00095   0.00107  -3.13294
   D138      -3.13869  -0.00004  -0.00043   0.00011  -0.00044  -3.13913
   D139       0.00430   0.00002   0.00018   0.00059   0.00081   0.00511
   D140       0.00694  -0.00001  -0.00027   0.00051   0.00009   0.00702
   D141      -3.13869  -0.00012  -0.00083  -0.00170  -0.00268  -3.14137
   D142      -3.13536   0.00030   0.00175   0.00553   0.00733  -3.12803
   D143       0.00220   0.00020   0.00120   0.00331   0.00456   0.00676
   D144       0.00058  -0.00001   0.00012  -0.00291  -0.00290  -0.00232
   D145       3.13862  -0.00006  -0.00036  -0.00050  -0.00083   3.13780
   D146      -3.13697   0.00009   0.00068  -0.00071  -0.00015  -3.13712
   D147       0.00107   0.00004   0.00020   0.00170   0.00192   0.00299
         Item               Value     Threshold  Converged?
 Maximum Force            0.037517     0.000450     NO 
 RMS     Force            0.004518     0.000300     NO 
 Maximum Displacement     0.358399     0.001800     NO 
 RMS     Displacement     0.075902     0.001200     NO 
 Predicted change in Energy=-1.550541D-02
 Lowest energy point so far.  Saving SCF results.
 GradGradGradGradGradGradGradGradGradGradGradGradGradGradGradGradGradGrad

 Leave Link  103 at Wed Aug 28 10:57:51 2019, MaxMem=   536870912 cpu:         0.8
 (Enter /pbs_home/pkowalski/g09d01/g09/l202.exe)
                          Input orientation:                          
 ---------------------------------------------------------------------
 Center     Atomic      Atomic             Coordinates (Angstroms)
 Number     Number       Type             X           Y           Z
 ---------------------------------------------------------------------
      1          6           0       -1.650996   -0.059010   -0.516986
      2          6           0       -2.992328    0.252562   -0.964781
      3          6           0       -3.770728   -0.878389   -0.668492
      4          8           0       -3.062130   -1.891698   -0.128458
      5          6           0       -1.681527   -1.536437   -0.101555
      6          6           0       -5.138399   -0.913113   -0.912819
      7          6           0       -0.537832    0.651645   -0.303534
      8          6           0       -0.228166    2.089325   -0.594937
      9          6           0        0.544998    0.102115    0.524429
     10          6           0        1.321490    2.100555   -0.537240
     11          6           0        1.689044    1.075675    0.566663
     12          9           0       -0.734643    2.906295    0.355933
     13          9           0       -0.660522    2.532285   -1.787609
     14          9           0        1.772880    1.624425   -1.711080
     15          9           0        1.841000    3.309322   -0.335143
     16          9           0        2.910354    0.552454    0.339836
     17          9           0        1.732811    1.696618    1.762844
     18          6           0       -1.075705   -1.609512    1.299619
     19          6           0        0.337074   -1.010790    1.243260
     20          6           0       -1.920637   -0.868102    2.342295
     21          1           0       -1.437623   -0.942783    3.326601
     22          1           0       -2.914639   -1.332343    2.400298
     23          1           0       -2.031037    0.194780    2.089448
     24          6           0       -0.948940   -2.427416   -1.107171
     25          1           0       -1.030373   -3.476013   -0.789920
     26          1           0        0.111908   -2.156030   -1.184839
     27          1           0       -1.411539   -2.320437   -2.098140
     28          6           0       -5.719212    0.228635   -1.464263
     29          6           0        1.176024   -1.944170    1.968014
     30          6           0        0.379622   -3.078872    2.199999
     31          8           0       -0.889748   -2.943489    1.762127
     32          6           0        0.881361   -4.215116    2.823183
     33          6           0       -4.960043    1.369346   -1.759440
     34          6           0       -3.590659    1.393164   -1.509115
     35          1           0       -2.998624    2.280252   -1.729542
     36          1           0       -6.791865    0.233954   -1.667569
     37          1           0       -5.449491    2.245973   -2.185932
     38          1           0       -5.725833   -1.800542   -0.677546
     39          6           0        2.517819   -1.940076    2.362335
     40          6           0        3.030432   -3.071578    2.991123
     41          6           0        2.219457   -4.192533    3.215256
     42          1           0        4.074251   -3.090596    3.307482
     43          1           0        2.644333   -5.069808    3.706996
     44          1           0        0.246265   -5.084037    2.995240
     45          1           0        3.148274   -1.072536    2.175451
 ---------------------------------------------------------------------
                    Distance matrix (angstroms):
                    1          2          3          4          5
     1  C    0.000000
     2  C    1.448022   0.000000
     3  C    2.277630   1.404544   0.000000
     4  O    2.345421   2.302643   1.349276   0.000000
     5  C    1.535026   2.379890   2.262566   1.425833   0.000000
     6  C    3.612223   2.442769   1.389757   2.425643   3.605086
     7  C    1.337807   2.573143   3.595250   3.587663   2.477203
     8  C    2.577958   3.339323   4.621957   4.908921   3.937237
     9  C    2.435754   3.840971   4.583661   4.172880   2.834453
    10  C    3.674208   4.712419   5.901018   5.943173   4.736627
    11  C    3.690213   4.993804   5.929003   5.644657   4.316294
    12  F    3.224085   3.726087   4.958940   5.354677   4.565495
    13  F    3.051283   3.363257   4.749579   5.300201   4.521031
    14  F    3.997842   5.014596   6.171115   6.184265   4.951216
    15  F    4.855179   5.753371   7.009960   7.150805   5.995343
    16  F    4.681234   6.052571   6.906584   6.470220   5.063957
    17  F    4.441847   5.643773   6.544540   6.280485   5.058293
    18  C    2.456638   3.502609   3.416307   2.462705   1.528283
    19  C    2.820776   4.190038   4.532810   3.769907   2.481851
    20  C    2.983760   3.652555   3.533805   2.907813   2.544847
    21  H    3.949651   4.718254   4.626910   3.934068   3.487717
    22  H    3.424722   3.720446   3.218142   2.594078   2.796693
    23  H    2.646193   3.202457   3.432848   3.214910   2.814208
    24  C    2.539793   3.373128   3.248756   2.389653   1.530291
    25  H    3.483616   4.216885   3.777823   2.660005   2.158658
    26  H    2.819814   3.935228   4.119933   3.355641   2.184904
    27  H    2.769736   3.225480   3.112743   2.605363   2.161921
    28  C    4.186939   2.772355   2.378096   3.652434   4.612521
    29  C    4.209643   5.549962   5.705910   4.728625   3.551755
    30  C    4.541474   5.699503   5.504159   4.321660   3.453200
    31  O    3.754207   4.698043   4.297975   3.065912   2.465770
    32  C    5.902778   7.022413   6.705780   5.446244   4.722056
    33  C    3.812307   2.398039   2.767119   4.110546   4.684103
    34  C    2.618286   1.398310   2.428791   3.602205   3.769426
    35  H    2.959482   2.167123   3.420377   4.469079   4.353412
    36  H    5.276192   3.864031   3.370865   4.560503   5.630474
    37  H    4.746251   3.391541   3.857785   5.201252   5.731388
    38  H    4.434300   3.430713   2.161685   2.721235   4.093645
    39  C    5.404435   6.799932   7.061084   6.110828   4.885507
    40  C    6.580135   7.935536   8.028614   6.945734   5.841565
    41  C    6.782039   8.024605   7.870792   6.661038   5.768341
    42  H    7.523000   8.908731   9.068954   8.010679   6.867745
    43  H    7.835814   9.051248   8.824166   7.574617   6.760388
    44  H    6.417650   7.392533   6.873620   5.558237   5.088418
    45  H    5.595484   7.023100   7.483201   6.674439   5.359752
                    6          7          8          9         10
     6  C    0.000000
     7  C    4.897440   0.000000
     8  C    5.764207   1.499244   0.000000
     9  C    5.949569   1.469703   2.408271   0.000000
    10  C    7.138166   2.368762   1.550770   2.392455   0.000000
    11  C    7.263478   2.428172   2.460181   1.502812   1.550508
    12  F    5.965792   2.357345   1.352076   3.086956   2.382154
    13  F    5.717290   2.398820   1.343731   3.564341   2.382894
    14  F    7.405545   2.875217   2.337967   2.970290   1.344750
    15  F    8.177694   3.566943   2.416057   3.564360   1.331109
    16  F    8.276440   3.509095   3.617469   2.414910   2.385449
    17  F    7.821981   3.243101   3.091728   2.342437   2.371231
    18  C    4.678176   2.823515   4.241351   2.481384   4.783847
    19  C    5.885492   2.433459   3.648175   1.341085   3.717489
    20  C    4.577312   3.349954   4.498685   3.213302   5.255095
    21  H    5.627548   4.065674   5.102443   3.588142   5.639492
    22  H    4.012182   4.110490   5.281703   4.188752   6.193440
    23  H    4.460575   2.857403   3.747742   3.015598   4.665930
    24  C    4.458974   3.208654   4.602484   3.360432   5.097273
    25  H    4.843495   4.185300   5.626238   4.124598   6.057493
    26  H    5.402274   3.013619   4.299614   2.865028   4.472246
    27  H    4.156324   3.580119   4.806870   4.071200   5.426880
    28  C    1.394641   5.326625   5.862550   6.573526   7.344041
    29  C    7.016710   3.851686   4.980919   2.582520   4.759964
    30  C    6.695424   4.585429   5.906889   3.599106   5.933469
    31  O    5.415606   4.161224   5.596665   3.586934   5.968169
    32  C    7.816550   5.956159   7.256761   4.902642   7.167556
    33  C    2.440942   4.710702   4.925962   6.093227   6.440970
    34  C    2.840771   3.364971   3.553410   4.785998   5.057089
    35  H    3.929790   3.277401   2.999870   4.730954   4.485227
    36  H    2.149270   6.414670   6.904715   7.658446   8.401688
    37  H    3.420149   5.496336   5.460591   6.919256   6.970332
    38  H    1.089937   5.750519   6.735150   6.662445   8.056240
    39  C    8.390408   4.812574   5.702803   3.382375   5.115215
    40  C    9.307499   6.119613   7.079069   4.725917   6.490053
    41  C    9.051720   6.591705   7.744041   5.337449   7.381769
    42  H   10.364617   6.950907   7.782754   5.513113   7.021939
    43  H    9.959505   7.677601   8.832388   6.425320   8.436680
    44  H    7.852652   6.662940   8.035645   5.752419   8.077926
    45  H    8.844873   4.765033   5.391916   3.298897   4.556790
                   11         12         13         14         15
    11  C    0.000000
    12  F    3.044640   0.000000
    13  F    3.631083   2.177188   0.000000
    14  F    2.344411   3.493337   2.598367   0.000000
    15  F    2.413611   2.697026   2.995172   2.176401   0.000000
    16  F    1.347891   4.338989   4.604010   2.578609   3.033057
    17  F    1.348457   3.087239   4.362580   3.474905   2.648409
    18  C    3.923174   4.625946   5.182454   5.257099   5.947650
    19  C    2.576615   4.156859   4.768097   4.211178   4.839061
    20  C    4.467766   4.426995   5.496055   6.023670   6.226512
    21  H    4.633301   4.912683   6.231783   6.502008   6.499087
    22  H    5.509507   5.186315   6.128210   6.900633   7.186361
    23  H    4.115076   3.469586   4.730096   5.563963   5.529167
    24  C    4.693861   5.534896   5.014461   4.918377   6.425726
    25  H    5.472971   6.491093   6.101788   5.892472   7.381895
    26  H    3.999879   5.358895   4.789601   4.162643   5.794982
    27  H    5.314919   5.813724   4.920301   5.084514   6.736569
    28  C    7.728156   5.943812   5.567917   7.624998   8.241502
    29  C    3.368448   5.456781   6.125051   5.160120   5.774591
    30  C    4.652165   6.361162   6.961896   6.273652   7.026492
    31  O    4.922701   6.018422   6.529722   6.326025   7.138149
    32  C    5.808331   7.708002   8.316503   7.446784   8.216635
    33  C    7.050344   4.969006   4.454110   6.737926   7.214313
    34  C    5.681981   3.731594   3.156082   5.372320   5.878162
    35  H    5.357031   3.141137   2.352363   4.816399   5.140554
    36  H    8.810567   6.922854   6.549053   8.676990   9.260648
    37  H    7.739836   5.396934   4.814028   7.264603   7.596539
    38  H    8.049912   6.937894   6.757441   8.308387   9.137008
    39  C    3.606391   6.171828   6.879382   5.463817   5.940593
    40  C    4.987689   7.540224   8.237882   6.763475   7.293468
    41  C    5.920338   8.203401   8.862624   7.635785   8.308212
    42  H    5.528031   8.234064   8.943982   7.260420   7.695133
    43  H    6.967155   9.287913   9.945078   8.656081   9.337776
    44  H    6.776552   8.471926   9.039152   8.335674   9.169684
    45  H    3.054892   5.849682   6.573242   4.926503   5.216582
                   16         17         18         19         20
    16  F    0.000000
    17  F    2.172711   0.000000
    18  C    4.635078   4.362664   0.000000
    19  C    3.143514   3.090001   1.535444   0.000000
    20  C    5.419068   4.501247   1.533222   2.515053   0.000000
    21  H    5.482828   4.411737   2.164294   2.737605   1.098971
    22  H    6.459761   5.583882   2.161017   3.466377   1.098601
    23  H    5.254182   4.065555   2.189054   2.788796   1.098106
    24  C    5.086021   5.695299   2.545127   3.030708   3.908256
    25  H    5.747541   6.395929   2.802152   3.475782   4.171875
    26  H    4.182323   5.114593   2.807426   2.694056   4.269739
    27  H    5.733759   6.397724   3.487545   3.992215   4.699566
    28  C    8.822077   8.252384   5.707888   6.748738   5.488341
    29  C    3.448478   3.688827   2.372558   1.449242   3.299593
    30  C    4.801182   4.982723   2.255589   2.279062   3.193578
    31  O    5.355867   5.329954   1.424075   2.347262   2.388840
    32  C    5.745742   6.066126   3.597295   3.613878   4.391464
    33  C    8.186417   7.570197   5.772306   6.537637   5.573903
    34  C    6.810917   6.255968   4.819755   5.364853   4.768192
    35  H    6.494893   5.909641   5.291851   5.549359   5.258711
    36  H    9.912829   9.304688   6.699034   7.800262   6.404873
    37  H    8.895759   8.214627   6.792926   7.473300   6.531088
    38  H    9.008629   8.591682   5.056616   6.408748   4.946555
    39  C    3.233773   3.768444   3.761921   2.621364   4.566116
    40  C    4.491921   5.091973   4.675381   3.815239   5.457964
    41  C    5.591089   6.085098   4.604319   4.189943   5.380918
    42  H    4.840805   5.548484   5.722515   4.749010   6.466046
    43  H    6.558839   7.098953   5.622082   5.279117   6.352614
    44  H    6.776325   7.050241   4.085959   4.434977   4.784967
    45  H    2.463064   3.137195   4.347117   2.962370   5.075774
                   21         22         23         24         25
    21  H    0.000000
    22  H    1.786440   0.000000
    23  H    1.782340   1.791503   0.000000
    24  C    4.701200   4.167192   4.273783   0.000000
    25  H    4.850655   4.280569   4.771458   1.098561   0.000000
    26  H    4.922002   4.763576   4.565027   1.097762   1.789727
    27  H    5.597002   4.844748   4.924022   1.098846   1.786641
    28  C    6.531202   5.023656   5.121781   5.471528   6.013682
    29  C    3.111219   4.158692   3.856825   3.769053   3.849796
    30  C    3.022331   3.733984   4.066976   3.623099   3.329478
    31  O    2.598186   2.665189   3.355355   2.915940   2.610805
    32  C    4.042188   4.785272   5.335505   4.689729   4.153976
    33  C    6.604634   5.365280   4.977210   5.561457   6.313461
    34  C    5.785876   4.813409   4.101000   4.662303   5.548080
    35  H    6.195906   5.487575   4.457589   5.172106   6.155606
    36  H    7.415817   5.833842   6.064832   6.444898   6.908612
    37  H    7.526704   6.345340   5.845691   6.577177   7.363327
    38  H    5.929392   4.194657   5.028825   4.836967   4.986700
    39  C    4.191649   5.466477   5.032312   4.928832   4.988535
    40  C    4.960628   6.222369   6.091025   5.748597   5.563272
    41  C    4.893619   5.933277   6.211494   5.642495   5.207325
    42  H    5.915592   7.263540   7.039308   6.720224   6.557014
    43  H    5.817165   6.824828   7.224365   6.562778   6.022118
    44  H    4.482774   4.941708   5.820006   5.031493   4.306156
    45  H    4.729951   6.072641   5.332800   5.422036   5.659613
                   26         27         28         29         30
    26  H    0.000000
    27  H    1.783827   0.000000
    28  C    6.306082   5.045356   0.000000
    29  C    3.334323   4.834322   8.002867   0.000000
    30  C    3.518584   4.717784   7.846158   1.405568   0.000000
    31  O    3.210610   3.944886   6.617831   2.304006   1.349578
    32  C    4.571229   5.750359   9.038622   2.444451   1.389659
    33  C    6.203477   5.130409   1.401674   7.907251   7.998489
    34  C    5.139157   4.345842   2.426701   6.778605   7.037028
    35  H    5.445430   4.880680   3.417763   6.996095   7.454800
    36  H    7.321689   5.971449   1.091763   9.024907   8.795631
    37  H    7.163029   6.096299   2.159446   8.871867   9.031552
    38  H    5.870514   4.571817   2.176357   7.392919   6.869569
    39  C    4.291559   5.956540   9.337817   1.398542   2.427982
    40  C    5.176357   6.796759  10.358482   2.399298   2.766356
    41  C    5.286770   6.702317  10.220914   2.774797   2.378231
    42  H    6.062551   7.740012  11.388537   3.392372   3.857064
    43  H    6.231640   7.596628  11.169795   3.866472   3.371022
    44  H    5.105325   6.027298   9.148692   3.431969   2.161222
    45  H    4.656719   6.372812   9.673307   2.166229   3.419272
                   31         32         33         34         35
    31  O    0.000000
    32  C    2.424810   0.000000
    33  C    6.897048   9.290245   0.000000
    34  C    6.066506   8.379772   1.392279   0.000000
    35  H    6.627712   8.830141   2.162824   1.089045   0.000000
    36  H    7.529538   9.941805   2.157111   3.408313   4.310435
    37  H    7.956692  10.340049   1.090839   2.154211   2.493235
    38  H    5.535887   7.857499   3.435858   3.930679   5.019686
    39  C    3.602582   2.840103   9.157495   7.963172   8.061374
    40  C    4.110311   2.440162  10.302298   9.166511   9.342177
    41  C    3.652239   1.394537  10.355062   9.342223   9.673486
    42  H    5.201062   3.419596  11.277555  10.102206  10.209955
    43  H    4.559987   2.149348  11.365350  10.385228  10.743477
    44  H    2.719015   1.089942   9.558179   8.772989   9.331968
    45  H    4.469555   3.928646   9.337610   8.066531   8.017138
                   36         37         38         39         40
    36  H    0.000000
    37  H    2.473638   0.000000
    38  H    2.501149   4.327341   0.000000
    39  C   10.374813  10.084035   8.787385   0.000000
    40  C   11.362547  11.268867   9.578458   1.392281   0.000000
    41  C   11.164215  11.377169   9.165324   2.426944   1.401590
    42  H   12.404686  12.221221  10.657689   2.153946   1.090872
    43  H   12.085433  12.399890   9.998600   3.408717   2.157422
    44  H    9.977880  10.630863   7.741877   3.930015   3.435345
    45  H   10.736949  10.195869   9.349832   1.088588   2.162262
                   41         42         43         44         45
    41  C    0.000000
    42  H    2.159405   0.000000
    43  H    1.091761   2.474178   0.000000
    44  H    2.176390   4.327213   2.501506   0.000000
    45  H    3.417349   2.492287   4.310194   5.018551   0.000000
 Stoichiometry    C23H14F6O2
 Framework group  C1[X(C23H14F6O2)]
 Deg. of freedom   129
 Full point group                 C1      NOp   1
 RotChk:  IX=0 Diff= 1.07D-02
 Largest Abelian subgroup         C1      NOp   1
 Largest concise Abelian subgroup C1      NOp   1
                         Standard orientation:                         
 ---------------------------------------------------------------------
 Center     Atomic      Atomic             Coordinates (Angstroms)
 Number     Number       Type             X           Y           Z
 ---------------------------------------------------------------------
      1          6           0        1.387857   -0.319668    0.301590
      2          6           0        2.764305   -0.741247    0.145291
      3          6           0        2.740812   -2.145588    0.149507
      4          8           0        1.508971   -2.661622    0.341404
      5          6           0        0.587408   -1.599824    0.578694
      6          6           0        3.892912   -2.899915   -0.037789
      7          6           0        0.730574    0.835142    0.146281
      8          6           0        1.240200    2.216693   -0.135377
      9          6           0       -0.732293    0.842148    0.004860
     10          6           0        0.029189    3.094001    0.275317
     11          6           0       -1.219477    2.259200   -0.109412
     12          9           0        1.511637    2.384787   -1.449218
     13          9           0        2.336400    2.569143    0.557253
     14          9           0        0.051667    3.212061    1.614686
     15          9           0        0.042292    4.310929   -0.263910
     16          9           0       -2.266058    2.582510    0.676049
     17          9           0       -1.571300    2.533214   -1.381997
     18          6           0       -0.586990   -1.601788   -0.399281
     19          6           0       -1.390280   -0.310578   -0.186930
     20          6           0       -0.132477   -1.705015   -1.859943
     21          1           0       -1.011332   -1.692380   -2.519633
     22          1           0        0.405691   -2.651518   -2.006342
     23          1           0        0.522522   -0.868690   -2.138105
     24          6           0        0.138023   -1.687226    2.038901
     25          1           0       -0.395144   -2.634358    2.198613
     26          1           0       -0.523100   -0.852416    2.305529
     27          1           0        1.018069   -1.661156    2.696398
     28          6           0        5.086452   -2.206593   -0.237263
     29          6           0       -2.777904   -0.726815   -0.147590
     30          6           0       -2.758007   -2.131161   -0.092478
     31          8           0       -1.515756   -2.654322   -0.159381
     32          6           0       -3.923398   -2.879749    0.019915
     33          6           0        5.128259   -0.805625   -0.252415
     34          6           0        3.967343   -0.060249   -0.064983
     35          1           0        3.994161    1.028299   -0.084023
     36          1           0        6.009413   -2.769861   -0.388315
     37          1           0        6.079497   -0.297371   -0.415980
     38          1           0        3.855226   -3.989171   -0.029844
     39          6           0       -3.995791   -0.042409   -0.082314
     40          6           0       -5.170236   -0.782192    0.026522
     41          6           0       -5.129570   -2.182246    0.077991
     42          1           0       -6.131674   -0.269443    0.078746
     43          1           0       -6.063220   -2.741099    0.167005
     44          1           0       -3.886110   -3.968340    0.059305
     45          1           0       -4.022917    1.045491   -0.109892
 ---------------------------------------------------------------------
 Rotational constants (GHZ):      0.2068756      0.1513874      0.0967865
 Leave Link  202 at Wed Aug 28 10:57:51 2019, MaxMem=   536870912 cpu:         0.0
 (Enter /pbs_home/pkowalski/g09d01/g09/l301.exe)
 Basis read from rwf:  (5D, 7F)
 No pseudopotential information found on rwf file.
 There are   535 symmetry adapted cartesian basis functions of A   symmetry.
 There are   504 symmetry adapted basis functions of A   symmetry.
   504 basis functions,   873 primitive gaussians,   535 cartesian basis functions
   111 alpha electrons      111 beta electrons
       nuclear repulsion energy      3371.1016520962 Hartrees.
 IExCor= 4639 DFT=T Ex+Corr=wB97XD ExCW=0 ScaHFX=  1.000000
 ScaDFX=  1.000000  1.000000  1.000000  1.000000 ScalE2=  1.000000  1.000000
 IRadAn=      0 IRanWt=     -1 IRanGd=            0 ICorTp=0 IEmpDi=121
  HFx wShort=  0.000000 wLong=  0.200000 cFull=  0.222036 cShort=  0.000000 cLong=  0.777964
  DFx wShort=  0.000000 wLong=  0.200000 cFull=  0.000000 cShort=  0.000000 cLong=  1.000000
 NAtoms=   45 NActive=   45 NUniq=   45 SFac= 1.00D+00 NAtFMM=   60 NAOKFM=F Big=F
 Integral buffers will be    131072 words long.
 Raffenetti 2 integral format.
 Two-electron integral symmetry is turned on.
 R6Disp:  Grimme-D2 Dispersion energy=       -0.0443069615 Hartrees.
 Nuclear repulsion after empirical dispersion term =     3371.0573451347 Hartrees.
 No density basis found on file   724.
 Leave Link  301 at Wed Aug 28 10:57:51 2019, MaxMem=   536870912 cpu:         0.6
 (Enter /pbs_home/pkowalski/g09d01/g09/l302.exe)
 NPDir=0 NMtPBC=     1 NCelOv=     1 NCel=       1 NClECP=     1 NCelD=      1
         NCelK=      1 NCelE2=     1 NClLst=     1 CellRange=     0.0.
 One-electron integrals computed using PRISM.
 NBasis=   504 RedAO= T EigKep=  2.49D-04  NBF=   504
 NBsUse=   504 1.00D-06 EigRej= -1.00D+00 NBFU=   504
 Precomputing XC quadrature grid using
 IXCGrd= 4 IRadAn=           0 IRanWt=          -1 IRanGd=           0 AccXCQ= 0.00D+00.
 Generated NRdTot=       0 NPtTot=           0 NUsed=           0 NTot=          32
 NSgBfM=   520   521   524   524   524 MxSgAt=    45 MxSgA2=    45.
 Leave Link  302 at Wed Aug 28 10:57:53 2019, MaxMem=   536870912 cpu:         9.8
 (Enter /pbs_home/pkowalski/g09d01/g09/l303.exe)
 DipDrv:  MaxL=1.
 Leave Link  303 at Wed Aug 28 10:57:53 2019, MaxMem=   536870912 cpu:         1.1
 (Enter /pbs_home/pkowalski/g09d01/g09/l401.exe)
 Initial guess from the checkpoint file:  "dae0097freq_closed_wb97xd.chk"
 B after Tr=     0.000000    0.000000    0.000000
         Rot=    0.999981   -0.000039   -0.005583   -0.002492 Ang=  -0.70 deg.
 Guess basis will be translated and rotated to current coordinates.
 JPrj=2 DoOrth=T DoCkMO=T.
 Generating alternative initial guess.
 ExpMin= 1.22D-01 ExpMax= 2.89D+03 ExpMxC= 4.35D+02 IAcc=1 IRadAn=         1 AccDes= 0.00D+00
 Harris functional with IExCor= 4639 and IRadAn=       1 diagonalized for initial guess.
 HarFok:  IExCor= 4639 AccDes= 0.00D+00 IRadAn=         1 IDoV= 1 UseB2=F ITyADJ=14
 ICtDFT=  3500011 ScaDFX=  1.000000  1.000000  1.000000  1.000000
 FoFCou: FMM=F IPFlag=           0 FMFlag=      100000 FMFlg1=           0
         NFxFlg=           0 DoJE=T BraDBF=F KetDBF=T FulRan=T
         wScrn=  0.000000 ICntrl=     500 IOpCl=  0 I1Cent=   200000004 NGrid=           0
         NMat0=    1 NMatS0=      1 NMatT0=    0 NMatD0=    1 NMtDS0=    0 NMtDT0=    0
 Petite list used in FoFCou.
 Harris En= -1569.56922726467    
 Leave Link  401 at Wed Aug 28 10:57:56 2019, MaxMem=   536870912 cpu:        26.7
 (Enter /pbs_home/pkowalski/g09d01/g09/l502.exe)
 Closed shell SCF:
 Using DIIS extrapolation, IDIIS=  1040.
 Integral symmetry usage will be decided dynamically.
 IVT=      885537 IEndB=      885537 NGot=   536870912 MDV=   536288776
 LenX=   536288776 LenY=   536002016
 Requested convergence on RMS density matrix=1.00D-08 within 128 cycles.
 Requested convergence on MAX density matrix=1.00D-06.
 Requested convergence on             energy=1.00D-06.
 No special actions if energy rises.
 Fock matrices will be formed incrementally for  20 cycles.
 Integral accuracy reduced to 1.0D-05 until final iterations.

 Cycle   1  Pass 0  IDiag  1:
 FoFJK:  IHMeth= 1 ICntrl=       0 DoSepK=T KAlg= 0 I1Cent=   0 FoldK=F
 IRaf=         1 NMat=   1 IRICut=       1 DoRegI=T DoRafI=F ISym2E= 0.
 FoFCou: FMM=F IPFlag=           0 FMFlag=      100000 FMFlg1=           0
         NFxFlg=           0 DoJE=T BraDBF=F KetDBF=F FulRan=T
         wScrn=  0.000000 ICntrl=     500 IOpCl=  0 I1Cent=           0 NGrid=           0
         NMat0=    1 NMatS0=      1 NMatT0=    0 NMatD0=    1 NMtDS0=    0 NMtDT0=    0
 Symmetry not used in FoFCou.
 E= -1632.64113847019    
 DIIS: error= 4.63D-03 at cycle   1 NSaved=   1.
 NSaved= 1 IEnMin= 1 EnMin= -1632.64113847019     IErMin= 1 ErrMin= 4.63D-03
 ErrMax= 4.63D-03  0.00D+00 EMaxC= 1.00D-01 BMatC= 3.25D-02 BMatP= 3.25D-02
 IDIUse=3 WtCom= 9.54D-01 WtEn= 4.63D-02
 Coeff-Com:  0.100D+01
 Coeff-En:   0.100D+01
 Coeff:      0.100D+01
 Gap=     0.745 Goal=   None    Shift=    0.000
 GapD=    0.745 DampG=2.000 DampE=1.000 DampFc=2.0000 IDamp=-1.
 RMSDP=8.66D-04 MaxDP=3.22D-02              OVMax= 2.15D-02

 Cycle   2  Pass 0  IDiag  1:
 RMSU=  8.65D-04    CP:  1.00D+00
 E= -1632.67886768675     Delta-E=       -0.037729216557 Rises=F Damp=F
 DIIS: error= 1.26D-03 at cycle   2 NSaved=   2.
 NSaved= 2 IEnMin= 2 EnMin= -1632.67886768675     IErMin= 2 ErrMin= 1.26D-03
 ErrMax= 1.26D-03  0.00D+00 EMaxC= 1.00D-01 BMatC= 1.19D-03 BMatP= 3.25D-02
 IDIUse=3 WtCom= 9.87D-01 WtEn= 1.26D-02
 Coeff-Com: -0.822D-01 0.108D+01
 Coeff-En:   0.000D+00 0.100D+01
 Coeff:     -0.811D-01 0.108D+01
 Gap=     0.235 Goal=   None    Shift=    0.000
 RMSDP=1.99D-04 MaxDP=6.84D-03 DE=-3.77D-02 OVMax= 1.15D-02

 Cycle   3  Pass 0  IDiag  1:
 RMSU=  1.64D-04    CP:  1.00D+00  1.13D+00
 E= -1632.68083875491     Delta-E=       -0.001971068164 Rises=F Damp=F
 DIIS: error= 6.23D-04 at cycle   3 NSaved=   3.
 NSaved= 3 IEnMin= 3 EnMin= -1632.68083875491     IErMin= 3 ErrMin= 6.23D-04
 ErrMax= 6.23D-04  0.00D+00 EMaxC= 1.00D-01 BMatC= 5.96D-04 BMatP= 1.19D-03
 IDIUse=3 WtCom= 9.94D-01 WtEn= 6.23D-03
 Coeff-Com: -0.612D-01 0.459D+00 0.602D+00
 Coeff-En:   0.000D+00 0.000D+00 0.100D+01
 Coeff:     -0.609D-01 0.456D+00 0.605D+00
 Gap=     0.234 Goal=   None    Shift=    0.000
 RMSDP=1.03D-04 MaxDP=5.37D-03 DE=-1.97D-03 OVMax= 7.49D-03

 Cycle   4  Pass 0  IDiag  1:
 RMSU=  8.44D-05    CP:  1.00D+00  1.16D+00  6.78D-01
 E= -1632.68139261813     Delta-E=       -0.000553863221 Rises=F Damp=F
 DIIS: error= 2.05D-04 at cycle   4 NSaved=   4.
 NSaved= 4 IEnMin= 4 EnMin= -1632.68139261813     IErMin= 4 ErrMin= 2.05D-04
 ErrMax= 2.05D-04  0.00D+00 EMaxC= 1.00D-01 BMatC= 6.96D-05 BMatP= 5.96D-04
 IDIUse=3 WtCom= 9.98D-01 WtEn= 2.05D-03
 Coeff-Com: -0.691D-02-0.343D-01 0.224D+00 0.817D+00
 Coeff-En:   0.000D+00 0.000D+00 0.000D+00 0.100D+01
 Coeff:     -0.690D-02-0.343D-01 0.224D+00 0.817D+00
 Gap=     0.235 Goal=   None    Shift=    0.000
 RMSDP=3.52D-05 MaxDP=1.76D-03 DE=-5.54D-04 OVMax= 2.86D-03

 Cycle   5  Pass 0  IDiag  1:
 RMSU=  2.34D-05    CP:  1.00D+00  1.16D+00  8.30D-01  9.11D-01
 E= -1632.68147091253     Delta-E=       -0.000078294403 Rises=F Damp=F
 DIIS: error= 7.90D-05 at cycle   5 NSaved=   5.
 NSaved= 5 IEnMin= 5 EnMin= -1632.68147091253     IErMin= 5 ErrMin= 7.90D-05
 ErrMax= 7.90D-05  0.00D+00 EMaxC= 1.00D-01 BMatC= 1.06D-05 BMatP= 6.96D-05
 IDIUse=1 WtCom= 1.00D+00 WtEn= 0.00D+00
 Coeff-Com:  0.287D-02-0.627D-01 0.442D-01 0.377D+00 0.639D+00
 Coeff:      0.287D-02-0.627D-01 0.442D-01 0.377D+00 0.639D+00
 Gap=     0.235 Goal=   None    Shift=    0.000
 RMSDP=1.12D-05 MaxDP=5.47D-04 DE=-7.83D-05 OVMax= 9.41D-04

 Cycle   6  Pass 0  IDiag  1:
 RMSU=  7.26D-06    CP:  1.00D+00  1.16D+00  8.51D-01  9.86D-01  8.34D-01
 E= -1632.68148240883     Delta-E=       -0.000011496299 Rises=F Damp=F
 DIIS: error= 1.91D-05 at cycle   6 NSaved=   6.
 NSaved= 6 IEnMin= 6 EnMin= -1632.68148240883     IErMin= 6 ErrMin= 1.91D-05
 ErrMax= 1.91D-05  0.00D+00 EMaxC= 1.00D-01 BMatC= 6.56D-07 BMatP= 1.06D-05
 IDIUse=1 WtCom= 1.00D+00 WtEn= 0.00D+00
 Coeff-Com:  0.172D-02-0.167D-01-0.115D-01 0.347D-01 0.198D+00 0.794D+00
 Coeff:      0.172D-02-0.167D-01-0.115D-01 0.347D-01 0.198D+00 0.794D+00
 Gap=     0.235 Goal=   None    Shift=    0.000
 RMSDP=3.94D-06 MaxDP=1.29D-04 DE=-1.15D-05 OVMax= 4.22D-04

 Initial convergence to 1.0D-05 achieved.  Increase integral accuracy.
 Cycle   7  Pass 1  IDiag  1:
 E= -1632.68043854794     Delta-E=        0.001043860894 Rises=F Damp=F
 DIIS: error= 1.65D-04 at cycle   1 NSaved=   1.
 NSaved= 1 IEnMin= 1 EnMin= -1632.68043854794     IErMin= 1 ErrMin= 1.65D-04
 ErrMax= 1.65D-04  0.00D+00 EMaxC= 1.00D-01 BMatC= 1.31D-05 BMatP= 1.31D-05
 IDIUse=3 WtCom= 9.98D-01 WtEn= 1.65D-03
 Coeff-Com:  0.100D+01
 Coeff-En:   0.100D+01
 Coeff:      0.100D+01
 Gap=     0.235 Goal=   None    Shift=    0.000
 RMSDP=3.94D-06 MaxDP=1.29D-04 DE= 1.04D-03 OVMax= 3.09D-04

 Cycle   8  Pass 1  IDiag  1:
 RMSU=  1.28D-04    CP:  1.00D+00
 E= -1632.68045030753     Delta-E=       -0.000011759587 Rises=F Damp=F
 DIIS: error= 1.35D-05 at cycle   2 NSaved=   2.
 NSaved= 2 IEnMin= 2 EnMin= -1632.68045030753     IErMin= 2 ErrMin= 1.35D-05
 ErrMax= 1.35D-05  0.00D+00 EMaxC= 1.00D-01 BMatC= 3.21D-07 BMatP= 1.31D-05
 IDIUse=1 WtCom= 1.00D+00 WtEn= 0.00D+00
 Coeff-Com: -0.242D-01 0.102D+01
 Coeff:     -0.242D-01 0.102D+01
 Gap=     0.235 Goal=   None    Shift=    0.000
 RMSDP=7.97D-06 MaxDP=3.30D-04 DE=-1.18D-05 OVMax= 1.65D-04

 Cycle   9  Pass 1  IDiag  1:
 RMSU=  3.63D-06    CP:  1.00D+00  1.06D+00
 E= -1632.68045046263     Delta-E=       -0.000000155105 Rises=F Damp=F
 DIIS: error= 1.44D-05 at cycle   3 NSaved=   3.
 NSaved= 3 IEnMin= 3 EnMin= -1632.68045046263     IErMin= 2 ErrMin= 1.35D-05
 ErrMax= 1.44D-05  0.00D+00 EMaxC= 1.00D-01 BMatC= 3.01D-07 BMatP= 3.21D-07
 IDIUse=1 WtCom= 1.00D+00 WtEn= 0.00D+00
 Coeff-Com: -0.361D-01 0.517D+00 0.519D+00
 Coeff:     -0.361D-01 0.517D+00 0.519D+00
 Gap=     0.235 Goal=   None    Shift=    0.000
 RMSDP=1.47D-06 MaxDP=7.74D-05 DE=-1.55D-07 OVMax= 6.48D-05

 Cycle  10  Pass 1  IDiag  1:
 RMSU=  1.23D-06    CP:  1.00D+00  1.06D+00  7.91D-01
 E= -1632.68045069903     Delta-E=       -0.000000236396 Rises=F Damp=F
 DIIS: error= 2.60D-06 at cycle   4 NSaved=   4.
 NSaved= 4 IEnMin= 4 EnMin= -1632.68045069903     IErMin= 4 ErrMin= 2.60D-06
 ErrMax= 2.60D-06  0.00D+00 EMaxC= 1.00D-01 BMatC= 7.44D-09 BMatP= 3.01D-07
 IDIUse=1 WtCom= 1.00D+00 WtEn= 0.00D+00
 Coeff-Com: -0.690D-02 0.407D-01 0.129D+00 0.837D+00
 Coeff:     -0.690D-02 0.407D-01 0.129D+00 0.837D+00
 Gap=     0.235 Goal=   None    Shift=    0.000
 RMSDP=4.08D-07 MaxDP=1.57D-05 DE=-2.36D-07 OVMax= 3.33D-05

 Cycle  11  Pass 1  IDiag  1:
 RMSU=  3.19D-07    CP:  1.00D+00  1.06D+00  8.60D-01  9.97D-01
 E= -1632.68045070904     Delta-E=       -0.000000010014 Rises=F Damp=F
 DIIS: error= 1.20D-06 at cycle   5 NSaved=   5.
 NSaved= 5 IEnMin= 5 EnMin= -1632.68045070904     IErMin= 5 ErrMin= 1.20D-06
 ErrMax= 1.20D-06  0.00D+00 EMaxC= 1.00D-01 BMatC= 1.59D-09 BMatP= 7.44D-09
 IDIUse=1 WtCom= 1.00D+00 WtEn= 0.00D+00
 Coeff-Com:  0.172D-02-0.472D-01-0.149D-01 0.323D+00 0.738D+00
 Coeff:      0.172D-02-0.472D-01-0.149D-01 0.323D+00 0.738D+00
 Gap=     0.235 Goal=   None    Shift=    0.000
 RMSDP=1.83D-07 MaxDP=5.59D-06 DE=-1.00D-08 OVMax= 2.02D-05

 Cycle  12  Pass 1  IDiag  1:
 RMSU=  1.47D-07    CP:  1.00D+00  1.06D+00  8.75D-01  1.07D+00  1.03D+00
 E= -1632.68045071155     Delta-E=       -0.000000002512 Rises=F Damp=F
 DIIS: error= 3.68D-07 at cycle   6 NSaved=   6.
 NSaved= 6 IEnMin= 6 EnMin= -1632.68045071155     IErMin= 6 ErrMin= 3.68D-07
 ErrMax= 3.68D-07  0.00D+00 EMaxC= 1.00D-01 BMatC= 1.79D-10 BMatP= 1.59D-09
 IDIUse=1 WtCom= 1.00D+00 WtEn= 0.00D+00
 Coeff-Com:  0.139D-02-0.201D-01-0.212D-01-0.269D-02 0.242D+00 0.801D+00
 Coeff:      0.139D-02-0.201D-01-0.212D-01-0.269D-02 0.242D+00 0.801D+00
 Gap=     0.235 Goal=   None    Shift=    0.000
 RMSDP=7.75D-08 MaxDP=2.94D-06 DE=-2.51D-09 OVMax= 1.02D-05

 Cycle  13  Pass 1  IDiag  1:
 RMSU=  5.35D-08    CP:  1.00D+00  1.06D+00  8.81D-01  1.09D+00  1.17D+00
                    CP:  1.09D+00
 E= -1632.68045071200     Delta-E=       -0.000000000447 Rises=F Damp=F
 DIIS: error= 1.80D-07 at cycle   7 NSaved=   7.
 NSaved= 7 IEnMin= 7 EnMin= -1632.68045071200     IErMin= 7 ErrMin= 1.80D-07
 ErrMax= 1.80D-07  0.00D+00 EMaxC= 1.00D-01 BMatC= 3.00D-11 BMatP= 1.79D-10
 IDIUse=1 WtCom= 1.00D+00 WtEn= 0.00D+00
 Coeff-Com:  0.230D-03 0.322D-03-0.498D-02-0.507D-01-0.331D-01 0.241D+00
 Coeff-Com:  0.847D+00
 Coeff:      0.230D-03 0.322D-03-0.498D-02-0.507D-01-0.331D-01 0.241D+00
 Coeff:      0.847D+00
 Gap=     0.235 Goal=   None    Shift=    0.000
 RMSDP=4.04D-08 MaxDP=1.36D-06 DE=-4.47D-10 OVMax= 6.33D-06

 Cycle  14  Pass 1  IDiag  1:
 RMSU=  2.12D-08    CP:  1.00D+00  1.06D+00  8.83D-01  1.09D+00  1.23D+00
                    CP:  1.25D+00  1.15D+00
 E= -1632.68045071219     Delta-E=       -0.000000000189 Rises=F Damp=F
 DIIS: error= 6.39D-08 at cycle   8 NSaved=   8.
 NSaved= 8 IEnMin= 8 EnMin= -1632.68045071219     IErMin= 8 ErrMin= 6.39D-08
 ErrMax= 6.39D-08  0.00D+00 EMaxC= 1.00D-01 BMatC= 6.45D-12 BMatP= 3.00D-11
 IDIUse=1 WtCom= 1.00D+00 WtEn= 0.00D+00
 Coeff-Com: -0.186D-03 0.392D-02 0.248D-02-0.157D-01-0.578D-01-0.903D-01
 Coeff-Com:  0.291D+00 0.867D+00
 Coeff:     -0.186D-03 0.392D-02 0.248D-02-0.157D-01-0.578D-01-0.903D-01
 Coeff:      0.291D+00 0.867D+00
 Gap=     0.235 Goal=   None    Shift=    0.000
 RMSDP=2.05D-08 MaxDP=8.00D-07 DE=-1.89D-10 OVMax= 3.46D-06

 Cycle  15  Pass 1  IDiag  1:
 RMSU=  1.10D-08    CP:  1.00D+00  1.06D+00  8.83D-01  1.10D+00  1.26D+00
                    CP:  1.31D+00  1.36D+00  1.14D+00
 E= -1632.68045071229     Delta-E=       -0.000000000104 Rises=F Damp=F
 DIIS: error= 2.74D-08 at cycle   9 NSaved=   9.
 NSaved= 9 IEnMin= 9 EnMin= -1632.68045071229     IErMin= 9 ErrMin= 2.74D-08
 ErrMax= 2.74D-08  0.00D+00 EMaxC= 1.00D-01 BMatC= 1.19D-12 BMatP= 6.45D-12
 IDIUse=1 WtCom= 1.00D+00 WtEn= 0.00D+00
 Coeff-Com: -0.106D-03 0.144D-02 0.170D-02 0.150D-02-0.156D-01-0.708D-01
 Coeff-Com: -0.153D-01 0.318D+00 0.779D+00
 Coeff:     -0.106D-03 0.144D-02 0.170D-02 0.150D-02-0.156D-01-0.708D-01
 Coeff:     -0.153D-01 0.318D+00 0.779D+00
 Gap=     0.235 Goal=   None    Shift=    0.000
 RMSDP=7.91D-09 MaxDP=3.50D-07 DE=-1.04D-10 OVMax= 1.51D-06

 SCF Done:  E(RwB97XD) =  -1632.68045071     A.U. after   15 cycles
            NFock= 15  Conv=0.79D-08     -V/T= 2.0085
 KE= 1.618953141669D+03 PE=-1.056720744086D+04 EE= 3.944516503340D+03
 Leave Link  502 at Wed Aug 28 11:05:32 2019, MaxMem=   536870912 cpu:      3634.2
 (Enter /pbs_home/pkowalski/g09d01/g09/l701.exe)
 Compute integral first derivatives.
 ... and contract with generalized density number  0.
 R6Disp: Adding Grimme-D2 dispersion energy 1st derivatives to the gradient.
 Leave Link  701 at Wed Aug 28 11:05:33 2019, MaxMem=   536870912 cpu:         4.3
 (Enter /pbs_home/pkowalski/g09d01/g09/l702.exe)
 L702 exits ... SP integral derivatives will be done elsewhere.
 Leave Link  702 at Wed Aug 28 11:05:33 2019, MaxMem=   536870912 cpu:         0.2
 (Enter /pbs_home/pkowalski/g09d01/g09/l703.exe)
 Compute integral first derivatives, UseDBF=F ICtDFT=           0.
 Integral derivatives from FoFJK, PRISM(SPDF).
 Calling FoFJK, ICntrl=      2127 FMM=F ISym2X=0 I1Cent= 0 IOpClX= 0 NMat=1 NMatS=1 NMatT=0.
 FoFJK:  IHMeth= 1 ICntrl=    2127 DoSepK=T KAlg= 0 I1Cent=   0 FoldK=F
 IRaf=         1 NMat=   1 IRICut=       1 DoRegI=T DoRafI=F ISym2E= 0.
 FoFCou: FMM=F IPFlag=           0 FMFlag=      100000 FMFlg1=         800
         NFxFlg=           0 DoJE=F BraDBF=F KetDBF=F FulRan=T
         wScrn=  0.000000 ICntrl=    2527 IOpCl=  0 I1Cent=           0 NGrid=           0
         NMat0=    1 NMatS0=      1 NMatT0=    0 NMatD0=    1 NMtDS0=    0 NMtDT0=    0
 Symmetry not used in FoFCou.
 Leave Link  703 at Wed Aug 28 11:08:16 2019, MaxMem=   536870912 cpu:      1302.0
 (Enter /pbs_home/pkowalski/g09d01/g09/l716.exe)
 Dipole        =-1.66518560D-02-1.30602932D+00 1.24616649D-02
 ***** Axes restored to original set *****
 -------------------------------------------------------------------
 Center     Atomic                   Forces (Hartrees/Bohr)
 Number     Number              X              Y              Z
 -------------------------------------------------------------------
      1        6          -0.005559024   -0.002946392   -0.004236503
      2        6           0.000301253    0.000226993   -0.003174321
      3        6           0.001652836   -0.000785519   -0.001094796
      4        8          -0.005714204   -0.000787472    0.005233470
      5        6           0.004282981   -0.000255066   -0.001115015
      6        6          -0.000762155   -0.000274618   -0.000367198
      7        6           0.004292334    0.006829427    0.011154862
      8        6          -0.000046102   -0.004288609   -0.002223966
      9        6          -0.000581648    0.006441882   -0.004309577
     10        6           0.002313884    0.002648444   -0.002070737
     11        6          -0.000497376   -0.003443687   -0.001746692
     12        9           0.001626586    0.001354171   -0.001139760
     13        9          -0.000940243    0.000874004    0.000514235
     14        9           0.000461405    0.001016881   -0.000270146
     15        9          -0.000845397   -0.000180225    0.001665845
     16        9          -0.001487321   -0.000380514    0.001162716
     17        9           0.002526577    0.001797281    0.000714929
     18        6          -0.001555277    0.003635582    0.000431797
     19        6           0.001423257   -0.006927324    0.000773882
     20        6           0.000047570   -0.000278164    0.001075991
     21        1           0.000339385   -0.000161557   -0.000473672
     22        1           0.000374145   -0.000018963   -0.000466469
     23        1          -0.000086204   -0.000041525   -0.000364045
     24        6          -0.000976212   -0.000283375   -0.000766662
     25        1          -0.000129491    0.000518912    0.000295427
     26        1           0.000148961    0.000035906    0.000273269
     27        1          -0.000100045    0.000441628    0.000344995
     28        6           0.001147942    0.000082050    0.000313712
     29        6           0.000688599    0.001207054    0.002318126
     30        6          -0.001477926    0.001942373    0.001338417
     31        8           0.000993859   -0.007394773   -0.003678873
     32        6           0.000153598   -0.000636146    0.000985723
     33        6           0.000009743   -0.000081691    0.000265729
     34        6          -0.001426108   -0.000850906    0.000246313
     35        1           0.000646302    0.000103598   -0.000381113
     36        1          -0.000300783   -0.000068315   -0.000002592
     37        1           0.000067975    0.000247601   -0.000145446
     38        1           0.000287315   -0.000483238    0.000223240
     39        6          -0.000863735   -0.001248573    0.000026099
     40        6           0.000080010    0.000228768   -0.000106752
     41        6          -0.000595068    0.001000409   -0.000804586
     42        1           0.000185457    0.000220178    0.000084221
     43        1           0.000077319   -0.000289698    0.000058150
     44        1          -0.000550860    0.000001650   -0.000234771
     45        1           0.000365884    0.001251559   -0.000327453
 -------------------------------------------------------------------
 Cartesian Forces:  Max     0.011154862 RMS     0.002200351
 Leave Link  716 at Wed Aug 28 11:08:16 2019, MaxMem=   536870912 cpu:         0.2
 (Enter /pbs_home/pkowalski/g09d01/g09/l103.exe)

 GradGradGradGradGradGradGradGradGradGradGradGradGradGradGradGradGradGrad
 Berny optimization.
 Using GEDIIS/GDIIS optimizer.
 FormGI is forming the generalized inverse of G from B-inverse, IUseBI=4.
 Internal  Forces:  Max     0.009637297 RMS     0.001056832
 Search for a local minimum.
 Step number   3 out of a maximum of  270
 All quantities printed in internal units (Hartrees-Bohrs-Radians)
 RMS Force = .10568D-02 SwitMx=.10000D-02 MixMth= 1
 Mixed Optimization -- RFO/linear search
 Update second derivatives using D2CorX and points    2    3
 DE= -1.35D-02 DEPred=-1.55D-02 R= 8.71D-01
 TightC=F SS=  1.41D+00  RLast= 5.91D-01 DXNew= 8.4853D-01 1.7735D+00
 Trust test= 8.71D-01 RLast= 5.91D-01 DXMaxT set to 8.49D-01
 ITU=  1  1  0
 Use linear search instead of GDIIS.
     Eigenvalues ---    0.00230   0.00230   0.00514   0.00932   0.00963
     Eigenvalues ---    0.01070   0.01116   0.01139   0.01285   0.01310
     Eigenvalues ---    0.01951   0.01972   0.01978   0.01986   0.01995
     Eigenvalues ---    0.02002   0.02002   0.02007   0.02086   0.02089
     Eigenvalues ---    0.02090   0.02093   0.02102   0.02104   0.02135
     Eigenvalues ---    0.02140   0.02281   0.02289   0.04547   0.04731
     Eigenvalues ---    0.04960   0.05472   0.05484   0.05714   0.05717
     Eigenvalues ---    0.05869   0.06358   0.07578   0.07595   0.08001
     Eigenvalues ---    0.08495   0.08779   0.09261   0.09550   0.10035
     Eigenvalues ---    0.10405   0.11130   0.11999   0.12265   0.14085
     Eigenvalues ---    0.14394   0.15920   0.16000   0.16000   0.16000
     Eigenvalues ---    0.16000   0.16000   0.16000   0.16000   0.16000
     Eigenvalues ---    0.16000   0.16000   0.16000   0.16005   0.16011
     Eigenvalues ---    0.16838   0.17271   0.20552   0.21962   0.22001
     Eigenvalues ---    0.22598   0.22676   0.23615   0.24042   0.24224
     Eigenvalues ---    0.24420   0.24486   0.24786   0.24868   0.25554
     Eigenvalues ---    0.26990   0.27749   0.28095   0.28218   0.28403
     Eigenvalues ---    0.28416   0.31838   0.32338   0.32461   0.32501
     Eigenvalues ---    0.32549   0.32574   0.32583   0.32898   0.33540
     Eigenvalues ---    0.34484   0.35721   0.35724   0.35727   0.35728
     Eigenvalues ---    0.35739   0.35762   0.36038   0.36328   0.37192
     Eigenvalues ---    0.37354   0.39711   0.40136   0.41478   0.41519
     Eigenvalues ---    0.42224   0.43496   0.43928   0.44573   0.44860
     Eigenvalues ---    0.45709   0.45793   0.45964   0.46136   0.47192
     Eigenvalues ---    0.47487   0.47789   0.48151   0.48338   0.48448
     Eigenvalues ---    0.48690   0.49911   0.52293   0.52453
 RFO step:  Lambda=-4.27004323D-03 EMin= 2.29970993D-03
 Quartic linear search produced a step of  0.13964.
 Iteration  1 RMS(Cart)=  0.06060200 RMS(Int)=  0.00119231
 Iteration  2 RMS(Cart)=  0.00264371 RMS(Int)=  0.00039286
 Iteration  3 RMS(Cart)=  0.00000216 RMS(Int)=  0.00039286
 Iteration  4 RMS(Cart)=  0.00000000 RMS(Int)=  0.00039286
 ITry= 1 IFail=0 DXMaxC= 2.73D-01 DCOld= 1.00D+10 DXMaxT= 8.49D-01 DXLimC= 3.00D+00 Rises=F
 Variable       Old X    -DE/DX   Delta X   Delta X   Delta X     New X
                                 (Linear)    (Quad)   (Total)
    R1        2.73637   0.00107   0.00222   0.00084   0.00308   2.73944
    R2        2.90078   0.00252   0.00309   0.00600   0.00806   2.90884
    R3        2.52809   0.00964  -0.01362   0.03733   0.02424   2.55233
    R4        2.65420   0.00114   0.00271   0.00179   0.00496   2.65916
    R5        2.64242  -0.00035   0.00032  -0.00104  -0.00078   2.64165
    R6        2.54976  -0.00096  -0.00049  -0.00100  -0.00111   2.54866
    R7        2.62626  -0.00011  -0.00006  -0.00038  -0.00050   2.62576
    R8        2.69443   0.00360   0.00452   0.00523   0.00949   2.70393
    R9        2.88804  -0.00154  -0.00280  -0.00375  -0.00730   2.88074
   R10        2.89183  -0.00103  -0.00129  -0.00308  -0.00438   2.88745
   R11        2.63549  -0.00029  -0.00103  -0.00009  -0.00107   2.63442
   R12        2.05968   0.00029   0.00057   0.00064   0.00121   2.06089
   R13        2.83316   0.00109   0.00202   0.00086   0.00319   2.83635
   R14        2.77734  -0.00129   0.00356  -0.01038  -0.00544   2.77189
   R15        2.93053   0.00118   0.00297   0.00564   0.00847   2.93900
   R16        2.55505  -0.00060  -0.00371   0.00081  -0.00290   2.55216
   R17        2.53928   0.00014  -0.00468   0.00308  -0.00160   2.53768
   R18        2.83990   0.00042   0.00208  -0.00129   0.00073   2.84063
   R19        2.53428   0.00643  -0.01400   0.02731   0.01371   2.54799
   R20        2.93004   0.00135   0.00263   0.00571   0.00780   2.93783
   R21        2.54121   0.00004  -0.00495   0.00289  -0.00206   2.53915
   R22        2.51543  -0.00025  -0.00665   0.00357  -0.00308   2.51235
   R23        2.54715  -0.00139  -0.00399  -0.00075  -0.00473   2.54241
   R24        2.54821   0.00154  -0.00401   0.00576   0.00175   2.54996
   R25        2.90157   0.00113   0.00295   0.00082   0.00279   2.90435
   R26        2.89737  -0.00076  -0.00126  -0.00213  -0.00339   2.89398
   R27        2.69111   0.00424   0.00444   0.00722   0.01140   2.70251
   R28        2.73867  -0.00078   0.00201  -0.00456  -0.00246   2.73621
   R29        2.07675  -0.00026  -0.00117  -0.00024  -0.00141   2.07534
   R30        2.07606  -0.00036  -0.00124  -0.00047  -0.00171   2.07434
   R31        2.07512   0.00006  -0.00128   0.00093  -0.00034   2.07478
   R32        2.07598  -0.00040  -0.00126  -0.00058  -0.00184   2.07414
   R33        2.07447   0.00013  -0.00125   0.00114  -0.00011   2.07436
   R34        2.07652  -0.00023  -0.00116  -0.00013  -0.00130   2.07522
   R35        2.64878  -0.00008  -0.00130   0.00076  -0.00043   2.64835
   R36        2.06313   0.00030   0.00097   0.00035   0.00132   2.06446
   R37        2.65614   0.00065   0.00266   0.00016   0.00319   2.65932
   R38        2.64286  -0.00096   0.00034  -0.00266  -0.00237   2.64050
   R39        2.55033  -0.00047  -0.00035  -0.00011  -0.00023   2.55010
   R40        2.62607  -0.00006  -0.00008  -0.00029  -0.00041   2.62567
   R41        2.63529  -0.00005  -0.00096   0.00059  -0.00033   2.63497
   R42        2.05969   0.00028   0.00057   0.00063   0.00120   2.06089
   R43        2.63103  -0.00036  -0.00094  -0.00055  -0.00143   2.62959
   R44        2.06139   0.00023   0.00075   0.00031   0.00106   2.06245
   R45        2.05800   0.00051   0.00074   0.00121   0.00195   2.05995
   R46        2.63103  -0.00061  -0.00098  -0.00107  -0.00201   2.62902
   R47        2.05713   0.00127   0.00088   0.00339   0.00427   2.06140
   R48        2.64862   0.00031  -0.00122   0.00185   0.00071   2.64933
   R49        2.06145   0.00020   0.00075   0.00023   0.00098   2.06243
   R50        2.06313   0.00029   0.00096   0.00034   0.00130   2.06443
    A1        1.84665  -0.00093  -0.00162  -0.00694  -0.01026   1.83639
    A2        2.35437   0.00163   0.00470   0.00714   0.01300   2.36736
    A3        2.07675  -0.00067  -0.00253   0.00220  -0.00024   2.07652
    A4        1.84926   0.00013   0.00043  -0.00242  -0.00262   1.84664
    A5        2.33542   0.00038   0.00202   0.00132   0.00368   2.33910
    A6        2.09646  -0.00053  -0.00265   0.00009  -0.00250   2.09396
    A7        1.98024   0.00157   0.00054   0.00529   0.00550   1.98574
    A8        2.12754   0.00017   0.00116   0.00019   0.00133   2.12887
    A9        2.17538  -0.00175  -0.00170  -0.00548  -0.00683   2.16855
   A10        1.90598  -0.00134  -0.00089  -0.00955  -0.01220   1.89378
   A11        1.82757   0.00027  -0.00009   0.00008  -0.00029   1.82728
   A12        1.86112   0.00113   0.00066   0.01854   0.01919   1.88031
   A13        1.95305  -0.00053   0.00166  -0.00265  -0.00112   1.95193
   A14        1.97058  -0.00126  -0.00122  -0.01372  -0.01485   1.95573
   A15        1.88186   0.00059  -0.00252   0.00177  -0.00050   1.88136
   A16        1.96587  -0.00021   0.00154  -0.00395  -0.00252   1.96335
   A17        2.04755  -0.00026  -0.00071  -0.00102  -0.00181   2.04574
   A18        2.10923  -0.00042  -0.00037  -0.00257  -0.00290   2.10633
   A19        2.12640   0.00067   0.00108   0.00359   0.00471   2.13111
   A20        2.27871   0.00164  -0.00046   0.01308   0.00953   2.28824
   A21        2.09938  -0.00096   0.00348  -0.00148   0.00008   2.09947
   A22        1.89217  -0.00049  -0.00002   0.00316   0.00179   1.89397
   A23        1.77840   0.00082   0.00187   0.01426   0.01635   1.79475
   A24        1.94481   0.00079   0.00151   0.00434   0.00603   1.95084
   A25        2.00663   0.00032   0.00114   0.00335   0.00419   2.01082
   A26        1.92174  -0.00150  -0.00162  -0.01491  -0.01660   1.90513
   A27        1.93068   0.00010  -0.00035   0.00211   0.00143   1.93211
   A28        1.88020  -0.00058  -0.00239  -0.00904  -0.01148   1.86872
   A29        1.91186   0.00087  -0.00075   0.00643   0.00578   1.91764
   A30        2.09211  -0.00033   0.00166  -0.00022   0.00144   2.09355
   A31        2.26603  -0.00048  -0.00061   0.00129  -0.00060   2.26543
   A32        1.83235  -0.00109  -0.00063   0.00143   0.00016   1.83251
   A33        1.87589  -0.00013   0.00012   0.00357   0.00383   1.87972
   A34        1.98474   0.00068  -0.00064  -0.00435  -0.00481   1.97994
   A35        1.88375   0.00054   0.00041   0.00577   0.00647   1.89021
   A36        1.98191  -0.00003  -0.00067  -0.00681  -0.00743   1.97448
   A37        1.89974   0.00001   0.00142   0.00138   0.00273   1.90247
   A38        1.80055   0.00015   0.00244   0.00805   0.01033   1.81088
   A39        2.01926  -0.00068   0.00139  -0.01032  -0.00893   2.01033
   A40        1.92618   0.00143   0.00078   0.01396   0.01481   1.94099
   A41        1.93004   0.00059   0.00016   0.00336   0.00382   1.93386
   A42        1.91227  -0.00057  -0.00225  -0.00518  -0.00782   1.90446
   A43        1.87404  -0.00087  -0.00248  -0.00913  -0.01162   1.86242
   A44        1.88856   0.00056   0.00124   0.00866   0.00974   1.89830
   A45        1.96267  -0.00013   0.00192  -0.00148   0.00052   1.96319
   A46        1.97612  -0.00106  -0.00141  -0.01220  -0.01351   1.96262
   A47        1.92140  -0.00008   0.00034   0.00159   0.00174   1.92314
   A48        1.83075  -0.00004  -0.00017  -0.00300  -0.00330   1.82745
   A49        1.87975   0.00076  -0.00201   0.00646   0.00464   1.88439
   A50        2.07821   0.00075  -0.00230   0.00607   0.00342   2.08163
   A51        2.36423  -0.00053   0.00528  -0.00196   0.00430   2.36853
   A52        1.83708  -0.00019  -0.00207  -0.00259  -0.00583   1.83125
   A53        1.91137  -0.00057  -0.00040  -0.00303  -0.00343   1.90794
   A54        1.90729  -0.00049  -0.00119  -0.00261  -0.00381   1.90348
   A55        1.94644  -0.00018  -0.00074  -0.00096  -0.00171   1.94473
   A56        1.89828   0.00058   0.00087   0.00384   0.00470   1.90298
   A57        1.89251   0.00045   0.00084   0.00288   0.00372   1.89623
   A58        1.90732   0.00024   0.00069   0.00006   0.00074   1.90807
   A59        1.90762  -0.00054  -0.00113  -0.00286  -0.00400   1.90362
   A60        1.94462  -0.00008  -0.00052  -0.00031  -0.00083   1.94379
   A61        1.91177  -0.00054  -0.00033  -0.00310  -0.00344   1.90833
   A62        1.90502   0.00026   0.00061   0.00067   0.00127   1.90630
   A63        1.89880   0.00056   0.00073   0.00355   0.00426   1.90307
   A64        1.89542   0.00036   0.00070   0.00220   0.00290   1.89833
   A65        2.12228   0.00030   0.00079   0.00110   0.00196   2.12424
   A66        2.07921  -0.00024  -0.00026  -0.00126  -0.00155   2.07766
   A67        2.08169  -0.00007  -0.00053   0.00017  -0.00040   2.08129
   A68        1.84884   0.00037   0.00044  -0.00207  -0.00203   1.84681
   A69        2.33854  -0.00103   0.00187  -0.00349  -0.00132   2.33722
   A70        2.09375   0.00065  -0.00249   0.00528   0.00282   2.09657
   A71        1.98057   0.00124   0.00041   0.00354   0.00362   1.98418
   A72        2.12883  -0.00041   0.00109  -0.00245  -0.00136   2.12746
   A73        2.17379  -0.00082  -0.00150  -0.00109  -0.00230   2.17150
   A74        1.89881  -0.00177  -0.00131  -0.00962  -0.01245   1.88637
   A75        2.04798  -0.00047  -0.00073  -0.00202  -0.00283   2.04515
   A76        2.10860  -0.00030  -0.00039  -0.00200  -0.00236   2.10624
   A77        2.12661   0.00078   0.00113   0.00403   0.00518   2.13179
   A78        2.10455  -0.00008  -0.00001  -0.00054  -0.00048   2.10407
   A79        2.08670   0.00023  -0.00041   0.00187   0.00143   2.08813
   A80        2.09193  -0.00015   0.00042  -0.00133  -0.00094   2.09098
   A81        2.06792   0.00039   0.00141   0.00020   0.00151   2.06943
   A82        2.10669  -0.00056  -0.00162  -0.00184  -0.00341   2.10328
   A83        2.10858   0.00017   0.00020   0.00165   0.00190   2.11047
   A84        2.06940  -0.00008   0.00134  -0.00243  -0.00116   2.06824
   A85        2.10549  -0.00042  -0.00197  -0.00085  -0.00278   2.10271
   A86        2.10827   0.00050   0.00063   0.00329   0.00395   2.11223
   A87        2.10500  -0.00030  -0.00003  -0.00139  -0.00137   2.10363
   A88        2.09145  -0.00005   0.00041  -0.00100  -0.00062   2.09083
   A89        2.08671   0.00035  -0.00038   0.00239   0.00198   2.08870
   A90        2.12138   0.00062   0.00083   0.00298   0.00387   2.12525
   A91        2.07949  -0.00037  -0.00029  -0.00206  -0.00238   2.07711
   A92        2.08232  -0.00024  -0.00055  -0.00092  -0.00150   2.08082
    D1        0.12446   0.00115   0.00976   0.05322   0.06264   0.18710
    D2       -3.08859   0.00063   0.00527   0.03564   0.04068  -3.04792
    D3       -2.89925   0.00099   0.00496   0.02736   0.03168  -2.86757
    D4        0.17088   0.00047   0.00048   0.00978   0.00972   0.18060
    D5       -0.16288  -0.00157  -0.01191  -0.07271  -0.08456  -0.24744
    D6       -2.25547  -0.00080  -0.01078  -0.06582  -0.07650  -2.33197
    D7        1.87090  -0.00098  -0.01412  -0.07187  -0.08587   1.78503
    D8        2.88332  -0.00125  -0.00729  -0.05125  -0.05861   2.82471
    D9        0.79073  -0.00048  -0.00616  -0.04436  -0.05055   0.74018
   D10       -1.36608  -0.00066  -0.00950  -0.05041  -0.05992  -1.42600
   D11       -0.12377  -0.00015  -0.00006  -0.03462  -0.03505  -0.15881
   D12        2.82440   0.00126   0.01677   0.07500   0.09194   2.91634
   D13       -3.13562  -0.00034  -0.00550  -0.06269  -0.06888   3.07868
   D14       -0.18746   0.00108   0.01133   0.04694   0.05811  -0.12935
   D15       -0.04098  -0.00033  -0.00414  -0.01480  -0.01891  -0.05989
   D16        3.09365  -0.00038  -0.00383  -0.01575  -0.01942   3.07423
   D17       -3.12297   0.00007  -0.00052  -0.00022  -0.00100  -3.12397
   D18        0.01166   0.00001  -0.00020  -0.00117  -0.00150   0.01015
   D19       -3.07451   0.00055   0.00516   0.02007   0.02520  -3.04932
   D20        0.06444   0.00062   0.00499   0.02224   0.02714   0.09158
   D21       -0.01237   0.00000   0.00024   0.00046   0.00084  -0.01154
   D22        3.12658   0.00007   0.00007   0.00263   0.00278   3.12936
   D23       -0.06926  -0.00074  -0.00390  -0.03429  -0.03798  -0.10724
   D24        3.07952  -0.00070  -0.00424  -0.03333  -0.03750   3.04202
   D25       -0.00401  -0.00004  -0.00006  -0.00004  -0.00006  -0.00406
   D26        3.14000   0.00001  -0.00017   0.00083   0.00066   3.14066
   D27        3.12982  -0.00008   0.00030  -0.00105  -0.00056   3.12926
   D28       -0.00936  -0.00004   0.00019  -0.00018   0.00015  -0.00921
   D29        0.14169   0.00141   0.00973   0.06505   0.07465   0.21634
   D30        2.15947   0.00230   0.00985   0.08043   0.08996   2.24943
   D31       -1.94064   0.00160   0.00908   0.06721   0.07633  -1.86431
   D32       -0.99843   0.00002   0.00127   0.02961   0.03109  -0.96734
   D33        1.12759   0.00021   0.00374   0.03663   0.04044   1.16803
   D34       -3.01990   0.00031   0.00149   0.03478   0.03677  -2.98313
   D35       -2.99605  -0.00033   0.00162   0.02552   0.02786  -2.96819
   D36       -0.87003  -0.00014   0.00409   0.03254   0.03720  -0.83283
   D37        1.26567  -0.00004   0.00184   0.03070   0.03353   1.29920
   D38        1.15041   0.00000   0.00472   0.03665   0.04152   1.19193
   D39       -3.00675   0.00020   0.00718   0.04368   0.05086  -2.95589
   D40       -0.87106   0.00030   0.00493   0.04183   0.04720  -0.82386
   D41       -3.10350   0.00021   0.00144   0.01618   0.01769  -3.08581
   D42        1.07287   0.00029   0.00177   0.01743   0.01927   1.09214
   D43       -1.02469   0.00025   0.00144   0.01692   0.01844  -1.00625
   D44       -1.10281   0.00060   0.00076   0.01590   0.01645  -1.08637
   D45        3.07356   0.00068   0.00109   0.01715   0.01803   3.09159
   D46        0.97599   0.00064   0.00076   0.01664   0.01720   0.99319
   D47        1.08306  -0.00073  -0.00161  -0.00313  -0.00459   1.07847
   D48       -1.02375  -0.00065  -0.00128  -0.00187  -0.00301  -1.02676
   D49       -3.12131  -0.00069  -0.00161  -0.00238  -0.00384  -3.12516
   D50       -0.00255   0.00005   0.00025   0.00197   0.00227  -0.00029
   D51       -3.14071   0.00003  -0.00001   0.00051   0.00049  -3.14022
   D52        3.13660   0.00001   0.00036   0.00107   0.00153   3.13813
   D53       -0.00156  -0.00002   0.00010  -0.00039  -0.00025  -0.00180
   D54       -2.82839   0.00082   0.01472   0.06452   0.07962  -2.74876
   D55        1.40591   0.00176   0.01494   0.07206   0.08715   1.49306
   D56       -0.73964   0.00165   0.01606   0.07813   0.09450  -0.64514
   D57        0.48906  -0.00040  -0.00109  -0.03459  -0.03573   0.45332
   D58       -1.55984   0.00054  -0.00088  -0.02705  -0.02820  -1.58804
   D59        2.57780   0.00043   0.00025  -0.02098  -0.02086   2.55694
   D60        3.10967  -0.00078  -0.01492  -0.07676  -0.09167   3.01800
   D61       -0.18908  -0.00048  -0.01331  -0.03235  -0.04573  -0.23481
   D62       -0.18645   0.00059  -0.00171   0.01200   0.01008  -0.17637
   D63        2.79798   0.00089  -0.00010   0.05642   0.05602   2.85400
   D64       -0.60667   0.00051   0.00405   0.04741   0.05118  -0.55549
   D65        1.39586   0.00056   0.00428   0.05621   0.06032   1.45618
   D66       -2.78333   0.00091   0.00576   0.05771   0.06339  -2.71993
   D67        1.45878   0.00120   0.00608   0.05344   0.05934   1.51812
   D68       -2.82188   0.00125   0.00631   0.06224   0.06847  -2.75341
   D69       -0.71788   0.00160   0.00779   0.06374   0.07155  -0.64633
   D70       -2.74816  -0.00040   0.00181   0.03414   0.03580  -2.71236
   D71       -0.74563  -0.00036   0.00204   0.04293   0.04493  -0.70070
   D72        1.35836   0.00000   0.00352   0.04444   0.04801   1.40637
   D73       -0.20152  -0.00036   0.00387   0.01700   0.02130  -0.18022
   D74       -2.31124  -0.00081   0.00127   0.01297   0.01438  -2.29686
   D75        1.84012  -0.00029   0.00291   0.02161   0.02471   1.86483
   D76        3.11775  -0.00073   0.00177  -0.03312  -0.03088   3.08687
   D77        1.00803  -0.00119  -0.00084  -0.03714  -0.03780   0.97023
   D78       -1.12379  -0.00066   0.00081  -0.02851  -0.02747  -1.15126
   D79       -0.10876   0.00087   0.01029   0.02249   0.03243  -0.07633
   D80        2.92543   0.00121   0.01985   0.04469   0.06461   2.99004
   D81        2.83955   0.00138   0.01233   0.07759   0.08943   2.92898
   D82       -0.40945   0.00171   0.02189   0.09979   0.12161  -0.28784
   D83        0.50024  -0.00033  -0.00498  -0.04130  -0.04637   0.45387
   D84        2.66962  -0.00074  -0.00179  -0.04690  -0.04860   2.62102
   D85       -1.55121  -0.00181  -0.00617  -0.05927  -0.06532  -1.61653
   D86       -1.49681   0.00010  -0.00501  -0.04858  -0.05369  -1.55050
   D87        0.67258  -0.00031  -0.00181  -0.05418  -0.05592   0.61665
   D88        2.73493  -0.00138  -0.00620  -0.06656  -0.07264   2.66228
   D89        2.67869  -0.00028  -0.00667  -0.05004  -0.05691   2.62178
   D90       -1.43512  -0.00068  -0.00347  -0.05564  -0.05913  -1.49425
   D91        0.62723  -0.00175  -0.00786  -0.06801  -0.07586   0.55138
   D92        0.72495  -0.00029  -0.00470  -0.02419  -0.02879   0.69616
   D93       -2.33863  -0.00050  -0.01237  -0.04018  -0.05246  -2.39109
   D94       -1.42626  -0.00044  -0.00807  -0.02901  -0.03700  -1.46326
   D95        1.79334  -0.00064  -0.01574  -0.04501  -0.06067   1.73268
   D96        2.83910  -0.00126  -0.00581  -0.03568  -0.04145   2.79765
   D97       -0.22448  -0.00147  -0.01348  -0.05168  -0.06513  -0.28960
   D98       -3.13194  -0.00044  -0.00212   0.00049  -0.00145  -3.13339
   D99        1.07351  -0.00051  -0.00223  -0.00080  -0.00286   1.07066
   D100      -1.03712  -0.00037  -0.00181   0.00149  -0.00015  -1.03728
   D101      -1.02469   0.00012   0.00095   0.01164   0.01257  -1.01212
   D102      -3.10242   0.00005   0.00084   0.01034   0.01117  -3.09125
   D103       1.07013   0.00019   0.00126   0.01263   0.01387   1.08400
   D104       0.96201   0.00045  -0.00017   0.01240   0.01208   0.97409
   D105      -1.11572   0.00037  -0.00027   0.01111   0.01068  -1.10504
   D106       3.05682   0.00052   0.00015   0.01339   0.01338   3.07021
   D107       2.25233   0.00158   0.01192   0.05870   0.07024   2.32257
   D108       0.19685   0.00149   0.01126   0.05653   0.06758   0.26443
   D109      -1.84965   0.00125   0.01190   0.05320   0.06508  -1.78457
   D110      -2.87486   0.00051   0.00225   0.00707   0.00883  -2.86604
   D111       0.19499   0.00031  -0.00179   0.00250   0.00036   0.19535
   D112       0.16947   0.00085   0.01077   0.02756   0.03819   0.20766
   D113      -3.04386   0.00066   0.00674   0.02299   0.02973  -3.01414
   D114       0.00151  -0.00005  -0.00021  -0.00271  -0.00296  -0.00146
   D115      -3.13655  -0.00006  -0.00018  -0.00271  -0.00294  -3.13948
   D116       3.13966  -0.00002   0.00005  -0.00125  -0.00118   3.13848
   D117       0.00160  -0.00003   0.00009  -0.00125  -0.00115   0.00045
   D118      -0.05414   0.00020  -0.00431   0.00786   0.00367  -0.05047
   D119       3.08766  -0.00013  -0.00384  -0.00226  -0.00595   3.08172
   D120      -3.13617   0.00045  -0.00108   0.01204   0.01089  -3.12528
   D121       0.00563   0.00012  -0.00061   0.00192   0.00127   0.00690
   D122      -3.07055   0.00011   0.00489   0.00212   0.00690  -3.06365
   D123       0.06451   0.00020   0.00388   0.00524   0.00901   0.07353
   D124      -0.00860  -0.00014   0.00049  -0.00325  -0.00269  -0.01130
   D125       3.12646  -0.00004  -0.00052  -0.00012  -0.00058   3.12588
   D126      -0.09758  -0.00113  -0.00479  -0.04277  -0.04733  -0.14491
   D127       3.04379  -0.00079  -0.00528  -0.03235  -0.03743   3.00636
   D128      -0.00080  -0.00006   0.00019  -0.00081  -0.00061  -0.00142
   D129       3.13969   0.00011  -0.00014   0.00447   0.00432  -3.13917
   D130       3.14103  -0.00043   0.00072  -0.01207  -0.01129   3.12973
   D131      -0.00167  -0.00026   0.00039  -0.00679  -0.00636  -0.00802
   D132      -0.00086   0.00002   0.00030   0.00114   0.00148   0.00061
   D133      -3.14098   0.00007   0.00001   0.00207   0.00209  -3.13889
   D134      -3.14135  -0.00015   0.00063  -0.00419  -0.00353   3.13831
   D135       0.00173  -0.00010   0.00034  -0.00326  -0.00292  -0.00119
   D136       0.00601   0.00003  -0.00002   0.00143   0.00135   0.00736
   D137      -3.13294  -0.00005   0.00015  -0.00074  -0.00060  -3.13354
   D138      -3.13913   0.00004  -0.00006   0.00143   0.00133  -3.13780
   D139       0.00511  -0.00003   0.00011  -0.00073  -0.00062   0.00449
   D140       0.00702   0.00009   0.00001   0.00357   0.00353   0.01056
   D141      -3.14137   0.00009  -0.00037   0.00320   0.00280  -3.13857
   D142      -3.12803   0.00000   0.00102   0.00045   0.00144  -3.12659
   D143       0.00676   0.00000   0.00064   0.00009   0.00071   0.00747
   D144      -0.00232  -0.00003  -0.00040  -0.00260  -0.00301  -0.00533
   D145       3.13780  -0.00008  -0.00012  -0.00353  -0.00363   3.13417
   D146      -3.13712  -0.00003  -0.00002  -0.00222  -0.00227  -3.13940
   D147       0.00299  -0.00008   0.00027  -0.00315  -0.00289   0.00010
         Item               Value     Threshold  Converged?
 Maximum Force            0.009637     0.000450     NO 
 RMS     Force            0.001057     0.000300     NO 
 Maximum Displacement     0.273199     0.001800     NO 
 RMS     Displacement     0.060100     0.001200     NO 
 Predicted change in Energy=-2.992783D-03
 Lowest energy point so far.  Saving SCF results.
 GradGradGradGradGradGradGradGradGradGradGradGradGradGradGradGradGradGrad

 Leave Link  103 at Wed Aug 28 11:08:16 2019, MaxMem=   536870912 cpu:         1.2
 (Enter /pbs_home/pkowalski/g09d01/g09/l202.exe)
                          Input orientation:                          
 ---------------------------------------------------------------------
 Center     Atomic      Atomic             Coordinates (Angstroms)
 Number     Number       Type             X           Y           Z
 ---------------------------------------------------------------------
      1          6           0       -1.676360   -0.021255   -0.475979
      2          6           0       -3.005584    0.264655   -0.978878
      3          6           0       -3.791111   -0.853522   -0.643097
      4          8           0       -3.097682   -1.846883   -0.050343
      5          6           0       -1.708162   -1.506086   -0.071411
      6          6           0       -5.155565   -0.898650   -0.901782
      7          6           0       -0.560170    0.699350   -0.232956
      8          6           0       -0.209029    2.118972   -0.570852
      9          6           0        0.537773    0.121503    0.549466
     10          6           0        1.345951    2.105701   -0.544915
     11          6           0        1.721290    1.048080    0.530933
     12          9           0       -0.660499    2.982839    0.363959
     13          9           0       -0.660305    2.552576   -1.758991
     14          9           0        1.770680    1.661265   -1.739700
     15          9           0        1.881250    3.300171   -0.312085
     16          9           0        2.898962    0.466753    0.239024
     17          9           0        1.877381    1.664534    1.721082
     18          6           0       -1.068526   -1.625529    1.307161
     19          6           0        0.339110   -1.010831    1.254000
     20          6           0       -1.900459   -0.947338    2.399505
     21          1           0       -1.389994   -1.057010    3.365680
     22          1           0       -2.882661   -1.434154    2.456285
     23          1           0       -2.036578    0.122531    2.193857
     24          6           0       -1.025499   -2.393282   -1.111393
     25          1           0       -1.124190   -3.443275   -0.807300
     26          1           0        0.038925   -2.144785   -1.212386
     27          1           0       -1.514524   -2.254796   -2.084857
     28          6           0       -5.726645    0.218878   -1.508780
     29          6           0        1.177436   -1.934724    1.988960
     30          6           0        0.400376   -3.093213    2.174554
     31          8           0       -0.856306   -2.985657    1.694746
     32          6           0        0.912256   -4.230080    2.787793
     33          6           0       -4.963141    1.344498   -1.846557
     34          6           0       -3.597700    1.378852   -1.580615
     35          1           0       -2.999526    2.254208   -1.834007
     36          1           0       -6.797571    0.215933   -1.724613
     37          1           0       -5.445513    2.201927   -2.319094
     38          1           0       -5.744152   -1.776639   -0.633342
     39          6           0        2.506876   -1.905829    2.418111
     40          6           0        3.028890   -3.036302    3.038613
     41          6           0        2.238534   -4.180687    3.215341
     42          1           0        4.063962   -3.035803    3.384675
     43          1           0        2.672291   -5.058925    3.699075
     44          1           0        0.292883   -5.117999    2.919439
     45          1           0        3.118781   -1.016016    2.263994
 ---------------------------------------------------------------------
                    Distance matrix (angstroms):
                    1          2          3          4          5
     1  C    0.000000
     2  C    1.449651   0.000000
     3  C    2.278764   1.407168   0.000000
     4  O    2.352497   2.308517   1.348691   0.000000
     5  C    1.539289   2.375358   2.256400   1.430857   0.000000
     6  C    3.613308   2.445739   1.389492   2.420532   3.597649
     7  C    1.350635   2.593340   3.608131   3.599392   2.491573
     8  C    2.596657   3.380191   4.655346   4.933888   3.954477
     9  C    2.444239   3.861568   4.594792   4.177421   2.842316
    10  C    3.696357   4.744853   5.929253   5.967696   4.753611
    11  C    3.701538   5.023607   5.948193   5.651654   4.318302
    12  F    3.280557   3.832906   5.052976   5.425655   4.630076
    13  F    3.050097   3.368010   4.759062   5.311829   4.518702
    14  F    4.038558   5.034091   6.201630   6.233938   4.991758
    15  F    4.869838   5.791383   7.038353   7.165922   6.003492
    16  F    4.656496   6.032230   6.875925   6.434003   5.021361
    17  F    4.505335   5.752634   6.637903   6.341865   5.110968
    18  C    2.474419   3.542735   3.436855   2.451386   1.524423
    19  C    2.834468   4.218956   4.547796   3.769859   2.488638
    20  C    3.029234   3.755490   3.583405   2.871285   2.540592
    21  H    3.989128   4.819971   4.677292   3.899912   3.480876
    22  H    3.471256   3.834241   3.281551   2.549463   2.788166
    23  H    2.697861   3.320455   3.475539   3.168748   2.809215
    24  C    2.540450   3.317066   3.199808   2.391302   1.527975
    25  H    3.482082   4.161470   3.721056   2.648797   2.152965
    26  H    2.827345   3.889597   4.081743   3.358184   2.182218
    27  H    2.757424   3.129550   3.037284   2.609987   2.156856
    28  C    4.186782   2.772555   2.376077   3.647719   4.603231
    29  C    4.228645   5.580590   5.725659   4.737415   3.571489
    30  C    4.557970   5.728872   5.524847   4.328963   3.465439
    31  O    3.764601   4.725696   4.315622   3.060378   2.456441
    32  C    5.921770   7.052654   6.730067   5.460242   4.739386
    33  C    3.814012   2.398115   2.766453   4.109894   4.676735
    34  C    2.621462   1.397900   2.428959   3.605151   3.764428
    35  H    2.961881   2.165549   3.420944   4.473258   4.349043
    36  H    5.276565   3.864926   3.369305   4.554950   5.621433
    37  H    4.748275   3.391526   3.857691   5.201192   5.724441
    38  H    4.433178   3.433079   2.160233   2.710834   4.083892
    39  C    5.424652   6.829184   7.081171   6.124363   4.911626
    40  C    6.601685   7.965640   8.051827   6.963566   5.869708
    41  C    6.800965   8.053156   7.893934   6.677315   5.790738
    42  H    7.546089   8.939357   9.093265   8.031316   6.899420
    43  H    7.856205   9.080860   8.849601   7.593941   6.784364
    44  H    6.433008   7.419551   6.896118   5.569178   5.098557
    45  H    5.611629   7.047282   7.498279   6.685126   5.384577
                    6          7          8          9         10
     6  C    0.000000
     7  C    4.911068   0.000000
     8  C    5.803772   1.500932   0.000000
     9  C    5.963298   1.466823   2.408881   0.000000
    10  C    7.170996   2.389233   1.555253   2.405797   0.000000
    11  C    7.289278   2.431090   2.467159   1.503197   1.554635
    12  F    6.072370   2.362350   1.350542   3.107654   2.370920
    13  F    5.731765   2.402760   1.342883   3.560123   2.387204
    14  F    7.431564   2.937417   2.344131   3.021788   1.343662
    15  F    8.215510   3.568061   2.414842   3.556843   1.329479
    16  F    8.248707   3.498923   3.611833   2.406405   2.390095
    17  F    7.931687   3.269786   3.132505   2.355458   2.368922
    18  C    4.702305   2.834687   4.276325   2.491268   4.814765
    19  C    5.903510   2.438127   3.664179   1.348338   3.736655
    20  C    4.636440   3.381983   4.591973   3.241920   5.341333
    21  H    5.693491   4.089449   5.194019   3.610574   5.725460
    22  H    4.090167   4.144613   5.379272   4.213715   6.278449
    23  H    4.511526   2.898607   3.869022   3.054719   4.782817
    24  C    4.397193   3.248470   4.617276   3.395057   5.117178
    25  H    4.768231   4.220111   5.641987   4.160598   6.079603
    26  H    5.350893   3.067133   4.318873   2.913594   4.496717
    27  H    4.061524   3.614874   4.808989   4.098582   5.437616
    28  C    1.394076   5.343318   5.910511   6.594603   7.383139
    29  C    7.038233   3.859343   4.990728   2.590247   4.772206
    30  C    6.719258   4.593723   5.922457   3.604745   5.942922
    31  O    5.438859   4.169294   5.622201   3.592989   5.982303
    32  C    7.844096   5.965924   7.269679   4.907813   7.171970
    33  C    2.441585   4.733506   4.982851   6.123454   6.486782
    34  C    2.841614   3.391828   3.612546   4.818745   5.103006
    35  H    3.931674   3.306268   3.066060   4.768842   4.535084
    36  H    2.148379   6.431478   6.954250   7.680340   8.442740
    37  H    3.421465   5.520533   5.521231   6.953884   7.020039
    38  H    1.090577   5.758863   6.768845   6.668175   8.083931
    39  C    8.411249   4.818909   5.701672   3.388109   5.120512
    40  C    9.331750   6.126957   7.077373   4.730037   6.489542
    41  C    9.077178   6.598353   7.746711   5.339318   7.379357
    42  H   10.389457   6.958536   7.776655   5.517337   7.018855
    43  H    9.987547   7.685532   8.834958   6.427522   8.432229
    44  H    7.879735   6.671345   8.050329   5.755791   8.080380
    45  H    8.860062   4.765702   5.379481   3.300781   4.558291
                   11         12         13         14         15
    11  C    0.000000
    12  F    3.073124   0.000000
    13  F    3.630324   2.166112   0.000000
    14  F    2.352490   3.475999   2.589305   0.000000
    15  F    2.410016   2.649193   3.018599   2.176309   0.000000
    16  F    1.345386   4.360741   4.583787   2.572008   3.060673
    17  F    1.349383   3.165525   4.397657   3.462428   2.609424
    18  C    3.941293   4.721565   5.198509   5.305419   5.965371
    19  C    2.583092   4.211982   4.772296   4.260484   4.838962
    20  C    4.537657   4.596438   5.574986   6.116788   6.300427
    21  H    4.706091   5.085556   6.310611   6.591190   6.573585
    22  H    5.573583   5.368953   6.213005   6.988669   7.264472
    23  H    4.212308   3.663808   4.839861   5.686457   5.632630
    24  C    4.699474   5.586821   5.001426   4.965152   6.442320
    25  H    5.482691   6.548420   6.088607   5.941883   7.399458
    26  H    4.007980   5.409860   4.780470   4.214623   5.818268
    27  H    5.312424   5.844561   4.893537   5.123206   6.747715
    28  C    7.766579   6.067328   5.583596   7.638304   8.294969
    29  C    3.364333   5.495549   6.128644   5.214017   5.761448
    30  C    4.647216   6.428229   6.962238   6.309055   7.017957
    31  O    4.926409   6.118193   6.529835   6.347469   7.143754
    32  C    5.797149   7.770118   8.315685   7.479507   8.200785
    33  C    7.100841   5.107179   4.470068   6.742114   7.281823
    34  C    5.732339   3.870568   3.168238   5.378157   5.943024
    35  H    5.416068   3.291354   2.359365   4.807842   5.218454
    36  H    8.851607   7.048515   6.567123   8.689312   9.318245
    37  H    7.798531   5.541205   4.830619   7.259577   7.675655
    38  H    8.066437   7.034968   6.771608   8.337620   9.166458
    39  C    3.592237   6.176640   6.881613   5.527525   5.911668
    40  C    4.967943   7.549531   8.237883   6.817807   7.259142
    41  C    5.900305   8.237165   8.859124   7.674615   8.278504
    42  H    5.505457   8.226136   8.944606   7.319891   7.653420
    43  H    6.945289   9.322041   9.941409   8.692187   9.305355
    44  H    6.765046   8.547690   9.035154   8.357624   9.155941
    45  H    3.035947   5.820990   6.572727   5.001477   5.176595
                   16         17         18         19         20
    16  F    0.000000
    17  F    2.162129   0.000000
    18  C    4.610805   4.435562   0.000000
    19  C    3.125103   3.121221   1.536918   0.000000
    20  C    5.449934   4.642651   1.531428   2.516324   0.000000
    21  H    5.522045   4.559303   2.159642   2.729676   1.098224
    22  H    6.477411   5.727162   2.155967   3.464751   1.097695
    23  H    5.319720   4.233246   2.186108   2.794949   1.097924
    24  C    5.040319   5.737203   2.537854   3.060786   3.896501
    25  H    5.706914   6.441418   2.788951   3.508132   4.137137
    26  H    4.136004   5.147433   2.800749   2.731121   4.270931
    27  H    5.682087   6.430501   3.478603   4.016388   4.686993
    28  C    8.804394   8.387082   5.747124   6.777796   5.592356
    29  C    3.434096   3.676457   2.367444   1.447941   3.258361
    30  C    4.760521   5.002333   2.250364   2.277606   3.154240
    31  O    5.304743   5.394258   1.430108   2.350152   2.396182
    32  C    5.701181   6.067604   3.591581   3.611728   4.340338
    33  C    8.181244   7.721607   5.825378   6.578365   5.715030
    34  C    6.808057   6.399948   4.874657   5.407782   4.912549
    35  H    6.502663   6.063877   5.352388   5.598460   5.420376
    36  H    9.896541   9.445954   6.738293   7.830026   6.507169
    37  H    8.898599   8.380727   6.852529   7.520018   6.689578
    38  H    8.972026   8.687505   5.064570   6.415185   4.965871
    39  C    3.245196   3.691829   3.754501   2.618279   4.510395
    40  C    4.486198   5.015946   4.666585   3.810812   5.391726
    41  C    5.558176   6.043993   4.594195   4.183618   5.315205
    42  H    4.849767   5.444432   5.713788   4.744978   6.395825
    43  H    6.523530   7.053313   5.612768   5.273442   6.285227
    44  H    6.720545   7.067492   4.080469   4.432229   4.740833
    45  H    2.519410   3.003527   4.338268   2.957479   5.021539
                   21         22         23         24         25
    21  H    0.000000
    22  H    1.788097   0.000000
    23  H    1.783973   1.791086   0.000000
    24  C    4.686434   4.134888   4.275076   0.000000
    25  H    4.814424   4.216607   4.749144   1.097588   0.000000
    26  H    4.917698   4.743396   4.588129   1.097701   1.789695
    27  H    5.581985   4.813234   4.922562   1.098161   1.788014
    28  C    6.647916   5.151941   5.228326   5.392780   5.923347
    29  C    3.042603   4.117444   3.821540   3.830846   3.923299
    30  C    2.961474   3.689198   4.034864   3.649722   3.367239
    31  O    2.607014   2.663310   3.361992   2.872969   2.557619
    32  C    3.962661   4.725304   5.290898   4.725714   4.206051
    33  C    6.760328   5.528449   5.136430   5.478730   6.224176
    34  C    5.939127   4.972006   4.273416   4.589704   5.474411
    35  H    6.371147   5.658999   4.657790   5.100795   6.085419
    36  H    7.534810   5.960639   6.166862   6.364029   6.813114
    37  H    7.706138   6.526372   6.025898   6.489300   7.268264
    38  H    5.955563   4.225070   5.034481   4.782726   4.914467
    39  C    4.099266   5.410272   4.980714   5.017239   5.094277
    40  C    4.852947   6.152431   6.029163   5.837301   5.674923
    41  C    4.790216   5.860567   6.151236   5.706957   5.294651
    42  H    5.801864   7.189073   6.972067   6.821295   6.682486
    43  H    5.712147   6.748406   7.161467   6.627209   6.109910
    44  H    4.418466   4.885623   5.780659   5.040816   4.324510
    45  H    4.641599   6.019063   5.280051   5.519524   5.772974
                   26         27         28         29         30
    26  H    0.000000
    27  H    1.785081   0.000000
    28  C    6.238313   4.918627   0.000000
    29  C    3.404254   4.893370   8.033586   0.000000
    30  C    3.535750   4.744720   7.878914   1.407254   0.000000
    31  O    3.155935   3.905485   6.652205   2.308057   1.349457
    32  C    4.594844   5.790831   9.073520   2.444814   1.389442
    33  C    6.131715   4.990457   1.401446   7.948029   8.039274
    34  C    5.077071   4.218683   2.425511   6.820819   7.077095
    35  H    5.382354   4.753869   3.418408   7.043382   7.498187
    36  H    7.250727   5.843361   1.092463   9.056306   8.829745
    37  H    7.085038   5.947262   2.160585   8.918220   9.077764
    38  H    5.823642   4.497253   2.179171   7.403366   6.882795
    39  C    4.396407   6.047327   9.366201   1.397290   2.430338
    40  C    5.273110   6.892264  10.389146   2.396483   2.767475
    41  C    5.346770   6.773965  10.252686   2.770251   2.375850
    42  H    6.174772   7.851450  11.419056   3.390049   3.858698
    43  H    6.288821   7.671142  11.203530   3.862605   3.368944
    44  H    5.096713   6.042155   9.182925   3.432414   2.160132
    45  H    4.779628   6.474148   9.695377   2.165292   3.422348
                   31         32         33         34         35
    31  O    0.000000
    32  C    2.423045   0.000000
    33  C    6.939536   9.331313   0.000000
    34  C    6.106732   8.419193   1.391522   0.000000
    35  H    6.670958   8.871813   2.164142   1.090077   0.000000
    36  H    7.565767   9.978490   2.157235   3.407680   4.311806
    37  H    8.005171  10.386156   1.091402   2.153419   2.494172
    38  H    5.547320   7.875995   3.438512   3.932137   5.022180
    39  C    3.605590   2.842820   9.195280   8.002799   8.105979
    40  C    4.111360   2.442981  10.340640   9.205571   9.384760
    41  C    3.649430   1.394364  10.393007   9.379302   9.712933
    42  H    5.202635   3.422838  11.315538  10.141221  10.252401
    43  H    4.557056   2.148288  11.404283  10.422710  10.782690
    44  H    2.714294   1.090575   9.597102   8.808871   9.369346
    45  H    4.472677   3.933615   9.369424   8.101082   8.057398
                   36         37         38         39         40
    36  H    0.000000
    37  H    2.475003   0.000000
    38  H    2.504178   4.331274   0.000000
    39  C   10.403691  10.126957   8.798154   0.000000
    40  C   11.394063  11.311921   9.593553   1.391219   0.000000
    41  C   11.197527  11.419821   9.182324   2.425399   1.401967
    42  H   12.435896  12.263642  10.673755   2.153045   1.091391
    43  H   12.121007  12.443354  10.018969   3.407380   2.157400
    44  H   10.014619  10.674865   7.760975   3.933336   3.439970
    45  H   10.759215  10.232642   9.355462   1.090847   2.165565
                   41         42         43         44         45
    41  C    0.000000
    42  H    2.161393   0.000000
    43  H    1.092449   2.475604   0.000000
    44  H    2.179832   4.332784   2.504576   0.000000
    45  H    3.419801   2.495763   4.313226   5.024099   0.000000
 Stoichiometry    C23H14F6O2
 Framework group  C1[X(C23H14F6O2)]
 Deg. of freedom   129
 Full point group                 C1      NOp   1
 RotChk:  IX=0 Diff= 1.42D-02
 Largest Abelian subgroup         C1      NOp   1
 Largest concise Abelian subgroup C1      NOp   1
                         Standard orientation:                         
 ---------------------------------------------------------------------
 Center     Atomic      Atomic             Coordinates (Angstroms)
 Number     Number       Type             X           Y           Z
 ---------------------------------------------------------------------
      1          6           0        1.410414   -0.306488    0.237036
      2          6           0        2.796875   -0.718273    0.138822
      3          6           0        2.777495   -2.124928    0.106135
      4          8           0        1.545277   -2.655100    0.245862
      5          6           0        0.625567   -1.597203    0.532810
      6          6           0        3.935831   -2.872989   -0.065186
      7          6           0        0.729739    0.845321    0.052020
      8          6           0        1.209239    2.249241   -0.175768
      9          6           0       -0.734812    0.834396   -0.028846
     10          6           0       -0.006917    3.107122    0.275694
     11          6           0       -1.255280    2.244229   -0.061786
     12          9           0        1.459438    2.487572   -1.481357
     13          9           0        2.313132    2.594468    0.506562
     14          9           0        0.062893    3.244242    1.610517
     15          9           0       -0.039510    4.313397   -0.282297
     16          9           0       -2.260745    2.503429    0.793737
     17          9           0       -1.699355    2.572058   -1.293111
     18          6           0       -0.586319   -1.625856   -0.391514
     19          6           0       -1.391355   -0.332013   -0.191506
     20          6           0       -0.196146   -1.783242   -1.864018
     21          1           0       -1.104117   -1.789131   -2.481797
     22          1           0        0.332122   -2.736507   -1.994984
     23          1           0        0.450181   -0.960856   -2.197756
     24          6           0        0.238707   -1.701907    2.007288
     25          1           0       -0.266330   -2.661285    2.178261
     26          1           0       -0.429786   -0.883549    2.304533
     27          1           0        1.145591   -1.659388    2.625114
     28          6           0        5.131947   -2.171768   -0.210257
     29          6           0       -2.775632   -0.755404   -0.159108
     30          6           0       -2.745207   -2.157638   -0.044307
     31          8           0       -1.499463   -2.676124   -0.062403
     32          6           0       -3.906723   -2.908917    0.086113
     33          6           0        5.172336   -0.771118   -0.185751
     34          6           0        4.005268   -0.032656   -0.015582
     35          1           0        4.028758    1.057096   -0.003067
     36          1           0        6.060716   -2.730225   -0.348052
     37          1           0        6.127434   -0.256504   -0.304576
     38          1           0        3.896557   -3.962652   -0.086426
     39          6           0       -3.996511   -0.076192   -0.135763
     40          6           0       -5.166724   -0.818206   -0.011246
     41          6           0       -5.115926   -2.214756    0.100916
     42          1           0       -6.132150   -0.309505    0.006418
     43          1           0       -6.047594   -2.775706    0.204712
     44          1           0       -3.859916   -3.994778    0.175933
     45          1           0       -4.025865    1.011757   -0.209604
 ---------------------------------------------------------------------
 Rotational constants (GHZ):      0.2054645      0.1504529      0.0959032
 Leave Link  202 at Wed Aug 28 11:08:16 2019, MaxMem=   536870912 cpu:         0.0
 (Enter /pbs_home/pkowalski/g09d01/g09/l301.exe)
 Basis read from rwf:  (5D, 7F)
 No pseudopotential information found on rwf file.
 There are   535 symmetry adapted cartesian basis functions of A   symmetry.
 There are   504 symmetry adapted basis functions of A   symmetry.
   504 basis functions,   873 primitive gaussians,   535 cartesian basis functions
   111 alpha electrons      111 beta electrons
       nuclear repulsion energy      3362.7805292563 Hartrees.
 IExCor= 4639 DFT=T Ex+Corr=wB97XD ExCW=0 ScaHFX=  1.000000
 ScaDFX=  1.000000  1.000000  1.000000  1.000000 ScalE2=  1.000000  1.000000
 IRadAn=      0 IRanWt=     -1 IRanGd=            0 ICorTp=0 IEmpDi=121
  HFx wShort=  0.000000 wLong=  0.200000 cFull=  0.222036 cShort=  0.000000 cLong=  0.777964
  DFx wShort=  0.000000 wLong=  0.200000 cFull=  0.000000 cShort=  0.000000 cLong=  1.000000
 NAtoms=   45 NActive=   45 NUniq=   45 SFac= 1.00D+00 NAtFMM=   60 NAOKFM=F Big=F
 Integral buffers will be    131072 words long.
 Raffenetti 2 integral format.
 Two-electron integral symmetry is turned on.
 R6Disp:  Grimme-D2 Dispersion energy=       -0.0439616184 Hartrees.
 Nuclear repulsion after empirical dispersion term =     3362.7365676379 Hartrees.
 No density basis found on file   724.
 Leave Link  301 at Wed Aug 28 11:08:17 2019, MaxMem=   536870912 cpu:         0.5
 (Enter /pbs_home/pkowalski/g09d01/g09/l302.exe)
 NPDir=0 NMtPBC=     1 NCelOv=     1 NCel=       1 NClECP=     1 NCelD=      1
         NCelK=      1 NCelE2=     1 NClLst=     1 CellRange=     0.0.
 One-electron integrals computed using PRISM.
 NBasis=   504 RedAO= T EigKep=  2.50D-04  NBF=   504
 NBsUse=   504 1.00D-06 EigRej= -1.00D+00 NBFU=   504
 Precomputing XC quadrature grid using
 IXCGrd= 4 IRadAn=           0 IRanWt=          -1 IRanGd=           0 AccXCQ= 0.00D+00.
 Generated NRdTot=       0 NPtTot=           0 NUsed=           0 NTot=          32
 NSgBfM=   517   520   524   524   524 MxSgAt=    45 MxSgA2=    45.
 Leave Link  302 at Wed Aug 28 11:08:18 2019, MaxMem=   536870912 cpu:         9.8
 (Enter /pbs_home/pkowalski/g09d01/g09/l303.exe)
 DipDrv:  MaxL=1.
 Leave Link  303 at Wed Aug 28 11:08:18 2019, MaxMem=   536870912 cpu:         1.1
 (Enter /pbs_home/pkowalski/g09d01/g09/l401.exe)
 Initial guess from the checkpoint file:  "dae0097freq_closed_wb97xd.chk"
 B after Tr=     0.000000    0.000000    0.000000
         Rot=    0.999981   -0.000409   -0.003324   -0.005239 Ang=  -0.71 deg.
 Guess basis will be translated and rotated to current coordinates.
 JPrj=2 DoOrth=T DoCkMO=T.
 Generating alternative initial guess.
 ExpMin= 1.22D-01 ExpMax= 2.89D+03 ExpMxC= 4.35D+02 IAcc=1 IRadAn=         1 AccDes= 0.00D+00
 Harris functional with IExCor= 4639 and IRadAn=       1 diagonalized for initial guess.
 HarFok:  IExCor= 4639 AccDes= 0.00D+00 IRadAn=         1 IDoV= 1 UseB2=F ITyADJ=14
 ICtDFT=  3500011 ScaDFX=  1.000000  1.000000  1.000000  1.000000
 FoFCou: FMM=F IPFlag=           0 FMFlag=      100000 FMFlg1=           0
         NFxFlg=           0 DoJE=T BraDBF=F KetDBF=T FulRan=T
         wScrn=  0.000000 ICntrl=     500 IOpCl=  0 I1Cent=   200000004 NGrid=           0
         NMat0=    1 NMatS0=      1 NMatT0=    0 NMatD0=    1 NMtDS0=    0 NMtDT0=    0
 Petite list used in FoFCou.
 Harris En= -1569.57297796028    
 Leave Link  401 at Wed Aug 28 11:08:21 2019, MaxMem=   536870912 cpu:        26.6
 (Enter /pbs_home/pkowalski/g09d01/g09/l502.exe)
 Closed shell SCF:
 Using DIIS extrapolation, IDIIS=  1040.
 Integral symmetry usage will be decided dynamically.
 IVT=      885537 IEndB=      885537 NGot=   536870912 MDV=   536288776
 LenX=   536288776 LenY=   536002016
 Requested convergence on RMS density matrix=1.00D-08 within 128 cycles.
 Requested convergence on MAX density matrix=1.00D-06.
 Requested convergence on             energy=1.00D-06.
 No special actions if energy rises.
 Fock matrices will be formed incrementally for  20 cycles.
 Integral accuracy reduced to 1.0D-05 until final iterations.

 Cycle   1  Pass 0  IDiag  1:
 FoFJK:  IHMeth= 1 ICntrl=       0 DoSepK=T KAlg= 0 I1Cent=   0 FoldK=F
 IRaf=         1 NMat=   1 IRICut=       1 DoRegI=T DoRafI=F ISym2E= 0.
 FoFCou: FMM=F IPFlag=           0 FMFlag=      100000 FMFlg1=           0
         NFxFlg=           0 DoJE=T BraDBF=F KetDBF=F FulRan=T
         wScrn=  0.000000 ICntrl=     500 IOpCl=  0 I1Cent=           0 NGrid=           0
         NMat0=    1 NMatS0=      1 NMatT0=    0 NMatD0=    1 NMtDS0=    0 NMtDT0=    0
 Symmetry not used in FoFCou.
 E= -1632.66056804130    
 DIIS: error= 3.76D-03 at cycle   1 NSaved=   1.
 NSaved= 1 IEnMin= 1 EnMin= -1632.66056804130     IErMin= 1 ErrMin= 3.76D-03
 ErrMax= 3.76D-03  0.00D+00 EMaxC= 1.00D-01 BMatC= 1.85D-02 BMatP= 1.85D-02
 IDIUse=3 WtCom= 9.62D-01 WtEn= 3.76D-02
 Coeff-Com:  0.100D+01
 Coeff-En:   0.100D+01
 Coeff:      0.100D+01
 Gap=     0.743 Goal=   None    Shift=    0.000
 GapD=    0.743 DampG=2.000 DampE=1.000 DampFc=2.0000 IDamp=-1.
 RMSDP=6.35D-04 MaxDP=3.44D-02              OVMax= 1.62D-02

 Cycle   2  Pass 0  IDiag  1:
 RMSU=  6.34D-04    CP:  9.98D-01
 E= -1632.68292608908     Delta-E=       -0.022358047775 Rises=F Damp=F
 DIIS: error= 1.06D-03 at cycle   2 NSaved=   2.
 NSaved= 2 IEnMin= 2 EnMin= -1632.68292608908     IErMin= 2 ErrMin= 1.06D-03
 ErrMax= 1.06D-03  0.00D+00 EMaxC= 1.00D-01 BMatC= 5.64D-04 BMatP= 1.85D-02
 IDIUse=3 WtCom= 9.89D-01 WtEn= 1.06D-02
 Coeff-Com: -0.118D+00 0.112D+01
 Coeff-En:   0.000D+00 0.100D+01
 Coeff:     -0.117D+00 0.112D+01
 Gap=     0.236 Goal=   None    Shift=    0.000
 RMSDP=1.26D-04 MaxDP=5.17D-03 DE=-2.24D-02 OVMax= 5.21D-03

 Cycle   3  Pass 0  IDiag  1:
 RMSU=  9.65D-05    CP:  9.97D-01  1.13D+00
 E= -1632.68423520873     Delta-E=       -0.001309119653 Rises=F Damp=F
 DIIS: error= 3.88D-04 at cycle   3 NSaved=   3.
 NSaved= 3 IEnMin= 3 EnMin= -1632.68423520873     IErMin= 3 ErrMin= 3.88D-04
 ErrMax= 3.88D-04  0.00D+00 EMaxC= 1.00D-01 BMatC= 1.38D-04 BMatP= 5.64D-04
 IDIUse=3 WtCom= 9.96D-01 WtEn= 3.88D-03
 Coeff-Com: -0.539D-01 0.354D+00 0.700D+00
 Coeff-En:   0.000D+00 0.000D+00 0.100D+01
 Coeff:     -0.537D-01 0.353D+00 0.701D+00
 Gap=     0.236 Goal=   None    Shift=    0.000
 RMSDP=4.72D-05 MaxDP=2.02D-03 DE=-1.31D-03 OVMax= 1.50D-03

 Cycle   4  Pass 0  IDiag  1:
 RMSU=  4.48D-05    CP:  9.98D-01  1.15D+00  9.23D-01
 E= -1632.68434724485     Delta-E=       -0.000112036119 Rises=F Damp=F
 DIIS: error= 1.70D-04 at cycle   4 NSaved=   4.
 NSaved= 4 IEnMin= 4 EnMin= -1632.68434724485     IErMin= 4 ErrMin= 1.70D-04
 ErrMax= 1.70D-04  0.00D+00 EMaxC= 1.00D-01 BMatC= 3.70D-05 BMatP= 1.38D-04
 IDIUse=3 WtCom= 9.98D-01 WtEn= 1.70D-03
 Coeff-Com:  0.570D-02-0.126D+00 0.319D+00 0.802D+00
 Coeff-En:   0.000D+00 0.000D+00 0.000D+00 0.100D+01
 Coeff:      0.569D-02-0.126D+00 0.319D+00 0.802D+00
 Gap=     0.236 Goal=   None    Shift=    0.000
 RMSDP=2.15D-05 MaxDP=8.22D-04 DE=-1.12D-04 OVMax= 1.31D-03

 Cycle   5  Pass 0  IDiag  1:
 RMSU=  1.13D-05    CP:  9.98D-01  1.15D+00  1.10D+00  8.86D-01
 E= -1632.68438317701     Delta-E=       -0.000035932166 Rises=F Damp=F
 DIIS: error= 4.55D-05 at cycle   5 NSaved=   5.
 NSaved= 5 IEnMin= 5 EnMin= -1632.68438317701     IErMin= 5 ErrMin= 4.55D-05
 ErrMax= 4.55D-05  0.00D+00 EMaxC= 1.00D-01 BMatC= 1.63D-06 BMatP= 3.70D-05
 IDIUse=1 WtCom= 1.00D+00 WtEn= 0.00D+00
 Coeff-Com:  0.408D-02-0.623D-01 0.102D+00 0.320D+00 0.637D+00
 Coeff:      0.408D-02-0.623D-01 0.102D+00 0.320D+00 0.637D+00
 Gap=     0.236 Goal=   None    Shift=    0.000
 RMSDP=5.71D-06 MaxDP=2.74D-04 DE=-3.59D-05 OVMax= 3.67D-04

 Initial convergence to 1.0D-05 achieved.  Increase integral accuracy.
 Cycle   6  Pass 1  IDiag  1:
 E= -1632.68335042394     Delta-E=        0.001032753069 Rises=F Damp=F
 DIIS: error= 1.41D-04 at cycle   1 NSaved=   1.
 NSaved= 1 IEnMin= 1 EnMin= -1632.68335042394     IErMin= 1 ErrMin= 1.41D-04
 ErrMax= 1.41D-04  0.00D+00 EMaxC= 1.00D-01 BMatC= 1.41D-05 BMatP= 1.41D-05
 IDIUse=3 WtCom= 9.99D-01 WtEn= 1.41D-03
 Coeff-Com:  0.100D+01
 Coeff-En:   0.100D+01
 Coeff:      0.100D+01
 Gap=     0.236 Goal=   None    Shift=    0.000
 RMSDP=5.71D-06 MaxDP=2.74D-04 DE= 1.03D-03 OVMax= 4.07D-04

 Cycle   7  Pass 1  IDiag  1:
 RMSU=  1.18D-04    CP:  1.00D+00
 E= -1632.68336269929     Delta-E=       -0.000012275341 Rises=F Damp=F
 DIIS: error= 2.28D-05 at cycle   2 NSaved=   2.
 NSaved= 2 IEnMin= 2 EnMin= -1632.68336269929     IErMin= 2 ErrMin= 2.28D-05
 ErrMax= 2.28D-05  0.00D+00 EMaxC= 1.00D-01 BMatC= 8.77D-07 BMatP= 1.41D-05
 IDIUse=1 WtCom= 1.00D+00 WtEn= 0.00D+00
 Coeff-Com:  0.380D-01 0.962D+00
 Coeff:      0.380D-01 0.962D+00
 Gap=     0.236 Goal=   None    Shift=    0.000
 RMSDP=8.62D-06 MaxDP=2.78D-04 DE=-1.23D-05 OVMax= 4.16D-04

 Cycle   8  Pass 1  IDiag  1:
 RMSU=  6.34D-06    CP:  1.00D+00  1.05D+00
 E= -1632.68336256738     Delta-E=        0.000000131904 Rises=F Damp=F
 DIIS: error= 2.57D-05 at cycle   3 NSaved=   3.
 NSaved= 3 IEnMin= 2 EnMin= -1632.68336269929     IErMin= 2 ErrMin= 2.28D-05
 ErrMax= 2.57D-05  0.00D+00 EMaxC= 1.00D-01 BMatC= 1.18D-06 BMatP= 8.77D-07
 IDIUse=1 WtCom= 1.00D+00 WtEn= 0.00D+00
 Coeff-Com: -0.401D-01 0.556D+00 0.484D+00
 Coeff:     -0.401D-01 0.556D+00 0.484D+00
 Gap=     0.236 Goal=   None    Shift=    0.000
 RMSDP=3.34D-06 MaxDP=1.89D-04 DE= 1.32D-07 OVMax= 2.56D-04

 Cycle   9  Pass 1  IDiag  1:
 RMSU=  1.68D-06    CP:  1.00D+00  1.06D+00  5.72D-01
 E= -1632.68336355992     Delta-E=       -0.000000992537 Rises=F Damp=F
 DIIS: error= 2.48D-06 at cycle   4 NSaved=   4.
 NSaved= 4 IEnMin= 4 EnMin= -1632.68336355992     IErMin= 4 ErrMin= 2.48D-06
 ErrMax= 2.48D-06  0.00D+00 EMaxC= 1.00D-01 BMatC= 9.21D-09 BMatP= 8.77D-07
 IDIUse=1 WtCom= 1.00D+00 WtEn= 0.00D+00
 Coeff-Com: -0.113D-01 0.929D-01 0.113D+00 0.805D+00
 Coeff:     -0.113D-01 0.929D-01 0.113D+00 0.805D+00
 Gap=     0.236 Goal=   None    Shift=    0.000
 RMSDP=4.39D-07 MaxDP=1.51D-05 DE=-9.93D-07 OVMax= 2.80D-05

 Cycle  10  Pass 1  IDiag  1:
 RMSU=  3.56D-07    CP:  1.00D+00  1.06D+00  6.08D-01  1.07D+00
 E= -1632.68336357008     Delta-E=       -0.000000010157 Rises=F Damp=F
 DIIS: error= 1.16D-06 at cycle   5 NSaved=   5.
 NSaved= 5 IEnMin= 5 EnMin= -1632.68336357008     IErMin= 5 ErrMin= 1.16D-06
 ErrMax= 1.16D-06  0.00D+00 EMaxC= 1.00D-01 BMatC= 2.42D-09 BMatP= 9.21D-09
 IDIUse=1 WtCom= 1.00D+00 WtEn= 0.00D+00
 Coeff-Com:  0.821D-03-0.381D-01-0.209D-01 0.324D+00 0.734D+00
 Coeff:      0.821D-03-0.381D-01-0.209D-01 0.324D+00 0.734D+00
 Gap=     0.236 Goal=   None    Shift=    0.000
 RMSDP=1.95D-07 MaxDP=5.77D-06 DE=-1.02D-08 OVMax= 1.55D-05

 Cycle  11  Pass 1  IDiag  1:
 RMSU=  1.58D-07    CP:  1.00D+00  1.06D+00  6.08D-01  1.13D+00  9.91D-01
 E= -1632.68336357291     Delta-E=       -0.000000002833 Rises=F Damp=F
 DIIS: error= 3.41D-07 at cycle   6 NSaved=   6.
 NSaved= 6 IEnMin= 6 EnMin= -1632.68336357291     IErMin= 6 ErrMin= 3.41D-07
 ErrMax= 3.41D-07  0.00D+00 EMaxC= 1.00D-01 BMatC= 2.00D-10 BMatP= 2.42D-09
 IDIUse=1 WtCom= 1.00D+00 WtEn= 0.00D+00
 Coeff-Com:  0.147D-02-0.214D-01-0.190D-01 0.566D-02 0.221D+00 0.813D+00
 Coeff:      0.147D-02-0.214D-01-0.190D-01 0.566D-02 0.221D+00 0.813D+00
 Gap=     0.236 Goal=   None    Shift=    0.000
 RMSDP=7.98D-08 MaxDP=2.95D-06 DE=-2.83D-09 OVMax= 9.69D-06

 Cycle  12  Pass 1  IDiag  1:
 RMSU=  5.64D-08    CP:  1.00D+00  1.06D+00  6.12D-01  1.15D+00  1.10D+00
                    CP:  1.10D+00
 E= -1632.68336357350     Delta-E=       -0.000000000588 Rises=F Damp=F
 DIIS: error= 1.31D-07 at cycle   7 NSaved=   7.
 NSaved= 7 IEnMin= 7 EnMin= -1632.68336357350     IErMin= 7 ErrMin= 1.31D-07
 ErrMax= 1.31D-07  0.00D+00 EMaxC= 1.00D-01 BMatC= 3.30D-11 BMatP= 2.00D-10
 IDIUse=1 WtCom= 1.00D+00 WtEn= 0.00D+00
 Coeff-Com:  0.350D-03-0.183D-02-0.362D-02-0.397D-01-0.218D-01 0.275D+00
 Coeff-Com:  0.791D+00
 Coeff:      0.350D-03-0.183D-02-0.362D-02-0.397D-01-0.218D-01 0.275D+00
 Coeff:      0.791D+00
 Gap=     0.236 Goal=   None    Shift=    0.000
 RMSDP=3.37D-08 MaxDP=9.90D-07 DE=-5.88D-10 OVMax= 5.44D-06

 Cycle  13  Pass 1  IDiag  1:
 RMSU=  1.94D-08    CP:  1.00D+00  1.06D+00  6.11D-01  1.16D+00  1.13D+00
                    CP:  1.23D+00  1.12D+00
 E= -1632.68336357350     Delta-E=       -0.000000000007 Rises=F Damp=F
 DIIS: error= 6.44D-08 at cycle   8 NSaved=   8.
 NSaved= 8 IEnMin= 8 EnMin= -1632.68336357350     IErMin= 8 ErrMin= 6.44D-08
 ErrMax= 6.44D-08  0.00D+00 EMaxC= 1.00D-01 BMatC= 5.28D-12 BMatP= 3.30D-11
 IDIUse=1 WtCom= 1.00D+00 WtEn= 0.00D+00
 Coeff-Com: -0.128D-03 0.293D-02 0.185D-02-0.140D-01-0.448D-01-0.540D-01
 Coeff-Com:  0.221D+00 0.887D+00
 Coeff:     -0.128D-03 0.293D-02 0.185D-02-0.140D-01-0.448D-01-0.540D-01
 Coeff:      0.221D+00 0.887D+00
 Gap=     0.236 Goal=   None    Shift=    0.000
 RMSDP=1.97D-08 MaxDP=8.74D-07 DE=-7.28D-12 OVMax= 3.95D-06

 Cycle  14  Pass 1  IDiag  1:
 RMSU=  9.76D-09    CP:  1.00D+00  1.06D+00  6.11D-01  1.16D+00  1.15D+00
                    CP:  1.29D+00  1.31D+00  1.27D+00
 E= -1632.68336357357     Delta-E=       -0.000000000061 Rises=F Damp=F
 DIIS: error= 3.08D-08 at cycle   9 NSaved=   9.
 NSaved= 9 IEnMin= 9 EnMin= -1632.68336357357     IErMin= 9 ErrMin= 3.08D-08
 ErrMax= 3.08D-08  0.00D+00 EMaxC= 1.00D-01 BMatC= 1.43D-12 BMatP= 5.28D-12
 IDIUse=1 WtCom= 1.00D+00 WtEn= 0.00D+00
 Coeff-Com: -0.119D-03 0.160D-02 0.142D-02 0.142D-02-0.144D-01-0.695D-01
 Coeff-Com: -0.550D-01 0.362D+00 0.772D+00
 Coeff:     -0.119D-03 0.160D-02 0.142D-02 0.142D-02-0.144D-01-0.695D-01
 Coeff:     -0.550D-01 0.362D+00 0.772D+00
 Gap=     0.236 Goal=   None    Shift=    0.000
 RMSDP=8.57D-09 MaxDP=2.58D-07 DE=-6.09D-11 OVMax= 1.81D-06

 SCF Done:  E(RwB97XD) =  -1632.68336357     A.U. after   14 cycles
            NFock= 14  Conv=0.86D-08     -V/T= 2.0085
 KE= 1.618893689765D+03 PE=-1.055054563443D+04 EE= 3.936232013455D+03
 Leave Link  502 at Wed Aug 28 11:15:36 2019, MaxMem=   536870912 cpu:      3467.0
 (Enter /pbs_home/pkowalski/g09d01/g09/l701.exe)
 Compute integral first derivatives.
 ... and contract with generalized density number  0.
 R6Disp: Adding Grimme-D2 dispersion energy 1st derivatives to the gradient.
 Leave Link  701 at Wed Aug 28 11:15:37 2019, MaxMem=   536870912 cpu:         4.3
 (Enter /pbs_home/pkowalski/g09d01/g09/l702.exe)
 L702 exits ... SP integral derivatives will be done elsewhere.
 Leave Link  702 at Wed Aug 28 11:15:37 2019, MaxMem=   536870912 cpu:         0.2
 (Enter /pbs_home/pkowalski/g09d01/g09/l703.exe)
 Compute integral first derivatives, UseDBF=F ICtDFT=           0.
 Integral derivatives from FoFJK, PRISM(SPDF).
 Calling FoFJK, ICntrl=      2127 FMM=F ISym2X=0 I1Cent= 0 IOpClX= 0 NMat=1 NMatS=1 NMatT=0.
 FoFJK:  IHMeth= 1 ICntrl=    2127 DoSepK=T KAlg= 0 I1Cent=   0 FoldK=F
 IRaf=         1 NMat=   1 IRICut=       1 DoRegI=T DoRafI=F ISym2E= 0.
 FoFCou: FMM=F IPFlag=           0 FMFlag=      100000 FMFlg1=         800
         NFxFlg=           0 DoJE=F BraDBF=F KetDBF=F FulRan=T
         wScrn=  0.000000 ICntrl=    2527 IOpCl=  0 I1Cent=           0 NGrid=           0
         NMat0=    1 NMatS0=      1 NMatT0=    0 NMatD0=    1 NMtDS0=    0 NMtDT0=    0
 Symmetry not used in FoFCou.
 Leave Link  703 at Wed Aug 28 11:18:19 2019, MaxMem=   536870912 cpu:      1287.7
 (Enter /pbs_home/pkowalski/g09d01/g09/l716.exe)
 Dipole        = 2.61364111D-03-1.34595159D+00 1.83574817D-02
 ***** Axes restored to original set *****
 -------------------------------------------------------------------
 Center     Atomic                   Forces (Hartrees/Bohr)
 Number     Number              X              Y              Z
 -------------------------------------------------------------------
      1        6           0.003928086    0.001123783   -0.002130281
      2        6          -0.000042047   -0.000119956    0.001207576
      3        6           0.001015592   -0.000616417   -0.001714001
      4        8          -0.001886052    0.001412035    0.002497268
      5        6           0.002230947    0.001042104    0.000788130
      6        6          -0.000389304   -0.000004877   -0.000489372
      7        6          -0.003053352   -0.001942061    0.001383997
      8        6          -0.000385958   -0.000700415   -0.000178496
      9        6          -0.002018420   -0.000288111    0.001503595
     10        6          -0.000009121   -0.002097854   -0.002612473
     11        6          -0.000453146   -0.000241226    0.001393890
     12        9           0.000218770    0.000731238    0.001625773
     13        9          -0.000724808   -0.000872307   -0.001364571
     14        9           0.000581725    0.000555638   -0.000313964
     15        9          -0.000578335    0.000470460    0.000979274
     16        9          -0.000533504   -0.001698967   -0.000867180
     17        9           0.000357348    0.001164272    0.001568310
     18        6           0.000149877    0.003100836    0.000056793
     19        6           0.000179493    0.000281754   -0.001444361
     20        6           0.000121345   -0.000982517    0.000846372
     21        1           0.000237743    0.000201234    0.000215783
     22        1           0.000001443    0.000179739    0.000017588
     23        1          -0.000054022    0.000197883   -0.000445115
     24        6          -0.000692275    0.000368638   -0.001458004
     25        1           0.000079707    0.000131117    0.000084791
     26        1           0.000402033    0.000117104    0.000155701
     27        1           0.000085831    0.000234510   -0.000375861
     28        6          -0.000538120   -0.000020562    0.000020336
     29        6          -0.000021548   -0.000843509   -0.000870791
     30        6          -0.000337856    0.000932362    0.000950214
     31        8           0.001366033   -0.001835673   -0.001599615
     32        6           0.000185698   -0.000166663    0.000625874
     33        6          -0.000238997    0.000199244   -0.000266609
     34        6          -0.000076248    0.000131823    0.000064789
     35        1           0.000169100   -0.000265573   -0.000031053
     36        1           0.000116877    0.000052736    0.000025973
     37        1           0.000084366   -0.000166295    0.000046352
     38        1           0.000245225    0.000083136    0.000012805
     39        6          -0.000020043    0.000609178   -0.000315393
     40        6           0.000473501   -0.000309490    0.000243448
     41        6           0.000180755   -0.000269266    0.000037334
     42        1          -0.000231540   -0.000026097    0.000050909
     43        1           0.000009690    0.000127587   -0.000024852
     44        1           0.000064105    0.000207759   -0.000053890
     45        1          -0.000200595   -0.000188332    0.000153007
 -------------------------------------------------------------------
 Cartesian Forces:  Max     0.003928086 RMS     0.000975886
 Leave Link  716 at Wed Aug 28 11:18:19 2019, MaxMem=   536870912 cpu:         0.2
 (Enter /pbs_home/pkowalski/g09d01/g09/l103.exe)

 GradGradGradGradGradGradGradGradGradGradGradGradGradGradGradGradGradGrad
 Berny optimization.
 Using GEDIIS/GDIIS optimizer.
 FormGI is forming the generalized inverse of G from B-inverse, IUseBI=4.
 Internal  Forces:  Max     0.005058419 RMS     0.000582943
 Search for a local minimum.
 Step number   4 out of a maximum of  270
 All quantities printed in internal units (Hartrees-Bohrs-Radians)
 RMS Force = .58294D-03 SwitMx=.10000D-02 MixMth= 2
 Mixed Optimization -- En-DIIS/RFO-DIIS
 Update second derivatives using D2CorX and points    3    4
 DE= -2.91D-03 DEPred=-2.99D-03 R= 9.73D-01
 TightC=F SS=  1.41D+00  RLast= 5.19D-01 DXNew= 1.4270D+00 1.5557D+00
 Trust test= 9.73D-01 RLast= 5.19D-01 DXMaxT set to 1.43D+00
 ITU=  1  1  1  0
 Use linear search instead of GDIIS.
     Eigenvalues ---    0.00229   0.00230   0.00507   0.00790   0.00959
     Eigenvalues ---    0.00991   0.01087   0.01148   0.01290   0.01319
     Eigenvalues ---    0.01956   0.01975   0.01978   0.01986   0.01995
     Eigenvalues ---    0.02002   0.02003   0.02007   0.02080   0.02087
     Eigenvalues ---    0.02089   0.02093   0.02101   0.02106   0.02129
     Eigenvalues ---    0.02173   0.02281   0.02298   0.04425   0.04684
     Eigenvalues ---    0.04935   0.05501   0.05507   0.05750   0.05752
     Eigenvalues ---    0.05886   0.06290   0.07478   0.07554   0.08106
     Eigenvalues ---    0.08764   0.08986   0.09243   0.09547   0.10247
     Eigenvalues ---    0.10545   0.11157   0.12173   0.12433   0.14164
     Eigenvalues ---    0.14490   0.15901   0.16000   0.16000   0.16000
     Eigenvalues ---    0.16000   0.16000   0.16000   0.16000   0.16000
     Eigenvalues ---    0.16000   0.16000   0.16001   0.16005   0.16045
     Eigenvalues ---    0.16945   0.17368   0.20726   0.21975   0.22001
     Eigenvalues ---    0.22587   0.22713   0.24130   0.24223   0.24349
     Eigenvalues ---    0.24403   0.24682   0.24731   0.24790   0.25759
     Eigenvalues ---    0.27015   0.27842   0.28126   0.28376   0.28410
     Eigenvalues ---    0.28418   0.31936   0.32439   0.32464   0.32502
     Eigenvalues ---    0.32549   0.32578   0.32590   0.32932   0.33586
     Eigenvalues ---    0.34546   0.35721   0.35724   0.35727   0.35730
     Eigenvalues ---    0.35739   0.35808   0.36050   0.36346   0.37093
     Eigenvalues ---    0.37300   0.40067   0.40240   0.41470   0.41522
     Eigenvalues ---    0.42040   0.43856   0.44529   0.44642   0.45578
     Eigenvalues ---    0.45756   0.45814   0.46132   0.46540   0.47187
     Eigenvalues ---    0.47476   0.47930   0.48231   0.48420   0.48530
     Eigenvalues ---    0.48705   0.51170   0.52384   0.52443
 RFO step:  Lambda=-1.31623629D-03 EMin= 2.28890315D-03
 Quartic linear search produced a step of  0.27719.
 Iteration  1 RMS(Cart)=  0.04561498 RMS(Int)=  0.00069919
 Iteration  2 RMS(Cart)=  0.00155846 RMS(Int)=  0.00026041
 Iteration  3 RMS(Cart)=  0.00000066 RMS(Int)=  0.00026041
 ITry= 1 IFail=0 DXMaxC= 2.06D-01 DCOld= 1.00D+10 DXMaxT= 1.43D+00 DXLimC= 3.00D+00 Rises=F
 Variable       Old X    -DE/DX   Delta X   Delta X   Delta X     New X
                                 (Linear)    (Quad)   (Total)
    R1        2.73944  -0.00024   0.00085  -0.00023   0.00071   2.74016
    R2        2.90884  -0.00157   0.00223  -0.00468  -0.00322   2.90562
    R3        2.55233  -0.00506   0.00672  -0.01997  -0.01296   2.53937
    R4        2.65916  -0.00055   0.00137  -0.00168  -0.00003   2.65913
    R5        2.64165   0.00007  -0.00022   0.00006  -0.00019   2.64146
    R6        2.54866   0.00000  -0.00031  -0.00042  -0.00058   2.54808
    R7        2.62576   0.00052  -0.00014   0.00131   0.00113   2.62689
    R8        2.70393   0.00144   0.00263   0.00528   0.00768   2.71161
    R9        2.88074   0.00025  -0.00202   0.00328   0.00067   2.88141
   R10        2.88745   0.00053  -0.00121   0.00206   0.00085   2.88830
   R11        2.63442   0.00015  -0.00030   0.00041   0.00015   2.63457
   R12        2.06089  -0.00020   0.00034  -0.00063  -0.00029   2.06060
   R13        2.83635  -0.00146   0.00088  -0.00584  -0.00487   2.83148
   R14        2.77189  -0.00065  -0.00151  -0.00339  -0.00380   2.76810
   R15        2.93900   0.00021   0.00235   0.00278   0.00490   2.94391
   R16        2.55216   0.00151  -0.00080   0.00316   0.00236   2.55452
   R17        2.53768   0.00117  -0.00044   0.00210   0.00166   2.53934
   R18        2.84063  -0.00144   0.00020  -0.00496  -0.00463   2.83600
   R19        2.54799  -0.00290   0.00380  -0.01277  -0.00852   2.53947
   R20        2.93783   0.00083   0.00216   0.00575   0.00759   2.94542
   R21        2.53915   0.00029  -0.00057  -0.00016  -0.00073   2.53843
   R22        2.51235   0.00036  -0.00085  -0.00042  -0.00127   2.51108
   R23        2.54241   0.00046  -0.00131   0.00036  -0.00095   2.54146
   R24        2.54996   0.00195   0.00049   0.00429   0.00478   2.55474
   R25        2.90435  -0.00217   0.00077  -0.00675  -0.00643   2.89793
   R26        2.89398   0.00012  -0.00094   0.00032  -0.00062   2.89336
   R27        2.70251   0.00166   0.00316   0.00609   0.00906   2.71158
   R28        2.73621   0.00000  -0.00068   0.00035  -0.00022   2.73600
   R29        2.07534   0.00028  -0.00039   0.00092   0.00053   2.07587
   R30        2.07434  -0.00008  -0.00047  -0.00050  -0.00098   2.07337
   R31        2.07478   0.00029  -0.00010   0.00092   0.00082   2.07560
   R32        2.07414  -0.00011  -0.00051  -0.00059  -0.00110   2.07304
   R33        2.07436   0.00040  -0.00003   0.00135   0.00132   2.07568
   R34        2.07522   0.00032  -0.00036   0.00108   0.00073   2.07595
   R35        2.64835   0.00007  -0.00012   0.00019   0.00015   2.64850
   R36        2.06446  -0.00012   0.00037  -0.00027   0.00010   2.06456
   R37        2.65932  -0.00060   0.00088  -0.00214  -0.00109   2.65823
   R38        2.64050   0.00010  -0.00066   0.00018  -0.00048   2.64001
   R39        2.55010   0.00025  -0.00006   0.00005   0.00001   2.55011
   R40        2.62567   0.00053  -0.00011   0.00132   0.00118   2.62685
   R41        2.63497   0.00013  -0.00009   0.00033   0.00025   2.63522
   R42        2.06089  -0.00021   0.00033  -0.00067  -0.00034   2.06055
   R43        2.62959   0.00030  -0.00040   0.00080   0.00044   2.63004
   R44        2.06245  -0.00019   0.00029  -0.00055  -0.00025   2.06220
   R45        2.05995  -0.00011   0.00054  -0.00028   0.00026   2.06021
   R46        2.62902   0.00047  -0.00056   0.00127   0.00074   2.62976
   R47        2.06140  -0.00029   0.00118  -0.00085   0.00034   2.06174
   R48        2.64933  -0.00007   0.00020  -0.00021   0.00003   2.64936
   R49        2.06243  -0.00021   0.00027  -0.00061  -0.00034   2.06209
   R50        2.06443  -0.00011   0.00036  -0.00023   0.00013   2.06456
    A1        1.83639   0.00040  -0.00284   0.00065  -0.00312   1.83327
    A2        2.36736   0.00021   0.00360   0.00073   0.00509   2.37246
    A3        2.07652  -0.00062  -0.00007  -0.00117  -0.00123   2.07529
    A4        1.84664   0.00015  -0.00073  -0.00002  -0.00110   1.84553
    A5        2.33910  -0.00007   0.00102   0.00167   0.00296   2.34206
    A6        2.09396  -0.00007  -0.00069  -0.00068  -0.00135   2.09261
    A7        1.98574  -0.00009   0.00152  -0.00197  -0.00081   1.98493
    A8        2.12887  -0.00006   0.00037  -0.00003   0.00035   2.12923
    A9        2.16855   0.00015  -0.00189   0.00191   0.00028   2.16883
   A10        1.89378  -0.00036  -0.00338  -0.00184  -0.00658   1.88721
   A11        1.82728  -0.00020  -0.00008  -0.00510  -0.00540   1.82188
   A12        1.88031   0.00052   0.00532   0.01314   0.01828   1.89859
   A13        1.95193  -0.00104  -0.00031  -0.01529  -0.01563   1.93630
   A14        1.95573  -0.00015  -0.00412  -0.00098  -0.00493   1.95080
   A15        1.88136   0.00036  -0.00014   0.00174   0.00162   1.88298
   A16        1.96335   0.00043  -0.00070   0.00531   0.00474   1.96809
   A17        2.04574   0.00024  -0.00050   0.00105   0.00048   2.04623
   A18        2.10633  -0.00029  -0.00080  -0.00199  -0.00276   2.10356
   A19        2.13111   0.00005   0.00131   0.00093   0.00227   2.13338
   A20        2.28824  -0.00103   0.00264  -0.00563  -0.00485   2.28338
   A21        2.09947   0.00061   0.00002   0.00555   0.00482   2.10429
   A22        1.89397   0.00044   0.00050   0.00144   0.00154   1.89551
   A23        1.79475  -0.00045   0.00453  -0.00198   0.00273   1.79748
   A24        1.95084   0.00025   0.00167   0.00000   0.00171   1.95255
   A25        2.01082  -0.00068   0.00116  -0.00853  -0.00750   2.00332
   A26        1.90513  -0.00013  -0.00460  -0.00294  -0.00755   1.89758
   A27        1.93211   0.00038   0.00040   0.00305   0.00330   1.93540
   A28        1.86872   0.00061  -0.00318   0.00991   0.00675   1.87547
   A29        1.91764   0.00038   0.00160   0.00336   0.00450   1.92214
   A30        2.09355   0.00092   0.00040   0.00818   0.00807   2.10162
   A31        2.26543  -0.00126  -0.00017  -0.00477  -0.00690   2.25853
   A32        1.83251  -0.00015   0.00004   0.00107   0.00077   1.83328
   A33        1.87972   0.00020   0.00106   0.00776   0.00889   1.88862
   A34        1.97994  -0.00023  -0.00133  -0.00975  -0.01109   1.96885
   A35        1.89021   0.00032   0.00179   0.00709   0.00897   1.89918
   A36        1.97448  -0.00016  -0.00206  -0.00706  -0.00914   1.96534
   A37        1.90247   0.00005   0.00076   0.00220   0.00298   1.90545
   A38        1.81088  -0.00055   0.00286  -0.00257   0.00055   1.81143
   A39        2.01033  -0.00098  -0.00247  -0.01706  -0.01967   1.99066
   A40        1.94099   0.00049   0.00411   0.00771   0.01178   1.95278
   A41        1.93386   0.00029   0.00106  -0.00097   0.00008   1.93394
   A42        1.90446   0.00036  -0.00217   0.00469   0.00220   1.90665
   A43        1.86242   0.00044  -0.00322   0.00874   0.00562   1.86804
   A44        1.89830  -0.00042   0.00270   0.00178   0.00425   1.90255
   A45        1.96319   0.00020   0.00014   0.00601   0.00626   1.96945
   A46        1.96262   0.00033  -0.00374  -0.00297  -0.00663   1.95599
   A47        1.92314   0.00024   0.00048  -0.00083  -0.00044   1.92270
   A48        1.82745  -0.00036  -0.00091  -0.00579  -0.00670   1.82075
   A49        1.88439  -0.00003   0.00129   0.00095   0.00227   1.88666
   A50        2.08163  -0.00082   0.00095  -0.00326  -0.00222   2.07940
   A51        2.36853   0.00015   0.00119   0.00001   0.00150   2.37003
   A52        1.83125   0.00067  -0.00162   0.00353   0.00136   1.83261
   A53        1.90794   0.00014  -0.00095   0.00186   0.00091   1.90885
   A54        1.90348   0.00028  -0.00106   0.00245   0.00138   1.90486
   A55        1.94473  -0.00060  -0.00047  -0.00588  -0.00635   1.93837
   A56        1.90298   0.00002   0.00130   0.00269   0.00399   1.90697
   A57        1.89623   0.00015   0.00103   0.00041   0.00144   1.89767
   A58        1.90807   0.00001   0.00021  -0.00138  -0.00118   1.90688
   A59        1.90362  -0.00006  -0.00111  -0.00035  -0.00147   1.90215
   A60        1.94379  -0.00028  -0.00023  -0.00318  -0.00341   1.94038
   A61        1.90833   0.00017  -0.00095   0.00200   0.00104   1.90938
   A62        1.90630   0.00005   0.00035  -0.00086  -0.00052   1.90578
   A63        1.90307   0.00013   0.00118   0.00306   0.00424   1.90731
   A64        1.89833   0.00000   0.00081  -0.00054   0.00027   1.89860
   A65        2.12424  -0.00028   0.00054  -0.00121  -0.00063   2.12362
   A66        2.07766   0.00019  -0.00043   0.00109   0.00064   2.07829
   A67        2.08129   0.00008  -0.00011   0.00013  -0.00001   2.08128
   A68        1.84681   0.00005  -0.00056  -0.00018  -0.00092   1.84589
   A69        2.33722  -0.00013  -0.00037   0.00108   0.00081   2.33803
   A70        2.09657   0.00010   0.00078   0.00031   0.00106   2.09764
   A71        1.98418  -0.00027   0.00100  -0.00275  -0.00202   1.98217
   A72        2.12746  -0.00012  -0.00038  -0.00041  -0.00075   2.12672
   A73        2.17150   0.00039  -0.00064   0.00309   0.00262   2.17412
   A74        1.88637  -0.00025  -0.00345   0.00003  -0.00434   1.88203
   A75        2.04515   0.00019  -0.00078   0.00069  -0.00014   2.04501
   A76        2.10624  -0.00017  -0.00065  -0.00108  -0.00172   2.10452
   A77        2.13179  -0.00002   0.00144   0.00039   0.00184   2.13363
   A78        2.10407  -0.00009  -0.00013  -0.00031  -0.00040   2.10367
   A79        2.08813   0.00004   0.00040   0.00005   0.00043   2.08856
   A80        2.09098   0.00005  -0.00026   0.00026  -0.00003   2.09096
   A81        2.06943   0.00025   0.00042   0.00120   0.00154   2.07097
   A82        2.10328  -0.00038  -0.00094  -0.00270  -0.00363   2.09965
   A83        2.11047   0.00013   0.00053   0.00151   0.00206   2.11253
   A84        2.06824   0.00009  -0.00032   0.00040   0.00006   2.06830
   A85        2.10271  -0.00005  -0.00077  -0.00035  -0.00113   2.10158
   A86        2.11223  -0.00004   0.00110  -0.00002   0.00107   2.11330
   A87        2.10363  -0.00012  -0.00038  -0.00050  -0.00085   2.10278
   A88        2.09083   0.00013  -0.00017   0.00091   0.00071   2.09154
   A89        2.08870  -0.00001   0.00055  -0.00037   0.00016   2.08886
   A90        2.12525  -0.00014   0.00107  -0.00048   0.00062   2.12587
   A91        2.07711   0.00013  -0.00066   0.00082   0.00015   2.07726
   A92        2.08082   0.00000  -0.00042  -0.00034  -0.00076   2.08005
    D1        0.18710   0.00009   0.01736   0.00515   0.02242   0.20952
    D2       -3.04792   0.00029   0.01128   0.01798   0.02926  -3.01866
    D3       -2.86757   0.00016   0.00878   0.00210   0.01067  -2.85690
    D4        0.18060   0.00036   0.00269   0.01493   0.01750   0.19810
    D5       -0.24744  -0.00032  -0.02344  -0.02630  -0.04974  -0.29719
    D6       -2.33197  -0.00030  -0.02121  -0.02887  -0.05005  -2.38202
    D7        1.78503  -0.00052  -0.02380  -0.03472  -0.05841   1.72662
    D8        2.82471  -0.00034  -0.01625  -0.02377  -0.04000   2.78471
    D9        0.74018  -0.00031  -0.01401  -0.02633  -0.04031   0.69988
   D10       -1.42600  -0.00054  -0.01661  -0.03218  -0.04867  -1.47467
   D11       -0.15881  -0.00031  -0.00971  -0.02144  -0.03121  -0.19003
   D12        2.91634  -0.00002   0.02549   0.00831   0.03391   2.95025
   D13        3.07868  -0.00028  -0.01909  -0.02489  -0.04418   3.03451
   D14       -0.12935   0.00002   0.01611   0.00485   0.02095  -0.10840
   D15       -0.05989   0.00040  -0.00524   0.02122   0.01606  -0.04383
   D16        3.07423   0.00019  -0.00538   0.00824   0.00295   3.07718
   D17       -3.12397   0.00023  -0.00028   0.01043   0.01014  -3.11383
   D18        0.01015   0.00002  -0.00042  -0.00255  -0.00297   0.00718
   D19       -3.04932  -0.00026   0.00698  -0.01398  -0.00707  -3.05639
   D20        0.09158  -0.00009   0.00752  -0.00542   0.00203   0.09361
   D21       -0.01154  -0.00003   0.00023   0.00032   0.00057  -0.01096
   D22        3.12936   0.00014   0.00077   0.00889   0.00967   3.13903
   D23       -0.10724  -0.00053  -0.01053  -0.03946  -0.04983  -0.15707
   D24        3.04202  -0.00032  -0.01039  -0.02614  -0.03638   3.00564
   D25       -0.00406  -0.00002  -0.00002   0.00187   0.00185  -0.00221
   D26        3.14066   0.00006   0.00018   0.00503   0.00521  -3.13732
   D27        3.12926  -0.00025  -0.00016  -0.01251  -0.01268   3.11658
   D28       -0.00921  -0.00017   0.00004  -0.00936  -0.00932  -0.01853
   D29        0.21634   0.00051   0.02069   0.03916   0.05976   0.27610
   D30        2.24943   0.00094   0.02494   0.05129   0.07586   2.32530
   D31       -1.86431   0.00164   0.02116   0.05861   0.07974  -1.78457
   D32       -0.96734   0.00004   0.00862   0.02170   0.03041  -0.93692
   D33        1.16803   0.00018   0.01121   0.02589   0.03709   1.20512
   D34       -2.98313   0.00055   0.01019   0.02940   0.03977  -2.94335
   D35       -2.96819   0.00005   0.00772   0.02060   0.02877  -2.93942
   D36       -0.83283   0.00019   0.01031   0.02479   0.03545  -0.79738
   D37        1.29920   0.00056   0.00930   0.02830   0.03813   1.33733
   D38        1.19193  -0.00062   0.01151   0.01516   0.02683   1.21876
   D39       -2.95589  -0.00048   0.01410   0.01935   0.03351  -2.92238
   D40       -0.82386  -0.00011   0.01308   0.02286   0.03619  -0.78767
   D41       -3.08581   0.00022   0.00490   0.02566   0.03053  -3.05528
   D42        1.09214   0.00037   0.00534   0.02898   0.03429   1.12643
   D43       -1.00625   0.00044   0.00511   0.03035   0.03543  -0.97082
   D44       -1.08637  -0.00037   0.00456   0.01234   0.01674  -1.06963
   D45        3.09159  -0.00022   0.00500   0.01566   0.02049   3.11208
   D46        0.99319  -0.00015   0.00477   0.01703   0.02164   1.01483
   D47        1.07847  -0.00002  -0.00127   0.01588   0.01481   1.09327
   D48       -1.02676   0.00014  -0.00083   0.01920   0.01856  -1.00820
   D49       -3.12516   0.00020  -0.00107   0.02058   0.01970  -3.10546
   D50       -0.00029   0.00003   0.00063   0.00095   0.00159   0.00130
   D51       -3.14022   0.00002   0.00013   0.00019   0.00033  -3.13989
   D52        3.13813  -0.00006   0.00042  -0.00226  -0.00184   3.13630
   D53       -0.00180  -0.00006  -0.00007  -0.00302  -0.00309  -0.00490
   D54       -2.74876   0.00059   0.02207   0.03220   0.05442  -2.69434
   D55        1.49306   0.00088   0.02416   0.03676   0.06094   1.55400
   D56       -0.64514   0.00038   0.02619   0.02998   0.05626  -0.58888
   D57        0.45332   0.00031  -0.00991   0.00496  -0.00487   0.44845
   D58       -1.58804   0.00060  -0.00782   0.00952   0.00164  -1.58640
   D59        2.55694   0.00010  -0.00578   0.00274  -0.00303   2.55391
   D60        3.01800  -0.00018  -0.02541  -0.03413  -0.05988   2.95812
   D61       -0.23481   0.00014  -0.01268   0.02247   0.00991  -0.22490
   D62       -0.17637   0.00000   0.00279  -0.01080  -0.00815  -0.18453
   D63        2.85400   0.00032   0.01553   0.04580   0.06164   2.91565
   D64       -0.55549  -0.00042   0.01419   0.00232   0.01637  -0.53912
   D65        1.45618  -0.00003   0.01672   0.01439   0.03105   1.48722
   D66       -2.71993   0.00003   0.01757   0.01641   0.03392  -2.68601
   D67        1.51812  -0.00043   0.01645  -0.00004   0.01635   1.53446
   D68       -2.75341  -0.00004   0.01898   0.01203   0.03103  -2.72238
   D69       -0.64633   0.00002   0.01983   0.01405   0.03390  -0.61243
   D70       -2.71236   0.00046   0.00992   0.01207   0.02192  -2.69045
   D71       -0.70070   0.00085   0.01245   0.02414   0.03659  -0.66411
   D72        1.40637   0.00091   0.01331   0.02616   0.03947   1.44584
   D73       -0.18022  -0.00040   0.00590   0.01128   0.01734  -0.16288
   D74       -2.29686   0.00018   0.00399   0.02404   0.02791  -2.26896
   D75        1.86483  -0.00005   0.00685   0.01899   0.02591   1.89074
   D76        3.08687  -0.00096  -0.00856  -0.05376  -0.06192   3.02494
   D77        0.97023  -0.00038  -0.01048  -0.04100  -0.05136   0.91887
   D78       -1.15126  -0.00061  -0.00761  -0.04604  -0.05336  -1.20462
   D79       -0.07633  -0.00049   0.00899  -0.02605  -0.01718  -0.09351
   D80        2.99004  -0.00036   0.01791  -0.02008  -0.00213   2.98790
   D81        2.92898   0.00006   0.02479   0.04416   0.06876   2.99774
   D82       -0.28784   0.00020   0.03371   0.05013   0.08381  -0.20403
   D83        0.45387   0.00048  -0.01285  -0.00840  -0.02120   0.43267
   D84        2.62102  -0.00089  -0.01347  -0.03109  -0.04445   2.57658
   D85       -1.61653   0.00003  -0.01811  -0.01816  -0.03620  -1.65273
   D86       -1.55050   0.00017  -0.01488  -0.02098  -0.03588  -1.58638
   D87        0.61665  -0.00119  -0.01550  -0.04367  -0.05913   0.55753
   D88        2.66228  -0.00027  -0.02014  -0.03074  -0.05088   2.61140
   D89        2.62178  -0.00001  -0.01577  -0.02417  -0.03996   2.58181
   D90       -1.49425  -0.00138  -0.01639  -0.04686  -0.06321  -1.55746
   D91        0.55138  -0.00046  -0.02103  -0.03393  -0.05496   0.49641
   D92        0.69616  -0.00029  -0.00798  -0.00096  -0.00884   0.68733
   D93       -2.39109  -0.00038  -0.01454  -0.00522  -0.01975  -2.41084
   D94       -1.46326  -0.00042  -0.01026  -0.00912  -0.01926  -1.48252
   D95        1.73268  -0.00051  -0.01682  -0.01337  -0.03017   1.70250
   D96        2.79765  -0.00031  -0.01149  -0.00672  -0.01812   2.77953
   D97       -0.28960  -0.00040  -0.01805  -0.01098  -0.02903  -0.31863
   D98       -3.13339   0.00046  -0.00040   0.02814   0.02789  -3.10551
   D99        1.07066   0.00019  -0.00079   0.02232   0.02168   1.09233
   D100      -1.03728   0.00037  -0.00004   0.02616   0.02626  -1.01102
   D101      -1.01212   0.00024   0.00348   0.03394   0.03736  -0.97476
   D102      -3.09125  -0.00004   0.00310   0.02812   0.03115  -3.06010
   D103       1.08400   0.00014   0.00384   0.03196   0.03573   1.11973
   D104       0.97409  -0.00008   0.00335   0.02717   0.03044   1.00453
   D105      -1.10504  -0.00035   0.00296   0.02135   0.02423  -1.08082
   D106       3.07021  -0.00018   0.00371   0.02519   0.02881   3.09902
   D107       2.32257   0.00009   0.01947   0.02162   0.04085   2.36342
   D108       0.26443   0.00064   0.01873   0.02453   0.04317   0.30760
   D109      -1.78457   0.00055   0.01804   0.02796   0.04598  -1.73859
   D110      -2.86604   0.00006   0.00245  -0.01020  -0.00792  -2.87396
   D111       0.19535   0.00033   0.00010   0.00858   0.00858   0.20393
   D112       0.20766   0.00014   0.01059  -0.00500   0.00557   0.21323
   D113      -3.01414   0.00041   0.00824   0.01377   0.02207  -2.99207
   D114      -0.00146  -0.00004  -0.00082  -0.00314  -0.00396  -0.00542
   D115      -3.13948  -0.00006  -0.00081  -0.00383  -0.00466   3.13904
   D116       3.13848  -0.00003  -0.00033  -0.00238  -0.00270   3.13577
   D117       0.00045  -0.00006  -0.00032  -0.00307  -0.00340  -0.00295
   D118      -0.05047   0.00051   0.00102   0.02299   0.02407  -0.02640
   D119       3.08172   0.00029  -0.00165   0.01539   0.01381   3.09552
   D120      -3.12528   0.00030   0.00302   0.00731   0.01033  -3.11495
   D121       0.00690   0.00008   0.00035  -0.00030   0.00007   0.00697
   D122      -3.06365  -0.00036   0.00191  -0.02015  -0.01831  -3.08196
   D123       0.07353  -0.00016   0.00250  -0.01065  -0.00822   0.06531
   D124      -0.01130  -0.00007  -0.00075   0.00073  -0.00001  -0.01131
   D125       3.12588   0.00013  -0.00016   0.01024   0.01008   3.13597
   D126      -0.14491  -0.00065  -0.01312  -0.03071  -0.04369  -0.18860
   D127       3.00636  -0.00042  -0.01038  -0.02286  -0.03309   2.97328
   D128      -0.00142  -0.00004  -0.00017  -0.00065  -0.00084  -0.00225
   D129      -3.13917   0.00003   0.00120   0.00143   0.00262  -3.13655
   D130       3.12973  -0.00029  -0.00313  -0.00913  -0.01229   3.11745
   D131      -0.00802  -0.00022  -0.00176  -0.00705  -0.00883  -0.01685
   D132       0.00061   0.00000   0.00041   0.00117   0.00159   0.00220
   D133      -3.13889  -0.00001   0.00058  -0.00144  -0.00085  -3.13974
   D134       3.13831  -0.00008  -0.00098  -0.00094  -0.00194   3.13637
   D135      -0.00119  -0.00009  -0.00081  -0.00355  -0.00438  -0.00557
   D136       0.00736   0.00004   0.00037   0.00243   0.00279   0.01015
   D137      -3.13354  -0.00014  -0.00017  -0.00617  -0.00637  -3.13991
   D138      -3.13780   0.00007   0.00037   0.00312   0.00349  -3.13431
   D139       0.00449  -0.00011  -0.00017  -0.00548  -0.00568  -0.00119
   D140       0.01056   0.00002   0.00098  -0.00023   0.00073   0.01129
   D141      -3.13857   0.00012   0.00078   0.00538   0.00616  -3.13241
   D142      -3.12659  -0.00017   0.00040  -0.00979  -0.00942  -3.13602
   D143       0.00747  -0.00008   0.00020  -0.00418  -0.00400   0.00347
   D144      -0.00533   0.00001  -0.00084  -0.00075  -0.00158  -0.00691
   D145       3.13417   0.00002  -0.00101   0.00187   0.00086   3.13503
   D146      -3.13940  -0.00008  -0.00063  -0.00636  -0.00700   3.13679
   D147       0.00010  -0.00007  -0.00080  -0.00374  -0.00456  -0.00446
         Item               Value     Threshold  Converged?
 Maximum Force            0.005058     0.000450     NO 
 RMS     Force            0.000583     0.000300     NO 
 Maximum Displacement     0.206410     0.001800     NO 
 RMS     Displacement     0.045231     0.001200     NO 
 Predicted change in Energy=-8.598699D-04
 Lowest energy point so far.  Saving SCF results.
 GradGradGradGradGradGradGradGradGradGradGradGradGradGradGradGradGradGrad

 Leave Link  103 at Wed Aug 28 11:18:19 2019, MaxMem=   536870912 cpu:         0.8
 (Enter /pbs_home/pkowalski/g09d01/g09/l202.exe)
                          Input orientation:                          
 ---------------------------------------------------------------------
 Center     Atomic      Atomic             Coordinates (Angstroms)
 Number     Number       Type             X           Y           Z
 ---------------------------------------------------------------------
      1          6           0       -1.692255    0.003844   -0.440521
      2          6           0       -3.010676    0.281170   -0.976654
      3          6           0       -3.804377   -0.828227   -0.631182
      4          8           0       -3.127767   -1.799359    0.014760
      5          6           0       -1.729970   -1.479040   -0.035798
      6          6           0       -5.163439   -0.879669   -0.918680
      7          6           0       -0.585281    0.720043   -0.180891
      8          6           0       -0.214235    2.121627   -0.558983
      9          6           0        0.512640    0.139259    0.595601
     10          6           0        1.343175    2.085102   -0.553505
     11          6           0        1.719155    1.029328    0.529719
     12          9           0       -0.630482    3.018786    0.362528
     13          9           0       -0.679875    2.524883   -1.753244
     14          9           0        1.756891    1.642103   -1.752249
     15          9           0        1.885466    3.274940   -0.317001
     16          9           0        2.855012    0.389531    0.199276
     17          9           0        1.946329    1.658054    1.704777
     18          6           0       -1.064807   -1.632868    1.327596
     19          6           0        0.334038   -1.006712    1.274369
     20          6           0       -1.880914   -1.005814    2.461190
     21          1           0       -1.334466   -1.116199    3.407720
     22          1           0       -2.845905   -1.522234    2.538026
     23          1           0       -2.055607    0.062872    2.277382
     24          6           0       -1.086169   -2.355073   -1.110120
     25          1           0       -1.208935   -3.409095   -0.831943
     26          1           0       -0.015888   -2.131683   -1.215387
     27          1           0       -1.581688   -2.174137   -2.073719
     28          6           0       -5.720626    0.221506   -1.567231
     29          6           0        1.186107   -1.931468    1.992010
     30          6           0        0.423576   -3.101451    2.160614
     31          8           0       -0.825598   -3.008413    1.658663
     32          6           0        0.946622   -4.236663    2.768895
     33          6           0       -4.948242    1.336784   -1.919150
     34          6           0       -3.589340    1.378125   -1.621387
     35          1           0       -2.981057    2.242102   -1.889905
     36          1           0       -6.786652    0.213562   -1.806227
     37          1           0       -5.417822    2.180056   -2.428321
     38          1           0       -5.756704   -1.749941   -0.636398
     39          6           0        2.511132   -1.887024    2.432502
     40          6           0        3.044543   -3.015345    3.048084
     41          6           0        2.268855   -4.172288    3.207276
     42          1           0        4.074524   -3.001546    3.408207
     43          1           0        2.711021   -5.048037    3.688058
     44          1           0        0.338311   -5.134167    2.884687
     45          1           0        3.107538   -0.983266    2.298878
 ---------------------------------------------------------------------
                    Distance matrix (angstroms):
                    1          2          3          4          5
     1  C    0.000000
     2  C    1.450028   0.000000
     3  C    2.278103   1.407151   0.000000
     4  O    2.349366   2.307643   1.348384   0.000000
     5  C    1.537585   2.371446   2.254152   1.434921   0.000000
     6  C    3.613634   2.446487   1.390091   2.420971   3.595474
     7  C    1.343778   2.590055   3.600344   3.584675   2.483411
     8  C    2.585262   3.373694   4.647146   4.918535   3.941571
     9  C    2.439969   3.860813   4.591041   4.165115   2.836698
    10  C    3.682151   4.731727   5.915303   5.949898   4.734485
    11  C    3.691977   5.019979   5.942020   5.635539   4.302113
    12  F    3.295774   3.866947   5.085330   5.438005   4.647363
    13  F    3.017249   3.327157   4.718568   5.274191   4.481486
    14  F    4.037466   5.018305   6.187651   6.231041   4.984570
    15  F    4.849269   5.776677   7.022036   7.140804   5.979195
    16  F    4.608224   5.983381   6.820561   6.373298   4.956700
    17  F    4.536298   5.801532   6.686472   6.368384   5.136743
    18  C    2.489730   3.572046   3.462585   2.450930   1.524778
    19  C    2.840411   4.232358   4.559545   3.768155   2.489932
    20  C    3.078137   3.840763   3.646095   2.858211   2.545914
    21  H    4.023862   4.897454   4.743007   3.898052   3.485096
    22  H    3.539995   3.953781   3.382926   2.554038   2.805663
    23  H    2.742719   3.398317   3.508846   3.120399   2.798989
    24  C    2.525905   3.266698   3.154250   2.396309   1.528425
    25  H    3.469145   4.109169   3.665720   2.643874   2.151845
    26  H    2.823314   3.853259   4.048819   3.362661   2.180699
    27  H    2.724549   3.045339   2.971991   2.625369   2.158302
    28  C    4.188631   2.774198   2.377003   3.648221   4.600270
    29  C    4.236461   5.596580   5.744841   4.747259   3.580530
    30  C    4.570066   5.751405   5.553130   4.348812   3.477672
    31  O    3.772448   4.747717   4.343930   3.076396   2.455213
    32  C    5.936828   7.078146   6.763871   5.488748   4.757618
    33  C    3.816350   2.399330   2.766688   4.109688   4.672596
    34  C    2.623361   1.397799   2.427907   3.603669   3.759619
    35  H    2.961676   2.163368   3.418942   4.470200   4.341639
    36  H    5.278448   3.866621   3.370463   4.555797   5.618661
    37  H    4.750484   3.392265   3.857808   5.200841   5.719563
    38  H    4.431013   3.432471   2.158973   2.708830   4.080281
    39  C    5.431216   6.842059   7.098793   6.135988   4.924013
    40  C    6.612346   7.983182   8.076396   6.984059   5.887829
    41  C    6.814462   8.075395   7.924686   6.704213   5.810483
    42  H    7.556508   8.955628   9.116855   8.051939   6.918912
    43  H    7.871182   9.104822   8.883300   7.624858   6.806412
    44  H    6.448206   7.446579   6.932843   5.600993   5.115366
    45  H    5.613974   7.054108   7.508918   6.690458   5.394255
                    6          7          8          9         10
     6  C    0.000000
     7  C    4.905399   0.000000
     8  C    5.799291   1.498355   0.000000
     9  C    5.962310   1.464814   2.406490   0.000000
    10  C    7.159556   2.391897   1.557848   2.407600   0.000000
    11  C    7.287813   2.431265   2.473133   1.500746   1.558652
    12  F    6.114503   2.362535   1.351791   3.106884   2.367743
    13  F    5.691205   2.395557   1.343761   3.553923   2.392804
    14  F    7.412499   2.967345   2.353543   3.052720   1.343278
    15  F    8.204258   3.556770   2.407785   3.542596   1.328807
    16  F    8.194892   3.476979   3.604912   2.388810   2.393176
    17  F    7.991956   3.293123   3.163471   2.364841   2.376132
    18  C    4.734115   2.835783   4.287060   2.482860   4.812507
    19  C    5.920123   2.438157   3.667191   1.343828   3.730790
    20  C    4.713216   3.411427   4.656195   3.243566   5.388590
    21  H    5.782276   4.100144   5.241485   3.591099   5.754076
    22  H    4.211018   4.186971   5.458468   4.220593   6.333942
    23  H    4.556514   2.938849   3.959052   3.070850   4.863646
    24  C    4.340230   3.251260   4.594003   3.418679   5.091826
    25  H    4.695064   4.226416   5.626084   4.194344   6.064404
    26  H    5.305926   3.086541   4.308231   2.952321   4.479556
    27  H    3.979786   3.598875   4.755833   4.106493   5.385814
    28  C    1.394153   5.342495   5.911630   6.598350   7.375495
    29  C    7.063648   3.858733   4.989599   2.586779   4.757851
    30  C    6.755228   4.593936   5.923137   3.599917   5.925575
    31  O    5.476415   4.164504   5.622191   3.581735   5.961641
    32  C    7.886727   5.967989   7.269815   4.905124   7.152643
    33  C    2.441293   4.736807   4.987670   6.130194   6.481273
    34  C    2.840636   3.395949   3.615637   4.824527   5.096066
    35  H    3.930842   3.313177   3.072650   4.775522   4.528753
    36  H    2.148886   6.430804   6.956507   7.684658   8.435998
    37  H    3.421351   5.525942   5.529480   6.962710   7.016768
    38  H    1.090422   5.749080   6.761213   6.662700   8.069864
    39  C    8.434704   4.818132   5.696130   3.387329   5.104718
    40  C    9.363081   6.128215   7.072415   4.730405   6.471527
    41  C    9.116131   6.600051   7.743631   5.338031   7.359028
    42  H   10.419418   6.960289   7.770389   5.519277   7.002101
    43  H   10.030177   7.687985   8.831679   6.426835   8.410917
    44  H    7.926892   6.672523   8.050510   5.751463   8.059079
    45  H    8.875386   4.763132   5.370466   3.300714   4.545761
                   11         12         13         14         15
    11  C    0.000000
    12  F    3.083292   0.000000
    13  F    3.633724   2.173217   0.000000
    14  F    2.363112   3.473772   2.591743   0.000000
    15  F    2.405695   2.618657   3.034197   2.177757   0.000000
    16  F    1.344881   4.369016   4.568095   2.565786   3.087417
    17  F    1.351911   3.208298   4.427894   3.462249   2.589519
    18  C    3.933743   4.770522   5.189089   5.307811   5.957800
    19  C    2.572646   4.238678   4.760948   4.266281   4.824099
    20  C    4.564304   4.708011   5.627590   6.164265   6.342619
    21  H    4.712830   5.183328   6.349922   6.617401   6.597242
    22  H    5.602101   5.501068   6.283776   7.043097   7.317781
    23  H    4.270502   3.799352   4.919358   5.767759   5.707912
    24  C    4.691810   5.590591   4.938892   4.946993   6.415348
    25  H    5.488846   6.563462   6.028333   5.929392   7.383549
    26  H    4.005966   5.421705   4.734319   4.203859   5.801191
    27  H    5.285418   5.814340   4.795494   5.080664   6.693254
    28  C    7.771751   6.120320   5.545207   7.613514   8.290909
    29  C    3.344958   5.519078   6.112927   5.207272   5.738233
    30  C    4.626194   6.465404   6.942012   6.292021   6.995288
    31  O    4.904450   6.168077   6.502285   6.319088   7.122755
    32  C    5.774198   7.805088   8.295404   7.460373   8.174861
    33  C    7.109548   5.165098   4.433741   6.714156   7.281682
    34  C    5.738382   3.922057   3.130084   5.354344   5.939093
    35  H    5.423781   3.346924   2.322516   4.777772   5.217646
    36  H    8.858378   7.104310   6.529758   8.662319   9.316408
    37  H    7.810929   5.604546   4.798205   7.226547   7.680784
    38  H    8.060560   7.072254   6.730205   8.318966   9.151732
    39  C    3.571123   6.182354   6.867891   5.525917   5.881930
    40  C    4.945523   7.558357   8.223027   6.811246   7.227374
    41  C    5.876078   8.258953   8.840468   7.659383   8.247952
    42  H    5.484651   8.225426   8.932318   7.318825   7.619935
    43  H    6.920496   9.343362   9.922452   8.675556   9.273294
    44  H    6.741014   8.588975   9.011557   8.332549   9.130036
    45  H    3.017957   5.808499   6.562873   5.012827   5.144764
                   16         17         18         19         20
    16  F    0.000000
    17  F    2.168269   0.000000
    18  C    4.552822   4.476536   0.000000
    19  C    3.075814   3.144155   1.533516   0.000000
    20  C    5.430676   4.723997   1.531098   2.512878   0.000000
    21  H    5.487537   4.621700   2.160227   2.710549   1.098503
    22  H    6.451748   5.811544   2.156314   3.460438   1.097179
    23  H    5.342229   4.346030   2.181585   2.803649   1.098359
    24  C    4.977979   5.764103   2.542537   3.085588   3.899535
    25  H    5.657617   6.485880   2.799886   3.548064   4.131832
    26  H    4.074293   5.171050   2.795677   2.754432   4.273537
    27  H    5.605641   6.435031   3.482683   4.030209   4.692538
    28  C    8.757303   8.458836   5.787519   6.800160   5.698937
    29  C    3.374341   3.680368   2.365845   1.447827   3.237836
    30  C    4.684622   5.017913   2.250765   2.276264   3.129331
    31  O    5.217540   5.427856   1.434905   2.345047   2.401696
    32  C    5.625527   6.072845   3.592066   3.611295   4.304420
    33  C    8.140995   7.795587   5.868667   6.602501   5.838120
    34  C    6.769180   6.464159   4.912824   5.428235   5.026859
    35  H    6.469653   6.127152   5.388851   5.617587   5.539973
    36  H    9.849604   9.522534   6.780092   7.853875   6.615435
    37  H    8.862845   8.460833   6.898843   7.546476   6.823987
    38  H    8.912763   8.742554   5.087718   6.426551   5.017023
    39  C    3.207531   3.662808   3.751368   2.618389   4.479668
    40  C    4.443513   4.985098   4.664556   3.811497   5.351895
    41  C    5.495620   6.029462   4.592947   4.183362   5.272930
    42  H    4.825334   5.398403   5.710950   4.745931   6.351931
    43  H    6.462157   7.034899   5.611777   5.273353   6.239442
    44  H    6.637504   7.078995   4.080732   4.430466   4.706125
    45  H    2.521244   2.945833   4.332879   2.956767   4.991143
                   21         22         23         24         25
    21  H    0.000000
    22  H    1.790442   0.000000
    23  H    1.785474   1.790270   0.000000
    24  C    4.691198   4.135125   4.273341   0.000000
    25  H    4.821604   4.194831   4.737015   1.097003   0.000000
    26  H    4.913550   4.740098   4.601735   1.098401   1.789461
    27  H    5.588070   4.826118   4.915373   1.098544   1.790551
    28  C    6.765944   5.306391   5.313999   5.322209   5.837575
    29  C    3.003695   4.089343   3.816745   3.868577   3.986767
    30  C    2.930394   3.650462   4.021558   3.678874   3.422738
    31  O    2.626523   2.657753   3.365788   2.856731   2.551590
    32  C    3.917749   4.669549   5.266970   4.766485   4.277537
    33  C    6.888545   5.697387   5.253672   5.403698   6.139040
    34  C    6.049630   5.124986   4.391199   4.523718   5.404352
    35  H    6.484927   5.813352   4.792889   5.033159   6.016289
    36  H    7.660277   6.116780   6.251508   6.291101   6.721890
    37  H    7.848469   6.707183   6.158782   6.408453   7.176473
    38  H    6.026003   4.312953   5.047230   4.733339   4.844918
    39  C    4.041515   5.370480   4.968025   5.070485   5.178050
    40  C    4.786628   6.098108   6.006741   5.898254   5.770764
    41  C    4.729036   5.799264   6.123909   5.761802   5.384494
    42  H    5.728150   7.130072   6.946073   6.889554   6.786745
    43  H    5.648353   6.680815   7.129666   6.685299   6.203434
    44  H    4.383584   4.827574   5.754032   5.070601   4.379861
    45  H    4.580240   5.982572   5.268106   5.575868   5.858210
                   26         27         28         29         30
    26  H    0.000000
    27  H    1.786131   0.000000
    28  C    6.181046   4.808997   0.000000
    29  C    3.431075   4.924401   8.062658   0.000000
    30  C    3.539910   4.776042   7.917708   1.406677   0.000000
    31  O    3.111985   3.898508   6.693286   2.306054   1.349462
    32  C    4.607805   5.839287   9.117536   2.444346   1.390068
    33  C    6.070722   4.866636   1.401524   7.975517   8.074580
    34  C    5.025251   4.105342   2.425506   6.842143   7.104479
    35  H    5.327025   4.636291   3.419381   7.060680   7.520093
    36  H    7.189750   5.732740   1.092516   9.088049   8.872008
    37  H    7.017349   5.813834   2.160806   8.947392   9.114526
    38  H    5.782553   4.435830   2.180449   7.425907   6.917060
    39  C    4.444411   6.094230   9.391785   1.397033   2.430359
    40  C    5.322056   6.952878  10.421446   2.396637   2.768480
    41  C    5.379969   6.834340  10.292384   2.769565   2.376394
    42  H    6.234241   7.920155  11.449368   3.390227   3.859519
    43  H    6.323364   7.738522  11.246280   3.861987   3.369671
    44  H    5.094210   6.085554   9.231118   3.431168   2.159511
    45  H    4.839908   6.521244   9.712608   2.164521   3.421911
                   31         32         33         34         35
    31  O    0.000000
    32  C    2.425278   0.000000
    33  C    6.976939   9.369658   0.000000
    34  C    6.135040   8.448394   1.391757   0.000000
    35  H    6.693747   8.894126   2.165703   1.090214   0.000000
    36  H    7.610568  10.026952   2.157343   3.407811   4.313296
    37  H    8.044388  10.425521   1.091269   2.153505   2.496310
    38  H    5.582729   7.919242   3.439031   3.930962   5.021146
    39  C    3.604179   2.842825   9.218030   8.019412   8.117699
    40  C    4.111998   2.443529  10.368175   9.225776   9.398529
    41  C    3.650814   1.394497  10.426726   9.404335   9.730737
    42  H    5.203090   3.423157  11.340730  10.159387  10.263872
    43  H    4.559186   2.148555  11.439887  10.448938  10.800905
    44  H    2.715998   1.090396   9.638346   8.839745   9.392778
    45  H    4.469972   3.933835   9.384561   8.111277   8.063492
                   36         37         38         39         40
    36  H    0.000000
    37  H    2.475439   0.000000
    38  H    2.506918   4.332518   0.000000
    39  C   10.432070  10.150717   8.820094   0.000000
    40  C   11.429898  11.339966   9.624895   1.391609   0.000000
    41  C   11.241579  11.454136   9.222320   2.425161   1.401981
    42  H   12.469658  12.288966  10.704130   2.153683   1.091211
    43  H   12.168704  12.479323  10.063832   3.407107   2.156997
    44  H   10.068167  10.717228   7.810265   3.933136   3.440900
    45  H   10.778649  10.248648   9.369014   1.091024   2.166708
                   41         42         43         44         45
    41  C    0.000000
    42  H    2.161355   0.000000
    43  H    1.092519   2.474992   0.000000
    44  H    2.180888   4.333755   2.506506   0.000000
    45  H    3.420298   2.497824   4.313862   5.024118   0.000000
 Stoichiometry    C23H14F6O2
 Framework group  C1[X(C23H14F6O2)]
 Deg. of freedom   129
 Full point group                 C1      NOp   1
 RotChk:  IX=0 Diff= 5.14D-03
 Largest Abelian subgroup         C1      NOp   1
 Largest concise Abelian subgroup C1      NOp   1
                         Standard orientation:                         
 ---------------------------------------------------------------------
 Center     Atomic      Atomic             Coordinates (Angstroms)
 Number     Number       Type             X           Y           Z
 ---------------------------------------------------------------------
      1          6           0        1.417420   -0.301161    0.187460
      2          6           0        2.808229   -0.705921    0.121111
      3          6           0        2.794825   -2.112309    0.076775
      4          8           0        1.559483   -2.646082    0.161373
      5          6           0        0.639559   -1.593580    0.485374
      6          6           0        3.960449   -2.855812   -0.067702
      7          6           0        0.732639    0.837582   -0.012738
      8          6           0        1.207447    2.246745   -0.196817
      9          6           0       -0.730433    0.824477   -0.082938
     10          6           0       -0.009353    3.091932    0.284791
     11          6           0       -1.261493    2.227824   -0.054115
     12          9           0        1.446675    2.531860   -1.496363
     13          9           0        2.314715    2.563037    0.495723
     14          9           0        0.075329    3.227578    1.618517
     15          9           0       -0.053454    4.296507   -0.274478
     16          9           0       -2.237600    2.426148    0.849538
     17          9           0       -1.751745    2.605900   -1.255937
     18          6           0       -0.601414   -1.634721   -0.399634
     19          6           0       -1.395176   -0.336766   -0.207467
     20          6           0       -0.268843   -1.835601   -1.880615
     21          1           0       -1.197044   -1.819435   -2.467890
     22          1           0        0.224439   -2.807060   -2.009999
     23          1           0        0.394514   -1.040785   -2.247519
     24          6           0        0.308412   -1.701145    1.973613
     25          1           0       -0.165966   -2.671697    2.164431
     26          1           0       -0.372461   -0.898463    2.287617
     27          1           0        1.234723   -1.628668    2.559698
     28          6           0        5.158550   -2.150470   -0.171190
     29          6           0       -2.781560   -0.750223   -0.150935
     30          6           0       -2.757509   -2.149575   -0.009605
     31          8           0       -1.512427   -2.669935   -0.002975
     32          6           0       -3.923648   -2.892668    0.132602
     33          6           0        5.193931   -0.749986   -0.130420
     34          6           0        4.019267   -0.016842    0.009764
     35          1           0        4.037022    1.072784    0.040875
     36          1           0        6.092746   -2.704886   -0.287347
     37          1           0        6.150561   -0.231269   -0.212031
     38          1           0        3.921826   -3.944973   -0.103157
     39          6           0       -3.998548   -0.064234   -0.143091
     40          6           0       -5.173400   -0.797561   -0.006960
     41          6           0       -5.129265   -2.191877    0.132631
     42          1           0       -6.136574   -0.284690   -0.006731
     43          1           0       -6.064272   -2.745862    0.244254
     44          1           0       -3.880593   -3.976357    0.245423
     45          1           0       -4.021161    1.021579   -0.247168
 ---------------------------------------------------------------------
 Rotational constants (GHZ):      0.2069128      0.1495157      0.0957759
 Leave Link  202 at Wed Aug 28 11:18:19 2019, MaxMem=   536870912 cpu:         0.0
 (Enter /pbs_home/pkowalski/g09d01/g09/l301.exe)
 Basis read from rwf:  (5D, 7F)
 No pseudopotential information found on rwf file.
 There are   535 symmetry adapted cartesian basis functions of A   symmetry.
 There are   504 symmetry adapted basis functions of A   symmetry.
   504 basis functions,   873 primitive gaussians,   535 cartesian basis functions
   111 alpha electrons      111 beta electrons
       nuclear repulsion energy      3362.2849879644 Hartrees.
 IExCor= 4639 DFT=T Ex+Corr=wB97XD ExCW=0 ScaHFX=  1.000000
 ScaDFX=  1.000000  1.000000  1.000000  1.000000 ScalE2=  1.000000  1.000000
 IRadAn=      0 IRanWt=     -1 IRanGd=            0 ICorTp=0 IEmpDi=121
  HFx wShort=  0.000000 wLong=  0.200000 cFull=  0.222036 cShort=  0.000000 cLong=  0.777964
  DFx wShort=  0.000000 wLong=  0.200000 cFull=  0.000000 cShort=  0.000000 cLong=  1.000000
 NAtoms=   45 NActive=   45 NUniq=   45 SFac= 1.00D+00 NAtFMM=   60 NAOKFM=F Big=F
 Integral buffers will be    131072 words long.
 Raffenetti 2 integral format.
 Two-electron integral symmetry is turned on.
 R6Disp:  Grimme-D2 Dispersion energy=       -0.0438624802 Hartrees.
 Nuclear repulsion after empirical dispersion term =     3362.2411254843 Hartrees.
 No density basis found on file   724.
 Leave Link  301 at Wed Aug 28 11:18:19 2019, MaxMem=   536870912 cpu:         0.6
 (Enter /pbs_home/pkowalski/g09d01/g09/l302.exe)
 NPDir=0 NMtPBC=     1 NCelOv=     1 NCel=       1 NClECP=     1 NCelD=      1
         NCelK=      1 NCelE2=     1 NClLst=     1 CellRange=     0.0.
 One-electron integrals computed using PRISM.
 NBasis=   504 RedAO= T EigKep=  2.50D-04  NBF=   504
 NBsUse=   504 1.00D-06 EigRej= -1.00D+00 NBFU=   504
 Precomputing XC quadrature grid using
 IXCGrd= 4 IRadAn=           0 IRanWt=          -1 IRanGd=           0 AccXCQ= 0.00D+00.
 Generated NRdTot=       0 NPtTot=           0 NUsed=           0 NTot=          32
 NSgBfM=   517   517   521   521   524 MxSgAt=    45 MxSgA2=    45.
 Leave Link  302 at Wed Aug 28 11:18:20 2019, MaxMem=   536870912 cpu:         9.8
 (Enter /pbs_home/pkowalski/g09d01/g09/l303.exe)
 DipDrv:  MaxL=1.
 Leave Link  303 at Wed Aug 28 11:18:21 2019, MaxMem=   536870912 cpu:         1.1
 (Enter /pbs_home/pkowalski/g09d01/g09/l401.exe)
 Initial guess from the checkpoint file:  "dae0097freq_closed_wb97xd.chk"
 B after Tr=     0.000000    0.000000    0.000000
         Rot=    0.999997   -0.000698   -0.002228   -0.000594 Ang=  -0.28 deg.
 Guess basis will be translated and rotated to current coordinates.
 JPrj=2 DoOrth=T DoCkMO=T.
 Generating alternative initial guess.
 ExpMin= 1.22D-01 ExpMax= 2.89D+03 ExpMxC= 4.35D+02 IAcc=1 IRadAn=         1 AccDes= 0.00D+00
 Harris functional with IExCor= 4639 and IRadAn=       1 diagonalized for initial guess.
 HarFok:  IExCor= 4639 AccDes= 0.00D+00 IRadAn=         1 IDoV= 1 UseB2=F ITyADJ=14
 ICtDFT=  3500011 ScaDFX=  1.000000  1.000000  1.000000  1.000000
 FoFCou: FMM=F IPFlag=           0 FMFlag=      100000 FMFlg1=           0
         NFxFlg=           0 DoJE=T BraDBF=F KetDBF=T FulRan=T
         wScrn=  0.000000 ICntrl=     500 IOpCl=  0 I1Cent=   200000004 NGrid=           0
         NMat0=    1 NMatS0=      1 NMatT0=    0 NMatD0=    1 NMtDS0=    0 NMtDT0=    0
 Petite list used in FoFCou.
 Harris En= -1569.57394912979    
 Leave Link  401 at Wed Aug 28 11:18:24 2019, MaxMem=   536870912 cpu:        26.6
 (Enter /pbs_home/pkowalski/g09d01/g09/l502.exe)
 Closed shell SCF:
 Using DIIS extrapolation, IDIIS=  1040.
 Integral symmetry usage will be decided dynamically.
 IVT=      885537 IEndB=      885537 NGot=   536870912 MDV=   536288776
 LenX=   536288776 LenY=   536002016
 Requested convergence on RMS density matrix=1.00D-08 within 128 cycles.
 Requested convergence on MAX density matrix=1.00D-06.
 Requested convergence on             energy=1.00D-06.
 No special actions if energy rises.
 Fock matrices will be formed incrementally for  20 cycles.
 Integral accuracy reduced to 1.0D-05 until final iterations.

 Cycle   1  Pass 0  IDiag  1:
 FoFJK:  IHMeth= 1 ICntrl=       0 DoSepK=T KAlg= 0 I1Cent=   0 FoldK=F
 IRaf=         1 NMat=   1 IRICut=       1 DoRegI=T DoRafI=F ISym2E= 0.
 FoFCou: FMM=F IPFlag=           0 FMFlag=      100000 FMFlg1=           0
         NFxFlg=           0 DoJE=T BraDBF=F KetDBF=F FulRan=T
         wScrn=  0.000000 ICntrl=     500 IOpCl=  0 I1Cent=           0 NGrid=           0
         NMat0=    1 NMatS0=      1 NMatT0=    0 NMatD0=    1 NMtDS0=    0 NMtDT0=    0
 Symmetry not used in FoFCou.
 E= -1632.67290985468    
 DIIS: error= 2.30D-03 at cycle   1 NSaved=   1.
 NSaved= 1 IEnMin= 1 EnMin= -1632.67290985468     IErMin= 1 ErrMin= 2.30D-03
 ErrMax= 2.30D-03  0.00D+00 EMaxC= 1.00D-01 BMatC= 9.40D-03 BMatP= 9.40D-03
 IDIUse=3 WtCom= 9.77D-01 WtEn= 2.30D-02
 Coeff-Com:  0.100D+01
 Coeff-En:   0.100D+01
 Coeff:      0.100D+01
 Gap=     0.741 Goal=   None    Shift=    0.000
 GapD=    0.741 DampG=2.000 DampE=1.000 DampFc=2.0000 IDamp=-1.
 RMSDP=4.49D-04 MaxDP=1.39D-02              OVMax= 1.16D-02

 Cycle   2  Pass 0  IDiag  1:
 RMSU=  4.49D-04    CP:  1.00D+00
 E= -1632.68437084302     Delta-E=       -0.011460988339 Rises=F Damp=F
 DIIS: error= 5.75D-04 at cycle   2 NSaved=   2.
 NSaved= 2 IEnMin= 2 EnMin= -1632.68437084302     IErMin= 2 ErrMin= 5.75D-04
 ErrMax= 5.75D-04  0.00D+00 EMaxC= 1.00D-01 BMatC= 2.82D-04 BMatP= 9.40D-03
 IDIUse=3 WtCom= 9.94D-01 WtEn= 5.75D-03
 Coeff-Com: -0.124D+00 0.112D+01
 Coeff-En:   0.000D+00 0.100D+01
 Coeff:     -0.123D+00 0.112D+01
 Gap=     0.238 Goal=   None    Shift=    0.000
 RMSDP=8.82D-05 MaxDP=2.16D-03 DE=-1.15D-02 OVMax= 3.71D-03

 Cycle   3  Pass 0  IDiag  1:
 RMSU=  6.59D-05    CP:  1.00D+00  1.13D+00
 E= -1632.68503246721     Delta-E=       -0.000661624191 Rises=F Damp=F
 DIIS: error= 2.02D-04 at cycle   3 NSaved=   3.
 NSaved= 3 IEnMin= 3 EnMin= -1632.68503246721     IErMin= 3 ErrMin= 2.02D-04
 ErrMax= 2.02D-04  0.00D+00 EMaxC= 1.00D-01 BMatC= 5.99D-05 BMatP= 2.82D-04
 IDIUse=3 WtCom= 9.98D-01 WtEn= 2.02D-03
 Coeff-Com: -0.516D-01 0.328D+00 0.724D+00
 Coeff-En:   0.000D+00 0.000D+00 0.100D+01
 Coeff:     -0.515D-01 0.327D+00 0.724D+00
 Gap=     0.238 Goal=   None    Shift=    0.000
 RMSDP=3.59D-05 MaxDP=1.45D-03 DE=-6.62D-04 OVMax= 1.57D-03

 Cycle   4  Pass 0  IDiag  1:
 RMSU=  3.38D-05    CP:  1.00D+00  1.15D+00  9.37D-01
 E= -1632.68508202931     Delta-E=       -0.000049562106 Rises=F Damp=F
 DIIS: error= 1.08D-04 at cycle   4 NSaved=   4.
 NSaved= 4 IEnMin= 4 EnMin= -1632.68508202931     IErMin= 4 ErrMin= 1.08D-04
 ErrMax= 1.08D-04  0.00D+00 EMaxC= 1.00D-01 BMatC= 2.12D-05 BMatP= 5.99D-05
 IDIUse=3 WtCom= 9.99D-01 WtEn= 1.08D-03
 Coeff-Com:  0.544D-02-0.123D+00 0.367D+00 0.750D+00
 Coeff-En:   0.000D+00 0.000D+00 0.569D-02 0.994D+00
 Coeff:      0.543D-02-0.122D+00 0.367D+00 0.750D+00
 Gap=     0.238 Goal=   None    Shift=    0.000
 RMSDP=1.56D-05 MaxDP=6.29D-04 DE=-4.96D-05 OVMax= 9.27D-04

 Cycle   5  Pass 0  IDiag  1:
 RMSU=  8.25D-06    CP:  1.00D+00  1.16D+00  1.11D+00  8.11D-01
 E= -1632.68510046644     Delta-E=       -0.000018437130 Rises=F Damp=F
 DIIS: error= 2.56D-05 at cycle   5 NSaved=   5.
 NSaved= 5 IEnMin= 5 EnMin= -1632.68510046644     IErMin= 5 ErrMin= 2.56D-05
 ErrMax= 2.56D-05  0.00D+00 EMaxC= 1.00D-01 BMatC= 6.59D-07 BMatP= 2.12D-05
 IDIUse=1 WtCom= 1.00D+00 WtEn= 0.00D+00
 Coeff-Com:  0.383D-02-0.558D-01 0.103D+00 0.266D+00 0.683D+00
 Coeff:      0.383D-02-0.558D-01 0.103D+00 0.266D+00 0.683D+00
 Gap=     0.238 Goal=   None    Shift=    0.000
 RMSDP=3.54D-06 MaxDP=1.11D-04 DE=-1.84D-05 OVMax= 1.90D-04

 Initial convergence to 1.0D-05 achieved.  Increase integral accuracy.
 Cycle   6  Pass 1  IDiag  1:
 E= -1632.68414266105     Delta-E=        0.000957805391 Rises=F Damp=F
 DIIS: error= 1.51D-04 at cycle   1 NSaved=   1.
 NSaved= 1 IEnMin= 1 EnMin= -1632.68414266105     IErMin= 1 ErrMin= 1.51D-04
 ErrMax= 1.51D-04  0.00D+00 EMaxC= 1.00D-01 BMatC= 1.40D-05 BMatP= 1.40D-05
 IDIUse=3 WtCom= 9.98D-01 WtEn= 1.51D-03
 Coeff-Com:  0.100D+01
 Coeff-En:   0.100D+01
 Coeff:      0.100D+01
 Gap=     0.238 Goal=   None    Shift=    0.000
 RMSDP=3.54D-06 MaxDP=1.11D-04 DE= 9.58D-04 OVMax= 3.56D-04

 Cycle   7  Pass 1  IDiag  1:
 RMSU=  1.25D-04    CP:  1.00D+00
 E= -1632.68415500353     Delta-E=       -0.000012342474 Rises=F Damp=F
 DIIS: error= 2.13D-05 at cycle   2 NSaved=   2.
 NSaved= 2 IEnMin= 2 EnMin= -1632.68415500353     IErMin= 2 ErrMin= 2.13D-05
 ErrMax= 2.13D-05  0.00D+00 EMaxC= 1.00D-01 BMatC= 5.91D-07 BMatP= 1.40D-05
 IDIUse=1 WtCom= 1.00D+00 WtEn= 0.00D+00
 Coeff-Com:  0.687D-02 0.993D+00
 Coeff:      0.687D-02 0.993D+00
 Gap=     0.238 Goal=   None    Shift=    0.000
 RMSDP=8.13D-06 MaxDP=2.66D-04 DE=-1.23D-05 OVMax= 2.56D-04

 Cycle   8  Pass 1  IDiag  1:
 RMSU=  4.88D-06    CP:  1.00D+00  1.05D+00
 E= -1632.68415500889     Delta-E=       -0.000000005364 Rises=F Damp=F
 DIIS: error= 2.35D-05 at cycle   3 NSaved=   3.
 NSaved= 3 IEnMin= 3 EnMin= -1632.68415500889     IErMin= 2 ErrMin= 2.13D-05
 ErrMax= 2.35D-05  0.00D+00 EMaxC= 1.00D-01 BMatC= 7.38D-07 BMatP= 5.91D-07
 IDIUse=1 WtCom= 1.00D+00 WtEn= 0.00D+00
 Coeff-Com: -0.384D-01 0.549D+00 0.489D+00
 Coeff:     -0.384D-01 0.549D+00 0.489D+00
 Gap=     0.238 Goal=   None    Shift=    0.000
 RMSDP=2.42D-06 MaxDP=1.35D-04 DE=-5.36D-09 OVMax= 1.59D-04

 Cycle   9  Pass 1  IDiag  1:
 RMSU=  1.55D-06    CP:  1.00D+00  1.06D+00  6.52D-01
 E= -1632.68415557877     Delta-E=       -0.000000569880 Rises=F Damp=F
 DIIS: error= 2.57D-06 at cycle   4 NSaved=   4.
 NSaved= 4 IEnMin= 4 EnMin= -1632.68415557877     IErMin= 4 ErrMin= 2.57D-06
 ErrMax= 2.57D-06  0.00D+00 EMaxC= 1.00D-01 BMatC= 9.05D-09 BMatP= 5.91D-07
 IDIUse=1 WtCom= 1.00D+00 WtEn= 0.00D+00
 Coeff-Com: -0.107D-01 0.913D-01 0.128D+00 0.792D+00
 Coeff:     -0.107D-01 0.913D-01 0.128D+00 0.792D+00
 Gap=     0.238 Goal=   None    Shift=    0.000
 RMSDP=4.83D-07 MaxDP=1.63D-05 DE=-5.70D-07 OVMax= 3.42D-05

 Cycle  10  Pass 1  IDiag  1:
 RMSU=  3.87D-07    CP:  1.00D+00  1.06D+00  7.10D-01  1.00D+00
 E= -1632.68415558835     Delta-E=       -0.000000009580 Rises=F Damp=F
 DIIS: error= 1.24D-06 at cycle   5 NSaved=   5.
 NSaved= 5 IEnMin= 5 EnMin= -1632.68415558835     IErMin= 5 ErrMin= 1.24D-06
 ErrMax= 1.24D-06  0.00D+00 EMaxC= 1.00D-01 BMatC= 2.14D-09 BMatP= 9.05D-09
 IDIUse=1 WtCom= 1.00D+00 WtEn= 0.00D+00
 Coeff-Com:  0.755D-03-0.355D-01-0.151D-01 0.324D+00 0.726D+00
 Coeff:      0.755D-03-0.355D-01-0.151D-01 0.324D+00 0.726D+00
 Gap=     0.238 Goal=   None    Shift=    0.000
 RMSDP=2.01D-07 MaxDP=9.34D-06 DE=-9.58D-09 OVMax= 1.61D-05

 Cycle  11  Pass 1  IDiag  1:
 RMSU=  1.47D-07    CP:  1.00D+00  1.06D+00  7.09D-01  1.09D+00  9.22D-01
 E= -1632.68415559065     Delta-E=       -0.000000002298 Rises=F Damp=F
 DIIS: error= 2.91D-07 at cycle   6 NSaved=   6.
 NSaved= 6 IEnMin= 6 EnMin= -1632.68415559065     IErMin= 6 ErrMin= 2.91D-07
 ErrMax= 2.91D-07  0.00D+00 EMaxC= 1.00D-01 BMatC= 1.68D-10 BMatP= 2.14D-09
 IDIUse=1 WtCom= 1.00D+00 WtEn= 0.00D+00
 Coeff-Com:  0.130D-02-0.209D-01-0.180D-01 0.292D-01 0.237D+00 0.771D+00
 Coeff:      0.130D-02-0.209D-01-0.180D-01 0.292D-01 0.237D+00 0.771D+00
 Gap=     0.238 Goal=   None    Shift=    0.000
 RMSDP=6.98D-08 MaxDP=2.74D-06 DE=-2.30D-09 OVMax= 8.37D-06

 Cycle  12  Pass 1  IDiag  1:
 RMSU=  5.20D-08    CP:  1.00D+00  1.06D+00  7.15D-01  1.10D+00  9.97D-01
                    CP:  1.08D+00
 E= -1632.68415559094     Delta-E=       -0.000000000292 Rises=F Damp=F
 DIIS: error= 1.31D-07 at cycle   7 NSaved=   7.
 NSaved= 7 IEnMin= 7 EnMin= -1632.68415559094     IErMin= 7 ErrMin= 1.31D-07
 ErrMax= 1.31D-07  0.00D+00 EMaxC= 1.00D-01 BMatC= 3.06D-11 BMatP= 1.68D-10
 IDIUse=1 WtCom= 1.00D+00 WtEn= 0.00D+00
 Coeff-Com:  0.343D-03-0.246D-02-0.449D-02-0.333D-01-0.167D-01 0.290D+00
 Coeff-Com:  0.767D+00
 Coeff:      0.343D-03-0.246D-02-0.449D-02-0.333D-01-0.167D-01 0.290D+00
 Coeff:      0.767D+00
 Gap=     0.238 Goal=   None    Shift=    0.000
 RMSDP=3.10D-08 MaxDP=1.18D-06 DE=-2.92D-10 OVMax= 5.11D-06

 Cycle  13  Pass 1  IDiag  1:
 RMSU=  1.85D-08    CP:  1.00D+00  1.06D+00  7.15D-01  1.10D+00  1.03D+00
                    CP:  1.22D+00  1.07D+00
 E= -1632.68415559106     Delta-E=       -0.000000000119 Rises=F Damp=F
 DIIS: error= 5.68D-08 at cycle   8 NSaved=   8.
 NSaved= 8 IEnMin= 8 EnMin= -1632.68415559106     IErMin= 8 ErrMin= 5.68D-08
 ErrMax= 5.68D-08  0.00D+00 EMaxC= 1.00D-01 BMatC= 4.34D-12 BMatP= 3.06D-11
 IDIUse=1 WtCom= 1.00D+00 WtEn= 0.00D+00
 Coeff-Com: -0.951D-04 0.252D-02 0.131D-02-0.150D-01-0.460D-01-0.386D-01
 Coeff-Com:  0.209D+00 0.887D+00
 Coeff:     -0.951D-04 0.252D-02 0.131D-02-0.150D-01-0.460D-01-0.386D-01
 Coeff:      0.209D+00 0.887D+00
 Gap=     0.238 Goal=   None    Shift=    0.000
 RMSDP=1.76D-08 MaxDP=6.54D-07 DE=-1.19D-10 OVMax= 3.50D-06

 Cycle  14  Pass 1  IDiag  1:
 RMSU=  9.04D-09    CP:  1.00D+00  1.06D+00  7.15D-01  1.11D+00  1.03D+00
                    CP:  1.28D+00  1.25D+00  1.27D+00
 E= -1632.68415559104     Delta-E=        0.000000000020 Rises=F Damp=F
 DIIS: error= 2.77D-08 at cycle   9 NSaved=   9.
 NSaved= 9 IEnMin= 8 EnMin= -1632.68415559106     IErMin= 9 ErrMin= 2.77D-08
 ErrMax= 2.77D-08  0.00D+00 EMaxC= 1.00D-01 BMatC= 1.07D-12 BMatP= 4.34D-12
 IDIUse=1 WtCom= 1.00D+00 WtEn= 0.00D+00
 Coeff-Com: -0.108D-03 0.154D-02 0.142D-02 0.493D-03-0.157D-01-0.677D-01
 Coeff-Com: -0.586D-01 0.347D+00 0.791D+00
 Coeff:     -0.108D-03 0.154D-02 0.142D-02 0.493D-03-0.157D-01-0.677D-01
 Coeff:     -0.586D-01 0.347D+00 0.791D+00
 Gap=     0.238 Goal=   None    Shift=    0.000
 RMSDP=7.93D-09 MaxDP=2.67D-07 DE= 2.00D-11 OVMax= 1.78D-06

 SCF Done:  E(RwB97XD) =  -1632.68415559     A.U. after   14 cycles
            NFock= 14  Conv=0.79D-08     -V/T= 2.0085
 KE= 1.618914079440D+03 PE=-1.054959292854D+04 EE= 3.935753568020D+03
 Leave Link  502 at Wed Aug 28 11:25:36 2019, MaxMem=   536870912 cpu:      3444.7
 (Enter /pbs_home/pkowalski/g09d01/g09/l701.exe)
 Compute integral first derivatives.
 ... and contract with generalized density number  0.
 R6Disp: Adding Grimme-D2 dispersion energy 1st derivatives to the gradient.
 Leave Link  701 at Wed Aug 28 11:25:37 2019, MaxMem=   536870912 cpu:         4.3
 (Enter /pbs_home/pkowalski/g09d01/g09/l702.exe)
 L702 exits ... SP integral derivatives will be done elsewhere.
 Leave Link  702 at Wed Aug 28 11:25:37 2019, MaxMem=   536870912 cpu:         0.3
 (Enter /pbs_home/pkowalski/g09d01/g09/l703.exe)
 Compute integral first derivatives, UseDBF=F ICtDFT=           0.
 Integral derivatives from FoFJK, PRISM(SPDF).
 Calling FoFJK, ICntrl=      2127 FMM=F ISym2X=0 I1Cent= 0 IOpClX= 0 NMat=1 NMatS=1 NMatT=0.
 FoFJK:  IHMeth= 1 ICntrl=    2127 DoSepK=T KAlg= 0 I1Cent=   0 FoldK=F
 IRaf=         1 NMat=   1 IRICut=       1 DoRegI=T DoRafI=F ISym2E= 0.
 FoFCou: FMM=F IPFlag=           0 FMFlag=      100000 FMFlg1=         800
         NFxFlg=           0 DoJE=F BraDBF=F KetDBF=F FulRan=T
         wScrn=  0.000000 ICntrl=    2527 IOpCl=  0 I1Cent=           0 NGrid=           0
         NMat0=    1 NMatS0=      1 NMatT0=    0 NMatD0=    1 NMtDS0=    0 NMtDT0=    0
 Symmetry not used in FoFCou.
 Leave Link  703 at Wed Aug 28 11:28:18 2019, MaxMem=   536870912 cpu:      1286.0
 (Enter /pbs_home/pkowalski/g09d01/g09/l716.exe)
 Dipole        = 6.87807416D-03-1.32811351D+00 2.53635672D-02
 ***** Axes restored to original set *****
 -------------------------------------------------------------------
 Center     Atomic                   Forces (Hartrees/Bohr)
 Number     Number              X              Y              Z
 -------------------------------------------------------------------
      1        6          -0.001489169   -0.002501253   -0.000922875
      2        6          -0.000907832   -0.000088107    0.000796760
      3        6          -0.000068616    0.000329158   -0.000168266
      4        8           0.000387105    0.000185016    0.000633744
      5        6          -0.000845108    0.000765076    0.001170166
      6        6           0.000272463    0.000059969   -0.000271522
      7        6           0.002168202    0.001227996    0.000535548
      8        6           0.000503232   -0.000248203    0.000505189
      9        6           0.000028441    0.001301805   -0.000736895
     10        6          -0.000577783   -0.001428427   -0.001063594
     11        6          -0.001169836    0.000641129    0.001040850
     12        9           0.000007416    0.000120408   -0.000143796
     13        9           0.000118642    0.000102076   -0.000050791
     14        9          -0.000142769    0.000439457    0.000997254
     15        9           0.000722159    0.001558708   -0.000056308
     16        9           0.000869976   -0.000240856   -0.000203751
     17        9           0.000079649   -0.000536027   -0.001083484
     18        6           0.000456013    0.000171646   -0.000370476
     19        6          -0.000945264   -0.001326337    0.000700824
     20        6           0.000045680   -0.000754935   -0.000253253
     21        1           0.000026260    0.000162075    0.000042151
     22        1          -0.000178983    0.000157547   -0.000015729
     23        1          -0.000064610    0.000189276   -0.000184202
     24        6          -0.000064721    0.000200108   -0.000539157
     25        1           0.000211305   -0.000187999   -0.000136678
     26        1           0.000156969    0.000080801    0.000073595
     27        1           0.000137400    0.000065812   -0.000060955
     28        6          -0.000408880   -0.000084744   -0.000121323
     29        6           0.000274372   -0.000679192   -0.000341820
     30        6           0.000528179   -0.000204333   -0.000520880
     31        8          -0.000281040    0.000210285    0.000455160
     32        6          -0.000098720    0.000355848   -0.000111581
     33        6          -0.000024878   -0.000037138    0.000024156
     34        6           0.000436893    0.000176907   -0.000544024
     35        1          -0.000400790   -0.000154157    0.000208246
     36        1           0.000148982   -0.000001709    0.000027749
     37        1           0.000034500   -0.000070440    0.000082744
     38        1          -0.000014289    0.000061344   -0.000104773
     39        6          -0.000036255    0.000858256    0.000352973
     40        6          -0.000023029   -0.000104585    0.000021358
     41        6           0.000215477   -0.000328422    0.000276275
     42        1          -0.000072969   -0.000060417   -0.000079482
     43        1          -0.000054217    0.000124249   -0.000053427
     44        1           0.000127363    0.000027664    0.000127220
     45        1          -0.000086917   -0.000535338    0.000067079
 -------------------------------------------------------------------
 Cartesian Forces:  Max     0.002501253 RMS     0.000580927
 Leave Link  716 at Wed Aug 28 11:28:18 2019, MaxMem=   536870912 cpu:         0.2
 (Enter /pbs_home/pkowalski/g09d01/g09/l103.exe)

 GradGradGradGradGradGradGradGradGradGradGradGradGradGradGradGradGradGrad
 Berny optimization.
 Using GEDIIS/GDIIS optimizer.
 FormGI is forming the generalized inverse of G from B-inverse, IUseBI=4.
 Internal  Forces:  Max     0.002708000 RMS     0.000290986
 Search for a local minimum.
 Step number   5 out of a maximum of  270
 All quantities printed in internal units (Hartrees-Bohrs-Radians)
 RMS Force = .29099D-03 SwitMx=.10000D-02 MixMth= 2
 Mixed Optimization -- En-DIIS/RFO-DIIS
 Swapping is turned off.
 Update second derivatives using D2CorX and points    4    5
 DE= -7.92D-04 DEPred=-8.60D-04 R= 9.21D-01
 TightC=F SS=  1.41D+00  RLast= 3.88D-01 DXNew= 2.4000D+00 1.1627D+00
 Trust test= 9.21D-01 RLast= 3.88D-01 DXMaxT set to 1.43D+00
 ITU=  1  1  1  1  0
     Eigenvalues ---    0.00230   0.00231   0.00497   0.00837   0.00934
     Eigenvalues ---    0.00976   0.01088   0.01138   0.01275   0.01314
     Eigenvalues ---    0.01949   0.01971   0.01978   0.01987   0.01995
     Eigenvalues ---    0.02001   0.02002   0.02007   0.02086   0.02088
     Eigenvalues ---    0.02093   0.02095   0.02104   0.02105   0.02133
     Eigenvalues ---    0.02171   0.02278   0.02301   0.04428   0.04628
     Eigenvalues ---    0.05017   0.05538   0.05546   0.05728   0.05745
     Eigenvalues ---    0.05902   0.06136   0.07446   0.07554   0.08043
     Eigenvalues ---    0.08926   0.09142   0.09249   0.09652   0.10333
     Eigenvalues ---    0.10664   0.11117   0.12201   0.12467   0.14078
     Eigenvalues ---    0.14477   0.15930   0.15993   0.16000   0.16000
     Eigenvalues ---    0.16000   0.16000   0.16000   0.16000   0.16000
     Eigenvalues ---    0.16000   0.16000   0.16003   0.16015   0.16032
     Eigenvalues ---    0.16946   0.17399   0.20748   0.21978   0.22000
     Eigenvalues ---    0.22592   0.22705   0.24101   0.24312   0.24368
     Eigenvalues ---    0.24426   0.24673   0.24713   0.24954   0.25839
     Eigenvalues ---    0.27090   0.27883   0.28140   0.28248   0.28404
     Eigenvalues ---    0.28420   0.31976   0.32417   0.32463   0.32503
     Eigenvalues ---    0.32549   0.32565   0.32584   0.32912   0.33640
     Eigenvalues ---    0.34589   0.35722   0.35724   0.35727   0.35730
     Eigenvalues ---    0.35739   0.35811   0.36046   0.36343   0.37078
     Eigenvalues ---    0.37264   0.40064   0.40220   0.41503   0.41520
     Eigenvalues ---    0.41994   0.43810   0.44532   0.44635   0.45568
     Eigenvalues ---    0.45774   0.45830   0.46126   0.46533   0.47419
     Eigenvalues ---    0.47466   0.47721   0.48290   0.48441   0.48693
     Eigenvalues ---    0.49216   0.52218   0.52363   0.53909
 En-DIIS/RFO-DIIS IScMMF=        0 using points:     5    4
 RFO step:  Lambda=-4.66904431D-05.
 NNeg= 0 NP= 2 Switch=  2.50D-03 Rises=F DC=  7.92D-04 SmlDif=  1.00D-05
 RMS Error=  0.6895309357D-03 NUsed= 2 EDIIS=F
 DidBck=F Rises=F RFO-DIIS coefs:    0.99419    0.00581
 Iteration  1 RMS(Cart)=  0.01209110 RMS(Int)=  0.00005191
 Iteration  2 RMS(Cart)=  0.00009258 RMS(Int)=  0.00000514
 Iteration  3 RMS(Cart)=  0.00000000 RMS(Int)=  0.00000514
 ITry= 1 IFail=0 DXMaxC= 6.32D-02 DCOld= 1.00D+10 DXMaxT= 1.43D+00 DXLimC= 3.00D+00 Rises=F
 Variable       Old X    -DE/DX   Delta X   Delta X   Delta X     New X
                                 (Linear)    (Quad)   (Total)
    R1        2.74016   0.00060   0.00000   0.00147   0.00147   2.74162
    R2        2.90562  -0.00051   0.00002  -0.00323  -0.00321   2.90241
    R3        2.53937   0.00271   0.00008   0.00559   0.00567   2.54504
    R4        2.65913  -0.00042   0.00000  -0.00069  -0.00068   2.65845
    R5        2.64146   0.00021   0.00000   0.00044   0.00044   2.64190
    R6        2.54808   0.00021   0.00000   0.00046   0.00046   2.54853
    R7        2.62689   0.00001  -0.00001   0.00007   0.00006   2.62695
    R8        2.71161  -0.00021  -0.00004  -0.00021  -0.00026   2.71134
    R9        2.88141  -0.00031   0.00000  -0.00176  -0.00176   2.87965
   R10        2.88830   0.00055   0.00000   0.00215   0.00215   2.89045
   R11        2.63457  -0.00009   0.00000  -0.00017  -0.00017   2.63440
   R12        2.06060  -0.00007   0.00000  -0.00022  -0.00022   2.06038
   R13        2.83148   0.00030   0.00003   0.00016   0.00019   2.83167
   R14        2.76810  -0.00042   0.00002  -0.00114  -0.00111   2.76699
   R15        2.94391  -0.00030  -0.00003  -0.00079  -0.00082   2.94309
   R16        2.55452  -0.00003  -0.00001   0.00033   0.00032   2.55483
   R17        2.53934   0.00004  -0.00001   0.00037   0.00036   2.53970
   R18        2.83600   0.00016   0.00003  -0.00019  -0.00017   2.83583
   R19        2.53947   0.00153   0.00005   0.00302   0.00307   2.54253
   R20        2.94542   0.00006  -0.00004   0.00065   0.00060   2.94602
   R21        2.53843  -0.00107   0.00000  -0.00224  -0.00224   2.53619
   R22        2.51108   0.00168   0.00001   0.00355   0.00356   2.51464
   R23        2.54146   0.00090   0.00001   0.00194   0.00195   2.54341
   R24        2.55474  -0.00118  -0.00003  -0.00192  -0.00195   2.55279
   R25        2.89793  -0.00009   0.00004  -0.00222  -0.00219   2.89574
   R26        2.89336  -0.00030   0.00000  -0.00106  -0.00106   2.89230
   R27        2.71158   0.00008  -0.00005   0.00057   0.00052   2.71209
   R28        2.73600   0.00050   0.00000   0.00106   0.00106   2.73706
   R29        2.07587   0.00003   0.00000   0.00015   0.00015   2.07602
   R30        2.07337   0.00008   0.00001   0.00017   0.00017   2.07354
   R31        2.07560   0.00023   0.00000   0.00078   0.00077   2.07637
   R32        2.07304   0.00013   0.00001   0.00029   0.00030   2.07334
   R33        2.07568   0.00016  -0.00001   0.00060   0.00059   2.07627
   R34        2.07595   0.00000   0.00000   0.00007   0.00007   2.07602
   R35        2.64850  -0.00009   0.00000  -0.00008  -0.00008   2.64841
   R36        2.06456  -0.00015   0.00000  -0.00043  -0.00044   2.06412
   R37        2.65823  -0.00031   0.00001  -0.00054  -0.00052   2.65771
   R38        2.64001   0.00014   0.00000   0.00030   0.00031   2.64032
   R39        2.55011   0.00013   0.00000   0.00047   0.00047   2.55059
   R40        2.62685  -0.00006  -0.00001  -0.00006  -0.00006   2.62679
   R41        2.63522  -0.00003   0.00000  -0.00003  -0.00004   2.63518
   R42        2.06055  -0.00008   0.00000  -0.00024  -0.00024   2.06031
   R43        2.63004   0.00005   0.00000   0.00019   0.00018   2.63022
   R44        2.06220  -0.00011   0.00000  -0.00032  -0.00032   2.06188
   R45        2.06021  -0.00039   0.00000  -0.00107  -0.00107   2.05913
   R46        2.62976   0.00016   0.00000   0.00048   0.00047   2.63023
   R47        2.06174  -0.00050   0.00000  -0.00141  -0.00141   2.06032
   R48        2.64936  -0.00014   0.00000  -0.00025  -0.00026   2.64910
   R49        2.06209  -0.00010   0.00000  -0.00031  -0.00030   2.06179
   R50        2.06456  -0.00014   0.00000  -0.00041  -0.00041   2.06415
    A1        1.83327  -0.00001   0.00002  -0.00018  -0.00016   1.83311
    A2        2.37246   0.00013  -0.00003   0.00233   0.00229   2.37475
    A3        2.07529  -0.00012   0.00001  -0.00181  -0.00180   2.07349
    A4        1.84553  -0.00003   0.00001   0.00020   0.00018   1.84571
    A5        2.34206   0.00012  -0.00002   0.00094   0.00089   2.34295
    A6        2.09261  -0.00008   0.00001  -0.00024  -0.00025   2.09235
    A7        1.98493  -0.00011   0.00000  -0.00066  -0.00066   1.98427
    A8        2.12923   0.00003   0.00000  -0.00003  -0.00002   2.12920
    A9        2.16883   0.00008   0.00000   0.00073   0.00073   2.16955
   A10        1.88721   0.00012   0.00004  -0.00114  -0.00112   1.88608
[truncated: 912,287 more chars]
