# Supplementary material for: Wide-range IR spectra of diarylethene derivatives and their simulation using the density functional theory
Source: Sci Rep. 2022 Oct 7;12:16834. doi: 10.1038/s41598-022-20264-x (PMC9546887; doi:10.1038/s41598-022-20264-x)
Supplement: Supplementary file 1 — Supplementary Information 1. [file 41598_2022_20264_MOESM1_ESM.zip › IR_files/4_0097/closed/closed_lc-wpbe.log]

 Entering Gaussian System, Link 0=g09
 Input=closed_lc-wpbe.gjf
 Output=closed_lc-wpbe.log
 AtFile(1): /pbs_home/daria/inz/Def2SVP.gbs
            O     0
            S   5   1.00
               2266.1767785             -0.53431809926D-02
                340.87010191            -0.39890039230D-01
                 77.363135167           -0.17853911985
                 21.479644940           -0.46427684959
                  6.6589433124          -0.44309745172
            S   1   1.00
                  0.80975975668          1.0000000
            S   1   1.00
                  0.25530772234          1.0000000
            P   3   1.00
                 17.721504317            0.43394573193D-01
                  3.8635505440           0.23094120765
                  1.0480920883           0.51375311064
            P   1   1.00
                  0.27641544411          1.0000000
            D   1   1.00
                  1.2000000              1.0000000
            ****
            H     0
            S   3   1.00
                 13.0107010              0.19682158E-01
                  1.9622572              0.13796524
                  0.44453796             0.47831935
            S   1   1.00
                  0.12194962             1.0000000
            P   1   1.00
                  0.8000000              1.0000000
            ****
            C     0
            S   5   1.00
               1238.4016938              0.54568832082E-02
                186.29004992             0.40638409211E-01
                 42.251176346            0.18025593888
                 11.676557932            0.46315121755
                  3.5930506482           0.44087173314
            S   1   1.00
                  0.40245147363          1.0000000
            S   1   1.00
                  0.13090182668          1.0000000
            P   3   1.00
                  9.4680970621           0.38387871728E-01
                  2.0103545142           0.21117025112
                  0.54771004707          0.51328172114
            P   1   1.00
                  0.15268613795          1.0000000
            D   1   1.00
                  0.8000000              1.0000000
            ****
            F     0
            S   5   1.00
               2894.8325990             -0.53408255515E-02
                435.41939120            -0.39904258866E-01
                 98.843328866           -0.17912768038
                 27.485198001           -0.46758090825
                  8.5405498171          -0.44653131020
            S   1   1.00
                  1.0654578038           1.0000000
            S   1   1.00
                  0.33247346748          1.0000000
            P   3   1.00
                 22.696633924           -0.45212874436E-01
                  4.9872339257          -0.23754317067
                  1.3491613954          -0.51287353587
            P   1   1.00
                  0.34829881977          1.0000000
            D   1   1.00
                  1.4000000              1.0000000
            ****
 Initial command:
 /pbs_home/pkowalski/g09d01/g09/l1.exe "/pbs_home/ewapastorczak/DAE/97/closed/Gau-6474.inp" -scrdir="/pbs_home/ewapastorczak/DAE/97/closed/"
 Entering Link 1 = /pbs_home/pkowalski/g09d01/g09/l1.exe PID=      6475.
  
 Copyright (c) 1988,1990,1992,1993,1995,1998,2003,2009,2013,
            Gaussian, Inc.  All Rights Reserved.
  
 This is part of the Gaussian(R) 09 program.  It is based on
 the Gaussian(R) 03 system (copyright 2003, Gaussian, Inc.),
 the Gaussian(R) 98 system (copyright 1998, Gaussian, Inc.),
 the Gaussian(R) 94 system (copyright 1995, Gaussian, Inc.),
 the Gaussian 92(TM) system (copyright 1992, Gaussian, Inc.),
 the Gaussian 90(TM) system (copyright 1990, Gaussian, Inc.),
 the Gaussian 88(TM) system (copyright 1988, Gaussian, Inc.),
 the Gaussian 86(TM) system (copyright 1986, Carnegie Mellon
 University), and the Gaussian 82(TM) system (copyright 1983,
 Carnegie Mellon University). Gaussian is a federally registered
 trademark of Gaussian, Inc.
  
 This software contains proprietary and confidential information,
 including trade secrets, belonging to Gaussian, Inc.
  
 This software is provided under written license and may be
 used, copied, transmitted, or stored only in accord with that
 written license.
  
 The following legend is applicable only to US Government
 contracts under FAR:
  
                    RESTRICTED RIGHTS LEGEND
  
 Use, reproduction and disclosure by the US Government is
 subject to restrictions as set forth in subparagraphs (a)
 and (c) of the Commercial Computer Software - Restricted
 Rights clause in FAR 52.227-19.
  
 Gaussian, Inc.
 340 Quinnipiac St., Bldg. 40, Wallingford CT 06492
  
  
 ---------------------------------------------------------------
 Warning -- This program may not be used in any manner that
 competes with the business of Gaussian, Inc. or will provide
 assistance to any competitor of Gaussian, Inc.  The licensee
 of this program is prohibited from giving any competitor of
 Gaussian, Inc. access to this program.  By using this program,
 the user acknowledges that Gaussian, Inc. is engaged in the
 business of creating and licensing software in the field of
 computational chemistry and represents and warrants to the
 licensee that it is not a competitor of Gaussian, Inc. and that
 it will not use this program in any manner prohibited above.
 ---------------------------------------------------------------
  

 Cite this work as:
 Gaussian 09, Revision D.01,
 M. J. Frisch, G. W. Trucks, H. B. Schlegel, G. E. Scuseria, 
 M. A. Robb, J. R. Cheeseman, G. Scalmani, V. Barone, B. Mennucci, 
 G. A. Petersson, H. Nakatsuji, M. Caricato, X. Li, H. P. Hratchian, 
 A. F. Izmaylov, J. Bloino, G. Zheng, J. L. Sonnenberg, M. Hada, 
 M. Ehara, K. Toyota, R. Fukuda, J. Hasegawa, M. Ishida, T. Nakajima, 
 Y. Honda, O. Kitao, H. Nakai, T. Vreven, J. A. Montgomery, Jr., 
 J. E. Peralta, F. Ogliaro, M. Bearpark, J. J. Heyd, E. Brothers, 
 K. N. Kudin, V. N. Staroverov, T. Keith, R. Kobayashi, J. Normand, 
 K. Raghavachari, A. Rendell, J. C. Burant, S. S. Iyengar, J. Tomasi, 
 M. Cossi, N. Rega, J. M. Millam, M. Klene, J. E. Knox, J. B. Cross, 
 V. Bakken, C. Adamo, J. Jaramillo, R. Gomperts, R. E. Stratmann, 
 O. Yazyev, A. J. Austin, R. Cammi, C. Pomelli, J. W. Ochterski, 
 R. L. Martin, K. Morokuma, V. G. Zakrzewski, G. A. Voth, 
 P. Salvador, J. J. Dannenberg, S. Dapprich, A. D. Daniels, 
 O. Farkas, J. B. Foresman, J. V. Ortiz, J. Cioslowski, 
 and D. J. Fox, Gaussian, Inc., Wallingford CT, 2013.
 
 ******************************************
 Gaussian 09:  ES64L-G09RevD.01 24-Apr-2013
                 4-Jun-2021 
 ******************************************
 %chk=dae0068freq_closed_lc-wpbe.chk
 %NProcShared=8
 Will use up to    8 processors via shared memory.
 %Mem=4GB
 -----------------------
 #P opt freq LC-wPBE/Gen
 -----------------------
 1/14=-1,18=20,19=15,26=3,38=1/1,3;
 2/9=110,12=2,17=6,18=5,40=1/2;
 3/5=7,11=2,16=1,25=1,30=1,71=1,74=-41/1,2,3;
 4//1;
 5/5=2,38=5/2;
 6/7=2,8=2,9=2,10=2,28=1/1;
 7//1,2,3,16;
 1/14=-1,18=20,19=15,26=3/3(2);
 2/9=110/2;
 99//99;
 2/9=110/2;
 3/5=7,6=1,11=2,16=1,25=1,30=1,71=1,74=-41,82=7/1,2,3;
 4/5=5,16=3,69=1/1;
 5/5=2,38=5/2;
 7//1,2,3,16;
 1/14=-1,18=20,19=15,26=3/3(-5);
 2/9=110/2;
 6/7=2,8=2,9=2,10=2,19=2,28=1/1;
 99/9=1/99;
 Leave Link    1 at Fri Jun  4 11:00:52 2021, MaxMem=   536870912 cpu:         0.5
 (Enter /pbs_home/pkowalski/g09d01/g09/l101.exe)
 -------------------
 Title Card Required
 -------------------
 Symbolic Z-matrix:
 Charge =  0 Multiplicity = 1
 C                    -1.66312  -0.13968  -0.56629 
 C                    -3.01363   0.20184  -0.93949 
 C                    -3.76531  -0.91862  -0.68143 
 O                    -3.03182  -1.94043  -0.18542 
 C                    -1.6889   -1.58575  -0.11004 
 C                    -5.1394   -0.93336  -0.91616 
 C                    -0.44624   0.68023  -0.40065 
 C                    -0.1705    2.10992  -0.69801 
 C                     0.57478   0.19411   0.52559 
 C                     1.35552   2.14203  -0.52348 
 C                     1.66234   1.20438   0.65807 
 F                    -0.81058   2.90468   0.23773 
 F                    -0.52771   2.48068  -1.98224 
 F                     1.91643   1.58194  -1.66524 
 F                     1.867     3.41721  -0.36019 
 F                     2.93454   0.67816   0.53721 
 F                     1.51965   1.84923   1.87423 
 C                    -1.11372  -1.61694   1.34025 
 C                     0.28772  -1.03442   1.30433 
 C                    -1.99473  -0.81018   2.31927 
 H                    -1.54819  -0.82713   3.33687 
 H                    -3.00861  -1.25884   2.38191 
 H                    -2.09505   0.25219   2.01294 
 C                    -0.88059  -2.47689  -1.07353 
 H                    -0.93802  -3.5378   -0.75055 
 H                     0.18759  -2.17769  -1.11709 
 H                    -1.29847  -2.40413  -2.10063 
 C                    -5.7424    0.23142  -1.42197 
 C                     1.14791  -1.99787   1.95328 
 C                     0.34486  -3.07752   2.23833 
 O                    -0.93953  -2.89368   1.86022 
 C                     0.85966  -4.21818   2.85248 
 C                    -4.96786   1.38228  -1.67591 
 C                    -3.58441   1.37613  -1.42954 
 H                    -2.99132   2.25867  -1.61697 
 H                    -6.8076    0.24645  -1.61255 
 H                    -5.44193   2.27628  -2.05963 
 H                    -5.72739  -1.81837  -0.71126 
 C                     2.51055  -1.99911   2.25418 
 C                     3.04879  -3.13781   2.87716 
 C                     2.22675  -4.24317   3.17551 
 H                     4.10145  -3.16737   3.1268 
 H                     2.65096  -5.11657   3.65347 
 H                     0.22188  -5.06368   3.0747 
 H                     3.14477  -1.1587    2.02607 
 
 NAtoms=     45 NQM=       45 NQMF=       0 NMMI=      0 NMMIF=      0
                NMic=       0 NMicF=      0.
                    Isotopes and Nuclear Properties:
 (Nuclear quadrupole moments (NQMom) in fm**2, nuclear magnetic moments (NMagM)
  in nuclear magnetons)

  Atom         1           2           3           4           5           6           7           8           9          10
 IAtWgt=          12          12          12          16          12          12          12          12          12          12
 AtmWgt=  12.0000000  12.0000000  12.0000000  15.9949146  12.0000000  12.0000000  12.0000000  12.0000000  12.0000000  12.0000000
 NucSpn=           0           0           0           0           0           0           0           0           0           0
 AtZEff=   0.0000000   0.0000000   0.0000000   0.0000000   0.0000000   0.0000000   0.0000000   0.0000000   0.0000000   0.0000000
 NQMom=    0.0000000   0.0000000   0.0000000   0.0000000   0.0000000   0.0000000   0.0000000   0.0000000   0.0000000   0.0000000
 NMagM=    0.0000000   0.0000000   0.0000000   0.0000000   0.0000000   0.0000000   0.0000000   0.0000000   0.0000000   0.0000000
 AtZNuc=   6.0000000   6.0000000   6.0000000   8.0000000   6.0000000   6.0000000   6.0000000   6.0000000   6.0000000   6.0000000

  Atom        11          12          13          14          15          16          17          18          19          20
 IAtWgt=          12          19          19          19          19          19          19          12          12          12
 AtmWgt=  12.0000000  18.9984033  18.9984033  18.9984033  18.9984033  18.9984033  18.9984033  12.0000000  12.0000000  12.0000000
 NucSpn=           0           1           1           1           1           1           1           0           0           0
 AtZEff=   0.0000000   0.0000000   0.0000000   0.0000000   0.0000000   0.0000000   0.0000000   0.0000000   0.0000000   0.0000000
 NQMom=    0.0000000   0.0000000   0.0000000   0.0000000   0.0000000   0.0000000   0.0000000   0.0000000   0.0000000   0.0000000
 NMagM=    0.0000000   2.6288670   2.6288670   2.6288670   2.6288670   2.6288670   2.6288670   0.0000000   0.0000000   0.0000000
 AtZNuc=   6.0000000   9.0000000   9.0000000   9.0000000   9.0000000   9.0000000   9.0000000   6.0000000   6.0000000   6.0000000

  Atom        21          22          23          24          25          26          27          28          29          30
 IAtWgt=           1           1           1          12           1           1           1          12          12          12
 AtmWgt=   1.0078250   1.0078250   1.0078250  12.0000000   1.0078250   1.0078250   1.0078250  12.0000000  12.0000000  12.0000000
 NucSpn=           1           1           1           0           1           1           1           0           0           0
 AtZEff=   0.0000000   0.0000000   0.0000000   0.0000000   0.0000000   0.0000000   0.0000000   0.0000000   0.0000000   0.0000000
 NQMom=    0.0000000   0.0000000   0.0000000   0.0000000   0.0000000   0.0000000   0.0000000   0.0000000   0.0000000   0.0000000
 NMagM=    2.7928460   2.7928460   2.7928460   0.0000000   2.7928460   2.7928460   2.7928460   0.0000000   0.0000000   0.0000000
 AtZNuc=   1.0000000   1.0000000   1.0000000   6.0000000   1.0000000   1.0000000   1.0000000   6.0000000   6.0000000   6.0000000

  Atom        31          32          33          34          35          36          37          38          39          40
 IAtWgt=          16          12          12          12           1           1           1           1          12          12
 AtmWgt=  15.9949146  12.0000000  12.0000000  12.0000000   1.0078250   1.0078250   1.0078250   1.0078250  12.0000000  12.0000000
 NucSpn=           0           0           0           0           1           1           1           1           0           0
 AtZEff=   0.0000000   0.0000000   0.0000000   0.0000000   0.0000000   0.0000000   0.0000000   0.0000000   0.0000000   0.0000000
 NQMom=    0.0000000   0.0000000   0.0000000   0.0000000   0.0000000   0.0000000   0.0000000   0.0000000   0.0000000   0.0000000
 NMagM=    0.0000000   0.0000000   0.0000000   0.0000000   2.7928460   2.7928460   2.7928460   2.7928460   0.0000000   0.0000000
 AtZNuc=   8.0000000   6.0000000   6.0000000   6.0000000   1.0000000   1.0000000   1.0000000   1.0000000   6.0000000   6.0000000

  Atom        41          42          43          44          45
 IAtWgt=          12           1           1           1           1
 AtmWgt=  12.0000000   1.0078250   1.0078250   1.0078250   1.0078250
 NucSpn=           0           1           1           1           1
 AtZEff=   0.0000000   0.0000000   0.0000000   0.0000000   0.0000000
 NQMom=    0.0000000   0.0000000   0.0000000   0.0000000   0.0000000
 NMagM=    0.0000000   2.7928460   2.7928460   2.7928460   2.7928460
 AtZNuc=   6.0000000   1.0000000   1.0000000   1.0000000   1.0000000
 Leave Link  101 at Fri Jun  4 11:00:52 2021, MaxMem=   536870912 cpu:         2.3
 (Enter /pbs_home/pkowalski/g09d01/g09/l103.exe)

 GradGradGradGradGradGradGradGradGradGradGradGradGradGradGradGradGradGrad
 Berny optimization.
 Initialization pass.
                           ----------------------------
                           !    Initial Parameters    !
                           ! (Angstroms and Degrees)  !
 --------------------------                            --------------------------
 ! Name  Definition              Value          Derivative Info.                !
 --------------------------------------------------------------------------------
 ! R1    R(1,2)                  1.4421         estimate D2E/DX2                !
 ! R2    R(1,5)                  1.5166         estimate D2E/DX2                !
 ! R3    R(1,7)                  1.4766         estimate D2E/DX2                !
 ! R4    R(2,3)                  1.3737         estimate D2E/DX2                !
 ! R5    R(2,34)                 1.3946         estimate D2E/DX2                !
 ! R6    R(3,4)                  1.3521         estimate D2E/DX2                !
 ! R7    R(3,6)                  1.3941         estimate D2E/DX2                !
 ! R8    R(4,5)                  1.391          estimate D2E/DX2                !
 ! R9    R(5,18)                 1.5605         estimate D2E/DX2                !
 ! R10   R(5,24)                 1.5414         estimate D2E/DX2                !
 ! R11   R(6,28)                 1.4058         estimate D2E/DX2                !
 ! R12   R(6,38)                 1.0821         estimate D2E/DX2                !
 ! R13   R(7,8)                  1.4861         estimate D2E/DX2                !
 ! R14   R(7,9)                  1.4617         estimate D2E/DX2                !
 ! R15   R(8,10)                 1.5363         estimate D2E/DX2                !
 ! R16   R(8,12)                 1.3845         estimate D2E/DX2                !
 ! R17   R(8,13)                 1.3836         estimate D2E/DX2                !
 ! R18   R(9,11)                 1.4903         estimate D2E/DX2                !
 ! R19   R(9,19)                 1.4826         estimate D2E/DX2                !
 ! R20   R(10,11)                1.5393         estimate D2E/DX2                !
 ! R21   R(10,14)                1.3899         estimate D2E/DX2                !
 ! R22   R(10,15)                1.3836         estimate D2E/DX2                !
 ! R23   R(11,16)                1.382          estimate D2E/DX2                !
 ! R24   R(11,17)                1.3839         estimate D2E/DX2                !
 ! R25   R(18,19)                1.5181         estimate D2E/DX2                !
 ! R26   R(18,20)                1.5445         estimate D2E/DX2                !
 ! R27   R(18,31)                1.3895         estimate D2E/DX2                !
 ! R28   R(19,29)                1.4454         estimate D2E/DX2                !
 ! R29   R(20,21)                1.1114         estimate D2E/DX2                !
 ! R30   R(20,22)                1.1105         estimate D2E/DX2                !
 ! R31   R(20,23)                1.1102         estimate D2E/DX2                !
 ! R32   R(24,25)                1.1105         estimate D2E/DX2                !
 ! R33   R(24,26)                1.1101         estimate D2E/DX2                !
 ! R34   R(24,27)                1.1112         estimate D2E/DX2                !
 ! R35   R(28,33)                1.4103         estimate D2E/DX2                !
 ! R36   R(28,36)                1.0822         estimate D2E/DX2                !
 ! R37   R(29,30)                1.3754         estimate D2E/DX2                !
 ! R38   R(29,39)                1.3955         estimate D2E/DX2                !
 ! R39   R(30,31)                1.3515         estimate D2E/DX2                !
 ! R40   R(30,32)                1.394          estimate D2E/DX2                !
 ! R41   R(32,41)                1.405          estimate D2E/DX2                !
 ! R42   R(32,44)                1.0821         estimate D2E/DX2                !
 ! R43   R(33,34)                1.4052         estimate D2E/DX2                !
 ! R44   R(33,37)                1.0822         estimate D2E/DX2                !
 ! R45   R(34,35)                1.0797         estimate D2E/DX2                !
 ! R46   R(39,40)                1.4051         estimate D2E/DX2                !
 ! R47   R(39,45)                1.0773         estimate D2E/DX2                !
 ! R48   R(40,41)                1.4095         estimate D2E/DX2                !
 ! R49   R(40,42)                1.0823         estimate D2E/DX2                !
 ! R50   R(41,43)                1.0822         estimate D2E/DX2                !
 ! A1    A(2,1,5)              106.7228         estimate D2E/DX2                !
 ! A2    A(2,1,7)              132.0099         estimate D2E/DX2                !
 ! A3    A(5,1,7)              120.6439         estimate D2E/DX2                !
 ! A4    A(1,2,3)              105.7031         estimate D2E/DX2                !
 ! A5    A(1,2,34)             132.3465         estimate D2E/DX2                !
 ! A6    A(3,2,34)             121.9283         estimate D2E/DX2                !
 ! A7    A(2,3,4)              112.8602         estimate D2E/DX2                !
 ! A8    A(2,3,6)              121.0871         estimate D2E/DX2                !
 ! A9    A(4,3,6)              126.0501         estimate D2E/DX2                !
 ! A10   A(3,4,5)              110.5431         estimate D2E/DX2                !
 ! A11   A(1,5,4)              104.0778         estimate D2E/DX2                !
 ! A12   A(1,5,18)             107.0014         estimate D2E/DX2                !
 ! A13   A(1,5,24)             110.7509         estimate D2E/DX2                !
 ! A14   A(4,5,18)             113.6477         estimate D2E/DX2                !
 ! A15   A(4,5,24)             108.9647         estimate D2E/DX2                !
 ! A16   A(18,5,24)            112.0921         estimate D2E/DX2                !
 ! A17   A(3,6,28)             118.3351         estimate D2E/DX2                !
 ! A18   A(3,6,38)             120.8202         estimate D2E/DX2                !
 ! A19   A(28,6,38)            120.8445         estimate D2E/DX2                !
 ! A20   A(1,7,8)              131.6546         estimate D2E/DX2                !
 ! A21   A(1,7,9)              117.5193         estimate D2E/DX2                !
 ! A22   A(8,7,9)              108.4888         estimate D2E/DX2                !
 ! A23   A(7,8,10)             100.4678         estimate D2E/DX2                !
 ! A24   A(7,8,12)             109.3428         estimate D2E/DX2                !
 ! A25   A(7,8,13)             113.3047         estimate D2E/DX2                !
 ! A26   A(10,8,12)            111.7424         estimate D2E/DX2                !
 ! A27   A(10,8,13)            110.8729         estimate D2E/DX2                !
 ! A28   A(12,8,13)            110.7407         estimate D2E/DX2                !
 ! A29   A(7,9,11)             109.9149         estimate D2E/DX2                !
 ! A30   A(7,9,19)             118.2387         estimate D2E/DX2                !
 ! A31   A(11,9,19)            131.0205         estimate D2E/DX2                !
 ! A32   A(8,10,11)            105.811          estimate D2E/DX2                !
 ! A33   A(8,10,14)            107.4037         estimate D2E/DX2                !
 ! A34   A(8,10,15)            113.5697         estimate D2E/DX2                !
 ! A35   A(11,10,14)           107.7368         estimate D2E/DX2                !
 ! A36   A(11,10,15)           113.3993         estimate D2E/DX2                !
 ! A37   A(14,10,15)           108.6114         estimate D2E/DX2                !
 ! A38   A(9,11,10)            101.4925         estimate D2E/DX2                !
 ! A39   A(9,11,16)            113.9461         estimate D2E/DX2                !
 ! A40   A(9,11,17)            108.5871         estimate D2E/DX2                !
 ! A41   A(10,11,16)           110.3832         estimate D2E/DX2                !
 ! A42   A(10,11,17)           111.7257         estimate D2E/DX2                !
 ! A43   A(16,11,17)           110.4374         estimate D2E/DX2                !
 ! A44   A(5,18,19)            108.0956         estimate D2E/DX2                !
 ! A45   A(5,18,20)            111.6182         estimate D2E/DX2                !
 ! A46   A(5,18,31)            114.3528         estimate D2E/DX2                !
 ! A47   A(19,18,20)           109.9465         estimate D2E/DX2                !
 ! A48   A(19,18,31)           104.2233         estimate D2E/DX2                !
 ! A49   A(20,18,31)           108.3151         estimate D2E/DX2                !
 ! A50   A(9,19,18)            120.6055         estimate D2E/DX2                !
 ! A51   A(9,19,29)            132.2924         estimate D2E/DX2                !
 ! A52   A(18,19,29)           106.4382         estimate D2E/DX2                !
 ! A53   A(18,20,21)           110.0738         estimate D2E/DX2                !
 ! A54   A(18,20,22)           110.2127         estimate D2E/DX2                !
 ! A55   A(18,20,23)           112.1158         estimate D2E/DX2                !
 ! A56   A(21,20,22)           108.0005         estimate D2E/DX2                !
 ! A57   A(21,20,23)           107.6706         estimate D2E/DX2                !
 ! A58   A(22,20,23)           108.6434         estimate D2E/DX2                !
 ! A59   A(5,24,25)            110.0853         estimate D2E/DX2                !
 ! A60   A(5,24,26)            111.9191         estimate D2E/DX2                !
 ! A61   A(5,24,27)            110.0415         estimate D2E/DX2                !
 ! A62   A(25,24,26)           108.5822         estimate D2E/DX2                !
 ! A63   A(25,24,27)           108.1757         estimate D2E/DX2                !
 ! A64   A(26,24,27)           107.9334         estimate D2E/DX2                !
 ! A65   A(6,28,33)            120.3558         estimate D2E/DX2                !
 ! A66   A(6,28,36)            119.8068         estimate D2E/DX2                !
 ! A67   A(33,28,36)           119.8367         estimate D2E/DX2                !
 ! A68   A(19,29,30)           105.5931         estimate D2E/DX2                !
 ! A69   A(19,29,39)           132.727          estimate D2E/DX2                !
 ! A70   A(30,29,39)           121.6503         estimate D2E/DX2                !
 ! A71   A(29,30,31)           112.9618         estimate D2E/DX2                !
 ! A72   A(29,30,32)           121.197          estimate D2E/DX2                !
 ! A73   A(31,30,32)           125.8411         estimate D2E/DX2                !
 ! A74   A(18,31,30)           110.4156         estimate D2E/DX2                !
 ! A75   A(30,32,41)           118.3717         estimate D2E/DX2                !
 ! A76   A(30,32,44)           120.8061         estimate D2E/DX2                !
 ! A77   A(41,32,44)           120.8222         estimate D2E/DX2                !
 ! A78   A(28,33,34)           120.3686         estimate D2E/DX2                !
 ! A79   A(28,33,37)           119.8272         estimate D2E/DX2                !
 ! A80   A(34,33,37)           119.8039         estimate D2E/DX2                !
 ! A81   A(2,34,33)            117.9194         estimate D2E/DX2                !
 ! A82   A(2,34,35)            121.6303         estimate D2E/DX2                !
 ! A83   A(33,34,35)           120.4503         estimate D2E/DX2                !
 ! A84   A(29,39,40)           118.0577         estimate D2E/DX2                !
 ! A85   A(29,39,45)           121.9051         estimate D2E/DX2                !
 ! A86   A(40,39,45)           120.0367         estimate D2E/DX2                !
 ! A87   A(39,40,41)           120.3959         estimate D2E/DX2                !
 ! A88   A(39,40,42)           119.7996         estimate D2E/DX2                !
 ! A89   A(41,40,42)           119.8042         estimate D2E/DX2                !
 ! A90   A(32,41,40)           120.324          estimate D2E/DX2                !
 ! A91   A(32,41,43)           119.8227         estimate D2E/DX2                !
 ! A92   A(40,41,43)           119.8531         estimate D2E/DX2                !
 ! D1    D(5,1,2,3)              1.9363         estimate D2E/DX2                !
 ! D2    D(5,1,2,34)          -179.8037         estimate D2E/DX2                !
 ! D3    D(7,1,2,3)           -168.7748         estimate D2E/DX2                !
 ! D4    D(7,1,2,34)             9.4852         estimate D2E/DX2                !
 ! D5    D(2,1,5,4)             -2.9538         estimate D2E/DX2                !
 ! D6    D(2,1,5,18)          -123.5581         estimate D2E/DX2                !
 ! D7    D(2,1,5,24)           114.002          estimate D2E/DX2                !
 ! D8    D(7,1,5,4)            169.033          estimate D2E/DX2                !
 ! D9    D(7,1,5,18)            48.4287         estimate D2E/DX2                !
 ! D10   D(7,1,5,24)           -74.0112         estimate D2E/DX2                !
 ! D11   D(2,1,7,8)             -7.3046         estimate D2E/DX2                !
 ! D12   D(2,1,7,9)            153.0905         estimate D2E/DX2                !
 ! D13   D(5,1,7,8)           -176.9535         estimate D2E/DX2                !
 ! D14   D(5,1,7,9)            -16.5585         estimate D2E/DX2                !
 ! D15   D(1,2,3,4)             -0.1672         estimate D2E/DX2                !
 ! D16   D(1,2,3,6)            179.2765         estimate D2E/DX2                !
 ! D17   D(34,2,3,4)          -178.652          estimate D2E/DX2                !
 ! D18   D(34,2,3,6)             0.7917         estimate D2E/DX2                !
 ! D19   D(1,2,34,33)         -178.9196         estimate D2E/DX2                !
 ! D20   D(1,2,34,35)            1.0597         estimate D2E/DX2                !
 ! D21   D(3,2,34,33)           -0.8932         estimate D2E/DX2                !
 ! D22   D(3,2,34,35)          179.086          estimate D2E/DX2                !
 ! D23   D(2,3,4,5)             -1.8765         estimate D2E/DX2                !
 ! D24   D(6,3,4,5)            178.7128         estimate D2E/DX2                !
 ! D25   D(2,3,6,28)            -0.1772         estimate D2E/DX2                !
 ! D26   D(2,3,6,38)          -179.9964         estimate D2E/DX2                !
 ! D27   D(4,3,6,28)           179.1888         estimate D2E/DX2                !
 ! D28   D(4,3,6,38)            -0.6304         estimate D2E/DX2                !
 ! D29   D(3,4,5,1)              2.9199         estimate D2E/DX2                !
 ! D30   D(3,4,5,18)           118.9531         estimate D2E/DX2                !
 ! D31   D(3,4,5,24)          -115.2714         estimate D2E/DX2                !
 ! D32   D(1,5,18,19)          -58.1624         estimate D2E/DX2                !
 ! D33   D(1,5,18,20)           62.8714         estimate D2E/DX2                !
 ! D34   D(1,5,18,31)         -173.7337         estimate D2E/DX2                !
 ! D35   D(4,5,18,19)         -172.4651         estimate D2E/DX2                !
 ! D36   D(4,5,18,20)          -51.4313         estimate D2E/DX2                !
 ! D37   D(4,5,18,31)           71.9636         estimate D2E/DX2                !
 ! D38   D(24,5,18,19)          63.436          estimate D2E/DX2                !
 ! D39   D(24,5,18,20)        -175.5302         estimate D2E/DX2                !
 ! D40   D(24,5,18,31)         -52.1353         estimate D2E/DX2                !
 ! D41   D(1,5,24,25)         -177.9049         estimate D2E/DX2                !
 ! D42   D(1,5,24,26)           61.2397         estimate D2E/DX2                !
 ! D43   D(1,5,24,27)          -58.7659         estimate D2E/DX2                !
 ! D44   D(4,5,24,25)          -63.9986         estimate D2E/DX2                !
 ! D45   D(4,5,24,26)          175.146          estimate D2E/DX2                !
 ! D46   D(4,5,24,27)           55.1404         estimate D2E/DX2                !
 ! D47   D(18,5,24,25)          62.6727         estimate D2E/DX2                !
 ! D48   D(18,5,24,26)         -58.1826         estimate D2E/DX2                !
 ! D49   D(18,5,24,27)        -178.1883         estimate D2E/DX2                !
 ! D50   D(3,6,28,33)           -0.2936         estimate D2E/DX2                !
 ! D51   D(3,6,28,36)         -179.9726         estimate D2E/DX2                !
 ! D52   D(38,6,28,33)         179.5256         estimate D2E/DX2                !
 ! D53   D(38,6,28,36)          -0.1535         estimate D2E/DX2                !
 ! D54   D(1,7,8,10)          -169.3873         estimate D2E/DX2                !
 ! D55   D(1,7,8,12)            72.9609         estimate D2E/DX2                !
 ! D56   D(1,7,8,13)           -51.0866         estimate D2E/DX2                !
 ! D57   D(9,7,8,10)            28.8988         estimate D2E/DX2                !
 ! D58   D(9,7,8,12)           -88.7529         estimate D2E/DX2                !
 ! D59   D(9,7,8,13)           147.1996         estimate D2E/DX2                !
 ! D60   D(1,7,9,11)          -174.7892         estimate D2E/DX2                !
 ! D61   D(1,7,9,19)            -4.0541         estimate D2E/DX2                !
 ! D62   D(8,7,9,11)           -10.117          estimate D2E/DX2                !
 ! D63   D(8,7,9,19)           160.618          estimate D2E/DX2                !
 ! D64   D(7,8,10,11)          -37.3501         estimate D2E/DX2                !
 ! D65   D(7,8,10,14)           77.5209         estimate D2E/DX2                !
 ! D66   D(7,8,10,15)         -162.37           estimate D2E/DX2                !
 ! D67   D(12,8,10,11)          78.5182         estimate D2E/DX2                !
 ! D68   D(12,8,10,14)        -166.6107         estimate D2E/DX2                !
 ! D69   D(12,8,10,15)         -46.5017         estimate D2E/DX2                !
 ! D70   D(13,8,10,11)        -157.418          estimate D2E/DX2                !
 ! D71   D(13,8,10,14)         -42.547          estimate D2E/DX2                !
 ! D72   D(13,8,10,15)          77.562          estimate D2E/DX2                !
 ! D73   D(7,9,11,10)          -13.4551         estimate D2E/DX2                !
 ! D74   D(7,9,11,16)         -132.0876         estimate D2E/DX2                !
 ! D75   D(7,9,11,17)          104.3779         estimate D2E/DX2                !
 ! D76   D(19,9,11,10)         177.3808         estimate D2E/DX2                !
 ! D77   D(19,9,11,16)          58.7483         estimate D2E/DX2                !
 ! D78   D(19,9,11,17)         -64.7862         estimate D2E/DX2                !
 ! D79   D(7,9,19,18)          -11.4728         estimate D2E/DX2                !
 ! D80   D(7,9,19,29)          157.8154         estimate D2E/DX2                !
 ! D81   D(11,9,19,18)         156.9533         estimate D2E/DX2                !
 ! D82   D(11,9,19,29)         -33.7586         estimate D2E/DX2                !
 ! D83   D(8,10,11,9)           31.5584         estimate D2E/DX2                !
 ! D84   D(8,10,11,16)         152.7159         estimate D2E/DX2                !
 ! D85   D(8,10,11,17)         -83.9824         estimate D2E/DX2                !
 ! D86   D(14,10,11,9)         -83.0839         estimate D2E/DX2                !
 ! D87   D(14,10,11,16)         38.0736         estimate D2E/DX2                !
 ! D88   D(14,10,11,17)        161.3753         estimate D2E/DX2                !
 ! D89   D(15,10,11,9)         156.6838         estimate D2E/DX2                !
 ! D90   D(15,10,11,16)        -82.1587         estimate D2E/DX2                !
 ! D91   D(15,10,11,17)         41.143          estimate D2E/DX2                !
 ! D92   D(5,18,19,9)           43.6988         estimate D2E/DX2                !
 ! D93   D(5,18,19,29)        -128.0593         estimate D2E/DX2                !
 ! D94   D(20,18,19,9)         -78.3682         estimate D2E/DX2                !
 ! D95   D(20,18,19,29)        109.8736         estimate D2E/DX2                !
 ! D96   D(31,18,19,9)         165.7283         estimate D2E/DX2                !
 ! D97   D(31,18,19,29)         -6.0299         estimate D2E/DX2                !
 ! D98   D(5,18,20,21)        -178.5141         estimate D2E/DX2                !
 ! D99   D(5,18,20,22)          62.4638         estimate D2E/DX2                !
 ! D100  D(5,18,20,23)         -58.6895         estimate D2E/DX2                !
 ! D101  D(19,18,20,21)        -58.5639         estimate D2E/DX2                !
 ! D102  D(19,18,20,22)       -177.586          estimate D2E/DX2                !
 ! D103  D(19,18,20,23)         61.2606         estimate D2E/DX2                !
 ! D104  D(31,18,20,21)         54.7305         estimate D2E/DX2                !
 ! D105  D(31,18,20,22)        -64.2916         estimate D2E/DX2                !
 ! D106  D(31,18,20,23)        174.5551         estimate D2E/DX2                !
 ! D107  D(5,18,31,30)         123.3356         estimate D2E/DX2                !
 ! D108  D(19,18,31,30)          5.5316         estimate D2E/DX2                !
 ! D109  D(20,18,31,30)       -111.5084         estimate D2E/DX2                !
 ! D110  D(9,19,29,30)        -166.0426         estimate D2E/DX2                !
 ! D111  D(9,19,29,39)          11.9373         estimate D2E/DX2                !
 ! D112  D(18,19,29,30)          4.3559         estimate D2E/DX2                !
 ! D113  D(18,19,29,39)       -177.6642         estimate D2E/DX2                !
 ! D114  D(6,28,33,34)           0.1721         estimate D2E/DX2                !
 ! D115  D(6,28,33,37)        -179.6282         estimate D2E/DX2                !
 ! D116  D(36,28,33,34)        179.8511         estimate D2E/DX2                !
 ! D117  D(36,28,33,37)          0.0508         estimate D2E/DX2                !
 ! D118  D(19,29,30,31)         -1.0667         estimate D2E/DX2                !
 ! D119  D(19,29,30,32)        178.7975         estimate D2E/DX2                !
 ! D120  D(39,29,30,31)       -179.3235         estimate D2E/DX2                !
 ! D121  D(39,29,30,32)          0.5407         estimate D2E/DX2                !
 ! D122  D(19,29,39,40)       -178.4217         estimate D2E/DX2                !
 ! D123  D(19,29,39,45)          1.8204         estimate D2E/DX2                !
 ! D124  D(30,29,39,40)         -0.7076         estimate D2E/DX2                !
 ! D125  D(30,29,39,45)        179.5346         estimate D2E/DX2                !
 ! D126  D(29,30,31,18)         -3.0674         estimate D2E/DX2                !
 ! D127  D(32,30,31,18)        177.0759         estimate D2E/DX2                !
 ! D128  D(29,30,32,41)         -0.0709         estimate D2E/DX2                !
 ! D129  D(29,30,32,44)        179.9425         estimate D2E/DX2                !
 ! D130  D(31,30,32,41)        179.7748         estimate D2E/DX2                !
 ! D131  D(31,30,32,44)         -0.2117         estimate D2E/DX2                !
 ! D132  D(30,32,41,40)         -0.2037         estimate D2E/DX2                !
 ! D133  D(30,32,41,43)        179.9529         estimate D2E/DX2                !
 ! D134  D(44,32,41,40)        179.7829         estimate D2E/DX2                !
 ! D135  D(44,32,41,43)         -0.0605         estimate D2E/DX2                !
 ! D136  D(28,33,34,2)           0.4082         estimate D2E/DX2                !
 ! D137  D(28,33,34,35)       -179.5713         estimate D2E/DX2                !
 ! D138  D(37,33,34,2)        -179.7915         estimate D2E/DX2                !
 ! D139  D(37,33,34,35)          0.229          estimate D2E/DX2                !
 ! D140  D(29,39,40,41)          0.4239         estimate D2E/DX2                !
 ! D141  D(29,39,40,42)       -179.753          estimate D2E/DX2                !
 ! D142  D(45,39,40,41)       -179.8136         estimate D2E/DX2                !
 ! D143  D(45,39,40,42)          0.0096         estimate D2E/DX2                !
 ! D144  D(39,40,41,32)          0.022          estimate D2E/DX2                !
 ! D145  D(39,40,41,43)        179.8653         estimate D2E/DX2                !
 ! D146  D(42,40,41,32)       -179.8011         estimate D2E/DX2                !
 ! D147  D(42,40,41,43)          0.0422         estimate D2E/DX2                !
 --------------------------------------------------------------------------------
 Trust Radius=3.00D-01 FncErr=1.00D-07 GrdErr=1.00D-06
 Number of steps in this run=    270 maximum allowed number of steps=    270.
 GradGradGradGradGradGradGradGradGradGradGradGradGradGradGradGradGradGrad

 Leave Link  103 at Fri Jun  4 11:00:52 2021, MaxMem=   536870912 cpu:         0.2
 (Enter /pbs_home/pkowalski/g09d01/g09/l202.exe)
                          Input orientation:                          
 ---------------------------------------------------------------------
 Center     Atomic      Atomic             Coordinates (Angstroms)
 Number     Number       Type             X           Y           Z
 ---------------------------------------------------------------------
      1          6           0       -1.663117   -0.139676   -0.566292
      2          6           0       -3.013629    0.201844   -0.939486
      3          6           0       -3.765308   -0.918619   -0.681426
      4          8           0       -3.031816   -1.940434   -0.185418
      5          6           0       -1.688895   -1.585747   -0.110037
      6          6           0       -5.139399   -0.933356   -0.916158
      7          6           0       -0.446242    0.680227   -0.400647
      8          6           0       -0.170496    2.109919   -0.698009
      9          6           0        0.574782    0.194114    0.525589
     10          6           0        1.355522    2.142027   -0.523480
     11          6           0        1.662344    1.204382    0.658069
     12          9           0       -0.810576    2.904675    0.237734
     13          9           0       -0.527708    2.480678   -1.982238
     14          9           0        1.916426    1.581940   -1.665244
     15          9           0        1.867000    3.417214   -0.360191
     16          9           0        2.934536    0.678163    0.537206
     17          9           0        1.519652    1.849227    1.874228
     18          6           0       -1.113717   -1.616938    1.340246
     19          6           0        0.287720   -1.034417    1.304328
     20          6           0       -1.994727   -0.810179    2.319272
     21          1           0       -1.548193   -0.827133    3.336866
     22          1           0       -3.008612   -1.258841    2.381905
     23          1           0       -2.095050    0.252192    2.012941
     24          6           0       -0.880587   -2.476888   -1.073530
     25          1           0       -0.938022   -3.537799   -0.750553
     26          1           0        0.187586   -2.177691   -1.117095
     27          1           0       -1.298465   -2.404125   -2.100631
     28          6           0       -5.742397    0.231417   -1.421970
     29          6           0        1.147905   -1.997870    1.953281
     30          6           0        0.344858   -3.077521    2.238330
     31          8           0       -0.939531   -2.893675    1.860221
     32          6           0        0.859664   -4.218183    2.852477
     33          6           0       -4.967859    1.382277   -1.675913
     34          6           0       -3.584414    1.376134   -1.429540
     35          1           0       -2.991318    2.258668   -1.616970
     36          1           0       -6.807596    0.246448   -1.612552
     37          1           0       -5.441926    2.276279   -2.059628
     38          1           0       -5.727388   -1.818373   -0.711260
     39          6           0        2.510547   -1.999112    2.254184
     40          6           0        3.048790   -3.137811    2.877164
     41          6           0        2.226749   -4.243174    3.175512
     42          1           0        4.101450   -3.167365    3.126798
     43          1           0        2.650964   -5.116565    3.653474
     44          1           0        0.221881   -5.063676    3.074699
     45          1           0        3.144771   -1.158701    2.026065
 ---------------------------------------------------------------------
                    Distance matrix (angstroms):
                    1          2          3          4          5
     1  C    0.000000
     2  C    1.442149   0.000000
     3  C    2.244820   1.373701   0.000000
     4  O    2.293716   2.271190   1.352087   0.000000
     5  C    1.516560   2.374529   2.254559   1.391015   0.000000
     6  C    3.582858   2.410004   1.394074   2.447467   3.602974
     7  C    1.476639   2.666585   3.694773   3.687734   2.600630
     8  C    2.702951   3.432560   4.700531   4.985505   4.038464
     9  C    2.512332   3.875977   4.640198   4.250809   2.948925
    10  C    3.784202   4.798630   5.967864   6.002459   4.830705
    11  C    3.790019   5.042022   5.980032   5.712834   4.427822
    12  F    3.262109   3.680297   4.918625   5.346779   4.588712
    13  F    3.187524   3.529904   4.871282   5.389374   4.624857
    14  F    4.121260   5.170767   6.285125   6.251568   5.044923
    15  F    5.015543   5.873221   7.115162   7.261772   6.143011
    16  F    4.798435   6.147208   6.994475   6.555653   5.188480
    17  F    4.476817   5.584039   6.490234   6.270529   5.102071
    18  C    2.473667   3.480634   3.406720   2.472125   1.560488
    19  C    2.847024   4.178750   4.514827   3.749604   2.492268
    20  C    2.980943   3.561159   3.485815   2.937091   2.568381
    21  H    3.964902   4.636106   4.590277   3.980837   3.532199
    22  H    3.428520   3.628397   3.173694   2.656361   2.838714
    23  H    2.644347   3.092434   3.379375   3.243135   2.837255
    24  C    2.516387   3.426870   3.302054   2.388370   1.541367
    25  H    3.479505   4.281211   3.854663   2.693497   2.187368
    26  H    2.807488   3.992682   4.171384   3.359890   2.210372
    27  H    2.759510   3.328832   3.210325   2.624415   2.187383
    28  C    4.184545   2.771252   2.404136   3.686902   4.631860
    29  C    4.207491   5.524962   5.678567   4.695466   3.531934
    30  C    4.530872   5.668526   5.484460   4.309228   3.446211
    31  O    3.741130   4.660738   4.283203   3.077493   2.480754
    32  C    5.889535   6.994142   6.690737   5.436963   4.711832
    33  C    3.803803   2.398908   2.780154   4.124348   4.691774
    34  C    2.595045   1.394599   2.420390   3.585084   3.755905
    35  H    2.936000   2.165642   3.401390   4.436602   4.329744
    36  H    5.263973   3.853465   3.388199   4.590826   5.640531
    37  H    4.727186   3.384468   3.862365   5.205954   5.727250
    38  H    4.399698   3.390848   2.158751   2.749094   4.089622
    39  C    5.369549   6.749834   7.012248   6.055814   4.836913
    40  C    6.561118   7.903989   8.001269   6.912806   5.811878
    41  C    6.780181   8.009554   7.863421   6.652140   5.760991
    42  H    7.485723   8.860620   9.024706   7.959876   6.819583
    43  H    7.822221   9.025983   8.808102   7.557704   6.742779
    44  H    6.407481   7.369390   6.869327   5.565029   5.088182
    45  H    5.556484   6.969323   7.425452   6.606965   5.301851
                    6          7          8          9         10
     6  C    0.000000
     7  C    4.989501   0.000000
     8  C    5.830875   1.486095   0.000000
     9  C    6.000141   1.461749   2.392267   0.000000
    10  C    7.196956   2.323424   1.536301   2.346160   0.000000
    11  C    7.301495   2.416972   2.453212   1.490296   1.539278
    12  F    5.899208   2.342742   1.384541   3.057649   2.419310
    13  F    5.836082   2.397851   1.383585   3.568341   2.406079
    14  F    7.528115   2.827453   2.359989   2.919900   1.389941
    15  F    8.265965   3.583828   2.444285   3.583686   1.383609
    16  F    8.360484   3.508452   3.635506   2.408916   2.400258
    17  F    7.737699   3.225888   3.088845   2.334739   2.421089
    18  C    4.665272   2.958580   4.351277   2.606646   4.868309
    19  C    5.864673   2.526983   3.755817   1.482608   3.817182
    20  C    4.513551   3.466565   4.578076   3.290635   5.293480
    21  H    5.567428   4.177970   5.177310   3.667867   5.670074
    22  H    3.939976   4.250685   5.374878   4.289254   6.249226
    23  H    4.387848   2.954182   3.808452   3.056729   4.680957
    24  C    4.532630   3.257116   4.656613   3.436500   5.161116
    25  H    4.945919   4.260989   5.699875   4.224250   6.129627
    26  H    5.474077   3.013757   4.322899   2.910978   4.514024
    27  H    4.280060   3.623459   4.859656   4.142093   5.495321
    28  C    1.405755   5.412374   5.924438   6.610683   7.405280
    29  C    6.992643   3.905699   5.063739   2.677978   4.828685
    30  C    6.680218   4.659475   5.983077   3.699992   5.991053
    31  O    5.402779   4.257656   5.672029   3.689014   6.025578
    32  C    7.809062   6.023506   7.328851   4.996392   7.217703
    33  C    2.443115   4.750179   4.949793   6.081053   6.472285
    34  C    2.831128   3.375060   3.567690   4.745378   5.080404
    35  H    3.910806   3.232388   2.970463   4.644353   4.483787
    36  H    2.158653   6.490278   6.954136   7.685954   8.450787
    37  H    3.420644   5.500587   5.446986   6.871647   6.970156
    38  H    1.082113   5.850640   6.805197   6.730323   8.117120
    39  C    8.349166   4.792660   5.726043   3.397862   5.118450
    40  C    9.289529   6.126721   7.119293   4.769942   6.504477
    41  C    9.052999   6.646328   7.817464   5.425920   7.430503
    42  H   10.331001   6.923029   7.792843   5.522972   7.003877
    43  H    9.953418   7.722136   8.894836   6.503653   8.474212
    44  H    7.856832   6.746617   8.114663   5.853790   8.133523
    45  H    8.794028   4.708074   5.394020   3.269003   4.538325
                   11         12         13         14         15
    11  C    0.000000
    12  F    3.030348   0.000000
    13  F    3.660120   2.277732   0.000000
    14  F    2.367465   3.578756   2.623358   0.000000
    15  F    2.444456   2.790990   3.040191   2.252518   0.000000
    16  F    1.382023   4.367253   4.645836   2.589237   3.073655
    17  F    1.383918   3.036782   4.411660   3.571657   2.751702
    18  C    4.016432   4.663948   5.307802   5.333625   6.092524
    19  C    2.705451   4.226147   4.880813   4.279762   5.008170
    20  C    4.493575   4.419859   5.611138   6.074185   6.321654
    21  H    4.648715   4.906637   6.346327   6.544335   6.583787
    22  H    5.554899   5.173364   6.259763   6.978929   7.290828
    23  H    4.106136   3.440480   4.835718   5.602608   5.598836
    24  C    4.797570   5.539453   5.052498   4.964624   6.542058
    25  H    5.588774   6.519082   6.156904   5.932644   7.509510
    26  H    4.094452   5.353721   4.791714   4.174228   5.890356
    27  H    5.422005   5.821455   4.946654   5.139436   6.851079
    28  C    7.752639   5.850110   5.706668   7.780788   8.317427
    29  C    3.492369   5.551009   6.193011   5.147756   5.932317
    30  C    4.750546   6.412806   7.033359   6.278399   7.158967
    31  O    5.000899   6.022454   6.619498   6.373109   7.254941
    32  C    5.904569   7.769279   8.376993   7.427515   8.344774
    33  C    7.031267   4.823147   4.584240   6.887188   7.251716
    34  C    5.649432   3.579164   3.296808   5.509733   5.918398
    35  H    5.286198   2.934772   2.500417   4.954416   5.150240
    36  H    8.821181   6.815716   6.675736   8.825807   9.320450
    37  H    7.681503   5.207894   4.919076   7.401553   7.590140
    38  H    8.100633   6.883517   6.865413   8.420220   9.230891
    39  C    3.678234   6.256441   6.873630   5.342175   6.048611
    40  C    5.069641   7.640218   8.244546   6.647689   7.405771
    41  C    6.027598   8.303471   8.910646   7.580315   8.444653
    42  H    5.581759   8.327326   8.912449   7.091819   7.778724
    43  H    7.064290   9.380289   9.979144   8.584770   9.463059
    44  H    6.870487   8.521089   9.113275   8.336831   9.296794
    45  H    3.106954   5.945916   6.542070   4.758751   5.316570
                   16         17         18         19         20
    16  F    0.000000
    17  F    2.271765   0.000000
    18  C    4.722363   4.385666   0.000000
    19  C    3.244540   3.187137   1.518106   0.000000
    20  C    5.448720   4.429601   1.544516   2.507979   0.000000
    21  H    5.495350   4.325955   2.190674   2.746772   1.111385
    22  H    6.517354   5.515705   2.191783   3.475247   1.110488
    23  H    5.258895   3.954217   2.215667   2.799123   1.110196
    24  C    5.206148   5.758967   2.572971   3.016599   3.940854
    25  H    5.867654   6.476858   2.844647   3.462932   4.240326
    26  H    4.293990   5.190229   2.836610   2.679625   4.294322
    27  H    5.863189   6.467789   3.534605   3.998228   4.749841
    28  C    8.906577   8.137542   5.698327   6.737755   5.396929
    29  C    3.515462   3.865825   2.373996   1.445441   3.379452
    30  C    4.868821   5.077948   2.251066   2.247198   3.258995
    31  O    5.432936   5.342555   1.389522   2.296084   2.380152
    32  C    5.799981   6.181102   3.598271   3.586119   4.477315
    33  C    8.236596   7.410084   5.739940   6.507177   5.441312
    34  C    6.844849   6.098376   4.768075   5.317726   4.621759
    35  H    6.500324   5.718825   5.224063   5.489124   5.089697
    36  H    9.985839   9.168947   6.679183   7.777680   6.303920
    37  H    8.914182   8.007569   6.741637   7.423325   6.370571
    38  H    9.100565   8.523827   5.053238   6.392082   4.912569
    39  C    3.208673   3.991986   3.757210   2.602657   4.659967
    40  C    4.477735   5.311750   4.690590   3.810720   5.582668
    41  C    5.628604   6.269823   4.628610   4.190141   5.508127
    42  H    4.780770   5.779343   5.726566   4.734491   6.585727
    43  H    6.585622   7.277901   5.636598   5.269473   6.473600
    44  H    6.838573   7.135374   4.083155   4.401531   4.855539
    45  H    2.373809   3.422236   4.337632   2.949422   5.159639
                   21         22         23         24         25
    21  H    0.000000
    22  H    1.797539   0.000000
    23  H    1.793536   1.803871   0.000000
    24  C    4.755942   4.236999   4.295242   0.000000
    25  H    4.942369   4.392412   4.831112   1.110471   0.000000
    26  H    4.967364   4.827315   4.572951   1.110140   1.803120
    27  H    5.667066   4.932485   4.961053   1.111239   1.799402
    28  C    6.431049   4.915680   5.010208   5.576157   6.143273
    29  C    3.248673   4.243409   3.947543   3.675027   3.746090
    30  C    3.139215   3.817587   4.134119   3.582023   3.284975
    31  O    2.611809   2.688109   3.354851   2.963795   2.689059
    32  C    4.187079   4.893128   5.423966   4.634017   4.083678
    33  C    6.457829   5.223030   4.810173   5.653478   6.426743
    34  C    5.631981   4.669235   3.915626   4.720509   5.622380
    35  H    6.012094   5.325802   4.243288   5.213061   6.210131
    36  H    7.301413   5.714356   5.945782   6.544963   7.036723
    37  H    7.342647   6.176189   5.646621   6.661141   7.470096
    38  H    5.902165   4.156018   4.990229   4.904728   5.088811
    39  C    4.361090   5.570048   5.132065   4.775117   4.825829
    40  C    5.165541   6.361441   6.220779   5.611132   5.405089
    41  C    5.093678   6.078245   6.343330   5.552446   5.091887
    42  H    6.118765   7.399345   7.164542   6.552878   6.369250
    43  H    6.011022   6.966328   7.351160   6.464079   5.896505
    44  H    4.598934   5.039129   5.895248   5.011458   4.278578
    45  H    4.883856   6.164477   5.426464   5.248677   5.480777
                   26         27         28         29         30
    26  H    0.000000
    27  H    1.796375   0.000000
    28  C    6.407921   5.211065   0.000000
    29  C    3.222073   4.752260   7.989887   0.000000
    30  C    3.477543   4.688342   7.835913   1.375421   0.000000
    31  O    3.263041   4.007099   6.603522   2.273437   1.351451
    32  C    4.513624   5.699264   9.036429   2.412763   1.394027
    33  C    6.290013   5.289771   1.410275   7.873945   7.964676
    34  C    5.191847   4.468365   2.442811   6.724747   6.980508
    35  H    5.480564   4.984107   3.422895   6.928057   7.380266
    36  H    7.419872   6.133048   1.082218   9.002340   8.776996
    37  H    7.240002   6.251090   2.162950   8.820298   8.979003
    38  H    5.939758   4.678549   2.169556   7.375748   6.867147
    39  C    4.097995   5.799743   9.305936   1.395470   2.419385
    40  C    5.006238   6.649463  10.349842   2.401331   2.779027
    41  C    5.181784   6.606582  10.230645   2.774733   2.403866
    42  H    5.857338   7.554312  11.364169   3.386486   3.861273
    43  H    6.120747   7.487659  11.171820   3.856955   3.387987
    44  H    5.089324   6.014042   9.155908   3.393268   2.158575
    45  H    4.434269   6.190561   9.633438   2.167251   3.400947
                   31         32         33         34         35
    31  O    0.000000
    32  C    2.444585   0.000000
    33  C    6.856780   9.264529   0.000000
    34  C    6.004099   8.329579   1.405225   0.000000
    35  H    6.545787   8.761028   2.162926   1.079703   0.000000
    36  H    7.506978   9.932587   2.163043   3.420320   4.314282
    37  H    7.897164  10.296448   1.082227   2.158153   2.490328
    38  H    5.540069   7.864386   3.428061   3.913201   4.992860
    39  C    3.585873   2.829778   9.099781   7.881032   7.961472
    40  C    4.123164   2.441329  10.267832   9.106195   9.262944
    41  C    3.684626   1.404955  10.341393   9.303373   9.616135
    42  H    5.204864   3.418866  11.225758  10.023777  10.111999
    43  H    4.587881   2.158111  11.343887  10.337897  10.677405
    44  H    2.744584   1.082131   9.542119   8.731964   9.271091
    45  H    4.440626   3.907058   9.272323   7.978003   7.912124
                   36         37         38         39         40
    36  H    0.000000
    37  H    2.486995   0.000000
    38  H    2.498532   4.320389   0.000000
    39  C   10.335472  10.006486   8.757288   0.000000
    40  C   11.347207  11.215014   9.572826   1.405149   0.000000
    41  C   11.166989  11.345419   9.179050   2.442376   1.409465
    42  H   12.374281  12.149416  10.637506   2.158065   1.082259
    43  H   12.081279  12.360766  10.006286   3.419977   2.162496
    44  H    9.979042  10.597875   7.762685   3.911878   3.426279
    45  H   10.689415  10.110556   9.308239   1.077297   2.156492
                   41         42         43         44         45
    41  C    0.000000
    42  H    2.162000   0.000000
    43  H    1.082228   2.486097   0.000000
    44  H    2.168613   4.318537   2.497643   0.000000
    45  H    3.417304   2.482253   4.307783   4.989163   0.000000
 Stoichiometry    C23H14F6O2
 Framework group  C1[X(C23H14F6O2)]
 Deg. of freedom   129
 Full point group                 C1      NOp   1
 Largest Abelian subgroup         C1      NOp   1
 Largest concise Abelian subgroup C1      NOp   1
                         Standard orientation:                         
 ---------------------------------------------------------------------
 Center     Atomic      Atomic             Coordinates (Angstroms)
 Number     Number       Type             X           Y           Z
 ---------------------------------------------------------------------
      1          6           0        1.380742   -0.394926    0.384028
      2          6           0        2.738929   -0.821771    0.153979
      3          6           0        2.708799   -2.194599    0.192570
      4          8           0        1.471389   -2.686443    0.427190
      5          6           0        0.560899   -1.650719    0.609408
      6          6           0        3.865600   -2.945937   -0.009287
      7          6           0        0.722283    0.920139    0.251747
      8          6           0        1.267467    2.274070   -0.027765
      9          6           0       -0.712908    0.932038   -0.025368
     10          6           0        0.031073    3.138337    0.263086
     11          6           0       -1.175023    2.331008   -0.249681
     12          9           0        1.645505    2.350683   -1.357491
     13          9           0        2.318776    2.622724    0.801389
     14          9           0       -0.086558    3.244352    1.643976
     15          9           0        0.107726    4.411727   -0.272616
     16          9           0       -2.314131    2.665705    0.457707
     17          9           0       -1.376511    2.516863   -1.606180
     18          6           0       -0.591605   -1.638140   -0.442590
     19          6           0       -1.395517   -0.365440   -0.246102
     20          6           0       -0.045225   -1.698675   -1.885967
     21          1           0       -0.884592   -1.661329   -2.613460
     22          1           0        0.507029   -2.648442   -2.047647
     23          1           0        0.634278   -0.850201   -2.111585
     24          6           0        0.026428   -1.702002    2.054235
     25          1           0       -0.539946   -2.643009    2.218159
     26          1           0       -0.640527   -0.843762    2.280079
     27          1           0        0.872393   -1.676673    2.774342
     28          6           0        5.069272   -2.263784   -0.258264
     29          6           0       -2.778514   -0.769148   -0.129320
     30          6           0       -2.764936   -2.144394   -0.146554
     31          8           0       -1.522438   -2.657684   -0.284946
     32          6           0       -3.943163   -2.879704   -0.026505
     33          6           0        5.092971   -0.854539   -0.306647
     34          6           0        3.914464   -0.116781   -0.102953
     35          1           0        3.929767    0.961933   -0.146537
     36          1           0        5.981516   -2.823465   -0.418777
     37          1           0        6.023245   -0.338313   -0.504933
     38          1           0        3.836903   -4.027218    0.021991
     39          6           0       -3.965335   -0.050389    0.019599
     40          6           0       -5.164890   -0.772496    0.138238
     41          6           0       -5.154229   -2.181730    0.115082
     42          1           0       -6.102264   -0.243427    0.250932
     43          1           0       -6.083054   -2.729102    0.209348
     44          1           0       -3.925242   -3.961579   -0.041790
     45          1           0       -3.979868    1.026597    0.041040
 ---------------------------------------------------------------------
 Rotational constants (GHZ):      0.2000085      0.1514239      0.0959975
 Leave Link  202 at Fri Jun  4 11:00:52 2021, MaxMem=   536870912 cpu:         0.1
 (Enter /pbs_home/pkowalski/g09d01/g09/l301.exe)
 General basis read from cards:  (5D, 7F)
 Centers:       4     31
 S 5 1.00
     Exponent=  2.2661767785D+03 Coefficients= -5.3431809926D-03
     Exponent=  3.4087010191D+02 Coefficients= -3.9890039230D-02
     Exponent=  7.7363135167D+01 Coefficients= -1.7853911985D-01
     Exponent=  2.1479644940D+01 Coefficients= -4.6427684959D-01
     Exponent=  6.6589433124D+00 Coefficients= -4.4309745172D-01
 S 1 1.00
     Exponent=  8.0975975668D-01 Coefficients=  1.0000000000D+00
 S 1 1.00
     Exponent=  2.5530772234D-01 Coefficients=  1.0000000000D+00
 P 3 1.00
     Exponent=  1.7721504317D+01 Coefficients=  4.3394573193D-02
     Exponent=  3.8635505440D+00 Coefficients=  2.3094120765D-01
     Exponent=  1.0480920883D+00 Coefficients=  5.1375311064D-01
 P 1 1.00
     Exponent=  2.7641544411D-01 Coefficients=  1.0000000000D+00
 D 1 1.00
     Exponent=  1.2000000000D+00 Coefficients=  1.0000000000D+00
 ****
 Centers:      21     22     23     25     26     27     35     36     37     38
 Centers:      42     43     44     45
 S 3 1.00
     Exponent=  1.3010701000D+01 Coefficients=  1.9682158000D-02
     Exponent=  1.9622572000D+00 Coefficients=  1.3796524000D-01
     Exponent=  4.4453796000D-01 Coefficients=  4.7831935000D-01
 S 1 1.00
     Exponent=  1.2194962000D-01 Coefficients=  1.0000000000D+00
 P 1 1.00
     Exponent=  8.0000000000D-01 Coefficients=  1.0000000000D+00
 ****
 Centers:       1      2      3      5      6      7      8      9     10     11
 Centers:      18     19     20     24     28     29     30     32     33     34
 Centers:      39     40     41
 S 5 1.00
     Exponent=  1.2384016938D+03 Coefficients=  5.4568832082D-03
     Exponent=  1.8629004992D+02 Coefficients=  4.0638409211D-02
     Exponent=  4.2251176346D+01 Coefficients=  1.8025593888D-01
     Exponent=  1.1676557932D+01 Coefficients=  4.6315121755D-01
     Exponent=  3.5930506482D+00 Coefficients=  4.4087173314D-01
 S 1 1.00
     Exponent=  4.0245147363D-01 Coefficients=  1.0000000000D+00
 S 1 1.00
     Exponent=  1.3090182668D-01 Coefficients=  1.0000000000D+00
 P 3 1.00
     Exponent=  9.4680970621D+00 Coefficients=  3.8387871728D-02
     Exponent=  2.0103545142D+00 Coefficients=  2.1117025112D-01
     Exponent=  5.4771004707D-01 Coefficients=  5.1328172114D-01
 P 1 1.00
     Exponent=  1.5268613795D-01 Coefficients=  1.0000000000D+00
 D 1 1.00
     Exponent=  8.0000000000D-01 Coefficients=  1.0000000000D+00
 ****
 Centers:      12     13     14     15     16     17
 S 5 1.00
     Exponent=  2.8948325990D+03 Coefficients= -5.3408255515D-03
     Exponent=  4.3541939120D+02 Coefficients= -3.9904258866D-02
     Exponent=  9.8843328866D+01 Coefficients= -1.7912768038D-01
     Exponent=  2.7485198001D+01 Coefficients= -4.6758090825D-01
     Exponent=  8.5405498171D+00 Coefficients= -4.4653131020D-01
 S 1 1.00
     Exponent=  1.0654578038D+00 Coefficients=  1.0000000000D+00
 S 1 1.00
     Exponent=  3.3247346748D-01 Coefficients=  1.0000000000D+00
 P 3 1.00
     Exponent=  2.2696633924D+01 Coefficients= -4.5212874436D-02
     Exponent=  4.9872339257D+00 Coefficients= -2.3754317067D-01
     Exponent=  1.3491613954D+00 Coefficients= -5.1287353587D-01
 P 1 1.00
     Exponent=  3.4829881977D-01 Coefficients=  1.0000000000D+00
 D 1 1.00
     Exponent=  1.4000000000D+00 Coefficients=  1.0000000000D+00
 ****
 Ernie: Thresh=  0.10000D-02 Tol=  0.10000D-05 Strict=F.
 There are   535 symmetry adapted cartesian basis functions of A   symmetry.
 There are   504 symmetry adapted basis functions of A   symmetry.
   504 basis functions,   873 primitive gaussians,   535 cartesian basis functions
   111 alpha electrons      111 beta electrons
       nuclear repulsion energy      3344.8777105032 Hartrees.
 IExCor=32609 DFT=T Ex+Corr=LC-wPBE ExCW=0 ScaHFX=  1.000000
 ScaDFX=  1.000000  0.000000  1.000000  1.000000 ScalE2=  1.000000  1.000000
 IRadAn=      0 IRanWt=     -1 IRanGd=            0 ICorTp=0 IEmpDi=  4
  HFx wShort=  0.000000 wLong=  0.400000 cFull=  0.000000 cShort=  0.000000 cLong=  1.000000
  DFx wShort=  0.000000 wLong=  0.400000 cFull=  0.000000 cShort=  0.000000 cLong=  1.000000
 NAtoms=   45 NActive=   45 NUniq=   45 SFac= 1.00D+00 NAtFMM=   60 NAOKFM=F Big=F
 Integral buffers will be    131072 words long.
 Raffenetti 2 integral format.
 Two-electron integral symmetry is turned on.
 Leave Link  301 at Fri Jun  4 11:00:52 2021, MaxMem=   536870912 cpu:         1.1
 (Enter /pbs_home/pkowalski/g09d01/g09/l302.exe)
 NPDir=0 NMtPBC=     1 NCelOv=     1 NCel=       1 NClECP=     1 NCelD=      1
         NCelK=      1 NCelE2=     1 NClLst=     1 CellRange=     0.0.
 One-electron integrals computed using PRISM.
 NBasis=   504 RedAO= T EigKep=  2.44D-04  NBF=   504
 NBsUse=   504 1.00D-06 EigRej= -1.00D+00 NBFU=   504
 Precomputing XC quadrature grid using
 IXCGrd= 4 IRadAn=           0 IRanWt=          -1 IRanGd=           0 AccXCQ= 0.00D+00.
 Generated NRdTot=       0 NPtTot=           0 NUsed=           0 NTot=          32
 NSgBfM=   524   524   524   524   524 MxSgAt=    45 MxSgA2=    45.
 Leave Link  302 at Fri Jun  4 11:00:54 2021, MaxMem=   536870912 cpu:        10.2
 (Enter /pbs_home/pkowalski/g09d01/g09/l303.exe)
 DipDrv:  MaxL=1.
 Leave Link  303 at Fri Jun  4 11:00:54 2021, MaxMem=   536870912 cpu:         1.2
 (Enter /pbs_home/pkowalski/g09d01/g09/l401.exe)
 ExpMin= 1.22D-01 ExpMax= 2.89D+03 ExpMxC= 4.35D+02 IAcc=1 IRadAn=         1 AccDes= 0.00D+00
 Harris functional with IExCor=32609 and IRadAn=       1 diagonalized for initial guess.
 HarFok:  IExCor=32609 AccDes= 0.00D+00 IRadAn=         1 IDoV= 1 UseB2=F ITyADJ=14
 ICtDFT=  3500011 ScaDFX=  1.000000  1.000000  1.000000  1.000000
 FoFCou: FMM=F IPFlag=           0 FMFlag=      100000 FMFlg1=           0
         NFxFlg=           0 DoJE=T BraDBF=F KetDBF=T FulRan=T
         wScrn=  0.000000 ICntrl=     500 IOpCl=  0 I1Cent=   200000004 NGrid=           0
         NMat0=    1 NMatS0=      1 NMatT0=    0 NMatD0=    1 NMtDS0=    0 NMtDT0=    0
 Petite list used in FoFCou.
 Harris En= -1631.77285422855    
 JPrj=0 DoOrth=F DoCkMO=F.
 Leave Link  401 at Fri Jun  4 11:00:57 2021, MaxMem=   536870912 cpu:        20.3
 (Enter /pbs_home/pkowalski/g09d01/g09/l502.exe)
 Closed shell SCF:
 Using DIIS extrapolation, IDIIS=  1040.
 Integral symmetry usage will be decided dynamically.
 IVT=      885537 IEndB=      885537 NGot=   536870912 MDV=   536288776
 LenX=   536288776 LenY=   536002016
 Requested convergence on RMS density matrix=1.00D-08 within 128 cycles.
 Requested convergence on MAX density matrix=1.00D-06.
 Requested convergence on             energy=1.00D-06.
 No special actions if energy rises.
 Fock matrices will be formed incrementally for  20 cycles.
 Integral accuracy reduced to 1.0D-05 until final iterations.

 Cycle   1  Pass 0  IDiag  1:
 FoFJK:  IHMeth= 1 ICntrl=       0 DoSepK=T KAlg= 0 I1Cent=   0 FoldK=F
 IRaf=         1 NMat=   1 IRICut=       1 DoRegI=T DoRafI=F ISym2E= 0.
 FoFCou: FMM=F IPFlag=           0 FMFlag=      100000 FMFlg1=           0
         NFxFlg=           0 DoJE=T BraDBF=F KetDBF=F FulRan=T
         wScrn=  0.000000 ICntrl=     500 IOpCl=  0 I1Cent=           0 NGrid=           0
         NMat0=    1 NMatS0=      1 NMatT0=    0 NMatD0=    1 NMtDS0=    0 NMtDT0=    0
 Symmetry not used in FoFCou.
 E= -1631.67049303872    
 DIIS: error= 1.78D-02 at cycle   1 NSaved=   1.
 NSaved= 1 IEnMin= 1 EnMin= -1631.67049303872     IErMin= 1 ErrMin= 1.78D-02
 ErrMax= 1.78D-02  0.00D+00 EMaxC= 1.00D-01 BMatC= 4.13D-01 BMatP= 4.13D-01
 IDIUse=3 WtCom= 8.22D-01 WtEn= 1.78D-01
 Coeff-Com:  0.100D+01
 Coeff-En:   0.100D+01
 Coeff:      0.100D+01
 Gap=     0.218 Goal=   None    Shift=    0.000
 GapD=    0.218 DampG=1.000 DampE=0.500 DampFc=0.5000 IDamp=-1.
 Damping current iteration by 5.00D-01
 RMSDP=3.36D-03 MaxDP=1.42D-01              OVMax= 1.88D-01

 Cycle   2  Pass 0  IDiag  1:
 RMSU=  1.64D-03    CP:  9.78D-01
 E= -1631.88606819630     Delta-E=       -0.215575157584 Rises=F Damp=T
 DIIS: error= 4.79D-03 at cycle   2 NSaved=   2.
 NSaved= 2 IEnMin= 2 EnMin= -1631.88606819630     IErMin= 2 ErrMin= 4.79D-03
 ErrMax= 4.79D-03  0.00D+00 EMaxC= 1.00D-01 BMatC= 3.04D-02 BMatP= 4.13D-01
 IDIUse=3 WtCom= 9.52D-01 WtEn= 4.79D-02
 Coeff-Com: -0.137D+00 0.114D+01
 Coeff-En:   0.000D+00 0.100D+01
 Coeff:     -0.130D+00 0.113D+01
 Gap=     0.227 Goal=   None    Shift=    0.000
 RMSDP=1.34D-03 MaxDP=4.68D-02 DE=-2.16D-01 OVMax= 7.88D-02

 Cycle   3  Pass 0  IDiag  1:
 RMSU=  1.01D-03    CP:  9.54D-01  1.47D+00
 E= -1632.07933097430     Delta-E=       -0.193262778002 Rises=F Damp=F
 DIIS: error= 3.73D-03 at cycle   3 NSaved=   3.
 NSaved= 3 IEnMin= 3 EnMin= -1632.07933097430     IErMin= 3 ErrMin= 3.73D-03
 ErrMax= 3.73D-03  0.00D+00 EMaxC= 1.00D-01 BMatC= 1.27D-02 BMatP= 3.04D-02
 IDIUse=3 WtCom= 9.63D-01 WtEn= 3.73D-02
 Coeff-Com: -0.108D+00 0.475D+00 0.633D+00
 Coeff-En:   0.000D+00 0.000D+00 0.100D+01
 Coeff:     -0.104D+00 0.457D+00 0.647D+00
 Gap=     0.219 Goal=   None    Shift=    0.000
 RMSDP=3.93D-04 MaxDP=2.92D-02 DE=-1.93D-01 OVMax= 3.38D-02

 Cycle   4  Pass 0  IDiag  1:
 RMSU=  3.03D-04    CP:  9.56D-01  1.57D+00  8.11D-01
 E= -1632.08868827800     Delta-E=       -0.009357303697 Rises=F Damp=F
 DIIS: error= 9.15D-04 at cycle   4 NSaved=   4.
 NSaved= 4 IEnMin= 4 EnMin= -1632.08868827800     IErMin= 4 ErrMin= 9.15D-04
 ErrMax= 9.15D-04  0.00D+00 EMaxC= 1.00D-01 BMatC= 1.09D-03 BMatP= 1.27D-02
 IDIUse=3 WtCom= 9.91D-01 WtEn= 9.15D-03
 Coeff-Com: -0.204D-01 0.436D-01 0.236D+00 0.741D+00
 Coeff-En:   0.000D+00 0.000D+00 0.000D+00 0.100D+01
 Coeff:     -0.202D-01 0.432D-01 0.233D+00 0.744D+00
 Gap=     0.222 Goal=   None    Shift=    0.000
 RMSDP=1.16D-04 MaxDP=5.74D-03 DE=-9.36D-03 OVMax= 1.01D-02

 Cycle   5  Pass 0  IDiag  1:
 RMSU=  9.03D-05    CP:  9.55D-01  1.57D+00  8.73D-01  9.11D-01
 E= -1632.08980950718     Delta-E=       -0.001121229183 Rises=F Damp=F
 DIIS: error= 2.94D-04 at cycle   5 NSaved=   5.
 NSaved= 5 IEnMin= 5 EnMin= -1632.08980950718     IErMin= 5 ErrMin= 2.94D-04
 ErrMax= 2.94D-04  0.00D+00 EMaxC= 1.00D-01 BMatC= 9.73D-05 BMatP= 1.09D-03
 IDIUse=3 WtCom= 9.97D-01 WtEn= 2.94D-03
 Coeff-Com:  0.262D-03-0.159D-01 0.338D-01 0.244D+00 0.738D+00
 Coeff-En:   0.000D+00 0.000D+00 0.000D+00 0.000D+00 0.100D+01
 Coeff:      0.262D-03-0.159D-01 0.337D-01 0.243D+00 0.739D+00
 Gap=     0.224 Goal=   None    Shift=    0.000
 RMSDP=4.76D-05 MaxDP=1.89D-03 DE=-1.12D-03 OVMax= 7.76D-03

 Cycle   6  Pass 0  IDiag  1:
 RMSU=  4.13D-05    CP:  9.55D-01  1.57D+00  8.83D-01  9.66D-01  1.08D+00
 E= -1632.09000332305     Delta-E=       -0.000193815871 Rises=F Damp=F
 DIIS: error= 1.65D-04 at cycle   6 NSaved=   6.
 NSaved= 6 IEnMin= 6 EnMin= -1632.09000332305     IErMin= 6 ErrMin= 1.65D-04
 ErrMax= 1.65D-04  0.00D+00 EMaxC= 1.00D-01 BMatC= 2.71D-05 BMatP= 9.73D-05
 IDIUse=3 WtCom= 9.98D-01 WtEn= 1.65D-03
 Coeff-Com:  0.410D-02-0.145D-01-0.344D-01-0.669D-01 0.309D+00 0.803D+00
 Coeff-En:   0.000D+00 0.000D+00 0.000D+00 0.000D+00 0.000D+00 0.100D+01
 Coeff:      0.410D-02-0.145D-01-0.343D-01-0.668D-01 0.308D+00 0.803D+00
 Gap=     0.226 Goal=   None    Shift=    0.000
 RMSDP=3.19D-05 MaxDP=1.51D-03 DE=-1.94D-04 OVMax= 4.84D-03

 Cycle   7  Pass 0  IDiag  1:
 RMSU=  1.89D-05    CP:  9.55D-01  1.57D+00  8.93D-01  9.93D-01  1.32D+00
                    CP:  1.09D+00
 E= -1632.09008040527     Delta-E=       -0.000077082217 Rises=F Damp=F
 DIIS: error= 5.52D-05 at cycle   7 NSaved=   7.
 NSaved= 7 IEnMin= 7 EnMin= -1632.09008040527     IErMin= 7 ErrMin= 5.52D-05
 ErrMax= 5.52D-05  0.00D+00 EMaxC= 1.00D-01 BMatC= 2.78D-06 BMatP= 2.71D-05
 IDIUse=1 WtCom= 1.00D+00 WtEn= 0.00D+00
 Coeff-Com:  0.165D-03 0.204D-02-0.938D-02-0.566D-01-0.114D+00 0.523D-01
 Coeff-Com:  0.113D+01
 Coeff:      0.165D-03 0.204D-02-0.938D-02-0.566D-01-0.114D+00 0.523D-01
 Coeff:      0.113D+01
 Gap=     0.227 Goal=   None    Shift=    0.000
 RMSDP=1.91D-05 MaxDP=8.72D-04 DE=-7.71D-05 OVMax= 3.54D-03

 Cycle   8  Pass 0  IDiag  1:
 RMSU=  6.41D-06    CP:  9.55D-01  1.57D+00  8.95D-01  1.01D+00  1.45D+00
                    CP:  1.33D+00  1.42D+00
 E= -1632.09009815562     Delta-E=       -0.000017750353 Rises=F Damp=F
 DIIS: error= 2.91D-05 at cycle   8 NSaved=   8.
 NSaved= 8 IEnMin= 8 EnMin= -1632.09009815562     IErMin= 8 ErrMin= 2.91D-05
 ErrMax= 2.91D-05  0.00D+00 EMaxC= 1.00D-01 BMatC= 5.04D-07 BMatP= 2.78D-06
 IDIUse=1 WtCom= 1.00D+00 WtEn= 0.00D+00
 Coeff-Com: -0.480D-03 0.251D-02 0.255D-02-0.711D-02-0.718D-01-0.106D+00
 Coeff-Com:  0.290D+00 0.890D+00
 Coeff:     -0.480D-03 0.251D-02 0.255D-02-0.711D-02-0.718D-01-0.106D+00
 Coeff:      0.290D+00 0.890D+00
 Gap=     0.227 Goal=   None    Shift=    0.000
 RMSDP=6.72D-06 MaxDP=3.51D-04 DE=-1.78D-05 OVMax= 1.02D-03

 Initial convergence to 1.0D-05 achieved.  Increase integral accuracy.
 Cycle   9  Pass 1  IDiag  1:
 E= -1632.09014529329     Delta-E=       -0.000047137664 Rises=F Damp=F
 DIIS: error= 1.38D-04 at cycle   1 NSaved=   1.
 NSaved= 1 IEnMin= 1 EnMin= -1632.09014529329     IErMin= 1 ErrMin= 1.38D-04
 ErrMax= 1.38D-04  0.00D+00 EMaxC= 1.00D-01 BMatC= 8.49D-06 BMatP= 8.49D-06
 IDIUse=3 WtCom= 9.99D-01 WtEn= 1.38D-03
 Coeff-Com:  0.100D+01
 Coeff-En:   0.100D+01
 Coeff:      0.100D+01
 Gap=     0.227 Goal=   None    Shift=    0.000
 RMSDP=6.72D-06 MaxDP=3.51D-04 DE=-4.71D-05 OVMax= 2.83D-04

 Cycle  10  Pass 1  IDiag  1:
 RMSU=  1.25D-04    CP:  1.00D+00
 E= -1632.09015279397     Delta-E=       -0.000007500679 Rises=F Damp=F
 DIIS: error= 7.08D-06 at cycle   2 NSaved=   2.
 NSaved= 2 IEnMin= 2 EnMin= -1632.09015279397     IErMin= 2 ErrMin= 7.08D-06
 ErrMax= 7.08D-06  0.00D+00 EMaxC= 1.00D-01 BMatC= 9.88D-08 BMatP= 8.49D-06
 IDIUse=1 WtCom= 1.00D+00 WtEn= 0.00D+00
 Coeff-Com: -0.230D-01 0.102D+01
 Coeff:     -0.230D-01 0.102D+01
 Gap=     0.227 Goal=   None    Shift=    0.000
 RMSDP=7.04D-06 MaxDP=2.06D-04 DE=-7.50D-06 OVMax= 1.35D-04

 Cycle  11  Pass 1  IDiag  1:
 RMSU=  2.37D-06    CP:  1.00D+00  1.05D+00
 E= -1632.09015290527     Delta-E=       -0.000000111299 Rises=F Damp=F
 DIIS: error= 7.05D-06 at cycle   3 NSaved=   3.
 NSaved= 3 IEnMin= 3 EnMin= -1632.09015290527     IErMin= 3 ErrMin= 7.05D-06
 ErrMax= 7.05D-06  0.00D+00 EMaxC= 1.00D-01 BMatC= 7.93D-08 BMatP= 9.88D-08
 IDIUse=1 WtCom= 1.00D+00 WtEn= 0.00D+00
 Coeff-Com: -0.211D-01 0.492D+00 0.529D+00
 Coeff:     -0.211D-01 0.492D+00 0.529D+00
 Gap=     0.227 Goal=   None    Shift=    0.000
 RMSDP=7.43D-07 MaxDP=2.83D-05 DE=-1.11D-07 OVMax= 6.39D-05

 Cycle  12  Pass 1  IDiag  1:
 RMSU=  6.95D-07    CP:  1.00D+00  1.06D+00  9.77D-01
 E= -1632.09015297459     Delta-E=       -0.000000069327 Rises=F Damp=F
 DIIS: error= 2.38D-06 at cycle   4 NSaved=   4.
 NSaved= 4 IEnMin= 4 EnMin= -1632.09015297459     IErMin= 4 ErrMin= 2.38D-06
 ErrMax= 2.38D-06  0.00D+00 EMaxC= 1.00D-01 BMatC= 2.29D-09 BMatP= 7.93D-08
 IDIUse=1 WtCom= 1.00D+00 WtEn= 0.00D+00
 Coeff-Com: -0.800D-03-0.139D-01 0.610D-01 0.954D+00
 Coeff:     -0.800D-03-0.139D-01 0.610D-01 0.954D+00
 Gap=     0.227 Goal=   None    Shift=    0.000
 RMSDP=3.81D-07 MaxDP=2.02D-05 DE=-6.93D-08 OVMax= 4.52D-05

 Cycle  13  Pass 1  IDiag  1:
 RMSU=  2.84D-07    CP:  1.00D+00  1.06D+00  1.06D+00  1.17D+00
 E= -1632.09015298380     Delta-E=       -0.000000009211 Rises=F Damp=F
 DIIS: error= 8.29D-07 at cycle   5 NSaved=   5.
 NSaved= 5 IEnMin= 5 EnMin= -1632.09015298380     IErMin= 5 ErrMin= 8.29D-07
 ErrMax= 8.29D-07  0.00D+00 EMaxC= 1.00D-01 BMatC= 9.68D-10 BMatP= 2.29D-09
 IDIUse=1 WtCom= 1.00D+00 WtEn= 0.00D+00
 Coeff-Com:  0.493D-02-0.128D+00-0.105D+00 0.403D+00 0.825D+00
 Coeff:      0.493D-02-0.128D+00-0.105D+00 0.403D+00 0.825D+00
 Gap=     0.227 Goal=   None    Shift=    0.000
 RMSDP=2.43D-07 MaxDP=1.20D-05 DE=-9.21D-09 OVMax= 4.45D-05

 Cycle  14  Pass 1  IDiag  1:
 RMSU=  1.53D-07    CP:  1.00D+00  1.06D+00  1.11D+00  1.33D+00  1.37D+00
 E= -1632.09015298743     Delta-E=       -0.000000003627 Rises=F Damp=F
 DIIS: error= 5.80D-07 at cycle   6 NSaved=   6.
 NSaved= 6 IEnMin= 6 EnMin= -1632.09015298743     IErMin= 6 ErrMin= 5.80D-07
 ErrMax= 5.80D-07  0.00D+00 EMaxC= 1.00D-01 BMatC= 1.86D-10 BMatP= 9.68D-10
 IDIUse=1 WtCom= 1.00D+00 WtEn= 0.00D+00
 Coeff-Com:  0.177D-02-0.383D-01-0.463D-01-0.894D-01 0.260D+00 0.913D+00
 Coeff:      0.177D-02-0.383D-01-0.463D-01-0.894D-01 0.260D+00 0.913D+00
 Gap=     0.227 Goal=   None    Shift=    0.000
 RMSDP=1.34D-07 MaxDP=8.17D-06 DE=-3.63D-09 OVMax= 2.13D-05

 Cycle  15  Pass 1  IDiag  1:
 RMSU=  5.01D-08    CP:  1.00D+00  1.06D+00  1.12D+00  1.36D+00  1.75D+00
                    CP:  1.29D+00
 E= -1632.09015298834     Delta-E=       -0.000000000913 Rises=F Damp=F
 DIIS: error= 1.51D-07 at cycle   7 NSaved=   7.
 NSaved= 7 IEnMin= 7 EnMin= -1632.09015298834     IErMin= 7 ErrMin= 1.51D-07
 ErrMax= 1.51D-07  0.00D+00 EMaxC= 1.00D-01 BMatC= 3.85D-11 BMatP= 1.86D-10
 IDIUse=1 WtCom= 1.00D+00 WtEn= 0.00D+00
 Coeff-Com: -0.545D-03 0.172D-01 0.830D-02-0.136D+00-0.101D+00 0.354D+00
 Coeff-Com:  0.859D+00
 Coeff:     -0.545D-03 0.172D-01 0.830D-02-0.136D+00-0.101D+00 0.354D+00
 Coeff:      0.859D+00
 Gap=     0.227 Goal=   None    Shift=    0.000
 RMSDP=6.29D-08 MaxDP=3.16D-06 DE=-9.13D-10 OVMax= 1.27D-05

 Cycle  16  Pass 1  IDiag  1:
 RMSU=  2.45D-08    CP:  1.00D+00  1.06D+00  1.12D+00  1.37D+00  1.91D+00
                    CP:  1.50D+00  1.25D+00
 E= -1632.09015298858     Delta-E=       -0.000000000234 Rises=F Damp=F
 DIIS: error= 7.01D-08 at cycle   8 NSaved=   8.
 NSaved= 8 IEnMin= 8 EnMin= -1632.09015298858     IErMin= 8 ErrMin= 7.01D-08
 ErrMax= 7.01D-08  0.00D+00 EMaxC= 1.00D-01 BMatC= 4.92D-12 BMatP= 3.85D-11
 IDIUse=1 WtCom= 1.00D+00 WtEn= 0.00D+00
 Coeff-Com: -0.312D-03 0.817D-02 0.655D-02-0.279D-01-0.502D-01-0.121D-02
 Coeff-Com:  0.232D+00 0.833D+00
 Coeff:     -0.312D-03 0.817D-02 0.655D-02-0.279D-01-0.502D-01-0.121D-02
 Coeff:      0.232D+00 0.833D+00
 Gap=     0.227 Goal=   None    Shift=    0.000
 RMSDP=1.96D-08 MaxDP=8.97D-07 DE=-2.34D-10 OVMax= 4.29D-06

 Cycle  17  Pass 1  IDiag  1:
 RMSU=  9.71D-09    CP:  1.00D+00  1.06D+00  1.12D+00  1.37D+00  1.94D+00
                    CP:  1.54D+00  1.44D+00  1.31D+00
 E= -1632.09015298839     Delta-E=        0.000000000185 Rises=F Damp=F
 DIIS: error= 4.59D-08 at cycle   9 NSaved=   9.
 NSaved= 9 IEnMin= 8 EnMin= -1632.09015298858     IErMin= 9 ErrMin= 4.59D-08
 ErrMax= 4.59D-08  0.00D+00 EMaxC= 1.00D-01 BMatC= 1.66D-12 BMatP= 4.92D-12
 IDIUse=1 WtCom= 1.00D+00 WtEn= 0.00D+00
 Coeff-Com:  0.807D-04-0.302D-02-0.560D-03 0.331D-01 0.193D-01-0.111D+00
 Coeff-Com: -0.201D+00 0.232D+00 0.103D+01
 Coeff:      0.807D-04-0.302D-02-0.560D-03 0.331D-01 0.193D-01-0.111D+00
 Coeff:     -0.201D+00 0.232D+00 0.103D+01
 Gap=     0.227 Goal=   None    Shift=    0.000
 RMSDP=1.59D-08 MaxDP=6.59D-07 DE= 1.85D-10 OVMax= 3.88D-06

 Cycle  18  Pass 1  IDiag  1:
 RMSU=  7.13D-09    CP:  1.00D+00  1.06D+00  1.12D+00  1.37D+00  1.96D+00
                    CP:  1.57D+00  1.57D+00  1.68D+00  1.62D+00
 E= -1632.09015298853     Delta-E=       -0.000000000138 Rises=F Damp=F
 DIIS: error= 2.54D-08 at cycle  10 NSaved=  10.
 NSaved=10 IEnMin= 8 EnMin= -1632.09015298858     IErMin=10 ErrMin= 2.54D-08
 ErrMax= 2.54D-08  0.00D+00 EMaxC= 1.00D-01 BMatC= 4.10D-13 BMatP= 1.66D-12
 IDIUse=1 WtCom= 1.00D+00 WtEn= 0.00D+00
 Coeff-Com:  0.986D-04-0.275D-02-0.175D-02 0.132D-01 0.181D-01-0.209D-01
 Coeff-Com: -0.961D-01-0.163D+00 0.136D+00 0.112D+01
 Coeff:      0.986D-04-0.275D-02-0.175D-02 0.132D-01 0.181D-01-0.209D-01
 Coeff:     -0.961D-01-0.163D+00 0.136D+00 0.112D+01
 Gap=     0.227 Goal=   None    Shift=    0.000
 RMSDP=1.02D-08 MaxDP=4.24D-07 DE=-1.38D-10 OVMax= 2.59D-06

 Cycle  19  Pass 1  IDiag  1:
 RMSU=  2.64D-09    CP:  1.00D+00  1.06D+00  1.12D+00  1.37D+00  1.96D+00
                    CP:  1.58D+00  1.63D+00  1.88D+00  2.27D+00  1.61D+00
 E= -1632.09015298860     Delta-E=       -0.000000000073 Rises=F Damp=F
 DIIS: error= 1.13D-08 at cycle  11 NSaved=  11.
 NSaved=11 IEnMin=11 EnMin= -1632.09015298860     IErMin=11 ErrMin= 1.13D-08
 ErrMax= 1.13D-08  0.00D+00 EMaxC= 1.00D-01 BMatC= 1.42D-13 BMatP= 4.10D-13
 IDIUse=1 WtCom= 1.00D+00 WtEn= 0.00D+00
 Coeff-Com:  0.489D-05 0.143D-03-0.393D-03-0.775D-02-0.292D-03 0.325D-01
 Coeff-Com:  0.375D-01-0.129D+00-0.349D+00 0.375D+00 0.104D+01
 Coeff:      0.489D-05 0.143D-03-0.393D-03-0.775D-02-0.292D-03 0.325D-01
 Coeff:      0.375D-01-0.129D+00-0.349D+00 0.375D+00 0.104D+01
 Gap=     0.227 Goal=   None    Shift=    0.000
 RMSDP=6.69D-09 MaxDP=2.56D-07 DE=-7.28D-11 OVMax= 1.63D-06

 SCF Done:  E(RLC-wPBE) =  -1632.09015299     A.U. after   19 cycles
            NFock= 19  Conv=0.67D-08     -V/T= 2.0098
 KE= 1.616307611641D+03 PE=-1.051242768068D+04 EE= 3.919152205542D+03
 Leave Link  502 at Fri Jun  4 11:09:55 2021, MaxMem=   536870912 cpu:      4293.2
 (Enter /pbs_home/pkowalski/g09d01/g09/l601.exe)
 Copying SCF densities to generalized density rwf, IOpCl= 0 IROHF=0.

 **********************************************************************

            Population analysis using the SCF density.

 **********************************************************************

 Orbital symmetries:
       Occupied  (A) (A) (A) (A) (A) (A) (A) (A) (A) (A) (A) (A)
                 (A) (A) (A) (A) (A) (A) (A) (A) (A) (A) (A) (A)
                 (A) (A) (A) (A) (A) (A) (A) (A) (A) (A) (A) (A)
                 (A) (A) (A) (A) (A) (A) (A) (A) (A) (A) (A) (A)
                 (A) (A) (A) (A) (A) (A) (A) (A) (A) (A) (A) (A)
                 (A) (A) (A) (A) (A) (A) (A) (A) (A) (A) (A) (A)
                 (A) (A) (A) (A) (A) (A) (A) (A) (A) (A) (A) (A)
                 (A) (A) (A) (A) (A) (A) (A) (A) (A) (A) (A) (A)
                 (A) (A) (A) (A) (A) (A) (A) (A) (A) (A) (A) (A)
                 (A) (A) (A)
       Virtual   (A) (A) (A) (A) (A) (A) (A) (A) (A) (A) (A) (A)
                 (A) (A) (A) (A) (A) (A) (A) (A) (A) (A) (A) (A)
                 (A) (A) (A) (A) (A) (A) (A) (A) (A) (A) (A) (A)
                 (A) (A) (A) (A) (A) (A) (A) (A) (A) (A) (A) (A)
                 (A) (A) (A) (A) (A) (A) (A) (A) (A) (A) (A) (A)
                 (A) (A) (A) (A) (A) (A) (A) (A) (A) (A) (A) (A)
                 (A) (A) (A) (A) (A) (A) (A) (A) (A) (A) (A) (A)
                 (A) (A) (A) (A) (A) (A) (A) (A) (A) (A) (A) (A)
                 (A) (A) (A) (A) (A) (A) (A) (A) (A) (A) (A) (A)
                 (A) (A) (A) (A) (A) (A) (A) (A) (A) (A) (A) (A)
                 (A) (A) (A) (A) (A) (A) (A) (A) (A) (A) (A) (A)
                 (A) (A) (A) (A) (A) (A) (A) (A) (A) (A) (A) (A)
                 (A) (A) (A) (A) (A) (A) (A) (A) (A) (A) (A) (A)
                 (A) (A) (A) (A) (A) (A) (A) (A) (A) (A) (A) (A)
                 (A) (A) (A) (A) (A) (A) (A) (A) (A) (A) (A) (A)
                 (A) (A) (A) (A) (A) (A) (A) (A) (A) (A) (A) (A)
                 (A) (A) (A) (A) (A) (A) (A) (A) (A) (A) (A) (A)
                 (A) (A) (A) (A) (A) (A) (A) (A) (A) (A) (A) (A)
                 (A) (A) (A) (A) (A) (A) (A) (A) (A) (A) (A) (A)
                 (A) (A) (A) (A) (A) (A) (A) (A) (A) (A) (A) (A)
                 (A) (A) (A) (A) (A) (A) (A) (A) (A) (A) (A) (A)
                 (A) (A) (A) (A) (A) (A) (A) (A) (A) (A) (A) (A)
                 (A) (A) (A) (A) (A) (A) (A) (A) (A) (A) (A) (A)
                 (A) (A) (A) (A) (A) (A) (A) (A) (A) (A) (A) (A)
                 (A) (A) (A) (A) (A) (A) (A) (A) (A) (A) (A) (A)
                 (A) (A) (A) (A) (A) (A) (A) (A) (A) (A) (A) (A)
                 (A) (A) (A) (A) (A) (A) (A) (A) (A) (A) (A) (A)
                 (A) (A) (A) (A) (A) (A) (A) (A) (A) (A) (A) (A)
                 (A) (A) (A) (A) (A) (A) (A) (A) (A) (A) (A) (A)
                 (A) (A) (A) (A) (A) (A) (A) (A) (A) (A) (A) (A)
                 (A) (A) (A) (A) (A) (A) (A) (A) (A) (A) (A) (A)
                 (A) (A) (A) (A) (A) (A) (A) (A) (A) (A) (A) (A)
                 (A) (A) (A) (A) (A) (A) (A) (A) (A)
 The electronic state is 1-A.
 Alpha  occ. eigenvalues --  -24.51508 -24.51342 -24.51264 -24.51230 -24.51210
 Alpha  occ. eigenvalues --  -24.50877 -19.02882 -19.02809 -10.31985 -10.31825
 Alpha  occ. eigenvalues --  -10.31803 -10.21777 -10.21736 -10.20492 -10.20375
 Alpha  occ. eigenvalues --  -10.18810 -10.18695 -10.17139 -10.17064 -10.15251
 Alpha  occ. eigenvalues --  -10.15103 -10.15043 -10.14833 -10.14786 -10.14732
 Alpha  occ. eigenvalues --  -10.14304 -10.14174 -10.13953 -10.13805 -10.13512
 Alpha  occ. eigenvalues --  -10.13506  -1.38910  -1.36848  -1.35608  -1.31982
 Alpha  occ. eigenvalues --   -1.31080  -1.30532  -1.25204  -1.24005  -1.04808
 Alpha  occ. eigenvalues --   -1.02527  -1.02245  -0.99699  -0.95828  -0.93513
 Alpha  occ. eigenvalues --   -0.91314  -0.90411  -0.89335  -0.88302  -0.88222
 Alpha  occ. eigenvalues --   -0.84558  -0.82523  -0.78866  -0.78767  -0.78177
 Alpha  occ. eigenvalues --   -0.76451  -0.75468  -0.75073  -0.72685  -0.71968
 Alpha  occ. eigenvalues --   -0.71520  -0.70733  -0.70266  -0.68197  -0.67997
 Alpha  occ. eigenvalues --   -0.66986  -0.66117  -0.65754  -0.65130  -0.63017
 Alpha  occ. eigenvalues --   -0.62734  -0.62392  -0.61054  -0.59770  -0.58955
 Alpha  occ. eigenvalues --   -0.58762  -0.57916  -0.57636  -0.57342  -0.57284
 Alpha  occ. eigenvalues --   -0.56959  -0.56493  -0.55609  -0.55407  -0.55289
 Alpha  occ. eigenvalues --   -0.54912  -0.54161  -0.53791  -0.53696  -0.53200
 Alpha  occ. eigenvalues --   -0.53153  -0.52711  -0.52613  -0.51876  -0.50706
 Alpha  occ. eigenvalues --   -0.50662  -0.50478  -0.49946  -0.48898  -0.47968
 Alpha  occ. eigenvalues --   -0.47474  -0.46675  -0.46076  -0.45683  -0.45237
 Alpha  occ. eigenvalues --   -0.44644  -0.41525  -0.38204  -0.35904  -0.35015
 Alpha  occ. eigenvalues --   -0.28063
 Alpha virt. eigenvalues --   -0.05342   0.03035   0.06691   0.07087   0.08876
 Alpha virt. eigenvalues --    0.12020   0.14776   0.15255   0.15551   0.15689
 Alpha virt. eigenvalues --    0.16547   0.18162   0.19206   0.19404   0.19972
 Alpha virt. eigenvalues --    0.20904   0.21311   0.21509   0.22188   0.22526
 Alpha virt. eigenvalues --    0.22950   0.23064   0.25153   0.25282   0.25663
 Alpha virt. eigenvalues --    0.26037   0.26947   0.27111   0.28407   0.28571
 Alpha virt. eigenvalues --    0.30203   0.30866   0.31489   0.32176   0.32548
 Alpha virt. eigenvalues --    0.32761   0.33535   0.34799   0.35097   0.36119
 Alpha virt. eigenvalues --    0.36556   0.36822   0.37646   0.38754   0.39098
 Alpha virt. eigenvalues --    0.40346   0.40492   0.40635   0.41513   0.42143
 Alpha virt. eigenvalues --    0.42987   0.43375   0.44127   0.46338   0.46857
 Alpha virt. eigenvalues --    0.47632   0.48274   0.50040   0.50187   0.50551
 Alpha virt. eigenvalues --    0.52377   0.52578   0.53539   0.53804   0.54910
 Alpha virt. eigenvalues --    0.56008   0.56761   0.57099   0.57466   0.57806
 Alpha virt. eigenvalues --    0.58141   0.58451   0.59128   0.59918   0.59957
 Alpha virt. eigenvalues --    0.60614   0.61420   0.61948   0.62181   0.62650
 Alpha virt. eigenvalues --    0.63450   0.64224   0.64853   0.65186   0.65562
 Alpha virt. eigenvalues --    0.66141   0.66762   0.67281   0.67540   0.68997
 Alpha virt. eigenvalues --    0.69420   0.69851   0.70545   0.71070   0.72145
 Alpha virt. eigenvalues --    0.73299   0.73966   0.74117   0.74477   0.74857
 Alpha virt. eigenvalues --    0.75140   0.75492   0.75966   0.76158   0.76582
 Alpha virt. eigenvalues --    0.76962   0.77308   0.77623   0.78087   0.78985
 Alpha virt. eigenvalues --    0.79193   0.79939   0.80565   0.81163   0.82169
 Alpha virt. eigenvalues --    0.82736   0.83120   0.83507   0.83622   0.84177
 Alpha virt. eigenvalues --    0.84356   0.84642   0.85472   0.86665   0.86804
 Alpha virt. eigenvalues --    0.87199   0.87960   0.88346   0.90192   0.90977
 Alpha virt. eigenvalues --    0.91100   0.92794   0.93016   0.96589   0.97618
 Alpha virt. eigenvalues --    0.98333   0.99630   1.00407   1.00864   1.01292
 Alpha virt. eigenvalues --    1.02021   1.03007   1.03803   1.05330   1.07280
 Alpha virt. eigenvalues --    1.09065   1.10928   1.11428   1.15948   1.17770
 Alpha virt. eigenvalues --    1.18207   1.19139   1.19907   1.20516   1.21582
 Alpha virt. eigenvalues --    1.22114   1.23412   1.24826   1.25683   1.26241
 Alpha virt. eigenvalues --    1.26859   1.28058   1.30233   1.30899   1.31025
 Alpha virt. eigenvalues --    1.31954   1.32957   1.33734   1.33917   1.34900
 Alpha virt. eigenvalues --    1.35474   1.36180   1.36707   1.37353   1.38132
 Alpha virt. eigenvalues --    1.39251   1.39760   1.40493   1.41270   1.41877
 Alpha virt. eigenvalues --    1.43201   1.44395   1.44807   1.45696   1.46988
 Alpha virt. eigenvalues --    1.47351   1.49039   1.50000   1.51478   1.52988
 Alpha virt. eigenvalues --    1.53428   1.54155   1.55224   1.55941   1.56540
 Alpha virt. eigenvalues --    1.59412   1.60116   1.60655   1.61080   1.62047
 Alpha virt. eigenvalues --    1.62822   1.63802   1.64827   1.66136   1.66158
 Alpha virt. eigenvalues --    1.66371   1.68626   1.71319   1.72334   1.73207
 Alpha virt. eigenvalues --    1.74534   1.76951   1.77835   1.79329   1.79705
 Alpha virt. eigenvalues --    1.79967   1.80039   1.81783   1.82554   1.83090
 Alpha virt. eigenvalues --    1.83193   1.83667   1.84005   1.84256   1.84806
 Alpha virt. eigenvalues --    1.85153   1.86341   1.86422   1.87147   1.87314
 Alpha virt. eigenvalues --    1.88232   1.88545   1.88980   1.89223   1.89476
 Alpha virt. eigenvalues --    1.90007   1.90497   1.91252   1.91855   1.92320
 Alpha virt. eigenvalues --    1.93010   1.93969   1.94686   1.95824   1.95954
 Alpha virt. eigenvalues --    1.96556   1.97451   1.98427   1.99328   2.00301
 Alpha virt. eigenvalues --    2.00701   2.01974   2.02490   2.05332   2.05766
 Alpha virt. eigenvalues --    2.06163   2.06439   2.07279   2.08125   2.08792
 Alpha virt. eigenvalues --    2.09315   2.09893   2.10176   2.11313   2.12818
 Alpha virt. eigenvalues --    2.13549   2.14529   2.15208   2.16362   2.16885
 Alpha virt. eigenvalues --    2.17062   2.18759   2.20407   2.21741   2.22443
 Alpha virt. eigenvalues --    2.22970   2.23793   2.24225   2.24290   2.25192
 Alpha virt. eigenvalues --    2.25268   2.27160   2.27723   2.28883   2.29351
 Alpha virt. eigenvalues --    2.30058   2.31020   2.31942   2.33429   2.33749
 Alpha virt. eigenvalues --    2.34458   2.34963   2.37824   2.38382   2.38865
 Alpha virt. eigenvalues --    2.39335   2.39913   2.40122   2.41040   2.43614
 Alpha virt. eigenvalues --    2.45053   2.46574   2.48167   2.48988   2.49701
 Alpha virt. eigenvalues --    2.51063   2.52280   2.54278   2.55486   2.56040
 Alpha virt. eigenvalues --    2.57652   2.59014   2.60442   2.62584   2.63581
 Alpha virt. eigenvalues --    2.64701   2.65378   2.67251   2.68503   2.69427
 Alpha virt. eigenvalues --    2.70700   2.71716   2.73018   2.73632   2.75427
 Alpha virt. eigenvalues --    2.76771   2.79956   2.82120   2.84472   2.85017
 Alpha virt. eigenvalues --    2.85969   2.86843   2.87639   2.88948   2.91571
 Alpha virt. eigenvalues --    2.91772   2.94581   2.95142   3.00779   3.02267
 Alpha virt. eigenvalues --    3.02796   3.04123   3.06807   3.07121   3.08109
 Alpha virt. eigenvalues --    3.09434   3.13104   3.13432   3.14290   3.14718
 Alpha virt. eigenvalues --    3.14956   3.15430   3.15719   3.16099   3.16276
 Alpha virt. eigenvalues --    3.16532   3.17841   3.18106   3.20224   3.20714
 Alpha virt. eigenvalues --    3.21553   3.22801   3.23355   3.24648   3.25913
 Alpha virt. eigenvalues --    3.27253   3.28526   3.29253   3.30195   3.30919
 Alpha virt. eigenvalues --    3.34742   3.35848   3.36729   3.41031   3.43915
 Alpha virt. eigenvalues --    3.44833   3.45543   3.47509   3.49473   3.50275
 Alpha virt. eigenvalues --    3.54226   3.61236   3.62313   3.64021   3.66414
 Alpha virt. eigenvalues --    3.75145   3.79986   3.81422   3.83735   3.86191
 Alpha virt. eigenvalues --    3.92804   3.94109   3.95518
          Condensed to atoms (all electrons):
               1          2          3          4          5          6
     1  C    5.568865   0.245459  -0.025110  -0.053047   0.203379   0.014863
     2  C    0.245459   5.485672   0.192180  -0.096972   0.014352   0.028624
     3  C   -0.025110   0.192180   5.034954   0.393074  -0.114754   0.341747
     4  O   -0.053047  -0.096972   0.393074   7.818731   0.313881  -0.047608
     5  C    0.203379   0.014352  -0.114754   0.313881   5.369170   0.002732
     6  C    0.014863   0.028624   0.341747  -0.047608   0.002732   5.075553
     7  C    0.367731  -0.069714   0.026318   0.007781  -0.081565  -0.000374
     8  C   -0.036003  -0.024523  -0.000230  -0.000056   0.005368   0.000001
     9  C   -0.052876   0.005496   0.000099   0.000250  -0.036067   0.000006
    10  C    0.008714   0.000757   0.000003   0.000001  -0.000281   0.000000
    11  C    0.013380  -0.000371   0.000007   0.000000  -0.000520   0.000000
    12  F   -0.011133  -0.001667  -0.000014   0.000000   0.000036   0.000000
    13  F   -0.003965  -0.005095  -0.000038   0.000000  -0.000094   0.000001
    14  F   -0.001584  -0.000007   0.000000   0.000000  -0.000017   0.000000
    15  F   -0.000093   0.000001   0.000000   0.000000   0.000000   0.000000
    16  F   -0.000077   0.000000   0.000000   0.000000  -0.000010   0.000000
    17  F   -0.000310  -0.000004   0.000000   0.000000  -0.000003   0.000000
    18  C   -0.026187   0.001256   0.000599  -0.065827   0.183497  -0.000127
    19  C   -0.031204   0.001943   0.000259   0.004858  -0.026212   0.000011
    20  C    0.006013  -0.002958   0.002465   0.005459  -0.074232  -0.000104
    21  H   -0.000851  -0.000026  -0.000048   0.000084   0.008926  -0.000003
    22  H   -0.002845   0.000782   0.000822   0.006059  -0.006588  -0.000061
    23  H    0.007844  -0.003609   0.001315  -0.000783  -0.012582  -0.000040
    24  C   -0.054479  -0.002858  -0.001451  -0.049439   0.376029  -0.000266
    25  H    0.008337  -0.000035  -0.000484  -0.000371  -0.017007   0.000034
    26  H   -0.008539  -0.000904   0.000202   0.003659  -0.004948   0.000009
    27  H   -0.006895   0.002301   0.000839  -0.001742  -0.004649  -0.000295
    28  C    0.001567  -0.129738   0.091615   0.003107  -0.000242   0.324461
    29  C    0.001581   0.000135  -0.000028  -0.000207   0.005878   0.000000
    30  C    0.000195  -0.000041  -0.000006   0.000031   0.000058   0.000000
    31  O    0.004533  -0.000200   0.000029   0.000290  -0.064251   0.000006
    32  C    0.000015   0.000000   0.000000   0.000007  -0.000174   0.000000
    33  C    0.016180   0.071000  -0.134853  -0.000138  -0.000348   0.061816
    34  C   -0.090539   0.324334   0.023684   0.005369   0.015780  -0.100524
    35  H   -0.016046  -0.059320   0.012714  -0.000058   0.000000  -0.002027
    36  H   -0.000012  -0.002271   0.013787  -0.000040   0.000003  -0.062361
    37  H   -0.000385   0.013760  -0.001465   0.000003   0.000007   0.011470
    38  H   -0.000528   0.019354  -0.068811  -0.000903  -0.000138   0.453723
    39  C    0.000041   0.000002   0.000000   0.000000  -0.000351   0.000000
    40  C    0.000001   0.000000   0.000000   0.000000  -0.000012   0.000000
    41  C    0.000000   0.000000   0.000000   0.000000   0.000018   0.000000
    42  H    0.000000   0.000000   0.000000   0.000000   0.000000   0.000000
    43  H    0.000000   0.000000   0.000000   0.000000   0.000000   0.000000
    44  H    0.000001   0.000000   0.000000   0.000000  -0.000021   0.000000
    45  H    0.000024   0.000000   0.000000   0.000000  -0.000007   0.000000
               7          8          9         10         11         12
     1  C    0.367731  -0.036003  -0.052876   0.008714   0.013380  -0.011133
     2  C   -0.069714  -0.024523   0.005496   0.000757  -0.000371  -0.001667
     3  C    0.026318  -0.000230   0.000099   0.000003   0.000007  -0.000014
     4  O    0.007781  -0.000056   0.000250   0.000001   0.000000   0.000000
     5  C   -0.081565   0.005368  -0.036067  -0.000281  -0.000520   0.000036
     6  C   -0.000374   0.000001   0.000006   0.000000   0.000000   0.000000
     7  C    6.019378  -0.182382   0.180098  -0.016188   0.050446  -0.054737
     8  C   -0.182382   5.185029   0.081947   0.109391  -0.160490   0.354903
     9  C    0.180098   0.081947   5.951181  -0.013862  -0.108593  -0.004422
    10  C   -0.016188   0.109391  -0.013862   4.956462   0.030194  -0.037986
    11  C    0.050446  -0.160490  -0.108593   0.030194   5.195196   0.011777
    12  F   -0.054737   0.354903  -0.004422  -0.037986   0.011777   8.945880
    13  F   -0.051579   0.350405   0.002954  -0.030506   0.004983  -0.030855
    14  F    0.013678  -0.053795   0.000161   0.358340  -0.043440   0.000250
    15  F    0.005620  -0.046239   0.004696   0.374099  -0.043760  -0.000121
    16  F    0.002203   0.004379  -0.042819  -0.028002   0.336785  -0.000001
    17  F   -0.007314   0.011567  -0.054297  -0.039808   0.363045  -0.000497
    18  C   -0.035008   0.000124  -0.068027  -0.000498   0.006569  -0.000032
    19  C   -0.052171   0.009637   0.357801   0.013155  -0.038811  -0.000563
    20  C   -0.003064  -0.001115  -0.007349   0.000138  -0.000826  -0.000265
    21  H    0.000499   0.000028  -0.002498  -0.000002  -0.000019  -0.000001
    22  H   -0.000369   0.000021   0.000124  -0.000004   0.000027   0.000000
    23  H   -0.004063   0.000887   0.007110   0.000011  -0.000106   0.002173
    24  C   -0.004133  -0.000199  -0.005827  -0.000020  -0.000434  -0.000002
    25  H    0.000069   0.000015  -0.000277   0.000001  -0.000004   0.000000
    26  H    0.006791  -0.000060  -0.004035   0.000126  -0.000233   0.000001
    27  H   -0.002687  -0.000087   0.000556  -0.000001   0.000029   0.000000
    28  C   -0.000007   0.000011  -0.000003   0.000000   0.000000   0.000001
    29  C    0.008081  -0.000113  -0.065947  -0.000303  -0.016058  -0.000006
    30  C    0.000125   0.000002   0.025034   0.000009  -0.000339   0.000000
    31  O    0.000382   0.000001   0.007068   0.000001  -0.000044   0.000000
    32  C   -0.000001   0.000000  -0.000395   0.000000   0.000007   0.000000
    33  C   -0.000402   0.000062   0.000021   0.000000   0.000000   0.000005
    34  C   -0.026307   0.003010   0.000237   0.000165  -0.000062   0.001271
    35  H   -0.003952   0.004042   0.000082   0.000708  -0.000140   0.002550
    36  H    0.000000   0.000000   0.000000   0.000000   0.000000   0.000000
    37  H    0.000011  -0.000009   0.000000   0.000000   0.000000  -0.000002
    38  H    0.000000   0.000000   0.000000   0.000000   0.000000   0.000000
    39  C    0.000107  -0.000008  -0.023344   0.000045   0.001881   0.000000
    40  C    0.000009   0.000000  -0.000308   0.000001   0.000072   0.000000
    41  C   -0.000001   0.000000   0.000010   0.000000  -0.000001   0.000000
    42  H    0.000000   0.000000   0.000006   0.000000  -0.000002   0.000000
    43  H    0.000000   0.000000   0.000000   0.000000   0.000000   0.000000
    44  H    0.000000   0.000000   0.000001   0.000000   0.000000   0.000000
    45  H    0.000073  -0.000066  -0.002461   0.000349   0.001467   0.000000
              13         14         15         16         17         18
     1  C   -0.003965  -0.001584  -0.000093  -0.000077  -0.000310  -0.026187
     2  C   -0.005095  -0.000007   0.000001   0.000000  -0.000004   0.001256
     3  C   -0.000038   0.000000   0.000000   0.000000   0.000000   0.000599
     4  O    0.000000   0.000000   0.000000   0.000000   0.000000  -0.065827
     5  C   -0.000094  -0.000017   0.000000  -0.000010  -0.000003   0.183497
     6  C    0.000001   0.000000   0.000000   0.000000   0.000000  -0.000127
     7  C   -0.051579   0.013678   0.005620   0.002203  -0.007314  -0.035008
     8  C    0.350405  -0.053795  -0.046239   0.004379   0.011567   0.000124
     9  C    0.002954   0.000161   0.004696  -0.042819  -0.054297  -0.068027
    10  C   -0.030506   0.358340   0.374099  -0.028002  -0.039808  -0.000498
    11  C    0.004983  -0.043440  -0.043760   0.336785   0.363045   0.006569
    12  F   -0.030855   0.000250  -0.000121  -0.000001  -0.000497  -0.000032
    13  F    8.932444  -0.001586   0.000085  -0.000001  -0.000001   0.000008
    14  F   -0.001586   8.935412  -0.034057  -0.001581   0.000250  -0.000008
    15  F    0.000085  -0.034057   8.909564   0.000056   0.000006   0.000000
    16  F   -0.000001  -0.001581   0.000056   8.934381  -0.031724  -0.000023
    17  F   -0.000001   0.000250   0.000006  -0.031724   8.939153  -0.000232
    18  C    0.000008  -0.000008   0.000000  -0.000023  -0.000232   5.375260
    19  C   -0.000111  -0.001075  -0.000082  -0.010783  -0.004210   0.188991
    20  C   -0.000002   0.000000   0.000000   0.000000   0.000054   0.369908
    21  H    0.000000   0.000000   0.000000   0.000000   0.000009  -0.002666
    22  H    0.000000   0.000000   0.000000   0.000000  -0.000001  -0.015694
    23  H    0.000016   0.000000   0.000000   0.000002   0.000153  -0.007903
    24  C    0.000008  -0.000008   0.000000   0.000000  -0.000001  -0.076412
    25  H    0.000000   0.000000   0.000000   0.000000   0.000000  -0.006505
    26  H   -0.000003   0.000059   0.000000   0.000031   0.000002  -0.012008
    27  H    0.000000   0.000000   0.000000   0.000000   0.000000   0.008955
    28  C   -0.000001   0.000000   0.000000   0.000000   0.000000   0.000015
    29  C    0.000000   0.000014   0.000001  -0.001536  -0.002440   0.014224
    30  C    0.000000   0.000000   0.000000  -0.000006  -0.000007  -0.114698
    31  O    0.000000   0.000000   0.000000   0.000000   0.000000   0.313774
    32  C    0.000000   0.000000   0.000000  -0.000001   0.000000   0.002692
    33  C    0.000254   0.000000   0.000000   0.000000   0.000000  -0.000004
    34  C   -0.000067  -0.000004   0.000000   0.000000   0.000000  -0.000450
    35  H    0.013198  -0.000009  -0.000005   0.000000   0.000000  -0.000001
    36  H    0.000000   0.000000   0.000000   0.000000   0.000000   0.000000
    37  H   -0.000008   0.000000   0.000000   0.000000   0.000000   0.000000
    38  H    0.000000   0.000000   0.000000   0.000000   0.000000  -0.000018
    39  C    0.000000  -0.000006   0.000000  -0.002668   0.000424   0.015581
    40  C    0.000000   0.000000   0.000000   0.000377   0.000001  -0.000370
    41  C    0.000000   0.000000   0.000000  -0.000001   0.000000  -0.000262
    42  H    0.000000   0.000000   0.000000  -0.000012   0.000000   0.000008
    43  H    0.000000   0.000000   0.000000   0.000000   0.000000   0.000003
    44  H    0.000000   0.000000   0.000000   0.000000   0.000000  -0.000131
    45  H    0.000000  -0.000013  -0.000002   0.019536   0.000217  -0.000057
              19         20         21         22         23         24
     1  C   -0.031204   0.006013  -0.000851  -0.002845   0.007844  -0.054479
     2  C    0.001943  -0.002958  -0.000026   0.000782  -0.003609  -0.002858
     3  C    0.000259   0.002465  -0.000048   0.000822   0.001315  -0.001451
     4  O    0.004858   0.005459   0.000084   0.006059  -0.000783  -0.049439
     5  C   -0.026212  -0.074232   0.008926  -0.006588  -0.012582   0.376029
     6  C    0.000011  -0.000104  -0.000003  -0.000061  -0.000040  -0.000266
     7  C   -0.052171  -0.003064   0.000499  -0.000369  -0.004063  -0.004133
     8  C    0.009637  -0.001115   0.000028   0.000021   0.000887  -0.000199
     9  C    0.357801  -0.007349  -0.002498   0.000124   0.007110  -0.005827
    10  C    0.013155   0.000138  -0.000002  -0.000004   0.000011  -0.000020
    11  C   -0.038811  -0.000826  -0.000019   0.000027  -0.000106  -0.000434
    12  F   -0.000563  -0.000265  -0.000001   0.000000   0.002173  -0.000002
    13  F   -0.000111  -0.000002   0.000000   0.000000   0.000016   0.000008
    14  F   -0.001075   0.000000   0.000000   0.000000   0.000000  -0.000008
    15  F   -0.000082   0.000000   0.000000   0.000000   0.000000   0.000000
    16  F   -0.010783   0.000000   0.000000   0.000000   0.000002   0.000000
    17  F   -0.004210   0.000054   0.000009  -0.000001   0.000153  -0.000001
    18  C    0.188991   0.369908  -0.002666  -0.015694  -0.007903  -0.076412
    19  C    5.587179  -0.049283  -0.007512   0.007856  -0.005626   0.002419
    20  C   -0.049283   4.605160   0.381217   0.389238   0.383030   0.009967
    21  H   -0.007512   0.381217   0.601981  -0.018103  -0.016918  -0.000222
    22  H    0.007856   0.389238  -0.018103   0.581257  -0.016943  -0.000007
    23  H   -0.005626   0.383030  -0.016918  -0.016943   0.591007  -0.000251
    24  C    0.002419   0.009967  -0.000222  -0.000007  -0.000251   4.595695
    25  H   -0.002003   0.000015  -0.000017   0.000077  -0.000011   0.389264
    26  H    0.012451  -0.000182   0.000006  -0.000013  -0.000004   0.387427
    27  H   -0.000961  -0.000226   0.000005  -0.000017   0.000006   0.382308
    28  C    0.000000  -0.000025   0.000000  -0.000035   0.000005   0.000002
    29  C    0.237472  -0.006374   0.002809   0.000039  -0.001292  -0.002854
    30  C   -0.027434  -0.001518   0.000989  -0.000503   0.000319   0.002191
    31  O   -0.051782  -0.050481  -0.002361  -0.000356   0.003866   0.005005
    32  C    0.016563  -0.000236  -0.000339   0.000033   0.000006  -0.000080
    33  C    0.000000   0.000003   0.000000   0.000016   0.000009   0.000012
    34  C    0.000060  -0.000103   0.000002  -0.000027   0.000209  -0.000530
    35  H    0.000031  -0.000014   0.000000   0.000002   0.000060  -0.000006
    36  H    0.000000   0.000000   0.000000   0.000000   0.000000   0.000000
    37  H    0.000000   0.000000   0.000000   0.000000  -0.000001   0.000000
    38  H    0.000001  -0.000034   0.000000   0.000099  -0.000005  -0.000007
    39  C   -0.088858  -0.000553  -0.000182   0.000014  -0.000014   0.000032
    40  C    0.014716   0.000016   0.000006  -0.000001   0.000002   0.000011
    41  C    0.001277  -0.000001  -0.000014   0.000001  -0.000001  -0.000023
    42  H   -0.000361   0.000000   0.000000   0.000000   0.000000   0.000000
    43  H   -0.000008   0.000000   0.000000   0.000000   0.000000   0.000000
    44  H   -0.000527  -0.000007  -0.000003   0.000009   0.000001  -0.000027
    45  H   -0.016707   0.000007   0.000001   0.000000  -0.000002  -0.000002
              25         26         27         28         29         30
     1  C    0.008337  -0.008539  -0.006895   0.001567   0.001581   0.000195
     2  C   -0.000035  -0.000904   0.002301  -0.129738   0.000135  -0.000041
     3  C   -0.000484   0.000202   0.000839   0.091615  -0.000028  -0.000006
     4  O   -0.000371   0.003659  -0.001742   0.003107  -0.000207   0.000031
     5  C   -0.017007  -0.004948  -0.004649  -0.000242   0.005878   0.000058
     6  C    0.000034   0.000009  -0.000295   0.324461   0.000000   0.000000
     7  C    0.000069   0.006791  -0.002687  -0.000007   0.008081   0.000125
     8  C    0.000015  -0.000060  -0.000087   0.000011  -0.000113   0.000002
     9  C   -0.000277  -0.004035   0.000556  -0.000003  -0.065947   0.025034
    10  C    0.000001   0.000126  -0.000001   0.000000  -0.000303   0.000009
    11  C   -0.000004  -0.000233   0.000029   0.000000  -0.016058  -0.000339
    12  F    0.000000   0.000001   0.000000   0.000001  -0.000006   0.000000
    13  F    0.000000  -0.000003   0.000000  -0.000001   0.000000   0.000000
    14  F    0.000000   0.000059   0.000000   0.000000   0.000014   0.000000
    15  F    0.000000   0.000000   0.000000   0.000000   0.000001   0.000000
    16  F    0.000000   0.000031   0.000000   0.000000  -0.001536  -0.000006
    17  F    0.000000   0.000002   0.000000   0.000000  -0.002440  -0.000007
    18  C   -0.006505  -0.012008   0.008955   0.000015   0.014224  -0.114698
    19  C   -0.002003   0.012451  -0.000961   0.000000   0.237472  -0.027434
    20  C    0.000015  -0.000182  -0.000226  -0.000025  -0.006374  -0.001518
    21  H   -0.000017   0.000006   0.000005   0.000000   0.002809   0.000989
    22  H    0.000077  -0.000013  -0.000017  -0.000035   0.000039  -0.000503
    23  H   -0.000011  -0.000004   0.000006   0.000005  -0.001292   0.000319
    24  C    0.389264   0.387427   0.382308   0.000002  -0.002854   0.002191
    25  H    0.584150  -0.016763  -0.018443   0.000001   0.000534   0.000485
    26  H   -0.016763   0.584701  -0.016980  -0.000001  -0.003212   0.001070
    27  H   -0.018443  -0.016980   0.602729  -0.000009  -0.000009  -0.000035
    28  C    0.000001  -0.000001  -0.000009   4.998157   0.000000   0.000000
    29  C    0.000534  -0.003212  -0.000009   0.000000   5.445686   0.202201
    30  C    0.000485   0.001070  -0.000035   0.000000   0.202201   5.033779
    31  O    0.006407  -0.000788   0.000075   0.000000  -0.095586   0.392375
    32  C   -0.000104   0.000007  -0.000002   0.000000   0.025657   0.340895
    33  C   -0.000001   0.000001   0.000004   0.317838   0.000000   0.000000
    34  C    0.000012  -0.000008  -0.000134   0.053138   0.000002  -0.000001
    35  H    0.000000  -0.000001   0.000002   0.011512   0.000000   0.000000
    36  H    0.000000   0.000000   0.000000   0.450306   0.000000   0.000000
    37  H    0.000000   0.000000   0.000000  -0.062952   0.000000   0.000000
    38  H    0.000008   0.000001  -0.000002  -0.068340   0.000000   0.000000
    39  C   -0.000037  -0.000016   0.000001   0.000000   0.330215   0.025026
    40  C    0.000010  -0.000007   0.000000   0.000000   0.068692  -0.131942
    41  C   -0.000023   0.000008   0.000000   0.000000  -0.128554   0.090943
    42  H    0.000000   0.000000   0.000000   0.000000   0.013765  -0.001501
    43  H    0.000000   0.000000   0.000000   0.000000  -0.002225   0.013786
    44  H    0.000083  -0.000003   0.000000   0.000000   0.019189  -0.068796
    45  H    0.000001   0.000025   0.000000   0.000000  -0.059074   0.012839
              31         32         33         34         35         36
     1  C    0.004533   0.000015   0.016180  -0.090539  -0.016046  -0.000012
     2  C   -0.000200   0.000000   0.071000   0.324334  -0.059320  -0.002271
     3  C    0.000029   0.000000  -0.134853   0.023684   0.012714   0.013787
     4  O    0.000290   0.000007  -0.000138   0.005369  -0.000058  -0.000040
     5  C   -0.064251  -0.000174  -0.000348   0.015780   0.000000   0.000003
     6  C    0.000006   0.000000   0.061816  -0.100524  -0.002027  -0.062361
     7  C    0.000382  -0.000001  -0.000402  -0.026307  -0.003952   0.000000
     8  C    0.000001   0.000000   0.000062   0.003010   0.004042   0.000000
     9  C    0.007068  -0.000395   0.000021   0.000237   0.000082   0.000000
    10  C    0.000001   0.000000   0.000000   0.000165   0.000708   0.000000
    11  C   -0.000044   0.000007   0.000000  -0.000062  -0.000140   0.000000
    12  F    0.000000   0.000000   0.000005   0.001271   0.002550   0.000000
    13  F    0.000000   0.000000   0.000254  -0.000067   0.013198   0.000000
    14  F    0.000000   0.000000   0.000000  -0.000004  -0.000009   0.000000
    15  F    0.000000   0.000000   0.000000   0.000000  -0.000005   0.000000
    16  F    0.000000  -0.000001   0.000000   0.000000   0.000000   0.000000
    17  F    0.000000   0.000000   0.000000   0.000000   0.000000   0.000000
    18  C    0.313774   0.002692  -0.000004  -0.000450  -0.000001   0.000000
    19  C   -0.051782   0.016563   0.000000   0.000060   0.000031   0.000000
    20  C   -0.050481  -0.000236   0.000003  -0.000103  -0.000014   0.000000
    21  H   -0.002361  -0.000339   0.000000   0.000002   0.000000   0.000000
    22  H   -0.000356   0.000033   0.000016  -0.000027   0.000002   0.000000
    23  H    0.003866   0.000006   0.000009   0.000209   0.000060   0.000000
    24  C    0.005005  -0.000080   0.000012  -0.000530  -0.000006   0.000000
    25  H    0.006407  -0.000104  -0.000001   0.000012   0.000000   0.000000
    26  H   -0.000788   0.000007   0.000001  -0.000008  -0.000001   0.000000
    27  H    0.000075  -0.000002   0.000004  -0.000134   0.000002   0.000000
    28  C    0.000000   0.000000   0.317838   0.053138   0.011512   0.450306
    29  C   -0.095586   0.025657   0.000000   0.000002   0.000000   0.000000
    30  C    0.392375   0.340895   0.000000  -0.000001   0.000000   0.000000
    31  O    7.818004  -0.048367   0.000000   0.000000   0.000000   0.000000
    32  C   -0.048367   5.076651   0.000000   0.000000   0.000000   0.000000
    33  C    0.000000   0.000000   5.032394   0.331624  -0.057257  -0.061385
    34  C    0.000000   0.000000   0.331624   5.074313   0.448979   0.012292
    35  H    0.000000   0.000000  -0.057257   0.448979   0.629082  -0.000141
    36  H    0.000000   0.000000  -0.061385   0.012292  -0.000141   0.634917
    37  H    0.000000   0.000000   0.445363  -0.056724  -0.010436  -0.010450
    38  H    0.000000   0.000000   0.011718  -0.002334   0.000013  -0.010892
    39  C    0.005191  -0.099964   0.000000   0.000000   0.000000   0.000000
    40  C   -0.000109   0.060074   0.000000   0.000000   0.000000   0.000000
    41  C    0.003092   0.325499   0.000000   0.000000   0.000000   0.000000
    42  H    0.000003   0.011555   0.000000   0.000000   0.000000   0.000000
    43  H   -0.000040  -0.062354   0.000000   0.000000   0.000000   0.000000
    44  H   -0.000877   0.453629   0.000000   0.000000   0.000000   0.000000
    45  H   -0.000063  -0.002028   0.000000   0.000000   0.000000   0.000000
              37         38         39         40         41         42
     1  C   -0.000385  -0.000528   0.000041   0.000001   0.000000   0.000000
     2  C    0.013760   0.019354   0.000002   0.000000   0.000000   0.000000
     3  C   -0.001465  -0.068811   0.000000   0.000000   0.000000   0.000000
     4  O    0.000003  -0.000903   0.000000   0.000000   0.000000   0.000000
     5  C    0.000007  -0.000138  -0.000351  -0.000012   0.000018   0.000000
     6  C    0.011470   0.453723   0.000000   0.000000   0.000000   0.000000
     7  C    0.000011   0.000000   0.000107   0.000009  -0.000001   0.000000
     8  C   -0.000009   0.000000  -0.000008   0.000000   0.000000   0.000000
     9  C    0.000000   0.000000  -0.023344  -0.000308   0.000010   0.000006
    10  C    0.000000   0.000000   0.000045   0.000001   0.000000   0.000000
    11  C    0.000000   0.000000   0.001881   0.000072  -0.000001  -0.000002
    12  F   -0.000002   0.000000   0.000000   0.000000   0.000000   0.000000
    13  F   -0.000008   0.000000   0.000000   0.000000   0.000000   0.000000
    14  F    0.000000   0.000000  -0.000006   0.000000   0.000000   0.000000
    15  F    0.000000   0.000000   0.000000   0.000000   0.000000   0.000000
    16  F    0.000000   0.000000  -0.002668   0.000377  -0.000001  -0.000012
    17  F    0.000000   0.000000   0.000424   0.000001   0.000000   0.000000
    18  C    0.000000  -0.000018   0.015581  -0.000370  -0.000262   0.000008
    19  C    0.000000   0.000001  -0.088858   0.014716   0.001277  -0.000361
    20  C    0.000000  -0.000034  -0.000553   0.000016  -0.000001   0.000000
    21  H    0.000000   0.000000  -0.000182   0.000006  -0.000014   0.000000
    22  H    0.000000   0.000099   0.000014  -0.000001   0.000001   0.000000
    23  H   -0.000001  -0.000005  -0.000014   0.000002  -0.000001   0.000000
    24  C    0.000000  -0.000007   0.000032   0.000011  -0.000023   0.000000
    25  H    0.000000   0.000008  -0.000037   0.000010  -0.000023   0.000000
    26  H    0.000000   0.000001  -0.000016  -0.000007   0.000008   0.000000
    27  H    0.000000  -0.000002   0.000001   0.000000   0.000000   0.000000
    28  C   -0.062952  -0.068340   0.000000   0.000000   0.000000   0.000000
    29  C    0.000000   0.000000   0.330215   0.068692  -0.128554   0.013765
    30  C    0.000000   0.000000   0.025026  -0.131942   0.090943  -0.001501
    31  O    0.000000   0.000000   0.005191  -0.000109   0.003092   0.000003
    32  C    0.000000   0.000000  -0.099964   0.060074   0.325499   0.011555
    33  C    0.445363   0.011718   0.000000   0.000000   0.000000   0.000000
    34  C   -0.056724  -0.002334   0.000000   0.000000   0.000000   0.000000
    35  H   -0.010436   0.000013   0.000000   0.000000   0.000000   0.000000
    36  H   -0.010450  -0.010892   0.000000   0.000000   0.000000   0.000000
    37  H    0.643171  -0.000129   0.000000   0.000000   0.000000   0.000000
    38  H   -0.000129   0.641610   0.000000   0.000000   0.000000   0.000000
    39  C    0.000000   0.000000   5.069835   0.333021   0.053393  -0.056952
    40  C    0.000000   0.000000   0.333021   5.034842   0.316635   0.445760
    41  C    0.000000   0.000000   0.053393   0.316635   4.999553  -0.063399
    42  H    0.000000   0.000000  -0.056952   0.445760  -0.063399   0.644353
    43  H    0.000000   0.000000   0.012173  -0.061386   0.450166  -0.010507
    44  H    0.000000   0.000000  -0.002331   0.011782  -0.068289  -0.000132
    45  H    0.000000   0.000000   0.447476  -0.055532   0.011535  -0.010683
              43         44         45
     1  C    0.000000   0.000001   0.000024
     2  C    0.000000   0.000000   0.000000
     3  C    0.000000   0.000000   0.000000
     4  O    0.000000   0.000000   0.000000
     5  C    0.000000  -0.000021  -0.000007
     6  C    0.000000   0.000000   0.000000
     7  C    0.000000   0.000000   0.000073
     8  C    0.000000   0.000000  -0.000066
     9  C    0.000000   0.000001  -0.002461
    10  C    0.000000   0.000000   0.000349
    11  C    0.000000   0.000000   0.001467
    12  F    0.000000   0.000000   0.000000
    13  F    0.000000   0.000000   0.000000
    14  F    0.000000   0.000000  -0.000013
    15  F    0.000000   0.000000  -0.000002
    16  F    0.000000   0.000000   0.019536
    17  F    0.000000   0.000000   0.000217
    18  C    0.000003  -0.000131  -0.000057
    19  C   -0.000008  -0.000527  -0.016707
    20  C    0.000000  -0.000007   0.000007
    21  H    0.000000  -0.000003   0.000001
    22  H    0.000000   0.000009   0.000000
    23  H    0.000000   0.000001  -0.000002
    24  C    0.000000  -0.000027  -0.000002
    25  H    0.000000   0.000083   0.000001
    26  H    0.000000  -0.000003   0.000025
    27  H    0.000000   0.000000   0.000000
    28  C    0.000000   0.000000   0.000000
    29  C   -0.002225   0.019189  -0.059074
    30  C    0.013786  -0.068796   0.012839
    31  O   -0.000040  -0.000877  -0.000063
    32  C   -0.062354   0.453629  -0.002028
    33  C    0.000000   0.000000   0.000000
    34  C    0.000000   0.000000   0.000000
    35  H    0.000000   0.000000   0.000000
    36  H    0.000000   0.000000   0.000000
    37  H    0.000000   0.000000   0.000000
    38  H    0.000000   0.000000   0.000000
    39  C    0.012173  -0.002331   0.447476
    40  C   -0.061386   0.011782  -0.055532
    41  C    0.450166  -0.068289   0.011535
    42  H   -0.010507  -0.000132  -0.010683
    43  H    0.635958  -0.010970  -0.000145
    44  H   -0.010970   0.642338   0.000013
    45  H   -0.000145   0.000013   0.629550
 Mulliken charges:
               1
     1  C   -0.046016
     2  C   -0.007096
     3  C    0.210582
     4  O   -0.245454
     5  C   -0.054042
     6  C   -0.101267
     7  C   -0.093381
     8  C    0.384542
     9  C   -0.131531
    10  C    0.314792
    11  C    0.398389
    12  F   -0.176540
    13  F   -0.180444
    14  F   -0.170974
    15  F   -0.169770
    16  F   -0.178505
    17  F   -0.174033
    18  C   -0.048319
    19  C   -0.040395
    20  C    0.046261
    21  H    0.055223
    22  H    0.075088
    23  H    0.072124
    24  C    0.049166
    25  H    0.072582
    26  H    0.072131
    27  H    0.055367
    28  C    0.009617
    29  C    0.009642
    30  C    0.204474
    31  O   -0.244796
    32  C   -0.099244
    33  C   -0.033931
    34  C   -0.016671
    35  H    0.026437
    36  H    0.036246
    37  H    0.028777
    38  H    0.025615
    39  C   -0.019174
    40  C   -0.036360
    41  C    0.008439
    42  H    0.028101
    43  H    0.035550
    44  H    0.025070
    45  H    0.023727
 Sum of Mulliken charges =   0.00000
 Mulliken charges with hydrogens summed into heavy atoms:
               1
     1  C   -0.046016
     2  C   -0.007096
     3  C    0.210582
     4  O   -0.245454
     5  C   -0.054042
     6  C   -0.075652
     7  C   -0.093381
     8  C    0.384542
     9  C   -0.131531
    10  C    0.314792
    11  C    0.398389
    12  F   -0.176540
    13  F   -0.180444
    14  F   -0.170974
    15  F   -0.169770
    16  F   -0.178505
    17  F   -0.174033
    18  C   -0.048319
    19  C   -0.040395
    20  C    0.248697
    24  C    0.249247
    28  C    0.045863
    29  C    0.009642
    30  C    0.204474
    31  O   -0.244796
    32  C   -0.074174
    33  C   -0.005154
    34  C    0.009766
    39  C    0.004553
    40  C   -0.008259
    41  C    0.043988
 Electronic spatial extent (au):  <R**2>=          10732.3059
 Charge=              0.0000 electrons
 Dipole moment (field-independent basis, Debye):
    X=              0.0477    Y=             -3.8149    Z=             -0.0355  Tot=              3.8153
 Quadrupole moment (field-independent basis, Debye-Ang):
   XX=           -147.5523   YY=           -177.9483   ZZ=           -176.7441
   XY=             -0.4359   XZ=             -3.0293   YZ=              0.1284
 Traceless Quadrupole moment (field-independent basis, Debye-Ang):
   XX=             19.8626   YY=            -10.5334   ZZ=             -9.3292
   XY=             -0.4359   XZ=             -3.0293   YZ=              0.1284
 Octapole moment (field-independent basis, Debye-Ang**2):
  XXX=             -1.0170  YYY=             47.6968  ZZZ=              0.0342  XYY=              1.5561
  XXY=            -24.7458  XXZ=             -7.5296  XZZ=              1.4400  YZZ=             24.4477
  YYZ=             -2.6692  XYZ=              3.4430
 Hexadecapole moment (field-independent basis, Debye-Ang**3):
 XXXX=          -6816.2963 YYYY=          -4897.7696 ZZZZ=           -824.9501 XXXY=             -0.5394
 XXXZ=           -126.3186 YYYX=             -3.1432 YYYZ=              2.3107 ZZZX=             16.8780
 ZZZY=             -2.5454 XXYY=          -1914.0298 XXZZ=          -1584.1079 YYZZ=           -980.9056
 XXYZ=              4.8541 YYXZ=            -18.0105 ZZXY=              0.6984
 N-N= 3.344877710503D+03 E-N=-1.051242768002D+04  KE= 1.616307611641D+03
 No NMR shielding tensors so no spin-rotation constants.
 Leave Link  601 at Fri Jun  4 11:09:56 2021, MaxMem=   536870912 cpu:         4.7
 (Enter /pbs_home/pkowalski/g09d01/g09/l701.exe)
 Compute integral first derivatives.
 ... and contract with generalized density number  0.
 Leave Link  701 at Fri Jun  4 11:09:57 2021, MaxMem=   536870912 cpu:         4.6
 (Enter /pbs_home/pkowalski/g09d01/g09/l702.exe)
 L702 exits ... SP integral derivatives will be done elsewhere.
 Leave Link  702 at Fri Jun  4 11:09:57 2021, MaxMem=   536870912 cpu:         0.2
 (Enter /pbs_home/pkowalski/g09d01/g09/l703.exe)
 Compute integral first derivatives, UseDBF=F ICtDFT=           0.
 Integral derivatives from FoFJK, PRISM(SPDF).
 Calling FoFJK, ICntrl=      2127 FMM=F ISym2X=0 I1Cent= 0 IOpClX= 0 NMat=1 NMatS=1 NMatT=0.
 FoFJK:  IHMeth= 1 ICntrl=    2127 DoSepK=T KAlg= 0 I1Cent=   0 FoldK=F
 IRaf=         1 NMat=   1 IRICut=       1 DoRegI=T DoRafI=F ISym2E= 0.
 FoFCou: FMM=F IPFlag=           0 FMFlag=      100000 FMFlg1=         800
         NFxFlg=           0 DoJE=F BraDBF=F KetDBF=F FulRan=T
         wScrn=  0.000000 ICntrl=    2527 IOpCl=  0 I1Cent=           0 NGrid=           0
         NMat0=    1 NMatS0=      1 NMatT0=    0 NMatD0=    1 NMtDS0=    0 NMtDT0=    0
 Symmetry not used in FoFCou.
 Leave Link  703 at Fri Jun  4 11:12:35 2021, MaxMem=   536870912 cpu:      1263.2
 (Enter /pbs_home/pkowalski/g09d01/g09/l716.exe)
 Dipole        = 1.87731321D-02-1.50088541D+00-1.39575158D-02
 ***** Axes restored to original set *****
 -------------------------------------------------------------------
 Center     Atomic                   Forces (Hartrees/Bohr)
 Number     Number              X              Y              Z
 -------------------------------------------------------------------
      1        6           0.084696957    0.071985472    0.009818026
      2        6           0.021800179    0.017635421   -0.011818072
      3        6          -0.018055933   -0.012646505    0.000870213
      4        8          -0.028527254   -0.011724759    0.006382339
      5        6           0.032900318    0.000536367    0.006515829
      6        6          -0.001259678    0.009805397   -0.003746676
      7        6          -0.082730134   -0.065796307    0.016207217
      8        6          -0.020889176   -0.000352625   -0.014044608
      9        6          -0.035298307   -0.086761002    0.040654026
     10        6           0.032769068    0.034488946   -0.019619332
     11        6           0.009717561   -0.015874945    0.011534939
     12        9           0.016646429   -0.005618715   -0.026711459
     13        9           0.005125919    0.000971465    0.035118152
     14        9          -0.015215814    0.017638917    0.032100266
     15        9          -0.015193263   -0.038006934   -0.004625754
     16        9          -0.023377746    0.018187110    0.010649610
     17        9           0.015108032   -0.008634906   -0.029522625
     18        6          -0.012147894    0.026897631   -0.015157672
     19        6           0.034982708    0.087080339   -0.059971650
     20        6          -0.001748460    0.002968699    0.003641843
     21        1          -0.001942744   -0.001311667   -0.008926353
     22        1           0.008055235    0.001700676   -0.002083695
     23        1           0.001826674   -0.008072474    0.000533424
     24        6           0.001334014   -0.003783205   -0.002770370
     25        1          -0.000710828    0.008245067   -0.000952757
     26        1          -0.008458857   -0.000944950    0.001644686
     27        1           0.001842156    0.000555138    0.008999138
     28        6           0.027024510   -0.002232221    0.005585302
     29        6           0.009313952    0.028480149   -0.000387702
     30        6          -0.004367567   -0.018840492    0.008879587
     31        8          -0.002106788   -0.032212282    0.002614834
     32        6           0.009694733    0.003147800    0.001208499
     33        6           0.012611547   -0.013212999    0.007370506
     34        6          -0.026379878   -0.006826550   -0.002580100
     35        1           0.005439401    0.005223828   -0.001765994
     36        1          -0.006851771   -0.000557230   -0.000974292
     37        1          -0.002860653    0.005648827   -0.002334631
     38        1          -0.002689632   -0.005820115    0.001465715
     39        6           0.002673442   -0.025345456    0.012697755
     40        6          -0.018072995    0.004792424   -0.006654314
     41        6          -0.012209992    0.020781873   -0.012024992
     42        1           0.006576213    0.000016111    0.001440746
     43        1           0.002085900   -0.005952241    0.002958666
     44        1          -0.004694574   -0.004517650    0.000930388
     45        1           0.003564988    0.008258576   -0.003148660
 -------------------------------------------------------------------
 Cartesian Forces:  Max     0.087080339 RMS     0.022804683
 Leave Link  716 at Fri Jun  4 11:12:35 2021, MaxMem=   536870912 cpu:         0.3
 (Enter /pbs_home/pkowalski/g09d01/g09/l103.exe)

 GradGradGradGradGradGradGradGradGradGradGradGradGradGradGradGradGradGrad
 Berny optimization.
 FormGI is forming the generalized inverse of G from B-inverse, IUseBI=4.
 Internal  Forces:  Max     0.103176744 RMS     0.011212988
 Search for a local minimum.
 Step number   1 out of a maximum of  270
 All quantities printed in internal units (Hartrees-Bohrs-Radians)
 RMS Force = .11213D-01 SwitMx=.10000D-02 MixMth= 1
 Mixed Optimization -- RFO/linear search
 Second derivative matrix not updated -- first step.
 ITU=  0
     Eigenvalues ---    0.00230   0.00230   0.00531   0.00962   0.00972
     Eigenvalues ---    0.01092   0.01144   0.01171   0.01275   0.01354
     Eigenvalues ---    0.01956   0.01976   0.01978   0.01986   0.01995
     Eigenvalues ---    0.02002   0.02004   0.02008   0.02087   0.02090
     Eigenvalues ---    0.02091   0.02094   0.02102   0.02104   0.02127
     Eigenvalues ---    0.02131   0.02279   0.02288   0.04711   0.04760
     Eigenvalues ---    0.05035   0.05346   0.05380   0.05587   0.05598
     Eigenvalues ---    0.05883   0.06383   0.07627   0.07906   0.07962
     Eigenvalues ---    0.08191   0.08586   0.09039   0.09489   0.09648
     Eigenvalues ---    0.10324   0.11222   0.12046   0.12146   0.13554
     Eigenvalues ---    0.14178   0.16000   0.16000   0.16000   0.16000
     Eigenvalues ---    0.16000   0.16000   0.16000   0.16000   0.16000
     Eigenvalues ---    0.16000   0.16000   0.16000   0.16000   0.16000
     Eigenvalues ---    0.16664   0.17177   0.20045   0.22000   0.22000
     Eigenvalues ---    0.22531   0.22623   0.22631   0.23860   0.24223
     Eigenvalues ---    0.24492   0.24511   0.24864   0.24917   0.25636
     Eigenvalues ---    0.27650   0.27685   0.28123   0.28323   0.28398
     Eigenvalues ---    0.28566   0.31726   0.32454   0.32469   0.32548
     Eigenvalues ---    0.32550   0.32579   0.32585   0.32938   0.33410
     Eigenvalues ---    0.33799   0.35011   0.35723   0.35726   0.35727
     Eigenvalues ---    0.35728   0.35738   0.35740   0.36030   0.36323
     Eigenvalues ---    0.37094   0.37450   0.40180   0.40235   0.41468
     Eigenvalues ---    0.41487   0.43929   0.44016   0.44544   0.44626
     Eigenvalues ---    0.45781   0.45823   0.46121   0.46128   0.47329
     Eigenvalues ---    0.47361   0.47460   0.48281   0.48393   0.48448
     Eigenvalues ---    0.48453   0.48734   0.52311   0.52444
 RFO step:  Lambda=-8.50121987D-02 EMin= 2.30000000D-03
 Linear search not attempted -- first point.
 Maximum step size (   0.300) exceeded in Quadratic search.
    -- Step size scaled by   0.700
 Iteration  1 RMS(Cart)=  0.03085402 RMS(Int)=  0.00032954
 Iteration  2 RMS(Cart)=  0.00055570 RMS(Int)=  0.00014116
 Iteration  3 RMS(Cart)=  0.00000033 RMS(Int)=  0.00014116
 ITry= 1 IFail=0 DXMaxC= 1.35D-01 DCOld= 1.00D+10 DXMaxT= 3.00D-01 DXLimC= 3.00D+00 Rises=F
 Variable       Old X    -DE/DX   Delta X   Delta X   Delta X     New X
                                 (Linear)    (Quad)   (Total)
    R1        2.72527  -0.00106   0.00000  -0.00179  -0.00181   2.72345
    R2        2.86588   0.00348   0.00000   0.00677   0.00635   2.87223
    R3        2.79044  -0.10318   0.00000  -0.16851  -0.16821   2.62223
    R4        2.59592   0.02267   0.00000   0.02983   0.02990   2.62582
    R5        2.63541  -0.00142   0.00000  -0.00087  -0.00089   2.63452
    R6        2.55507  -0.00320   0.00000  -0.00259  -0.00250   2.55258
    R7        2.63442  -0.00990   0.00000  -0.01177  -0.01179   2.62263
    R8        2.62864   0.02404   0.00000   0.02963   0.02959   2.65823
    R9        2.94890  -0.02626   0.00000  -0.04665  -0.04719   2.90171
   R10        2.91276  -0.00982   0.00000  -0.01863  -0.01863   2.89414
   R11        2.65649  -0.01439   0.00000  -0.01985  -0.01984   2.63666
   R12        2.04490   0.00650   0.00000   0.01028   0.01028   2.05517
   R13        2.80831   0.00471   0.00000   0.00726   0.00729   2.81560
   R14        2.76230  -0.00310   0.00000  -0.01053  -0.00988   2.75242
   R15        2.90319  -0.00197   0.00000  -0.00308  -0.00313   2.90006
   R16        2.61640  -0.02897   0.00000  -0.03570  -0.03570   2.58071
   R17        2.61460  -0.03366   0.00000  -0.04135  -0.04135   2.57325
   R18        2.81625   0.00370   0.00000   0.00608   0.00608   2.82234
   R19        2.80172  -0.10293   0.00000  -0.17071  -0.17041   2.63131
   R20        2.90881  -0.00410   0.00000  -0.00664  -0.00667   2.90214
   R21        2.62661  -0.03962   0.00000  -0.04964  -0.04964   2.57697
   R22        2.61464  -0.04119   0.00000  -0.05060  -0.05060   2.56404
   R23        2.61164  -0.02938   0.00000  -0.03591  -0.03591   2.57574
   R24        2.61523  -0.03153   0.00000  -0.03876  -0.03876   2.57646
   R25        2.86880   0.00287   0.00000   0.00587   0.00544   2.87424
   R26        2.91871  -0.01033   0.00000  -0.01973  -0.01973   2.89899
   R27        2.62582   0.02412   0.00000   0.02966   0.02963   2.65544
   R28        2.73149  -0.00238   0.00000  -0.00383  -0.00384   2.72764
   R29        2.10021  -0.00893   0.00000  -0.01526  -0.01526   2.08495
   R30        2.09852  -0.00816   0.00000  -0.01391  -0.01391   2.08461
   R31        2.09797  -0.00804   0.00000  -0.01369  -0.01369   2.08428
   R32        2.09849  -0.00812   0.00000  -0.01383  -0.01383   2.08465
   R33        2.09786  -0.00846   0.00000  -0.01440  -0.01440   2.08346
   R34        2.09994  -0.00897   0.00000  -0.01532  -0.01532   2.08462
   R35        2.66503  -0.00809   0.00000  -0.01251  -0.01247   2.65256
   R36        2.04510   0.00691   0.00000   0.01093   0.01093   2.05602
   R37        2.59917   0.02182   0.00000   0.02887   0.02894   2.62811
   R38        2.63706  -0.00230   0.00000  -0.00209  -0.00211   2.63495
   R39        2.55387  -0.00264   0.00000  -0.00193  -0.00184   2.55204
   R40        2.63433  -0.00986   0.00000  -0.01173  -0.01176   2.62257
   R41        2.65498  -0.01392   0.00000  -0.01910  -0.01909   2.63589
   R42        2.04493   0.00649   0.00000   0.01026   0.01026   2.05519
   R43        2.65549  -0.01692   0.00000  -0.02302  -0.02300   2.63249
   R44        2.04511   0.00675   0.00000   0.01067   0.01067   2.05579
   R45        2.04034   0.00756   0.00000   0.01188   0.01188   2.05223
   R46        2.65535  -0.01663   0.00000  -0.02261  -0.02259   2.63275
   R47        2.03580   0.00921   0.00000   0.01437   0.01437   2.05017
   R48        2.66350  -0.00765   0.00000  -0.01180  -0.01177   2.65173
   R49        2.04517   0.00673   0.00000   0.01064   0.01064   2.05582
   R50        2.04511   0.00693   0.00000   0.01096   0.01096   2.05607
    A1        1.86266  -0.00043   0.00000  -0.00408  -0.00426   1.85841
    A2        2.30401   0.00724   0.00000   0.01612   0.01652   2.32052
    A3        2.10563  -0.00655   0.00000  -0.01044  -0.01071   2.09493
    A4        1.84487   0.00079   0.00000   0.00106   0.00098   1.84584
    A5        2.30988   0.00670   0.00000   0.01082   0.01089   2.32077
    A6        2.12805  -0.00752   0.00000  -0.01206  -0.01208   2.11597
    A7        1.96978   0.00241   0.00000   0.00630   0.00632   1.97610
    A8        2.11337   0.00125   0.00000   0.00522   0.00516   2.11853
    A9        2.19999  -0.00366   0.00000  -0.01151  -0.01147   2.18852
   A10        1.92934  -0.00763   0.00000  -0.01538  -0.01559   1.91375
   A11        1.81650   0.00463   0.00000   0.01072   0.01085   1.82735
   A12        1.86753  -0.00587   0.00000  -0.01015  -0.01047   1.85705
   A13        1.93297   0.00206   0.00000   0.00734   0.00730   1.94027
   A14        1.98353  -0.00029   0.00000  -0.00372  -0.00365   1.97988
   A15        1.90179  -0.00184   0.00000  -0.00111  -0.00119   1.90061
   A16        1.95638   0.00156   0.00000  -0.00190  -0.00174   1.95464
   A17        2.06534  -0.00513   0.00000  -0.01160  -0.01161   2.05372
   A18        2.10871   0.00154   0.00000   0.00286   0.00287   2.11158
   A19        2.10913   0.00359   0.00000   0.00874   0.00874   2.11788
   A20        2.29781  -0.00946   0.00000  -0.01291  -0.01339   2.28441
   A21        2.05110   0.01189   0.00000   0.02153   0.02201   2.07311
   A22        1.89349  -0.00184   0.00000  -0.00261  -0.00279   1.89069
   A23        1.75349   0.00268   0.00000   0.01067   0.01077   1.76427
   A24        1.90839   0.00610   0.00000   0.02306   0.02316   1.93155
   A25        1.97754   0.00436   0.00000   0.01866   0.01855   1.99609
   A26        1.95027  -0.00413   0.00000  -0.01678  -0.01711   1.93316
   A27        1.93510  -0.00128   0.00000  -0.00293  -0.00326   1.93184
   A28        1.93279  -0.00674   0.00000  -0.02858  -0.02897   1.90382
   A29        1.91838  -0.00079   0.00000  -0.00271  -0.00279   1.91559
   A30        2.06366   0.00998   0.00000   0.01532   0.01585   2.07950
   A31        2.28674  -0.00941   0.00000  -0.01342  -0.01387   2.27286
   A32        1.84675  -0.00136   0.00000  -0.00733  -0.00733   1.83942
   A33        1.87455  -0.00051   0.00000  -0.00116  -0.00116   1.87339
   A34        1.98216   0.00145   0.00000   0.00556   0.00555   1.98772
   A35        1.88036  -0.00027   0.00000  -0.00067  -0.00065   1.87971
   A36        1.97919   0.00134   0.00000   0.00556   0.00553   1.98472
   A37        1.89563  -0.00080   0.00000  -0.00252  -0.00252   1.89310
   A38        1.77138   0.00283   0.00000   0.01097   0.01105   1.78243
   A39        1.98873   0.00407   0.00000   0.01837   0.01823   2.00697
   A40        1.89520   0.00636   0.00000   0.02310   0.02322   1.91842
   A41        1.92655   0.00015   0.00000   0.00094   0.00057   1.92712
   A42        1.94998  -0.00601   0.00000  -0.02157  -0.02185   1.92813
   A43        1.92750  -0.00669   0.00000  -0.02870  -0.02908   1.89842
   A44        1.88662  -0.00450   0.00000  -0.00618  -0.00650   1.88013
   A45        1.94810   0.00213   0.00000   0.00005   0.00020   1.94830
   A46        1.99583  -0.00188   0.00000  -0.00859  -0.00852   1.98732
   A47        1.91893  -0.00024   0.00000  -0.00011  -0.00017   1.91876
   A48        1.81904   0.00507   0.00000   0.01181   0.01196   1.83100
   A49        1.89046  -0.00042   0.00000   0.00384   0.00380   1.89425
   A50        2.10496  -0.00653   0.00000  -0.01000  -0.01025   2.09471
   A51        2.30894   0.00753   0.00000   0.01688   0.01725   2.32619
   A52        1.85770  -0.00077   0.00000  -0.00542  -0.00558   1.85212
   A53        1.92115  -0.00238   0.00000  -0.00674  -0.00676   1.91439
   A54        1.92357  -0.00249   0.00000  -0.00723  -0.00725   1.91632
   A55        1.95679  -0.00185   0.00000  -0.00520  -0.00522   1.95157
   A56        1.88496   0.00237   0.00000   0.00663   0.00660   1.89157
   A57        1.87921   0.00237   0.00000   0.00700   0.00699   1.88620
   A58        1.89618   0.00229   0.00000   0.00644   0.00642   1.90261
   A59        1.92135  -0.00187   0.00000  -0.00541  -0.00543   1.91592
   A60        1.95336  -0.00181   0.00000  -0.00510  -0.00511   1.94824
   A61        1.92059  -0.00213   0.00000  -0.00611  -0.00613   1.91446
   A62        1.89512   0.00199   0.00000   0.00573   0.00571   1.90083
   A63        1.88802   0.00192   0.00000   0.00533   0.00531   1.89333
   A64        1.88379   0.00216   0.00000   0.00628   0.00626   1.89006
   A65        2.10060   0.00840   0.00000   0.01501   0.01506   2.11566
   A66        2.09102  -0.00492   0.00000  -0.00954  -0.00957   2.08146
   A67        2.09154  -0.00349   0.00000  -0.00547  -0.00549   2.08606
   A68        1.84295   0.00148   0.00000   0.00236   0.00230   1.84524
   A69        2.31652   0.00558   0.00000   0.00877   0.00883   2.32535
   A70        2.12320  -0.00709   0.00000  -0.01133  -0.01135   2.11185
   A71        1.97156   0.00226   0.00000   0.00592   0.00595   1.97750
   A72        2.11529   0.00133   0.00000   0.00524   0.00518   2.12046
   A73        2.19634  -0.00358   0.00000  -0.01116  -0.01113   2.18521
   A74        1.92712  -0.00848   0.00000  -0.01715  -0.01734   1.90978
   A75        2.06598  -0.00516   0.00000  -0.01160  -0.01162   2.05436
   A76        2.10846   0.00145   0.00000   0.00257   0.00258   2.11104
   A77        2.10875   0.00371   0.00000   0.00903   0.00904   2.11778
   A78        2.10083   0.00323   0.00000   0.00338   0.00343   2.10426
   A79        2.09138  -0.00149   0.00000  -0.00134  -0.00137   2.09001
   A80        2.09097  -0.00174   0.00000  -0.00204  -0.00206   2.08891
   A81        2.05808  -0.00024   0.00000   0.00007   0.00006   2.05814
   A82        2.12285  -0.00129   0.00000  -0.00405  -0.00405   2.11880
   A83        2.10225   0.00153   0.00000   0.00398   0.00399   2.10624
   A84        2.06050  -0.00027   0.00000  -0.00015  -0.00016   2.06034
   A85        2.12765  -0.00235   0.00000  -0.00702  -0.00702   2.12063
   A86        2.09504   0.00262   0.00000   0.00718   0.00718   2.10222
   A87        2.10131   0.00322   0.00000   0.00353   0.00358   2.10489
   A88        2.09090  -0.00185   0.00000  -0.00244  -0.00246   2.08844
   A89        2.09098  -0.00138   0.00000  -0.00110  -0.00112   2.08986
   A90        2.10005   0.00797   0.00000   0.01432   0.01436   2.11441
   A91        2.09130  -0.00473   0.00000  -0.00928  -0.00930   2.08200
   A92        2.09183  -0.00325   0.00000  -0.00504  -0.00506   2.08677
    D1        0.03379   0.00298   0.00000   0.01952   0.01947   0.05327
    D2       -3.13817   0.00175   0.00000   0.01180   0.01175  -3.12641
    D3       -2.94568   0.00191   0.00000   0.00922   0.00903  -2.93665
    D4        0.16555   0.00069   0.00000   0.00150   0.00131   0.16686
    D5       -0.05155  -0.00409   0.00000  -0.02397  -0.02409  -0.07564
    D6       -2.15650  -0.00332   0.00000  -0.02030  -0.02035  -2.17684
    D7        1.98971  -0.00271   0.00000  -0.01586  -0.01584   1.97387
    D8        2.95018  -0.00171   0.00000  -0.01219  -0.01231   2.93787
    D9        0.84524  -0.00094   0.00000  -0.00852  -0.00857   0.83667
   D10       -1.29174  -0.00033   0.00000  -0.00408  -0.00406  -1.29580
   D11       -0.12749   0.00131   0.00000   0.00545   0.00534  -0.12215
   D12        2.67193   0.00403   0.00000   0.03060   0.03061   2.70255
   D13       -3.08842  -0.00056   0.00000  -0.00696  -0.00717  -3.09559
   D14       -0.28900   0.00216   0.00000   0.01819   0.01810  -0.27090
   D15       -0.00292  -0.00068   0.00000  -0.00811  -0.00807  -0.01099
   D16        3.12897  -0.00095   0.00000  -0.00718  -0.00711   3.12185
   D17       -3.11807   0.00010   0.00000  -0.00185  -0.00192  -3.11999
   D18        0.01382  -0.00017   0.00000  -0.00092  -0.00097   0.01285
   D19       -3.12274   0.00143   0.00000   0.00994   0.00993  -3.11281
   D20        0.01849   0.00141   0.00000   0.00940   0.00937   0.02786
   D21       -0.01559   0.00021   0.00000   0.00146   0.00150  -0.01409
   D22        3.12564   0.00019   0.00000   0.00092   0.00094   3.12658
   D23       -0.03275  -0.00183   0.00000  -0.00764  -0.00761  -0.04036
   D24        3.11913  -0.00157   0.00000  -0.00874  -0.00873   3.11040
   D25       -0.00309   0.00002   0.00000  -0.00025  -0.00022  -0.00332
   D26       -3.14153   0.00006   0.00000  -0.00039  -0.00038   3.14127
   D27        3.12743  -0.00025   0.00000   0.00093   0.00097   3.12841
   D28       -0.01100  -0.00021   0.00000   0.00079   0.00081  -0.01019
   D29        0.05096   0.00362   0.00000   0.01934   0.01938   0.07035
   D30        2.07612  -0.00072   0.00000   0.01188   0.01162   2.08774
   D31       -2.01187  -0.00033   0.00000   0.00575   0.00573  -2.00614
   D32       -1.01513   0.00276   0.00000   0.00588   0.00618  -1.00895
   D33        1.09731   0.00082   0.00000   0.00170   0.00183   1.09914
   D34       -3.03222   0.00051   0.00000   0.00026   0.00052  -3.03171
   D35       -3.01008   0.00092   0.00000   0.00112   0.00140  -3.00868
   D36       -0.89765  -0.00102   0.00000  -0.00306  -0.00295  -0.90060
   D37        1.25600  -0.00133   0.00000  -0.00450  -0.00426   1.25174
   D38        1.10717   0.00236   0.00000   0.00707   0.00723   1.11440
   D39       -3.06358   0.00042   0.00000   0.00289   0.00288  -3.06070
   D40       -0.90993   0.00012   0.00000   0.00145   0.00157  -0.90836
   D41       -3.10503  -0.00350   0.00000  -0.00830  -0.00848  -3.11350
   D42        1.06883  -0.00353   0.00000  -0.00844  -0.00861   1.06022
   D43       -1.02566  -0.00362   0.00000  -0.00890  -0.00907  -1.03473
   D44       -1.11699   0.00213   0.00000   0.00792   0.00792  -1.10907
   D45        3.05687   0.00210   0.00000   0.00778   0.00778   3.06465
   D46        0.96238   0.00201   0.00000   0.00733   0.00733   0.96971
   D47        1.09385   0.00149   0.00000   0.00084   0.00101   1.09485
   D48       -1.01548   0.00146   0.00000   0.00070   0.00087  -1.01461
   D49       -3.10997   0.00137   0.00000   0.00024   0.00042  -3.10956
   D50       -0.00512   0.00002   0.00000   0.00073   0.00074  -0.00438
   D51       -3.14111   0.00004   0.00000   0.00028   0.00028  -3.14084
   D52        3.13331  -0.00002   0.00000   0.00086   0.00089   3.13420
   D53       -0.00268   0.00000   0.00000   0.00041   0.00042  -0.00226
   D54       -2.95637   0.00394   0.00000   0.02120   0.02113  -2.93523
   D55        1.27341   0.00490   0.00000   0.02586   0.02576   1.29917
   D56       -0.89163   0.00594   0.00000   0.03228   0.03231  -0.85932
   D57        0.50438  -0.00083   0.00000  -0.00613  -0.00617   0.49821
   D58       -1.54903   0.00013   0.00000  -0.00147  -0.00154  -1.55057
   D59        2.56912   0.00117   0.00000   0.00496   0.00501   2.57413
   D60       -3.05065   0.00015   0.00000  -0.01428  -0.01459  -3.06524
   D61       -0.07076  -0.00217   0.00000  -0.02032  -0.02075  -0.09151
   D62       -0.17658   0.00010   0.00000   0.00216   0.00213  -0.17444
   D63        2.80331  -0.00222   0.00000  -0.00388  -0.00402   2.79929
   D64       -0.65188   0.00195   0.00000   0.01264   0.01260  -0.63928
   D65        1.35300   0.00075   0.00000   0.00786   0.00787   1.36086
   D66       -2.83389   0.00029   0.00000   0.00732   0.00733  -2.82656
   D67        1.37040   0.00873   0.00000   0.03811   0.03792   1.40832
   D68       -2.90791   0.00753   0.00000   0.03332   0.03319  -2.87471
   D69       -0.81161   0.00707   0.00000   0.03279   0.03265  -0.77895
   D70       -2.74746  -0.00400   0.00000  -0.01348  -0.01344  -2.76090
   D71       -0.74258  -0.00520   0.00000  -0.01827  -0.01817  -0.76075
   D72        1.35371  -0.00566   0.00000  -0.01881  -0.01871   1.33500
   D73       -0.23484   0.00122   0.00000   0.00465   0.00474  -0.23009
   D74       -2.30536  -0.00263   0.00000  -0.01196  -0.01197  -2.31733
   D75        1.82174  -0.00160   0.00000  -0.00499  -0.00487   1.81687
   D76        3.09588   0.00135   0.00000   0.00793   0.00792   3.10380
   D77        1.02535  -0.00250   0.00000  -0.00868  -0.00879   1.01656
   D78       -1.13073  -0.00147   0.00000  -0.00171  -0.00169  -1.13243
   D79       -0.20024   0.00253   0.00000   0.01674   0.01659  -0.18365
   D80        2.75440   0.00404   0.00000   0.02744   0.02740   2.78180
   D81        2.73935   0.00123   0.00000   0.01135   0.01116   2.75051
   D82       -0.58920   0.00275   0.00000   0.02204   0.02198  -0.56722
   D83        0.55080  -0.00208   0.00000  -0.01167  -0.01169   0.53911
   D84        2.66540   0.00430   0.00000   0.01624   0.01619   2.68158
   D85       -1.46577  -0.00845   0.00000  -0.03527  -0.03509  -1.50086
   D86       -1.45009  -0.00071   0.00000  -0.00651  -0.00657  -1.45665
   D87        0.66451   0.00567   0.00000   0.02140   0.02131   0.68582
   D88        2.81653  -0.00707   0.00000  -0.03011  -0.02997   2.78656
   D89        2.73465  -0.00036   0.00000  -0.00634  -0.00640   2.72825
   D90       -1.43394   0.00602   0.00000   0.02157   0.02148  -1.41246
   D91        0.71808  -0.00672   0.00000  -0.02994  -0.02980   0.68828
   D92        0.76269   0.00012   0.00000  -0.00346  -0.00350   0.75919
   D93       -2.23506  -0.00207   0.00000  -0.01411  -0.01417  -2.24923
   D94       -1.36778   0.00050   0.00000   0.00045   0.00045  -1.36733
   D95        1.91766  -0.00169   0.00000  -0.01019  -0.01022   1.90744
   D96        2.89250  -0.00158   0.00000  -0.01016  -0.01025   2.88225
   D97       -0.10524  -0.00376   0.00000  -0.02081  -0.02092  -0.12616
   D98       -3.11566   0.00094   0.00000  -0.00092  -0.00075  -3.11641
   D99        1.09020   0.00104   0.00000  -0.00040  -0.00024   1.08996
   D100      -1.02433   0.00111   0.00000  -0.00005   0.00011  -1.02421
   D101      -1.02213  -0.00350   0.00000  -0.00872  -0.00889  -1.03102
   D102      -3.09946  -0.00339   0.00000  -0.00821  -0.00838  -3.10784
   D103       1.06920  -0.00332   0.00000  -0.00785  -0.00802   1.06118
   D104       0.95523   0.00216   0.00000   0.00725   0.00726   0.96249
   D105      -1.12210   0.00226   0.00000   0.00777   0.00777  -1.11433
   D106       3.04656   0.00233   0.00000   0.00812   0.00813   3.05469
   D107       2.15261   0.00016   0.00000   0.01355   0.01328   2.16589
   D108       0.09654   0.00335   0.00000   0.01795   0.01800   0.11455
   D109      -1.94619   0.00127   0.00000   0.01043   0.01036  -1.93583
   D110      -2.89799   0.00177   0.00000   0.00645   0.00626  -2.89173
   D111       0.20834   0.00049   0.00000  -0.00078  -0.00095   0.20739
   D112       0.07602   0.00251   0.00000   0.01528   0.01524   0.09126
   D113      -3.10083   0.00123   0.00000   0.00806   0.00803  -3.09280
   D114       0.00300   0.00002   0.00000  -0.00018  -0.00020   0.00280
   D115      -3.13510   0.00003   0.00000  -0.00024  -0.00026  -3.13537
   D116       3.13899  -0.00001   0.00000   0.00025   0.00025   3.13925
   D117       0.00089   0.00001   0.00000   0.00019   0.00019   0.00108
   D118      -0.01862  -0.00029   0.00000  -0.00463  -0.00457  -0.02319
   D119       3.12061  -0.00069   0.00000  -0.00527  -0.00520   3.11540
   D120      -3.12979   0.00053   0.00000   0.00115   0.00110  -3.12869
   D121       0.00944   0.00012   0.00000   0.00050   0.00046   0.00990
   D122      -3.11405   0.00117   0.00000   0.00781   0.00777  -3.10627
   D123       0.03177   0.00076   0.00000   0.00470   0.00467   0.03644
   D124      -0.01235  -0.00009   0.00000  -0.00007  -0.00002  -0.01237
   D125       3.13347  -0.00050   0.00000  -0.00317  -0.00313   3.13034
   D126      -0.05354  -0.00177   0.00000  -0.00868  -0.00864  -0.06218
   D127       3.09056  -0.00134   0.00000  -0.00803  -0.00801   3.08255
   D128      -0.00124  -0.00008   0.00000  -0.00062  -0.00061  -0.00184
   D129       3.14059   0.00008   0.00000   0.00006   0.00006   3.14065
   D130       3.13766  -0.00053   0.00000  -0.00132  -0.00129   3.13637
   D131      -0.00370  -0.00037   0.00000  -0.00064  -0.00062  -0.00432
   D132      -0.00355  -0.00004   0.00000   0.00025   0.00026  -0.00330
   D133       3.14077   0.00013   0.00000   0.00089   0.00088  -3.14153
   D134       3.13780  -0.00020   0.00000  -0.00043  -0.00041   3.13739
   D135      -0.00106  -0.00003   0.00000   0.00021   0.00021  -0.00084
   D136       0.00712  -0.00003   0.00000  -0.00073  -0.00075   0.00637
   D137      -3.13411   0.00000   0.00000  -0.00019  -0.00020  -3.13431
   D138      -3.13795  -0.00004   0.00000  -0.00067  -0.00069  -3.13864
   D139       0.00400  -0.00002   0.00000  -0.00013  -0.00013   0.00387
   D140       0.00740   0.00006   0.00000  -0.00015  -0.00016   0.00723
   D141      -3.13728  -0.00009   0.00000  -0.00100  -0.00101  -3.13829
   D142      -3.13834   0.00046   0.00000   0.00287   0.00287  -3.13547
   D143       0.00017   0.00030   0.00000   0.00202   0.00203   0.00219
   D144       0.00038   0.00007   0.00000   0.00015   0.00015   0.00053
   D145       3.13924  -0.00011   0.00000  -0.00049  -0.00048   3.13876
   D146      -3.13812   0.00022   0.00000   0.00101   0.00100  -3.13712
   D147       0.00074   0.00004   0.00000   0.00036   0.00037   0.00110
         Item               Value     Threshold  Converged?
 Maximum Force            0.103177     0.000450     NO 
 RMS     Force            0.011213     0.000300     NO 
 Maximum Displacement     0.135064     0.001800     NO 
 RMS     Displacement     0.030960     0.001200     NO 
 Predicted change in Energy=-4.340148D-02
 Lowest energy point so far.  Saving SCF results.
 GradGradGradGradGradGradGradGradGradGradGradGradGradGradGradGradGradGrad

 Leave Link  103 at Fri Jun  4 11:12:36 2021, MaxMem=   536870912 cpu:         1.9
 (Enter /pbs_home/pkowalski/g09d01/g09/l202.exe)
                          Input orientation:                          
 ---------------------------------------------------------------------
 Center     Atomic      Atomic             Coordinates (Angstroms)
 Number     Number       Type             X           Y           Z
 ---------------------------------------------------------------------
      1          6           0       -1.642537   -0.120296   -0.544866
      2          6           0       -2.986924    0.219948   -0.937141
      3          6           0       -3.754038   -0.908136   -0.673054
      4          8           0       -3.035853   -1.934035   -0.166782
      5          6           0       -1.677898   -1.573187   -0.099877
      6          6           0       -5.120927   -0.924940   -0.912679
      7          6           0       -0.489665    0.631814   -0.369594
      8          6           0       -0.206254    2.064975   -0.662310
      9          6           0        0.540379    0.136319    0.533148
     10          6           0        1.320113    2.101531   -0.507366
     11          6           0        1.635106    1.145261    0.652310
     12          9           0       -0.806036    2.873257    0.260699
     13          9           0       -0.572771    2.466556   -1.910765
     14          9           0        1.856631    1.568171   -1.641947
     15          9           0        1.825504    3.349339   -0.338398
     16          9           0        2.896348    0.644090    0.526112
     17          9           0        1.539035    1.795989    1.846544
     18          6           0       -1.107199   -1.604153    1.325310
     19          6           0        0.294436   -1.015636    1.275694
     20          6           0       -1.977510   -0.801064    2.300502
     21          1           0       -1.525517   -0.823127    3.306738
     22          1           0       -2.983093   -1.250553    2.360976
     23          1           0       -2.073276    0.253380    1.991500
     24          6           0       -0.880200   -2.464200   -1.056590
     25          1           0       -0.945003   -3.515561   -0.728900
     26          1           0        0.180888   -2.167742   -1.098424
     27          1           0       -1.301253   -2.388272   -2.073373
     28          6           0       -5.703045    0.234545   -1.425982
     29          6           0        1.153263   -1.969772    1.935590
     30          6           0        0.347698   -3.066483    2.222704
     31          8           0       -0.937145   -2.899963    1.841590
     32          6           0        0.859132   -4.200416    2.838040
     33          6           0       -4.935104    1.380327   -1.686274
     34          6           0       -3.564079    1.385302   -1.439566
     35          1           0       -2.969325    2.272922   -1.633927
     36          1           0       -6.772964    0.250111   -1.622901
     37          1           0       -5.414724    2.273402   -2.081060
     38          1           0       -5.715094   -1.811578   -0.703859
     39          6           0        2.512381   -1.975872    2.247019
     40          6           0        3.037076   -3.107198    2.868136
     41          6           0        2.216300   -4.207293    3.160012
     42          1           0        4.093587   -3.138770    3.125616
     43          1           0        2.644345   -5.083234    3.643031
     44          1           0        0.220956   -5.052800    3.059310
     45          1           0        3.150412   -1.129000    2.017374
 ---------------------------------------------------------------------
                    Distance matrix (angstroms):
                    1          2          3          4          5
     1  C    0.000000
     2  C    1.441188   0.000000
     3  C    2.257336   1.389525   0.000000
     4  O    2.318173   2.288120   1.350767   0.000000
     5  C    1.519920   2.372740   2.254148   1.406674   0.000000
     6  C    3.589141   2.421845   1.387835   2.433551   3.596571
     7  C    1.387625   2.593848   3.622109   3.620469   2.519261
     8  C    2.617654   3.348400   4.628853   4.923847   3.964630
     9  C    2.448078   3.822383   4.581248   4.191146   2.871217
    10  C    3.703406   4.719706   5.901912   5.947792   4.760007
    11  C    3.711847   4.974507   5.917424   5.654276   4.351062
    12  F    3.210924   3.637464   4.884828   5.316473   4.545440
    13  F    3.114784   3.438506   4.800097   5.336052   4.562909
    14  F    4.037163   5.076857   6.208902   6.194995   4.973832
    15  F    4.910021   5.771572   7.026335   7.181664   6.046651
    16  F    4.725754   6.077326   6.933617   6.505217   5.121709
    17  F    4.417396   5.542302   6.455795   6.236679   5.048620
    18  C    2.446625   3.461126   3.388754   2.460664   1.535518
    19  C    2.804984   4.146158   4.494365   3.743664   2.468433
    20  C    2.944787   3.541711   3.465480   2.913967   2.539245
    21  H    3.916952   4.608060   4.562047   3.947223   3.491538
    22  H    3.393889   3.611089   3.149117   2.619063   2.804180
    23  H    2.599678   3.068030   3.357667   3.220174   2.804734
    24  C    2.517321   3.414265   3.290499   2.391584   1.531510
    25  H    3.471058   4.262257   3.833075   2.681204   2.169244
    26  H    2.797023   3.970152   4.153455   3.357082   2.192185
    27  H    2.756179   3.306859   3.188707   2.617299   2.168158
    28  C    4.170133   2.759800   2.381438   3.660907   4.607414
    29  C    4.170098   5.494416   5.658065   4.687210   3.509398
    30  C    4.505606   5.648446   5.465173   4.294240   3.424522
    31  O    3.730858   4.653685   4.269157   3.061234   2.465430
    32  C    5.860867   6.970204   6.666950   5.416303   4.687238
    33  C    3.794164   2.388114   2.767417   4.111084   4.674323
    34  C    2.599930   1.394126   2.425589   3.594023   3.755676
    35  H    2.945151   2.168069   3.414408   4.455943   4.337470
    36  H    5.255535   3.847762   3.370112   4.566922   5.621718
    37  H    4.724307   3.379266   3.855196   5.198655   5.717097
    38  H    4.412645   3.409462   2.159374   2.735284   4.089081
    39  C    5.338645   6.723307   6.995349   6.050710   4.819597
    40  C    6.516820   7.863753   7.968384   6.889667   5.778691
    41  C    6.732033   7.966220   7.824434   6.619695   5.721028
    42  H    7.448941   8.827265   8.999491   7.944821   6.794475
    43  H    7.781168   8.989600   8.774927   7.529726   6.709066
    44  H    6.386883   7.352821   6.849041   5.544472   5.068907
    45  H    5.527650   6.943753   7.413408   6.609727   5.290806
                    6          7          8          9         10
     6  C    0.000000
     7  C    4.915995   0.000000
     8  C    5.758149   1.489951   0.000000
     9  C    5.938609   1.456520   2.388786   0.000000
    10  C    7.128169   2.335454   1.534646   2.356420   0.000000
    11  C    7.237327   2.413000   2.442275   1.493516   1.535748
    12  F    5.866975   2.349772   1.365651   3.062335   2.388722
    13  F    5.760567   2.397580   1.361706   3.555534   2.384488
    14  F    7.445384   2.828559   2.337091   2.917835   1.363672
    15  F    8.176317   3.570143   2.425397   3.568563   1.356833
    16  F    8.295099   3.502502   3.613502   2.410077   2.382589
    17  F    7.705313   3.222141   3.068018   2.340262   2.383731
    18  C    4.645421   2.872907   4.269055   2.524138   4.794021
    19  C    5.841520   2.456803   3.673787   1.392430   3.734708
    20  C    4.496771   3.375832   4.486623   3.215897   5.213780
    21  H    5.544440   4.087207   5.082807   3.589047   5.585572
    22  H    3.923413   4.149277   5.276724   4.204667   6.162908
    23  H    4.371598   2.868067   3.716229   2.995278   4.601639
    24  C    4.513734   3.195276   4.595986   3.362739   5.097934
    25  H    4.917665   4.187739   5.629615   4.139487   6.060656
    26  H    5.448697   2.969570   4.272700   2.846042   4.458012
    27  H    4.251877   3.561244   4.798076   4.069290   5.429758
    28  C    1.395259   5.334146   5.843662   6.544325   7.324906
    29  C    6.969201   3.844650   4.987640   2.603476   4.750935
    30  C    6.657528   4.593320   5.912870   3.626246   5.925136
    31  O    5.384306   4.190827   5.608416   3.621340   5.968899
    32  C    7.781885   5.954714   7.255523   4.921523   7.149740
    33  C    2.438695   4.696365   4.886642   6.037741   6.406067
    34  C    2.835242   3.341348   3.512986   4.722090   5.023675
    35  H    3.921212   3.231174   2.936297   4.645354   4.438219
    36  H    2.148112   6.418436   6.880272   7.625384   8.376757
    37  H    3.417721   5.466272   5.402264   6.845762   6.918387
    38  H    1.087552   5.778150   6.736224   6.667491   8.052650
    39  C    8.327997   4.760144   5.673061   3.359687   5.062940
    40  C    9.252558   6.074620   7.052277   4.712331   6.439941
    41  C    9.010857   6.572467   7.734355   5.345660   7.352147
    42  H   10.301268   6.887669   7.740541   5.483828   6.953522
    43  H    9.916922   7.654081   8.818093   6.429757   8.402395
    44  H    7.832729   6.676616   8.043363   5.780180   8.069311
    45  H    8.777351   4.695555   5.352512   3.258255   4.490060
                   11         12         13         14         15
    11  C    0.000000
    12  F    3.016373   0.000000
    13  F    3.631790   2.221503   0.000000
    14  F    2.343405   3.523224   2.604103   0.000000
    15  F    2.423988   2.740543   3.000562   2.207435   0.000000
    16  F    1.363022   4.329813   4.614601   2.575931   3.035203
    17  F    1.363404   3.028988   4.361967   3.510319   2.696096
    18  C    3.941122   4.612081   5.227663   5.258568   5.992141
    19  C    2.618297   4.167102   4.799086   4.198707   4.899231
    20  C    4.422184   4.362773   5.512296   5.988056   6.217118
    21  H    4.572753   4.843476   6.241159   6.453426   6.475016
    22  H    5.476059   5.114348   6.154211   6.884150   7.181103
    23  H    4.042398   3.386049   4.730469   5.511333   5.496715
    24  C    4.719673   5.498109   5.013629   4.908452   6.452432
    25  H    5.503450   6.466500   6.109098   5.875980   7.413168
    26  H    4.019429   5.313464   4.764935   4.130445   5.806943
    27  H    5.342042   5.777268   4.911871   5.080532   6.760690
    28  C    7.680962   5.812779   5.615746   7.679447   8.219723
    29  C    3.403294   5.486260   6.120020   5.080408   5.823734
    30  C    4.675718   6.360902   6.967592   6.220323   7.064413
    31  O    4.939099   5.987193   6.558389   6.316996   7.172054
    32  C    5.827161   7.710533   8.309633   7.371695   8.247571
    33  C    6.977958   4.802993   4.501137   6.794476   7.169351
    34  C    5.609376   3.565349   3.215441   5.427568   5.841029
    35  H    5.263011   2.937657   2.420248   4.877149   5.082072
    36  H    8.756342   6.784768   6.590742   8.729693   9.229779
    37  H    7.644876   5.204197   4.848795   7.318659   7.524322
    38  H    8.037881   6.853970   6.797245   8.344683   9.144903
    39  C    3.613057   6.202533   6.822060   5.302293   5.959367
    40  C    4.995879   7.571927   8.181419   6.602528   7.310037
    41  C    5.939375   8.226464   8.833569   7.519585   8.336323
    42  H    5.523973   8.267921   8.863391   7.063209   7.696697
    43  H    6.982630   9.308655   9.909279   8.531862   9.361120
    44  H    6.797751   8.468135   9.048334   8.283388   9.204072
    45  H    3.054801   5.895545   6.497722   4.726440   5.230733
                   16         17         18         19         20
    16  F    0.000000
    17  F    2.216464   0.000000
    18  C    4.660655   4.339954   0.000000
    19  C    3.175926   3.127320   1.520985   0.000000
    20  C    5.384369   4.395094   1.534077   2.501602   0.000000
    21  H    5.425633   4.287588   2.170494   2.733940   1.103311
    22  H    6.443929   5.476833   2.171777   3.460523   1.103129
    23  H    5.195881   3.930578   2.197167   2.780079   1.102953
    24  C    5.140888   5.694743   2.542569   2.986245   3.903867
    25  H    5.799459   6.404367   2.810617   3.435729   4.196646
    26  H    4.233112   5.121383   2.802015   2.641340   4.251963
    27  H    5.794169   6.398518   3.493357   3.955579   4.701844
    28  C    8.827682   8.099090   5.663234   6.695654   5.370175
    29  C    3.443435   3.786516   2.369770   1.443407   3.361663
    30  C    4.810654   5.020400   2.249544   2.259566   3.247271
    31  O    5.383908   5.308809   1.405201   2.321146   2.387119
    32  C    5.741472   6.115734   3.591015   3.592023   4.459941
    33  C    8.171189   7.387019   5.712234   6.470084   5.422196
    34  C    6.793409   6.083498   4.755800   5.293890   4.613622
    35  H    6.459488   5.715457   5.220757   5.471073   5.090464
    36  H    9.913076   9.138715   6.650649   7.742875   6.284460
    37  H    8.861485   8.000547   6.722615   7.394597   6.361200
    38  H    9.038809   8.493614   5.039172   6.377038   4.900700
    39  C    3.158030   3.915957   3.753543   2.604766   4.641353
    40  C    4.424595   5.227716   4.670597   3.799023   5.548562
    41  C    5.561997   6.182498   4.603055   4.175031   5.470758
    42  H    4.743504   5.702070   5.713521   4.729001   6.557736
    43  H    6.525406   7.195331   5.616931   5.260391   6.442120
    44  H    6.784495   7.079127   4.082146   4.414225   4.846266
    45  H    2.330721   3.343842   4.339582   2.952886   5.146192
                   21         22         23         24         25
    21  H    0.000000
    22  H    1.789326   0.000000
    23  H    1.785709   1.796133   0.000000
    24  C    4.706186   4.192237   4.254354   0.000000
    25  H    4.885956   4.339516   4.783147   1.103150   0.000000
    26  H    4.911747   4.776971   4.526668   1.102518   1.794657
    27  H    5.607634   4.877134   4.908924   1.103131   1.790336
    28  C    6.400707   4.893333   4.985455   5.538908   6.098211
    29  C    3.220357   4.219913   3.918684   3.651380   3.727156
    30  C    3.117164   3.796167   4.115344   3.553061   3.253415
    31  O    2.608848   2.678846   3.355122   2.931311   2.643188
    32  C    4.160806   4.867439   5.399254   4.605200   4.055488
    33  C    6.435111   5.206929   4.794381   5.623090   6.388051
    34  C    5.617855   4.661480   3.908447   4.708348   5.602058
    35  H    6.006685   5.326754   4.245607   5.209422   6.198668
    36  H    7.279346   5.699683   5.928825   6.512515   6.996045
    37  H    7.330947   6.169503   5.641942   6.637493   7.437663
    38  H    5.883407   4.143886   4.979142   4.891475   5.065368
    39  C    4.330871   5.544304   5.105204   4.760453   4.814586
    40  C    5.121192   6.320346   6.178809   5.582292   5.381671
    41  C    5.047306   6.034439   6.297895   5.514201   5.059245
    42  H    6.080241   7.364063   7.129032   6.533334   6.355049
    43  H    5.970708   6.928287   7.311836   6.431811   5.869820
    44  H    4.582741   5.021024   5.878713   4.985382   4.251247
    45  H    4.860075   6.144324   5.403569   5.241932   5.478149
                   26         27         28         29         30
    26  H    0.000000
    27  H    1.787708   0.000000
    28  C    6.363878   5.164693   0.000000
    29  C    3.192170   4.719277   7.947839   0.000000
    30  C    3.444626   4.651374   7.798794   1.390735   0.000000
    31  O    3.229525   3.965015   6.573886   2.289955   1.350480
    32  C    4.481911   5.663312   8.995161   2.424191   1.387806
    33  C    6.253618   5.249482   1.403675   7.836407   7.934874
    34  C    5.173516   4.445441   2.428910   6.700859   6.966534
    35  H    5.470840   4.970141   3.416350   6.909243   7.374651
    36  H    7.380863   6.091273   1.088000   8.967486   8.745987
    37  H    7.211116   6.217065   2.160832   8.790703   8.957804
    38  H    5.919893   4.657267   2.169845   7.359759   6.848138
    39  C    4.082238   5.777514   9.266613   1.394356   2.424021
    40  C    4.977348   6.614867  10.295456   2.390007   2.766044
    41  C    5.141687   6.562799  10.172379   2.763287   2.381526
    42  H    5.839060   7.529743  11.316815   3.380565   3.853850
    43  H    6.086880   7.450358  11.119918   3.851276   3.370342
    44  H    5.060822   5.980072   9.119630   3.411305   2.159034
    45  H    4.427782   6.175540   9.596857   2.168453   3.413387
                   31         32         33         34         35
    31  O    0.000000
    32  C    2.431192   0.000000
    33  C    6.837426   9.229695   0.000000
    34  C    6.002522   8.310411   1.393054   0.000000
    35  H    6.554976   8.749838   2.159572   1.085992   0.000000
    36  H    7.482142   9.897275   2.158503   3.408696   4.308080
    37  H    7.886673  10.269816   1.087875   2.150610   2.485941
    38  H    5.522019   7.840410   3.429546   3.922776   5.008734
    39  C    3.594099   2.833925   9.066416   7.862046   7.947521
    40  C    4.109887   2.437103  10.219403   9.072712   9.235319
    41  C    3.659448   1.394854  10.288370   9.265312   9.584661
    42  H    5.197500   3.416357  11.184533   9.997397  10.090806
    43  H    4.564967   2.148107  11.297219  10.306273  10.652352
    44  H    2.731070   1.087560   9.512657   8.718688   9.266637
    45  H    4.458176   3.918807   9.240633   7.959682   7.896597
                   36         37         38         39         40
    36  H    0.000000
    37  H    2.479603   0.000000
    38  H    2.492847   4.321338   0.000000
    39  C   10.302860   9.981362   8.742198   0.000000
    40  C   11.299461  11.174897   9.541397   1.393194   0.000000
    41  C   11.115375  11.300476   9.141988   2.429085   1.403237
    42  H   12.333485  12.116478  10.613036   2.150459   1.087891
    43  H   12.035793  12.322090   9.973936   3.409100   2.158569
    44  H    9.947808  10.576272   7.739745   3.921470   3.428184
    45  H   10.659593  10.086379   9.298829   1.084902   2.156365
                   41         42         43         44         45
    41  C    0.000000
    42  H    2.160354   0.000000
    43  H    1.088027   2.479710   0.000000
    44  H    2.169428   4.320321   2.492884   0.000000
    45  H    3.413806   2.481321   4.305210   5.006351   0.000000
 Stoichiometry    C23H14F6O2
 Framework group  C1[X(C23H14F6O2)]
 Deg. of freedom   129
 Full point group                 C1      NOp   1
 RotChk:  IX=0 Diff= 4.47D-03
 Largest Abelian subgroup         C1      NOp   1
 Largest concise Abelian subgroup C1      NOp   1
                         Standard orientation:                         
 ---------------------------------------------------------------------
 Center     Atomic      Atomic             Coordinates (Angstroms)
 Number     Number       Type             X           Y           Z
 ---------------------------------------------------------------------
      1          6           0        1.363926   -0.361135    0.364751
      2          6           0        2.726991   -0.778619    0.153129
      3          6           0        2.705009   -2.167675    0.181791
      4          8           0        1.473386   -2.676409    0.402846
      5          6           0        0.556095   -1.627631    0.596164
      6          6           0        3.859270   -2.912943   -0.014020
      7          6           0        0.718525    0.860608    0.237059
      8          6           0        1.254775    2.222435   -0.041900
      9          6           0       -0.716113    0.872943   -0.014162
     10          6           0        0.027684    3.091368    0.265255
     11          6           0       -1.180291    2.277317   -0.221201
     12          9           0        1.614558    2.339374   -1.354106
     13          9           0        2.307994    2.583026    0.742285
     14          9           0       -0.064367    3.199657    1.621499
     15          9           0        0.092559    4.339813   -0.262164
     16          9           0       -2.298795    2.622931    0.476888
     17          9           0       -1.403894    2.501860   -1.547268
     18          6           0       -0.580176   -1.611891   -0.436530
     19          6           0       -1.377534   -0.333531   -0.228180
     20          6           0       -0.040711   -1.663873   -1.871684
     21          1           0       -0.880589   -1.624930   -2.586094
     22          1           0        0.507716   -2.607711   -2.030721
     23          1           0        0.631786   -0.816775   -2.087735
     24          6           0        0.025743   -1.690809    2.031525
     25          1           0       -0.531557   -2.630798    2.182446
     26          1           0       -0.639504   -0.840929    2.256681
     27          1           0        0.870032   -1.667084    2.741111
     28          6           0        5.047212   -2.218768   -0.245671
     29          6           0       -2.760111   -0.735606   -0.126988
     30          6           0       -2.750355   -2.126216   -0.142859
     31          8           0       -1.512440   -2.650340   -0.271924
     32          6           0       -3.922423   -2.860783   -0.030273
     33          6           0        5.074294   -0.815903   -0.284898
     34          6           0        3.908403   -0.079114   -0.088836
     35          1           0        3.925997    1.006116   -0.125486
     36          1           0        5.967471   -2.777372   -0.403246
     37          1           0        6.012925   -0.299171   -0.473133
     38          1           0        3.834684   -3.999951    0.010049
     39          6           0       -3.952787   -0.027383    0.015038
     40          6           0       -5.136673   -0.753463    0.125529
     41          6           0       -5.119015   -2.156400    0.102509
     42          1           0       -6.082671   -0.227376    0.234281
     43          1           0       -6.053348   -2.706565    0.192752
     44          1           0       -3.904694   -3.948104   -0.044604
     45          1           0       -3.968726    1.057142    0.038831
 ---------------------------------------------------------------------
 Rotational constants (GHZ):      0.2056981      0.1531318      0.0975832
 Leave Link  202 at Fri Jun  4 11:12:36 2021, MaxMem=   536870912 cpu:         0.0
 (Enter /pbs_home/pkowalski/g09d01/g09/l301.exe)
 Basis read from rwf:  (5D, 7F)
 No pseudopotential information found on rwf file.
 There are   535 symmetry adapted cartesian basis functions of A   symmetry.
 There are   504 symmetry adapted basis functions of A   symmetry.
   504 basis functions,   873 primitive gaussians,   535 cartesian basis functions
   111 alpha electrons      111 beta electrons
       nuclear repulsion energy      3373.8489828502 Hartrees.
 IExCor=32609 DFT=T Ex+Corr=LC-wPBE ExCW=0 ScaHFX=  1.000000
 ScaDFX=  1.000000  0.000000  1.000000  1.000000 ScalE2=  1.000000  1.000000
 IRadAn=      0 IRanWt=     -1 IRanGd=            0 ICorTp=0 IEmpDi=  4
  HFx wShort=  0.000000 wLong=  0.400000 cFull=  0.000000 cShort=  0.000000 cLong=  1.000000
  DFx wShort=  0.000000 wLong=  0.400000 cFull=  0.000000 cShort=  0.000000 cLong=  1.000000
 NAtoms=   45 NActive=   45 NUniq=   45 SFac= 1.00D+00 NAtFMM=   60 NAOKFM=F Big=F
 Integral buffers will be    131072 words long.
 Raffenetti 2 integral format.
 Two-electron integral symmetry is turned on.
 No density basis found on file   724.
 Leave Link  301 at Fri Jun  4 11:12:36 2021, MaxMem=   536870912 cpu:         1.0
 (Enter /pbs_home/pkowalski/g09d01/g09/l302.exe)
 NPDir=0 NMtPBC=     1 NCelOv=     1 NCel=       1 NClECP=     1 NCelD=      1
         NCelK=      1 NCelE2=     1 NClLst=     1 CellRange=     0.0.
 One-electron integrals computed using PRISM.
 NBasis=   504 RedAO= T EigKep=  2.42D-04  NBF=   504
 NBsUse=   504 1.00D-06 EigRej= -1.00D+00 NBFU=   504
 Precomputing XC quadrature grid using
 IXCGrd= 4 IRadAn=           0 IRanWt=          -1 IRanGd=           0 AccXCQ= 0.00D+00.
 Generated NRdTot=       0 NPtTot=           0 NUsed=           0 NTot=          32
 NSgBfM=   524   524   524   524   524 MxSgAt=    45 MxSgA2=    45.
 Leave Link  302 at Fri Jun  4 11:12:37 2021, MaxMem=   536870912 cpu:         9.9
 (Enter /pbs_home/pkowalski/g09d01/g09/l303.exe)
 DipDrv:  MaxL=1.
 Leave Link  303 at Fri Jun  4 11:12:38 2021, MaxMem=   536870912 cpu:         1.1
 (Enter /pbs_home/pkowalski/g09d01/g09/l401.exe)
 Initial guess from the checkpoint file:  "dae0068freq_closed_lc-wpbe.chk"
 B after Tr=     0.000000    0.000000    0.000000
         Rot=    0.999999   -0.000926   -0.000584   -0.000940 Ang=  -0.17 deg.
 Guess basis will be translated and rotated to current coordinates.
 JPrj=2 DoOrth=T DoCkMO=T.
 Generating alternative initial guess.
 ExpMin= 1.22D-01 ExpMax= 2.89D+03 ExpMxC= 4.35D+02 IAcc=1 IRadAn=         1 AccDes= 0.00D+00
 Harris functional with IExCor=32609 and IRadAn=       1 diagonalized for initial guess.
 HarFok:  IExCor=32609 AccDes= 0.00D+00 IRadAn=         1 IDoV= 1 UseB2=F ITyADJ=14
 ICtDFT=  3500011 ScaDFX=  1.000000  1.000000  1.000000  1.000000
 FoFCou: FMM=F IPFlag=           0 FMFlag=      100000 FMFlg1=           0
         NFxFlg=           0 DoJE=T BraDBF=F KetDBF=T FulRan=T
         wScrn=  0.000000 ICntrl=     500 IOpCl=  0 I1Cent=   200000004 NGrid=           0
         NMat0=    1 NMatS0=      1 NMatT0=    0 NMatD0=    1 NMtDS0=    0 NMtDT0=    0
 Petite list used in FoFCou.
 Harris En= -1631.81355234280    
 Leave Link  401 at Fri Jun  4 11:12:41 2021, MaxMem=   536870912 cpu:        26.9
 (Enter /pbs_home/pkowalski/g09d01/g09/l502.exe)
 Closed shell SCF:
 Using DIIS extrapolation, IDIIS=  1040.
 Integral symmetry usage will be decided dynamically.
 IVT=      885537 IEndB=      885537 NGot=   536870912 MDV=   536288776
 LenX=   536288776 LenY=   536002016
 Requested convergence on RMS density matrix=1.00D-08 within 128 cycles.
 Requested convergence on MAX density matrix=1.00D-06.
 Requested convergence on             energy=1.00D-06.
 No special actions if energy rises.
 Fock matrices will be formed incrementally for  20 cycles.
 Integral accuracy reduced to 1.0D-05 until final iterations.

 Cycle   1  Pass 0  IDiag  1:
 FoFJK:  IHMeth= 1 ICntrl=       0 DoSepK=T KAlg= 0 I1Cent=   0 FoldK=F
 IRaf=         1 NMat=   1 IRICut=       1 DoRegI=T DoRafI=F ISym2E= 0.
 FoFCou: FMM=F IPFlag=           0 FMFlag=      100000 FMFlg1=           0
         NFxFlg=           0 DoJE=T BraDBF=F KetDBF=F FulRan=T
         wScrn=  0.000000 ICntrl=     500 IOpCl=  0 I1Cent=           0 NGrid=           0
         NMat0=    1 NMatS0=      1 NMatT0=    0 NMatD0=    1 NMtDS0=    0 NMtDT0=    0
 Symmetry not used in FoFCou.
 E= -1632.12408993119    
 DIIS: error= 2.55D-03 at cycle   1 NSaved=   1.
 NSaved= 1 IEnMin= 1 EnMin= -1632.12408993119     IErMin= 1 ErrMin= 2.55D-03
 ErrMax= 2.55D-03  0.00D+00 EMaxC= 1.00D-01 BMatC= 1.09D-02 BMatP= 1.09D-02
 IDIUse=3 WtCom= 9.75D-01 WtEn= 2.55D-02
 Coeff-Com:  0.100D+01
 Coeff-En:   0.100D+01
 Coeff:      0.100D+01
 Gap=     0.778 Goal=   None    Shift=    0.000
 GapD=    0.778 DampG=2.000 DampE=1.000 DampFc=2.0000 IDamp=-1.
 RMSDP=8.45D-04 MaxDP=5.36D-02              OVMax= 1.71D-02

 Cycle   2  Pass 0  IDiag  1:
 RMSU=  8.39D-04    CP:  1.01D+00
 E= -1632.13323381060     Delta-E=       -0.009143879412 Rises=F Damp=F
 DIIS: error= 6.13D-04 at cycle   2 NSaved=   2.
 NSaved= 2 IEnMin= 2 EnMin= -1632.13323381060     IErMin= 2 ErrMin= 6.13D-04
 ErrMax= 6.13D-04  0.00D+00 EMaxC= 1.00D-01 BMatC= 7.06D-04 BMatP= 1.09D-02
 IDIUse=3 WtCom= 9.94D-01 WtEn= 6.13D-03
 Coeff-Com:  0.387D-01 0.961D+00
 Coeff-En:   0.000D+00 0.100D+01
 Coeff:      0.385D-01 0.962D+00
 Gap=     0.248 Goal=   None    Shift=    0.000
 RMSDP=1.77D-04 MaxDP=7.61D-03 DE=-9.14D-03 OVMax= 1.05D-02

 Cycle   3  Pass 0  IDiag  1:
 RMSU=  1.57D-04    CP:  1.01D+00  1.10D+00
 E= -1632.13384056589     Delta-E=       -0.000606755293 Rises=F Damp=F
 DIIS: error= 5.54D-04 at cycle   3 NSaved=   3.
 NSaved= 3 IEnMin= 3 EnMin= -1632.13384056589     IErMin= 3 ErrMin= 5.54D-04
 ErrMax= 5.54D-04  0.00D+00 EMaxC= 1.00D-01 BMatC= 3.90D-04 BMatP= 7.06D-04
 IDIUse=3 WtCom= 9.94D-01 WtEn= 5.54D-03
 Coeff-Com: -0.405D-01 0.418D+00 0.622D+00
 Coeff-En:   0.000D+00 0.252D-01 0.975D+00
 Coeff:     -0.403D-01 0.416D+00 0.624D+00
 Gap=     0.248 Goal=   None    Shift=    0.000
 RMSDP=9.23D-05 MaxDP=5.95D-03 DE=-6.07D-04 OVMax= 6.89D-03

 Cycle   4  Pass 0  IDiag  1:
 RMSU=  5.65D-05    CP:  1.01D+00  1.15D+00  6.43D-01
 E= -1632.13423584331     Delta-E=       -0.000395277420 Rises=F Damp=F
 DIIS: error= 1.92D-04 at cycle   4 NSaved=   4.
 NSaved= 4 IEnMin= 4 EnMin= -1632.13423584331     IErMin= 4 ErrMin= 1.92D-04
 ErrMax= 1.92D-04  0.00D+00 EMaxC= 1.00D-01 BMatC= 2.59D-05 BMatP= 3.90D-04
 IDIUse=3 WtCom= 9.98D-01 WtEn= 1.92D-03
 Coeff-Com: -0.153D-01 0.239D-01 0.187D+00 0.804D+00
 Coeff-En:   0.000D+00 0.000D+00 0.000D+00 0.100D+01
 Coeff:     -0.153D-01 0.239D-01 0.187D+00 0.805D+00
 Gap=     0.248 Goal=   None    Shift=    0.000
 RMSDP=2.22D-05 MaxDP=9.25D-04 DE=-3.95D-04 OVMax= 2.09D-03

 Cycle   5  Pass 0  IDiag  1:
 RMSU=  1.89D-05    CP:  1.01D+00  1.16D+00  7.09D-01  1.03D+00
 E= -1632.13427218067     Delta-E=       -0.000036337357 Rises=F Damp=F
 DIIS: error= 6.57D-05 at cycle   5 NSaved=   5.
 NSaved= 5 IEnMin= 5 EnMin= -1632.13427218067     IErMin= 5 ErrMin= 6.57D-05
 ErrMax= 6.57D-05  0.00D+00 EMaxC= 1.00D-01 BMatC= 5.52D-06 BMatP= 2.59D-05
 IDIUse=1 WtCom= 1.00D+00 WtEn= 0.00D+00
 Coeff-Com:  0.396D-03-0.597D-01-0.231D-01 0.326D+00 0.757D+00
 Coeff:      0.396D-03-0.597D-01-0.231D-01 0.326D+00 0.757D+00
 Gap=     0.249 Goal=   None    Shift=    0.000
 RMSDP=1.09D-05 MaxDP=3.92D-04 DE=-3.63D-05 OVMax= 1.17D-03

 Cycle   6  Pass 0  IDiag  1:
 RMSU=  6.93D-06    CP:  1.01D+00  1.16D+00  7.31D-01  1.16D+00  1.04D+00
 E= -1632.13428059321     Delta-E=       -0.000008412546 Rises=F Damp=F
 DIIS: error= 2.52D-05 at cycle   6 NSaved=   6.
 NSaved= 6 IEnMin= 6 EnMin= -1632.13428059321     IErMin= 6 ErrMin= 2.52D-05
 ErrMax= 2.52D-05  0.00D+00 EMaxC= 1.00D-01 BMatC= 5.64D-07 BMatP= 5.52D-06
 IDIUse=1 WtCom= 1.00D+00 WtEn= 0.00D+00
 Coeff-Com:  0.209D-02-0.208D-01-0.318D-01 0.146D-02 0.225D+00 0.824D+00
 Coeff:      0.209D-02-0.208D-01-0.318D-01 0.146D-02 0.225D+00 0.824D+00
 Gap=     0.249 Goal=   None    Shift=    0.000
 RMSDP=4.85D-06 MaxDP=2.55D-04 DE=-8.41D-06 OVMax= 5.49D-04

 Initial convergence to 1.0D-05 achieved.  Increase integral accuracy.
 Cycle   7  Pass 1  IDiag  1:
 E= -1632.13435268871     Delta-E=       -0.000072095493 Rises=F Damp=F
 DIIS: error= 1.70D-04 at cycle   1 NSaved=   1.
 NSaved= 1 IEnMin= 1 EnMin= -1632.13435268871     IErMin= 1 ErrMin= 1.70D-04
 ErrMax= 1.70D-04  0.00D+00 EMaxC= 1.00D-01 BMatC= 6.74D-06 BMatP= 6.74D-06
 IDIUse=3 WtCom= 9.98D-01 WtEn= 1.70D-03
 Coeff-Com:  0.100D+01
 Coeff-En:   0.100D+01
 Coeff:      0.100D+01
 Gap=     0.249 Goal=   None    Shift=    0.000
 RMSDP=4.85D-06 MaxDP=2.55D-04 DE=-7.21D-05 OVMax= 3.30D-04

 Cycle   8  Pass 1  IDiag  1:
 RMSU=  1.42D-04    CP:  1.00D+00
 E= -1632.13435888170     Delta-E=       -0.000006192998 Rises=F Damp=F
 DIIS: error= 1.03D-05 at cycle   2 NSaved=   2.
 NSaved= 2 IEnMin= 2 EnMin= -1632.13435888170     IErMin= 2 ErrMin= 1.03D-05
 ErrMax= 1.03D-05  0.00D+00 EMaxC= 1.00D-01 BMatC= 1.41D-07 BMatP= 6.74D-06
 IDIUse=1 WtCom= 1.00D+00 WtEn= 0.00D+00
 Coeff-Com: -0.793D-02 0.101D+01
 Coeff:     -0.793D-02 0.101D+01
 Gap=     0.249 Goal=   None    Shift=    0.000
 RMSDP=7.97D-06 MaxDP=3.28D-04 DE=-6.19D-06 OVMax= 1.95D-04

 Cycle   9  Pass 1  IDiag  1:
 RMSU=  2.94D-06    CP:  1.00D+00  1.05D+00
 E= -1632.13435897954     Delta-E=       -0.000000097838 Rises=F Damp=F
 DIIS: error= 1.13D-05 at cycle   3 NSaved=   3.
 NSaved= 3 IEnMin= 3 EnMin= -1632.13435897954     IErMin= 2 ErrMin= 1.03D-05
 ErrMax= 1.13D-05  0.00D+00 EMaxC= 1.00D-01 BMatC= 1.64D-07 BMatP= 1.41D-07
 IDIUse=1 WtCom= 1.00D+00 WtEn= 0.00D+00
 Coeff-Com: -0.235D-01 0.536D+00 0.488D+00
 Coeff:     -0.235D-01 0.536D+00 0.488D+00
 Gap=     0.249 Goal=   None    Shift=    0.000
 RMSDP=1.19D-06 MaxDP=7.42D-05 DE=-9.78D-08 OVMax= 9.15D-05

 Cycle  10  Pass 1  IDiag  1:
 RMSU=  1.02D-06    CP:  1.00D+00  1.05D+00  8.42D-01
 E= -1632.13435913735     Delta-E=       -0.000000157803 Rises=F Damp=F
 DIIS: error= 3.05D-06 at cycle   4 NSaved=   4.
 NSaved= 4 IEnMin= 4 EnMin= -1632.13435913735     IErMin= 4 ErrMin= 3.05D-06
 ErrMax= 3.05D-06  0.00D+00 EMaxC= 1.00D-01 BMatC= 3.69D-09 BMatP= 1.41D-07
 IDIUse=1 WtCom= 1.00D+00 WtEn= 0.00D+00
 Coeff-Com: -0.598D-03-0.453D-01 0.211D-01 0.102D+01
 Coeff:     -0.598D-03-0.453D-01 0.211D-01 0.102D+01
 Gap=     0.249 Goal=   None    Shift=    0.000
 RMSDP=5.42D-07 MaxDP=2.76D-05 DE=-1.58D-07 OVMax= 8.09D-05

 Cycle  11  Pass 1  IDiag  1:
 RMSU=  3.51D-07    CP:  1.00D+00  1.06D+00  9.52D-01  1.22D+00
 E= -1632.13435915570     Delta-E=       -0.000000018359 Rises=F Damp=F
 DIIS: error= 1.76D-06 at cycle   5 NSaved=   5.
 NSaved= 5 IEnMin= 5 EnMin= -1632.13435915570     IErMin= 5 ErrMin= 1.76D-06
 ErrMax= 1.76D-06  0.00D+00 EMaxC= 1.00D-01 BMatC= 1.38D-09 BMatP= 3.69D-09
 IDIUse=1 WtCom= 1.00D+00 WtEn= 0.00D+00
 Coeff-Com:  0.657D-02-0.170D+00-0.136D+00 0.345D+00 0.956D+00
 Coeff:      0.657D-02-0.170D+00-0.136D+00 0.345D+00 0.956D+00
 Gap=     0.249 Goal=   None    Shift=    0.000
 RMSDP=3.67D-07 MaxDP=1.64D-05 DE=-1.84D-08 OVMax= 5.32D-05

 Cycle  12  Pass 1  IDiag  1:
 RMSU=  1.60D-07    CP:  1.00D+00  1.06D+00  9.99D-01  1.43D+00  1.57D+00
 E= -1632.13435916232     Delta-E=       -0.000000006617 Rises=F Damp=F
 DIIS: error= 5.21D-07 at cycle   6 NSaved=   6.
 NSaved= 6 IEnMin= 6 EnMin= -1632.13435916232     IErMin= 6 ErrMin= 5.21D-07
 ErrMax= 5.21D-07  0.00D+00 EMaxC= 1.00D-01 BMatC= 1.67D-10 BMatP= 1.38D-09
 IDIUse=1 WtCom= 1.00D+00 WtEn= 0.00D+00
 Coeff-Com:  0.204D-02-0.435D-01-0.419D-01-0.491D-01 0.268D+00 0.864D+00
 Coeff:      0.204D-02-0.435D-01-0.419D-01-0.491D-01 0.268D+00 0.864D+00
 Gap=     0.249 Goal=   None    Shift=    0.000
 RMSDP=1.19D-07 MaxDP=6.21D-06 DE=-6.62D-09 OVMax= 2.08D-05

 Cycle  13  Pass 1  IDiag  1:
 RMSU=  4.93D-08    CP:  1.00D+00  1.06D+00  1.01D+00  1.45D+00  1.83D+00
                    CP:  1.21D+00
 E= -1632.13435916303     Delta-E=       -0.000000000712 Rises=F Damp=F
 DIIS: error= 1.74D-07 at cycle   7 NSaved=   7.
 NSaved= 7 IEnMin= 7 EnMin= -1632.13435916303     IErMin= 7 ErrMin= 1.74D-07
 ErrMax= 1.74D-07  0.00D+00 EMaxC= 1.00D-01 BMatC= 2.99D-11 BMatP= 1.67D-10
 IDIUse=1 WtCom= 1.00D+00 WtEn= 0.00D+00
 Coeff-Com: -0.499D-03 0.157D-01 0.993D-02-0.729D-01-0.870D-01 0.275D+00
 Coeff-Com:  0.859D+00
 Coeff:     -0.499D-03 0.157D-01 0.993D-02-0.729D-01-0.870D-01 0.275D+00
 Coeff:      0.859D+00
 Gap=     0.249 Goal=   None    Shift=    0.000
 RMSDP=4.75D-08 MaxDP=1.87D-06 DE=-7.12D-10 OVMax= 6.84D-06

 Cycle  14  Pass 1  IDiag  1:
 RMSU=  2.19D-08    CP:  1.00D+00  1.06D+00  1.01D+00  1.46D+00  1.92D+00
                    CP:  1.35D+00  1.22D+00
 E= -1632.13435916293     Delta-E=        0.000000000107 Rises=F Damp=F
 DIIS: error= 8.76D-08 at cycle   8 NSaved=   8.
 NSaved= 8 IEnMin= 7 EnMin= -1632.13435916303     IErMin= 8 ErrMin= 8.76D-08
 ErrMax= 8.76D-08  0.00D+00 EMaxC= 1.00D-01 BMatC= 3.61D-12 BMatP= 2.99D-11
 IDIUse=1 WtCom= 1.00D+00 WtEn= 0.00D+00
 Coeff-Com: -0.273D-03 0.661D-02 0.545D-02-0.556D-02-0.414D-01-0.434D-01
 Coeff-Com:  0.117D+00 0.961D+00
 Coeff:     -0.273D-03 0.661D-02 0.545D-02-0.556D-02-0.414D-01-0.434D-01
 Coeff:      0.117D+00 0.961D+00
 Gap=     0.249 Goal=   None    Shift=    0.000
 RMSDP=1.71D-08 MaxDP=8.90D-07 DE= 1.07D-10 OVMax= 2.87D-06

 Cycle  15  Pass 1  IDiag  1:
 RMSU=  9.88D-09    CP:  1.00D+00  1.06D+00  1.01D+00  1.46D+00  1.94D+00
                    CP:  1.37D+00  1.36D+00  1.43D+00
 E= -1632.13435916296     Delta-E=       -0.000000000038 Rises=F Damp=F
 DIIS: error= 4.91D-08 at cycle   9 NSaved=   9.
 NSaved= 9 IEnMin= 7 EnMin= -1632.13435916303     IErMin= 9 ErrMin= 4.91D-08
 ErrMax= 4.91D-08  0.00D+00 EMaxC= 1.00D-01 BMatC= 1.14D-12 BMatP= 3.61D-12
 IDIUse=1 WtCom= 1.00D+00 WtEn= 0.00D+00
 Coeff-Com:  0.945D-04-0.343D-02-0.183D-02 0.219D-01 0.167D-01-0.876D-01
 Coeff-Com: -0.242D+00 0.211D+00 0.109D+01
 Coeff:      0.945D-04-0.343D-02-0.183D-02 0.219D-01 0.167D-01-0.876D-01
 Coeff:     -0.242D+00 0.211D+00 0.109D+01
 Gap=     0.249 Goal=   None    Shift=    0.000
 RMSDP=1.25D-08 MaxDP=5.01D-07 DE=-3.82D-11 OVMax= 2.67D-06

 Cycle  16  Pass 1  IDiag  1:
 RMSU=  6.73D-09    CP:  1.00D+00  1.06D+00  1.01D+00  1.46D+00  1.94D+00
                    CP:  1.39D+00  1.47D+00  1.76D+00  1.45D+00
 E= -1632.13435916301     Delta-E=       -0.000000000047 Rises=F Damp=F
 DIIS: error= 1.99D-08 at cycle  10 NSaved=  10.
 NSaved=10 IEnMin= 7 EnMin= -1632.13435916303     IErMin=10 ErrMin= 1.99D-08
 ErrMax= 1.99D-08  0.00D+00 EMaxC= 1.00D-01 BMatC= 2.35D-13 BMatP= 1.14D-12
 IDIUse=1 WtCom= 1.00D+00 WtEn= 0.00D+00
 Coeff-Com:  0.881D-04-0.245D-02-0.174D-02 0.759D-02 0.129D-01-0.141D-01
 Coeff-Com: -0.933D-01-0.162D+00 0.281D+00 0.972D+00
 Coeff:      0.881D-04-0.245D-02-0.174D-02 0.759D-02 0.129D-01-0.141D-01
 Coeff:     -0.933D-01-0.162D+00 0.281D+00 0.972D+00
 Gap=     0.249 Goal=   None    Shift=    0.000
 RMSDP=6.16D-09 MaxDP=3.11D-07 DE=-4.73D-11 OVMax= 1.27D-06

 SCF Done:  E(RLC-wPBE) =  -1632.13435916     A.U. after   16 cycles
            NFock= 16  Conv=0.62D-08     -V/T= 2.0093
 KE= 1.617086813509D+03 PE=-1.057100337852D+04 EE= 3.947933222999D+03
 Leave Link  502 at Fri Jun  4 11:20:35 2021, MaxMem=   536870912 cpu:      3778.5
 (Enter /pbs_home/pkowalski/g09d01/g09/l701.exe)
 Compute integral first derivatives.
 ... and contract with generalized density number  0.
 Leave Link  701 at Fri Jun  4 11:20:36 2021, MaxMem=   536870912 cpu:         4.3
 (Enter /pbs_home/pkowalski/g09d01/g09/l702.exe)
 L702 exits ... SP integral derivatives will be done elsewhere.
 Leave Link  702 at Fri Jun  4 11:20:36 2021, MaxMem=   536870912 cpu:         0.2
 (Enter /pbs_home/pkowalski/g09d01/g09/l703.exe)
 Compute integral first derivatives, UseDBF=F ICtDFT=           0.
 Integral derivatives from FoFJK, PRISM(SPDF).
 Calling FoFJK, ICntrl=      2127 FMM=F ISym2X=0 I1Cent= 0 IOpClX= 0 NMat=1 NMatS=1 NMatT=0.
 FoFJK:  IHMeth= 1 ICntrl=    2127 DoSepK=T KAlg= 0 I1Cent=   0 FoldK=F
 IRaf=         1 NMat=   1 IRICut=       1 DoRegI=T DoRafI=F ISym2E= 0.
 FoFCou: FMM=F IPFlag=           0 FMFlag=      100000 FMFlg1=         800
         NFxFlg=           0 DoJE=F BraDBF=F KetDBF=F FulRan=T
         wScrn=  0.000000 ICntrl=    2527 IOpCl=  0 I1Cent=           0 NGrid=           0
         NMat0=    1 NMatS0=      1 NMatT0=    0 NMatD0=    1 NMtDS0=    0 NMtDT0=    0
 Symmetry not used in FoFCou.
 Leave Link  703 at Fri Jun  4 11:23:20 2021, MaxMem=   536870912 cpu:      1307.9
 (Enter /pbs_home/pkowalski/g09d01/g09/l716.exe)
 Dipole        = 6.70891902D-03-1.35009171D+00 5.91266768D-03
 ***** Axes restored to original set *****
 -------------------------------------------------------------------
 Center     Atomic                   Forces (Hartrees/Bohr)
 Number     Number              X              Y              Z
 -------------------------------------------------------------------
      1        6           0.040842314    0.034355005    0.003408141
      2        6           0.006851241    0.005024450   -0.009711731
      3        6          -0.005306849   -0.003518209   -0.000471074
      4        8          -0.016096805   -0.005056999    0.005046128
      5        6           0.019003290   -0.001386299    0.001695392
      6        6          -0.002433131    0.002881033   -0.001540343
      7        6          -0.045329226   -0.024211748    0.012680709
      8        6          -0.010758824    0.000382477   -0.008967798
      9        6          -0.012147384   -0.041821224    0.022752797
     10        6           0.019788037    0.021535663   -0.012022391
     11        6           0.007640541   -0.009089230    0.003713632
     12        9           0.008076773   -0.002236849   -0.012621809
     13        9           0.002065602    0.000165045    0.016946722
     14        9          -0.006616430    0.007539890    0.014184775
     15        9          -0.009093755   -0.019472733   -0.000728588
     16        9          -0.011052104    0.008562310    0.005459411
     17        9           0.007001525   -0.004073918   -0.013804680
     18        6          -0.008223725    0.014867787   -0.006998493
     19        6           0.018056302    0.039881020   -0.032704955
     20        6          -0.000184641    0.000323405    0.003425794
     21        1          -0.000807189   -0.000632317   -0.003718408
     22        1           0.003664640    0.000602514   -0.001124504
     23        1           0.000935749   -0.003736221    0.000101742
     24        6          -0.001270482   -0.002366628   -0.002250508
     25        1          -0.000470540    0.003790061   -0.000239259
     26        1          -0.003766434   -0.000334035    0.000820698
     27        1           0.000747322    0.000240411    0.003737587
     28        6           0.011487591    0.000250945    0.002072508
     29        6           0.002960288    0.011592712    0.006359960
     30        6          -0.001012721   -0.005055242    0.003871559
     31        8           0.000120199   -0.018068628   -0.000500946
     32        6           0.003686091   -0.000723112    0.001363589
     33        6           0.003222735   -0.004957698    0.002930635
     34        6          -0.011507074   -0.004157672   -0.000672997
     35        1           0.002436340    0.001544910   -0.001011876
     36        1          -0.002971615   -0.000089914   -0.000491056
     37        1          -0.001363186    0.002074193   -0.000922627
     38        1          -0.000537506   -0.002305480    0.000642203
     39        6           0.000512677   -0.011457364    0.005927796
     40        6          -0.006356609    0.000523654   -0.002168242
     41        6          -0.004093324    0.009301334   -0.005231115
     42        1           0.002542622   -0.000228899    0.000687650
     43        1           0.001059559   -0.002505194    0.001279754
     44        1          -0.002076820   -0.001328460    0.000158185
     45        1           0.000774937    0.003375255   -0.001363968
 -------------------------------------------------------------------
 Cartesian Forces:  Max     0.045329226 RMS     0.011168280
 Leave Link  716 at Fri Jun  4 11:23:20 2021, MaxMem=   536870912 cpu:         0.2
 (Enter /pbs_home/pkowalski/g09d01/g09/l103.exe)

 GradGradGradGradGradGradGradGradGradGradGradGradGradGradGradGradGradGrad
 Berny optimization.
 Using GEDIIS/GDIIS optimizer.
 FormGI is forming the generalized inverse of G from B-inverse, IUseBI=4.
 Internal  Forces:  Max     0.043917624 RMS     0.005066828
 Search for a local minimum.
 Step number   2 out of a maximum of  270
 All quantities printed in internal units (Hartrees-Bohrs-Radians)
 RMS Force = .50668D-02 SwitMx=.10000D-02 MixMth= 1
 Mixed Optimization -- RFO/linear search
 Update second derivatives using D2CorX and points    1    2
 DE= -4.42D-02 DEPred=-4.34D-02 R= 1.02D+00
 TightC=F SS=  1.41D+00  RLast= 3.34D-01 DXNew= 5.0454D-01 1.0008D+00
 Trust test= 1.02D+00 RLast= 3.34D-01 DXMaxT set to 5.05D-01
 ITU=  1  0
 Use linear search instead of GDIIS.
     Eigenvalues ---    0.00230   0.00230   0.00528   0.00961   0.00973
     Eigenvalues ---    0.01086   0.01137   0.01156   0.01267   0.01340
     Eigenvalues ---    0.01952   0.01973   0.01978   0.01986   0.01995
     Eigenvalues ---    0.02002   0.02003   0.02007   0.02087   0.02090
     Eigenvalues ---    0.02091   0.02094   0.02102   0.02103   0.02130
     Eigenvalues ---    0.02134   0.02280   0.02288   0.04648   0.04738
     Eigenvalues ---    0.05064   0.05409   0.05436   0.05659   0.05660
     Eigenvalues ---    0.05873   0.06382   0.07649   0.07788   0.07997
     Eigenvalues ---    0.08245   0.08524   0.09223   0.09516   0.09943
     Eigenvalues ---    0.10323   0.11183   0.11936   0.12089   0.13795
     Eigenvalues ---    0.14241   0.15979   0.16000   0.16000   0.16000
     Eigenvalues ---    0.16000   0.16000   0.16000   0.16000   0.16000
     Eigenvalues ---    0.16000   0.16000   0.16000   0.16000   0.16012
     Eigenvalues ---    0.16735   0.17169   0.20195   0.21985   0.22000
     Eigenvalues ---    0.22613   0.22646   0.22743   0.23903   0.24202
     Eigenvalues ---    0.24295   0.24484   0.24856   0.24922   0.25574
     Eigenvalues ---    0.27417   0.27659   0.28066   0.28162   0.28343
     Eigenvalues ---    0.28409   0.31695   0.32006   0.32458   0.32478
     Eigenvalues ---    0.32549   0.32562   0.32583   0.32636   0.33513
     Eigenvalues ---    0.34105   0.35450   0.35724   0.35726   0.35727
     Eigenvalues ---    0.35730   0.35739   0.35861   0.36066   0.36350
     Eigenvalues ---    0.37271   0.38319   0.40157   0.40814   0.41502
     Eigenvalues ---    0.41519   0.43595   0.43978   0.44573   0.44774
     Eigenvalues ---    0.45780   0.45840   0.46057   0.46131   0.47080
     Eigenvalues ---    0.47372   0.47484   0.47851   0.48315   0.48426
     Eigenvalues ---    0.48506   0.48711   0.52324   0.52459
 RFO step:  Lambda=-6.87530850D-03 EMin= 2.29999860D-03
 Quartic linear search produced a step of  0.62384.
 Iteration  1 RMS(Cart)=  0.07695753 RMS(Int)=  0.00199077
 Iteration  2 RMS(Cart)=  0.00355035 RMS(Int)=  0.00055576
 Iteration  3 RMS(Cart)=  0.00000614 RMS(Int)=  0.00055576
 Iteration  4 RMS(Cart)=  0.00000001 RMS(Int)=  0.00055576
 ITry= 1 IFail=0 DXMaxC= 3.50D-01 DCOld= 1.00D+10 DXMaxT= 5.05D-01 DXLimC= 3.00D+00 Rises=F
 Variable       Old X    -DE/DX   Delta X   Delta X   Delta X     New X
                                 (Linear)    (Quad)   (Total)
    R1        2.72345   0.00498  -0.00113   0.02153   0.02031   2.74376
    R2        2.87223   0.00457   0.00396   0.01615   0.01893   2.89116
    R3        2.62223  -0.04362  -0.10494  -0.00215  -0.10627   2.51596
    R4        2.62582   0.00856   0.01866  -0.00289   0.01626   2.64209
    R5        2.63452  -0.00031  -0.00056   0.00057  -0.00004   2.63447
    R6        2.55258  -0.00175  -0.00156  -0.00180  -0.00284   2.54974
    R7        2.62263  -0.00235  -0.00736   0.00548  -0.00195   2.62068
    R8        2.65823   0.01326   0.01846   0.01289   0.03114   2.68937
    R9        2.90171  -0.00994  -0.02944   0.00730  -0.02347   2.87824
   R10        2.89414  -0.00455  -0.01162  -0.00193  -0.01355   2.88059
   R11        2.63666  -0.00539  -0.01237   0.00184  -0.01047   2.62619
   R12        2.05517   0.00230   0.00641  -0.00177   0.00464   2.05981
   R13        2.81560   0.00429   0.00455   0.00982   0.01472   2.83032
   R14        2.75242   0.00644  -0.00616   0.03335   0.02875   2.78118
   R15        2.90006   0.00210  -0.00195   0.01725   0.01533   2.91540
   R16        2.58071  -0.01340  -0.02227  -0.00589  -0.02816   2.55255
   R17        2.57325  -0.01604  -0.02579  -0.00839  -0.03419   2.53907
   R18        2.82234   0.00404   0.00380   0.01174   0.01532   2.83765
   R19        2.63131  -0.04392  -0.10631  -0.00403  -0.10977   2.52154
   R20        2.90214   0.00105  -0.00416   0.01721   0.01267   2.91481
   R21        2.57697  -0.01735  -0.03097  -0.00483  -0.03580   2.54116
   R22        2.56404  -0.02139  -0.03157  -0.01602  -0.04759   2.51645
   R23        2.57574  -0.01388  -0.02240  -0.00691  -0.02930   2.54643
   R24        2.57646  -0.01453  -0.02418  -0.00624  -0.03042   2.54604
   R25        2.87424   0.00444   0.00339   0.01591   0.01777   2.89202
   R26        2.89899  -0.00469  -0.01231  -0.00147  -0.01378   2.88520
   R27        2.65544   0.01320   0.01848   0.01255   0.03083   2.68627
   R28        2.72764   0.00430  -0.00240   0.02096   0.01852   2.74616
   R29        2.08495  -0.00371  -0.00952   0.00021  -0.00931   2.07565
   R30        2.08461  -0.00365  -0.00867  -0.00108  -0.00976   2.07486
   R31        2.08428  -0.00368  -0.00854  -0.00149  -0.01003   2.07425
   R32        2.08465  -0.00366  -0.00863  -0.00120  -0.00983   2.07482
   R33        2.08346  -0.00375  -0.00899  -0.00095  -0.00994   2.07352
   R34        2.08462  -0.00371  -0.00956   0.00027  -0.00929   2.07533
   R35        2.65256  -0.00447  -0.00778  -0.00390  -0.01156   2.64100
   R36        2.05602   0.00301   0.00682   0.00064   0.00745   2.06348
   R37        2.62811   0.00821   0.01805  -0.00280   0.01576   2.64386
   R38        2.63495  -0.00044  -0.00131   0.00130  -0.00008   2.63487
   R39        2.55204  -0.00145  -0.00115  -0.00124  -0.00187   2.55016
   R40        2.62257  -0.00236  -0.00733   0.00535  -0.00207   2.62051
   R41        2.63589  -0.00518  -0.01191   0.00195  -0.00989   2.62601
   R42        2.05519   0.00229   0.00640  -0.00177   0.00463   2.05982
   R43        2.63249  -0.00538  -0.01435   0.00526  -0.00902   2.62347
   R44        2.05579   0.00264   0.00666  -0.00071   0.00595   2.06173
   R45        2.05223   0.00278   0.00741  -0.00157   0.00584   2.05807
   R46        2.63275  -0.00542  -0.01409   0.00472  -0.00929   2.62346
   R47        2.05017   0.00338   0.00897  -0.00189   0.00708   2.05724
   R48        2.65173  -0.00425  -0.00734  -0.00366  -0.01086   2.64088
   R49        2.05582   0.00264   0.00664  -0.00068   0.00596   2.06178
   R50        2.05607   0.00300   0.00684   0.00056   0.00740   2.06347
    A1        1.85841  -0.00218  -0.00266  -0.00849  -0.01283   1.84558
    A2        2.32052   0.00634   0.01030   0.02379   0.03568   2.35620
    A3        2.09493  -0.00396  -0.00668  -0.01111  -0.01840   2.07652
    A4        1.84584   0.00113   0.00061   0.00243   0.00224   1.84808
    A5        2.32077   0.00378   0.00679   0.00806   0.01517   2.33595
    A6        2.11597  -0.00494  -0.00753  -0.01132  -0.01876   2.09721
    A7        1.97610   0.00174   0.00394   0.00153   0.00523   1.98133
    A8        2.11853   0.00139   0.00322   0.00530   0.00843   2.12696
    A9        2.18852  -0.00313  -0.00716  -0.00680  -0.01363   2.17489
   A10        1.91375  -0.00262  -0.00973   0.00375  -0.00773   1.90602
   A11        1.82735   0.00164   0.00677  -0.00537   0.00130   1.82865
   A12        1.85705  -0.00222  -0.00653   0.01082   0.00409   1.86114
   A13        1.94027   0.00146   0.00455   0.00716   0.01135   1.95162
   A14        1.97988  -0.00034  -0.00228  -0.00677  -0.00890   1.97098
   A15        1.90061  -0.00144  -0.00074  -0.01722  -0.01763   1.88298
   A16        1.95464   0.00101  -0.00109   0.01139   0.01014   1.96477
   A17        2.05372  -0.00201  -0.00724   0.00170  -0.00564   2.04808
   A18        2.11158   0.00012   0.00179  -0.00473  -0.00290   2.10868
   A19        2.11788   0.00188   0.00545   0.00304   0.00854   2.12642
   A20        2.28441  -0.00360  -0.00835   0.01108   0.00002   2.28443
   A21        2.07311   0.00585   0.01373   0.01260   0.02484   2.09795
   A22        1.89069  -0.00157  -0.00174   0.00033  -0.00275   1.88795
   A23        1.76427   0.00228   0.00672   0.00695   0.01421   1.77847
   A24        1.93155   0.00271   0.01445  -0.00290   0.01178   1.94334
   A25        1.99609   0.00200   0.01157  -0.00198   0.00913   2.00523
   A26        1.93316  -0.00247  -0.01068  -0.00228  -0.01342   1.91974
   A27        1.93184  -0.00095  -0.00203  -0.00134  -0.00391   1.92793
   A28        1.90382  -0.00330  -0.01807   0.00162  -0.01678   1.88704
   A29        1.91559  -0.00144  -0.00174  -0.00629  -0.00762   1.90797
   A30        2.07950   0.00439   0.00989   0.00125   0.01166   2.09117
   A31        2.27286  -0.00302  -0.00866   0.00773  -0.00199   2.27088
   A32        1.83942  -0.00072  -0.00457   0.00008  -0.00477   1.83465
   A33        1.87339  -0.00034  -0.00072   0.00134   0.00065   1.87403
   A34        1.98772   0.00041   0.00347  -0.00851  -0.00496   1.98276
   A35        1.87971  -0.00008  -0.00040   0.00295   0.00286   1.88257
   A36        1.98472   0.00031   0.00345  -0.00848  -0.00523   1.97949
   A37        1.89310   0.00035  -0.00157   0.01323   0.01162   1.90473
   A38        1.78243   0.00252   0.00689   0.01121   0.01805   1.80048
   A39        2.00697   0.00199   0.01137   0.00003   0.01123   2.01819
   A40        1.91842   0.00244   0.01448  -0.00875   0.00591   1.92433
   A41        1.92712  -0.00018   0.00035   0.00129   0.00141   1.92853
   A42        1.92813  -0.00338  -0.01363  -0.00448  -0.01866   1.90947
   A43        1.89842  -0.00327  -0.01814   0.00077  -0.01771   1.88071
   A44        1.88013  -0.00136  -0.00405   0.01312   0.00879   1.88892
   A45        1.94830   0.00141   0.00012   0.01260   0.01274   1.96104
   A46        1.98732  -0.00118  -0.00531  -0.00531  -0.01053   1.97679
   A47        1.91876  -0.00007  -0.00011   0.00175   0.00131   1.92006
   A48        1.83100   0.00192   0.00746  -0.00648   0.00076   1.83176
   A49        1.89425  -0.00069   0.00237  -0.01628  -0.01346   1.88079
   A50        2.09471  -0.00372  -0.00640  -0.00846  -0.01610   2.07861
   A51        2.32619   0.00642   0.01076   0.02628   0.03870   2.36489
   A52        1.85212  -0.00249  -0.00348  -0.01045  -0.01603   1.83609
   A53        1.91439  -0.00097  -0.00422   0.00185  -0.00239   1.91200
   A54        1.91632  -0.00147  -0.00452  -0.00319  -0.00774   1.90858
   A55        1.95157  -0.00109  -0.00326  -0.00229  -0.00557   1.94600
   A56        1.89157   0.00118   0.00412   0.00113   0.00523   1.89679
   A57        1.88620   0.00119   0.00436   0.00132   0.00567   1.89186
   A58        1.90261   0.00128   0.00401   0.00135   0.00532   1.90792
   A59        1.91592  -0.00127  -0.00339  -0.00417  -0.00759   1.90834
   A60        1.94824  -0.00092  -0.00319  -0.00068  -0.00389   1.94435
   A61        1.91446  -0.00082  -0.00382   0.00214  -0.00170   1.91276
   A62        1.90083   0.00111   0.00356   0.00104   0.00457   1.90540
   A63        1.89333   0.00099   0.00331   0.00097   0.00427   1.89760
   A64        1.89006   0.00101   0.00391   0.00082   0.00472   1.89478
   A65        2.11566   0.00311   0.00939  -0.00309   0.00639   2.12205
   A66        2.08146  -0.00170  -0.00597   0.00334  -0.00267   2.07879
   A67        2.08606  -0.00141  -0.00342  -0.00024  -0.00371   2.08234
   A68        1.84524   0.00154   0.00143   0.00183   0.00241   1.84765
   A69        2.32535   0.00311   0.00551   0.00773   0.01363   2.33898
   A70        2.11185  -0.00468  -0.00708  -0.01048  -0.01746   2.09439
   A71        1.97750   0.00164   0.00371   0.00094   0.00426   1.98176
   A72        2.12046   0.00133   0.00323   0.00466   0.00783   2.12829
   A73        2.18521  -0.00296  -0.00694  -0.00559  -0.01208   2.17314
   A74        1.90978  -0.00306  -0.01082   0.00205  -0.01082   1.89896
   A75        2.05436  -0.00201  -0.00725   0.00159  -0.00578   2.04858
   A76        2.11104   0.00006   0.00161  -0.00483  -0.00316   2.10788
   A77        2.11778   0.00195   0.00564   0.00324   0.00894   2.12672
   A78        2.10426   0.00095   0.00214  -0.00269  -0.00046   2.10380
   A79        2.09001  -0.00070  -0.00085  -0.00138  -0.00228   2.08773
   A80        2.08891  -0.00025  -0.00129   0.00407   0.00274   2.09165
   A81        2.05814   0.00150   0.00004   0.01012   0.01007   2.06822
   A82        2.11880  -0.00171  -0.00252  -0.00801  -0.01050   2.10831
   A83        2.10624   0.00021   0.00249  -0.00210   0.00042   2.10666
   A84        2.06034   0.00145  -0.00010   0.00970   0.00949   2.06983
   A85        2.12063  -0.00232  -0.00438  -0.00910  -0.01343   2.10720
   A86        2.10222   0.00087   0.00448  -0.00059   0.00393   2.10614
   A87        2.10489   0.00090   0.00223  -0.00300  -0.00066   2.10423
   A88        2.08844  -0.00028  -0.00153   0.00420   0.00262   2.09105
   A89        2.08986  -0.00062  -0.00070  -0.00122  -0.00197   2.08789
   A90        2.11441   0.00302   0.00896  -0.00244   0.00661   2.12103
   A91        2.08200  -0.00166  -0.00580   0.00309  -0.00276   2.07924
   A92        2.08677  -0.00135  -0.00316  -0.00064  -0.00385   2.08292
    D1        0.05327   0.00258   0.01215   0.06070   0.07267   0.12594
    D2       -3.12641   0.00141   0.00733   0.03411   0.04109  -3.08532
    D3       -2.93665   0.00159   0.00563   0.02861   0.03302  -2.90363
    D4        0.16686   0.00042   0.00082   0.00202   0.00143   0.16829
    D5       -0.07564  -0.00327  -0.01503  -0.07261  -0.08748  -0.16312
    D6       -2.17684  -0.00264  -0.01269  -0.06735  -0.07987  -2.25671
    D7        1.97387  -0.00331  -0.00988  -0.09248  -0.10196   1.87191
    D8        2.93787  -0.00139  -0.00768  -0.04190  -0.04988   2.88799
    D9        0.83667  -0.00075  -0.00535  -0.03663  -0.04226   0.79441
   D10       -1.29580  -0.00143  -0.00253  -0.06177  -0.06436  -1.36016
   D11       -0.12215   0.00055   0.00333  -0.00101   0.00113  -0.12101
   D12        2.70255   0.00354   0.01910   0.10544   0.12458   2.82713
   D13       -3.09559  -0.00083  -0.00447  -0.03730  -0.04372  -3.13931
   D14       -0.27090   0.00217   0.01129   0.06914   0.07974  -0.19117
   D15       -0.01099  -0.00088  -0.00503  -0.02704  -0.03220  -0.04318
   D16        3.12185  -0.00093  -0.00444  -0.02374  -0.02791   3.09394
   D17       -3.11999  -0.00009  -0.00120  -0.00476  -0.00668  -3.12667
   D18        0.01285  -0.00014  -0.00060  -0.00146  -0.00239   0.01045
   D19       -3.11281   0.00135   0.00619   0.03083   0.03710  -3.07571
   D20        0.02786   0.00132   0.00584   0.03009   0.03587   0.06373
   D21       -0.01409   0.00017   0.00094   0.00122   0.00246  -0.01163
   D22        3.12658   0.00015   0.00059   0.00048   0.00122   3.12781
   D23       -0.04036  -0.00126  -0.00475  -0.02212  -0.02666  -0.06702
   D24        3.11040  -0.00123  -0.00544  -0.02566  -0.03122   3.07918
   D25       -0.00332   0.00000  -0.00014   0.00013   0.00014  -0.00317
   D26        3.14127   0.00000  -0.00024  -0.00132  -0.00156   3.13972
   D27        3.12841  -0.00003   0.00061   0.00391   0.00504   3.13344
   D28       -0.01019  -0.00004   0.00051   0.00246   0.00334  -0.00685
   D29        0.07035   0.00285   0.01209   0.05829   0.07052   0.14086
   D30        2.08774   0.00102   0.00725   0.06462   0.07177   2.15951
   D31       -2.00614   0.00098   0.00357   0.06126   0.06523  -1.94091
   D32       -1.00895   0.00026   0.00385   0.00366   0.00817  -1.00078
   D33        1.09914   0.00015   0.00114   0.02203   0.02363   1.12276
   D34       -3.03171  -0.00056   0.00032   0.00619   0.00761  -3.02410
   D35       -3.00868  -0.00019   0.00087   0.00707   0.00876  -2.99992
   D36       -0.90060  -0.00030  -0.00184   0.02545   0.02422  -0.87638
   D37        1.25174  -0.00101  -0.00266   0.00960   0.00821   1.25995
   D38        1.11440   0.00120   0.00451   0.02635   0.03119   1.14559
   D39       -3.06070   0.00109   0.00180   0.04472   0.04665  -3.01405
   D40       -0.90836   0.00038   0.00098   0.02888   0.03063  -0.87773
   D41       -3.11350  -0.00103  -0.00529   0.01378   0.00850  -3.10500
   D42        1.06022  -0.00097  -0.00537   0.01574   0.01037   1.07059
   D43       -1.03473  -0.00110  -0.00566   0.01373   0.00808  -1.02664
   D44       -1.10907   0.00092   0.00494   0.00119   0.00594  -1.10313
   D45        3.06465   0.00098   0.00485   0.00316   0.00781   3.07246
   D46        0.96971   0.00085   0.00457   0.00114   0.00552   0.97523
   D47        1.09485   0.00012   0.00063  -0.01234  -0.01153   1.08333
   D48       -1.01461   0.00018   0.00054  -0.01037  -0.00965  -1.02426
   D49       -3.10956   0.00006   0.00026  -0.01239  -0.01194  -3.12150
   D50       -0.00438   0.00006   0.00046   0.00123   0.00178  -0.00260
   D51       -3.14084   0.00002   0.00017  -0.00041  -0.00029  -3.14113
   D52        3.13420   0.00006   0.00055   0.00267   0.00348   3.13768
   D53       -0.00226   0.00002   0.00026   0.00103   0.00141  -0.00085
   D54       -2.93523   0.00327   0.01318   0.09726   0.11023  -2.82500
   D55        1.29917   0.00379   0.01607   0.09742   0.11304   1.41221
   D56       -0.85932   0.00452   0.02016   0.09907   0.11906  -0.74026
   D57        0.49821  -0.00059  -0.00385  -0.00230  -0.00585   0.49236
   D58       -1.55057  -0.00008  -0.00096  -0.00214  -0.00304  -1.55361
   D59        2.57413   0.00065   0.00312  -0.00049   0.00298   2.57711
   D60       -3.06524  -0.00172  -0.00910  -0.09645  -0.10715   3.11079
   D61       -0.09151  -0.00247  -0.01294  -0.08102  -0.09589  -0.18739
   D62       -0.17444  -0.00005   0.00133  -0.01086  -0.00992  -0.18436
   D63        2.79929  -0.00080  -0.00251   0.00456   0.00135   2.80063
   D64       -0.63928   0.00117   0.00786   0.01575   0.02310  -0.61618
   D65        1.36086   0.00059   0.00491   0.01975   0.02440   1.38527
   D66       -2.82656   0.00104   0.00457   0.03203   0.03638  -2.79019
   D67        1.40832   0.00445   0.02366   0.01514   0.03841   1.44674
   D68       -2.87471   0.00387   0.02071   0.01914   0.03971  -2.83500
   D69       -0.77895   0.00432   0.02037   0.03142   0.05169  -0.72727
   D70       -2.76090  -0.00201  -0.00838   0.01477   0.00619  -2.75471
   D71       -0.76075  -0.00259  -0.01133   0.01876   0.00749  -0.75327
   D72        1.33500  -0.00214  -0.01167   0.03105   0.01946   1.35446
   D73       -0.23009   0.00098   0.00296   0.01930   0.02276  -0.20734
   D74       -2.31733  -0.00148  -0.00746   0.01034   0.00279  -2.31453
   D75        1.81687  -0.00054  -0.00304   0.01622   0.01333   1.83020
   D76        3.10380   0.00088   0.00494   0.00272   0.00832   3.11212
   D77        1.01656  -0.00158  -0.00548  -0.00625  -0.01164   1.00492
   D78       -1.13243  -0.00065  -0.00106  -0.00036  -0.00110  -1.13353
   D79       -0.18365   0.00225   0.01035   0.06610   0.07522  -0.10843
   D80        2.78180   0.00368   0.01710   0.12796   0.14488   2.92668
   D81        2.75051   0.00175   0.00696   0.08340   0.08900   2.83952
   D82       -0.56722   0.00317   0.01371   0.14527   0.15866  -0.40856
   D83        0.53911  -0.00148  -0.00729  -0.02152  -0.02901   0.51009
   D84        2.68158   0.00224   0.01010  -0.01433  -0.00423   2.67735
   D85       -1.50086  -0.00416  -0.02189  -0.01544  -0.03708  -1.53794
   D86       -1.45665  -0.00071  -0.00410  -0.02441  -0.02875  -1.48540
   D87        0.68582   0.00301   0.01329  -0.01722  -0.00397   0.68185
   D88        2.78656  -0.00339  -0.01870  -0.01832  -0.03681   2.74975
   D89        2.72825  -0.00129  -0.00399  -0.03780  -0.04209   2.68616
   D90       -1.41246   0.00243   0.01340  -0.03061  -0.01730  -1.42976
   D91        0.68828  -0.00397  -0.01859  -0.03172  -0.05015   0.63813
   D92        0.75919  -0.00006  -0.00219  -0.03169  -0.03441   0.72477
   D93       -2.24923  -0.00204  -0.00884  -0.08198  -0.09032  -2.33955
   D94       -1.36733  -0.00090   0.00028  -0.05634  -0.05648  -1.42381
   D95        1.90744  -0.00288  -0.00637  -0.10663  -0.11238   1.79505
   D96        2.88225  -0.00110  -0.00639  -0.03469  -0.04182   2.84044
   D97       -0.12616  -0.00308  -0.01305  -0.08498  -0.09772  -0.22388
   D98       -3.11641  -0.00016  -0.00047  -0.01375  -0.01399  -3.13040
   D99        1.08996  -0.00013  -0.00015  -0.01433  -0.01425   1.07571
   D100      -1.02421  -0.00001   0.00007  -0.01234  -0.01205  -1.03626
   D101      -1.03102  -0.00100  -0.00554   0.01190   0.00631  -1.02471
   D102      -3.10784  -0.00097  -0.00523   0.01133   0.00605  -3.10179
   D103       1.06118  -0.00085  -0.00500   0.01332   0.00825   1.06943
   D104       0.96249   0.00087   0.00453  -0.00380   0.00056   0.96305
   D105      -1.11433   0.00090   0.00485  -0.00438   0.00030  -1.11402
   D106       3.05469   0.00102   0.00507  -0.00239   0.00250   3.05719
   D107       2.16589   0.00176   0.00828   0.07849   0.08634   2.25223
   D108       0.11455   0.00281   0.01123   0.06950   0.08078   0.19532
   D109      -1.93583   0.00222   0.00646   0.07855   0.08521  -1.85062
   D110      -2.89173   0.00129   0.00390   0.01470   0.01694  -2.87479
   D111       0.20739   0.00012  -0.00059  -0.01189  -0.01413   0.19326
   D112       0.09126   0.00234   0.00951   0.06999   0.07916   0.17042
   D113      -3.09280   0.00117   0.00501   0.04341   0.04808  -3.04472
   D114       0.00280  -0.00002  -0.00013  -0.00142  -0.00167   0.00113
   D115      -3.13537  -0.00002  -0.00016  -0.00083  -0.00111  -3.13648
   D116       3.13925   0.00002   0.00016   0.00023   0.00041   3.13966
   D117       0.00108   0.00002   0.00012   0.00082   0.00096   0.00204
   D118      -0.02319  -0.00067  -0.00285  -0.03014  -0.03305  -0.05624
   D119       3.11540  -0.00079  -0.00325  -0.02595  -0.02887   3.08653
   D120      -3.12869   0.00012   0.00069  -0.00804  -0.00809  -3.13678
   D121       0.00990  -0.00001   0.00029  -0.00385  -0.00391   0.00600
   D122      -3.10627   0.00119   0.00485   0.03206   0.03687  -3.06941
   D123       0.03644   0.00084   0.00291   0.02634   0.02911   0.06555
   D124      -0.01237   0.00003  -0.00001   0.00253   0.00286  -0.00952
   D125       3.13034  -0.00032  -0.00195  -0.00319  -0.00490   3.12544
   D126      -0.06218  -0.00129  -0.00539  -0.02762  -0.03266  -0.09484
   D127       3.08255  -0.00117  -0.00500  -0.03202  -0.03702   3.04553
   D128      -0.00184  -0.00004  -0.00038   0.00170   0.00147  -0.00038
   D129       3.14065   0.00001   0.00004  -0.00131  -0.00127   3.13938
   D130       3.13637  -0.00017  -0.00081   0.00643   0.00616  -3.14065
   D131      -0.00432  -0.00012  -0.00039   0.00341   0.00342  -0.00090
   D132      -0.00330   0.00003   0.00016   0.00149   0.00176  -0.00153
   D133      -3.14153   0.00008   0.00055  -0.00102  -0.00051   3.14114
   D134       3.13739  -0.00003  -0.00026   0.00451   0.00453  -3.14127
   D135      -0.00084   0.00002   0.00013   0.00200   0.00225   0.00141
   D136       0.00637  -0.00005  -0.00047   0.00024  -0.00035   0.00602
   D137      -3.13431  -0.00002  -0.00012   0.00097   0.00089  -3.13342
   D138      -3.13864  -0.00005  -0.00043  -0.00036  -0.00092  -3.13956
   D139       0.00387  -0.00002  -0.00008   0.00037   0.00033   0.00419
   D140       0.00723   0.00001  -0.00010   0.00072   0.00046   0.00770
   D141      -3.13829  -0.00009  -0.00063  -0.00135  -0.00213  -3.14042
   D142      -3.13547   0.00035   0.00179   0.00636   0.00820  -3.12726
   D143       0.00219   0.00025   0.00126   0.00429   0.00561   0.00780
   D144       0.00053   0.00000   0.00009  -0.00270  -0.00272  -0.00219
   D145       3.13876  -0.00005  -0.00030  -0.00018  -0.00044   3.13832
   D146      -3.13712   0.00010   0.00062  -0.00064  -0.00015  -3.13727
   D147       0.00110   0.00005   0.00023   0.00188   0.00214   0.00324
         Item               Value     Threshold  Converged?
 Maximum Force            0.043918     0.000450     NO 
 RMS     Force            0.005067     0.000300     NO 
 Maximum Displacement     0.349754     0.001800     NO 
 RMS     Displacement     0.076478     0.001200     NO 
 Predicted change in Energy=-1.784012D-02
 Lowest energy point so far.  Saving SCF results.
 GradGradGradGradGradGradGradGradGradGradGradGradGradGradGradGradGradGrad

 Leave Link  103 at Fri Jun  4 11:23:20 2021, MaxMem=   536870912 cpu:         1.1
 (Enter /pbs_home/pkowalski/g09d01/g09/l202.exe)
                          Input orientation:                          
 ---------------------------------------------------------------------
 Center     Atomic      Atomic             Coordinates (Angstroms)
 Number     Number       Type             X           Y           Z
 ---------------------------------------------------------------------
      1          6           0       -1.649727   -0.056526   -0.510480
      2          6           0       -2.995272    0.252505   -0.960067
      3          6           0       -3.765991   -0.876144   -0.665247
      4          8           0       -3.054443   -1.888668   -0.127651
      5          6           0       -1.677541   -1.529919   -0.099332
      6          6           0       -5.130516   -0.915162   -0.909747
      7          6           0       -0.541537    0.650882   -0.300504
      8          6           0       -0.224730    2.085772   -0.590250
      9          6           0        0.542969    0.099591    0.527705
     10          6           0        1.317147    2.087906   -0.538086
     11          6           0        1.683695    1.075360    0.566245
     12          9           0       -0.720295    2.901394    0.365627
     13          9           0       -0.654971    2.530199   -1.783011
     14          9           0        1.759248    1.598294   -1.709886
     15          9           0        1.842415    3.296068   -0.343846
     16          9           0        2.905346    0.553209    0.341029
     17          9           0        1.719028    1.704870    1.756920
     18          6           0       -1.073526   -1.604479    1.296887
     19          6           0        0.334901   -1.008349    1.241602
     20          6           0       -1.914225   -0.863376    2.333740
     21          1           0       -1.432376   -0.936711    3.318065
     22          1           0       -2.908446   -1.325401    2.393636
     23          1           0       -2.022235    0.198877    2.079222
     24          6           0       -0.943173   -2.412017   -1.102441
     25          1           0       -1.020186   -3.461340   -0.788624
     26          1           0        0.115937   -2.135519   -1.178704
     27          1           0       -1.404504   -2.305628   -2.093366
     28          6           0       -5.713110    0.220003   -1.460473
     29          6           0        1.174221   -1.945756    1.968664
     30          6           0        0.378945   -3.074082    2.196313
     31          8           0       -0.890222   -2.936266    1.758886
     32          6           0        0.877274   -4.209897    2.816445
     33          6           0       -4.959841    1.359642   -1.755398
     34          6           0       -3.594720    1.387351   -1.504408
     35          1           0       -3.006499    2.276695   -1.726149
     36          1           0       -6.785846    0.220770   -1.664388
     37          1           0       -5.451136    2.234973   -2.182893
     38          1           0       -5.714726   -1.804890   -0.674804
     39          6           0        2.511719   -1.944544    2.362625
     40          6           0        3.020988   -3.074218    2.988556
     41          6           0        2.210100   -4.190801    3.209205
     42          1           0        4.064617   -3.094328    3.306071
     43          1           0        2.632125   -5.069886    3.700575
     44          1           0        0.239953   -5.077737    2.986150
     45          1           0        3.145324   -1.078763    2.177910
 ---------------------------------------------------------------------
                    Distance matrix (angstroms):
                    1          2          3          4          5
     1  C    0.000000
     2  C    1.451936   0.000000
     3  C    2.274709   1.398132   0.000000
     4  O    2.340199   2.298051   1.349265   0.000000
     5  C    1.529936   2.377880   2.260377   1.423152   0.000000
     6  C    3.607292   2.434182   1.386805   2.422698   3.599685
     7  C    1.331391   2.571876   3.586356   3.576855   2.467158
     8  C    2.574183   3.342684   4.617261   4.900760   3.927453
     9  C    2.431074   3.841354   4.576279   4.162216   2.824738
    10  C    3.660832   4.705712   5.885580   5.923884   4.716919
    11  C    3.681332   4.989935   5.918109   5.631776   4.304461
    12  F    3.221909   3.734916   4.960721   5.351286   4.557307
    13  F    3.049594   3.367809   4.746685   5.293777   4.512758
    14  F    3.974684   4.997883   6.143483   6.150935   4.918447
    15  F    4.843833   5.748585   6.997491   7.134946   5.978297
    16  F    4.673921   6.049841   6.896549   6.457671   5.053336
    17  F    4.426300   5.631696   6.527937   6.265074   5.044424
    18  C    2.448416   3.497905   3.410251   2.456442   1.523097
    19  C    2.813274   4.186544   4.524474   3.759983   2.473876
    20  C    2.968258   3.641842   3.524645   2.899960   2.533799
    21  H    3.934428   4.707365   4.616947   3.925593   3.477155
    22  H    3.410031   3.707378   3.208424   2.587561   2.787803
    23  H    2.628793   3.191701   3.424685   3.208362   2.802437
    24  C    2.529422   3.366163   3.243200   2.383605   1.524343
    25  H    3.473679   4.209869   3.773315   2.654879   2.153514
    26  H    2.808256   3.928113   4.113274   3.349172   2.179072
    27  H    2.761181   3.218532   3.107985   2.600037   2.156952
    28  C    4.182109   2.763713   2.371749   3.645740   4.604428
    29  C    4.205951   5.549278   5.699759   4.720105   3.547122
    30  C    4.532977   5.693351   5.495449   4.312096   3.447254
    31  O    3.744299   4.689584   4.288424   3.056197   2.459809
    32  C    5.891066   7.012252   6.692982   5.432698   4.712867
    33  C    3.809489   2.391200   2.759065   4.102636   4.676068
    34  C    2.618334   1.394103   2.420110   3.594393   3.763015
    35  H    2.960169   2.164337   3.412145   4.461810   4.347755
    36  H    5.271443   3.855584   3.364673   4.553532   5.622196
    37  H    4.743274   3.384783   3.849937   5.193513   5.723256
    38  H    4.428092   3.421941   2.158756   2.717260   4.087253
    39  C    5.397868   6.796636   7.051180   6.098095   4.876787
    40  C    6.570031   7.928058   8.015292   6.930162   5.830617
    41  C    6.769531   8.013843   7.855698   6.644534   5.756775
    42  H    7.513191   8.901868   9.055945   7.995317   6.856860
    43  H    7.823108   9.039747   8.808165   7.557282   6.748621
    44  H    6.403896   7.379078   6.858111   5.542469   5.077795
    45  H    5.591505   7.023253   7.476020   6.663983   5.352514
                    6          7          8          9         10
     6  C    0.000000
     7  C    4.886962   0.000000
     8  C    5.759723   1.497741   0.000000
     9  C    5.940069   1.471736   2.405016   0.000000
    10  C    7.122423   2.361396   1.542761   2.385091   0.000000
    11  C    7.250806   2.425508   2.449591   1.501621   1.542451
    12  F    5.970153   2.353824   1.350750   3.077695   2.372684
    13  F    5.715208   2.396358   1.343616   3.561226   2.373755
    14  F    7.377433   2.859643   2.329675   2.955040   1.344726
    15  F    8.165566   3.561196   2.408033   3.558880   1.331650
    16  F    8.264117   3.507436   3.607410   2.412767   2.377082
    17  F    7.803328   3.233270   3.071235   2.339018   2.361202
    18  C    4.669428   2.814484   4.230802   2.471548   4.766146
    19  C    5.874331   2.428844   3.639018   1.334343   3.703903
    20  C    4.568086   3.334140   4.483479   3.197948   5.234426
    21  H    5.617035   4.050690   5.086132   3.572397   5.619439
    22  H    4.002278   4.094673   5.267068   4.174274   6.172625
    23  H    4.453810   2.838991   3.730613   2.999556   4.644374
    24  C    4.451016   3.191514   4.583514   3.342779   5.067233
    25  H    4.836580   4.168661   5.607366   4.105655   6.026610
    26  H    5.393224   2.994584   4.275702   2.844275   4.437411
    27  H    4.149399   3.563708   4.789114   4.055582   5.397168
    28  C    1.389718   5.317552   5.861800   6.565507   7.332420
    29  C    7.006930   3.851685   4.975773   2.580365   4.751279
    30  C    6.683016   4.577853   5.895205   3.589338   5.916357
    31  O    5.402458   4.150939   5.584101   3.575789   5.949022
    32  C    7.799572   5.946055   7.242612   4.890989   7.149035
    33  C    2.432897   4.705366   4.930123   6.089434   6.435278
    34  C    2.830876   3.363584   3.560942   4.786260   5.054799
    35  H    3.919938   3.278989   3.010807   4.734804   4.487878
    36  H    2.144748   6.405979   6.905088   7.650587   8.391260
    37  H    3.412778   5.491530   5.465720   6.916394   6.966827
    38  H    1.090007   5.738711   6.729372   6.650701   8.038644
    39  C    8.376861   4.811534   5.696584   3.379555   5.108990
    40  C    9.290065   6.114399   7.068807   4.719049   6.479800
    41  C    9.032176   6.582663   7.730434   5.327028   7.366255
    42  H   10.347577   6.946268   7.772596   5.506581   7.012966
    43  H    9.938581   7.668634   8.819083   6.415229   8.421960
    44  H    7.832432   6.650556   8.020126   5.739381   8.057731
    45  H    8.834586   4.767300   5.388344   3.299082   4.554850
                   11         12         13         14         15
    11  C    0.000000
    12  F    3.025527   0.000000
    13  F    3.620072   2.181445   0.000000
    14  F    2.336652   3.486253   2.588869   0.000000
    15  F    2.405203   2.688234   2.982397   2.180692   0.000000
    16  F    1.347515   4.319705   4.593027   2.571381   3.020290
    17  F    1.347308   3.052484   4.341446   3.468677   2.638248
    18  C    3.913775   4.614640   5.172671   5.227145   5.933808
    19  C    2.572391   4.143291   4.759145   4.187438   4.828483
    20  C    4.452838   4.412757   5.481762   5.992089   6.211504
    21  H    4.618533   4.894384   6.216495   6.472481   6.484618
    22  H    5.494613   5.173647   6.114588   6.868352   7.170946
    23  H    4.097712   3.454714   4.713950   5.533112   5.513562
    24  C    4.674050   5.516995   4.997173   4.873876   6.396656
    25  H    5.452365   6.473532   6.084466   5.845843   7.352202
    26  H    3.976487   5.334297   4.767432   4.113877   5.760195
    27  H    5.295430   5.798954   4.903401   5.039543   6.706885
    28  C    7.716991   5.954218   5.570082   7.602501   8.233772
    29  C    3.369493   5.445528   6.120064   5.141428   5.768094
    30  C    4.645143   6.345553   6.950681   6.244575   7.012343
    31  O    4.913307   6.004025   6.517870   6.293990   7.122554
    32  C    5.800660   7.689551   8.302510   7.416242   8.201125
    33  C    7.043253   4.984927   4.461264   6.723480   7.211999
    34  C    5.678609   3.748557   3.166362   5.362060   5.878141
    35  H    5.356883   3.161093   2.365837   4.813817   5.144109
    36  H    8.799952   6.935244   6.552493   8.655534   9.254630
    37  H    7.733581   5.414788   4.821853   7.253877   7.596309
    38  H    8.035712   6.940889   6.754424   8.277279   9.123579
    39  C    3.610045   6.157680   6.872958   5.450070   5.936073
    40  C    4.987479   7.522293   8.227395   6.745348   7.285223
    41  C    5.915639   8.183665   8.848881   7.610148   8.295334
    42  H    5.528267   8.215247   8.933565   7.245362   7.687473
    43  H    6.963303   9.268327   9.931566   8.631317   9.325780
    44  H    6.767639   8.453150   9.023663   8.302434   9.152998
    45  H    3.061710   5.836868   6.569303   4.919635   5.214975
                   16         17         18         19         20
    16  F    0.000000
    17  F    2.176792   0.000000
    18  C    4.626089   4.354512   0.000000
    19  C    3.139536   3.089161   1.530390   0.000000
    20  C    5.404246   4.486550   1.526785   2.504466   0.000000
    21  H    5.467947   4.398463   2.158667   2.727654   1.098386
    22  H    6.445351   5.567896   2.155846   3.456444   1.097966
    23  H    5.237168   4.045855   2.182702   2.777606   1.097646
    24  C    5.068262   5.675563   2.534934   3.016338   3.892117
    25  H    5.727349   6.377524   2.792873   3.460526   4.159072
    26  H    4.161689   5.092777   2.797388   2.678869   4.251725
    27  H    5.716121   6.376931   3.477783   3.978753   4.683927
    28  C    8.811029   8.233658   5.697150   6.737099   5.477344
    29  C    3.448306   3.697124   2.370679   1.453206   3.292920
    30  C    4.793956   4.982697   2.253524   2.276107   3.188218
    31  O    5.347251   5.324315   1.421514   2.342087   2.382417
    32  C    5.738287   6.067588   3.592058   3.608907   4.384595
    33  C    8.179640   7.553995   5.762456   6.528682   5.562251
    34  C    6.808252   6.242835   4.811935   5.359279   4.756177
    35  H    6.495656   5.898250   5.285702   5.546532   5.247457
    36  H    9.902092   9.286591   6.688145   7.788488   6.394770
    37  H    8.889844   8.198438   6.783343   7.464887   6.519930
    38  H    8.994343   8.572770   5.046630   6.395708   4.937772
    39  C    3.237369   3.783314   3.755719   2.621391   4.556176
    40  C    4.492326   5.104088   4.667646   3.812444   5.447287
    41  C    5.587077   6.091734   4.596544   4.185192   5.371057
    42  H    4.841478   5.561831   5.714629   4.745959   6.455163
    43  H    6.555943   7.106959   5.614144   5.274454   6.342891
    44  H    6.768201   7.049995   4.079505   4.428587   4.777757
    45  H    2.468816   3.155973   4.341805   2.963125   5.066528
                   21         22         23         24         25
    21  H    0.000000
    22  H    1.784497   0.000000
    23  H    1.781074   1.790992   0.000000
    24  C    4.685800   4.155188   4.254895   0.000000
    25  H    4.838237   4.272533   4.756662   1.097949   0.000000
    26  H    4.904624   4.750241   4.542606   1.097260   1.789061
    27  H    5.581961   4.832792   4.905572   1.098215   1.784860
    28  C    6.518980   5.010846   5.113947   5.459672   6.002267
    29  C    3.103772   4.151338   3.850845   3.759314   3.836020
    30  C    3.017874   3.728775   4.060990   3.614983   3.319244
    31  O    2.592911   2.659139   3.348611   2.909439   2.604304
    32  C    4.037308   4.778154   5.328034   4.680178   4.142126
    33  C    6.592137   5.350903   4.968019   5.548458   6.300587
    34  C    5.773495   4.798411   4.089937   4.650535   5.536278
    35  H    6.184492   5.473330   4.446004   5.160460   6.144057
    36  H    7.404339   5.821721   6.058637   6.433053   6.896936
    37  H    7.514689   6.331364   5.836838   6.563812   7.350190
    38  H    5.919058   4.185743   5.023369   4.828995   4.979507
    39  C    4.181445   5.455501   5.023078   4.915434   4.970452
    40  C    4.950754   6.210514   6.080637   5.734924   5.545092
    41  C    4.885548   5.922430   6.201516   5.630053   5.191291
    42  H    5.905285   7.251569   7.028523   6.706601   6.538842
    43  H    5.809442   6.813749   7.214688   6.551030   6.006638
    44  H    4.478275   4.933915   5.812287   5.022194   4.295301
    45  H    4.719690   6.062631   5.324074   5.408704   5.641673
                   26         27         28         29         30
    26  H    0.000000
    27  H    1.782494   0.000000
    28  C    6.293303   5.034228   0.000000
    29  C    3.325944   4.824875   7.992798   0.000000
    30  C    3.512949   4.708775   7.831744   1.399073   0.000000
    31  O    3.206710   3.937263   6.602012   2.299356   1.349489
    32  C    4.565512   5.739251   9.019380   2.435825   1.386713
    33  C    6.189688   5.117503   1.397559   7.900697   7.986023
    34  C    5.126955   4.333822   2.419134   6.776033   7.027783
    35  H    5.432949   4.868153   3.409738   6.997082   7.448339
    36  H    7.309075   5.960331   1.091944   9.014187   8.780392
    37  H    7.148559   6.082788   2.156531   8.866188   9.019610
    38  H    5.861728   4.565202   2.171974   7.380065   6.854706
    39  C    4.279866   5.943319   9.324654   1.394313   2.419141
    40  C    5.165902   6.782452  10.340708   2.392521   2.758268
    41  C    5.278584   6.688535  10.199919   2.766263   2.371949
    42  H    6.051827   7.725753  11.371398   3.385597   3.849176
    43  H    6.224876   7.583222  11.147300   3.858133   3.364945
    44  H    5.100788   6.015839   9.125650   3.423075   2.158193
    45  H    4.643359   6.360026   9.664186   2.163495   3.410936
                   31         32         33         34         35
    31  O    0.000000
    32  C    2.421695   0.000000
    33  C    6.882355   9.273264   0.000000
    34  C    6.054508   8.366462   1.388280   0.000000
    35  H    6.618086   8.820132   2.158098   1.089085   0.000000
    36  H    7.512927   9.921294   2.153974   3.401439   4.302802
    37  H    7.942373  10.323687   1.091022   2.150602   2.487289
    38  H    5.520752   7.837560   3.428089   3.920851   5.009906
    39  C    3.594609   2.830052   9.148769   7.958899   8.061493
    40  C    4.102278   2.432057  10.288725   9.157506   9.337629
    41  C    3.645446   1.389623  10.337444   9.328980   9.664322
    42  H    5.193187   3.412241  11.264864  10.094137  10.206460
    43  H    4.552957   2.144940  11.346559  10.371179  10.733856
    44  H    2.714659   1.090010   9.537295   8.755981   9.318417
    45  H    4.462233   3.918646   9.333297   8.066559   8.021577
                   36         37         38         39         40
    36  H    0.000000
    37  H    2.471297   0.000000
    38  H    2.495971   4.320221   0.000000
    39  C   10.360991  10.076565   8.770398   0.000000
    40  C   11.343757  11.256478   9.557411   1.388275   0.000000
    41  C   11.141854  11.360451   9.142263   2.419368   1.397492
    42  H   12.386601  12.209822  10.636991   2.150253   1.091046
    43  H   12.061179  12.382055   9.973668   3.401819   2.154269
    44  H    9.953067  10.610525   7.718311   3.920026   3.427572
    45  H   10.727543  10.192967   9.336259   1.088646   2.157417
                   41         42         43         44         45
    41  C    0.000000
    42  H    2.156587   0.000000
    43  H    1.091943   2.471942   0.000000
    44  H    2.172070   4.320222   2.496587   0.000000
    45  H    3.409251   2.486031   4.302435   5.008615   0.000000
 Stoichiometry    C23H14F6O2
 Framework group  C1[X(C23H14F6O2)]
 Deg. of freedom   129
 Full point group                 C1      NOp   1
 RotChk:  IX=0 Diff= 1.15D-02
 Largest Abelian subgroup         C1      NOp   1
 Largest concise Abelian subgroup C1      NOp   1
                         Standard orientation:                         
 ---------------------------------------------------------------------
 Center     Atomic      Atomic             Coordinates (Angstroms)
 Number     Number       Type             X           Y           Z
 ---------------------------------------------------------------------
      1          6           0        1.385216   -0.316026    0.295619
      2          6           0        2.765015   -0.740721    0.140997
      3          6           0        2.738296   -2.138580    0.148073
      4          8           0        1.506037   -2.652633    0.342502
      5          6           0        0.587310   -1.591043    0.575587
      6          6           0        3.886820   -2.893741   -0.035922
      7          6           0        0.731280    0.833592    0.142820
      8          6           0        1.232529    2.216925   -0.137123
      9          6           0       -0.733714    0.839037    0.002218
     10          6           0        0.025655    3.082949    0.279494
     11          6           0       -1.216608    2.256359   -0.111257
     12          9           0        1.492697    2.389007   -1.451363
     13          9           0        2.327408    2.572688    0.555680
     14          9           0        0.048297    3.184882    1.620160
     15          9           0        0.037126    4.304170   -0.251334
     16          9           0       -2.264135    2.579823    0.672233
     17          9           0       -1.555677    2.533022   -1.385513
     18          6           0       -0.583767   -1.595235   -0.398263
     19          6           0       -1.386270   -0.309300   -0.187421
     20          6           0       -0.129500   -1.695110   -1.852477
     21          1           0       -1.006807   -1.682830   -2.513259
     22          1           0        0.409539   -2.640014   -2.001214
     23          1           0        0.523668   -0.857187   -2.128310
     24          6           0        0.138908   -1.670861    2.030298
     25          1           0       -0.395651   -2.615696    2.194690
     26          1           0       -0.520040   -0.833658    2.292706
     27          1           0        1.017587   -1.643788    2.688529
     28          6           0        5.078154   -2.206032   -0.233651
     29          6           0       -2.776705   -0.729978   -0.148321
     30          6           0       -2.751911   -2.127682   -0.091631
     31          8           0       -1.508630   -2.648023   -0.159590
     32          6           0       -3.912520   -2.878028    0.022128
     33          6           0        5.122931   -0.809294   -0.250624
     34          6           0        3.966046   -0.064146   -0.067071
     35          1           0        3.996616    1.024321   -0.087350
     36          1           0        5.999977   -2.772236   -0.381967
     37          1           0        6.075196   -0.302282   -0.413287
     38          1           0        3.846617   -3.982957   -0.025500
     39          6           0       -3.992826   -0.051074   -0.083126
     40          6           0       -5.162050   -0.791509    0.026321
     41          6           0       -5.116949   -2.187271    0.079201
     42          1           0       -6.124731   -0.280640    0.077708
     43          1           0       -6.048616   -2.749744    0.168432
     44          1           0       -3.871173   -3.966500    0.062629
     45          1           0       -4.024917    1.036740   -0.111089
 ---------------------------------------------------------------------
 Rotational constants (GHZ):      0.2076868      0.1519396      0.0971643
 Leave Link  202 at Fri Jun  4 11:23:20 2021, MaxMem=   536870912 cpu:         0.0
 (Enter /pbs_home/pkowalski/g09d01/g09/l301.exe)
 Basis read from rwf:  (5D, 7F)
 No pseudopotential information found on rwf file.
 There are   535 symmetry adapted cartesian basis functions of A   symmetry.
 There are   504 symmetry adapted basis functions of A   symmetry.
   504 basis functions,   873 primitive gaussians,   535 cartesian basis functions
   111 alpha electrons      111 beta electrons
       nuclear repulsion energy      3378.0671961840 Hartrees.
 IExCor=32609 DFT=T Ex+Corr=LC-wPBE ExCW=0 ScaHFX=  1.000000
 ScaDFX=  1.000000  0.000000  1.000000  1.000000 ScalE2=  1.000000  1.000000
 IRadAn=      0 IRanWt=     -1 IRanGd=            0 ICorTp=0 IEmpDi=  4
  HFx wShort=  0.000000 wLong=  0.400000 cFull=  0.000000 cShort=  0.000000 cLong=  1.000000
  DFx wShort=  0.000000 wLong=  0.400000 cFull=  0.000000 cShort=  0.000000 cLong=  1.000000
 NAtoms=   45 NActive=   45 NUniq=   45 SFac= 1.00D+00 NAtFMM=   60 NAOKFM=F Big=F
 Integral buffers will be    131072 words long.
 Raffenetti 2 integral format.
 Two-electron integral symmetry is turned on.
 No density basis found on file   724.
 Leave Link  301 at Fri Jun  4 11:23:20 2021, MaxMem=   536870912 cpu:         0.6
 (Enter /pbs_home/pkowalski/g09d01/g09/l302.exe)
 NPDir=0 NMtPBC=     1 NCelOv=     1 NCel=       1 NClECP=     1 NCelD=      1
         NCelK=      1 NCelE2=     1 NClLst=     1 CellRange=     0.0.
 One-electron integrals computed using PRISM.
 NBasis=   504 RedAO= T EigKep=  2.41D-04  NBF=   504
 NBsUse=   504 1.00D-06 EigRej= -1.00D+00 NBFU=   504
 Precomputing XC quadrature grid using
 IXCGrd= 4 IRadAn=           0 IRanWt=          -1 IRanGd=           0 AccXCQ= 0.00D+00.
 Generated NRdTot=       0 NPtTot=           0 NUsed=           0 NTot=          32
 NSgBfM=   520   521   524   524   524 MxSgAt=    45 MxSgA2=    45.
 Leave Link  302 at Fri Jun  4 11:23:22 2021, MaxMem=   536870912 cpu:         9.8
 (Enter /pbs_home/pkowalski/g09d01/g09/l303.exe)
 DipDrv:  MaxL=1.
 Leave Link  303 at Fri Jun  4 11:23:22 2021, MaxMem=   536870912 cpu:         1.1
 (Enter /pbs_home/pkowalski/g09d01/g09/l401.exe)
 Initial guess from the checkpoint file:  "dae0068freq_closed_lc-wpbe.chk"
 B after Tr=     0.000000    0.000000    0.000000
         Rot=    0.999980   -0.000230   -0.005604   -0.002968 Ang=  -0.73 deg.
 Guess basis will be translated and rotated to current coordinates.
 JPrj=2 DoOrth=T DoCkMO=T.
 Generating alternative initial guess.
 ExpMin= 1.22D-01 ExpMax= 2.89D+03 ExpMxC= 4.35D+02 IAcc=1 IRadAn=         1 AccDes= 0.00D+00
 Harris functional with IExCor=32609 and IRadAn=       1 diagonalized for initial guess.
 HarFok:  IExCor=32609 AccDes= 0.00D+00 IRadAn=         1 IDoV= 1 UseB2=F ITyADJ=14
 ICtDFT=  3500011 ScaDFX=  1.000000  1.000000  1.000000  1.000000
 FoFCou: FMM=F IPFlag=           0 FMFlag=      100000 FMFlg1=           0
         NFxFlg=           0 DoJE=T BraDBF=F KetDBF=T FulRan=T
         wScrn=  0.000000 ICntrl=     500 IOpCl=  0 I1Cent=   200000004 NGrid=           0
         NMat0=    1 NMatS0=      1 NMatT0=    0 NMatD0=    1 NMtDS0=    0 NMtDT0=    0
 Petite list used in FoFCou.
 Harris En= -1631.82880448527    
 Leave Link  401 at Fri Jun  4 11:23:25 2021, MaxMem=   536870912 cpu:        26.8
 (Enter /pbs_home/pkowalski/g09d01/g09/l502.exe)
 Closed shell SCF:
 Using DIIS extrapolation, IDIIS=  1040.
 Integral symmetry usage will be decided dynamically.
 IVT=      885537 IEndB=      885537 NGot=   536870912 MDV=   536288776
 LenX=   536288776 LenY=   536002016
 Requested convergence on RMS density matrix=1.00D-08 within 128 cycles.
 Requested convergence on MAX density matrix=1.00D-06.
 Requested convergence on             energy=1.00D-06.
 No special actions if energy rises.
 Fock matrices will be formed incrementally for  20 cycles.
 Integral accuracy reduced to 1.0D-05 until final iterations.

 Cycle   1  Pass 0  IDiag  1:
 FoFJK:  IHMeth= 1 ICntrl=       0 DoSepK=T KAlg= 0 I1Cent=   0 FoldK=F
 IRaf=         1 NMat=   1 IRICut=       1 DoRegI=T DoRafI=F ISym2E= 0.
 FoFCou: FMM=F IPFlag=           0 FMFlag=      100000 FMFlg1=           0
         NFxFlg=           0 DoJE=T BraDBF=F KetDBF=F FulRan=T
         wScrn=  0.000000 ICntrl=     500 IOpCl=  0 I1Cent=           0 NGrid=           0
         NMat0=    1 NMatS0=      1 NMatT0=    0 NMatD0=    1 NMtDS0=    0 NMtDT0=    0
 Symmetry not used in FoFCou.
 E= -1632.10741929703    
 DIIS: error= 5.04D-03 at cycle   1 NSaved=   1.
 NSaved= 1 IEnMin= 1 EnMin= -1632.10741929703     IErMin= 1 ErrMin= 5.04D-03
 ErrMax= 5.04D-03  0.00D+00 EMaxC= 1.00D-01 BMatC= 3.58D-02 BMatP= 3.58D-02
 IDIUse=3 WtCom= 9.50D-01 WtEn= 5.04D-02
 Coeff-Com:  0.100D+01
 Coeff-En:   0.100D+01
 Coeff:      0.100D+01
 Gap=     0.793 Goal=   None    Shift=    0.000
 GapD=    0.793 DampG=2.000 DampE=1.000 DampFc=2.0000 IDamp=-1.
 RMSDP=9.57D-04 MaxDP=3.98D-02              OVMax= 2.15D-02

 Cycle   2  Pass 0  IDiag  1:
 RMSU=  9.55D-04    CP:  1.00D+00
 E= -1632.14610758878     Delta-E=       -0.038688291755 Rises=F Damp=F
 DIIS: error= 1.55D-03 at cycle   2 NSaved=   2.
 NSaved= 2 IEnMin= 2 EnMin= -1632.14610758878     IErMin= 2 ErrMin= 1.55D-03
 ErrMax= 1.55D-03  0.00D+00 EMaxC= 1.00D-01 BMatC= 1.51D-03 BMatP= 3.58D-02
 IDIUse=3 WtCom= 9.85D-01 WtEn= 1.55D-02
 Coeff-Com: -0.971D-01 0.110D+01
 Coeff-En:   0.000D+00 0.100D+01
 Coeff:     -0.956D-01 0.110D+01
 Gap=     0.271 Goal=   None    Shift=    0.000
 RMSDP=2.22D-04 MaxDP=7.55D-03 DE=-3.87D-02 OVMax= 1.12D-02

 Cycle   3  Pass 0  IDiag  1:
 RMSU=  1.72D-04    CP:  1.00D+00  1.15D+00
 E= -1632.14904239430     Delta-E=       -0.002934805520 Rises=F Damp=F
 DIIS: error= 5.75D-04 at cycle   3 NSaved=   3.
 NSaved= 3 IEnMin= 3 EnMin= -1632.14904239430     IErMin= 3 ErrMin= 5.75D-04
 ErrMax= 5.75D-04  0.00D+00 EMaxC= 1.00D-01 BMatC= 4.93D-04 BMatP= 1.51D-03
 IDIUse=3 WtCom= 9.94D-01 WtEn= 5.75D-03
 Coeff-Com: -0.619D-01 0.368D+00 0.694D+00
 Coeff-En:   0.000D+00 0.000D+00 0.100D+01
 Coeff:     -0.615D-01 0.366D+00 0.695D+00
 Gap=     0.271 Goal=   None    Shift=    0.000
 RMSDP=1.03D-04 MaxDP=6.15D-03 DE=-2.93D-03 OVMax= 6.51D-03

 Cycle   4  Pass 0  IDiag  1:
 RMSU=  9.17D-05    CP:  1.00D+00  1.18D+00  8.04D-01
 E= -1632.14954450583     Delta-E=       -0.000502111527 Rises=F Damp=F
 DIIS: error= 2.48D-04 at cycle   4 NSaved=   4.
 NSaved= 4 IEnMin= 4 EnMin= -1632.14954450583     IErMin= 4 ErrMin= 2.48D-04
 ErrMax= 2.48D-04  0.00D+00 EMaxC= 1.00D-01 BMatC= 9.10D-05 BMatP= 4.93D-04
 IDIUse=3 WtCom= 9.98D-01 WtEn= 2.48D-03
 Coeff-Com: -0.208D-02-0.990D-01 0.255D+00 0.846D+00
 Coeff-En:   0.000D+00 0.000D+00 0.000D+00 0.100D+01
 Coeff:     -0.207D-02-0.988D-01 0.254D+00 0.847D+00
 Gap=     0.272 Goal=   None    Shift=    0.000
 RMSDP=3.97D-05 MaxDP=1.63D-03 DE=-5.02D-04 OVMax= 3.02D-03

 Cycle   5  Pass 0  IDiag  1:
 RMSU=  2.50D-05    CP:  1.00D+00  1.18D+00  9.79D-01  9.44D-01
 E= -1632.14965923158     Delta-E=       -0.000114725753 Rises=F Damp=F
 DIIS: error= 7.78D-05 at cycle   5 NSaved=   5.
 NSaved= 5 IEnMin= 5 EnMin= -1632.14965923158     IErMin= 5 ErrMin= 7.78D-05
 ErrMax= 7.78D-05  0.00D+00 EMaxC= 1.00D-01 BMatC= 9.57D-06 BMatP= 9.10D-05
 IDIUse=1 WtCom= 1.00D+00 WtEn= 0.00D+00
 Coeff-Com:  0.420D-02-0.713D-01 0.464D-01 0.340D+00 0.680D+00
 Coeff:      0.420D-02-0.713D-01 0.464D-01 0.340D+00 0.680D+00
 Gap=     0.272 Goal=   None    Shift=    0.000
 RMSDP=1.14D-05 MaxDP=5.24D-04 DE=-1.15D-04 OVMax= 7.78D-04

 Cycle   6  Pass 0  IDiag  1:
 RMSU=  8.00D-06    CP:  1.00D+00  1.18D+00  1.01D+00  1.01D+00  9.25D-01
 E= -1632.14967073466     Delta-E=       -0.000011503077 Rises=F Damp=F
 DIIS: error= 2.81D-05 at cycle   6 NSaved=   6.
 NSaved= 6 IEnMin= 6 EnMin= -1632.14967073466     IErMin= 6 ErrMin= 2.81D-05
 ErrMax= 2.81D-05  0.00D+00 EMaxC= 1.00D-01 BMatC= 7.72D-07 BMatP= 9.57D-06
 IDIUse=1 WtCom= 1.00D+00 WtEn= 0.00D+00
 Coeff-Com:  0.135D-02-0.488D-02-0.231D-01-0.230D-01 0.160D+00 0.890D+00
 Coeff:      0.135D-02-0.488D-02-0.231D-01-0.230D-01 0.160D+00 0.890D+00
 Gap=     0.272 Goal=   None    Shift=    0.000
 RMSDP=5.17D-06 MaxDP=2.02D-04 DE=-1.15D-05 OVMax= 5.18D-04

 Initial convergence to 1.0D-05 achieved.  Increase integral accuracy.
 Cycle   7  Pass 1  IDiag  1:
 E= -1632.14974448007     Delta-E=       -0.000073745408 Rises=F Damp=F
 DIIS: error= 1.86D-04 at cycle   1 NSaved=   1.
 NSaved= 1 IEnMin= 1 EnMin= -1632.14974448007     IErMin= 1 ErrMin= 1.86D-04
 ErrMax= 1.86D-04  0.00D+00 EMaxC= 1.00D-01 BMatC= 6.28D-06 BMatP= 6.28D-06
 IDIUse=3 WtCom= 9.98D-01 WtEn= 1.86D-03
 Coeff-Com:  0.100D+01
 Coeff-En:   0.100D+01
 Coeff:      0.100D+01
 Gap=     0.272 Goal=   None    Shift=    0.000
 RMSDP=5.17D-06 MaxDP=2.02D-04 DE=-7.37D-05 OVMax= 2.79D-04

 Cycle   8  Pass 1  IDiag  1:
 RMSU=  1.38D-04    CP:  1.00D+00
 E= -1632.14974995476     Delta-E=       -0.000005474698 Rises=F Damp=F
 DIIS: error= 1.12D-05 at cycle   2 NSaved=   2.
 NSaved= 2 IEnMin= 2 EnMin= -1632.14974995476     IErMin= 2 ErrMin= 1.12D-05
 ErrMax= 1.12D-05  0.00D+00 EMaxC= 1.00D-01 BMatC= 1.84D-07 BMatP= 6.28D-06
 IDIUse=1 WtCom= 1.00D+00 WtEn= 0.00D+00
 Coeff-Com:  0.113D-01 0.989D+00
 Coeff:      0.113D-01 0.989D+00
 Gap=     0.272 Goal=   None    Shift=    0.000
 RMSDP=7.67D-06 MaxDP=3.62D-04 DE=-5.47D-06 OVMax= 1.72D-04

 Cycle   9  Pass 1  IDiag  1:
 RMSU=  3.00D-06    CP:  1.00D+00  1.05D+00
 E= -1632.14975001137     Delta-E=       -0.000000056604 Rises=F Damp=F
 DIIS: error= 1.29D-05 at cycle   3 NSaved=   3.
 NSaved= 3 IEnMin= 3 EnMin= -1632.14975001137     IErMin= 2 ErrMin= 1.12D-05
 ErrMax= 1.29D-05  0.00D+00 EMaxC= 1.00D-01 BMatC= 2.09D-07 BMatP= 1.84D-07
 IDIUse=1 WtCom= 1.00D+00 WtEn= 0.00D+00
 Coeff-Com: -0.224D-01 0.526D+00 0.496D+00
 Coeff:     -0.224D-01 0.526D+00 0.496D+00
 Gap=     0.272 Goal=   None    Shift=    0.000
 RMSDP=1.35D-06 MaxDP=7.69D-05 DE=-5.66D-08 OVMax= 7.04D-05

 Cycle  10  Pass 1  IDiag  1:
 RMSU=  1.05D-06    CP:  1.00D+00  1.05D+00  7.76D-01
 E= -1632.14975016444     Delta-E=       -0.000000153073 Rises=F Damp=F
 DIIS: error= 1.79D-06 at cycle   4 NSaved=   4.
 NSaved= 4 IEnMin= 4 EnMin= -1632.14975016444     IErMin= 4 ErrMin= 1.79D-06
 ErrMax= 1.79D-06  0.00D+00 EMaxC= 1.00D-01 BMatC= 2.55D-09 BMatP= 1.84D-07
 IDIUse=1 WtCom= 1.00D+00 WtEn= 0.00D+00
 Coeff-Com: -0.286D-02 0.143D-01 0.462D-01 0.942D+00
 Coeff:     -0.286D-02 0.143D-01 0.462D-01 0.942D+00
 Gap=     0.272 Goal=   None    Shift=    0.000
 RMSDP=3.96D-07 MaxDP=1.37D-05 DE=-1.53D-07 OVMax= 5.81D-05

 Cycle  11  Pass 1  IDiag  1:
 RMSU=  2.64D-07    CP:  1.00D+00  1.06D+00  8.47D-01  1.16D+00
 E= -1632.14975017418     Delta-E=       -0.000000009743 Rises=F Damp=F
 DIIS: error= 1.06D-06 at cycle   5 NSaved=   5.
 NSaved= 5 IEnMin= 5 EnMin= -1632.14975017418     IErMin= 5 ErrMin= 1.06D-06
 ErrMax= 1.06D-06  0.00D+00 EMaxC= 1.00D-01 BMatC= 1.09D-09 BMatP= 2.55D-09
 IDIUse=1 WtCom= 1.00D+00 WtEn= 0.00D+00
 Coeff-Com:  0.499D-02-0.135D+00-0.120D+00 0.328D+00 0.922D+00
 Coeff:      0.499D-02-0.135D+00-0.120D+00 0.328D+00 0.922D+00
 Gap=     0.272 Goal=   None    Shift=    0.000
 RMSDP=2.78D-07 MaxDP=9.91D-06 DE=-9.74D-09 OVMax= 3.92D-05

 Cycle  12  Pass 1  IDiag  1:
 RMSU=  1.51D-07    CP:  1.00D+00  1.06D+00  8.68D-01  1.33D+00  1.48D+00
 E= -1632.14975017789     Delta-E=       -0.000000003704 Rises=F Damp=F
 DIIS: error= 3.96D-07 at cycle   6 NSaved=   6.
 NSaved= 6 IEnMin= 6 EnMin= -1632.14975017789     IErMin= 6 ErrMin= 3.96D-07
 ErrMax= 3.96D-07  0.00D+00 EMaxC= 1.00D-01 BMatC= 1.38D-10 BMatP= 1.09D-09
 IDIUse=1 WtCom= 1.00D+00 WtEn= 0.00D+00
 Coeff-Com:  0.204D-02-0.448D-01-0.448D-01-0.400D-01 0.271D+00 0.857D+00
 Coeff:      0.204D-02-0.448D-01-0.448D-01-0.400D-01 0.271D+00 0.857D+00
 Gap=     0.272 Goal=   None    Shift=    0.000
 RMSDP=9.72D-08 MaxDP=3.74D-06 DE=-3.70D-09 OVMax= 1.80D-05

 Cycle  13  Pass 1  IDiag  1:
 RMSU=  4.84D-08    CP:  1.00D+00  1.06D+00  8.73D-01  1.35D+00  1.75D+00
                    CP:  1.22D+00
 E= -1632.14975017851     Delta-E=       -0.000000000618 Rises=F Damp=F
 DIIS: error= 2.09D-07 at cycle   7 NSaved=   7.
 NSaved= 7 IEnMin= 7 EnMin= -1632.14975017851     IErMin= 7 ErrMin= 2.09D-07
 ErrMax= 2.09D-07  0.00D+00 EMaxC= 1.00D-01 BMatC= 2.30D-11 BMatP= 1.38D-10
 IDIUse=1 WtCom= 1.00D+00 WtEn= 0.00D+00
 Coeff-Com: -0.479D-03 0.151D-01 0.116D-01-0.624D-01-0.124D+00 0.184D+00
 Coeff-Com:  0.976D+00
 Coeff:     -0.479D-03 0.151D-01 0.116D-01-0.624D-01-0.124D+00 0.184D+00
 Coeff:      0.976D+00
 Gap=     0.272 Goal=   None    Shift=    0.000
 RMSDP=4.76D-08 MaxDP=2.06D-06 DE=-6.18D-10 OVMax= 7.90D-06

 Cycle  14  Pass 1  IDiag  1:
 RMSU=  1.94D-08    CP:  1.00D+00  1.06D+00  8.70D-01  1.35D+00  1.85D+00
                    CP:  1.39D+00  1.30D+00
 E= -1632.14975017858     Delta-E=       -0.000000000075 Rises=F Damp=F
 DIIS: error= 1.07D-07 at cycle   8 NSaved=   8.
 NSaved= 8 IEnMin= 8 EnMin= -1632.14975017858     IErMin= 8 ErrMin= 1.07D-07
 ErrMax= 1.07D-07  0.00D+00 EMaxC= 1.00D-01 BMatC= 3.85D-12 BMatP= 2.30D-11
 IDIUse=1 WtCom= 1.00D+00 WtEn= 0.00D+00
 Coeff-Com: -0.341D-03 0.832D-02 0.750D-02-0.548D-02-0.603D-01-0.739D-01
 Coeff-Com:  0.165D+00 0.959D+00
 Coeff:     -0.341D-03 0.832D-02 0.750D-02-0.548D-02-0.603D-01-0.739D-01
 Coeff:      0.165D+00 0.959D+00
 Gap=     0.272 Goal=   None    Shift=    0.000
 RMSDP=1.72D-08 MaxDP=9.17D-07 DE=-7.55D-11 OVMax= 2.61D-06

 Cycle  15  Pass 1  IDiag  1:
 RMSU=  9.21D-09    CP:  1.00D+00  1.06D+00  8.69D-01  1.36D+00  1.87D+00
                    CP:  1.44D+00  1.45D+00  1.42D+00
 E= -1632.14975017871     Delta-E=       -0.000000000134 Rises=F Damp=F
 DIIS: error= 4.46D-08 at cycle   9 NSaved=   9.
 NSaved= 9 IEnMin= 9 EnMin= -1632.14975017871     IErMin= 9 ErrMin= 4.46D-08
 ErrMax= 4.46D-08  0.00D+00 EMaxC= 1.00D-01 BMatC= 1.02D-12 BMatP= 3.85D-12
 IDIUse=1 WtCom= 1.00D+00 WtEn= 0.00D+00
 Coeff-Com:  0.423D-04-0.203D-02-0.124D-02 0.175D-01 0.192D-01-0.704D-01
 Coeff-Com: -0.236D+00 0.274D+00 0.999D+00
 Coeff:      0.423D-04-0.203D-02-0.124D-02 0.175D-01 0.192D-01-0.704D-01
 Coeff:     -0.236D+00 0.274D+00 0.999D+00
 Gap=     0.272 Goal=   None    Shift=    0.000
 RMSDP=9.19D-09 MaxDP=3.72D-07 DE=-1.34D-10 OVMax= 1.70D-06

 SCF Done:  E(RLC-wPBE) =  -1632.14975018     A.U. after   15 cycles
            NFock= 15  Conv=0.92D-08     -V/T= 2.0090
 KE= 1.617525458848D+03 PE=-1.057979131628D+04 EE= 3.952048911067D+03
 Leave Link  502 at Fri Jun  4 11:30:50 2021, MaxMem=   536870912 cpu:      3540.5
 (Enter /pbs_home/pkowalski/g09d01/g09/l701.exe)
 Compute integral first derivatives.
 ... and contract with generalized density number  0.
 Leave Link  701 at Fri Jun  4 11:30:50 2021, MaxMem=   536870912 cpu:         4.3
 (Enter /pbs_home/pkowalski/g09d01/g09/l702.exe)
 L702 exits ... SP integral derivatives will be done elsewhere.
 Leave Link  702 at Fri Jun  4 11:30:50 2021, MaxMem=   536870912 cpu:         0.2
 (Enter /pbs_home/pkowalski/g09d01/g09/l703.exe)
 Compute integral first derivatives, UseDBF=F ICtDFT=           0.
 Integral derivatives from FoFJK, PRISM(SPDF).
 Calling FoFJK, ICntrl=      2127 FMM=F ISym2X=0 I1Cent= 0 IOpClX= 0 NMat=1 NMatS=1 NMatT=0.
 FoFJK:  IHMeth= 1 ICntrl=    2127 DoSepK=T KAlg= 0 I1Cent=   0 FoldK=F
 IRaf=         1 NMat=   1 IRICut=       1 DoRegI=T DoRafI=F ISym2E= 0.
 FoFCou: FMM=F IPFlag=           0 FMFlag=      100000 FMFlg1=         800
         NFxFlg=           0 DoJE=F BraDBF=F KetDBF=F FulRan=T
         wScrn=  0.000000 ICntrl=    2527 IOpCl=  0 I1Cent=           0 NGrid=           0
         NMat0=    1 NMatS0=      1 NMatT0=    0 NMatD0=    1 NMtDS0=    0 NMtDT0=    0
 Symmetry not used in FoFCou.
 Leave Link  703 at Fri Jun  4 11:33:33 2021, MaxMem=   536870912 cpu:      1300.1
 (Enter /pbs_home/pkowalski/g09d01/g09/l716.exe)
 Dipole        =-1.40236067D-02-1.20623299D+00 8.05180293D-03
 ***** Axes restored to original set *****
 -------------------------------------------------------------------
 Center     Atomic                   Forces (Hartrees/Bohr)
 Number     Number              X              Y              Z
 -------------------------------------------------------------------
      1        6          -0.005963752   -0.003460015   -0.004373243
      2        6           0.000574694    0.000163998   -0.003456162
      3        6           0.001366427   -0.000425208   -0.001478254
      4        8          -0.005609792   -0.000965225    0.005646608
      5        6           0.004148577    0.000081576   -0.001565543
      6        6          -0.000732415   -0.000147832   -0.000412659
      7        6           0.004837523    0.007426514    0.012267484
      8        6           0.000369066   -0.004770753   -0.002114262
      9        6          -0.000621516    0.007440667   -0.004879987
     10        6           0.002073343    0.002627117   -0.001665451
     11        6          -0.000877137   -0.003964150   -0.003018289
     12        9           0.001938520    0.001456695   -0.001271710
     13        9          -0.001191444    0.001124518    0.000834176
     14        9           0.000337703    0.000873895    0.000033019
     15        9          -0.000917107   -0.000410287    0.001462826
     16        9          -0.001538819   -0.000028840    0.001483527
     17        9           0.002577187    0.001995005    0.000650847
     18        6          -0.001087743    0.003844434    0.000743059
     19        6           0.001206937   -0.007905330    0.000735593
     20        6           0.000199634   -0.000223145    0.001154647
     21        1           0.000274074   -0.000207985   -0.000645246
     22        1           0.000530857   -0.000023843   -0.000469182
     23        1          -0.000060600   -0.000167590   -0.000264083
     24        6          -0.000966172   -0.000218021   -0.000833824
     25        1          -0.000180438    0.000654514    0.000298523
     26        1          -0.000021381   -0.000002802    0.000230596
     27        1          -0.000055553    0.000397133    0.000532958
     28        6           0.001691738    0.000101105    0.000411094
     29        6           0.000471051    0.001510275    0.002569467
     30        6          -0.000995346    0.001999350    0.001801808
     31        8           0.000709365   -0.007551443   -0.004173901
     32        6           0.000321073   -0.000564780    0.000910294
     33        6           0.000265875   -0.000309703    0.000376002
     34        6          -0.001894842   -0.001220849    0.000240734
     35        1           0.000794157    0.000187161   -0.000497260
     36        1          -0.000439449   -0.000096038   -0.000023599
     37        1           0.000011739    0.000334641   -0.000188811
     38        1           0.000269116   -0.000585435    0.000258879
     39        6          -0.000976851   -0.001806836    0.000340262
     40        6          -0.000239803    0.000366970   -0.000287145
     41        6          -0.000808577    0.001428344   -0.001017790
     42        1           0.000290773    0.000188573    0.000151033
     43        1           0.000110108   -0.000405717    0.000126360
     44        1          -0.000655780   -0.000049100   -0.000192217
     45        1           0.000464982    0.001308444   -0.000431174
 -------------------------------------------------------------------
 Cartesian Forces:  Max     0.012267484 RMS     0.002396403
 Leave Link  716 at Fri Jun  4 11:33:33 2021, MaxMem=   536870912 cpu:         0.2
 (Enter /pbs_home/pkowalski/g09d01/g09/l103.exe)

 GradGradGradGradGradGradGradGradGradGradGradGradGradGradGradGradGradGrad
 Berny optimization.
 Using GEDIIS/GDIIS optimizer.
 FormGI is forming the generalized inverse of G from B-inverse, IUseBI=4.
 Internal  Forces:  Max     0.010011878 RMS     0.001115347
 Search for a local minimum.
 Step number   3 out of a maximum of  270
 All quantities printed in internal units (Hartrees-Bohrs-Radians)
 RMS Force = .11153D-02 SwitMx=.10000D-02 MixMth= 1
 Mixed Optimization -- RFO/linear search
 Update second derivatives using D2CorX and points    2    3
 DE= -1.54D-02 DEPred=-1.78D-02 R= 8.63D-01
 TightC=F SS=  1.41D+00  RLast= 5.95D-01 DXNew= 8.4853D-01 1.7845D+00
 Trust test= 8.63D-01 RLast= 5.95D-01 DXMaxT set to 8.49D-01
 ITU=  1  1  0
 Use linear search instead of GDIIS.
     Eigenvalues ---    0.00230   0.00230   0.00517   0.00933   0.00964
     Eigenvalues ---    0.01069   0.01117   0.01128   0.01282   0.01306
     Eigenvalues ---    0.01951   0.01972   0.01977   0.01986   0.01995
     Eigenvalues ---    0.02002   0.02002   0.02007   0.02086   0.02089
     Eigenvalues ---    0.02090   0.02093   0.02102   0.02104   0.02136
     Eigenvalues ---    0.02141   0.02281   0.02289   0.04565   0.04739
     Eigenvalues ---    0.04974   0.05469   0.05481   0.05707   0.05710
     Eigenvalues ---    0.05855   0.06360   0.07566   0.07600   0.08008
     Eigenvalues ---    0.08474   0.08768   0.09283   0.09552   0.09991
     Eigenvalues ---    0.10409   0.11132   0.11981   0.12248   0.14057
     Eigenvalues ---    0.14388   0.15938   0.16000   0.16000   0.16000
     Eigenvalues ---    0.16000   0.16000   0.16000   0.16000   0.16000
     Eigenvalues ---    0.16000   0.16000   0.16000   0.16005   0.16011
     Eigenvalues ---    0.16838   0.17262   0.20543   0.21962   0.22000
     Eigenvalues ---    0.22599   0.22660   0.23601   0.24062   0.24241
     Eigenvalues ---    0.24408   0.24455   0.24784   0.24858   0.25552
     Eigenvalues ---    0.27316   0.27739   0.28063   0.28200   0.28402
     Eigenvalues ---    0.28418   0.31817   0.32348   0.32461   0.32505
     Eigenvalues ---    0.32549   0.32573   0.32583   0.33035   0.33544
     Eigenvalues ---    0.34491   0.35720   0.35724   0.35727   0.35728
     Eigenvalues ---    0.35739   0.35758   0.36036   0.36320   0.37166
     Eigenvalues ---    0.37341   0.39812   0.40122   0.41477   0.41499
     Eigenvalues ---    0.42537   0.43807   0.43931   0.44576   0.45062
     Eigenvalues ---    0.45763   0.45808   0.45937   0.46134   0.47223
     Eigenvalues ---    0.47484   0.47807   0.48237   0.48333   0.48447
     Eigenvalues ---    0.48695   0.51540   0.52307   0.52455
 RFO step:  Lambda=-4.82610811D-03 EMin= 2.29982821D-03
 Quartic linear search produced a step of  0.13307.
 Iteration  1 RMS(Cart)=  0.06564848 RMS(Int)=  0.00137072
 Iteration  2 RMS(Cart)=  0.00305885 RMS(Int)=  0.00043543
 Iteration  3 RMS(Cart)=  0.00000263 RMS(Int)=  0.00043543
 Iteration  4 RMS(Cart)=  0.00000000 RMS(Int)=  0.00043543
 ITry= 1 IFail=0 DXMaxC= 2.99D-01 DCOld= 1.00D+10 DXMaxT= 8.49D-01 DXLimC= 3.00D+00 Rises=F
 Variable       Old X    -DE/DX   Delta X   Delta X   Delta X     New X
                                 (Linear)    (Quad)   (Total)
    R1        2.74376   0.00093   0.00270  -0.00009   0.00262   2.74639
    R2        2.89116   0.00227   0.00252   0.00475   0.00608   2.89724
    R3        2.51596   0.01001  -0.01414   0.03801   0.02441   2.54037
    R4        2.64209   0.00096   0.00216   0.00195   0.00463   2.64672
    R5        2.63447  -0.00055  -0.00001  -0.00139  -0.00147   2.63300
    R6        2.54974  -0.00089  -0.00038  -0.00072  -0.00066   2.54908
    R7        2.62068  -0.00039  -0.00026  -0.00103  -0.00135   2.61933
    R8        2.68937   0.00353   0.00414   0.00521   0.00906   2.69843
    R9        2.87824  -0.00142  -0.00312  -0.00334  -0.00721   2.87102
   R10        2.88059  -0.00122  -0.00180  -0.00357  -0.00537   2.87522
   R11        2.62619  -0.00057  -0.00139  -0.00069  -0.00201   2.62418
   R12        2.05981   0.00039   0.00062   0.00094   0.00156   2.06137
   R13        2.83032   0.00085   0.00196  -0.00012   0.00219   2.83251
   R14        2.78118  -0.00183   0.00383  -0.01206  -0.00682   2.77436
   R15        2.91540   0.00052   0.00204   0.00342   0.00538   2.92077
   R16        2.55255  -0.00073  -0.00375   0.00041  -0.00333   2.54921
   R17        2.53907   0.00001  -0.00455   0.00257  -0.00198   2.53709
   R18        2.83765   0.00009   0.00204  -0.00218  -0.00027   2.83739
   R19        2.52154   0.00723  -0.01461   0.02945   0.01527   2.53681
   R20        2.91481   0.00060   0.00169   0.00346   0.00459   2.91940
   R21        2.54116  -0.00023  -0.00476   0.00195  -0.00282   2.53835
   R22        2.51645  -0.00052  -0.00633   0.00259  -0.00374   2.51271
   R23        2.54643  -0.00163  -0.00390  -0.00144  -0.00533   2.54110
   R24        2.54604   0.00157  -0.00405   0.00570   0.00165   2.54769
   R25        2.89202   0.00091   0.00237  -0.00022   0.00109   2.89310
   R26        2.88520  -0.00097  -0.00183  -0.00266  -0.00450   2.88071
   R27        2.68627   0.00412   0.00410   0.00705   0.01086   2.69713
   R28        2.74616  -0.00072   0.00246  -0.00481  -0.00225   2.74391
   R29        2.07565  -0.00044  -0.00124  -0.00084  -0.00207   2.07357
   R30        2.07486  -0.00050  -0.00130  -0.00092  -0.00222   2.07263
   R31        2.07425  -0.00010  -0.00133   0.00044  -0.00090   2.07335
   R32        2.07482  -0.00053  -0.00131  -0.00101  -0.00232   2.07250
   R33        2.07352  -0.00004  -0.00132   0.00059  -0.00073   2.07279
   R34        2.07533  -0.00042  -0.00124  -0.00076  -0.00199   2.07333
   R35        2.64100  -0.00029  -0.00154   0.00031  -0.00110   2.63991
   R36        2.06348   0.00044   0.00099   0.00078   0.00178   2.06525
   R37        2.64386   0.00050   0.00210   0.00040   0.00290   2.64676
   R38        2.63487  -0.00103  -0.00001  -0.00266  -0.00272   2.63215
   R39        2.55016  -0.00041  -0.00025   0.00005   0.00005   2.55022
   R40        2.62051  -0.00033  -0.00027  -0.00089  -0.00121   2.61929
   R41        2.62601  -0.00038  -0.00132  -0.00016  -0.00143   2.62458
   R42        2.05982   0.00039   0.00062   0.00095   0.00156   2.06139
   R43        2.62347  -0.00071  -0.00120  -0.00139  -0.00253   2.62093
   R44        2.06173   0.00034   0.00079   0.00065   0.00144   2.06317
   R45        2.05807   0.00068   0.00078   0.00171   0.00249   2.06056
   R46        2.62346  -0.00095  -0.00124  -0.00191  -0.00310   2.62036
   R47        2.05724   0.00138   0.00094   0.00370   0.00464   2.06189
   R48        2.64088   0.00007  -0.00144   0.00126  -0.00009   2.64078
   R49        2.06178   0.00032   0.00079   0.00059   0.00138   2.06316
   R50        2.06347   0.00043   0.00098   0.00076   0.00174   2.06522
    A1        1.84558  -0.00093  -0.00171  -0.00734  -0.01107   1.83451
    A2        2.35620   0.00163   0.00475   0.00847   0.01458   2.37078
    A3        2.07652  -0.00067  -0.00245   0.00169  -0.00076   2.07577
    A4        1.84808   0.00018   0.00030  -0.00252  -0.00296   1.84512
    A5        2.33595   0.00045   0.00202   0.00194   0.00441   2.34035
    A6        2.09721  -0.00065  -0.00250  -0.00036  -0.00278   2.09443
    A7        1.98133   0.00151   0.00070   0.00493   0.00522   1.98654
    A8        2.12696   0.00032   0.00112   0.00074   0.00184   2.12880
    A9        2.17489  -0.00183  -0.00181  -0.00567  -0.00705   2.16784
   A10        1.90602  -0.00139  -0.00103  -0.01038  -0.01346   1.89256
   A11        1.82865   0.00030   0.00017   0.00009  -0.00011   1.82854
   A12        1.86114   0.00119   0.00054   0.01892   0.01951   1.88065
   A13        1.95162  -0.00049   0.00151  -0.00236  -0.00101   1.95061
   A14        1.97098  -0.00127  -0.00118  -0.01269  -0.01382   1.95716
   A15        1.88298   0.00055  -0.00235   0.00089  -0.00113   1.88185
   A16        1.96477  -0.00028   0.00135  -0.00464  -0.00341   1.96137
   A17        2.04808  -0.00039  -0.00075  -0.00164  -0.00250   2.04558
   A18        2.10868  -0.00039  -0.00039  -0.00247  -0.00280   2.10588
   A19        2.12642   0.00079   0.00114   0.00411   0.00530   2.13172
   A20        2.28443   0.00156   0.00000   0.01381   0.01050   2.29493
   A21        2.09795  -0.00089   0.00331  -0.00063   0.00042   2.09837
   A22        1.88795  -0.00044  -0.00037   0.00237   0.00069   1.88864
   A23        1.77847   0.00072   0.00189   0.01149   0.01381   1.79229
   A24        1.94334   0.00107   0.00157   0.00672   0.00842   1.95176
   A25        2.00523   0.00034   0.00122   0.00421   0.00506   2.01028
   A26        1.91974  -0.00162  -0.00179  -0.01540  -0.01728   1.90247
   A27        1.92793   0.00022  -0.00052   0.00348   0.00254   1.93046
   A28        1.88704  -0.00076  -0.00223  -0.01034  -0.01260   1.87445
   A29        1.90797   0.00072  -0.00101   0.00478   0.00402   1.91199
   A30        2.09117  -0.00040   0.00155  -0.00086   0.00067   2.09183
   A31        2.27088  -0.00025  -0.00026   0.00298   0.00147   2.27235
   A32        1.83465  -0.00103  -0.00064  -0.00060  -0.00166   1.83300
   A33        1.87403  -0.00007   0.00009   0.00380   0.00396   1.87800
   A34        1.98276   0.00059  -0.00066  -0.00359  -0.00413   1.97863
   A35        1.88257   0.00040   0.00038   0.00479   0.00542   1.88799
   A36        1.97949   0.00003  -0.00070  -0.00545  -0.00619   1.97330
   A37        1.90473   0.00006   0.00155   0.00184   0.00334   1.90807
   A38        1.80048   0.00024   0.00240   0.00746   0.00981   1.81029
   A39        2.01819  -0.00057   0.00149  -0.00794  -0.00647   2.01173
   A40        1.92433   0.00155   0.00079   0.01451   0.01534   1.93967
   A41        1.92853   0.00060   0.00019   0.00406   0.00449   1.93302
   A42        1.90947  -0.00079  -0.00248  -0.00687  -0.00975   1.89972
   A43        1.88071  -0.00099  -0.00236  -0.01056  -0.01293   1.86778
   A44        1.88892   0.00056   0.00117   0.00830   0.00933   1.89825
   A45        1.96104   0.00005   0.00169   0.00041   0.00220   1.96324
   A46        1.97679  -0.00120  -0.00140  -0.01330  -0.01462   1.96217
   A47        1.92006  -0.00014   0.00017   0.00172   0.00165   1.92171
   A48        1.83176   0.00008   0.00010  -0.00261  -0.00265   1.82910
   A49        1.88079   0.00066  -0.00179   0.00545   0.00389   1.88468
   A50        2.07861   0.00067  -0.00214   0.00459   0.00199   2.08060
   A51        2.36489  -0.00035   0.00515   0.00038   0.00662   2.37151
   A52        1.83609  -0.00029  -0.00213  -0.00311  -0.00652   1.82957
   A53        1.91200  -0.00066  -0.00032  -0.00387  -0.00419   1.90781
   A54        1.90858  -0.00056  -0.00103  -0.00326  -0.00430   1.90427
   A55        1.94600  -0.00006  -0.00074   0.00009  -0.00065   1.94535
   A56        1.89679   0.00061   0.00070   0.00358   0.00427   1.90106
   A57        1.89186   0.00045   0.00075   0.00300   0.00376   1.89562
   A58        1.90792   0.00026   0.00071   0.00062   0.00132   1.90925
   A59        1.90834  -0.00063  -0.00101  -0.00359  -0.00461   1.90373
   A60        1.94435   0.00000  -0.00052   0.00036  -0.00016   1.94419
   A61        1.91276  -0.00056  -0.00023  -0.00342  -0.00365   1.90910
   A62        1.90540   0.00029   0.00061   0.00112   0.00172   1.90713
   A63        1.89760   0.00058   0.00057   0.00343   0.00399   1.90159
   A64        1.89478   0.00034   0.00063   0.00225   0.00288   1.89766
   A65        2.12205   0.00039   0.00085   0.00154   0.00248   2.12453
   A66        2.07879  -0.00031  -0.00036  -0.00162  -0.00202   2.07677
   A67        2.08234  -0.00008  -0.00049   0.00008  -0.00046   2.08189
   A68        1.84765   0.00042   0.00032  -0.00203  -0.00213   1.84552
   A69        2.33898  -0.00083   0.00181  -0.00245  -0.00032   2.33867
   A70        2.09439   0.00040  -0.00232   0.00416   0.00187   2.09625
   A71        1.98176   0.00121   0.00057   0.00332   0.00353   1.98529
   A72        2.12829  -0.00022   0.00104  -0.00159  -0.00055   2.12774
   A73        2.17314  -0.00099  -0.00161  -0.00172  -0.00302   2.17012
   A74        1.89896  -0.00185  -0.00144  -0.01037  -0.01347   1.88549
   A75        2.04858  -0.00057  -0.00077  -0.00249  -0.00333   2.04525
   A76        2.10788  -0.00029  -0.00042  -0.00192  -0.00231   2.10557
   A77        2.12672   0.00087   0.00119   0.00441   0.00564   2.13236
   A78        2.10380  -0.00009  -0.00006  -0.00053  -0.00051   2.10329
   A79        2.08773   0.00023  -0.00030   0.00175   0.00141   2.08914
   A80        2.09165  -0.00014   0.00036  -0.00122  -0.00090   2.09075
   A81        2.06822   0.00042   0.00134   0.00027   0.00149   2.06970
   A82        2.10831  -0.00062  -0.00140  -0.00230  -0.00363   2.10467
   A83        2.10666   0.00020   0.00006   0.00203   0.00215   2.10881
   A84        2.06983   0.00001   0.00126  -0.00201  -0.00083   2.06900
   A85        2.10720  -0.00046  -0.00179  -0.00113  -0.00288   2.10432
   A86        2.10614   0.00045   0.00052   0.00315   0.00371   2.10985
   A87        2.10423  -0.00029  -0.00009  -0.00129  -0.00132   2.10291
   A88        2.09105  -0.00002   0.00035  -0.00071  -0.00039   2.09066
   A89        2.08789   0.00031  -0.00026   0.00200   0.00171   2.08959
   A90        2.12103   0.00067   0.00088   0.00319   0.00413   2.12516
   A91        2.07924  -0.00042  -0.00037  -0.00226  -0.00266   2.07658
   A92        2.08292  -0.00025  -0.00051  -0.00094  -0.00148   2.08144
    D1        0.12594   0.00130   0.00967   0.06012   0.06937   0.19531
    D2       -3.08532   0.00081   0.00547   0.04324   0.04845  -3.03687
    D3       -2.90363   0.00099   0.00439   0.02808   0.03169  -2.87194
    D4        0.16829   0.00050   0.00019   0.01120   0.01077   0.17906
    D5       -0.16312  -0.00176  -0.01164  -0.08172  -0.09328  -0.25640
    D6       -2.25671  -0.00102  -0.01063  -0.07622  -0.08668  -2.34339
    D7        1.87191  -0.00118  -0.01357  -0.08178  -0.09518   1.77673
    D8        2.88799  -0.00134  -0.00664  -0.05519  -0.06196   2.82604
    D9        0.79441  -0.00060  -0.00562  -0.04969  -0.05536   0.73904
   D10       -1.36016  -0.00076  -0.00856  -0.05525  -0.06386  -1.42402
   D11       -0.12101   0.00007   0.00015  -0.02135  -0.02157  -0.14258
   D12        2.82713   0.00167   0.01658   0.09475   0.11159   2.93872
   D13       -3.13931  -0.00027  -0.00582  -0.05627  -0.06285   3.08103
   D14       -0.19117   0.00132   0.01061   0.05982   0.07031  -0.12086
   D15       -0.04318  -0.00037  -0.00428  -0.01707  -0.02130  -0.06448
   D16        3.09394  -0.00040  -0.00371  -0.01684  -0.02034   3.07360
   D17       -3.12667  -0.00001  -0.00089  -0.00312  -0.00431  -3.13098
   D18        0.01045  -0.00004  -0.00032  -0.00289  -0.00335   0.00711
   D19       -3.07571   0.00054   0.00494   0.02033   0.02519  -3.05052
   D20        0.06373   0.00065   0.00477   0.02380   0.02844   0.09217
   D21       -0.01163   0.00003   0.00033   0.00150   0.00198  -0.00965
   D22        3.12781   0.00014   0.00016   0.00497   0.00523   3.13303
   D23       -0.06702  -0.00083  -0.00355  -0.03799  -0.04124  -0.10826
   D24        3.07918  -0.00081  -0.00415  -0.03825  -0.04226   3.03692
   D25       -0.00317  -0.00001   0.00002   0.00105   0.00112  -0.00206
   D26        3.13972   0.00001  -0.00021   0.00077   0.00056   3.14028
   D27        3.13344  -0.00003   0.00067   0.00134   0.00221   3.13566
   D28       -0.00685  -0.00001   0.00044   0.00106   0.00166  -0.00519
   D29        0.14086   0.00158   0.00938   0.07296   0.08216   0.22303
   D30        2.15951   0.00256   0.00955   0.08930   0.09847   2.25798
   D31       -1.94091   0.00173   0.00868   0.07521   0.08393  -1.85698
   D32       -1.00078  -0.00005   0.00109   0.02693   0.02829  -0.97250
   D33        1.12276   0.00019   0.00314   0.03506   0.03829   1.16105
   D34       -3.02410   0.00018   0.00101   0.03250   0.03407  -2.99002
   D35       -2.99992  -0.00046   0.00117   0.02206   0.02407  -2.97585
   D36       -0.87638  -0.00022   0.00322   0.03019   0.03408  -0.84230
   D37        1.25995  -0.00023   0.00109   0.02763   0.02986   1.28981
   D38        1.14559  -0.00001   0.00415   0.03411   0.03845   1.18404
   D39       -3.01405   0.00023   0.00621   0.04223   0.04845  -2.96560
   D40       -0.87773   0.00022   0.00408   0.03968   0.04424  -0.83349
   D41       -3.10500   0.00023   0.00113   0.01423   0.01547  -3.08954
   D42        1.07059   0.00029   0.00138   0.01499   0.01647   1.08706
   D43       -1.02664   0.00023   0.00108   0.01420   0.01538  -1.01126
   D44       -1.10313   0.00065   0.00079   0.01359   0.01413  -1.08900
   D45        3.07246   0.00070   0.00104   0.01435   0.01514   3.08760
   D46        0.97523   0.00064   0.00074   0.01356   0.01405   0.98928
   D47        1.08333  -0.00077  -0.00153  -0.00525  -0.00664   1.07669
   D48       -1.02426  -0.00071  -0.00128  -0.00449  -0.00564  -1.02990
   D49       -3.12150  -0.00077  -0.00159  -0.00528  -0.00673  -3.12822
   D50       -0.00260   0.00006   0.00024   0.00211   0.00241  -0.00019
   D51       -3.14113   0.00001  -0.00004  -0.00025  -0.00030  -3.14143
   D52        3.13768   0.00004   0.00046   0.00240   0.00297   3.14065
   D53       -0.00085  -0.00001   0.00019   0.00003   0.00026  -0.00059
   D54       -2.82500   0.00111   0.01467   0.08097   0.09610  -2.72890
   D55        1.41221   0.00212   0.01504   0.08960   0.10479   1.51701
   D56       -0.74026   0.00202   0.01584   0.09480   0.11099  -0.62927
   D57        0.49236  -0.00027  -0.00078  -0.02408  -0.02484   0.46753
   D58       -1.55361   0.00074  -0.00040  -0.01545  -0.01614  -1.56975
   D59        2.57711   0.00064   0.00040  -0.01025  -0.00994   2.56716
   D60        3.11079  -0.00103  -0.01426  -0.08699  -0.10111   3.00968
   D61       -0.18739  -0.00068  -0.01276  -0.04607  -0.05891  -0.24630
   D62       -0.18436   0.00047  -0.00132   0.00647   0.00492  -0.17944
   D63        2.80063   0.00082   0.00018   0.04739   0.04713   2.84776
   D64       -0.61618   0.00043   0.00307   0.03618   0.03894  -0.57724
   D65        1.38527   0.00037   0.00325   0.04302   0.04608   1.43135
   D66       -2.79019   0.00076   0.00484   0.04574   0.05045  -2.73974
   D67        1.44674   0.00134   0.00511   0.04326   0.04821   1.49495
   D68       -2.83500   0.00127   0.00528   0.05010   0.05535  -2.77965
   D69       -0.72727   0.00167   0.00688   0.05282   0.05972  -0.66755
   D70       -2.75471  -0.00049   0.00082   0.02292   0.02357  -2.73114
   D71       -0.75327  -0.00055   0.00100   0.02976   0.03072  -0.72255
   D72        1.35446  -0.00016   0.00259   0.03247   0.03508   1.38955
   D73       -0.20734  -0.00029   0.00303   0.01496   0.01840  -0.18894
   D74       -2.31453  -0.00089   0.00037   0.00914   0.00961  -2.30492
   D75        1.83020  -0.00038   0.00177   0.01748   0.01942   1.84962
   D76        3.11212  -0.00068   0.00111  -0.03108  -0.02950   3.08262
   D77        1.00492  -0.00128  -0.00155  -0.03691  -0.03829   0.96663
   D78       -1.13353  -0.00078  -0.00015  -0.02857  -0.02848  -1.16201
   D79       -0.10843   0.00090   0.01001   0.02864   0.03828  -0.07016
   D80        2.92668   0.00133   0.01928   0.05607   0.07544   3.00212
   D81        2.83952   0.00143   0.01184   0.07930   0.09064   2.93016
   D82       -0.40856   0.00185   0.02111   0.10672   0.12780  -0.28075
   D83        0.51009  -0.00027  -0.00386  -0.03284  -0.03683   0.47326
   D84        2.67735  -0.00048  -0.00056  -0.03559  -0.03608   2.64127
   D85       -1.53794  -0.00183  -0.00493  -0.05032  -0.05516  -1.59310
   D86       -1.48540   0.00012  -0.00383  -0.03900  -0.04297  -1.52837
   D87        0.68185  -0.00008  -0.00053  -0.04175  -0.04222   0.63964
   D88        2.74975  -0.00143  -0.00490  -0.05649  -0.06130   2.68845
   D89        2.68616  -0.00024  -0.00560  -0.04121  -0.04702   2.63915
   D90       -1.42976  -0.00045  -0.00230  -0.04396  -0.04626  -1.47603
   D91        0.63813  -0.00180  -0.00667  -0.05869  -0.06534   0.57279
   D92        0.72477  -0.00026  -0.00458  -0.02332  -0.02779   0.69698
   D93       -2.33955  -0.00055  -0.01202  -0.04328  -0.05517  -2.39471
   D94       -1.42381  -0.00059  -0.00752  -0.03031  -0.03772  -1.46154
   D95        1.79505  -0.00088  -0.01495  -0.05027  -0.06510   1.72996
   D96        2.84044  -0.00134  -0.00556  -0.03607  -0.04162   2.79882
   D97       -0.22388  -0.00162  -0.01300  -0.05603  -0.06899  -0.29287
   D98       -3.13040  -0.00055  -0.00186  -0.00262  -0.00431  -3.13471
   D99        1.07571  -0.00055  -0.00190  -0.00270  -0.00443   1.07128
   D100      -1.03626  -0.00046  -0.00160  -0.00135  -0.00279  -1.03905
   D101      -1.02471   0.00010   0.00084   0.00940   0.01023  -1.01448
   D102      -3.10179   0.00009   0.00081   0.00931   0.01011  -3.09168
   D103       1.06943   0.00018   0.00110   0.01066   0.01175   1.08117
   D104       0.96305   0.00048   0.00007   0.01014   0.01005   0.97310
   D105      -1.11402   0.00047   0.00004   0.01005   0.00993  -1.10409
   D106       3.05719   0.00056   0.00033   0.01140   0.01157   3.06876
   D107       2.25223   0.00175   0.01149   0.06277   0.07385   2.32607
   D108       0.19532   0.00166   0.01075   0.06139   0.07190   0.26722
   D109      -1.85062   0.00147   0.01134   0.05819   0.06952  -1.78110
   D110      -2.87479   0.00051   0.00225   0.00473   0.00639  -2.86840
   D111       0.19326   0.00026  -0.00188  -0.00048  -0.00278   0.19048
   D112       0.17042   0.00094   0.01053   0.02986   0.04020   0.21062
   D113      -3.04472   0.00069   0.00640   0.02466   0.03103  -3.01369
   D114       0.00113  -0.00006  -0.00022  -0.00349  -0.00376  -0.00262
   D115      -3.13648  -0.00008  -0.00015  -0.00352  -0.00373  -3.14021
   D116       3.13966  -0.00002   0.00005  -0.00113  -0.00105   3.13861
   D117       0.00204  -0.00003   0.00013  -0.00115  -0.00102   0.00102
   D118      -0.05624   0.00021  -0.00440   0.00851   0.00425  -0.05199
   D119       3.08653  -0.00015  -0.00384  -0.00283  -0.00650   3.08004
   D120      -3.13678   0.00048  -0.00108   0.01312   0.01195  -3.12483
   D121       0.00600   0.00012  -0.00052   0.00178   0.00121   0.00720
   D122      -3.06941   0.00013   0.00491   0.00234   0.00712  -3.06229
   D123       0.06555   0.00018   0.00387   0.00383   0.00757   0.07312
   D124      -0.00952  -0.00015   0.00038  -0.00369  -0.00323  -0.01275
   D125       3.12544  -0.00010  -0.00065  -0.00220  -0.00278   3.12266
   D126      -0.09484  -0.00124  -0.00435  -0.04632  -0.05035  -0.14520
   D127       3.04553  -0.00087  -0.00493  -0.03464  -0.03930   3.00623
   D128      -0.00038  -0.00004   0.00020   0.00008   0.00028  -0.00010
   D129       3.13938   0.00010  -0.00017   0.00410   0.00391  -3.13989
   D130      -3.14065  -0.00044   0.00082  -0.01254  -0.01164   3.13089
   D131      -0.00090  -0.00030   0.00046  -0.00852  -0.00800  -0.00890
   D132      -0.00153  -0.00001   0.00023   0.00005   0.00032  -0.00121
   D133       3.14114   0.00005  -0.00007   0.00152   0.00146  -3.14058
   D134      -3.14127  -0.00014   0.00060  -0.00401  -0.00337   3.13855
   D135       0.00141  -0.00008   0.00030  -0.00253  -0.00223  -0.00082
   D136       0.00602   0.00003  -0.00005   0.00161   0.00149   0.00751
   D137      -3.13342  -0.00008   0.00012  -0.00186  -0.00177  -3.13518
   D138      -3.13956   0.00004  -0.00012   0.00164   0.00146  -3.13810
   D139       0.00419  -0.00007   0.00004  -0.00183  -0.00179   0.00240
   D140       0.00770   0.00010   0.00006   0.00381   0.00382   0.01151
   D141      -3.14042   0.00009  -0.00028   0.00325   0.00294  -3.13749
   D142      -3.12726   0.00006   0.00109   0.00234   0.00339  -3.12387
   D143       0.00780   0.00004   0.00075   0.00178   0.00251   0.01031
   D144      -0.00219  -0.00002  -0.00036  -0.00205  -0.00242  -0.00461
   D145       3.13832  -0.00009  -0.00006  -0.00353  -0.00356   3.13475
   D146      -3.13727  -0.00001  -0.00002  -0.00147  -0.00153  -3.13880
   D147       0.00324  -0.00007   0.00028  -0.00296  -0.00268   0.00056
         Item               Value     Threshold  Converged?
 Maximum Force            0.010012     0.000450     NO 
 RMS     Force            0.001115     0.000300     NO 
 Maximum Displacement     0.298592     0.001800     NO 
 RMS     Displacement     0.065157     0.001200     NO 
 Predicted change in Energy=-3.401390D-03
 Lowest energy point so far.  Saving SCF results.
 GradGradGradGradGradGradGradGradGradGradGradGradGradGradGradGradGradGrad

 Leave Link  103 at Fri Jun  4 11:33:34 2021, MaxMem=   536870912 cpu:         0.8
 (Enter /pbs_home/pkowalski/g09d01/g09/l202.exe)
                          Input orientation:                          
 ---------------------------------------------------------------------
 Center     Atomic      Atomic             Coordinates (Angstroms)
 Number     Number       Type             X           Y           Z
 ---------------------------------------------------------------------
      1          6           0       -1.677859   -0.014172   -0.461454
      2          6           0       -3.008468    0.265068   -0.974932
      3          6           0       -3.786538   -0.849990   -0.638951
      4          8           0       -3.091023   -1.839787   -0.042175
      5          6           0       -1.705615   -1.494493   -0.063408
      6          6           0       -5.146158   -0.902778   -0.903322
      7          6           0       -0.567528    0.703797   -0.218879
      8          6           0       -0.211555    2.122794   -0.545123
      9          6           0        0.537148    0.119098    0.551324
     10          6           0        1.333755    2.092841   -0.549283
     11          6           0        1.716892    1.047413    0.521671
     12          9           0       -0.631757    2.977639    0.410091
     13          9           0       -0.678613    2.573119   -1.720518
     14          9           0        1.727810    1.629503   -1.746914
     15          9           0        1.884889    3.283824   -0.335209
     16          9           0        2.894237    0.469912    0.224102
     17          9           0        1.872607    1.673574    1.705421
     18          6           0       -1.063863   -1.617507    1.308174
     19          6           0        0.339940   -1.009264    1.251330
     20          6           0       -1.884977   -0.939447    2.398961
     21          1           0       -1.372593   -1.053369    3.362562
     22          1           0       -2.868396   -1.421239    2.459896
     23          1           0       -2.015626    0.130888    2.196240
     24          6           0       -1.023101   -2.371063   -1.103007
     25          1           0       -1.114850   -3.421660   -0.801968
     26          1           0        0.038550   -2.115673   -1.206947
     27          1           0       -1.515014   -2.234378   -2.074140
     28          6           0       -5.716703    0.203802   -1.518405
     29          6           0        1.177514   -1.938203    1.988823
     30          6           0        0.399460   -3.088347    2.171847
     31          8           0       -0.857130   -2.976374    1.692641
     32          6           0        0.905225   -4.225653    2.781705
     33          6           0       -4.959026    1.326864   -1.859296
     34          6           0       -3.599855    1.368612   -1.586330
     35          1           0       -3.004697    2.244949   -1.844784
     36          1           0       -6.786787    0.193461   -1.740237
     37          1           0       -5.442016    2.179372   -2.340901
     38          1           0       -5.731525   -1.782796   -0.633462
     39          6           0        2.502983   -1.916011    2.416295
     40          6           0        3.018889   -3.045059    3.034230
     41          6           0        2.225996   -4.182423    3.209075
     42          1           0        4.054219   -3.048428    3.380727
     43          1           0        2.655051   -5.063414    3.692937
     44          1           0        0.281125   -5.110747    2.912233
     45          1           0        3.121140   -1.030300    2.261682
 ---------------------------------------------------------------------
                    Distance matrix (angstroms):
                    1          2          3          4          5
     1  C    0.000000
     2  C    1.453325   0.000000
     3  C    2.275219   1.400583   0.000000
     4  O    2.346422   2.303750   1.348917   0.000000
     5  C    1.533154   2.371573   2.253192   1.427947   0.000000
     6  C    3.607487   2.436947   1.386090   2.417259   3.590671
     7  C    1.344306   2.592737   3.598991   3.587348   2.480301
     8  C    2.593005   3.385056   4.650457   4.924057   3.943226
     9  C    2.439208   3.862920   4.588044   4.165704   2.830469
    10  C    3.676552   4.730415   5.906411   5.941496   4.726818
    11  C    3.690235   5.018058   5.935901   5.636478   4.303157
    12  F    3.287074   3.863300   5.069900   5.427718   4.623564
    13  F    3.045950   3.363216   4.748333   5.301914   4.510678
    14  F    3.994078   4.988985   6.146829   6.177642   4.937808
    15  F    4.856531   5.785073   7.024654   7.148214   5.983136
    16  F    4.648483   6.026738   6.864384   6.420978   5.010009
    17  F    4.488836   5.743960   6.624982   6.327355   5.095987
    18  C    2.465615   3.540925   3.434143   2.445860   1.519281
    19  C    2.827605   4.218056   4.541624   3.759578   2.479572
    20  C    3.013471   3.754496   3.585087   2.867805   2.530515
    21  H    3.974445   4.819566   4.677670   3.894058   3.470268
    22  H    3.454200   3.829007   3.282097   2.546587   2.779296
    23  H    2.682996   3.325668   3.483757   3.170259   2.800711
    24  C    2.528879   3.302616   3.188353   2.384098   1.521502
    25  H    3.470432   4.148212   3.711869   2.642890   2.146729
    26  H    2.813917   3.873768   4.068891   3.350677   2.176157
    27  H    2.748925   3.112217   3.022601   2.601612   2.151000
    28  C    4.180541   2.762907   2.368429   3.640014   4.592391
    29  C    4.225980   5.582176   5.721120   4.728113   3.566646
    30  C    4.549734   5.723773   5.516648   4.317901   3.459491
    31  O    3.753447   4.717112   4.305724   3.048228   2.449409
    32  C    5.909905   7.042435   6.716295   5.443956   4.729734
    33  C    3.810302   2.390437   2.757294   4.101103   4.665829
    34  C    2.621356   1.393325   2.419623   3.596824   3.755637
    35  H    2.962723   2.162541   3.412325   4.465637   4.341007
    36  H    5.270630   3.855712   3.362011   4.547107   5.610638
    37  H    4.744769   3.384167   3.848932   5.192778   5.713576
    38  H    4.426039   3.424236   2.157112   2.706495   4.076276
    39  C    5.420136   6.828881   7.073118   6.110875   4.902948
    40  C    6.592839   7.959859   8.038932   6.946077   5.858375
    41  C    6.788754   8.042742   7.878005   6.658022   5.778553
    42  H    7.538288   8.934907   9.081212   8.014459   6.888575
    43  H    7.843974   9.069574   8.832455   7.573652   6.772203
    44  H    6.418291   7.404786   6.878287   5.549693   5.087127
    45  H    5.610560   7.051648   7.494144   6.674878   5.377647
                    6          7          8          9         10
     6  C    0.000000
     7  C    4.900347   0.000000
     8  C    5.799371   1.498901   0.000000
     9  C    5.954846   1.468126   2.403653   0.000000
    10  C    7.147611   2.377706   1.545606   2.396159   0.000000
    11  C    7.275665   2.425914   2.452223   1.501481   1.544880
    12  F    6.096106   2.360103   1.348986   3.091528   2.359344
    13  F    5.719146   2.400339   1.342568   3.558309   2.377411
    14  F    7.373977   2.908677   2.334261   2.996814   1.343235
    15  F    8.202805   3.561520   2.405646   3.552160   1.329669
    16  F    8.234277   3.497821   3.601343   2.405414   2.380573
    17  F    7.918724   3.255404   3.100077   2.351975   2.355809
    18  C    4.697520   2.822533   4.260398   2.480293   4.792223
    19  C    5.895009   2.433020   3.652557   1.342423   3.721952
    20  C    4.641306   3.359912   4.565665   3.225053   5.314805
    21  H    5.697389   4.069702   5.167787   3.595114   5.703112
    22  H    4.094904   4.121359   5.352486   4.196786   6.249959
    23  H    4.525040   2.873675   3.838936   3.036864   4.754525
    24  C    4.381249   3.231716   4.600499   3.372252   5.078170
    25  H    4.754628   4.202255   5.623422   4.134908   6.038976
    26  H    5.333339   3.048446   4.297112   2.886922   4.452153
    27  H    4.040938   3.601749   4.798109   4.079618   5.400509
    28  C    1.388656   5.334114   5.910708   6.587990   7.363194
    29  C    7.030323   3.859958   4.984184   2.590165   4.766099
    30  C    6.707254   4.585956   5.908575   3.596214   5.926395
    31  O    5.425365   4.157094   5.605878   3.581698   5.960129
    32  C    7.825609   5.955836   7.253810   4.897647   7.155591
    33  C    2.433147   4.729106   4.989894   6.121905   6.473172
    34  C    2.831389   3.392184   3.624015   4.821374   5.093180
    35  H    3.921784   3.310364   3.083129   4.775483   4.530301
    36  H    2.143322   6.422940   6.955883   7.674425   8.424323
    37  H    3.413768   5.517330   5.530438   6.954142   7.009169
    38  H    1.090830   5.746467   6.762507   6.657115   8.058897
    39  C    8.399754   4.820329   5.696548   3.388848   5.121780
    40  C    9.314596   6.123645   7.067832   4.726072   6.486853
    41  C    9.056298   6.590128   7.732491   5.330941   7.368872
    42  H   10.373227   6.956788   7.768568   5.514393   7.019868
    43  H    9.964706   7.677763   8.821574   6.419788   8.423434
    44  H    7.856263   6.658302   8.032444   5.743755   8.061129
    45  H    8.853346   4.771430   5.378384   3.305065   4.566211
                   11         12         13         14         15
    11  C    0.000000
    12  F    3.042101   0.000000
    13  F    3.618513   2.169177   0.000000
    14  F    2.342098   3.469539   2.584953   0.000000
    15  F    2.400834   2.642485   2.999288   2.180451   0.000000
    16  F    1.344692   4.330811   4.579333   2.567120   3.041334
    17  F    1.348181   3.106494   4.365199   3.455651   2.599467
    18  C    3.931028   4.701983   5.184857   5.260235   5.951378
    19  C    2.580372   4.188947   4.764746   4.228326   4.830588
    20  C    4.521647   4.568340   5.546490   6.069598   6.286780
    21  H    4.693491   5.051232   6.282573   6.551110   6.564750
    22  H    5.556602   5.343630   6.182710   6.937534   7.248721
    23  H    4.192361   3.634476   4.805527   5.639825   5.618119
    24  C    4.672592   5.572363   4.994490   4.897617   6.404972
    25  H    5.453750   6.530964   6.080412   5.872638   7.360694
    26  H    3.976187   5.385718   4.771043   4.143852   5.772648
    27  H    5.287117   5.840948   4.892509   5.054954   6.710722
    28  C    7.754478   6.104912   5.571074   7.583246   8.286779
    29  C    3.370069   5.470956   6.128331   5.194908   5.759433
    30  C    4.643621   6.400264   6.954491   6.275294   7.006882
    31  O    4.918091   6.094752   6.517546   6.302901   7.128880
    32  C    5.794117   7.737848   8.306736   7.447677   8.189454
    33  C    7.093305   5.157561   4.460308   6.694625   7.279541
    34  C    5.728406   3.922279   3.162673   5.336466   5.942707
    35  H    5.415496   3.354421   2.352404   4.773361   5.221698
    36  H    8.840702   7.089426   6.555376   8.634850   9.312488
    37  H    7.792664   5.598552   4.819742   7.215371   7.676337
    38  H    8.051293   7.053962   6.759261   8.277997   9.152560
    39  C    3.604084   6.148110   6.883899   5.523030   5.915327
    40  C    4.975588   7.515732   8.236691   6.810121   7.259053
    41  C    5.901907   8.201680   8.852965   7.654312   8.271829
    42  H    5.514817   8.191247   8.945624   7.320376   7.655820
    43  H    6.948330   9.286481   9.936572   8.674497   9.300296
    44  H    6.760114   8.515636   9.023596   8.320548   9.142580
    45  H    3.052285   5.794498   6.578805   5.008469   5.184962
                   16         17         18         19         20
    16  F    0.000000
    17  F    2.164910   0.000000
    18  C    4.604247   4.428530   0.000000
    19  C    3.125315   3.122962   1.530964   0.000000
    20  C    5.436653   4.629073   1.524405   2.504433   0.000000
    21  H    5.511457   4.551226   2.152691   2.718826   1.097288
    22  H    6.463990   5.711761   2.149727   3.453081   1.096790
    23  H    5.301983   4.211786   2.179771   2.782354   1.097171
    24  C    5.017758   5.712397   2.526519   3.042249   3.880224
    25  H    5.680663   6.416643   2.776736   3.485986   4.123157
    26  H    4.109514   5.118989   2.790934   2.712582   4.252768
    27  H    5.660089   6.405713   3.467580   4.000063   4.671440
    28  C    8.789508   8.375614   5.740700   6.769482   5.597759
    29  C    3.443892   3.688957   2.364296   1.452017   3.247241
    30  C    4.762230   5.006357   2.247357   2.274529   3.144519
    31  O    5.301533   5.391998   1.427260   2.344622   2.388394
    32  C    5.704896   6.074134   3.584832   3.606488   4.327917
    33  C    8.169986   7.713536   5.820180   6.573624   5.720027
    34  C    6.801365   6.393471   4.870967   5.406347   4.914315
    35  H    6.498343   6.059581   5.350378   5.600216   5.422502
    36  H    9.882170   9.436546   6.732331   7.822164   6.514920
    37  H    8.887891   8.374501   6.848377   7.516817   6.696705
    38  H    8.956220   8.674082   5.058096   6.404176   4.970187
    39  C    3.263651   3.713197   3.746922   2.618796   4.495350
    40  C    4.501931   5.034401   4.656827   3.807882   5.374483
    41  C    5.567839   6.056283   4.584254   4.178386   5.298421
    42  H    4.867089   5.464740   5.704189   4.742193   6.378535
    43  H    6.535115   7.067493   5.602829   5.268522   6.268439
    44  H    6.722958   7.072215   4.072434   4.425406   4.728127
    45  H    2.540444   3.029719   4.332232   2.959110   5.008823
                   21         22         23         24         25
    21  H    0.000000
    22  H    1.785374   0.000000
    23  H    1.782207   1.790483   0.000000
    24  C    4.669022   4.123294   4.257922   0.000000
    25  H    4.797765   4.209081   4.735108   1.096721   0.000000
    26  H    4.899003   4.730572   4.566000   1.096873   1.788838
    27  H    5.565321   4.801074   4.907264   1.097160   1.785550
    28  C    6.653992   5.155627   5.244223   5.369580   5.902059
    29  C    3.028719   4.105916   3.810551   3.819619   3.904369
    30  C    2.949425   3.679823   4.024513   3.641819   3.353776
    31  O    2.598516   2.655619   3.354222   2.865240   2.547111
    32  C    3.948321   4.712591   5.277650   4.716878   4.191637
    33  C    6.767261   5.529758   5.151829   5.453269   6.200331
    34  C    5.942913   4.968928   4.283641   4.567103   5.453180
    35  H    6.376450   5.655951   4.666625   5.077846   6.063781
    36  H    7.543649   5.966754   6.185770   6.340578   6.791194
    37  H    7.716237   6.529592   6.043351   6.462635   7.243220
    38  H    5.958234   4.230495   5.047505   4.768206   4.901832
    39  C    4.081625   5.394295   4.965486   5.002582   5.070791
    40  C    4.833193   6.134067   6.011257   5.823117   5.652084
    41  C    4.771203   5.842793   6.133664   5.694884   5.275271
    42  H    5.781945   7.170654   6.953710   6.807486   6.659844
    43  H    5.693113   6.730104   7.143956   6.616543   6.091937
    44  H    4.404531   4.872018   5.767360   5.032795   4.312430
    45  H    4.626673   6.005552   5.266783   5.503954   5.748754
                   26         27         28         29         30
    26  H    0.000000
    27  H    1.783165   0.000000
    28  C    6.212883   4.889556   0.000000
    29  C    3.397304   4.883144   8.026149   0.000000
    30  C    3.534487   4.735280   7.865345   1.400607   0.000000
    31  O    3.154466   3.895126   6.636248   2.303324   1.349516
    32  C    4.594832   5.779443   9.053229   2.436234   1.386070
    33  C    6.103474   4.958813   1.396979   7.945175   8.028548
    34  C    5.051947   4.191188   2.417114   6.822023   7.069858
    35  H    5.355671   4.726111   3.409954   7.048843   7.494375
    36  H    7.225077   5.813560   1.092884   9.048755   8.815714
    37  H    7.054777   5.913856   2.157506   8.917349   9.068440
    38  H    5.808051   4.478665   2.174837   7.391573   6.867546
    39  C    4.386476   6.034042   9.356213   1.392872   2.420525
    40  C    5.266285   6.878149  10.372664   2.389283   2.758077
    41  C    5.343933   6.760354  10.231056   2.761314   2.368349
    42  H    6.167850   7.838023  11.403921   3.383109   3.849708
    43  H    6.288411   7.658464  11.179800   3.854098   3.361889
    44  H    5.098721   6.030218   9.156906   3.423629   2.156913
    45  H    4.765688   6.460889   9.691209   2.162503   3.413381
                   31         32         33         34         35
    31  O    0.000000
    32  C    2.419226   0.000000
    33  C    6.925292   9.314439   0.000000
    34  C    6.095334   8.406621   1.386939   0.000000
    35  H    6.662404   8.863441   2.159281   1.090403   0.000000
    36  H    7.549393   9.957086   2.153947   3.400177   4.303922
    37  H    7.992018  10.370772   1.091784   2.149480   2.488163
    38  H    5.531284   7.853493   3.430657   3.922161   5.012546
    39  C    3.597000   2.832103   9.191219   8.003399   8.112023
    40  C    4.102207   2.434163  10.329930   9.199883   9.384698
    41  C    3.641399   1.388866  10.376183   9.367520   9.706325
    42  H    5.193860   3.414799  11.306618  10.137393  10.254467
    43  H    4.548883   2.143381  11.385830  10.409874  10.775494
    44  H    2.708981   1.090838   9.574420   8.790971   9.355859
    45  H    4.465159   3.923135   9.371647   8.107635   8.069461
                   36         37         38         39         40
    36  H    0.000000
    37  H    2.472459   0.000000
    38  H    2.498823   4.324111   0.000000
    39  C   10.393578  10.125517   8.782135   0.000000
    40  C   11.376943  11.303700   9.571574   1.386634   0.000000
    41  C   11.174717  11.404958   9.156715   2.416991   1.397443
    42  H   12.420206  12.257463  10.652526   2.149146   1.091778
    43  H   12.095554  12.426893   9.990738   3.399866   2.154073
    44  H    9.986765  10.653431   7.732992   3.922875   3.431808
    45  H   10.755462  10.237842   9.344398   1.091103   2.160218
                   41         42         43         44         45
    41  C    0.000000
    42  H    2.158196   0.000000
    43  H    1.092867   2.472917   0.000000
    44  H    2.175413   4.325377   2.499453   0.000000
    45  H    3.410970   2.489124   4.304851   5.013876   0.000000
 Stoichiometry    C23H14F6O2
 Framework group  C1[X(C23H14F6O2)]
 Deg. of freedom   129
 Full point group                 C1      NOp   1
 RotChk:  IX=0 Diff= 1.17D-02
 Largest Abelian subgroup         C1      NOp   1
 Largest concise Abelian subgroup C1      NOp   1
                         Standard orientation:                         
 ---------------------------------------------------------------------
 Center     Atomic      Atomic             Coordinates (Angstroms)
 Number     Number       Type             X           Y           Z
 ---------------------------------------------------------------------
      1          6           0        1.406786   -0.305076    0.222108
      2          6           0        2.796226   -0.722187    0.134754
      3          6           0        2.770730   -2.122142    0.101475
      4          8           0        1.535858   -2.647900    0.236562
      5          6           0        0.622473   -1.587936    0.521582
      6          6           0        3.924084   -2.873532   -0.061108
      7          6           0        0.731002    0.842352    0.038038
      8          6           0        1.202382    2.245712   -0.196665
      9          6           0       -0.735649    0.834019   -0.027231
     10          6           0        0.002429    3.092096    0.285669
     11          6           0       -1.245526    2.246072   -0.051238
     12          9           0        1.414922    2.491062   -1.506014
     13          9           0        2.319632    2.590872    0.462962
     14          9           0        0.089779    3.196124    1.622018
     15          9           0       -0.033422    4.309007   -0.248992
     16          9           0       -2.245983    2.509658    0.807717
     17          9           0       -1.682012    2.584443   -1.281106
     18          6           0       -0.589294   -1.614569   -0.394456
     19          6           0       -1.390788   -0.326558   -0.188333
     20          6           0       -0.207151   -1.764701   -1.862529
     21          1           0       -1.117205   -1.770776   -2.475558
     22          1           0        0.321032   -2.715974   -2.000550
     23          1           0        0.434597   -0.939888   -2.196637
     24          6           0        0.240049   -1.685260    1.991020
     25          1           0       -0.270135   -2.640167    2.166120
     26          1           0       -0.421071   -0.861866    2.287792
     27          1           0        1.147421   -1.647882    2.606681
     28          6           0        5.119947   -2.180250   -0.193921
     29          6           0       -2.778270   -0.753432   -0.156289
     30          6           0       -2.743918   -2.149152   -0.044561
     31          8           0       -1.497291   -2.665550   -0.065744
     32          6           0       -3.900079   -2.902341    0.086554
     33          6           0        5.166839   -0.784335   -0.166113
     34          6           0        4.005086   -0.043836   -0.006141
     35          1           0        4.034977    1.046033    0.010344
     36          1           0        6.047284   -2.743783   -0.323818
     37          1           0        6.125339   -0.273039   -0.274956
     38          1           0        3.879587   -3.963240   -0.082710
     39          6           0       -3.997288   -0.080124   -0.128968
     40          6           0       -5.161767   -0.822710   -0.005246
     41          6           0       -5.106730   -2.214837    0.103373
     42          1           0       -6.128632   -0.315991    0.014439
     43          1           0       -6.036587   -2.779723    0.206464
     44          1           0       -3.849113   -3.988502    0.173643
     45          1           0       -4.031713    1.008268   -0.197695
 ---------------------------------------------------------------------
 Rotational constants (GHZ):      0.2063996      0.1510114      0.0963086
 Leave Link  202 at Fri Jun  4 11:33:34 2021, MaxMem=   536870912 cpu:         0.0
 (Enter /pbs_home/pkowalski/g09d01/g09/l301.exe)
 Basis read from rwf:  (5D, 7F)
 No pseudopotential information found on rwf file.
 There are   535 symmetry adapted cartesian basis functions of A   symmetry.
 There are   504 symmetry adapted basis functions of A   symmetry.
   504 basis functions,   873 primitive gaussians,   535 cartesian basis functions
   111 alpha electrons      111 beta electrons
       nuclear repulsion energy      3370.5832801911 Hartrees.
 IExCor=32609 DFT=T Ex+Corr=LC-wPBE ExCW=0 ScaHFX=  1.000000
 ScaDFX=  1.000000  0.000000  1.000000  1.000000 ScalE2=  1.000000  1.000000
 IRadAn=      0 IRanWt=     -1 IRanGd=            0 ICorTp=0 IEmpDi=  4
  HFx wShort=  0.000000 wLong=  0.400000 cFull=  0.000000 cShort=  0.000000 cLong=  1.000000
  DFx wShort=  0.000000 wLong=  0.400000 cFull=  0.000000 cShort=  0.000000 cLong=  1.000000
 NAtoms=   45 NActive=   45 NUniq=   45 SFac= 1.00D+00 NAtFMM=   60 NAOKFM=F Big=F
 Integral buffers will be    131072 words long.
 Raffenetti 2 integral format.
 Two-electron integral symmetry is turned on.
 No density basis found on file   724.
 Leave Link  301 at Fri Jun  4 11:33:34 2021, MaxMem=   536870912 cpu:         0.8
 (Enter /pbs_home/pkowalski/g09d01/g09/l302.exe)
 NPDir=0 NMtPBC=     1 NCelOv=     1 NCel=       1 NClECP=     1 NCelD=      1
         NCelK=      1 NCelE2=     1 NClLst=     1 CellRange=     0.0.
 One-electron integrals computed using PRISM.
 NBasis=   504 RedAO= T EigKep=  2.41D-04  NBF=   504
 NBsUse=   504 1.00D-06 EigRej= -1.00D+00 NBFU=   504
 Precomputing XC quadrature grid using
 IXCGrd= 4 IRadAn=           0 IRanWt=          -1 IRanGd=           0 AccXCQ= 0.00D+00.
 Generated NRdTot=       0 NPtTot=           0 NUsed=           0 NTot=          32
 NSgBfM=   517   518   521   524   524 MxSgAt=    45 MxSgA2=    45.
 Leave Link  302 at Fri Jun  4 11:33:35 2021, MaxMem=   536870912 cpu:         9.8
 (Enter /pbs_home/pkowalski/g09d01/g09/l303.exe)
 DipDrv:  MaxL=1.
 Leave Link  303 at Fri Jun  4 11:33:35 2021, MaxMem=   536870912 cpu:         1.1
 (Enter /pbs_home/pkowalski/g09d01/g09/l401.exe)
 Initial guess from the checkpoint file:  "dae0068freq_closed_lc-wpbe.chk"
 B after Tr=     0.000000    0.000000    0.000000
         Rot=    0.999983   -0.000900   -0.003998   -0.004213 Ang=  -0.67 deg.
 Guess basis will be translated and rotated to current coordinates.
 JPrj=2 DoOrth=T DoCkMO=T.
 Generating alternative initial guess.
 ExpMin= 1.22D-01 ExpMax= 2.89D+03 ExpMxC= 4.35D+02 IAcc=1 IRadAn=         1 AccDes= 0.00D+00
 Harris functional with IExCor=32609 and IRadAn=       1 diagonalized for initial guess.
 HarFok:  IExCor=32609 AccDes= 0.00D+00 IRadAn=         1 IDoV= 1 UseB2=F ITyADJ=14
 ICtDFT=  3500011 ScaDFX=  1.000000  1.000000  1.000000  1.000000
 FoFCou: FMM=F IPFlag=           0 FMFlag=      100000 FMFlg1=           0
         NFxFlg=           0 DoJE=T BraDBF=F KetDBF=T FulRan=T
         wScrn=  0.000000 ICntrl=     500 IOpCl=  0 I1Cent=   200000004 NGrid=           0
         NMat0=    1 NMatS0=      1 NMatT0=    0 NMatD0=    1 NMtDS0=    0 NMtDT0=    0
 Petite list used in FoFCou.
 Harris En= -1631.83072732075    
 Leave Link  401 at Fri Jun  4 11:33:39 2021, MaxMem=   536870912 cpu:        26.5
 (Enter /pbs_home/pkowalski/g09d01/g09/l502.exe)
 Closed shell SCF:
 Using DIIS extrapolation, IDIIS=  1040.
 Integral symmetry usage will be decided dynamically.
 IVT=      885537 IEndB=      885537 NGot=   536870912 MDV=   536288776
 LenX=   536288776 LenY=   536002016
 Requested convergence on RMS density matrix=1.00D-08 within 128 cycles.
 Requested convergence on MAX density matrix=1.00D-06.
 Requested convergence on             energy=1.00D-06.
 No special actions if energy rises.
 Fock matrices will be formed incrementally for  20 cycles.
 Integral accuracy reduced to 1.0D-05 until final iterations.

 Cycle   1  Pass 0  IDiag  1:
 FoFJK:  IHMeth= 1 ICntrl=       0 DoSepK=T KAlg= 0 I1Cent=   0 FoldK=F
 IRaf=         1 NMat=   1 IRICut=       1 DoRegI=T DoRafI=F ISym2E= 0.
 FoFCou: FMM=F IPFlag=           0 FMFlag=      100000 FMFlg1=           0
         NFxFlg=           0 DoJE=T BraDBF=F KetDBF=F FulRan=T
         wScrn=  0.000000 ICntrl=     500 IOpCl=  0 I1Cent=           0 NGrid=           0
         NMat0=    1 NMatS0=      1 NMatT0=    0 NMatD0=    1 NMtDS0=    0 NMtDT0=    0
 Symmetry not used in FoFCou.
 E= -1632.12522022872    
 DIIS: error= 4.20D-03 at cycle   1 NSaved=   1.
 NSaved= 1 IEnMin= 1 EnMin= -1632.12522022872     IErMin= 1 ErrMin= 4.20D-03
 ErrMax= 4.20D-03  0.00D+00 EMaxC= 1.00D-01 BMatC= 2.26D-02 BMatP= 2.26D-02
 IDIUse=3 WtCom= 9.58D-01 WtEn= 4.20D-02
 Coeff-Com:  0.100D+01
 Coeff-En:   0.100D+01
 Coeff:      0.100D+01
 Gap=     0.793 Goal=   None    Shift=    0.000
 GapD=    0.793 DampG=2.000 DampE=1.000 DampFc=2.0000 IDamp=-1.
 RMSDP=7.02D-04 MaxDP=3.83D-02              OVMax= 1.90D-02

 Cycle   2  Pass 0  IDiag  1:
 RMSU=  7.01D-04    CP:  9.98D-01
 E= -1632.15075013808     Delta-E=       -0.025529909364 Rises=F Damp=F
 DIIS: error= 1.23D-03 at cycle   2 NSaved=   2.
 NSaved= 2 IEnMin= 2 EnMin= -1632.15075013808     IErMin= 2 ErrMin= 1.23D-03
 ErrMax= 1.23D-03  0.00D+00 EMaxC= 1.00D-01 BMatC= 8.84D-04 BMatP= 2.26D-02
 IDIUse=3 WtCom= 9.88D-01 WtEn= 1.23D-02
 Coeff-Com: -0.134D+00 0.113D+01
 Coeff-En:   0.000D+00 0.100D+01
 Coeff:     -0.132D+00 0.113D+01
 Gap=     0.273 Goal=   None    Shift=    0.000
 RMSDP=1.48D-04 MaxDP=4.78D-03 DE=-2.55D-02 OVMax= 5.97D-03

 Cycle   3  Pass 0  IDiag  1:
 RMSU=  1.09D-04    CP:  9.97D-01  1.14D+00
 E= -1632.15284736897     Delta-E=       -0.002097230883 Rises=F Damp=F
 DIIS: error= 4.14D-04 at cycle   3 NSaved=   3.
 NSaved= 3 IEnMin= 3 EnMin= -1632.15284736897     IErMin= 3 ErrMin= 4.14D-04
 ErrMax= 4.14D-04  0.00D+00 EMaxC= 1.00D-01 BMatC= 1.59D-04 BMatP= 8.84D-04
 IDIUse=3 WtCom= 9.96D-01 WtEn= 4.14D-03
 Coeff-Com: -0.502D-01 0.238D+00 0.813D+00
 Coeff-En:   0.000D+00 0.000D+00 0.100D+01
 Coeff:     -0.499D-01 0.237D+00 0.813D+00
 Gap=     0.273 Goal=   None    Shift=    0.000
 RMSDP=5.61D-05 MaxDP=2.59D-03 DE=-2.10D-03 OVMax= 2.04D-03

 Cycle   4  Pass 0  IDiag  1:
 RMSU=  5.30D-05    CP:  9.98D-01  1.17D+00  1.05D+00
 E= -1632.15301309088     Delta-E=       -0.000165721909 Rises=F Damp=F
 DIIS: error= 2.46D-04 at cycle   4 NSaved=   4.
 NSaved= 4 IEnMin= 4 EnMin= -1632.15301309088     IErMin= 4 ErrMin= 2.46D-04
 ErrMax= 2.46D-04  0.00D+00 EMaxC= 1.00D-01 BMatC= 6.23D-05 BMatP= 1.59D-04
 IDIUse=3 WtCom= 9.98D-01 WtEn= 2.46D-03
 Coeff-Com:  0.887D-02-0.168D+00 0.387D+00 0.771D+00
 Coeff-En:   0.000D+00 0.000D+00 0.000D+00 0.100D+01
 Coeff:      0.884D-02-0.167D+00 0.387D+00 0.772D+00
 Gap=     0.273 Goal=   None    Shift=    0.000
 RMSDP=2.63D-05 MaxDP=1.23D-03 DE=-1.66D-04 OVMax= 1.26D-03

 Cycle   5  Pass 0  IDiag  1:
 RMSU=  1.30D-05    CP:  9.98D-01  1.17D+00  1.25D+00  8.65D-01
 E= -1632.15307421560     Delta-E=       -0.000061124727 Rises=F Damp=F
 DIIS: error= 4.75D-05 at cycle   5 NSaved=   5.
 NSaved= 5 IEnMin= 5 EnMin= -1632.15307421560     IErMin= 5 ErrMin= 4.75D-05
 ErrMax= 4.75D-05  0.00D+00 EMaxC= 1.00D-01 BMatC= 1.37D-06 BMatP= 6.23D-05
 IDIUse=1 WtCom= 1.00D+00 WtEn= 0.00D+00
 Coeff-Com:  0.368D-02-0.453D-01 0.566D-01 0.171D+00 0.814D+00
 Coeff:      0.368D-02-0.453D-01 0.566D-01 0.171D+00 0.814D+00
 Gap=     0.273 Goal=   None    Shift=    0.000
 RMSDP=6.50D-06 MaxDP=2.99D-04 DE=-6.11D-05 OVMax= 3.31D-04

 Initial convergence to 1.0D-05 achieved.  Increase integral accuracy.
 Cycle   6  Pass 1  IDiag  1:
 E= -1632.15304803188     Delta-E=        0.000026183725 Rises=F Damp=F
 DIIS: error= 1.67D-04 at cycle   1 NSaved=   1.
 NSaved= 1 IEnMin= 1 EnMin= -1632.15304803188     IErMin= 1 ErrMin= 1.67D-04
 ErrMax= 1.67D-04  0.00D+00 EMaxC= 1.00D-01 BMatC= 6.23D-06 BMatP= 6.23D-06
 IDIUse=3 WtCom= 9.98D-01 WtEn= 1.67D-03
 Coeff-Com:  0.100D+01
 Coeff-En:   0.100D+01
 Coeff:      0.100D+01
 Gap=     0.273 Goal=   None    Shift=    0.000
 RMSDP=6.50D-06 MaxDP=2.99D-04 DE= 2.62D-05 OVMax= 3.28D-04

 Cycle   7  Pass 1  IDiag  1:
 RMSU=  1.27D-04    CP:  1.00D+00
 E= -1632.15305345094     Delta-E=       -0.000005419058 Rises=F Damp=F
 DIIS: error= 2.09D-05 at cycle   2 NSaved=   2.
 NSaved= 2 IEnMin= 2 EnMin= -1632.15305345094     IErMin= 2 ErrMin= 2.09D-05
 ErrMax= 2.09D-05  0.00D+00 EMaxC= 1.00D-01 BMatC= 4.67D-07 BMatP= 6.23D-06
 IDIUse=1 WtCom= 1.00D+00 WtEn= 0.00D+00
 Coeff-Com:  0.845D-01 0.915D+00
 Coeff:      0.845D-01 0.915D+00
 Gap=     0.273 Goal=   None    Shift=    0.000
 RMSDP=7.33D-06 MaxDP=2.89D-04 DE=-5.42D-06 OVMax= 2.90D-04

 Cycle   8  Pass 1  IDiag  1:
 RMSU=  4.30D-06    CP:  1.00D+00  1.05D+00
 E= -1632.15305346319     Delta-E=       -0.000000012253 Rises=F Damp=F
 DIIS: error= 1.98D-05 at cycle   3 NSaved=   3.
 NSaved= 3 IEnMin= 3 EnMin= -1632.15305346319     IErMin= 3 ErrMin= 1.98D-05
 ErrMax= 1.98D-05  0.00D+00 EMaxC= 1.00D-01 BMatC= 4.39D-07 BMatP= 4.67D-07
 IDIUse=1 WtCom= 1.00D+00 WtEn= 0.00D+00
 Coeff-Com: -0.240D-01 0.496D+00 0.528D+00
 Coeff:     -0.240D-01 0.496D+00 0.528D+00
 Gap=     0.273 Goal=   None    Shift=    0.000
 RMSDP=2.25D-06 MaxDP=1.19D-04 DE=-1.23D-08 OVMax= 1.55D-04

 Cycle   9  Pass 1  IDiag  1:
 RMSU=  1.28D-06    CP:  1.00D+00  1.05D+00  6.40D-01
 E= -1632.15305392456     Delta-E=       -0.000000461375 Rises=F Damp=F
 DIIS: error= 2.51D-06 at cycle   4 NSaved=   4.
 NSaved= 4 IEnMin= 4 EnMin= -1632.15305392456     IErMin= 4 ErrMin= 2.51D-06
 ErrMax= 2.51D-06  0.00D+00 EMaxC= 1.00D-01 BMatC= 4.52D-09 BMatP= 4.39D-07
 IDIUse=1 WtCom= 1.00D+00 WtEn= 0.00D+00
 Coeff-Com: -0.820D-02 0.109D+00 0.138D+00 0.761D+00
 Coeff:     -0.820D-02 0.109D+00 0.138D+00 0.761D+00
 Gap=     0.273 Goal=   None    Shift=    0.000
 RMSDP=3.47D-07 MaxDP=1.43D-05 DE=-4.61D-07 OVMax= 1.52D-05

 Cycle  10  Pass 1  IDiag  1:
 RMSU=  2.77D-07    CP:  1.00D+00  1.06D+00  6.69D-01  1.11D+00
 E= -1632.15305391641     Delta-E=        0.000000008158 Rises=F Damp=F
 DIIS: error= 1.33D-06 at cycle   5 NSaved=   5.
 NSaved= 5 IEnMin= 4 EnMin= -1632.15305392456     IErMin= 5 ErrMin= 1.33D-06
 ErrMax= 1.33D-06  0.00D+00 EMaxC= 1.00D-01 BMatC= 1.21D-09 BMatP= 4.52D-09
 IDIUse=1 WtCom= 1.00D+00 WtEn= 0.00D+00
 Coeff-Com:  0.479D-02-0.121D+00-0.119D+00 0.253D+00 0.983D+00
 Coeff:      0.479D-02-0.121D+00-0.119D+00 0.253D+00 0.983D+00
 Gap=     0.273 Goal=   None    Shift=    0.000
 RMSDP=2.40D-07 MaxDP=8.88D-06 DE= 8.16D-09 OVMax= 1.60D-05

 Cycle  11  Pass 1  IDiag  1:
 RMSU=  1.48D-07    CP:  1.00D+00  1.06D+00  6.81D-01  1.24D+00  1.19D+00
 E= -1632.15305391894     Delta-E=       -0.000000002538 Rises=F Damp=F
 DIIS: error= 2.53D-07 at cycle   6 NSaved=   6.
 NSaved= 6 IEnMin= 4 EnMin= -1632.15305392456     IErMin= 6 ErrMin= 2.53D-07
 ErrMax= 2.53D-07  0.00D+00 EMaxC= 1.00D-01 BMatC= 6.22D-11 BMatP= 1.21D-09
 IDIUse=1 WtCom= 1.00D+00 WtEn= 0.00D+00
 Coeff-Com:  0.176D-02-0.373D-01-0.393D-01 0.104D-01 0.237D+00 0.828D+00
 Coeff:      0.176D-02-0.373D-01-0.393D-01 0.104D-01 0.237D+00 0.828D+00
 Gap=     0.273 Goal=   None    Shift=    0.000
 RMSDP=4.78D-08 MaxDP=1.23D-06 DE=-2.54D-09 OVMax= 4.00D-06

 Cycle  12  Pass 1  IDiag  1:
 RMSU=  3.06D-08    CP:  1.00D+00  1.06D+00  6.82D-01  1.24D+00  1.25D+00
                    CP:  1.19D+00
 E= -1632.15305391901     Delta-E=       -0.000000000069 Rises=F Damp=F
 DIIS: error= 6.93D-08 at cycle   7 NSaved=   7.
 NSaved= 7 IEnMin= 4 EnMin= -1632.15305392456     IErMin= 7 ErrMin= 6.93D-08
 ErrMax= 6.93D-08  0.00D+00 EMaxC= 1.00D-01 BMatC= 9.89D-12 BMatP= 6.22D-11
 IDIUse=1 WtCom= 1.00D+00 WtEn= 0.00D+00
 Coeff-Com: -0.120D-03 0.513D-02 0.424D-02-0.309D-01-0.621D-01 0.247D+00
 Coeff-Com:  0.837D+00
 Coeff:     -0.120D-03 0.513D-02 0.424D-02-0.309D-01-0.621D-01 0.247D+00
 Coeff:      0.837D+00
 Gap=     0.273 Goal=   None    Shift=    0.000
 RMSDP=2.36D-08 MaxDP=9.86D-07 DE=-6.91D-11 OVMax= 1.73D-06

 Cycle  13  Pass 1  IDiag  1:
 RMSU=  1.34D-08    CP:  1.00D+00  1.06D+00  6.80D-01  1.23D+00  1.27D+00
                    CP:  1.28D+00  1.12D+00
 E= -1632.15305391906     Delta-E=       -0.000000000051 Rises=F Damp=F
 DIIS: error= 2.67D-08 at cycle   8 NSaved=   8.
 NSaved= 8 IEnMin= 4 EnMin= -1632.15305392456     IErMin= 8 ErrMin= 2.67D-08
 ErrMax= 2.67D-08  0.00D+00 EMaxC= 1.00D-01 BMatC= 1.00D-12 BMatP= 9.89D-12
 IDIUse=1 WtCom= 1.00D+00 WtEn= 0.00D+00
 Coeff-Com: -0.178D-03 0.448D-02 0.433D-02-0.942D-02-0.351D-01-0.611D-02
 Coeff-Com:  0.227D+00 0.816D+00
 Coeff:     -0.178D-03 0.448D-02 0.433D-02-0.942D-02-0.351D-01-0.611D-02
 Coeff:      0.227D+00 0.816D+00
 Gap=     0.273 Goal=   None    Shift=    0.000
 RMSDP=6.47D-09 MaxDP=2.67D-07 DE=-5.09D-11 OVMax= 6.16D-07

 SCF Done:  E(RLC-wPBE) =  -1632.15305392     A.U. after   13 cycles
            NFock= 13  Conv=0.65D-08     -V/T= 2.0091
 KE= 1.617491600025D+03 PE=-1.056481963933D+04 EE= 3.944591705198D+03
 Leave Link  502 at Fri Jun  4 11:40:10 2021, MaxMem=   536870912 cpu:      3120.6
 (Enter /pbs_home/pkowalski/g09d01/g09/l701.exe)
 Compute integral first derivatives.
 ... and contract with generalized density number  0.
 Leave Link  701 at Fri Jun  4 11:40:11 2021, MaxMem=   536870912 cpu:         4.3
 (Enter /pbs_home/pkowalski/g09d01/g09/l702.exe)
 L702 exits ... SP integral derivatives will be done elsewhere.
 Leave Link  702 at Fri Jun  4 11:40:11 2021, MaxMem=   536870912 cpu:         0.2
 (Enter /pbs_home/pkowalski/g09d01/g09/l703.exe)
 Compute integral first derivatives, UseDBF=F ICtDFT=           0.
 Integral derivatives from FoFJK, PRISM(SPDF).
 Calling FoFJK, ICntrl=      2127 FMM=F ISym2X=0 I1Cent= 0 IOpClX= 0 NMat=1 NMatS=1 NMatT=0.
 FoFJK:  IHMeth= 1 ICntrl=    2127 DoSepK=T KAlg= 0 I1Cent=   0 FoldK=F
 IRaf=         1 NMat=   1 IRICut=       1 DoRegI=T DoRafI=F ISym2E= 0.
 FoFCou: FMM=F IPFlag=           0 FMFlag=      100000 FMFlg1=         800
         NFxFlg=           0 DoJE=F BraDBF=F KetDBF=F FulRan=T
         wScrn=  0.000000 ICntrl=    2527 IOpCl=  0 I1Cent=           0 NGrid=           0
         NMat0=    1 NMatS0=      1 NMatT0=    0 NMatD0=    1 NMtDS0=    0 NMtDT0=    0
 Symmetry not used in FoFCou.
 Leave Link  703 at Fri Jun  4 11:42:53 2021, MaxMem=   536870912 cpu:      1289.2
 (Enter /pbs_home/pkowalski/g09d01/g09/l716.exe)
 Dipole        =-1.20609838D-03-1.24633087D+00 1.90875464D-02
 ***** Axes restored to original set *****
 -------------------------------------------------------------------
 Center     Atomic                   Forces (Hartrees/Bohr)
 Number     Number              X              Y              Z
 -------------------------------------------------------------------
      1        6           0.004676618    0.001142374   -0.002539939
      2        6           0.000020887   -0.000165961    0.001637240
      3        6           0.001197371   -0.000559650   -0.002118353
      4        8          -0.001784943    0.001469254    0.003159832
      5        6           0.001984156    0.001350293    0.000456590
      6        6          -0.000491447   -0.000298962   -0.000411126
      7        6          -0.004001545   -0.002130027    0.001586328
      8        6           0.000098837   -0.000884269   -0.000597682
      9        6          -0.002083914   -0.000661152    0.002535056
     10        6          -0.000395560   -0.002039304   -0.002082729
     11        6          -0.000418070   -0.000575803    0.000742456
     12        9           0.000315231    0.000677158    0.001800166
     13        9          -0.000913864   -0.000590676   -0.001479624
     14        9           0.000768807    0.000436334   -0.000724023
     15        9          -0.000431461    0.000586710    0.000818338
     16        9          -0.000464211   -0.001787572   -0.000678897
     17        9           0.000433627    0.001342185    0.002052151
     18        6           0.000303835    0.002835343    0.000297013
     19        6           0.000416173    0.000811023   -0.001882789
     20        6           0.000121442   -0.000804570    0.000962336
     21        1           0.000270393    0.000173607    0.000297931
     22        1          -0.000075351    0.000105974   -0.000061438
     23        1          -0.000061313    0.000141646   -0.000321757
     24        6          -0.000610844    0.000305237   -0.001605382
     25        1           0.000018256    0.000072686    0.000111834
     26        1           0.000363622    0.000069019    0.000064032
     27        1           0.000033369    0.000228395   -0.000474344
     28        6          -0.000773271    0.000093216   -0.000090671
     29        6          -0.000322479   -0.000745800   -0.001135711
     30        6          -0.000267739    0.001102499    0.001075445
     31        8           0.001236670   -0.001835099   -0.001920061
     32        6          -0.000026201   -0.000361935    0.000672040
     33        6          -0.000475155    0.000327787   -0.000350041
     34        6          -0.000024637    0.000276186   -0.000158539
     35        1           0.000108891   -0.000331852    0.000080678
     36        1           0.000132682    0.000061730    0.000038508
     37        1           0.000112708   -0.000213201    0.000011053
     38        1           0.000293389    0.000103404    0.000000239
     39        6           0.000077585    0.000790927   -0.000319827
     40        6           0.000719247   -0.000296527    0.000375346
     41        6           0.000340354   -0.000438222    0.000140081
     42        1          -0.000261042   -0.000059035    0.000034542
     43        1          -0.000001081    0.000148357   -0.000029318
     44        1           0.000050876    0.000250307   -0.000028684
     45        1          -0.000210895   -0.000122032    0.000061698
 -------------------------------------------------------------------
 Cartesian Forces:  Max     0.004676618 RMS     0.001089773
 Leave Link  716 at Fri Jun  4 11:42:53 2021, MaxMem=   536870912 cpu:         0.2
 (Enter /pbs_home/pkowalski/g09d01/g09/l103.exe)

 GradGradGradGradGradGradGradGradGradGradGradGradGradGradGradGradGradGrad
 Berny optimization.
 Using GEDIIS/GDIIS optimizer.
 FormGI is forming the generalized inverse of G from B-inverse, IUseBI=4.
 Internal  Forces:  Max     0.005237907 RMS     0.000635721
 Search for a local minimum.
 Step number   4 out of a maximum of  270
 All quantities printed in internal units (Hartrees-Bohrs-Radians)
 RMS Force = .63572D-03 SwitMx=.10000D-02 MixMth= 2
 Mixed Optimization -- En-DIIS/RFO-DIIS
 Update second derivatives using D2CorX and points    3    4
 DE= -3.30D-03 DEPred=-3.40D-03 R= 9.71D-01
 TightC=F SS=  1.41D+00  RLast= 5.28D-01 DXNew= 1.4270D+00 1.5834D+00
 Trust test= 9.71D-01 RLast= 5.28D-01 DXMaxT set to 1.43D+00
 ITU=  1  1  1  0
 Use linear search instead of GDIIS.
     Eigenvalues ---    0.00229   0.00230   0.00509   0.00763   0.00963
     Eigenvalues ---    0.00989   0.01083   0.01153   0.01287   0.01354
     Eigenvalues ---    0.01957   0.01974   0.01978   0.01986   0.01995
     Eigenvalues ---    0.02002   0.02002   0.02007   0.02082   0.02087
     Eigenvalues ---    0.02089   0.02093   0.02102   0.02106   0.02131
     Eigenvalues ---    0.02191   0.02281   0.02305   0.04453   0.04685
     Eigenvalues ---    0.04950   0.05492   0.05500   0.05747   0.05752
     Eigenvalues ---    0.05871   0.06294   0.07476   0.07557   0.08125
     Eigenvalues ---    0.08747   0.08954   0.09274   0.09529   0.10193
     Eigenvalues ---    0.10526   0.11132   0.12116   0.12430   0.14127
     Eigenvalues ---    0.14512   0.15916   0.16000   0.16000   0.16000
     Eigenvalues ---    0.16000   0.16000   0.16000   0.16000   0.16000
     Eigenvalues ---    0.16000   0.16000   0.16000   0.16006   0.16037
     Eigenvalues ---    0.16928   0.17365   0.20728   0.21972   0.22002
     Eigenvalues ---    0.22589   0.22697   0.24097   0.24184   0.24321
     Eigenvalues ---    0.24380   0.24670   0.24723   0.24776   0.25799
     Eigenvalues ---    0.27330   0.27815   0.28143   0.28366   0.28390
     Eigenvalues ---    0.28475   0.31889   0.32444   0.32465   0.32506
     Eigenvalues ---    0.32549   0.32576   0.32587   0.33027   0.33569
     Eigenvalues ---    0.34551   0.35721   0.35725   0.35727   0.35730
     Eigenvalues ---    0.35739   0.35811   0.36055   0.36337   0.37036
     Eigenvalues ---    0.37286   0.40046   0.40240   0.41474   0.41501
     Eigenvalues ---    0.42286   0.43852   0.44546   0.44679   0.45758
     Eigenvalues ---    0.45806   0.45837   0.46129   0.46924   0.47200
     Eigenvalues ---    0.47475   0.47967   0.48275   0.48425   0.48559
     Eigenvalues ---    0.48744   0.52233   0.52408   0.53351
 RFO step:  Lambda=-1.62841594D-03 EMin= 2.29375432D-03
 Quartic linear search produced a step of  0.28343.
 Iteration  1 RMS(Cart)=  0.05299486 RMS(Int)=  0.00087029
 Iteration  2 RMS(Cart)=  0.00212503 RMS(Int)=  0.00032698
 Iteration  3 RMS(Cart)=  0.00000121 RMS(Int)=  0.00032698
 Iteration  4 RMS(Cart)=  0.00000000 RMS(Int)=  0.00032698
 ITry= 1 IFail=0 DXMaxC= 2.47D-01 DCOld= 1.00D+10 DXMaxT= 1.43D+00 DXLimC= 3.00D+00 Rises=F
 Variable       Old X    -DE/DX   Delta X   Delta X   Delta X     New X
                                 (Linear)    (Quad)   (Total)
    R1        2.74639   0.00005   0.00074   0.00108   0.00195   2.74833
    R2        2.89724  -0.00150   0.00172  -0.00412  -0.00342   2.89382
    R3        2.54037  -0.00524   0.00692  -0.02033  -0.01306   2.52731
    R4        2.64672  -0.00052   0.00131  -0.00160   0.00008   2.64680
    R5        2.63300   0.00038  -0.00042   0.00082   0.00036   2.63336
    R6        2.54908   0.00005  -0.00019  -0.00038  -0.00036   2.54872
    R7        2.61933   0.00072  -0.00038   0.00178   0.00134   2.62067
    R8        2.69843   0.00125   0.00257   0.00482   0.00708   2.70551
    R9        2.87102   0.00055  -0.00204   0.00509   0.00229   2.87332
   R10        2.87522   0.00082  -0.00152   0.00321   0.00169   2.87691
   R11        2.62418   0.00038  -0.00057   0.00095   0.00043   2.62461
   R12        2.06137  -0.00024   0.00044  -0.00074  -0.00029   2.06108
   R13        2.83251  -0.00117   0.00062  -0.00468  -0.00398   2.82854
   R14        2.77436  -0.00030  -0.00193  -0.00210  -0.00270   2.77166
   R15        2.92077   0.00026   0.00152   0.00276   0.00407   2.92484
   R16        2.54921   0.00161  -0.00094   0.00329   0.00234   2.55156
   R17        2.53709   0.00142  -0.00056   0.00266   0.00210   2.53918
   R18        2.83739  -0.00155  -0.00008  -0.00516  -0.00510   2.83229
   R19        2.53681  -0.00380   0.00433  -0.01598  -0.01107   2.52574
   R20        2.91940   0.00093   0.00130   0.00592   0.00684   2.92624
   R21        2.53835   0.00072  -0.00080   0.00092   0.00012   2.53847
   R22        2.51271   0.00048  -0.00106  -0.00020  -0.00126   2.51145
   R23        2.54110   0.00051  -0.00151   0.00036  -0.00115   2.53995
   R24        2.54769   0.00248   0.00047   0.00560   0.00607   2.55376
   R25        2.89310  -0.00227   0.00031  -0.00693  -0.00718   2.88592
   R26        2.88071   0.00032  -0.00127   0.00107  -0.00020   2.88051
   R27        2.69713   0.00162   0.00308   0.00620   0.00905   2.70618
   R28        2.74391  -0.00029  -0.00064  -0.00047  -0.00097   2.74295
   R29        2.07357   0.00037  -0.00059   0.00121   0.00062   2.07419
   R30        2.07263   0.00002  -0.00063  -0.00017  -0.00080   2.07183
   R31        2.07335   0.00021  -0.00025   0.00057   0.00031   2.07366
   R32        2.07250  -0.00004  -0.00066  -0.00040  -0.00106   2.07145
   R33        2.07279   0.00036  -0.00021   0.00118   0.00097   2.07376
   R34        2.07333   0.00043  -0.00057   0.00145   0.00088   2.07422
   R35        2.63991   0.00016  -0.00031   0.00038   0.00016   2.64007
   R36        2.06525  -0.00014   0.00050  -0.00028   0.00022   2.06547
   R37        2.64676  -0.00061   0.00082  -0.00231  -0.00128   2.64548
   R38        2.63215   0.00028  -0.00077   0.00053  -0.00026   2.63189
   R39        2.55022   0.00046   0.00001   0.00053   0.00058   2.55080
   R40        2.61929   0.00073  -0.00034   0.00180   0.00143   2.62072
   R41        2.62458   0.00043  -0.00041   0.00111   0.00073   2.62530
   R42        2.06139  -0.00024   0.00044  -0.00072  -0.00028   2.06111
   R43        2.62093   0.00061  -0.00072   0.00161   0.00094   2.62188
   R44        2.06317  -0.00022   0.00041  -0.00063  -0.00022   2.06295
   R45        2.06056  -0.00023   0.00071  -0.00063   0.00008   2.06064
   R46        2.62036   0.00071  -0.00088   0.00184   0.00099   2.62135
   R47        2.06189  -0.00023   0.00132  -0.00054   0.00078   2.06266
   R48        2.64078   0.00015  -0.00003   0.00038   0.00040   2.64119
   R49        2.06316  -0.00024   0.00039  -0.00068  -0.00029   2.06287
   R50        2.06522  -0.00013   0.00049  -0.00027   0.00023   2.06545
    A1        1.83451   0.00024  -0.00314  -0.00085  -0.00519   1.82932
    A2        2.37078   0.00047   0.00413   0.00165   0.00688   2.37766
    A3        2.07577  -0.00072  -0.00021  -0.00078  -0.00109   2.07468
    A4        1.84512   0.00014  -0.00084   0.00017  -0.00115   1.84397
    A5        2.34035   0.00016   0.00125   0.00285   0.00447   2.34483
    A6        2.09443  -0.00027  -0.00079  -0.00187  -0.00263   2.09180
    A7        1.98654  -0.00007   0.00148  -0.00189  -0.00090   1.98564
    A8        2.12880   0.00010   0.00052   0.00085   0.00139   2.13018
    A9        2.16784  -0.00003  -0.00200   0.00100  -0.00064   2.16720
   A10        1.89256  -0.00039  -0.00382  -0.00285  -0.00849   1.88406
   A11        1.82854  -0.00006  -0.00003  -0.00481  -0.00514   1.82341
   A12        1.88065   0.00054   0.00553   0.01638   0.02169   1.90233
   A13        1.95061  -0.00112  -0.00029  -0.01500  -0.01534   1.93528
   A14        1.95716  -0.00028  -0.00392  -0.00412  -0.00779   1.94936
   A15        1.88185   0.00027  -0.00032  -0.00015  -0.00042   1.88144
   A16        1.96137   0.00057  -0.00097   0.00641   0.00558   1.96695
   A17        2.04558   0.00027  -0.00071   0.00108   0.00028   2.04586
   A18        2.10588  -0.00034  -0.00079  -0.00232  -0.00307   2.10281
   A19        2.13172   0.00007   0.00150   0.00124   0.00279   2.13451
   A20        2.29493  -0.00069   0.00298  -0.00395  -0.00312   2.29182
   A21        2.09837   0.00056   0.00012   0.00593   0.00513   2.10350
   A22        1.88864   0.00014   0.00020  -0.00064  -0.00081   1.88783
   A23        1.79229  -0.00033   0.00392  -0.00134   0.00283   1.79512
   A24        1.95176   0.00016   0.00239  -0.00144   0.00097   1.95273
   A25        2.01028  -0.00064   0.00143  -0.00677  -0.00551   2.00477
   A26        1.90247  -0.00024  -0.00490  -0.00439  -0.00926   1.89321
   A27        1.93046   0.00041   0.00072   0.00403   0.00453   1.93499
   A28        1.87445   0.00061  -0.00357   0.00931   0.00577   1.88022
   A29        1.91199   0.00056   0.00114   0.00438   0.00496   1.91696
   A30        2.09183   0.00107   0.00019   0.00986   0.00938   2.10121
   A31        2.27235  -0.00157   0.00042  -0.00607  -0.00802   2.26433
   A32        1.83300  -0.00015  -0.00047   0.00044  -0.00030   1.83270
   A33        1.87800   0.00021   0.00112   0.00802   0.00921   1.88721
   A34        1.97863  -0.00019  -0.00117  -0.00912  -0.01033   1.96830
   A35        1.88799   0.00037   0.00154   0.00715   0.00878   1.89677
   A36        1.97330  -0.00016  -0.00175  -0.00624  -0.00806   1.96523
   A37        1.90807  -0.00004   0.00095   0.00107   0.00204   1.91011
   A38        1.81029  -0.00055   0.00278  -0.00293   0.00026   1.81055
   A39        2.01173  -0.00101  -0.00183  -0.01737  -0.01939   1.99234
   A40        1.93967   0.00041   0.00435   0.00742   0.01171   1.95138
   A41        1.93302   0.00041   0.00127   0.00033   0.00160   1.93462
   A42        1.89972   0.00045  -0.00276   0.00557   0.00240   1.90212
   A43        1.86778   0.00036  -0.00366   0.00772   0.00416   1.87194
   A44        1.89825  -0.00052   0.00264   0.00309   0.00543   1.90368
   A45        1.96324   0.00031   0.00062   0.00679   0.00755   1.97079
   A46        1.96217   0.00035  -0.00414  -0.00384  -0.00786   1.95431
   A47        1.92171   0.00029   0.00047  -0.00023   0.00009   1.92180
   A48        1.82910  -0.00032  -0.00075  -0.00606  -0.00678   1.82232
   A49        1.88468  -0.00013   0.00110  -0.00067   0.00049   1.88518
   A50        2.08060  -0.00067   0.00056  -0.00170  -0.00108   2.07952
   A51        2.37151  -0.00006   0.00188  -0.00166   0.00066   2.37216
   A52        1.82957   0.00073  -0.00185   0.00348   0.00096   1.83053
   A53        1.90781   0.00013  -0.00119   0.00173   0.00054   1.90835
   A54        1.90427   0.00012  -0.00122   0.00100  -0.00023   1.90404
   A55        1.94535  -0.00041  -0.00019  -0.00427  -0.00446   1.94089
   A56        1.90106   0.00007   0.00121   0.00273   0.00394   1.90500
   A57        1.89562   0.00009   0.00107   0.00029   0.00135   1.89697
   A58        1.90925   0.00001   0.00037  -0.00133  -0.00096   1.90828
   A59        1.90373  -0.00013  -0.00131  -0.00100  -0.00231   1.90141
   A60        1.94419  -0.00013  -0.00004  -0.00173  -0.00177   1.94242
   A61        1.90910   0.00016  -0.00104   0.00175   0.00072   1.90982
   A62        1.90713   0.00004   0.00049  -0.00057  -0.00008   1.90704
   A63        1.90159   0.00012   0.00113   0.00258   0.00370   1.90529
   A64        1.89766  -0.00007   0.00082  -0.00093  -0.00011   1.89754
   A65        2.12453  -0.00036   0.00070  -0.00162  -0.00086   2.12368
   A66        2.07677   0.00023  -0.00057   0.00126   0.00066   2.07743
   A67        2.08189   0.00013  -0.00013   0.00035   0.00019   2.08208
   A68        1.84552   0.00011  -0.00060   0.00011  -0.00072   1.84480
   A69        2.33867  -0.00028  -0.00009   0.00043   0.00048   2.33915
   A70        2.09625   0.00019   0.00053   0.00072   0.00123   2.09748
   A71        1.98529  -0.00034   0.00100  -0.00301  -0.00234   1.98294
   A72        2.12774  -0.00013  -0.00016  -0.00049  -0.00060   2.12714
   A73        2.17012   0.00047  -0.00085   0.00341   0.00277   2.17289
   A74        1.88549  -0.00036  -0.00382  -0.00059  -0.00555   1.87993
   A75        2.04525   0.00017  -0.00094   0.00053  -0.00047   2.04478
   A76        2.10557  -0.00018  -0.00065  -0.00122  -0.00186   2.10372
   A77        2.13236   0.00001   0.00160   0.00069   0.00232   2.13468
   A78        2.10329  -0.00009  -0.00014  -0.00031  -0.00039   2.10290
   A79        2.08914   0.00004   0.00040   0.00006   0.00043   2.08957
   A80        2.09075   0.00005  -0.00025   0.00025  -0.00003   2.09072
   A81        2.06970   0.00035   0.00042   0.00187   0.00219   2.07190
   A82        2.10467  -0.00045  -0.00103  -0.00320  -0.00420   2.10047
   A83        2.10881   0.00010   0.00061   0.00133   0.00197   2.11077
   A84        2.06900   0.00008  -0.00023   0.00032   0.00005   2.06905
   A85        2.10432  -0.00012  -0.00082  -0.00097  -0.00178   2.10254
   A86        2.10985   0.00004   0.00105   0.00070   0.00175   2.11160
   A87        2.10291  -0.00017  -0.00037  -0.00078  -0.00111   2.10180
   A88        2.09066   0.00018  -0.00011   0.00123   0.00109   2.09176
   A89        2.08959  -0.00001   0.00048  -0.00042   0.00003   2.08963
   A90        2.12516  -0.00014   0.00117  -0.00031   0.00089   2.12605
   A91        2.07658   0.00014  -0.00075   0.00075  -0.00001   2.07657
   A92        2.08144   0.00000  -0.00042  -0.00044  -0.00087   2.08057
    D1        0.19531   0.00008   0.01966   0.00555   0.02505   0.22036
    D2       -3.03687   0.00033   0.01373   0.02127   0.03499  -3.00188
    D3       -2.87194   0.00018   0.00898   0.00525   0.01390  -2.85804
    D4        0.17906   0.00043   0.00305   0.02097   0.02385   0.20291
    D5       -0.25640  -0.00041  -0.02644  -0.03160  -0.05803  -0.31443
    D6       -2.34339  -0.00032  -0.02457  -0.03229  -0.05684  -2.40024
    D7        1.77673  -0.00068  -0.02698  -0.04196  -0.06881   1.70792
    D8        2.82604  -0.00044  -0.01756  -0.03124  -0.04877   2.77726
    D9        0.73904  -0.00035  -0.01569  -0.03193  -0.04759   0.69145
   D10       -1.42402  -0.00071  -0.01810  -0.04160  -0.05956  -1.48357
   D11       -0.14258  -0.00046  -0.00611  -0.02896  -0.03520  -0.17778
   D12        2.93872  -0.00013   0.03163   0.00356   0.03536   2.97408
   D13        3.08103  -0.00039  -0.01781  -0.02931  -0.04745   3.03358
   D14       -0.12086  -0.00006   0.01993   0.00321   0.02311  -0.09774
   D15       -0.06448   0.00049  -0.00604   0.02622   0.02030  -0.04419
   D16        3.07360   0.00025  -0.00577   0.01079   0.00515   3.07876
   D17       -3.13098   0.00026  -0.00122   0.01290   0.01167  -3.11931
   D18        0.00711   0.00001  -0.00095  -0.00252  -0.00347   0.00363
   D19       -3.05052  -0.00034   0.00714  -0.01813  -0.01110  -3.06162
   D20        0.09217  -0.00017   0.00806  -0.00989  -0.00195   0.09022
   D21       -0.00965  -0.00004   0.00056  -0.00052   0.00007  -0.00958
   D22        3.13303   0.00013   0.00148   0.00772   0.00922  -3.14093
   D23       -0.10826  -0.00069  -0.01169  -0.04816  -0.05959  -0.16786
   D24        3.03692  -0.00044  -0.01198  -0.03234  -0.04409   2.99284
   D25       -0.00206   0.00000   0.00032   0.00274   0.00304   0.00098
   D26        3.14028   0.00006   0.00016   0.00529   0.00544  -3.13746
   D27        3.13566  -0.00027   0.00063  -0.01433  -0.01371   3.12195
   D28       -0.00519  -0.00020   0.00047  -0.01178  -0.01130  -0.01650
   D29        0.22303   0.00068   0.02329   0.04758   0.07074   0.29377
   D30        2.25798   0.00115   0.02791   0.06218   0.08961   2.34759
   D31       -1.85698   0.00187   0.02379   0.06746   0.09121  -1.76577
   D32       -0.97250   0.00011   0.00802   0.02985   0.03799  -0.93450
   D33        1.16105   0.00031   0.01085   0.03623   0.04707   1.20812
   D34       -2.99002   0.00063   0.00966   0.03756   0.04745  -2.94257
   D35       -2.97585   0.00001   0.00682   0.02812   0.03557  -2.94028
   D36       -0.84230   0.00021   0.00966   0.03450   0.04465  -0.79765
   D37        1.28981   0.00053   0.00846   0.03583   0.04502   1.33483
   D38        1.18404  -0.00055   0.01090   0.02666   0.03777   1.22181
   D39       -2.96560  -0.00035   0.01373   0.03304   0.04685  -2.91875
   D40       -0.83349  -0.00003   0.01254   0.03436   0.04723  -0.78626
   D41       -3.08954   0.00024   0.00438   0.02623   0.03057  -3.05896
   D42        1.08706   0.00036   0.00467   0.02869   0.03332   1.12038
   D43       -1.01126   0.00041   0.00436   0.02980   0.03412  -0.97714
   D44       -1.08900  -0.00027   0.00401   0.01230   0.01610  -1.07290
   D45        3.08760  -0.00016   0.00429   0.01477   0.01884   3.10645
   D46        0.98928  -0.00010   0.00398   0.01587   0.01964   1.00892
   D47        1.07669  -0.00006  -0.00188   0.01124   0.00961   1.08630
   D48       -1.02990   0.00005  -0.00160   0.01370   0.01236  -1.01754
   D49       -3.12822   0.00011  -0.00191   0.01481   0.01316  -3.11507
   D50       -0.00019   0.00001   0.00068  -0.00002   0.00068   0.00049
   D51       -3.14143   0.00001  -0.00009  -0.00037  -0.00044   3.14132
   D52        3.14065  -0.00006   0.00084  -0.00262  -0.00177   3.13887
   D53       -0.00059  -0.00006   0.00007  -0.00297  -0.00290  -0.00349
   D54       -2.72890   0.00057   0.02724   0.03636   0.06385  -2.66505
   D55        1.51701   0.00096   0.02970   0.04289   0.07264   1.58965
   D56       -0.62927   0.00051   0.03146   0.03677   0.06836  -0.56091
   D57        0.46753   0.00026  -0.00704   0.00659  -0.00029   0.46723
   D58       -1.56975   0.00065  -0.00458   0.01312   0.00850  -1.56125
   D59        2.56716   0.00019  -0.00282   0.00700   0.00422   2.57138
   D60        3.00968  -0.00020  -0.02866  -0.03662  -0.06563   2.94406
   D61       -0.24630   0.00017  -0.01670   0.02913   0.01264  -0.23366
   D62       -0.17944   0.00003   0.00139  -0.01115  -0.00997  -0.18942
   D63        2.84776   0.00040   0.01336   0.05460   0.06829   2.91605
   D64       -0.57724  -0.00042   0.01104  -0.00015   0.01071  -0.56653
   D65        1.43135   0.00002   0.01306   0.01177   0.02475   1.45610
   D66       -2.73974   0.00000   0.01430   0.01295   0.02716  -2.71258
   D67        1.49495  -0.00050   0.01366  -0.00445   0.00916   1.50410
   D68       -2.77965  -0.00006   0.01569   0.00747   0.02320  -2.75645
   D69       -0.66755  -0.00009   0.01693   0.00865   0.02560  -0.64195
   D70       -2.73114   0.00033   0.00668   0.00661   0.01320  -2.71794
   D71       -0.72255   0.00077   0.00871   0.01853   0.02724  -0.69531
   D72        1.38955   0.00075   0.00994   0.01970   0.02964   1.41919
   D73       -0.18894  -0.00037   0.00521   0.01045   0.01585  -0.17308
   D74       -2.30492   0.00009   0.00272   0.02202   0.02459  -2.28034
   D75        1.84962   0.00004   0.00551   0.01882   0.02438   1.87400
   D76        3.08262  -0.00105  -0.00836  -0.06576  -0.07359   3.00903
   D77        0.96663  -0.00059  -0.01085  -0.05419  -0.06486   0.90178
   D78       -1.16201  -0.00064  -0.00807  -0.05739  -0.06506  -1.22707
   D79       -0.07016  -0.00055   0.01085  -0.02997  -0.01931  -0.08946
   D80        3.00212  -0.00042   0.02138  -0.02705  -0.00563   2.99649
   D81        2.93016   0.00013   0.02569   0.05238   0.07778   3.00794
   D82       -0.28075   0.00026   0.03622   0.05529   0.09146  -0.18930
   D83        0.47326   0.00043  -0.01044  -0.00667  -0.01706   0.45621
   D84        2.64127  -0.00090  -0.01023  -0.02923  -0.03931   2.60196
   D85       -1.59310   0.00004  -0.01563  -0.01628  -0.03185  -1.62494
   D86       -1.52837   0.00011  -0.01218  -0.01924  -0.03145  -1.55982
   D87        0.63964  -0.00123  -0.01197  -0.04180  -0.05370   0.58593
   D88        2.68845  -0.00029  -0.01737  -0.02885  -0.04624   2.64221
   D89        2.63915   0.00000  -0.01333  -0.02156  -0.03492   2.60423
   D90       -1.47603  -0.00134  -0.01311  -0.04412  -0.05718  -1.53320
   D91        0.57279  -0.00040  -0.01852  -0.03118  -0.04971   0.52308
   D92        0.69698  -0.00033  -0.00788  -0.00485  -0.01259   0.68439
   D93       -2.39471  -0.00041  -0.01564  -0.00681  -0.02245  -2.41716
   D94       -1.46154  -0.00055  -0.01069  -0.01524  -0.02577  -1.48731
   D95        1.72996  -0.00063  -0.01845  -0.01720  -0.03563   1.69433
   D96        2.79882  -0.00036  -0.01180  -0.01111  -0.02278   2.77604
   D97       -0.29287  -0.00044  -0.01955  -0.01307  -0.03264  -0.32551
   D98       -3.13471   0.00043  -0.00122   0.01746   0.01643  -3.11828
   D99        1.07128   0.00020  -0.00126   0.01254   0.01147   1.08275
   D100      -1.03905   0.00037  -0.00079   0.01626   0.01566  -1.02340
   D101      -1.01448   0.00018   0.00290   0.02588   0.02869  -0.98579
   D102      -3.09168  -0.00006   0.00286   0.02096   0.02373  -3.06795
   D103       1.08117   0.00011   0.00333   0.02468   0.02792   1.10909
   D104       0.97310  -0.00013   0.00285   0.01823   0.02099   0.99409
   D105      -1.10409  -0.00036   0.00281   0.01330   0.01603  -1.08807
   D106       3.06876  -0.00019   0.00328   0.01703   0.02021   3.08897
   D107       2.32607   0.00005   0.02093   0.02641   0.04703   2.37311
   D108       0.26722   0.00069   0.02038   0.02837   0.04863   0.31585
   D109      -1.78110   0.00059   0.01970   0.03199   0.05168  -1.72942
   D110      -2.86840   0.00004   0.00181  -0.00794  -0.00636  -2.87476
   D111       0.19048   0.00034  -0.00079   0.01114   0.01021   0.20069
   D112       0.21062   0.00012   0.01139  -0.00542   0.00594   0.21655
   D113      -3.01369   0.00042   0.00879   0.01366   0.02251  -2.99118
   D114      -0.00262  -0.00004  -0.00107  -0.00296  -0.00402  -0.00665
   D115      -3.14021  -0.00008  -0.00106  -0.00461  -0.00569   3.13728
   D116       3.13861  -0.00003  -0.00030  -0.00261  -0.00289   3.13572
   D117       0.00102  -0.00008  -0.00029  -0.00427  -0.00457  -0.00354
   D118      -0.05199   0.00059   0.00120   0.02607   0.02735  -0.02464
   D119       3.08004   0.00033  -0.00184   0.01718   0.01544   3.09548
   D120      -3.12483   0.00036   0.00339   0.01022   0.01360  -3.11123
   D121       0.00720   0.00011   0.00034   0.00133   0.00168   0.00889
   D122      -3.06229  -0.00041   0.00202  -0.02165  -0.01973  -3.08202
   D123       0.07312  -0.00022   0.00215  -0.01282  -0.01076   0.06236
   D124      -0.01275  -0.00009  -0.00092  -0.00044  -0.00135  -0.01409
   D125       3.12266   0.00010  -0.00079   0.00839   0.00762   3.13028
   D126      -0.14520  -0.00074  -0.01427  -0.03524  -0.04933  -0.19452
   D127       3.00623  -0.00047  -0.01114  -0.02608  -0.03703   2.96920
   D128      -0.00010  -0.00006   0.00008  -0.00164  -0.00158  -0.00168
   D129      -3.13989   0.00002   0.00111   0.00062   0.00172  -3.13817
   D130       3.13089  -0.00035  -0.00330  -0.01153  -0.01486   3.11603
   D131      -0.00890  -0.00027  -0.00227  -0.00927  -0.01155  -0.02045
   D132      -0.00121   0.00000   0.00009   0.00114   0.00124   0.00003
   D133      -3.14058   0.00000   0.00041  -0.00099  -0.00056  -3.14114
   D134       3.13855  -0.00008  -0.00095  -0.00117  -0.00213   3.13642
   D135      -0.00082  -0.00009  -0.00063  -0.00329  -0.00394  -0.00476
   D136       0.00751   0.00005   0.00042   0.00318   0.00357   0.01108
   D137      -3.13518  -0.00012  -0.00050  -0.00508  -0.00564  -3.14082
   D138      -3.13810   0.00009   0.00041   0.00483   0.00525  -3.13285
   D139       0.00240  -0.00007  -0.00051  -0.00342  -0.00397  -0.00157
   D140       0.01151   0.00002   0.00108  -0.00006   0.00100   0.01252
   D141      -3.13749   0.00011   0.00083   0.00486   0.00569  -3.13180
   D142      -3.12387  -0.00017   0.00096  -0.00892  -0.00800  -3.13188
   D143       0.01031  -0.00008   0.00071  -0.00400  -0.00331   0.00700
   D144      -0.00461   0.00002  -0.00069  -0.00031  -0.00099  -0.00560
   D145       3.13475   0.00002  -0.00101   0.00182   0.00082   3.13557
   D146      -3.13880  -0.00007  -0.00043  -0.00523  -0.00568   3.13871
   D147       0.00056  -0.00006  -0.00076  -0.00310  -0.00387  -0.00330
         Item               Value     Threshold  Converged?
 Maximum Force            0.005238     0.000450     NO 
 RMS     Force            0.000636     0.000300     NO 
 Maximum Displacement     0.247276     0.001800     NO 
 RMS     Displacement     0.052461     0.001200     NO 
 Predicted change in Energy=-1.079221D-03
 Lowest energy point so far.  Saving SCF results.
 GradGradGradGradGradGradGradGradGradGradGradGradGradGradGradGradGradGrad

 Leave Link  103 at Fri Jun  4 11:42:53 2021, MaxMem=   536870912 cpu:         0.8
 (Enter /pbs_home/pkowalski/g09d01/g09/l202.exe)
                          Input orientation:                          
 ---------------------------------------------------------------------
 Center     Atomic      Atomic             Coordinates (Angstroms)
 Number     Number       Type             X           Y           Z
 ---------------------------------------------------------------------
      1          6           0       -1.694787    0.016551   -0.422689
      2          6           0       -3.013868    0.285292   -0.973103
      3          6           0       -3.801159   -0.819312   -0.624136
      4          8           0       -3.125133   -1.781978    0.035656
      5          6           0       -1.731060   -1.461220   -0.022829
      6          6           0       -5.154385   -0.881739   -0.920948
      7          6           0       -0.593932    0.729476   -0.161006
      8          6           0       -0.212219    2.129028   -0.529722
      9          6           0        0.509680    0.141370    0.605396
     10          6           0        1.334051    2.067815   -0.558932
     11          6           0        1.714707    1.028894    0.524395
     12          9           0       -0.587413    3.018327    0.414462
     13          9           0       -0.696702    2.554878   -1.708450
     14          9           0        1.711091    1.595974   -1.758790
     15          9           0        1.899834    3.252384   -0.351741
     16          9           0        2.848907    0.387555    0.194488
     17          9           0        1.943026    1.673019    1.690256
     18          6           0       -1.059645   -1.624063    1.331641
     19          6           0        0.333652   -1.001277    1.276049
     20          6           0       -1.863922   -1.008283    2.470694
     21          1           0       -1.316831   -1.137695    3.413404
     22          1           0       -2.831471   -1.518750    2.543409
     23          1           0       -2.030193    0.063644    2.304950
     24          6           0       -1.098310   -2.330699   -1.100477
     25          1           0       -1.216676   -3.384405   -0.822516
     26          1           0       -0.030884   -2.105122   -1.218684
     27          1           0       -1.604381   -2.151538   -2.057859
     28          6           0       -5.709499    0.203543   -1.586538
     29          6           0        1.186718   -1.931680    1.992635
     30          6           0        0.425716   -3.095449    2.154868
     31          8           0       -0.822585   -2.999949    1.650240
     32          6           0        0.944508   -4.231655    2.757508
     33          6           0       -4.942414    1.314616   -1.945551
     34          6           0       -3.591003    1.366791   -1.635791
     35          1           0       -2.985517    2.230650   -1.911846
     36          1           0       -6.773642    0.185359   -1.835376
     37          1           0       -5.410810    2.148553   -2.471754
     38          1           0       -5.744182   -1.753062   -0.633709
     39          6           0        2.507985   -1.892367    2.431288
     40          6           0        3.037573   -3.019708    3.041905
     41          6           0        2.261192   -4.171560    3.196541
     42          1           0        4.068020   -3.009098    3.402057
     43          1           0        2.700329   -5.050429    3.675468
     44          1           0        0.332899   -5.127725    2.869776
     45          1           0        3.108893   -0.991000    2.297681
 ---------------------------------------------------------------------
                    Distance matrix (angstroms):
                    1          2          3          4          5
     1  C    0.000000
     2  C    1.454356   0.000000
     3  C    2.275093   1.400627   0.000000
     4  O    2.343218   2.302950   1.348726   0.000000
     5  C    1.531343   2.366204   2.249205   1.431693   0.000000
     6  C    3.608878   2.438544   1.386801   2.417310   3.586303
     7  C    1.337394   2.590924   3.591592   3.571141   2.472105
     8  C    2.583026   3.383073   4.645655   4.909245   3.931119
     9  C    2.435614   3.863646   4.584538   4.151594   2.825576
    10  C    3.660616   4.717343   5.891530   5.921044   4.704934
    11  C    3.680551   5.015462   5.929566   5.618177   4.286424
    12  F    3.307228   3.909283   5.112173   5.443017   4.643866
    13  F    3.015371   3.325810   4.711533   5.267589   4.476634
    14  F    3.984941   4.965927   6.124210   6.166008   4.920204
    15  F    4.837040   5.773577   7.011008   7.123564   5.958997
    16  F    4.600403   5.978783   6.808086   6.357770   4.943813
    17  F    4.521295   5.795694   6.675611   6.353026   5.124161
    18  C    2.484491   3.574419   3.462454   2.443513   1.520495
    19  C    2.834828   4.233183   4.554171   3.756496   2.482271
    20  C    3.074176   3.854277   3.656031   2.849328   2.537806
    21  H    4.023773   4.913886   4.751313   3.885131   3.476198
    22  H    3.528022   3.956475   3.385683   2.538573   2.792811
    23  H    2.748586   3.429632   3.534894   3.123285   2.798794
    24  C    2.514908   3.244841   3.133142   2.387447   1.522396
    25  H    3.457594   4.088919   3.646726   2.635610   2.145398
    26  H    2.811348   3.830481   4.027625   3.354424   2.176069
    27  H    2.717087   3.016867   2.942145   2.613822   2.152657
    28  C    4.184187   2.765757   2.369433   3.640433   4.587439
    29  C    4.234675   5.599598   5.741408   4.737535   3.577270
    30  C    4.563428   5.748421   5.547083   4.338755   3.473435
    31  O    3.762584   4.740934   4.335881   3.064647   2.447891
    32  C    5.926785   7.070291   6.752848   5.474612   4.750184
    33  C    3.814599   2.392583   2.757218   4.100803   4.659927
    34  C    2.624957   1.393513   2.417986   3.595207   3.749491
    35  H    2.964086   2.160199   3.409653   4.462447   4.332661
    36  H    5.274367   3.858679   3.363350   4.547834   5.605727
    37  H    4.748992   3.385709   3.848753   5.192350   5.706860
    38  H    4.424212   3.424134   2.155765   2.703388   4.069827
    39  C    5.427011   6.842729   7.091710   6.122357   4.917121
    40  C    6.604355   7.978925   8.065348   6.967672   5.878889
    41  C    6.803593   8.066953   7.911210   6.686838   5.800722
    42  H    7.549382   8.952550   9.106555   8.036163   6.910506
    43  H    7.860421   9.095668   8.868950   7.607037   6.796840
    44  H    6.435481   7.434334   6.918112   5.584286   5.105913
    45  H    5.611677   7.057985   7.504353   6.678734   5.388045
                    6          7          8          9         10
     6  C    0.000000
     7  C    4.896044   0.000000
     8  C    5.800239   1.496798   0.000000
     9  C    5.954671   1.466698   2.400087   0.000000
    10  C    7.136576   2.380466   1.547757   2.397173   0.000000
    11  C    7.274885   2.426776   2.456523   1.498783   1.548501
    12  F    6.152322   2.360094   1.350225   3.084956   2.354356
    13  F    5.683435   2.395253   1.343677   3.554470   2.383815
    14  F    7.346823   2.935450   2.343902   3.024672   1.343300
    15  F    8.196156   3.552509   2.398828   3.539357   1.329001
    16  F    8.179730   3.477992   3.595511   2.387767   2.384472
    17  F    7.982382   3.279269   3.127512   2.361641   2.363379
    18  C    4.732029   2.825602   4.274166   2.471228   4.788947
    19  C    5.912668   2.433320   3.654804   1.336564   3.713122
    20  C    4.727198   3.399783   4.644711   3.230329   5.372899
    21  H    5.794734   4.096989   5.238310   3.585674   5.751689
    22  H    4.219418   4.168329   5.441590   4.204187   6.311858
    23  H    4.589199   2.930378   3.950469   3.057037   4.851459
    24  C    4.310853   3.240628   4.582584   3.406869   5.055351
    25  H    4.666752   4.213006   5.611828   4.177359   6.025147
    26  H    5.275943   3.077442   4.293667   2.943842   4.439789
    27  H    3.937954   3.594342   4.753584   4.101172   5.355754
    28  C    1.388884   5.336456   5.919834   6.594439   7.358198
    29  C    7.056978   3.858839   4.980830   2.584637   4.746384
    30  C    6.745271   4.586176   5.908397   3.589556   5.903311
    31  O    5.464642   4.152289   5.606352   3.568545   5.934117
    32  C    7.870799   5.957965   7.252737   4.893261   7.129786
    33  C    2.432842   4.736695   5.004256   6.132632   6.471787
    34  C    2.830380   3.400528   3.636010   4.831167   5.089913
    35  H    3.920820   3.322445   3.100285   4.787275   4.529410
    36  H    2.144031   6.425604   6.966696   7.681542   8.420667
    37  H    3.413711   5.527716   5.549523   6.967772   7.011316
    38  H    1.090674   5.736856   6.758997   6.650943   8.044009
    39  C    8.424415   4.818292   5.686714   3.385733   5.099272
    40  C    9.347903   6.123957   7.058835   4.724323   6.461494
    41  C    9.097661   6.591283   7.726592   5.327588   7.341184
    42  H   10.405132   6.957452   7.757556   5.514393   6.995646
    43  H   10.010072   7.679713   8.815394   6.417091   8.394418
    44  H    7.906218   6.659689   8.032074   5.737772   8.033315
    45  H    8.868668   4.766141   5.362702   3.301817   4.546059
                   11         12         13         14         15
    11  C    0.000000
    12  F    3.044616   0.000000
    13  F    3.623412   2.175657   0.000000
    14  F    2.352558   3.468319   2.592199   0.000000
    15  F    2.397039   2.613093   3.011507   2.181538   0.000000
    16  F    1.344084   4.333318   4.570536   2.563239   3.066977
    17  F    1.351391   3.136978   4.392839   3.457694   2.581862
    18  C    3.922608   4.755628   5.180485   5.253226   5.947439
    19  C    2.567857   4.212826   4.755533   4.225317   4.816249
    20  C    4.554641   4.697994   5.614602   6.119756   6.347069
    21  H    4.714945   5.176700   6.344528   6.587326   6.617858
    22  H    5.588796   5.491200   6.263385   6.988942   7.316480
    23  H    4.257506   3.792849   4.908341   5.732296   5.715871
    24  C    4.673343   5.582842   4.939613   4.872871   6.381245
    25  H    5.466661   6.551417   6.027465   5.852573   7.347193
    26  H    3.988417   5.406165   4.732735   4.126052   5.760394
    27  H    5.272525   5.820146   4.805862   5.012548   6.662787
    28  C    7.762478   6.177602   5.538210   7.552065   8.289880
    29  C    3.346565   5.490058   6.113469   5.176147   5.734035
    30  C    4.618457   6.436901   6.936226   6.243265   6.982199
    31  O    4.892540   6.148340   6.492514   6.258075   7.107120
    32  C    5.766574   7.771672   8.288267   7.412547   8.160326
    33  C    7.106302   5.238160   4.429508   6.662070   7.287766
    34  C    5.738566   3.994078   3.129506   5.308470   5.945884
    35  H    5.428774   3.432644   2.320596   4.741768   5.229199
    36  H    8.850545   7.166373   6.523798   8.601535   9.318638
    37  H    7.810476   5.687873   4.792760   7.178798   7.691451
    38  H    8.044595   7.103314   6.722386   8.250027   9.141389
    39  C    3.577610   6.145241   6.869165   5.510020   5.880779
    40  C    4.947626   7.516771   8.221111   6.790489   7.221524
    41  C    5.872285   8.218820   8.834763   7.623803   8.236252
    42  H    5.488569   8.180991   8.931834   7.307266   7.615653
    43  H    6.918011   9.303130   9.918017   8.642015   9.262608
    44  H    6.731579   8.557669   9.002367   8.278355   9.113709
    45  H    3.027915   5.769220   6.565431   5.010114   5.146607
                   16         17         18         19         20
    16  F    0.000000
    17  F    2.170336   0.000000
    18  C    4.540539   4.473856   0.000000
    19  C    3.070038   3.148572   1.527164   0.000000
    20  C    5.416662   4.721368   1.524299   2.501311   0.000000
    21  H    5.480984   4.636381   2.153239   2.703885   1.097615
    22  H    6.435691   5.806125   2.149149   3.448476   1.096365
    23  H    5.325840   4.330636   2.176614   2.789347   1.097335
    24  C    4.964509   5.750449   2.532988   3.076647   3.884354
    25  H    5.638346   6.471111   2.786370   3.533666   4.112192
    26  H    4.062473   5.160678   2.791760   2.752282   4.263167
    27  H    5.599270   6.423371   3.473281   4.024179   4.677840
    28  C    8.743696   8.453276   5.785936   6.794532   5.719975
    29  C    3.372692   3.695577   2.361713   1.451505   3.222982
    30  C    4.673999   5.025573   2.246993   2.272962   3.114234
    31  O    5.203292   5.430178   1.432049   2.339144   2.392543
    32  C    5.615417   6.082865   3.584587   3.605996   4.284819
    33  C    8.132889   7.794667   5.869559   6.601435   5.863122
    34  C    6.766185   6.463888   4.915143   5.430421   5.048465
    35  H    6.471023   6.129978   5.393329   5.623603   5.563750
    36  H    9.836395   9.519639   6.778921   7.848739   6.638702
    37  H    8.856234   8.463295   6.901528   7.547603   6.853745
    38  H    8.894342   8.731095   5.081745   6.415016   5.024782
    39  C    3.212094   3.685143   3.742886   2.618462   4.460575
    40  C    4.444414   5.004665   4.654032   3.808346   5.328861
    41  C    5.490288   6.043942   4.582091   4.177846   5.248785
    42  H    4.828248   5.419232   5.700692   4.743074   6.329189
    43  H    6.458403   7.051193   5.600974   5.268207   6.214725
    44  H    6.626143   7.087587   4.071939   4.423521   4.685626
    45  H    2.528127   2.970725   4.325588   2.957330   4.975854
                   21         22         23         24         25
    21  H    0.000000
    22  H    1.787800   0.000000
    23  H    1.783472   1.789660   0.000000
    24  C    4.673985   4.115946   4.265936   0.000000
    25  H    4.795911   4.173451   4.725664   1.096162   0.000000
    26  H    4.903653   4.726570   4.595299   1.097386   1.788747
    27  H    5.571829   4.803940   4.911461   1.097628   1.787833
    28  C    6.789247   5.320320   5.357289   5.284099   5.800221
    29  C    2.986094   4.076728   3.798338   3.866253   3.976405
    30  C    2.907436   3.639535   4.004233   3.674883   3.412589
    31  O    2.611708   2.650910   3.357464   2.844356   2.533306
    32  C    3.887988   4.654430   5.244354   4.761385   4.266746
    33  C    6.919327   5.712689   5.302143   5.364663   6.101076
    34  C    6.077720   5.135071   4.434384   4.491270   5.373333
    35  H    6.518324   5.825035   4.836313   5.002576   5.987009
    36  H    7.686153   6.133389   6.297414   6.251401   6.681989
    37  H    7.886392   6.727107   6.212272   6.367241   7.136132
    38  H    6.029862   4.316581   5.072460   4.704856   4.816144
    39  C    4.020361   5.353686   4.943379   5.066642   5.165900
    40  C    4.758237   6.078408   5.977659   5.894030   5.758940
    41  C    4.696129   5.779205   6.094906   5.756683   5.372896
    42  H    5.700780   7.110653   6.916182   6.886508   6.776126
    43  H    5.613888   6.659964   7.099993   6.681036   6.192772
    44  H    4.351722   4.810868   5.731801   5.063065   4.367307
    45  H    4.566552   5.968822   5.246192   5.571609   5.845902
                   26         27         28         29         30
    26  H    0.000000
    27  H    1.783889   0.000000
    28  C    6.141003   4.756106   0.000000
    29  C    3.438780   4.923929   8.057758   0.000000
    30  C    3.545431   4.770674   7.907106   1.399930   0.000000
    31  O    3.107769   3.883427   6.679897   2.301246   1.349824
    32  C    4.613419   5.831936   9.100414   2.435895   1.386825
    33  C    6.028770   4.813450   1.397066   7.975839   8.067151
    34  C    4.990251   4.062443   2.417353   6.846313   7.100332
    35  H    5.292376   4.597002   3.411021   7.069477   7.519441
    36  H    7.147824   5.677310   1.093001   9.083109   8.860953
    37  H    6.971911   5.757690   2.157750   8.950221   9.108799
    38  H    5.753948   4.396014   2.176554   7.413971   6.902594
    39  C    4.451227   6.093535   9.384178   1.392734   2.420674
    40  C    5.329588   6.950471  10.407838   2.389651   2.759415
    41  C    5.386835   6.828753  10.273816   2.760607   2.368982
    42  H    6.242550   7.919736  11.437089   3.383666   3.850885
    43  H    6.331436   7.733378  11.225780   3.853510   3.362742
    44  H    5.097447   6.073906   9.208243   3.422439   2.156352
    45  H    4.843996   6.521697   9.709693   2.161640   3.412997
                   31         32         33         34         35
    31  O    0.000000
    32  C    2.421933   0.000000
    33  C    6.965499   9.356054   0.000000
    34  C    6.126218   8.438870   1.387439   0.000000
    35  H    6.687742   8.888720   2.160949   1.090446   0.000000
    36  H    7.596761  10.008718   2.154242   3.400707   4.305689
    37  H    8.034284  10.413564   1.091666   2.149810   2.490439
    38  H    5.567160   7.898250   3.431386   3.920948   5.011370
    39  C    3.595757   2.832516   9.216827   8.022524   8.126539
    40  C    4.103406   2.435286  10.360563   9.222810   9.401250
    41  C    3.643268   1.389251  10.413030   9.395369   9.726863
    42  H    5.194897   3.415613  11.334872  10.158195  10.268636
    43  H    4.551586   2.143816  11.424586  10.438919  10.796343
    44  H    2.711060   1.090693   9.618735   8.824731   9.381976
    45  H    4.462239   3.924010   9.388527   8.119112   8.077189
                   36         37         38         39         40
    36  H    0.000000
    37  H    2.473140   0.000000
    38  H    2.502252   4.325754   0.000000
    39  C   10.424489  10.152644   8.804083   0.000000
    40  C   11.415790  11.335190   9.603840   1.387160   0.000000
    41  C   11.221906  11.442597   9.198151   2.416866   1.397656
    42  H   12.457001  12.286221  10.683835   2.150160   1.091624
    43  H   12.146563  12.466124  10.037500   3.399755   2.153825
    44  H   10.043418  10.698896   7.784194   3.923113   3.433456
    45  H   10.776386  10.256200   9.356855   1.091515   2.162085
                   41         42         43         44         45
    41  C    0.000000
    42  H    2.158282   0.000000
    43  H    1.092987   2.472320   0.000000
    44  H    2.177003   4.327011   2.501967   0.000000
    45  H    3.412113   2.492446   4.306296   5.014572   0.000000
 Stoichiometry    C23H14F6O2
 Framework group  C1[X(C23H14F6O2)]
 Deg. of freedom   129
 Full point group                 C1      NOp   1
 RotChk:  IX=0 Diff= 6.94D-03
 Largest Abelian subgroup         C1      NOp   1
 Largest concise Abelian subgroup C1      NOp   1
                         Standard orientation:                         
 ---------------------------------------------------------------------
 Center     Atomic      Atomic             Coordinates (Angstroms)
 Number     Number       Type             X           Y           Z
 ---------------------------------------------------------------------
      1          6           0        1.416680   -0.294645    0.166766
      2          6           0        2.811818   -0.702091    0.114534
      3          6           0        2.795134   -2.101762    0.065567
      4          8           0        1.557556   -2.633409    0.134948
      5          6           0        0.643734   -1.582243    0.466195
      6          6           0        3.956959   -2.847434   -0.066162
      7          6           0        0.732948    0.837123   -0.033815
      8          6           0        1.192541    2.249323   -0.220544
      9          6           0       -0.732619    0.822094   -0.089408
     10          6           0       -0.009327    3.074172    0.299734
     11          6           0       -1.257597    2.225230   -0.045192
     12          9           0        1.384533    2.547988   -1.523251
     13          9           0        2.316209    2.570170    0.442702
     14          9           0        0.093241    3.165057    1.636025
     15          9           0       -0.061029    4.294544   -0.223966
     16          9           0       -2.232813    2.419300    0.859162
     17          9           0       -1.739258    2.619030   -1.244851
     18          6           0       -0.602041   -1.625485   -0.404483
     19          6           0       -1.392928   -0.333853   -0.208488
     20          6           0       -0.286828   -1.827967   -1.882025
     21          1           0       -1.221930   -1.826152   -2.456776
     22          1           0        0.213768   -2.794575   -2.012751
     23          1           0        0.361443   -1.028623   -2.262735
     24          6           0        0.326690   -1.692006    1.951162
     25          1           0       -0.149700   -2.660481    2.142679
     26          1           0       -0.345337   -0.887446    2.275690
     27          1           0        1.257749   -1.627886    2.528920
     28          6           0        5.154474   -2.148656   -0.147808
     29          6           0       -2.781411   -0.752519   -0.147644
     30          6           0       -2.751336   -2.144810   -0.004723
     31          8           0       -1.504074   -2.660871    0.001812
     32          6           0       -3.910978   -2.891222    0.141511
     33          6           0        5.194282   -0.753000   -0.099308
     34          6           0        4.023328   -0.019314    0.025419
     35          1           0        4.045782    1.070243    0.063276
     36          1           0        6.088308   -2.707018   -0.251909
     37          1           0        6.153903   -0.236375   -0.162244
     38          1           0        3.913897   -3.936549   -0.105447
     39          6           0       -3.997400   -0.073602   -0.135432
     40          6           0       -5.165623   -0.808575    0.003437
     41          6           0       -5.115108   -2.198340    0.142890
     42          1           0       -6.131000   -0.298986    0.006494
     43          1           0       -6.047499   -2.757198    0.256668
     44          1           0       -3.861877   -3.974938    0.254475
     45          1           0       -4.025660    1.012910   -0.235915
 ---------------------------------------------------------------------
 Rotational constants (GHZ):      0.2078938      0.1499893      0.0961569
 Leave Link  202 at Fri Jun  4 11:42:53 2021, MaxMem=   536870912 cpu:         0.0
 (Enter /pbs_home/pkowalski/g09d01/g09/l301.exe)
 Basis read from rwf:  (5D, 7F)
 No pseudopotential information found on rwf file.
 There are   535 symmetry adapted cartesian basis functions of A   symmetry.
 There are   504 symmetry adapted basis functions of A   symmetry.
   504 basis functions,   873 primitive gaussians,   535 cartesian basis functions
   111 alpha electrons      111 beta electrons
       nuclear repulsion energy      3369.7474549699 Hartrees.
 IExCor=32609 DFT=T Ex+Corr=LC-wPBE ExCW=0 ScaHFX=  1.000000
 ScaDFX=  1.000000  0.000000  1.000000  1.000000 ScalE2=  1.000000  1.000000
 IRadAn=      0 IRanWt=     -1 IRanGd=            0 ICorTp=0 IEmpDi=  4
  HFx wShort=  0.000000 wLong=  0.400000 cFull=  0.000000 cShort=  0.000000 cLong=  1.000000
  DFx wShort=  0.000000 wLong=  0.400000 cFull=  0.000000 cShort=  0.000000 cLong=  1.000000
 NAtoms=   45 NActive=   45 NUniq=   45 SFac= 1.00D+00 NAtFMM=   60 NAOKFM=F Big=F
 Integral buffers will be    131072 words long.
 Raffenetti 2 integral format.
 Two-electron integral symmetry is turned on.
 No density basis found on file   724.
 Leave Link  301 at Fri Jun  4 11:42:53 2021, MaxMem=   536870912 cpu:         0.6
 (Enter /pbs_home/pkowalski/g09d01/g09/l302.exe)
 NPDir=0 NMtPBC=     1 NCelOv=     1 NCel=       1 NClECP=     1 NCelD=      1
         NCelK=      1 NCelE2=     1 NClLst=     1 CellRange=     0.0.
 One-electron integrals computed using PRISM.
 NBasis=   504 RedAO= T EigKep=  2.42D-04  NBF=   504
 NBsUse=   504 1.00D-06 EigRej= -1.00D+00 NBFU=   504
 Precomputing XC quadrature grid using
 IXCGrd= 4 IRadAn=           0 IRanWt=          -1 IRanGd=           0 AccXCQ= 0.00D+00.
 Generated NRdTot=       0 NPtTot=           0 NUsed=           0 NTot=          32
 NSgBfM=   517   517   520   523   524 MxSgAt=    45 MxSgA2=    45.
 Leave Link  302 at Fri Jun  4 11:42:54 2021, MaxMem=   536870912 cpu:         9.8
 (Enter /pbs_home/pkowalski/g09d01/g09/l303.exe)
 DipDrv:  MaxL=1.
 Leave Link  303 at Fri Jun  4 11:42:55 2021, MaxMem=   536870912 cpu:         1.1
 (Enter /pbs_home/pkowalski/g09d01/g09/l401.exe)
 Initial guess from the checkpoint file:  "dae0068freq_closed_lc-wpbe.chk"
 B after Tr=     0.000000    0.000000    0.000000
         Rot=    0.999995   -0.001020   -0.002562   -0.001812 Ang=  -0.38 deg.
 Guess basis will be translated and rotated to current coordinates.
 JPrj=2 DoOrth=T DoCkMO=T.
 Generating alternative initial guess.
 ExpMin= 1.22D-01 ExpMax= 2.89D+03 ExpMxC= 4.35D+02 IAcc=1 IRadAn=         1 AccDes= 0.00D+00
 Harris functional with IExCor=32609 and IRadAn=       1 diagonalized for initial guess.
 HarFok:  IExCor=32609 AccDes= 0.00D+00 IRadAn=         1 IDoV= 1 UseB2=F ITyADJ=14
 ICtDFT=  3500011 ScaDFX=  1.000000  1.000000  1.000000  1.000000
 FoFCou: FMM=F IPFlag=           0 FMFlag=      100000 FMFlg1=           0
         NFxFlg=           0 DoJE=T BraDBF=F KetDBF=T FulRan=T
         wScrn=  0.000000 ICntrl=     500 IOpCl=  0 I1Cent=   200000004 NGrid=           0
         NMat0=    1 NMatS0=      1 NMatT0=    0 NMatD0=    1 NMtDS0=    0 NMtDT0=    0
 Petite list used in FoFCou.
 Harris En= -1631.83265174319    
 Leave Link  401 at Fri Jun  4 11:42:58 2021, MaxMem=   536870912 cpu:        26.6
 (Enter /pbs_home/pkowalski/g09d01/g09/l502.exe)
 Closed shell SCF:
 Using DIIS extrapolation, IDIIS=  1040.
 Integral symmetry usage will be decided dynamically.
 IVT=      885537 IEndB=      885537 NGot=   536870912 MDV=   536288776
 LenX=   536288776 LenY=   536002016
 Requested convergence on RMS density matrix=1.00D-08 within 128 cycles.
 Requested convergence on MAX density matrix=1.00D-06.
 Requested convergence on             energy=1.00D-06.
 No special actions if energy rises.
 Fock matrices will be formed incrementally for  20 cycles.
 Integral accuracy reduced to 1.0D-05 until final iterations.

 Cycle   1  Pass 0  IDiag  1:
 FoFJK:  IHMeth= 1 ICntrl=       0 DoSepK=T KAlg= 0 I1Cent=   0 FoldK=F
 IRaf=         1 NMat=   1 IRICut=       1 DoRegI=T DoRafI=F ISym2E= 0.
 FoFCou: FMM=F IPFlag=           0 FMFlag=      100000 FMFlg1=           0
         NFxFlg=           0 DoJE=T BraDBF=F KetDBF=F FulRan=T
         wScrn=  0.000000 ICntrl=     500 IOpCl=  0 I1Cent=           0 NGrid=           0
         NMat0=    1 NMatS0=      1 NMatT0=    0 NMatD0=    1 NMtDS0=    0 NMtDT0=    0
 Symmetry not used in FoFCou.
 E= -1632.13839630936    
 DIIS: error= 2.53D-03 at cycle   1 NSaved=   1.
 NSaved= 1 IEnMin= 1 EnMin= -1632.13839630936     IErMin= 1 ErrMin= 2.53D-03
 ErrMax= 2.53D-03  0.00D+00 EMaxC= 1.00D-01 BMatC= 1.25D-02 BMatP= 1.25D-02
 IDIUse=3 WtCom= 9.75D-01 WtEn= 2.53D-02
 Coeff-Com:  0.100D+01
 Coeff-En:   0.100D+01
 Coeff:      0.100D+01
 Gap=     0.791 Goal=   None    Shift=    0.000
 GapD=    0.791 DampG=2.000 DampE=1.000 DampFc=2.0000 IDamp=-1.
 RMSDP=5.33D-04 MaxDP=1.77D-02              OVMax= 1.26D-02

 Cycle   2  Pass 0  IDiag  1:
 RMSU=  5.33D-04    CP:  1.00D+00
 E= -1632.15278626312     Delta-E=       -0.014389953760 Rises=F Damp=F
 DIIS: error= 7.81D-04 at cycle   2 NSaved=   2.
 NSaved= 2 IEnMin= 2 EnMin= -1632.15278626312     IErMin= 2 ErrMin= 7.81D-04
 ErrMax= 7.81D-04  0.00D+00 EMaxC= 1.00D-01 BMatC= 4.90D-04 BMatP= 1.25D-02
 IDIUse=3 WtCom= 9.92D-01 WtEn= 7.81D-03
 Coeff-Com: -0.141D+00 0.114D+01
 Coeff-En:   0.000D+00 0.100D+01
 Coeff:     -0.140D+00 0.114D+01
 Gap=     0.276 Goal=   None    Shift=    0.000
 RMSDP=1.12D-04 MaxDP=3.11D-03 DE=-1.44D-02 OVMax= 4.47D-03

 Cycle   3  Pass 0  IDiag  1:
 RMSU=  7.95D-05    CP:  1.00D+00  1.15D+00
 E= -1632.15397924189     Delta-E=       -0.001192978776 Rises=F Damp=F
 DIIS: error= 2.45D-04 at cycle   3 NSaved=   3.
 NSaved= 3 IEnMin= 3 EnMin= -1632.15397924189     IErMin= 3 ErrMin= 2.45D-04
 ErrMax= 2.45D-04  0.00D+00 EMaxC= 1.00D-01 BMatC= 7.11D-05 BMatP= 4.90D-04
 IDIUse=3 WtCom= 9.98D-01 WtEn= 2.45D-03
 Coeff-Com: -0.438D-01 0.177D+00 0.867D+00
 Coeff-En:   0.000D+00 0.000D+00 0.100D+01
 Coeff:     -0.437D-01 0.176D+00 0.867D+00
 Gap=     0.276 Goal=   None    Shift=    0.000
 RMSDP=4.33D-05 MaxDP=1.72D-03 DE=-1.19D-03 OVMax= 1.37D-03

 Cycle   4  Pass 0  IDiag  1:
 RMSU=  3.99D-05    CP:  1.00D+00  1.18D+00  1.09D+00
 E= -1632.15405801368     Delta-E=       -0.000078771787 Rises=F Damp=F
 DIIS: error= 1.71D-04 at cycle   4 NSaved=   4.
 NSaved= 4 IEnMin= 4 EnMin= -1632.15405801368     IErMin= 4 ErrMin= 1.71D-04
 ErrMax= 1.71D-04  0.00D+00 EMaxC= 1.00D-01 BMatC= 3.50D-05 BMatP= 7.11D-05
 IDIUse=3 WtCom= 9.98D-01 WtEn= 1.71D-03
 Coeff-Com:  0.861D-02-0.162D+00 0.438D+00 0.716D+00
 Coeff-En:   0.000D+00 0.000D+00 0.000D+00 0.100D+01
 Coeff:      0.860D-02-0.162D+00 0.438D+00 0.716D+00
 Gap=     0.276 Goal=   None    Shift=    0.000
 RMSDP=1.84D-05 MaxDP=7.61D-04 DE=-7.88D-05 OVMax= 7.90D-04

 Cycle   5  Pass 0  IDiag  1:
 RMSU=  9.65D-06    CP:  1.00D+00  1.18D+00  1.26D+00  8.13D-01
 E= -1632.15408898179     Delta-E=       -0.000030968107 Rises=F Damp=F
 DIIS: error= 2.85D-05 at cycle   5 NSaved=   5.
 NSaved= 5 IEnMin= 5 EnMin= -1632.15408898179     IErMin= 5 ErrMin= 2.85D-05
 ErrMax= 2.85D-05  0.00D+00 EMaxC= 1.00D-01 BMatC= 6.57D-07 BMatP= 3.50D-05
 IDIUse=1 WtCom= 1.00D+00 WtEn= 0.00D+00
 Coeff-Com:  0.350D-02-0.385D-01 0.468D-01 0.134D+00 0.854D+00
 Coeff:      0.350D-02-0.385D-01 0.468D-01 0.134D+00 0.854D+00
 Gap=     0.276 Goal=   None    Shift=    0.000
 RMSDP=4.30D-06 MaxDP=1.78D-04 DE=-3.10D-05 OVMax= 2.08D-04

 Initial convergence to 1.0D-05 achieved.  Increase integral accuracy.
 Cycle   6  Pass 1  IDiag  1:
 E= -1632.15402065762     Delta-E=        0.000068324163 Rises=F Damp=F
 DIIS: error= 1.74D-04 at cycle   1 NSaved=   1.
 NSaved= 1 IEnMin= 1 EnMin= -1632.15402065762     IErMin= 1 ErrMin= 1.74D-04
 ErrMax= 1.74D-04  0.00D+00 EMaxC= 1.00D-01 BMatC= 6.20D-06 BMatP= 6.20D-06
 IDIUse=3 WtCom= 9.98D-01 WtEn= 1.74D-03
 Coeff-Com:  0.100D+01
 Coeff-En:   0.100D+01
 Coeff:      0.100D+01
 Gap=     0.276 Goal=   None    Shift=    0.000
 RMSDP=4.30D-06 MaxDP=1.78D-04 DE= 6.83D-05 OVMax= 2.76D-04

 Cycle   7  Pass 1  IDiag  1:
 RMSU=  1.35D-04    CP:  1.00D+00
 E= -1632.15402609022     Delta-E=       -0.000005432601 Rises=F Damp=F
 DIIS: error= 9.37D-06 at cycle   2 NSaved=   2.
 NSaved= 2 IEnMin= 2 EnMin= -1632.15402609022     IErMin= 2 ErrMin= 9.37D-06
 ErrMax= 9.37D-06  0.00D+00 EMaxC= 1.00D-01 BMatC= 1.19D-07 BMatP= 6.20D-06
 IDIUse=1 WtCom= 1.00D+00 WtEn= 0.00D+00
 Coeff-Com: -0.669D-02 0.101D+01
 Coeff:     -0.669D-02 0.101D+01
 Gap=     0.276 Goal=   None    Shift=    0.000
 RMSDP=7.52D-06 MaxDP=3.18D-04 DE=-5.43D-06 OVMax= 1.24D-04

 Cycle   8  Pass 1  IDiag  1:
 RMSU=  2.59D-06    CP:  1.00D+00  1.05D+00
 E= -1632.15402612987     Delta-E=       -0.000000039641 Rises=F Damp=F
 DIIS: error= 1.09D-05 at cycle   3 NSaved=   3.
 NSaved= 3 IEnMin= 3 EnMin= -1632.15402612987     IErMin= 2 ErrMin= 9.37D-06
 ErrMax= 1.09D-05  0.00D+00 EMaxC= 1.00D-01 BMatC= 1.16D-07 BMatP= 1.19D-07
 IDIUse=1 WtCom= 1.00D+00 WtEn= 0.00D+00
 Coeff-Com: -0.219D-01 0.510D+00 0.512D+00
 Coeff:     -0.219D-01 0.510D+00 0.512D+00
 Gap=     0.276 Goal=   None    Shift=    0.000
 RMSDP=1.03D-06 MaxDP=4.16D-05 DE=-3.96D-08 OVMax= 7.29D-05

 Cycle   9  Pass 1  IDiag  1:
 RMSU=  8.74D-07    CP:  1.00D+00  1.05D+00  8.51D-01
 E= -1632.15402623138     Delta-E=       -0.000000101511 Rises=F Damp=F
 DIIS: error= 1.52D-06 at cycle   4 NSaved=   4.
 NSaved= 4 IEnMin= 4 EnMin= -1632.15402623138     IErMin= 4 ErrMin= 1.52D-06
 ErrMax= 1.52D-06  0.00D+00 EMaxC= 1.00D-01 BMatC= 2.08D-09 BMatP= 1.16D-07
 IDIUse=1 WtCom= 1.00D+00 WtEn= 0.00D+00
 Coeff-Com: -0.409D-02 0.551D-01 0.106D+00 0.843D+00
 Coeff:     -0.409D-02 0.551D-01 0.106D+00 0.843D+00
 Gap=     0.276 Goal=   None    Shift=    0.000
 RMSDP=3.15D-07 MaxDP=1.21D-05 DE=-1.02D-07 OVMax= 1.50D-05

 Cycle  10  Pass 1  IDiag  1:
 RMSU=  2.29D-07    CP:  1.00D+00  1.06D+00  9.19D-01  1.06D+00
 E= -1632.15402623537     Delta-E=       -0.000000003998 Rises=F Damp=F
 DIIS: error= 7.40D-07 at cycle   5 NSaved=   5.
 NSaved= 5 IEnMin= 5 EnMin= -1632.15402623537     IErMin= 5 ErrMin= 7.40D-07
 ErrMax= 7.40D-07  0.00D+00 EMaxC= 1.00D-01 BMatC= 6.30D-10 BMatP= 2.08D-09
 IDIUse=1 WtCom= 1.00D+00 WtEn= 0.00D+00
 Coeff-Com:  0.368D-02-0.102D+00-0.814D-01 0.326D+00 0.854D+00
 Coeff:      0.368D-02-0.102D+00-0.814D-01 0.326D+00 0.854D+00
 Gap=     0.276 Goal=   None    Shift=    0.000
 RMSDP=1.53D-07 MaxDP=4.86D-06 DE=-4.00D-09 OVMax= 1.15D-05

 Cycle  11  Pass 1  IDiag  1:
 RMSU=  1.06D-07    CP:  1.00D+00  1.06D+00  9.40D-01  1.16D+00  1.09D+00
 E= -1632.15402623645     Delta-E=       -0.000000001072 Rises=F Damp=F
 DIIS: error= 2.00D-07 at cycle   6 NSaved=   6.
 NSaved= 6 IEnMin= 6 EnMin= -1632.15402623645     IErMin= 6 ErrMin= 2.00D-07
 ErrMax= 2.00D-07  0.00D+00 EMaxC= 1.00D-01 BMatC= 5.18D-11 BMatP= 6.30D-10
 IDIUse=1 WtCom= 1.00D+00 WtEn= 0.00D+00
 Coeff-Com:  0.143D-02-0.334D-01-0.327D-01-0.242D-02 0.227D+00 0.840D+00
 Coeff:      0.143D-02-0.334D-01-0.327D-01-0.242D-02 0.227D+00 0.840D+00
 Gap=     0.276 Goal=   None    Shift=    0.000
 RMSDP=4.34D-08 MaxDP=1.59D-06 DE=-1.07D-09 OVMax= 4.08D-06

 Cycle  12  Pass 1  IDiag  1:
 RMSU=  2.73D-08    CP:  1.00D+00  1.06D+00  9.42D-01  1.16D+00  1.19D+00
                    CP:  1.19D+00
 E= -1632.15402623690     Delta-E=       -0.000000000448 Rises=F Damp=F
 DIIS: error= 7.76D-08 at cycle   7 NSaved=   7.
 NSaved= 7 IEnMin= 7 EnMin= -1632.15402623690     IErMin= 7 ErrMin= 7.76D-08
 ErrMax= 7.76D-08  0.00D+00 EMaxC= 1.00D-01 BMatC= 8.60D-12 BMatP= 5.18D-11
 IDIUse=1 WtCom= 1.00D+00 WtEn= 0.00D+00
 Coeff-Com: -0.116D-03 0.524D-02 0.258D-02-0.537D-01-0.606D-01 0.265D+00
 Coeff-Com:  0.842D+00
 Coeff:     -0.116D-03 0.524D-02 0.258D-02-0.537D-01-0.606D-01 0.265D+00
 Coeff:      0.842D+00
 Gap=     0.276 Goal=   None    Shift=    0.000
 RMSDP=2.16D-08 MaxDP=7.60D-07 DE=-4.48D-10 OVMax= 1.75D-06

 Cycle  13  Pass 1  IDiag  1:
 RMSU=  1.21D-08    CP:  1.00D+00  1.06D+00  9.40D-01  1.16D+00  1.23D+00
                    CP:  1.31D+00  1.12D+00
 E= -1632.15402623677     Delta-E=        0.000000000130 Rises=F Damp=F
 DIIS: error= 4.14D-08 at cycle   8 NSaved=   8.
 NSaved= 8 IEnMin= 7 EnMin= -1632.15402623690     IErMin= 8 ErrMin= 4.14D-08
 ErrMax= 4.14D-08  0.00D+00 EMaxC= 1.00D-01 BMatC= 8.79D-13 BMatP= 8.60D-12
 IDIUse=1 WtCom= 1.00D+00 WtEn= 0.00D+00
 Coeff-Com: -0.159D-03 0.436D-02 0.372D-02-0.138D-01-0.350D-01-0.102D-01
 Coeff-Com:  0.212D+00 0.839D+00
 Coeff:     -0.159D-03 0.436D-02 0.372D-02-0.138D-01-0.350D-01-0.102D-01
 Coeff:      0.212D+00 0.839D+00
 Gap=     0.276 Goal=   None    Shift=    0.000
 RMSDP=6.37D-09 MaxDP=2.26D-07 DE= 1.30D-10 OVMax= 6.68D-07

 SCF Done:  E(RLC-wPBE) =  -1632.15402624     A.U. after   13 cycles
            NFock= 13  Conv=0.64D-08     -V/T= 2.0091
 KE= 1.617508028503D+03 PE=-1.056318318640D+04 EE= 3.943773676686D+03
 Leave Link  502 at Fri Jun  4 11:49:25 2021, MaxMem=   536870912 cpu:      3087.5
 (Enter /pbs_home/pkowalski/g09d01/g09/l701.exe)
 Compute integral first derivatives.
 ... and contract with generalized density number  0.
 Leave Link  701 at Fri Jun  4 11:49:26 2021, MaxMem=   536870912 cpu:         4.3
 (Enter /pbs_home/pkowalski/g09d01/g09/l702.exe)
 L702 exits ... SP integral derivatives will be done elsewhere.
 Leave Link  702 at Fri Jun  4 11:49:26 2021, MaxMem=   536870912 cpu:         0.3
 (Enter /pbs_home/pkowalski/g09d01/g09/l703.exe)
 Compute integral first derivatives, UseDBF=F ICtDFT=           0.
 Integral derivatives from FoFJK, PRISM(SPDF).
 Calling FoFJK, ICntrl=      2127 FMM=F ISym2X=0 I1Cent= 0 IOpClX= 0 NMat=1 NMatS=1 NMatT=0.
 FoFJK:  IHMeth= 1 ICntrl=    2127 DoSepK=T KAlg= 0 I1Cent=   0 FoldK=F
 IRaf=         1 NMat=   1 IRICut=       1 DoRegI=T DoRafI=F ISym2E= 0.
 FoFCou: FMM=F IPFlag=           0 FMFlag=      100000 FMFlg1=         800
         NFxFlg=           0 DoJE=F BraDBF=F KetDBF=F FulRan=T
         wScrn=  0.000000 ICntrl=    2527 IOpCl=  0 I1Cent=           0 NGrid=           0
         NMat0=    1 NMatS0=      1 NMatT0=    0 NMatD0=    1 NMtDS0=    0 NMtDT0=    0
 Symmetry not used in FoFCou.
 Leave Link  703 at Fri Jun  4 11:52:09 2021, MaxMem=   536870912 cpu:      1295.8
 (Enter /pbs_home/pkowalski/g09d01/g09/l716.exe)
 Dipole        = 1.03094789D-02-1.23201528D+00 3.12078206D-02
 ***** Axes restored to original set *****
 -------------------------------------------------------------------
 Center     Atomic                   Forces (Hartrees/Bohr)
 Number     Number              X              Y              Z
 -------------------------------------------------------------------
      1        6          -0.001429224   -0.002635066   -0.001115916
      2        6          -0.000927607   -0.000053888    0.000874511
      3        6          -0.000218367    0.000341023   -0.000220563
      4        8           0.000458286    0.000349994    0.000720508
      5        6          -0.001078172    0.000551863    0.001489479
      6        6           0.000361224    0.000031027   -0.000300673
      7        6           0.001851057    0.001453072    0.000604348
      8        6           0.000564946    0.000018423    0.000047621
      9        6           0.000183227    0.001700020   -0.001247117
     10        6          -0.000682704   -0.001568817   -0.000908970
     11        6          -0.000952540    0.000931524    0.001374706
     12        9          -0.000043771    0.000120033    0.000155398
     13        9           0.000145265   -0.000112631    0.000051189
     14        9          -0.000054048    0.000350113    0.000783334
     15        9           0.000760711    0.001635334   -0.000111427
     16        9           0.000783876   -0.000345141   -0.000324783
     17        9           0.000012431   -0.000507665   -0.001026375
     18        6           0.000381845   -0.000316112   -0.000338648
     19        6          -0.000912433   -0.002017967    0.000923974
     20        6          -0.000092529   -0.000678262   -0.000377949
     21        1           0.000131883    0.000205072    0.000091736
     22        1          -0.000191921    0.000155029    0.000052894
     23        1          -0.000100239    0.000309777   -0.000244561
     24        6           0.000023552    0.000379364   -0.000458140
     25        1           0.000190610   -0.000228589   -0.000085407
     26        1           0.000280439    0.000088236    0.000074287
     27        1           0.000089361    0.000154495   -0.000166021
     28        6          -0.000629387   -0.000082192   -0.000152729
     29        6           0.000366919   -0.000732349   -0.000350324
     30        6           0.000609296   -0.000395557   -0.000597145
     31        8          -0.000290000    0.000457678    0.000434631
     32        6          -0.000191138    0.000397323   -0.000076436
     33        6          -0.000053238    0.000031955    0.000026652
     34        6           0.000596533    0.000137989   -0.000732786
     35        1          -0.000434889   -0.000113656    0.000284092
     36        1           0.000211950    0.000024125    0.000027135
     37        1           0.000065963   -0.000103613    0.000098192
     38        1           0.000018512    0.000091976   -0.000125185
     39        6           0.000076120    0.001089237    0.000347268
     40        6           0.000019833   -0.000186991    0.000088909
     41        6           0.000293766   -0.000457400    0.000324487
     42        1          -0.000122500   -0.000074105   -0.000110268
     43        1          -0.000079520    0.000175138   -0.000058369
     44        1           0.000171148    0.000054777    0.000132867
     45        1          -0.000164525   -0.000624593    0.000121576
 -------------------------------------------------------------------
 Cartesian Forces:  Max     0.002635066 RMS     0.000639490
 Leave Link  716 at Fri Jun  4 11:52:09 2021, MaxMem=   536870912 cpu:         0.2
 (Enter /pbs_home/pkowalski/g09d01/g09/l103.exe)

 GradGradGradGradGradGradGradGradGradGradGradGradGradGradGradGradGradGrad
 Berny optimization.
 Using GEDIIS/GDIIS optimizer.
 FormGI is forming the generalized inverse of G from B-inverse, IUseBI=4.
 Internal  Forces:  Max     0.002665449 RMS     0.000317118
 Search for a local minimum.
 Step number   5 out of a maximum of  270
 All quantities printed in internal units (Hartrees-Bohrs-Radians)
 RMS Force = .31712D-03 SwitMx=.10000D-02 MixMth= 2
 Mixed Optimization -- En-DIIS/RFO-DIIS
 Swapping is turned off.
 Update second derivatives using D2CorX and points    4    5
 DE= -9.72D-04 DEPred=-1.08D-03 R= 9.01D-01
 TightC=F SS=  1.41D+00  RLast= 4.20D-01 DXNew= 2.4000D+00 1.2605D+00
 Trust test= 9.01D-01 RLast= 4.20D-01 DXMaxT set to 1.43D+00
 ITU=  1  1  1  1  0
     Eigenvalues ---    0.00228   0.00230   0.00508   0.00844   0.00942
     Eigenvalues ---    0.00976   0.01078   0.01145   0.01281   0.01327
     Eigenvalues ---    0.01952   0.01968   0.01978   0.01987   0.01995
     Eigenvalues ---    0.02001   0.02002   0.02007   0.02086   0.02088
     Eigenvalues ---    0.02093   0.02096   0.02105   0.02105   0.02160
     Eigenvalues ---    0.02179   0.02279   0.02303   0.04433   0.04613
     Eigenvalues ---    0.05025   0.05521   0.05528   0.05743   0.05750
     Eigenvalues ---    0.05887   0.06119   0.07425   0.07563   0.08047
     Eigenvalues ---    0.08959   0.09148   0.09264   0.09640   0.10248
     Eigenvalues ---    0.10619   0.11087   0.12140   0.12462   0.14053
     Eigenvalues ---    0.14474   0.15943   0.15998   0.16000   0.16000
     Eigenvalues ---    0.16000   0.16000   0.16000   0.16000   0.16000
     Eigenvalues ---    0.16000   0.16000   0.16004   0.16017   0.16033
     Eigenvalues ---    0.16924   0.17390   0.20787   0.21981   0.22000
     Eigenvalues ---    0.22594   0.22689   0.24080   0.24263   0.24339
     Eigenvalues ---    0.24362   0.24647   0.24702   0.24961   0.25894
     Eigenvalues ---    0.27413   0.27849   0.28156   0.28275   0.28395
     Eigenvalues ---    0.28425   0.31922   0.32412   0.32462   0.32507
     Eigenvalues ---    0.32550   0.32566   0.32584   0.33022   0.33596
     Eigenvalues ---    0.34580   0.35722   0.35724   0.35727   0.35730
     Eigenvalues ---    0.35739   0.35806   0.36049   0.36337   0.37039
     Eigenvalues ---    0.37236   0.40045   0.40213   0.41486   0.41507
     Eigenvalues ---    0.42250   0.43797   0.44543   0.44664   0.45763
     Eigenvalues ---    0.45804   0.45843   0.46123   0.46817   0.47396
     Eigenvalues ---    0.47453   0.47723   0.48314   0.48435   0.48701
     Eigenvalues ---    0.49347   0.52259   0.52357   0.55876
 En-DIIS/RFO-DIIS IScMMF=        0 using points:     5    4
 RFO step:  Lambda=-5.76097546D-05.
 NNeg= 0 NP= 2 Switch=  2.50D-03 Rises=F DC=  9.72D-04 SmlDif=  1.00D-05
 RMS Error=  0.8135872941D-03 NUsed= 2 EDIIS=F
 DidBck=F Rises=F RFO-DIIS coefs:    0.99555    0.00445
 Iteration  1 RMS(Cart)=  0.01484648 RMS(Int)=  0.00008551
 Iteration  2 RMS(Cart)=  0.00014006 RMS(Int)=  0.00000815
 Iteration  3 RMS(Cart)=  0.00000001 RMS(Int)=  0.00000815
 ITry= 1 IFail=0 DXMaxC= 8.13D-02 DCOld= 1.00D+10 DXMaxT= 1.43D+00 DXLimC= 3.00D+00 Rises=F
 Variable       Old X    -DE/DX   Delta X   Delta X   Delta X     New X
                                 (Linear)    (Quad)   (Total)
    R1        2.74833   0.00058  -0.00001   0.00147   0.00147   2.74980
    R2        2.89382  -0.00043   0.00002  -0.00313  -0.00311   2.89071
    R3        2.52731   0.00267   0.00006   0.00495   0.00501   2.53232
    R4        2.64680  -0.00046   0.00000  -0.00068  -0.00067   2.64613
    R5        2.63336   0.00023   0.00000   0.00054   0.00054   2.63390
    R6        2.54872   0.00035   0.00000   0.00074   0.00073   2.54945
    R7        2.62067   0.00001  -0.00001   0.00006   0.00006   2.62073
    R8        2.70551  -0.00019  -0.00003  -0.00016  -0.00020   2.70531
    R9        2.87332  -0.00030  -0.00001  -0.00178  -0.00179   2.87153
   R10        2.87691   0.00047  -0.00001   0.00191   0.00191   2.87882
   R11        2.62461   0.00000   0.00000   0.00005   0.00004   2.62465
   R12        2.06108  -0.00012   0.00000  -0.00034  -0.00033   2.06074
   R13        2.82854   0.00029   0.00002   0.00023   0.00025   2.82879
   R14        2.77166  -0.00029   0.00001  -0.00067  -0.00065   2.77101
   R15        2.92484  -0.00027  -0.00002  -0.00075  -0.00077   2.92406
   R16        2.55156   0.00020  -0.00001   0.00078   0.00077   2.55232
   R17        2.53918  -0.00013  -0.00001   0.00004   0.00003   2.53921
   R18        2.83229   0.00028   0.00002   0.00008   0.00010   2.83239
   R19        2.52574   0.00228   0.00005   0.00437   0.00441   2.53015
   R20        2.92624   0.00013  -0.00003   0.00076   0.00072   2.92697
   R21        2.53847  -0.00084   0.00000  -0.00173  -0.00173   2.53674
   R22        2.51145   0.00176   0.00001   0.00368   0.00369   2.51514
   R23        2.53995   0.00091   0.00001   0.00189   0.00189   2.54184
   R24        2.55376  -0.00113  -0.00003  -0.00168  -0.00171   2.55205
   R25        2.88592   0.00004   0.00003  -0.00205  -0.00202   2.88390
   R26        2.88051  -0.00023   0.00000  -0.00079  -0.00079   2.87972
   R27        2.70618  -0.00003  -0.00004   0.00045   0.00041   2.70659
   R28        2.74295   0.00065   0.00000   0.00124   0.00125   2.74420
   R29        2.07419   0.00012   0.00000   0.00042   0.00042   2.07461
   R30        2.07183   0.00010   0.00000   0.00023   0.00023   2.07206
   R31        2.07366   0.00036   0.00000   0.00110   0.00110   2.07476
   R32        2.07145   0.00018   0.00000   0.00044   0.00044   2.07189
   R33        2.07376   0.00028   0.00000   0.00094   0.00093   2.07469
   R34        2.07422   0.00013   0.00000   0.00047   0.00047   2.07469
   R35        2.64007  -0.00004   0.00000   0.00005   0.00005   2.64012
   R36        2.06547  -0.00021   0.00000  -0.00058  -0.00058   2.06489
   R37        2.64548  -0.00025   0.00001  -0.00038  -0.00036   2.64513
   R38        2.63189   0.00022   0.00000   0.00049   0.00049   2.63238
   R39        2.55080   0.00026   0.00000   0.00078   0.00077   2.55157
   R40        2.62072  -0.00004  -0.00001  -0.00003  -0.00003   2.62069
   R41        2.62530   0.00003   0.00000   0.00011   0.00010   2.62541
   R42        2.06111  -0.00013   0.00000  -0.00037  -0.00037   2.06074
   R43        2.62188   0.00011   0.00000   0.00034   0.00033   2.62221
   R44        2.06295  -0.00016   0.00000  -0.00045  -0.00044   2.06251
   R45        2.06064  -0.00040   0.00000  -0.00111  -0.00111   2.05953
   R46        2.62135   0.00028   0.00000   0.00074   0.00073   2.62209
   R47        2.06266  -0.00062   0.00000  -0.00167  -0.00167   2.06099
   R48        2.64119  -0.00013   0.00000  -0.00019  -0.00020   2.64099
   R49        2.06287  -0.00015   0.00000  -0.00044  -0.00044   2.06243
   R50        2.06545  -0.00020   0.00000  -0.00054  -0.00054   2.06491
    A1        1.82932   0.00006   0.00002  -0.00025  -0.00024   1.82908
    A2        2.37766  -0.00003  -0.00003   0.00212   0.00207   2.37973
    A3        2.07468  -0.00003   0.00000  -0.00151  -0.00150   2.07318
    A4        1.84397  -0.00001   0.00001   0.00015   0.00013   1.84410
    A5        2.34483   0.00007  -0.00002   0.00103   0.00098   2.34581
    A6        2.09180  -0.00005   0.00001  -0.00026  -0.00027   2.09153
    A7        1.98564  -0.00017   0.00000  -0.00098  -0.00099   1.98465
    A8        2.13018   0.00002  -0.00001  -0.00002  -0.00002   2.13016
    A9        2.16720   0.00016   0.00000   0.00104   0.00105   2.16825
   A10        1.88406   0.00019   0.00004  -0.00133  -0.00133   1.88273
   A11        1.82341  -0.00006   0.00002   0.00000   0.00002   1.82343
   A12        1.90233   0.00051  -0.00010   0.00192   0.00182   1.90415
   A13        1.93528  -0.00066   0.00007  -0.00967  -0.00960   1.92568
   A14        1.94936  -0.00010   0.00003   0.00227   0.00230   1.95166
   A15        1.88144   0.00038   0.00000   0.00506   0.00506   1.88650
   A16        1.96695  -0.00010  -0.00002   0.00023   0.00019   1.96714
   A17        2.04586   0.00024   0.00000   0.00092   0.00091   2.04678
   A18        2.10281  -0.00004   0.00001  -0.00019  -0.00017   2.10263
   A19        2.13451  -0.00019  -0.00001  -0.00073  -0.00074   2.13377
   A20        2.29182   0.00044   0.00001   0.00127   0.00123   2.29304
   A21        2.10350  -0.00034  -0.00002  -0.00115  -0.00120   2.10230
   A22        1.88783  -0.00009   0.00000  -0.00024  -0.00025   1.88758
   A23        1.79512   0.00027  -0.00001   0.00153   0.00153   1.79664
[truncated: 885,444 more chars]
